# Supplementary material for: Multi-proteomic profiling of the varicella-zoster virus–host interface reveals host susceptibilities to severe infection
Source: Nat Microbiol. 2025 Jul 30;10(8):2048–72. doi: 10.1038/s41564-025-02068-7 (PMC12313529; doi:10.1038/s41564-025-02068-7)
Supplement: Supplementary file 4 — Total proteome of SK-N-BE2 cells infected with VZV for 48 h. [file 41564_2025_2068_MOESM4_ESM.xlsx]

## Sheet: Legend
Supplementary Table S1 - Total proteome of SK-N-BE2 cells infected with VZV for 48 hours.
1 - MS intensities and statistics. Imputed LFQ intenstities of human and viral proteins detected in SK-N-BE2 cells, which were mock or VZV infected for 48 hours, in quadruplicates. Significant changes were determined by two-sided Student t-test, with a permutation FDR correction cut-off of 0.05 and an absolute log2 fold change cut-off of 0.5. The results from two sample sets are reported (each n=…
2 - Enriched GO terms. Gene Ontology (GO) term enrichment analysis performed by one-sided Fisher Exact test on human protein changes between mock and VZV infected samples, defined as significant in both sample sets. Results are filtered for non-redundant genes and displayed in Figure 1C.

## Sheet: 1 - MS intensities and stats
Gene names	Organism	Protein IDs	Protein names	Razor + unique peptides	Unique + razor sequence coverage [%]	LFQ intensity SKN mock - set1_01	LFQ intensity SKN mock - set1_02	LFQ intensity SKN mock - set1_03	LFQ intensity SKN mock - set1_04	LFQ intensity SKN mock - set2_01	LFQ intensity SKN mock - set2_02	LFQ intensity SKN mock - set2_03	LFQ intensity SKN mock - set2_04	LFQ intensity SKN VZV infected - set1_01	LFQ intensity SKN VZV infected - set1_02	LFQ intensity SKN VZV infected - set1_03	LFQ intensity SKN VZV infected - set1_04	LFQ intensity SKN VZV infected - set2_01	LFQ intensity SKN VZV infected - set2_02	LFQ intensity SKN VZV infected - set2_03	LFQ intensity SKN VZV infected - set2_04	Student's T-test Significant set1	q-value Student's T-test set1	-Log10 p-value Student's T-test set1	log2 fold change set1	Student's T-test Significant set2	q-value Student's T-test set2	-Log10 p-value Student's T-test p-value set2	log2 fold change Student's T-test set2	Sample sets merged effect
MARC1	human	Q5VT66;Q5VT66-2;H7BYZ9;Q5VT66-3;X6RIL1;F6V6Z1;H0YDX4	Mitochondrial amidoxime-reducing component 1	7	23.7	24.157	25.56	24.2328	26.3505	26.0291	26.7171	26.2449	26.5872	23.5897	25.9923	25.8813	25.5906	25.225	25.1021	25.6305	25.247		0.825212	0.0881012	0.188386	+	0.00204009	2.86859	-1.09341	not significant
MARCH5	human	Q9NX47	E3 ubiquitin-protein ligase MARCH5	10	49.6	27.4738	27.6874	27.3073	28.682	28.3607	28.4334	28.454	28.0377	27.6317	28.0051	28.2355	28.0005	28.009	28.0037	28.0871	28.2676		0.638127	0.217116	0.180574		0.0666562	1.03598	-0.229578	not significant
SEPT2	human	Q15019;Q15019-2;B5MCX3;Q15019-3;C9J2Q4;H7C2Y0;C9JB25;H7C310;C9IY94;C9J938;C9IZU3;C9JQJ4;B5MD47;C9JZI2;A0A1B0GXJ2;C9JFT1;F8WB65;H7C1T1;C9JT15;C9JSE7	Septin-2	24	76.7	31.1722	31.0661	31.3202	31.2618	31.5945	31.4677	31.5056	31.6655	31.0038	31.0043	31.0246	31.0555	31.4683	31.5828	31.6363	31.3667		0.0298478	1.74383	-0.183014		0.48525	0.242958	-0.044795	not significant
SEPT3	human	Q9UH03;B1AHR1;Q9UH03-2	Neuronal-specific septin-3	14	49.4	28.7275	28.4264	28.9301	28.6584	28.5946	28.5	28.4184	28.4474	28.3494	28.1826	28.2428	28.1737	28.2461	28.375	28.2025	28.5091		0.0144241	2.15945	-0.448505		0.0688124	1.02279	-0.156952	not significant
SEPT5	human	Q99719;G3XAH0;B4DJ62;C9JM82;E7EX32;Q99719-2;E7EQM7;E7EPG2;F8W9E5;A0A087WWZ5	Septin-5	15	46.9	28.4595	28.3113	28.019	28.5201	28.5054	28.4499	28.4086	28.732	28.1919	27.9019	27.6204	28.3321	28.6982	28.7214	28.5748	28.4007		0.182519	0.812383	-0.315924		0.408698	0.305626	0.0748062	not significant
SEPT6	human	Q14141;B1AMS2;Q14141-2;Q14141-4;Q14141-3	Septin-6	12	35	29.8494	29.7952	30.0421	29.5754	29.9174	29.7766	29.9839	29.7871	29.6819	29.6676	29.6385	29.8172	30.1599	29.9593	30.0475	30.0974		0.349228	0.503692	-0.114225		0.0180836	1.63474	0.1998	not significant
SEPT7	human	Q16181;Q16181-2;E7ES33;E7EPK1;G3V1Q4;A0A0U1RRM2;A0A0U1RRE1;Q5JXL7;A0A0U1RRH9;A0A0U1RRD1;A0A0U1RQK0;Q6ZU15;O43236;J3QRT6;J3KSZ7;O43236-5;O43236-2;O43236-3;O43236-4	Septin-7	27	65	31.4369	31.3218	31.5656	31.496	31.2832	31.226	31.257	31.2356	31.3474	31.0172	31.1264	30.9973	31.2152	31.2908	31.2936	31.2181		0.0235548	1.8861	-0.333026		0.844233	0.0554513	0.00397205	not significant
SEPT8	human	Q92599;Q92599-4;A0A087X142;A6NMH6;A6NFQ9;F8W8I8;Q92599-2;Q92599-3;C9JV02;C9J4G8;A0A0A0MRP8	Septin-8	10	24.6	26.697	26.43	26.6483	26.6216	27.0728	27.0418	26.97	26.4689	26.4013	26.5842	26.2533	26.6369	27.2344	26.7821	27.3148	27.1426		0.297327	0.579692	-0.130282		0.194774	0.58928	0.230097	not significant
SEPT9	human	Q9UHD8-5;Q9UHD8;Q9UHD8-2;Q9UHD8-7;Q9UHD8-3;Q9UHD8-4;Q9UHD8-9;Q9UHD8-8;K7ENL0;K7EPY1;K7EJV0;K7EL40;K7EK18;K7EJ51;K7ER52;K7EIE4;K7EQD7;K7ER14;K7ELJ9;K7EJZ2;K7EIR4;K7EKN4;K7EN52;K7ENQ5;K7EJL9;K7ER34;K7ERG1;K7EQ08	Septin-9	46	79.3	32.5383	32.5878	32.5021	32.5123	32.182	32.0304	32.0692	32.2875	32.1326	32.03	32.0281	32.1113	32.1403	32.093	32.0813	32.1997		0	5.05077	-0.459618		0.789435	0.0768317	-0.0136871	not significant
SEPT10	human	Q9P0V9;E7EW69;E7EX04;B5ME97;Q9P0V9-2;Q9P0V9-3;C9JEW2;C9JNR7;F5GYV2;F5H1F2	Septin-10	13	35.9	26.9103	26.6602	26.9455	26.9466	27.4071	27.1039	27.1725	27.2681	26.8509	26.6359	26.6871	26.9301	27.3396	27.2475	26.9218	27.1302		0.432214	0.405294	-0.0896378		0.42417	0.292391	-0.0780973	not significant
SEPT11	human	Q9NVA2;D6RGI3;D6RER5;Q9NVA2-2;D6RDU5;H0Y961;D6RDP1;D6R9Y6;H0Y9G8	Septin-11	25	53.8	31.0412	30.9869	31.0868	31.5055	31.4675	31.2588	31.1408	31.2877	30.9504	31.0583	31.0986	30.8473	31.0272	31.1388	31.2789	31.1284		0.286137	0.598339	-0.166423		0.100345	0.859105	-0.145394	not significant
AAAS	human	Q9NRG9;Q9NRG9-2;F8VZ44;H3BU82;F8VUB6	Aladin	23	54.8	28.8423	28.6585	28.3766	29.3888	29.0907	28.8775	29.2772	29.1886	29.1592	29.108	28.9406	28.8392	28.9492	29.063	28.8585	28.7025		0.461993	0.375937	0.195198		0.0799916	0.958874	-0.215194	not significant
AACS	human	Q86V21;Q86V21-2;Q86V21-3;E7EW25	Acetoacetyl-CoA synthetase	18	29.2	26.0561	25.7142	25.9834	25.937	26.7004	26.5625	26.3301	26.9548	27.0227	26.9215	26.7117	26.9945	27.1922	27.1437	26.9393	27.3912	+	0	4.16721	0.989951	+	0.013035	1.7881	0.529631	up-regulated
AAK1	human	Q2M2I8;Q2M2I8-2;E9PG46;A0A096LP60	AP2-associated protein kinase 1	18	26.4	28.3859	28.3276	28.3635	28.358	27.8336	27.8262	27.9063	28.0144	28.1696	27.9657	28.0217	28.1633	28.0425	27.8905	28.2125	28.2041		0.00601047	2.73758	-0.278671		0.0521001	1.14506	0.192266	not significant
AAK1	human	A0A096LP25;Q6ZSR9;A0A096LNZ0	Uncharacterized protein FLJ45252	8	22.3	26.7879	26.1338	26.5078	26.4537	25.7527	25.6027	25.986	25.8801	26.3871	26.4274	26.1322	26.6074	26.4279	26.4323	26.3025	25.974		0.666741	0.195262	-0.0822849		0.0102623	1.9061	0.478784	not significant
AAMDC	human	Q9H7C9;E9PNP3;E9PR47;E9PIQ4;E9PJP1;E9PLK9;K4DI89;Q9H7C9-3;Q9H7C9-2	Mth938 domain-containing protein	7	63.9	27.2264	27.3743	27.1571	27.9243	27.7163	27.4927	27.5045	27.3083	26.9718	26.7114	26.6895	26.9127	26.4711	27.6722	26.8686	26.8603	+	0.0308051	1.72466	-0.599167		0.0648328	1.04736	-0.537409	not significant
AAMP	human	Q13685;C9JG97;C9JEH3;C9JTS3;H7C0R2	Angio-associated migratory cell protein	10	31.8	26.8749	26.4068	26.445	26.3146	26.8993	26.5891	26.6554	26.8604	26.8765	26.4154	26.7662	26.7095	27.2619	27.1921	27.1973	27.332		0.332595	0.528151	0.181598		0.00162406	3.00656	0.494792	not significant
AAR2	human	Q9Y312;A2A2Q9	Protein AAR2 homolog	11	35.2	27.4022	27.4714	27.4253	27.7512	27.1631	27.175	26.8746	27.4145	27.4479	27.2566	27.2502	27.412	27.2687	26.985	27.0019	27.2972		0.15068	0.903	-0.170831		0.867336	0.0468446	-0.0185909	not significant
AARS	human	P49588;P49588-2;H3BPK7	Alanine--tRNA ligase, cytoplasmic	53	68.6	31.7308	31.686	31.8538	31.9197	32.191	32.0247	31.9563	32.0282	31.9395	31.733	31.9073	31.9965	32.5006	32.4269	32.4707	32.4269		0.297901	0.578261	0.0964942		0.000811715	3.5897	0.406237	not significant
AARS2	human	Q5JTZ9	Alanine--tRNA ligase, mitochondrial	26	36.5	28.5171	28.3155	28.7255	28.7872	28.3159	28.4596	28.4576	28.5402	28.0682	28.2732	28.1564	28.2	27.9149	28.2062	28.075	27.9807		0.0224072	1.92781	-0.411905		0.00315299	2.64524	-0.399136	not significant
AARSD1	human	Q9BTE6;H7C1K1;L7N2F5	Alanyl-tRNA editing protein Aarsd1	21	68.2	29.5423	29.7013	29.4248	29.6316	29.5609	29.478	29.457	29.272	29.6184	29.6013	29.6997	29.7383	29.6717	29.7051	29.5056	29.4452		0.272757	0.625531	0.089448		0.118226	0.791235	0.139925	not significant
AASDHPPT	human	Q9NRN7;E9PLW6;E9PNF3;Q9NRN7-2	L-aminoadipate-semialdehyde dehydrogenase-phosphopantetheinyl transferase	15	46.9	29.9245	29.7494	29.7176	29.4799	30.3368	30.2173	30.035	30.4236	30.0322	30.0034	29.9509	29.6939	30.4861	30.4757	30.3862	30.5163		0.170237	0.847376	0.20223		0.039632	1.27382	0.212875	not significant
AATF	human	Q9NY61;A0A087WWS8;A0A087WW41;A0A087WTH8	Protein AATF	19	42.7	29.3797	29.3851	29.4675	29.4176	29.1409	29.8258	29.455	29.4424	29.5234	29.5786	29.6855	29.855	29.3586	29.5838	29.6153	29.4595		0.0280656	1.77231	0.248157		0.753709	0.0916325	0.0382648	not significant
ABCA3	human	Q99758;H0Y3H2	ATP-binding cassette sub-family A member 3	18	15.1	26.8023	26.796	26.3374	26.516	26.1023	26.4243	26.2264	26.0641	26.5302	26.3987	26.1494	25.8492	25.7309	25.6783	25.8915	25.882		0.110862	1.04941	-0.381039		0.00578897	2.24515	-0.408606	not significant
ABCB10	human	Q9NRK6;Q03519;A0A0G2JLV0;A0A087WYD6;X5CMH5	ATP-binding cassette sub-family B member 10, mitochondrial	11	16.3	25.5449	25.5013	25.3755	26.0016	25.3558	26.0395	25.6237	26.3056	26.2133	25.5523	25.8093	26.1906	25.5014	25.0937	25.8595	25.6983		0.189792	0.792864	0.335616		0.245144	0.498705	-0.292945	not significant
ABCB6	human	Q9NP58;Q9NP58-4;H7BXK9	ATP-binding cassette sub-family B member 6, mitochondrial	14	25.5	27.5364	27.4469	27.4342	27.7619	27.6406	27.7283	27.8618	27.498	27.6475	27.3303	27.7112	27.6862	27.6814	27.8298	27.7471	27.822		0.712741	0.161352	0.0489521		0.262754	0.473978	0.0878911	not significant
ABCB7	human	O75027;O75027-2;B4DGL8;A0A087WW65;O75027-3;E9PNQ5;E9PJR8	ATP-binding cassette sub-family B member 7, mitochondrial	17	23.9	28.0279	28.0488	28.2358	27.8584	28.356	28.4816	28.1896	27.7855	27.8421	28.1814	27.9921	27.8463	28.02	28.1412	27.863	28.333		0.552079	0.289765	-0.0772362		0.465687	0.257489	-0.113865	not significant
ABCC1	human	P33527;P33527-3;P33527-9;I3L4X2;P33527-2;P33527-5;P33527-4;A0A0A0MS99;P33527-7;P33527-6;P33527-8	Multidrug resistance-associated protein 1	32	25.9	27.592	27.7933	27.8213	27.7685	27.6794	27.9841	27.908	27.685	27.4883	27.5173	27.6189	27.5866	27.4751	27.1947	27.5886	27.3387		0.030782	1.72462	-0.191015		0.00958407	1.9425	-0.414853	not significant
ABCC4	human	O15439;O15439-2;O15439-3;O15439-4	Multidrug resistance-associated protein 4	15	12	25.6378	25.9193	25.7824	25.8986	26.5201	26.0787	25.6548	26.562	25.4594	26.0172	25.9214	25.6002	26.0811	25.7847	25.9162	25.8733		0.718199	0.157027	-0.0599852		0.180191	0.621081	-0.290086	not significant
ABCD3	human	P28288;P28288-2;P28288-3	ATP-binding cassette sub-family D member 3	18	31.6	28.232	27.8829	27.8321	27.9888	28.2011	28.353	28.512	28.7909	28.3932	28.9147	28.844	28.1273	28.8773	28.949	28.9454	28.5824	+	0.0434673	1.52077	0.585848		0.03711	1.29961	0.374284	not significant
ABCE1	human	P61221;D6R9I9;D6RGF4;H0Y990	ATP-binding cassette sub-family E member 1	41	60.9	31.9945	31.9353	32.0253	31.8542	31.757	31.558	31.6153	31.9769	31.8855	31.7968	31.8893	31.8852	31.7272	31.8596	31.8487	31.8246		0.112646	1.04029	-0.0881662		0.322089	0.395012	0.0882444	not significant
ABCF1	human	Q8NE71;Q8NE71-2;H0YGW7;Q5STZ8;A0A0G2JIC2;F5GYK6	ATP-binding cassette sub-family F member 1	35	50.2	31.4123	31.1711	31.1806	31.2773	31.0757	31.0991	31.0643	31.0817	31.1926	31.1715	31.1399	31.1182	31.0474	31.1378	31.1745	31.1455		0.148101	0.910116	-0.104795		0.113445	0.808131	0.0461369	not significant
ABCF2	human	Q9UG63;Q9UG63-2;C9JHK9;C9JZV3	ATP-binding cassette sub-family F member 2	28	47.7	29.636	29.5876	29.6489	29.8834	30.2467	30.1463	30.1226	30.198	30.2623	30.6116	30.5768	30.4224	30.6037	30.7128	30.6765	30.5162	+	0.00119322	3.5387	0.7793		0.000445748	3.89893	0.448905	not significant
ABCF3	human	Q9NUQ8;Q9NUQ8-2;F8WCU6	ATP-binding cassette sub-family F member 3	25	42.6	27.6972	27.576	27.7276	27.369	27.9216	27.6728	27.6278	28.1835	27.844	27.8134	27.861	27.8799	28.084	28.1377	27.8165	28.0589		0.0328792	1.68316	0.257131		0.215784	0.548209	0.172856	not significant
ABHD10	human	Q9NUJ1;Q9NUJ1-3	Mycophenolic acid acyl-glucuronide esterase, mitochondrial	15	51.6	29.5543	29.4862	29.3039	29.5261	29.6578	29.7885	29.6015	29.6512	29.4979	29.4915	29.434	29.5101	29.4573	29.465	29.4815	29.431		0.808296	0.0982493	0.0157738		0.00277745	2.70896	-0.216085	not significant
ABHD11	human	Q8NFV4;Q8NFV4-4;Q8NFV4-6;C9J7Q4;H7BZ58;H0YC52;H7C396;Q8NFV4-3;Q8NFV4-2;Q8NFV4-5	Alpha/beta hydrolase domain-containing protein 11	10	42.9	26.6296	26.6171	27.2328	26.5486	26.9367	27.7611	27.0994	27.2017	27.0651	26.4739	27.1911	27.1739	26.8723	26.8533	26.7529	27.1124		0.420765	0.416289	0.218978		0.087251	0.919656	-0.352019	not significant
ABHD12	human	Q8N2K0;Q8N2K0-2;Q8N2K0-3;I3L294;Q5T712;I3L1V0;I3L440;I3L380	Monoacylglycerol lipase ABHD12	12	44.2	27.7766	27.9641	27.7502	25.557	27.7109	27.8391	27.6239	27.7023	26.666	27.1639	27.32	27.3881	27.4161	27.3205	27.4712	27.5592		0.843321	0.0772755	-0.127445		0.0059411	2.21689	-0.277303	not significant
ABHD14B	human	Q96IU4;B4DQI4;F8W9U3;Q96IU4-2	Alpha/beta hydrolase domain-containing protein 14B	8	47.6	26.833	26.6595	26.6328	26.4012	26.9716	26.8825	26.7414	26.9271	26.5661	26.3164	26.0486	26.2426	26.9692	27.1114	26.9641	27.0963		0.0676099	1.29303	-0.338221		0.0382642	1.28816	0.154605	not significant
ABHD16A	human	O95870;A0A0G2JJD3;O95870-2;A0A0G2JI89;F2Z3G6;F2Z3H2	Abhydrolase domain-containing protein 16A	10	20.4	25.3069	25.0121	25.145	25.7052	25.2204	24.7355	25.8273	25.5044	25.557	25.2383	24.9085	25.401	24.9163	24.6326	25.3356	25.3421		0.940471	0.0269307	-0.0160847		0.31467	0.404474	-0.265238	not significant
ABHD17B	human	Q5VST6;Q5VST6-2;Q96GS6;Q96GS6-3;Q96GS6-2	Alpha/beta hydrolase domain-containing protein 17B	9	41.3	24.9336	25.4565	23.9655	25.4967	25.5684	25.6827	23.1749	25.4134	25.593	26.0167	25.8681	26.1572	26.3675	26.102	25.8212	26.513		0.0615703	1.34004	0.945667		0.0655164	1.04173	1.24109	not significant
ABHD5	human	Q8WTS1;H7BZY9	1-acylglycerol-3-phosphate O-acyltransferase ABHD5	3	13.8	24.2102	22.7705	23.4543	23.7785	23.6656	23.6796	23.62	25.0863	24.1442	23.853	23.7719	23.4234	23.8285	23.8171	23.9838	24.2759		0.535333	0.304608	0.244758		0.902528	0.0337018	-0.0365152	not significant
ABI1	human	Q8IZP0;Q8IZP0-3;Q8IZP0-2;B6VEX4;A0A0A0MRT6;Q8IZP0-10;Q8IZP0-8;Q8IZP0-7;Q8IZP0-4;Q8IZP0-5;Q8IZP0-6;Q8IZP0-9;Q8IZP0-12;Q8IZP0-11	Abl interactor 1	8	19.5	27.0322	26.9744	27.171	25.2547	27.2171	26.9428	26.7502	27.0011	27.4304	26.9133	27.1498	27.117	27.0724	27.1978	27.0635	27.1242		0.322442	0.543188	0.544535		0.167987	0.649044	0.136688	not significant
ABI2	human	Q9NYB9-2;Q9NYB9;E7EW77;E7EP65;A0A0C4DG21;F8WAL6;Q9NYB9-4;E9PEZ7;B7Z836;Q9NYB9-3;H7C3Q7;H0Y6B5;F8WBL5;F8WEB9;E7EUA1;F8WAU3;F8WCD7;F8WAZ8	Abl interactor 2	14	39.6	28.4348	28.7366	28.5041	28.7202	28.5544	28.3365	28.2102	28.5344	28.4022	28.1832	28.4439	28.1406	28.1472	28.169	28.3807	28.3383		0.0430141	1.53011	-0.306453		0.138877	0.722801	-0.15005	not significant
ABL2	human	P42684;P42684-6;P42684-7;P42684-5;P42684-4;P42684-10;P42684-2;P42684-3;P42684-8	Abelson tyrosine-protein kinase 2	13	17	26.6859	26.2344	26.7974	26.5047	26.4777	25.8371	25.8536	26.6759	26.4199	26.5265	26.7098	26.6807	26.4199	26.458	26.449	26.2039		0.850193	0.0729967	0.0286107		0.385737	0.326812	0.171642	not significant
ABLIM1	human	O14639-6;O14639-2;O14639;F8W8M4;A0A0A0MRL6	Actin-binding LIM protein 1	21	37.7	28.3818	28.5029	28.2843	28.6502	28.7469	28.7252	28.6107	28.7069	27.8845	27.8441	27.7305	27.9614	28.1188	28.1188	28.128	28.2874	+	0.0030491	3.1933	-0.599669	+	0.000195556	4.344	-0.534155	down-regulated
ABR	human	Q12979;Q12979-2;B7Z683;A0A0G2JQ41;A0A1C7CYZ0;Q12979-4;I3L1U8;I3NI05;Q12979-3;I3L379	Active breakpoint cluster region-related protein	4	7.1	23.197	25.1021	23.5962	24.5561	26.3296	23.2453	25.9028	26.5601	23.1884	23.9466	23.9169	24.5802	24.0878	24.7993	23.1416	24.9058		1	NaN	0		0.14078	0.716601	-1.27582	not significant
ABRACL	human	Q9P1F3;Q5SZC9	Costars family protein ABRACL	3	65.4	24.6511	24.9166	23.4151	24.1237	27.6749	26.4891	28.1837	27.7216	24.4625	23.739	24.1168	23.8925	28.5361	28.2367	28.3271	28.3748		1	NaN	0	+	0.0438022	1.22623	0.851366	not significant
ABT1	human	Q9ULW3	Activator of basal transcription 1	14	64.3	27.7115	27.7712	27.5769	27.8698	27.8171	27.8086	27.7726	28.1386	27.3248	27.6407	28.0526	27.0883	27.557	27.7293	27.7816	27.7252		0.418635	0.419552	-0.205768		0.0780846	0.968842	-0.185946	not significant
ACAA1	human	P09110;H7C131;C9JDE9;P09110-2;H0Y4D4;F2Z2Q6;F2Z3P7;B4DVF4	3-ketoacyl-CoA thiolase, peroxisomal	7	25	26.042	25.4681	25.8912	25.7678	25.8349	26.2871	26.4987	25.5417	25.3811	26.4993	25.4177	26.0706	25.9254	24.7989	26.9379	25.6015		0.873233	0.0595614	0.049902		0.58579	0.17756	-0.224671	not significant
ACAA2	human	P42765;A0A0B4J2A4;K7EME0;K7EJB1;K7EJ68;K7ER88	3-ketoacyl-CoA thiolase, mitochondrial	24	70	30.2638	30.2684	30.3689	30.3372	30.638	30.8424	30.6458	30.5904	30.1558	30.2636	30.1383	30.0349	30.1654	30.1416	30.4394	30.3031		0.035766	1.62838	-0.161443		0.00421342	2.4788	-0.416752	not significant
ACACA	human	Q13085;Q13085-4;Q13085-2;Q13085-3;Q59FY4;A0A0C4DGT1;A0A087WWN5;A0A087X0W4;A0A087X2F8;A0A087X126;S4R3S7;A0A087WYK6;A0A087WVR6;A0A087WYS8	Acetyl-CoA carboxylase 1;Biotin carboxylase	103	53	31.4602	31.4685	31.3637	31.2674	31.869	31.6921	31.7111	31.8398	31.4947	31.3911	31.4253	31.3559	31.924	31.9421	31.9627	31.8967		0.675212	0.188581	0.0268059		0.0132428	1.77216	0.153366	not significant
ACAD10	human	Q6JQN1;Q6JQN1-5;F8W1I9;Q6JQN1-2;Q6JQN1-3;F8W179;Q6JQN1-4;F8W0Q4;D6RFF6;F8VXK4	Acyl-CoA dehydrogenase family member 10	22	23.3	27.0348	26.9009	27.2106	26.6498	26.8511	26.3902	26.8528	26.5101	25.9272	26.1756	26.1749	26.1971	26.096	25.9794	26.0393	25.4776	+	0.00369811	3.0822	-0.83031	+	0.0062464	2.18105	-0.753004	down-regulated
ACAD8	human	Q9UKU7;Q9UKU7-3;Q9UKU7-2;E9PLS3	Isobutyryl-CoA dehydrogenase, mitochondrial	11	37.6	25.7841	25.9761	25.0233	25.8219	26.4665	26.5485	26.2688	26.2698	25.8692	25.3683	25.5088	25.5662	25.5791	25.3829	24.3885	25.6912		0.781605	0.114162	-0.0732222	+	0.00871608	1.99014	-1.12797	not significant
ACAD9	human	Q9H845;H0Y8Z9;D6RCD8	Acyl-CoA dehydrogenase family member 9, mitochondrial	31	56.4	29.6703	29.7027	29.6958	30.1996	29.8239	30.2059	30.0117	30.0083	29.2206	29.7619	29.641	29.5965	29.6418	29.4686	29.5265	29.6657		0.212062	0.74296	-0.262095		0.0038346	2.52292	-0.436813	not significant
ACADM	human	P11310;Q5T4U5;P11310-2;B7Z9I1;E9PJM9;E9PRX4;H0YDT5	Medium-chain specific acyl-CoA dehydrogenase, mitochondrial	19	54.4	29.9549	29.9242	29.8862	29.7744	29.8393	29.9498	29.7963	29.9431	29.9985	29.9293	29.9942	29.9917	29.5523	29.3736	29.4682	29.4616		0.0905687	1.14718	0.0934758		0.000648649	3.66629	-0.418197	not significant
ACADSB	human	P45954;P45954-2	Short/branched chain specific acyl-CoA dehydrogenase, mitochondrial	17	47	27.8683	27.6358	28.1736	28.0843	27.9696	28.076	27.8513	28.0384	28.2815	28.2552	28.0178	27.9953	27.5287	27.5248	27.4876	27.8326		0.247923	0.667536	0.196926		0.00591828	2.21793	-0.390386	not significant
ACADVL	human	P49748;P49748-3;P49748-2;G3V1M7;J3QRJ8;K7EQP4;J3KSR4;K7EJW8;J3KS89;J3QKU9;K7EMF8	Very long-chain specific acyl-CoA dehydrogenase, mitochondrial	28	48.9	28.5431	28.1031	28.8216	28.9448	28.657	28.7971	28.7912	28.5885	28.2996	28.3662	28.0596	28.5601	28.3069	28.1732	28.0271	28.1175		0.270769	0.629525	-0.281782	+	0.00110053	3.40231	-0.552308	not significant
ACAP2	human	Q15057;A0A087X1H5;A0A0U1RQT1;H7C3Q8;H7C3K3	Arf-GAP with coiled-coil, ANK repeat and PH domain-containing protein 2	10	14.3	25.5569	25.6126	23.7749	25.1139	25.1127	25.129	23.3542	25.139	24.8015	25.1087	24.9601	25.3747	24.9385	25.1023	23.2413	24.338		0.92182	0.0362638	0.0466743		0.585826	0.177464	-0.278705	not significant
ACAT1	human	P24752;H0YEL7;P24752-2;E9PRQ6;E9PKF3	Acetyl-CoA acetyltransferase, mitochondrial	24	68.4	32.7186	32.3734	32.6151	32.6345	32.8113	32.8802	32.8866	32.8226	32.3177	32.4409	32.3568	32.3291	32.2958	32.3314	32.4499	32.4054		0.0433036	1.52446	-0.224244		0	4.69452	-0.479561	not significant
ACAT2	human	Q9BWD1;Q9BWD1-2	Acetyl-CoA acetyltransferase, cytosolic	17	67.5	30.4633	30.3119	30.0771	30.5069	30.7646	30.553	30.7533	30.9991	30.4686	30.1994	30.3122	30.5922	30.977	31.1004	31.282	31.2311		0.717414	0.157506	0.0532846		0.0127936	1.802	0.380121	not significant
ACBD3	human	Q9H3P7	Golgi resident protein GCP60	16	39.6	29.2501	29.2162	29.2746	29.2337	29.1472	29.1677	29.1885	29.419	29.6909	29.7286	29.7307	29.6439	29.7391	29.7059	29.8695	29.7184		0	5.87013	0.454869	+	0.0011223	3.42474	0.527639	not significant
ACBD5	human	Q5T8D3-3;B7Z2R7;Q5T8D3;Q5T8D3-2;Q5T8D3-4;X6RDD7;Q5T8E0;A0A087X0B8	Acyl-CoA-binding domain-containing protein 5	9	21.5	25.4633	25.934	25.7824	25.6266	25.763	25.1334	24.0862	26.0053	27.0188	27.2279	27.1164	27.0314	26.3082	26.3769	26.6907	26.4609	+	0	4.78708	1.39709	+	0.0245343	1.49384	1.21225	up-regulated
ACBD6	human	Q9BR61	Acyl-CoA-binding domain-containing protein 6	15	59.9	27.9907	27.5597	27.7676	27.5695	27.6529	27.7971	27.7728	27.7193	27.5574	27.7533	27.4458	27.4926	27.8609	28.0951	27.8684	27.8796		0.274792	0.621862	-0.159627		0.0205697	1.58267	0.190483	not significant
ACD	human	Q96AP0;A0A0C4DGT6;R4GNJ5;Q96AP0-2	Adrenocortical dysplasia protein homolog	6	18.2	24.639	24.2769	24.792	24.1721	27.0511	26.6925	26.622	23.8625	25.5761	24.7158	23.8616	23.819	26.6514	26.9331	26.8381	24.0704		1	NaN	0		0.93578	0.022403	0.0662484	not significant
ACIN1	human	S4R3H4		52	44	31.768	31.7217	31.812	31.802	31.488	31.5992	31.5217	31.5129	31.4974	31.5507	31.5863	31.4908	31.0326	31.0715	31.082	31.1985		0.000442688	3.69607	-0.244622		0.00018107	4.25905	-0.434326	not significant
ACLY	human	P53396;P53396-2;P53396-3;K7ESG8;K7EIE7	ATP-citrate synthase	75	69.8	33.3081	33.5246	33.4198	33.1501	33.646	33.4854	33.4793	33.5703	33.4747	33.4289	33.5186	33.465	33.8228	33.8464	33.867	33.9716		0.223139	0.71884	0.121177		0.00131054	3.18539	0.331674	not significant
ACO1	human	P21399	Cytoplasmic aconitate hydratase	19	27.9	27.2546	26.6683	26.7192	26.8942	27.6355	27.4788	27.4703	27.5113	26.6461	26.5943	26.4382	26.805	27.5533	27.544	27.6516	27.3488		0.162572	0.867978	-0.263182		0.993697	0.00203957	0.000452995	not significant
ACO2	human	Q99798;A2A274	Aconitate hydratase, mitochondrial	46	67.2	32.3673	32.4414	32.5249	32.6545	32.6756	32.7157	32.5843	32.543	32.2069	32.2065	32.2078	32.2013	32.1766	32.2563	32.1464	32.1067		0.00808427	2.4914	-0.29138		0.000475	3.97722	-0.458194	not significant
ACOT13	human	Q9NPJ3;Q9NPJ3-2	Acyl-coenzyme A thioesterase 13;Acyl-coenzyme A thioesterase 13, N-terminally processed	5	43.6	27.6842	27.766	27.751	27.8468	28.0494	28.5287	28.8044	27.6215	27.3378	27.5876	27.8589	27.6255	27.9785	27.8772	27.5424	27.927		0.23654	0.691586	-0.159533		0.134207	0.73585	-0.419706	not significant
ACOT2	human	A0A087X0W7;P49753;A0A087WT95;P49753-2;Q8N9L9	Acyl-coenzyme A thioesterase 2, mitochondrial	22	71	29.396	29.3305	29.5887	29.8015	29.4286	29.4593	29.6754	29.6138	29.3828	29.3808	29.551	29.8612	29.3752	29.3802	29.1158	29.2367		0.927492	0.0327816	0.0147457		0.0173547	1.66307	-0.267312	not significant
ACOT7	human	O00154-4;O00154;O00154-6;O00154-7;K7EKP8;O00154-2;O00154-3;Q6ZUV0	Cytosolic acyl coenzyme A thioester hydrolase	16	58.9	30.89	30.8829	30.9369	30.5553	31.3083	31.1155	31.2111	31.332	31.2361	30.8632	31.1171	31.0231	31.5718	31.7037	31.6298	31.6566		0.104547	1.07368	0.243631		0.00108711	3.38493	0.398744	not significant
ACOT8	human	O14734;H7C5A7;E9PJN0;E9PRD4;H0Y698;Q9BR14;E9PMC4	Acyl-coenzyme A thioesterase 8	6	22.9	24.6726	24.6073	25.0122	22.4213	24.0348	25.8235	24.3732	25.3838	25.1929	25.3118	25.7358	25.1937	25.3067	25.5607	25.6733	25.6944		0.122281	1.00221	1.18021		0.129818	0.75041	0.65493	not significant
ACOT9	human	Q9Y305;Q9Y305-2;Q9Y305-4;Q9Y305-3;H7C5Q2;C9J7L8	Acyl-coenzyme A thioesterase 9, mitochondrial	18	42.6	28.5108	28.7589	28.9999	29.005	28.8056	29.1082	29.1962	28.8245	28.4381	28.6534	28.6742	28.4267	28.8129	28.7088	28.5812	28.4706		0.113955	1.03373	-0.270547		0.0257259	1.47443	-0.34022	not significant
ACOX1	human	Q15067-2;Q15067;Q15067-3;I3L2U4;K7ESC7;K7ELT1;I3L0T4;K7ENF1	Peroxisomal acyl-coenzyme A oxidase 1	22	45.8	27.66	27.8042	28.0007	27.8118	27.9905	28.3282	28.4484	28.0061	28.3841	28.4307	28.3892	28.2312	28.1863	28.1976	28.1686	28.3862	+	0.00309711	3.21552	0.539654		0.686504	0.122766	0.0413752	not significant
ACP1	human	P24666;G5E9R5;P24666-4;P24666-2;P24666-3;F2Z2Q9;D3YTI2	Low molecular weight phosphotyrosine protein phosphatase	10	63.3	29.9411	29.4399	29.6685	29.6291	29.5479	29.2996	29.182	29.6612	29.4225	28.786	29.488	29.3504	29.6536	29.8194	29.8418	29.5841		0.0966682	1.11354	-0.407941		0.0407436	1.26187	0.302083	not significant
ACP2	human	P11117;E9PQY3;E9PHY0;B7Z7D2;E9PP23;E9PKW9;E9PQW9;B7Z6U3;P11117-2	Lysosomal acid phosphatase	12	33.3	27.1637	26.9477	27.1984	27.1533	27.8141	27.4333	27.4168	27.4374	27.4696	27.3393	26.992	27.2588	27.6964	27.3268	27.6837	27.7518		0.28012	0.611143	0.149175		0.450236	0.269155	0.0892854	not significant
ACSF3	human	Q4G176;F5H5A1;F5H362;F5H755;H0YGC7;F5H2G6;F5GX20;F5H3B2;H0YH37;H0YGJ0	Acyl-CoA synthetase family member 3, mitochondrial	15	28.3	27.2456	27.1145	27.3204	27.764	27.5045	27.6607	27.4819	27.1953	26.6749	26.743	26.7015	27.0334	26.8553	26.6475	27.1241	27.0801	+	0.0233679	1.89454	-0.572917	+	0.00916461	1.9642	-0.533839	down-regulated
ACSL1	human	P33121;E7EPM6;P33121-2;P33121-3;B7Z3Z9;D6RER0;H0Y9U7;H0Y9Z9;D6RG07;Q9ULC5-4;Q9UKU0;Q9UKU0-2;E7ERD7;Q9UKU0-7;Q9UKU0-5;Q9UKU0-3;Q9UKU0-9;Q9UKU0-6;Q9UKU0-8;Q9UKU0-1	Long-chain-fatty-acid--CoA ligase 1	34	51.3	30.5466	30.7967	30.7839	30.6039	30.5378	30.6564	30.6191	30.5671	30.6409	30.4427	30.527	30.5403	30.5028	30.5976	30.5478	30.4989		0.124948	0.991965	-0.145037		0.107497	0.830183	-0.0583653	not significant
ACSL3	human	O95573;F5H062;F5GWH2;C9JC11	Long-chain-fatty-acid--CoA ligase 3	36	62.4	31.1414	31.1727	31.2148	31.1624	30.7943	30.9593	30.9531	31.0091	31.1466	31.1949	31.1576	31.3047	31.0303	31.1377	31.1358	31.055		0.539864	0.300331	0.0281034		0.0196874	1.60189	0.160791	not significant
ACSL4	human	O60488;O60488-2;D6RF95;H0Y9A0;D6RD96;D6RFW9;D6RDA8	Long-chain-fatty-acid--CoA ligase 4	32	52.3	29.1374	29.0254	29.3155	29.8372	29.332	29.6319	29.5904	29.5696	29.559	29.6852	29.4809	29.6321	29.5313	29.5815	29.5213	29.4869		0.241601	0.679867	0.260438		0.990135	0.00336609	-0.000709534	not significant
ACSS1	human	Q9NUB1;Q9NUB1-2;Q9NUB1-3;Q9NUB1-4;Q5TF43	Acetyl-coenzyme A synthetase 2-like, mitochondrial	15	31.1	26.4573	26.2545	26.2227	26.3124	25.9515	26.4039	26.365	26.1311	25.8728	26.2516	25.9781	25.3985	24.603	24.874	24.5164	23.793		0.0738725	1.24711	-0.436469	+	0.0010505	3.35812	-1.76628	not significant
ACSS2	human	Q9NR19;Q9NR19-2;F8WCJ4;C9JXD9;C9IYL0;B4DEH9;C9JY31	Acetyl-coenzyme A synthetase, cytoplasmic	8	15.4	26.4979	23.4224	26.1058	26.0211	26.1751	23.479	26.0602	23.3931	24.2821	25.2101	26.082	26.5429	24.1225	24.611	25.7562	26.2577		0.983924	0.00677873	0.0174651		1	NaN	0	not significant
ACTB	human	P60709	Actin, cytoplasmic 1;Actin, cytoplasmic 1, N-terminally processed	1	4.5	24.35	22.8281	24.556	24.0161	29.9855	29.5139	29.5657	30.2621	25.0417	24.2692	24.8177	23.8947	30.4948	30.3949	30.0766	29.6412		1	NaN	0		0.203113	0.572337	0.320049	not significant
ACTC1;ACTA1;ACTA2;ACTG2	human	P68032;P68133;P62736;P63267;A6NL76;P63267-2;C9JFL5;F6UVQ4;F6QUT6;F8WB63;B8ZZJ2	Actin, alpha cardiac muscle 1;Actin, alpha skeletal muscle;Actin, aortic smooth muscle;Actin, gamma-enteric smooth muscle	2	9	31.7912	31.8005	31.9202	31.1277	32.2332	32.2456	32.3561	32.0731	32.2742	32.2067	32.3371	31.9203	32.5969	32.4271	32.6497	32.5758		0.0557087	1.38933	0.524688		0.00454693	2.36542	0.335384	not significant
ACTG1	human	P63261;I3L3I0;I3L1U9;I3L4N8;I3L3R2;J3KT65	Actin, cytoplasmic 2;Actin, cytoplasmic 2, N-terminally processed	39	96.5	36.467	36.4822	36.4428	36.6936	36.4916	36.4375	36.4525	36.2672	36.6534	36.5444	36.5233	36.4591	36.722	36.6832	36.6695	36.6149		0.763867	0.125431	0.0236616		0.00396321	2.51623	0.260201	not significant
ACTL6A	human	O96019;O96019-2;H7C5S0;C9JQT2	Actin-like protein 6A	19	56.4	30.1627	30.4103	30.3686	30.266	30.8125	30.8801	30.6756	30.7884	30.4886	30.5221	30.4543	30.7351	30.7274	30.8831	30.7573	30.741		0.0386272	1.59206	0.248116		0.788831	0.0772507	-0.0119452	not significant
ACTL6B	human	O94805;C9JQT4	Actin-like protein 6B	8	27	27.3848	27.4716	26.9959	26.5029	27.6784	27.6544	27.7533	27.5344	27.1979	27.297	27.4238	26.2217	27.0318	27.1372	27.0155	26.7838		0.885089	0.0535238	-0.0536852	+	0.000967213	3.56853	-0.663038	not significant
ACTN1	human	P12814;P12814-2;P12814-4;H9KV75;P35609;H7C5W8;P35609-2;H0YJW3;G3V2N5;G3V2W4;Q08043;H0YJ11;F6THM6;A0A087WSZ2;G3V2X9;G3V5M4;G3V2E8;G3V380;D6RH00	Alpha-actinin-1	63	79	32.6617	32.8516	32.8302	32.7073	32.9722	32.926	32.9058	33.073	32.3731	32.4077	32.5111	32.4451	32.8901	32.8896	32.8432	32.8561		0.0039009	3.00818	-0.328451		0.0326276	1.35825	-0.0995102	not significant
ACTN4	human	O43707;O43707-2;O43707-3;H7C144;K7EP19	Alpha-actinin-4	35	49.4	30.9835	31.0042	31.1603	31.0847	30.9605	30.9619	30.8404	31.0951	30.9677	30.8762	30.776	30.7986	30.9231	30.9207	30.9678	30.8507		0.0246307	1.85556	-0.203526		0.343323	0.369989	-0.0489178	not significant
ACTR10	human	Q9NZ32;V9GYX7;G3V2Q5;G3V5Y4;F6S9Y6;G3V524;H0YJE8;G3V4K6;H0YJD9	Actin-related protein 10	14	42.2	28.4114	28.1296	28.0829	28.207	27.8021	27.754	27.7058	28.0064	27.9118	27.8977	27.491	27.7106	27.7449	27.7376	27.8864	27.7199		0.0192039	2.00486	-0.454955		0.49267	0.237496	-0.0448675	not significant
ACTR1A	human	P61163;R4GMT0;A0A1B0GVS3	Alpha-centractin	25	71.8	30.5676	30.4885	30.7184	30.9791	31.3235	31.1863	31.324	31.3158	30.8071	30.4246	30.6059	30.8413	31.2977	31.3906	31.5076	31.1982		0.903134	0.0448271	-0.0186419		0.356481	0.355634	0.0611424	not significant
ACTR1B	human	P42025	Beta-centractin	5	19.1	27.1939	26.0477	27.4026	26.3134	26.8693	26.8265	26.9287	27.2054	27.1558	26.8683	26.9041	27.2582	26.8779	26.9115	27.0838	27.2961		0.44499	0.392031	0.30719		0.445865	0.273382	0.0848589	not significant
ACTR2	human	P61160;P61160-2;F5H6T1;A0A1B0GWD0;A0A1B0GWH0	Actin-related protein 2	14	43.9	29.8282	29.7952	29.8794	30.0276	30.3835	30.3828	30.1422	30.5427	30.0543	29.8947	29.6319	29.8674	30.4429	30.4485	30.451	30.6904		0.850205	0.0727158	-0.0205235		0.152654	0.686454	0.145412	not significant
ACTR3	human	P61158;B4DXW1;F8WDR7;F8WEW2;F8WE84	Actin-related protein 3	25	73	30.2392	29.8781	30.1938	29.8945	30.7174	30.5646	30.5303	30.5928	30.3372	30.1994	29.9786	30.3331	30.7513	30.742	30.7105	30.7196		0.288953	0.594241	0.160672		0.0169066	1.67244	0.129568	not significant
ACTR5	human	Q9H9F9	Actin-related protein 5	12	22.6	23.6599	25.618	25.8359	26.0652	25.8991	25.5983	25.3469	25.6951	25.5677	25.4033	26.705	25.1544	25.2765	25.2734	25.0651	25.2768		0.585035	0.260407	0.412855		0.0135015	1.76603	-0.411878	not significant
ACTR8	human	Q9H981;Q9H981-2;H0Y849;Q9H981-3;C9J7L6	Actin-related protein 8	12	24.8	26.0603	26.5473	26.3253	26.1642	24.9814	25.8134	25.5759	25.7202	26.2373	26.3404	26.0982	26.068	26.1733	26.0314	25.8477	25.8977		0.540711	0.299632	-0.0883059		0.0440532	1.22349	0.464837	not significant
ACY1;ABHD14A-ACY1	human	Q03154;A0A1B0GW23;A0A1B0GU86;Q03154-4;C9JMV9;Q03154-2;Q03154-3;A0A1B0GV31;A0A1B0GVA5;C9JYZ0;F8WC59;A0A1B0GTG3;A0A1B0GVZ3;A0A1B0GVG0;A0A1B0GU36;A0A1B0GUT4	Aminoacylase-1	13	42.9	26.58	26.5541	27.136	26.9354	27.0154	26.9054	26.9993	26.6744	26.0029	25.8769	26.3822	26.3371	26.2287	26.1304	25.9419	26.0897	+	0.0239794	1.87155	-0.651623	+	0.000567308	3.72828	-0.800971	down-regulated
ACYP1	human	P07311;G3V2U7;G3V3F8;G3V597;P07311-2	Acylphosphatase-1;Acylphosphatase	5	52.5	27.1757	26.9802	27.1362	26.9016	26.9389	27.0484	26.6172	26.6317	26.8006	26.3424	26.376	26.4233	27.1654	27.0321	27.1503	27.2231	+	0.0099761	2.39809	-0.562873		0.0217656	1.54887	0.333639	not significant
ACYP2	human	P14621;U3KPX1;U3KPX8;E9PF46;F8WA34;U3KQL2	Acylphosphatase-2;Acylphosphatase	2	21.2	24.6831	24.1279	24.1333	24.624	25.1049	23.7252	23.9034	24.1864	24.8442	24.6566	23.3309	23.4613	24.0222	23.9737	23.4619	24.2866		1	NaN	0		0.351487	0.360964	-0.293871	not significant
ADAM10	human	O14672;O14672-2;C9J9B4;H0YK87;H0YNC5;H3BS53	Disintegrin and metalloproteinase domain-containing protein 10	24	38.2	27.7009	27.9384	28.0972	27.9202	28.149	28.2377	28.0415	28.0918	27.5884	27.8936	27.8137	27.7133	27.7367	27.6749	27.7636	27.4455		0.203416	0.76153	-0.16194		0.00203413	2.8898	-0.474815	not significant
ADAM17	human	P78536;P78536-2;A6H8L4;E7EUI5	Disintegrin and metalloproteinase domain-containing protein 17	6	8.6	24.6076	24.9175	24.0443	26.0094	25.1651	25.616	25.7213	25.4442	25.0902	23.4179	24.5524	24.9717	25.0657	25.3467	25.1261	24.8732		1	NaN	0		0.0363706	1.311	-0.383744	not significant
ADAM22	human	Q9P0K1;Q9P0K1-2;Q9P0K1-5;F8WAD8;Q9P0K1-4;Q9P0K1-3;E7EPF1;H7C3I4;H7C0Q9;E9PF78	Disintegrin and metalloproteinase domain-containing protein 22	6	8.2	24.2874	24.3226	24.084	23.7738	24.99	25.1568	25.1519	25.2081	25.9731	23.7329	25.72	23.9175	24.6326	24.8553	24.5253	23.8982		0.311109	0.558664	0.718917	+	0.0172267	1.66598	-0.648854	not significant
ADAM9	human	Q13443;F8WC54;A0AVL1;Q13443-2;A0A0J9YY58;C9J6H5;C9JPM3	Disintegrin and metalloproteinase domain-containing protein 9	11	17.9	26.3676	26.5381	26.3627	26.9488	26.2832	26.602	26.305	26.5753	25.8954	25.7813	24.0574	26.3785	25.9117	25.9215	25.7486	25.4537		0.121378	1.00596	-1.02617	+	0.00372511	2.57799	-0.682536	not significant
ADAMTS1	human	Q9UHI8	A disintegrin and metalloproteinase with thrombospondin motifs 1	3	5.3	24.6352	25.0994	24.015	24.7172	24.0723	23.4437	24.0673	24.0546	24.1838	23.9756	24.9976	23.6604	25.2058	24.9376	25.0544	24.5168		1	NaN	0	+	0.00413542	2.50176	1.01916	not significant
ADAMTS4	human	O75173;O75173-2;Q5VTW1	A disintegrin and metalloproteinase with thrombospondin motifs 4	5	8.7	23.6307	24.3928	24.9157	23.613	23.854	24.3026	24.8205	24.0945	24.6227	24.5182	24.8317	24.29	23.898	24.6522	24.4282	23.8377		0.284636	0.601554	0.427585		1	NaN	0	not significant
ADAR	human	P55265;P55265-5;P55265-4	Double-stranded RNA-specific adenosine deaminase	62	50.7	32.2822	32.3628	32.2177	32.2413	32.3533	32.5231	32.457	32.357	31.8168	31.9105	31.9929	31.8619	31.7767	31.7465	31.7196	31.7701		0.00103971	3.60376	-0.380448	+	0	5.33999	-0.669364	not significant
ADAR	human	H0YCK3;P55265-3;P55265-2	Double-stranded RNA-specific adenosine deaminase	1	1.9	24.7316	24.8467	24.0933	24.2235	26.9619	26.7696	26.9826	26.2631	24.0148	24.8017	24.2488	23.9538	23.9213	26.1269	23.5254	23.7116		1	NaN	0	+	0.00787711	2.07085	-2.42301	not significant
ADAT2	human	Q7Z6V5;Q7Z6V5-2	tRNA-specific adenosine deaminase 2	4	35.1	24.5917	23.635	24.3179	24.887	24.0525	23.973	24.049	24.1517	23.7589	24.5101	24.5242	24.4257	24.3653	25.2711	24.2353	25.3966		1	NaN	0	+	0.0338992	1.33892	0.760532	not significant
ADAT3	human	Q96EY9	Probable inactive tRNA-specific adenosine deaminase-like protein 3	8	32.2	25.099	25.5737	26.2141	26.3538	25.7772	25.468	25.7896	26.2275	26.7971	26.7537	26.9739	26.4889	26.2838	26.5359	26.051	26.4812	+	0.0344294	1.65269	0.94325	+	0.0259377	1.46933	0.522408	up-regulated
ADCK3	human	Q8NI60;Q8NI60-3;Q8NI60-4;Q8NI60-2	Atypical kinase ADCK3, mitochondrial	19	34.9	29.4391	29.5148	29.4981	29.5071	29.2617	29.2719	29.2202	29.4853	28.8474	28.8747	28.876	29.0045	28.373	28.4679	28.4999	28.4669	+	0	5.25973	-0.589102	+	0	4.91026	-0.857812	down-regulated
ADD1	human	P35611-3;P35611;E7ENY0;E7EV99;P35611-5;H0Y9H2;A0A0A0MSR2;D6RF25;D6RJE2;D6RAH3;H0YFD8;H0YG19	Alpha-adducin	29	48.6	30.1527	30.2021	29.8891	30.2055	30.2134	30.2832	30.2766	30.1831	29.6803	29.4017	29.4827	29.6236	29.7622	29.8224	30.0405	29.8151	+	0.00438763	2.9084	-0.565269		0.00201619	2.90666	-0.379022	not significant
ADD2	human	P35612;P35612-4;P35612-3;P35612-2;P35612-8;P35612-9;A0A1C7CYY0;C9JTM0;P35612-5;P35612-6;C9J080;C9J299;P35612-7	Beta-adducin	27	48.5	29.296	29.2201	29.2099	29.3346	29.4733	29.3799	29.3112	29.4015	28.6327	28.6278	28.5063	28.7294	28.8879	29.0136	28.9185	28.7208	+	0	4.63277	-0.641108	+	0.00117514	3.4669	-0.506294	down-regulated
ADD3	human	Q9UEY8;Q9UEY8-2	Gamma-adducin	12	22.1	27.1777	27.3531	27.3461	27.1168	27.2755	27.2129	27.2999	27.1567	26.1366	26.5328	26.2182	25.9865	26.6895	26.5488	26.3806	26.6546	+	0.000861538	3.67217	-1.02992	+	0.000448378	3.90354	-0.667883	down-regulated
ADH5	human	P11766;H0YAG8;D6RFE4;D6R9G2;D6RAY0	Alcohol dehydrogenase class-3	18	60.4	31.0226	31.047	30.7341	30.5918	30.7226	30.4995	30.6623	30.6532	30.76	30.6716	30.6949	30.6432	30.8016	30.902	30.9864	31.1319		0.253153	0.65906	-0.15645		0.00805684	2.04687	0.321095	not significant
ADI1	human	Q9BV57;Q9BV57-2;A0A0G2JQN5;H7C382	1,2-dihydroxy-3-keto-5-methylthiopentene dioxygenase	12	72.6	29.3847	29.0339	29.253	29.1312	30.4041	30.0677	30.0522	30.0192	29.0156	29.0226	28.9442	28.8692	30.0366	30.0495	29.8297	29.9067		0.0433197	1.52371	-0.23779		0.0982738	0.869107	-0.180165	not significant
ADK	human	P55263;P55263-3;P55263-2;P55263-4	Adenosine kinase	20	59.1	30.2097	30.1841	30.1904	29.9732	30.298	30.3115	30.0709	30.3575	30.1325	29.948	29.9754	30.0888	30.269	30.2989	30.272	30.4308		0.229339	0.705773	-0.103188		0.379678	0.3319	0.0581899	not significant
ADNP	human	Q9H2P0;E9PQK8	Activity-dependent neuroprotector homeobox protein	62	58.7	31.3994	31.2994	31.4375	31.7482	31.2969	31.4812	31.3902	31.4715	31.2281	31.3208	31.3389	31.3644	31.0974	31.0275	31.0574	31.0524		0.198767	0.770443	-0.158051		0.000710921	3.62024	-0.351283	not significant
ADO	human	Q96SZ5	2-aminoethanethiol dioxygenase	14	54.8	28.2336	27.7732	27.7746	28.2589	28.0683	27.7507	27.6324	27.8964	28.6199	28.206	27.8348	28.3063	28.1679	28.1061	28.2186	28.5088		0.351407	0.500732	0.231656		0.0149904	1.724	0.413389	not significant
ADPGK	human	Q9BRR6;Q9BRR6-2;H3BRS6;Q9BRR6-4;Q9BRR6-3;H3BU35;Q9BRR6-5;H3BTH4;H3BN66;Q9BRR6-6	ADP-dependent glucokinase	11	28.8	27.0983	27.0795	27.4682	27.3729	26.9321	27.3527	27.1019	27.1091	27.3353	27.2392	27.2479	27.1066	27.3265	27.3848	27.443	27.5388		0.847957	0.0742964	-0.0224848		0.0175021	1.65614	0.299327	not significant
ADPRH	human	P54922;C9JZW7	[Protein ADP-ribosylarginine] hydrolase	5	20.4	24.7808	24.8298	24.6452	24.2316	24.8737	24.7347	24.519	25.0618	25.0901	24.45	24.5862	24.554	25.3031	25.1056	25.278	25.3894		0.824256	0.0888877	0.0482392		0.00894595	1.9745	0.471731	not significant
ADPRHL2	human	Q9NX46	Poly(ADP-ribose) glycohydrolase ARH3	13	45.5	27.9911	27.7881	27.8644	27.8543	28.1326	27.6113	27.5128	28.0471	28.2479	27.8816	28.3315	28.3534	28.1992	27.9383	28.1419	28.2067		0.0443952	1.50547	0.329124		0.0920324	0.896151	0.295541	not significant
ADRBK1	human	P25098	Beta-adrenergic receptor kinase 1	19	33.5	26.5619	26.7217	26.5735	27.0486	27.1706	26.6119	26.8104	27.0366	26.9203	26.7832	26.3045	27.1022	27.0629	27.0825	27.0876	27.0118		0.820777	0.0907534	0.0510931		0.199374	0.579701	0.153814	not significant
ADRM1	human	Q16186;A0A087WX59;A0A087WUX6	Proteasomal ubiquitin receptor ADRM1	11	27	29.02	28.8643	28.7929	28.5734	27.9398	27.9756	28.0368	28.1995	29.1346	29.1572	29.3035	29.1726	28.6848	28.683	28.8437	28.7627		0.0179742	2.03911	0.379321	+	0.000187234	4.29282	0.705635	not significant
ADSL	human	P30566;A0A1B0GWJ0;A0A1B0GTJ7;A0A0A6YY92;P30566-2;A0A1B0GWF8;A0A096LNY6;A0A1B0GTG9;A0A096LNY5;A0A096LPA2;A0A096LNY4;A0A096LP92;B4DEP1;A0A096LP72;A0A096LP76;V9GY96;A0A1W2PRX2;A0A096LNT0	Adenylosuccinate lyase	26	64.3	30.5412	30.2409	30.3916	30.5823	30.8353	30.6703	30.5214	30.4913	30.5317	30.3105	30.4673	30.3142	30.8653	30.8022	30.6416	30.7999		0.755992	0.130178	-0.0330782		0.117131	0.794655	0.147685	not significant
ADSS	human	P30520;Q8N142;Q8N142-2;G3V5D8;G3V232;S4R2Z1;G3V2N1	Adenylosuccinate synthetase isozyme 2	25	58.8	30.2288	30.1169	30.3047	30.0715	30.2458	30.2658	30.122	30.2766	30.251	30.4439	30.3116	30.2824	30.8562	30.6921	30.7981	30.8897		0.101398	1.08777	0.14175	+	0.000191304	4.32277	0.581434	not significant
AES	human	Q08117;Q08117-2;K7ELE3;K7ELQ8;K7EQH5	Amino-terminal enhancer of split	5	38.6	26.7681	27.2021	27.0158	27.3319	26.3392	25.714	25.9699	26.2873	26.5969	25.777	26.4744	26.5174	25.8249	26.1628	25.0145	23.9882	+	0.0285665	1.76746	-0.73806		0.110698	0.818742	-0.829956	not significant
AFAP1	human	Q8N556-2;Q8N556;Q8TED9;Q8TED9-2;Q8TED9-3	Actin filament-associated protein 1	11	13	27.1655	27.3621	27.8167	26.7296	28.1424	27.5603	27.335	27.6911	24.7619	23.5839	26.9482	27.276	28.9213	28.1943	27.3004	27.32		0.150821	0.902657	-1.62599		0.488707	0.240178	0.25182	not significant
AFF1	human	P51825-2;F5GXF9;P51825-3;P51825;E7ETI4;E7EMC5;D6RIZ5	AF4/FMR2 family member 1	6	5.9	24.0993	24.3125	23.1317	24.38	24.583	24.6859	24.1402	24.5119	24.8896	22.7416	25.2572	23.5508	24.1123	24.5057	24.7936	24.466		0.853585	0.0705951	0.12891		0.942611	0.0200348	-0.010807	not significant
AFF4	human	Q9UHB7;Q9UHB7-2;Q9UHB7-3;H7C319;C9JCE0	AF4/FMR2 family member 4	20	24.6	28.127	28.3398	28.0339	28.1638	27.7513	27.91	28.0236	27.8853	27.5686	27.4279	27.6364	27.3498	26.7238	27.1011	26.9308	26.921	+	0.00156291	3.48492	-0.670448	+	0.000186441	4.29055	-0.973398	down-regulated
AFG3L2	human	Q9Y4W6;K7EP56	AFG3-like protein 2	31	39.4	29.6082	29.6115	29.6559	29.777	29.4543	29.6016	29.4945	29.5457	29.4187	29.5398	29.4833	29.6846	29.0461	29.0542	29.0557	29.1388		0.129014	0.976579	-0.131538		0	4.6191	-0.450316	not significant
AFTPH	human	Q6ULP2;Q6ULP2-5;Q6ULP2-2;Q6ULP2-4;B8ZZI9;Q6ULP2-3;A0A0A0MSN6;A0A0U1RR74	Aftiphilin	9	12.5	24.5702	25.2946	25.2504	24.9589	25.4656	24.9133	25.3838	25.7185	25.6488	25.2232	25.2664	25.6161	25.9515	25.9331	25.8487	25.7385		0.101537	1.08654	0.420124		0.0226432	1.53102	0.497667	not significant
AGA	human	P20933;H0Y9C7;H0Y8L9	N(4)-(beta-N-acetylglucosaminyl)-L-asparaginase;Glycosylasparaginase alpha chain;Glycosylasparaginase beta chain	5	17.3	26.0895	26.2444	25.9171	26.2444	26.4283	26.5326	26.3128	26.453	25.8838	26.1332	26.1904	26.9213	26.1257	26.1116	26.0815	26.0325		0.564239	0.27739	0.158335		0.00102295	3.33628	-0.343865	not significant
AGAP1	human	E7EUN2;A0A087X1U1;F5GXM9;A0A087X044;C9J8Z2;H7C0A7;H7C211		11	13.8	25.8771	26.0328	26.0346	26.0404	26.0406	26.2511	26.2135	25.7271	25.824	22.8714	25.6661	25.6969	25.8759	25.9238	25.9779	24.0401		0.253426	0.658356	-0.981665		0.197682	0.582962	-0.603659	not significant
AGAP3	human	Q96P47;Q96P47-2;Q96P47-4;Q96P47-5;Q96P47-3;Q96P47-6;H0Y873;E7ESL9;C9J975;H7C5G0;H7C4U6;H7C4F1	Arf-GAP with GTPase, ANK repeat and PH domain-containing protein 3	15	20.3	27.7562	27.7567	27.8564	27.8978	27.7292	27.5285	27.7389	27.6769	27.682	27.2904	27.3167	27.6216	27.5174	27.3617	27.6503	27.9717		0.0317578	1.70444	-0.339143		0.700022	0.115684	-0.0430975	not significant
AGFG1	human	P52594;P52594-2;P52594-3;P52594-4;B8ZZY2;C9J2I0	Arf-GAP domain and FG repeat-containing protein 1	10	21.9	27.872	27.9488	27.7813	27.7598	27.8528	27.388	27.4514	27.6533	28.1912	28.1005	28.0652	28.3318	28.1649	28.1856	27.7891	27.8616		0.0103016	2.38743	0.331702		0.0233644	1.51869	0.413939	not significant
AGK	human	Q53H12;E9PC15;A0A0G2JLG5;E9PG39;A0A0G2JLD0;F8WDD1;Q53H12-2	Acylglycerol kinase, mitochondrial	23	65.9	29.6489	29.4883	29.4876	29.322	29.9994	30.0314	30.4802	30.075	29.3797	29.2045	29.1621	29.4531	29.7709	29.7083	29.7376	29.8737		0.123371	0.998138	-0.186862		0.0154011	1.71399	-0.373874	not significant
AGL	human	P35573;P35573-2;P35573-3;A0A1C7CYW1	Glycogen debranching enzyme;4-alpha-glucanotransferase;Amylo-alpha-1,6-glucosidase	47	40.5	29.2632	29.24	29.3724	29.184	29.3149	29.2144	29.2563	29.316	29.0123	28.9532	29.1364	29.0663	29.4078	29.4617	29.4399	29.4673		0.0145116	2.15426	-0.222857		0.0016343	3.01716	0.168763	not significant
AGO1	human	Q9UL18;Q5TA58;A0A0U1RQZ8	Protein argonaute-1;Protein argonaute	14	20.9	25.8739	26.073	26.0937	26.5969	25.793	25.5433	25.6809	25.8121	25.5296	24.1344	25.4896	25.6459	25.7564	25.5546	25.7747	25.6413		0.0647555	1.31439	-0.959532		0.695459	0.118159	-0.0255661	not significant
AGO2	human	Q9UKV8;Q9UKV8-2	Protein argonaute-2	34	51.1	28.8334	28.9096	28.8705	29.2709	28.7922	28.5523	28.6143	28.8364	28.7131	28.7197	28.6054	28.7516	28.6495	28.7571	28.9706	28.7309		0.0568651	1.37988	-0.273651		0.364979	0.346644	0.0782003	not significant
AGO3	human	Q9H9G7;Q9H9G7-2;Q5TA56	Protein argonaute-3	6	7.2	25.0054	24.844	24.4932	23.6102	24.9071	24.7673	25.0131	25.0768	23.8146	24.767	24.4914	23.6419	24.7874	24.977	25.5323	24.8488		1	NaN	0		0.536767	0.206831	0.095293	not significant
AGPAT1	human	Q99943	1-acyl-sn-glycerol-3-phosphate acyltransferase alpha	5	24	26.9919	27.0674	27.1552	26.8912	26.7077	26.5799	26.6075	26.7222	26.0358	26.6514	25.9167	26.3872	25.9965	26.0404	26.1843	26.0344	+	0.0112484	2.34352	-0.778654	+	0	4.43596	-0.590396	down-regulated
AGPAT3	human	Q9NRZ7;Q9NRZ7-2;Q9NRZ7-3;C9JL26	1-acyl-sn-glycerol-3-phosphate acyltransferase gamma	8	19.1	25.5077	25.2945	25.5474	25.3563	25.8147	25.3748	25.2167	25.1373	25.601	25.6992	25.4327	25.2784	25.1893	25.3229	25.3355	24.9555		0.55458	0.287252	0.0763574		0.258284	0.480017	-0.185085	not significant
AGPAT4	human	Q9NRZ5;Q9NRZ5-2;H0Y5R3;G3XAF1;Q5TEE8;Q6AI25	1-acyl-sn-glycerol-3-phosphate acyltransferase delta	14	34.4	27.3794	27.2746	27.5619	27.4154	27.2504	27.3525	27.3821	27.5893	27.3268	27.4289	27.35	27.6683	27.0898	26.9437	27.3952	27.2197		0.747004	0.137463	0.0356598		0.072867	0.996966	-0.231484	not significant
AGPAT5	human	Q9NUQ2;H0YC22;E5RH21	1-acyl-sn-glycerol-3-phosphate acyltransferase epsilon	12	33.5	29.0474	28.8545	28.7018	29.2384	28.2825	28.7087	28.4745	28.4244	28.5273	28.7811	28.5869	28.8648	28.1253	27.9952	28.1149	28.4399		0.126839	0.9841	-0.270468		0.0429884	1.2361	-0.303699	not significant
AGPAT6	human	Q86UL3;E5RIA1;E5RHA6	Glycerol-3-phosphate acyltransferase 4	11	25	27.8799	27.7013	27.7254	27.9039	27.2261	27.6663	27.3867	27.4619	27.3802	27.5491	27.3283	26.9929	27.0227	26.968	27.0483	26.9836		0.0170072	2.06768	-0.490017		0.00431661	2.43713	-0.429622	not significant
AGPS	human	O00116;A0A1B0GWA2;B8ZZ81	Alkyldihydroxyacetonephosphate synthase, peroxisomal	29	56.5	30.1505	30.3293	30.0325	30.42	30.1832	30.15	30.2924	30.2166	30.5544	30.6757	30.5544	30.5857	30.456	30.3872	30.3813	30.4051		0.0160974	2.10528	0.359437		0.00200224	2.87648	0.196851	not significant
AGTPBP1	human	Q9UPW5;J3KNS1;Q9UPW5-2;Q9UPW5-3	Cytosolic carboxypeptidase 1	14	13.5	25.4382	24.9406	25.3193	24.5378	24.8474	24.6457	25.0268	24.5301	25.3174	25.4807	25.5345	25.2069	24.6341	23.5143	25.3655	25.3815		0.215292	0.735712	0.325915		0.915247	0.0293212	-0.0386705	not significant
AGTRAP	human	Q6RW13;Q6RW13-2;D6RB40;D6RBK6;X6R9H3;Q6RW13-4;Q6RW13-3;Q6RW13-5	Type-1 angiotensin II receptor-associated protein	3	30.2	24.8452	24.6896	25.0224	23.8688	25.1406	24.8567	24.5455	25.3785	23.4436	24.6366	24.6318	24.2601	24.7219	24.5548	24.5739	24.4624		1	NaN	0		0.0549964	1.11896	-0.402071	not significant
AHCTF1	human	Q8WYP5;Q8WYP5-2;Q8WYP5-3;H7C4S1	Protein ELYS	87	46.9	30.8173	30.7729	30.8309	30.962	30.5912	30.8607	30.7679	30.5701	30.6859	30.6912	30.6105	30.7152	30.289	30.3447	30.2985	30.2703		0.0204214	1.9719	-0.170074		0.00229122	2.82601	-0.396847	not significant
AHCY	human	P23526;P23526-2	Adenosylhomocysteinase	29	58.6	32.8079	32.6746	32.9575	32.7882	33.3727	33.1604	33.1763	33.5279	32.9038	32.7223	32.6024	32.9456	33.4823	33.578	33.5557	33.4799		0.897656	0.0477793	-0.0135126		0.0416756	1.24981	0.214649	not significant
AHCYL1;AHCYL2	human	O43865;O43865-2;Q96HN2;Q96HN2-2;H0Y8B3;Q96HN2-4;Q96HN2-3	Putative adenosylhomocysteinase 2;Putative adenosylhomocysteinase 3;Adenosylhomocysteinase	19	41.5	29.2647	29.2058	28.6604	28.76	29.1362	28.958	29.2195	29.278	28.8192	28.9881	28.9885	28.8861	29.342	29.5233	29.6846	29.4476		0.768696	0.122925	-0.0522461		0.0104735	1.89511	0.351454	not significant
AHNAK	human	Q09666;E9PQE3;E9PJZ0;E9PKR9;E9PJC6;E9PLK4;Q09666-2	Neuroblast differentiation-associated protein AHNAK	236	65.4	32.4478	32.5533	32.5445	32.4762	32.0643	32.1422	32.1197	32.0671	32.37	32.4764	32.4538	32.5392	32.33	32.3198	32.3837	32.3725		0.369689	0.475486	-0.0456038		0.0001841	4.27598	0.253169	not significant
AHSA1	human	O95433;O95433-2;G3V438;H0YJG7;H0YJU2;G3V3W9;H0YJ63	Activator of 90 kDa heat shock protein ATPase homolog 1	26	82	31.6938	31.6538	31.8446	31.567	31.561	31.2803	31.2002	31.4645	32.019	31.6866	31.7453	31.8417	31.87	31.8515	31.9126	32.1212		0.234624	0.695742	0.133368	+	0.00234065	2.79402	0.562363	not significant
AIDA	human	Q96BJ3;Q96BJ3-3;Q96BJ3-2	Axin interactor, dorsalization-associated protein	10	39.2	27.5554	27.4637	27.6887	27.2829	27.2581	27.1892	27.3694	27.4938	27.1637	26.9772	27.1558	27.0709	26.9812	26.8677	27.1229	26.7991		0.0123676	2.26466	-0.405804		0.00710183	2.12629	-0.384899	not significant
AIFM1	human	O95831;O95831-3;O95831-2;E9PMA0;O95831-5;O95831-4;O95831-6	Apoptosis-inducing factor 1, mitochondrial	30	58.4	31.0137	31.1776	31.0753	31.1119	31.1218	31.4731	31.3529	31.1751	30.7504	30.8113	30.9987	30.8912	30.7906	30.9824	31.1035	31.0314		0.0210401	1.96491	-0.231748		0.0211069	1.55898	-0.303757	not significant
AIMP1	human	Q12904;Q12904-2;D6R937	Aminoacyl tRNA synthase complex-interacting multifunctional protein 1;Endothelial monocyte-activating polypeptide 2	22	79.5	30.7559	30.7266	30.9243	30.7173	30.8852	30.7881	30.7179	30.8215	30.7229	30.561	30.5197	30.8704	30.9818	30.8841	31.1103	30.9207		0.310292	0.559898	-0.112532		0.0233547	1.51855	0.171064	not significant
AIMP2	human	Q13155;F8W950;A8MU58;F8WCL2	Aminoacyl tRNA synthase complex-interacting multifunctional protein 2	13	54.4	29.8367	29.9008	29.5166	29.6302	29.95	29.5717	29.7105	29.7787	29.2601	29.1058	29.3189	29.4254	30.0303	30.1728	30.0313	30.0189		0.0145124	2.13739	-0.443564		0.00962865	1.93483	0.310585	not significant
AIP	human	O00170;E9PMH2;V9GYQ3	AH receptor-interacting protein	19	72.1	30.0691	30.2294	29.8762	30.1609	30.2174	30.0641	30.0903	30.3759	29.9632	29.7269	29.7386	29.8416	30.3514	30.4279	30.4287	30.3885		0.0434203	1.52003	-0.266296		0.0215299	1.55219	0.212235	not significant
AK1	human	P00568;Q5T9B7;H0Y4J6;H0YID2	Adenylate kinase isoenzyme 1	17	82	29.8264	29.7298	29.7268	30.6264	29.9693	29.8447	29.9201	30.1571	30.1173	29.8985	30.3602	29.9978	30.3478	30.0557	30.1631	29.875		0.673097	0.190625	0.116107		0.224399	0.533822	0.137618	not significant
AK2	human	P54819;F8W1A4;P54819-2;P54819-5;P54819-6;F8VY04;P54819-3;F8VZG5;P54819-4;G3V213;F8VPP1	Adenylate kinase 2, mitochondrial;Adenylate kinase 2, mitochondrial, N-terminally processed;Adenylate kinase 2, mitochondrial	21	79.5	31.443	31.4029	31.1134	31.3922	31.1633	31.2954	31.2339	31.1732	30.7603	30.8398	30.7169	30.9857	31.0508	31.0241	30.9459	30.8971	+	0.0059612	2.75294	-0.512189		0.00313544	2.64036	-0.236994	not significant
AK3	human	Q9UIJ7;Q9UIJ7-3;Q9UIJ7-2	GTP:AMP phosphotransferase AK3, mitochondrial	18	67.8	29.9422	29.5689	30.3049	30.036	29.7793	30.2155	30.0581	29.816	29.6376	29.7032	29.673	29.6225	29.5915	29.5921	29.542	29.6569		0.116175	1.02397	-0.303926		0.0104848	1.89562	-0.371598	not significant
AK4	human	P27144;D3DQ64	Adenylate kinase 4, mitochondrial	12	61.9	28.0086	28.0244	28.4265	28.7167	27.8734	28.1552	28.2134	28.0423	27.6014	27.6705	27.7125	27.6505	27.6297	27.6628	27.3471	27.5978	+	0.0197969	1.98826	-0.635305	+	0.00363668	2.57877	-0.511751	down-regulated
AK5	human	Q9Y6K8;Q9Y6K8-3;E9PQQ8;H0YEZ1;E9PIS7	Adenylate kinase isoenzyme 5	8	20.1	25.9983	26.4228	26.2758	25.7516	25.8515	24.6407	25.196	24.7077	25.8424	25.9212	26.1217	26.038	26.0891	26.1091	25.8092	26.1266		0.488623	0.349966	-0.131276	+	0.0140932	1.74497	0.934505	not significant
AK6;TAF9	human	Q9Y3D8;A0A087WVD7;Q9Y3D8-2;D6RDH4;A0A087WY94	Adenylate kinase isoenzyme 6	5	33.7	26.4205	26.1918	26.5882	23.7441	25.0509	24.0697	26.024	26.2194	25.8733	26.7681	26.4244	23.9904	26.1907	26.5516	26.9207	26.6151		0.97438	0.0102932	0.0278993	+	0.0409479	1.25918	1.22853	not significant
AKAP1	human	Q92667;Q92667-2;I3L0W0;I3L2A2;I3L2N7;I3L0K6;I3NI36;I3L3K1;I3L364;I3L0V5;I3L3V6	A-kinase anchor protein 1, mitochondrial	31	40.6	30.1308	30.068	30.1473	30.2666	29.6533	29.7316	29.7372	29.8864	29.8209	29.8698	29.8189	29.8904	29.2597	29.3133	29.1994	29.3864		0.00253221	3.27425	-0.303201		0.0012093	3.49103	-0.462394	not significant
AKAP12	human	Q02952;Q02952-3;Q02952-2	A-kinase anchor protein 12	87	65	32.581	32.5816	32.613	32.3788	31.8897	31.7644	31.6976	31.9105	32.0761	32.1392	32.1178	32.2534	32.0086	31.9947	31.9517	32.0471		0.00402661	2.99851	-0.39195		0.0118952	1.83411	0.184974	not significant
AKAP13	human	Q12802;Q12802-2;Q12802-4;H0YMW2;A0A087WTD7;H0YLH1;Q12802-5;A0A087X047;H0YK84	A-kinase anchor protein 13	43	21.2	27.541	27.7766	28.05	27.4763	27.2289	27.0051	26.9789	27.2068	27.5281	27.6428	27.1589	27.7347	27.3346	27.3476	27.3728	27.293		0.361214	0.489475	-0.194842		0.0113702	1.85514	0.232078	not significant
AKAP17A	human	Q02040;X6RAJ1;Q02040-2;Q02040-3	A-kinase anchor protein 17A	17	28.2	27.3359	27.2042	27.581	28.0469	27.443	27.4556	27.5795	27.693	27.9108	28.0194	28.054	27.7535	27.6231	27.4905	27.6545	27.7186		0.115662	1.02654	0.392395		0.265524	0.470208	0.0788932	not significant
AKAP2	human	Q9Y2D5-6;Q9Y2D5-4;Q9Y2D5;Q9Y2D5-5;Q9Y2D5-7;C9JVY5	A-kinase anchor protein 2	27	36.7	26.9579	27.0218	27.2124	27.0095	26.5898	26.0426	26.5551	26.5398	27.3789	27.2879	27.0881	27.5113	26.6698	26.6391	26.8646	26.6237		0.0597695	1.35369	0.266139		0.0785157	0.966823	0.267467	not significant
AKAP8	human	O43823;M0QYL4	A-kinase anchor protein 8	22	44.5	29.0733	28.5742	29.3715	29.4833	28.8849	29.1093	29.1135	29.0354	29.1989	29.4472	29.1075	29.1853	28.8296	28.7712	28.4707	28.7122		0.661152	0.199593	0.109128		0.00969704	1.92885	-0.339851	not significant
AKAP8L	human	Q9ULX6;Q9ULX6-2;V9GZ50;M0R1Y5;M0R010;M0QYT7	A-kinase anchor protein 8-like	17	31.7	28.6628	28.7237	28.7442	28.6087	28.2976	28.6006	28.4693	28.4013	28.8785	28.7657	28.6615	28.5463	28.8642	29.0296	28.657	28.3984		0.746973	0.137575	0.0281649		0.0705132	1.01191	0.295135	not significant
AKAP9	human	Q99996-3;Q99996-2;Q99996-6;Q99996;A0A0A0MRF6;Q99996-5;A0A0A0MRE9;H7BYL6;A0A087WX84;Q99996-4;H0Y6Q0;H7BZV6;Q6PJH3	A-kinase anchor protein 9	68	21.4	28.9123	28.9109	28.7607	28.743	28.6576	28.6491	28.7005	28.884	28.8728	28.7408	28.7435	28.8232	28.5154	28.4466	28.6485	28.8518		0.574774	0.267953	-0.0366602		0.271461	0.461762	-0.107256	not significant
AKR1A1	human	P14550;Q5T621;V9GYG2	Alcohol dehydrogenase [NADP(+)]	22	74.8	30.6185	30.4472	30.663	30.4803	30.9866	30.7012	30.7722	30.8433	30.1158	30.1025	30.3251	30.2268	30.752	30.7995	30.7382	30.6697		0.00742021	2.55155	-0.359699		0.184297	0.61235	-0.0859685	not significant
AKR1B1	human	P15121;E9PCX2;E9PEF9	Aldose reductase	23	79.7	31.6253	31.5398	31.6548	31.5853	32.3533	32.0286	32.1465	32.2224	31.4246	31.4433	31.503	31.1989	32.1808	32.158	32.109	32.184		0.0392955	1.58255	-0.208848		0.610725	0.162962	-0.0297098	not significant
AKR1C1	human	Q04828;H0Y804	Aldo-keto reductase family 1 member C1	4	18.6	26.8162	27.0865	25.3287	25.8828	26.883	27.5854	27.2512	27.3381	25.5043	25.1983	26.6454	25.4667	27.8264	27.8737	27.8926	27.863		0.346685	0.507386	-0.574851	+	0.00604233	2.19714	0.599512	not significant
AKR1C3	human	P42330;A0A0A0MSS8;S4R3Z2;P17516;A6NHU4;S4R3D5	Aldo-keto reductase family 1 member C3	16	62.5	29.1583	29.0091	28.7953	27.8159	29.3206	29.2005	29.2098	29.1169	28.9412	28.7521	29.062	28.5305	29.1511	29.2278	29.2699	29.2947		0.73015	0.149433	0.126798		0.584656	0.178062	0.0239158	not significant
AKR7A2	human	O43488;H3BLU7;Q8NHP1;H7C5H7;O95154	Aflatoxin B1 aldehyde reductase member 2	10	30.1	27.9016	27.7057	27.8346	28.0344	28.0687	28.0577	28.0614	28.2895	27.6003	27.0632	27.7143	27.6556	28.3336	28.4045	28.2536	28.1341		0.0909773	1.14546	-0.360729		0.0669332	1.03325	0.162164	not significant
AKT1	human	P31749;P31749-2;G3V4I6;A0A087WY56;G3V3X1;G3V2I6	RAC-alpha serine/threonine-protein kinase	14	37.3	27.0109	26.673	27.4246	27.1611	27.0706	27.0694	26.9586	27.3499	27.1853	27.1746	27.2408	26.8048	27.0447	27.181	27.2106	27.0938		0.863227	0.0649452	0.0339599		0.78137	0.0799641	0.0203815	not significant
AKT2	human	P31751;M0R0P9;P31751-2;J3QKW1;M0QZW8;J3QL45;M0R283	RAC-beta serine/threonine-protein kinase	2	4	23.5719	22.4526	25.218	24.2303	23.3934	23.1141	23.4262	23.3648	24.7097	22.8527	25.9358	24.0182	23.1764	23.3873	23.263	23.4424		1	NaN	0		0.92231	0.0270147	-0.00735474	not significant
AKT3	human	Q9Y243;Q9Y243-2;F8VS91;J3KTP4;J3KTC6;C9J258;J3KSY8;C9JC83;C9JIJ1;A0A0A0MRF1;J3KRI8;A0A1B0GXA2;A8MX96;E7EVP8;M0QZK3;J3QLS6;C9JHS6	RAC-gamma serine/threonine-protein kinase	23	57.6	27.7808	27.7635	27.6874	27.9432	27.3197	27.5297	27.5033	27.5769	27.5682	27.3796	27.6806	27.3343	27.429	27.2028	27.0847	27.4096		0.0329271	1.68345	-0.303027		0.0669204	1.03357	-0.200881	not significant
ALAD	human	P13716;P13716-2;B7ZBK6	Delta-aminolevulinic acid dehydratase	8	31.2	25.3483	25.4332	24.8048	24.8866	25.4276	25.2513	25.192	25.6259	25.2206	25.338	24.7799	25.3557	25.6396	25.8694	25.7826	25.395		0.809577	0.0971037	0.0553088		0.058926	1.08725	0.297441	not significant
ALCAM	human	Q13740-2;Q13740;F5GXJ9;H7C543;Q13740-4;Q13740-3	CD166 antigen	20	36.1	30.519	30.5693	30.313	30.9893	30.8037	31.032	30.8979	30.8056	30.2837	30.5271	30.5134	30.6183	30.4306	30.5832	30.5788	30.2988		0.546059	0.295092	-0.111989		0.00412861	2.50145	-0.411977	not significant
ALDH16A1	human	Q8IZ83;Q8IZ83-3;F5H4B6;Q8IZ83-2;M0QY06	Aldehyde dehydrogenase family 16 member A1	9	14.7	24.291	23.1626	25.4509	25.3811	25.2753	25.6824	25.3214	25.343	25.3254	23.9042	25.0564	25.3058	25.2051	25.4136	25.3381	25.7512		1	NaN	0		0.858369	0.0504179	0.0214458	not significant
ALDH18A1	human	P54886;P54886-2	Delta-1-pyrroline-5-carboxylate synthase;Glutamate 5-kinase;Gamma-glutamyl phosphate reductase	53	64	32.6202	32.6674	32.6033	32.6341	32.8075	32.8699	32.8821	32.5664	32.1731	32.4086	32.4405	32.3666	32.401	32.3639	32.3323	32.3536		0.00918519	2.44148	-0.284054		0.00220264	2.85585	-0.418799	not significant
ALDH1B1	human	P30837;P47895;H0YKF9;H0Y2X5	Aldehyde dehydrogenase X, mitochondrial	22	53.4	30.1082	30.1907	30.0979	30.0951	30.1484	30.1011	30.1174	30.2532	29.9101	30.0849	29.8863	30.0602	29.8229	29.9753	30.0758	29.8078		0.064755	1.31565	-0.137596		0.0140613	1.74613	-0.234572	not significant
ALDH1L1	human	O75891;O75891-3;O75891-2;O75891-4;C9IZ36;C9JY00;C9JYZ6	Cytosolic 10-formyltetrahydrofolate dehydrogenase	6	6.8	26.6005	27.1503	26.32	26.873	27.2822	28.0901	28.1727	28.1066	27.1917	27.0041	26.9857	27.063	26.9928	26.9816	27.1168	26.4429		0.154843	0.892146	0.325177	+	0.00679135	2.13553	-1.02935	not significant
ALDH1L2	human	Q3SY69;Q3SY69-3;Q3SY69-2;H0YHN9	Mitochondrial 10-formyltetrahydrofolate dehydrogenase	48	58.1	30.635	30.6462	30.826	30.8695	30.4629	30.5199	30.607	30.4938	30.1693	30.3989	30.2321	30.3445	29.8409	29.8387	29.7576	29.8968		0.00426446	2.91176	-0.45798	+	0	5.46778	-0.687387	not significant
ALDH2	human	P05091;P05091-2;S4R3S4;P00352;Q5SYQ7;Q5SYQ9;Q5SYQ8	Aldehyde dehydrogenase, mitochondrial	27	58	30.5717	30.5199	30.5466	30.7713	30.7164	30.8839	30.8448	30.5917	30.3854	30.3964	30.3246	30.5142	30.2493	30.2912	30.285	30.2744		0.043276	1.52413	-0.19723		0.0011577	3.45029	-0.484223	not significant
ALDH3A2	human	P51648;P51648-2;J3QRD1;I3L1M4;J3QS00;J3QKK9;J3KTD9;I3L2W1;J3KTG1;C9JGJ2;I3L0X1;P30838;P43353;P48448;K7EN73;E9PJV0;C9JKT2;C9JMC5;I3L3I9;A8MYB8;E9PNN6;P43353-2	Fatty aldehyde dehydrogenase	19	39.8	28.8066	28.68	28.8315	29.0089	28.7781	28.8715	29.0149	28.8313	28.9708	29.0133	28.699	28.7583	28.2908	28.5901	28.72	28.6375		0.800642	0.102203	0.0286188		0.0201458	1.59415	-0.314347	not significant
ALDH4A1	human	P30038;P30038-2;P30038-3;Q5TF55	Delta-1-pyrroline-5-carboxylate dehydrogenase, mitochondrial	18	44.9	27.3533	26.9084	27.3958	27.3937	27.6105	27.6077	27.5836	27.492	27.1686	27.1892	26.8221	26.8847	27.1489	27.4679	27.4865	27.309		0.184101	0.808241	-0.246623		0.0290663	1.41105	-0.22034	not significant
ALDH5A1	human	P51649;P51649-2;C9J8Q5	Succinate-semialdehyde dehydrogenase, mitochondrial	12	24.3	27.6766	27.8262	27.6148	28.1437	27.7461	27.8712	27.6635	27.8019	27.3656	27.6471	27.7176	27.88	27.4885	27.6384	27.4042	27.0041		0.383385	0.459424	-0.162763		0.026602	1.45786	-0.386883	not significant
ALDH6A1	human	Q02252;Q02252-2;G3V4Z4	Methylmalonate-semialdehyde dehydrogenase [acylating], mitochondrial	16	38.9	26.5808	26.9383	26.7943	27.0296	26.9173	26.9449	26.4245	26.969	26.0565	26.0676	26.2147	26.2303	26.1218	26.3016	26.2959	25.7787	+	0.00314286	3.16485	-0.693453	+	0.00783575	2.07499	-0.689425	down-regulated
ALDH7A1	human	P49419-2;P49419;A0A1B0GTG2;A0A1B0GW77;A0A1B0GUA1;A0A1B0GW82;A0A1B0GTY9;A0A1B0GTJ4;A0A1B0GV49;P49419-4;A0A0J9YWF7;A0A1B0GUY0;H0YHM6;F8WDY6;F8VVF2;A0A1B0GVU0;A0A0J9YWM6;A0A1B0GW65;F8WD33;A0A0J9YWK1	Alpha-aminoadipic semialdehyde dehydrogenase	34	69.3	31.2631	31.0419	31.2849	31.2213	31.7106	31.6896	31.8001	31.6417	31.0243	30.7939	30.9548	31.0132	31.5333	31.5831	31.522	31.5304		0.027174	1.80869	-0.256253		0.00418635	2.47021	-0.168298	not significant
ALDH9A1	human	P49189;P49189-2	4-trimethylaminobutyraldehyde dehydrogenase	20	44.5	29.5128	29.3818	29.3946	29.4723	29.5748	29.4809	29.6339	29.3332	29.5249	29.5145	29.2738	29.7043	29.6156	29.3564	29.7465	29.5573		0.558099	0.283792	0.0640001		0.480328	0.246793	0.0632524	not significant
ALDOA	human	P04075;J3KPS3;P04075-2;H3BQN4;H3BPS8;H3BUH7;H3BR04;H3BMQ8;H3BU78;H3BR68	Fructose-bisphosphate aldolase A;Fructose-bisphosphate aldolase	37	92.3	34.0335	33.898	33.9081	34.2081	33.9421	33.8018	33.8986	33.8546	33.8062	33.7495	33.9331	33.673	34.0306	34.0772	34.0695	34.0426		0.0670657	1.29802	-0.2215		0.00200899	2.87928	0.180686	not significant
ALDOC	human	P09972;A8MVZ9;J3KSV6;J3QKP5;C9J8F3;J3QKK1;K7EKH5;P05062;A0A087WXX2	Fructose-bisphosphate aldolase C;Fructose-bisphosphate aldolase	25	69.5	30.7346	30.5755	30.6544	30.698	30.5251	30.4417	30.3475	30.2452	30.1427	29.9297	30.1436	30.0034	30.2052	30.3838	30.1939	30.429	+	0	4.15236	-0.610751		0.27396	0.458188	-0.0869184	not significant
ALG1	human	Q9BT22;K7EID2;Q9BT22-2;K7EQK1;K7EPU3	Chitobiosyldiphosphodolichol beta-mannosyltransferase	7	13.1	26.0228	25.9633	26.0968	26.2674	26.3625	26.4364	26.9836	25.8951	26.0715	25.9302	26.1952	25.7834	26.312	26.5253	24.6506	26.1965		0.477204	0.361108	-0.0924654		0.268789	0.465437	-0.498296	not significant
ALG11	human	Q2TAA5	GDP-Man:Man(3)GlcNAc(2)-PP-Dol alpha-1,2-mannosyltransferase	6	17.3	25.1419	23.8801	23.3166	25.0869	25.4777	25.3107	25.5786	25.362	24.3256	25.3974	24.8857	25.1433	25.2732	25.6703	25.3832	25.3705		1	NaN	0		0.925971	0.0258795	-0.00790882	not significant
ALG13	human	Q9NP73-2;A0A096LNJ4;A0A087WX43;D6RE84;A0A096LP10;A0A087WTT9;A0A1B0GVW6;A0A096LNL2;A0A087WT15	Putative bifunctional UDP-N-acetylglucosamine transferase and deubiquitinase ALG13	6	37	25.2935	24.7843	25.3571	24.9796	24.7189	23.978	25.4723	24.5628	25.9484	25.288	24.1656	25.0833	24.8552	24.7292	24.9826	25.0829		0.965304	0.0152646	0.0176959		1	NaN	0	not significant
ALG2	human	Q9H553;Q9H553-2;A0A0A0MTE0	Alpha-1,3/1,6-mannosyltransferase ALG2	11	26.2	23.38	24.0926	24.1672	26.0389	26.1498	26.3296	26.8001	26.2482	26.6538	27.2869	26.689	26.3869	26.9361	26.7519	26.7309	27.1803	+	0.0163736	2.09618	2.33445	+	0.0207931	1.56956	0.517894	up-regulated
ALG3	human	Q92685;H7C0X4;C9J7S5;Q92685-2;F8WF93;H7BZZ2;F8WE30	Dol-P-Man:Man(5)GlcNAc(2)-PP-Dol alpha-1,3-mannosyltransferase	4	8.2	24.668	25.2705	24.7667	25.2044	24.6611	25.0573	25.7296	25.2847	25.2834	25.0427	24.984	24.3037	25.3073	25.426	25.1055	24.7237		0.79624	0.105011	-0.0739379		0.844607	0.0553173	-0.042552	not significant
ALG5	human	Q9Y673;Q9Y673-2	Dolichyl-phosphate beta-glucosyltransferase	9	33.6	26.5786	26.3551	26.6292	26.7809	27.0314	27.0877	27.7749	26.6992	25.8101	26.8876	26.5449	26.7516	26.8822	26.7846	26.6922	26.854		0.759167	0.128332	-0.0874066		0.134242	0.735882	-0.345081	not significant
ALG6	human	Q9Y672;A2A2G4;S4R350	Dolichyl pyrophosphate Man9GlcNAc2 alpha-1,3-glucosyltransferase	3	6.3	24.0874	23.284	24.0882	24.3477	24.1599	25.4077	25.1144	23.9616	24.1032	24.8938	24.8329	24.6478	24.9358	24.8101	24.9639	24.7889		0.0810796	1.2026	0.667595		0.484773	0.243444	0.213746	not significant
ALG8	human	Q9BVK2;Q9BVK2-2;E9PP80;E9PNE2;E9PK79;H0YEE0;E9PP96;E9PLP7;E9PP04;H0YDV4;H0YCV0	Probable dolichyl pyrophosphate Glc1Man9GlcNAc2 alpha-1,3-glucosyltransferase	6	15.4	26.6022	27.3482	26.6732	25.38	27.762	28.233	27.8768	27.8691	25.7861	27.2172	27.2628	27.21	27.6726	27.7034	27.6273	27.4162		0.562384	0.279484	0.368097		0.026457	1.46104	-0.330362	not significant
ALG9	human	Q9H6U8;A0A087WZ62;Q9H6U8-3;Q9H6U8-2;Q9H6U8-4;H0YCW6;A0A087WVC0;A0A087WZY8;A0A087WTZ3;A0A087WX16;A0A087WV58	Alpha-1,2-mannosyltransferase ALG9	15	26.4	27.4557	27.7991	27.4842	27.7037	27.1344	27.0141	27.3279	27.9664	27.2922	27.6389	27.4565	27.8123	27.4246	27.4242	27.4633	27.2278		0.704383	0.167366	-0.0607243		0.889358	0.0384479	0.0242496	not significant
ALK	human	Q9UM73;A0A087WZL3;E7EPW7	ALK tyrosine kinase receptor;Tyrosine-protein kinase receptor	13	12.8	24.9706	25.2362	25.3906	25.6289	26.2354	26.23	26.1636	25.8275	24.8391	25.6314	24.8369	24.4804	24.0167	24.735	25.0322	24.8016		0.281241	0.609298	-0.359641	+	0.00153766	3.06127	-1.46776	not significant
ALKBH2	human	Q6NS38;S4R3T5;F5H5X2;F5GZZ0;Q6NS38-2	Alpha-ketoglutarate-dependent dioxygenase alkB homolog 2	12	72.8	27.8115	27.6122	27.6048	27.4975	27.3289	27.232	27.3785	27.916	27.7598	27.6258	27.8373	27.7646	27.5195	27.8837	27.8894	27.6067		0.226621	0.712038	0.115383		0.146669	0.701199	0.260984	not significant
ALKBH5	human	Q6P6C2;Q6P6C2-3;Q6P6C2-1;K7ER58	RNA demethylase ALKBH5	18	48.7	28.0125	27.9316	27.5974	27.9253	27.709	27.7133	27.6055	27.5615	27.3426	27.6557	27.4676	27.5285	27.2472	27.1284	27.1393	26.9526		0.0285443	1.76733	-0.368098	+	0.00121637	3.50081	-0.530466	not significant
ALPL	human	P05186;P05186-3;P05186-2;B1ANL0	Alkaline phosphatase, tissue-nonspecific isozyme	6	18.1	24.8226	25.0785	24.9623	24.1174	24.8137	24.5755	24.6636	25.0049	22.8954	24.324	24.0566	23.611	24.4234	24.5691	24.2451	23.5511		0.0501829	1.44699	-1.02342	+	0.0435985	1.2279	-0.567245	not significant
ALYREF	human	Q86V81	THO complex subunit 4	15	53.7	32.2755	32.2874	32.3075	32.1453	31.9276	32.1148	32.2054	32.017	31.8392	31.6708	31.5621	32.0527	31.9772	31.8559	31.8014	31.6299		0.0128433	2.23519	-0.472716		0.0282057	1.42821	-0.250135	not significant
AMBRA1	human	Q9C0C7;A0A075B6T1;Q9C0C7-4;Q9C0C7-2;Q9C0C7-3;Q9C0C7-5;H0YE34;Q9C0C7-6	Activating molecule in BECN1-regulated autophagy protein 1	4	5.3	24.8917	24.1135	24.0009	24.4008	24.7196	24.2564	24.4427	24.7631	24.5429	24.2782	24.5612	25.3661	24.7351	24.5041	24.233	24.4342		1	NaN	0		0.600828	0.16834	-0.0688591	not significant
AMD1	human	P17707;B4DZ60;F6R5I9;Q5VXN5;P17707-2	S-adenosylmethionine decarboxylase proenzyme;S-adenosylmethionine decarboxylase alpha chain;S-adenosylmethionine decarboxylase beta chain	5	14.7	24.2034	24.1471	24.5764	23.4384	23.2115	24.3139	24.2962	23.7864	24.2342	24.3898	23.7346	24.8731	24.6314	24.3723	24.1873	24.4806		1	NaN	0		0.0812931	0.951781	0.515898	not significant
AMDHD2	human	Q9Y303;Q9Y303-2;Q9Y303-3;H3BTZ6;H3BSV9;H3BQ15;H3BSD5;H3BT49;H3BTE3	Putative N-acetylglucosamine-6-phosphate deacetylase	8	26.9	26.5256	26.0195	26.0948	25.9271	26.7295	26.9647	26.4718	25.6095	25.6507	25.3092	25.9221	26.031	26.4397	26.4175	26.5818	26.2064		0.116235	1.02435	-0.413498		0.894235	0.0367823	-0.032506	not significant
AMFR	human	Q9UKV5;H3BRK9;R4GNG2	E3 ubiquitin-protein ligase AMFR	8	17.1	25.2181	24.5964	23.9727	23.7776	24.5467	25.2442	25.261	24.8878	23.3656	24.1368	24.826	25.0432	24.4767	23.9888	24.5778	23.9418		1	NaN	0	+	0.0162119	1.69384	-0.738652	not significant
AMOT	human	Q4VCS5;A6NP16;E7ERM3;Q4VCS5-2	Angiomotin	5	7.4	23.6863	24.0792	23.7335	24.2945	25.628	23.8265	26.9289	25.9293	23.5087	25.1475	22.6423	23.9933	25.9988	25.1497	23.4751	23.9153		1	NaN	0		0.245837	0.49764	-0.943447	not significant
AMOTL1	human	Q8IY63-2;Q8IY63;F8WDH4	Angiomotin-like protein 1	16	22.4	26.637	26.7414	26.3198	26.0479	26.3632	25.6277	25.8025	26.1202	25.1536	25.0703	25.3915	25.1337	25.489	25.2182	25.2122	24.9324	+	0.00191693	3.45343	-1.24926	+	0.00792322	2.06702	-0.76545	down-regulated
AMPD2	human	Q01433;Q01433-2;H0Y360;Q01433-5;Q01433-3;Q01433-4;H0YCL9;E9PJF6;E9PIJ1;H0YF16	AMP deaminase 2	39	39.9	30.3006	30.4348	30.5326	30.6953	30.4041	30.2469	30.3398	30.4454	30.1893	30.0846	30.2997	30.2625	30.4776	30.6705	30.3952	30.4351		0.0387723	1.58905	-0.281784		0.0869025	0.92168	0.135551	not significant
ANAPC1	human	Q9H1A4;H0Y564;F8WAS1	Anaphase-promoting complex subunit 1	26	17.1	28.3351	28.0359	28.04	28.1775	27.7584	27.8249	27.9691	27.7882	27.5932	27.6875	27.9271	27.5759	27.1883	27.1296	27.3892	27.3791		0.0125476	2.24453	-0.451203	+	0.00105405	3.3602	-0.563597	not significant
ANAPC10	human	Q9UM13;D6RA92;D6R9Q5;D6RD74;D6RB36	Anaphase-promoting complex subunit 10	4	31.4	25.8575	25.941	25.9771	25.0084	25.6768	25.9983	25.927	26.0454	25.7792	25.9357	26.2476	25.9499	25.8033	24.783	25.744	25.393		0.338865	0.518504	0.282093		0.0728665	0.997441	-0.481046	not significant
ANAPC11	human	Q9NYG5	Anaphase-promoting complex subunit 11	2	31	23.4266	23.5207	24.7966	23.9359	25.3985	24.4017	25.2418	25.859	23.1229	23.8533	24.283	24.6669	25.2036	25.4143	25.2683	25.243		1	NaN	0		0.817466	0.065986	0.0570235	not significant
ANAPC16	human	Q96DE5;A0A087WUN5	Anaphase-promoting complex subunit 16	4	59.1	24.9019	25.6189	24.9724	25.2638	24.0028	25.0203	24.745	23.9744	25.1232	24.2184	22.8287	25.4632	24.5474	24.4584	24.3294	24.7891		0.28325	0.605151	-0.780856		1	NaN	0	not significant
ANAPC2	human	Q9UJX6;Q9UJX6-2	Anaphase-promoting complex subunit 2	12	15.8	26.9391	27.1771	26.8586	27.1512	27.291	27.5318	27.4583	27.616	23.9079	25.0464	27.2752	24.1954	27.4591	27.234	27.3759	27.3207		0.0615978	1.33952	-1.92529		0.131817	0.743369	-0.126849	not significant
ANAPC4	human	Q9UJX5;Q9UJX5-3;Q9UJX5-2;D6RAP6;D6RFM7	Anaphase-promoting complex subunit 4	13	16.5	25.7698	26.1582	25.5549	25.5069	26.1195	26.4053	26.4598	25.6934	23.683	26.6409	25.922	25.8283	26.2569	26.3864	26.0134	26.4087		0.754026	0.131507	-0.22892		0.558393	0.193004	0.0968428	not significant
ANAPC5	human	Q9UJX4;F5H0F9;Q9UJX4-3;H0YFB5;F5GY68;F5H0N1;Q9UJX4-2;F5H3S5;F5GZ05	Anaphase-promoting complex subunit 5	19	32.7	27.0065	26.35	26.7831	26.979	26.9629	27.3837	27.3639	27.1084	25.9838	26.2731	26.6071	26.2556	26.7221	26.2387	26.705	26.8287		0.0608408	1.34517	-0.499723	+	0.0106191	1.88945	-0.581097	not significant
ANAPC7	human	Q9UJX3;Q9UJX3-2;H0YIW2;H0YIX7	Anaphase-promoting complex subunit 7	26	50.4	28.9725	29.1236	28.9547	29.3489	29.486	29.6706	29.6215	29.7717	28.9134	29.1121	29.1633	29.204	29.4262	29.504	29.4422	29.485		0.988294	0.0051951	-0.00173473		0.0243281	1.49922	-0.173104	not significant
ANGEL2	human	Q5VTE6;Q5VTE6-2	Protein angel homolog 2	5	14.3	21.7532	23.5952	23.5492	23.9972	26.2997	25.7411	25.6923	25.8555	24.2341	25.1553	25.6747	25.5852	26.1829	26.283	25.6869	26.1786		1	NaN	0		0.295386	0.428666	0.185702	not significant
ANK2	human	Q01484;E9PHW9;A0A0U1RQN6;B7Z651	Ankyrin-2	108	36.9	31.1904	31.3037	31.1618	31.3069	31.2995	31.339	31.425	31.4514	30.6794	30.686	30.8135	30.7378	30.7464	30.8201	30.889	30.8157	+	0	4.35068	-0.511525	+	0	4.73013	-0.560915	down-regulated
ANK2	human	Q01484-2;Q01484-5	Ankyrin-2	1	0.6	25.8781	25.6527	25.8781	26.7146	25.9764	24.0966	25.8642	25.7513	25.2415	23.6022	23.8555	24.8716	24.7431	24.1723	25.4814	26.0406	+	0.0221727	1.931	-1.63818		0.539419	0.205232	-0.312795	not significant
ANK3	human	Q12955;Q12955-7;A0A087WTF3;A0A087WZ65;A0A087X0B4;D6RHY3;A0A087WY90;H0Y951;P16157;P16157-11;B1AQT1;A0A087WZ26;P16157-2;P16157-9;P16157-6;P16157-7;P16157-4;P16157-13;P16157-10;P16157-15;P16157-8;P16157-5;P16157-16;P16157-3;P16157-12;P16157-14;D6RFK6;A0A087WX55;A0A087WVC2;A0A087X0L3;D6RBY7;D6RF31;A0A087WWI5;H0Y9E9;H0YAH5;A0A087WTE8	Ankyrin-3	54	15	29.8954	29.8344	29.8191	29.9434	29.8664	29.7221	29.7545	29.6845	29.2025	29.1746	29.3066	29.0045	29.3096	29.3274	29.4241	29.0818	+	#VALUE!	4.27986	-0.700997		#VALUE!	2.90607	-0.471149	not significant
ANKFY1	human	Q9P2R3;Q9P2R3-2;Q9P2R3-4;I3L3P8;K7EPT2;I3L1Z9	Rabankyrin-5	28	31.2	27.734	27.6432	27.6043	27.2412	27.9595	27.9822	27.917	28.1108	27.8437	27.912	27.8572	27.768	28.0149	27.9872	28.034	27.9671		0.0570818	1.37834	0.289551		0.812654	0.068024	0.00844526	not significant
ANKHD1	human	Q8IWZ3-6;Q8IWZ3;Q8IWZ3-4;H0Y4P6;H0Y785;H0Y472;H0Y7Y3;H7C0V5;A0A0A0MQZ8	Ankyrin repeat and KH domain-containing protein 1	46	24.7	28.7224	28.7657	28.7841	28.6761	28.4111	28.1733	28.1656	28.6388	28.8549	28.8281	28.7316	29.0125	28.849	28.8439	28.8911	28.7765		0.129808	0.973117	0.119702		0.005529	2.28412	0.492944	not significant
ANKLE2	human	Q86XL3;Q86XL3-2;Q86XL3-3;F5H1D4;F5H6J0	Ankyrin repeat and LEM domain-containing protein 2	28	42.6	31.1535	30.5058	30.5419	31.2684	30.5116	30.7621	30.9188	30.9816	30.7735	31.0059	30.8675	30.8588	30.6211	30.5108	30.5682	30.7891		0.965893	0.0147979	0.00899982		0.152533	0.686877	-0.171228	not significant
ANKRD11	human	Q6UB99;A0A087WTN8	Ankyrin repeat domain-containing protein 11	6	3.4	24.8688	24.0218	24.1359	24.8276	25.106	24.7437	24.8561	24.5239	24.778	24.6497	24.0767	25.2764	24.597	23.2878	23.0896	24.059		1	NaN	0	+	0.0227804	1.52874	-1.04907	not significant
ANKRD17	human	O75179;H0YM23;O75179-7;O75179-2;O75179-6;O75179-4;O75179-3;H0YLQ3;A0A1W2PQ15;O75179-5	Ankyrin repeat domain-containing protein 17	21	9.5	26.4593	26.1348	26.3955	26.4524	26.2694	25.9278	26.0403	25.7572	26.4431	26.1429	26.1549	26.5249	26.2485	26.2915	26.409	26.4821		0.752267	0.133322	-0.0440454		0.0190578	1.6156	0.359124	not significant
ANKRD28	human	O15084;O15084-1;O15084-4;O15084-2;B4DIW9	Serine/threonine-protein phosphatase 6 regulatory ankyrin repeat subunit A	14	18.3	24.7872	25.4304	25.294	25.8007	25.4156	25.9419	25.7712	25.7108	25.6801	25.4932	25.9422	25.6346	25.3367	25.4676	25.8522	26.1121		0.197795	0.773167	0.35949		0.915477	0.029142	-0.0177221	not significant
ANKRD40	human	Q6AI12;K7ERW4	Ankyrin repeat domain-containing protein 40	8	24.7	25.5645	24.7762	24.2825	25.3211	25.018	25.5338	24.5369	23.5619	24.7693	25.5029	25.0446	25.1463	24.5347	24.8823	25.2269	24.0248		0.723923	0.153048	0.129716		1	NaN	0	not significant
ANKRD44	human	Q8N8A2;Q8N8A2-2;Q8N8A2-4;H7C209;Q8N8A2-3;H7C4A0;Q8N8A2-5;C9JY51	Serine/threonine-protein phosphatase 6 regulatory ankyrin repeat subunit B	24	32.6	26.7605	26.9556	27.4274	27.4211	27.0221	26.9322	26.8323	27.1899	26.4304	26.6753	26.502	26.5747	27.0661	27.216	27.2872	27.2773	+	0.0261556	1.82825	-0.595557		0.0407876	1.26069	0.217512	not significant
ANKRD46	human	Q86W74;J3KP26;Q86W74-2;E5RHV2;E5RI20;E5RFM7;E5RI04	Ankyrin repeat domain-containing protein 46	5	25.4	23.3312	24.4579	24.7889	25.6066	25.7155	26.0426	25.6817	26.3524	23.9664	24.3309	25.0942	23.4152	23.3397	24.4328	24.5072	25.3412		1	NaN	0	+	0.0104652	1.89651	-1.5428	not significant
ANKRD50	human	Q9ULJ7;Q9ULJ7-2	Ankyrin repeat domain-containing protein 50	10	9.2	24.823	23.9994	23.7426	24.0638	25.0653	24.9362	25.172	25.1995	25.0699	25.1236	25.3485	25.3982	25.731	25.2195	25.5566	26.1472	+	0.0115006	2.32886	1.07783	+	0.0233308	1.51919	0.570338	up-regulated
ANKRD52	human	Q8NB46	Serine/threonine-protein phosphatase 6 regulatory ankyrin repeat subunit C	5	6.8	23.9121	25.2743	24.7173	24.9269	23.3459	24.0952	24.2818	24.0285	23.4322	24.9247	23.5995	24.077	23.629	24.865	24.5374	24.5518		1	NaN	0		0.165762	0.654141	0.457963	not significant
ANKRD54	human	Q6NXT1;D3YTC9;B5MCX7;H7C3L3;F8WB76;C9JU48;Q6NXT1-2	Ankyrin repeat domain-containing protein 54	4	21	25.3584	24.8788	24.4918	25.191	23.9401	25.4566	25.39	24.9372	24.0888	23.3989	24.8129	23.9289	25.4329	25.6146	25.5718	25.5222		1	NaN	0		0.0992356	0.863804	0.604369	not significant
ANKS1A	human	Q92625;Q92625-2	Ankyrin repeat and SAM domain-containing protein 1A	18	21.8	26.5898	26.8551	26.3022	26.206	27.1198	26.52	26.4365	27.1773	26.6271	26.8213	26.9777	26.8013	26.7074	26.2707	26.8911	26.7943		0.122102	1.00313	0.318623		0.471405	0.25331	-0.147534	not significant
ANLN	human	Q9NQW6;Q9NQW6-2;H7C3S1;H7C1K5;H7C1C2;C9JJT6;H7C167;C9J0G4;H7C0Y6	Actin-binding protein anillin	40	38.3	28.618	28.8795	28.7986	28.9274	28.7775	28.6693	28.8351	28.7391	29.5808	29.4459	29.5489	29.3872	29.5859	29.6821	29.5272	29.6106	+	0.000480687	3.80944	0.684842	+	0	5.70633	0.846206	up-regulated
ANO10	human	Q9NW15;Q9NW15-2;Q9NW15-3;Q9NW15-5;C9IYD3;C9JQC9;C9JPY2;C9J670;Q9NW15-4;C9IZD0;C9JA49;H7C3N6	Anoctamin-10	4	6.5	26.0162	26.5639	25.8117	26.3443	23.6943	24.7961	23.9307	23.9102	24.7127	24.1223	25.5674	25.2101	24.1261	24.0601	24.0417	24.11	+	0.0218318	1.94494	-1.28093		1	NaN	0	not significant
ANO6	human	Q4KMQ2;Q4KMQ2-3;Q4KMQ2-2;Q4KMQ2-4	Anoctamin-6	21	26.9	28.2505	28.5176	28.5988	28.6322	28.2387	28.6559	28.4435	28.4152	28.3251	28.3195	28.1945	28.3308	27.6521	27.7783	28.0161	27.7383		0.0860528	1.17904	-0.207317	+	0.00222078	2.84014	-0.642127	not significant
ANO8	human	Q9HCE9;Q9HCE9-2;M0QYD2	Anoctamin-8	5	6.2	24.5999	24.3685	24.6002	24.2023	24.9578	23.8107	23.4783	23.0345	24.8513	23.7282	24.306	25.0115	24.1784	24.0645	23.1072	24.7262		1	NaN	0		0.650158	0.141966	0.198788	not significant
ANP32A	human	P39687;H0YN26;H7BZ09;O95626	Acidic leucine-rich nuclear phosphoprotein 32 family member A	16	59	31.7509	32.3651	32.3288	32.0732	32.1594	31.8555	31.7892	31.9611	32.0116	31.8529	31.8254	31.5834	32.2537	32.1314	32.2972	32.1532		0.135961	0.95046	-0.311173		0.0196854	1.60293	0.267565	not significant
ANP32B	human	Q92688;Q92688-2	Acidic leucine-rich nuclear phosphoprotein 32 family member B	8	30.7	30.5098	30.3415	30.3117	30.0383	30.6114	30.3517	30.68	30.4974	30.3572	29.805	30.1057	30.2476	31.0396	30.9445	30.8214	30.8002		0.345128	0.509541	-0.171445		0.00653797	2.1591	0.366301	not significant
ANP32E	human	Q9BTT0;Q5TB19;E9PLC4;E9PPH5;Q9BTT0-2;Q5TB25;H0YCE2;E9PI45	Acidic leucine-rich nuclear phosphoprotein 32 family member E	9	36.2	29.7908	29.5276	29.7273	29.8696	30.2706	29.804	30.1464	30.0478	29.4342	29.1156	29.3626	29.4029	30.1442	30.3595	30.3065	29.8998		0.0165083	2.08927	-0.400017		0.384194	0.328178	0.110305	not significant
ANTXR1	human	Q9H6X2;Q9H6X2-5;Q9H6X2-3;Q9H6X2-4;Q9H6X2-6;Q9H6X2-2	Anthrax toxin receptor 1	7	16.8	30.3262	29.6467	29.2083	28.9922	29.5653	30.2171	29.261	29.8446	30.3402	30.2703	30.3447	24.5973	24.2574	28.6131	24.2208	23.8022		0.694694	0.174311	-0.655248	+	0.00733538	2.09907	-4.49863	not significant
ANTXR2	human	P58335;P58335-4;P58335-3;A0A0C4DG84;J3KPY9;P58335-2	Anthrax toxin receptor 2	4	9.2	24.3288	23.7247	23.6704	25.5142	23.0656	25.5553	25.6267	26.1674	25.4554	24.7487	24.7126	24.4542	23.8811	23.4958	23.2655	23.4728		1	NaN	0	+	0.048698	1.175	-1.57496	not significant
ANXA11	human	P50995;P50995-2;H0Y6E1;P27216;E5RIN3;P27216-2	Annexin A11	17	36	28.7646	28.7684	29.0832	28.9791	29.1975	29.0056	29.0351	28.9954	29.4182	29.293	29.6261	29.5262	29.3933	29.425	29.2584	29.2762	+	0.00603152	2.74071	0.567022		0.00454022	2.36394	0.279783	not significant
ANXA2;ANXA2P2	human	P07355;P07355-2;H0YN42;H0YMD0;H0YMU9;H0YM50;A6NMY6;H0YKS4;H0YNP5;H0YN28;H0YL33;H0YMM1;H0YKZ7;H0YLV6;H0YMT9;H0YKX9;H0YKL9;H0YMW4;H0YKV8;H0YNA0;H0YN52;H0YMD9;H0YNB8;H0YKN4;H0YLE2	Annexin A2;Annexin;Putative annexin A2-like protein	35	80.2	34.0048	33.7653	33.7964	33.8085	33.7369	33.692	33.7745	33.5702	34.1857	34.0403	34.0344	34.0807	33.9467	33.8451	33.8774	33.9242		0.0188047	2.01165	0.241517		0.00606238	2.19862	0.204934	not significant
ANXA4	human	P09525;Q6P452;P09525-2;B4E1S2	Annexin A4;Annexin	8	27.3	25.7874	25.3707	25.1476	24.9495	25.6052	25.6494	25.3819	25.5597	25.9902	25.572	25.718	25.7083	25.4961	25.4548	25.293	24.9699		0.0929203	1.13421	0.4333		0.0835838	0.940622	-0.245566	not significant
ANXA5	human	P08758;D6RBL5;D6RBE9;E9PHT9;D6RCN3	Annexin A5;Annexin	27	83.8	30.8809	31.0508	30.8512	30.7804	31.6761	31.3145	31.5259	31.6261	30.9706	30.8681	30.9297	30.9484	31.7939	31.6153	31.5856	31.6068		0.590185	0.255273	0.0383339		0.201046	0.575833	0.114743	not significant
ANXA6	human	P08133;P08133-2;E7EMC6;E5RK63;E5RJF5;E5RFF0;E5RI05;E5RJR0;E5RIU8	Annexin A6;Annexin	53	73	32.8129	32.6377	32.8951	32.1895	32.6717	32.5208	32.5222	32.5589	33.0107	33.1137	33.1232	32.9623	32.6326	32.6776	32.7138	32.704		0.0570494	1.37827	0.418667		0.0224876	1.53336	0.113618	not significant
ANXA7	human	P20073;P20073-2	Annexin A7	21	42.4	29.5225	29.5349	29.4675	29.4257	29.4699	29.2908	29.2086	29.2166	29.5227	29.3517	29.4912	29.2161	29.4493	29.4631	29.5802	29.4398		0.297488	0.579126	-0.0922427		0.0268398	1.45281	0.186628	not significant
AP1B1	human	Q10567;Q10567-2;C9J1E7;H7C034	AP-1 complex subunit beta-1	21	31	29.1766	28.8868	29.1462	28.8822	29.2678	29.1844	29.2175	29.6144	29.1509	29.0675	28.9901	29.1781	29.527	29.6107	29.4376	29.6896		0.489595	0.348952	0.0737391		0.0531559	1.1346	0.245162	not significant
AP1G1	human	O43747;O43747-2;H3BNR4;H3BR36;H3BUN9;H3BN71;B4DGE1;H3BRM7;H3BS13;H3BV30;H3BN75;H3BNN2;B3KNW1	AP-1 complex subunit gamma-1	28	39.3	28.9578	29.0127	28.9483	28.2318	29.3288	29.1096	29.0284	29.2911	28.7669	29.0027	28.9668	28.93	29.5933	29.498	29.5575	29.5611		0.56543	0.276605	0.128924		0.00377893	2.55185	0.363029	not significant
AP1M1	human	Q9BXS5;Q9BXS5-2;E7ENJ6;K7EJL1;K7EQX3;Q9Y6Q5;Q9Y6Q5-2;K7EPJ8;K7ENA7;K7ER75;A0A087WZX7;K7EJJ1;K7EQ90;K7EPR4;K7EK69;K7ERH5;K7EL08;K7EMG5	AP-1 complex subunit mu-1	20	53.7	29.4637	29.2871	29.3346	29.4704	29.6641	29.6076	29.4055	29.5055	29.3165	29.2949	29.5172	29.6157	30.0666	29.9015	29.854	29.6217		0.652255	0.206221	0.0471005		0.0206862	1.57204	0.315296	not significant
AP1S1	human	P61966;H7C1E4;P61966-2	AP-1 complex subunit sigma-1A	7	40.5	26.5011	26.2922	26.498	26.4425	26.1203	25.9383	26.1356	26.1249	26.5093	26.6353	26.3623	26.3721	26.9096	26.7447	26.7456	26.4308		0.694629	0.174231	0.0363541	+	0.00202721	2.88843	0.627924	not significant
AP1S2	human	F6SFB5;P56377;H7BZG6;H0Y673;A6NH01;P56377-2;Q96PC3;Q96PC3-4;B8ZZZ1;Q96PC3-3;Q96PC3-2	AP-1 complex subunit sigma-2	4	24.4	23.8552	24.0029	25.2593	24.7097	25.2914	25.2963	23.9175	25.4983	25.248	25.1406	25.1146	23.5239	25.4719	24.3009	26.1112	23.6027		0.62176	0.230073	0.299986		0.81156	0.0685486	-0.12918	not significant
AP2A1	human	O95782;O95782-2	AP-2 complex subunit alpha-1	20	25.5	28.2043	28.2463	27.9928	27.9853	28.1026	28.3159	28.4801	28.301	28.2965	28.1513	28.1254	28.1567	27.928	28.1473	28.0607	28.1767		0.414301	0.42423	0.0753098		0.0434977	1.22955	-0.221699	not significant
AP2A2	human	O94973;A0A0G2JS82;E9PR62;A0A0G2JRF9;A0A0G2JQA4;A0A0G2JQT9;H0YEG0;A0A0G2JRS3;A0A0G2JS17;H0YDE9;E9PQP4;E9PNC4;E9PPY8;M0R2D9;E9PPZ3;E9PS94	AP-2 complex subunit alpha-2	44	54.3	30.4825	30.4931	30.4972	30.6407	31.3927	31.3481	31.3883	31.33	30.5201	30.6165	30.5692	30.5064	31.2058	31.1947	31.1405	31.2036		0.63677	0.218265	0.0246477		0.000379052	3.75869	-0.178635	not significant
AP2B1	human	P63010;P63010-2;P63010-3;A0A087X253;A0A087WU93;A0A087WZQ6;A0A087WYD1;K7ERB2;K7EN71;K7EJ01;K7EJX1;A0A087WXS3;K7EKZ5	AP-2 complex subunit beta	44	49.8	31.6459	31.4035	31.4415	31.2372	31.7484	31.8334	31.9482	31.9812	31.4758	31.389	31.2965	31.4868	31.8463	31.8702	31.8138	31.9395		0.845769	0.0758247	-0.0200381		0.830025	0.0613043	-0.0103421	not significant
AP2M1	human	Q96CW1;Q96CW1-2;A0A087WY71;E9PFW3;C9JJ47;C9JGT8;C9JJD3;C9JPV8;H7C4C3	AP-2 complex subunit mu	23	54.5	30.1082	30.1081	30.3349	30.1982	30.234	30.2609	29.8669	30.4651	30.3526	30.5542	30.5243	30.4226	29.9143	29.8329	29.8281	30.0448		0.0164235	2.09455	0.276045		0.0480848	1.18131	-0.301692	not significant
AP2S1	human	P53680;M0R0N4;X6R390;M0QYZ2;P53680-2;M0QZ21	AP-2 complex subunit sigma	5	28.2	26.6392	26.9544	26.4947	26.1755	27.703	27.7643	27.44	27.3922	26.9347	27.1819	27.3374	27.3669	27.5523	27.4421	26.9839	27.3417	+	0.0265227	1.82418	0.639278		0.119769	0.786048	-0.244852	not significant
AP3B1	human	O00203;O00203-3;H0YBD0	AP-3 complex subunit beta-1	24	23.1	28.7016	28.9119	29.1672	29.1537	28.8619	28.7991	28.8731	29.1218	29.0062	28.9438	29.0754	28.9161	28.9181	29.1424	29.0396	28.8717		0.988669	0.00502766	0.00174904		0.348315	0.364524	0.0789862	not significant
AP3B2	human	Q13367;Q13367-4;Q13367-3;F5GWU4;F5GYB0;Q13367-2	AP-3 complex subunit beta-2	37	39.3	29.5431	29.3412	29.3793	29.1501	29.4918	29.1152	29.2261	29.6066	29.2913	29.2689	29.5229	29.2853	29.3713	29.595	29.4654	29.6165		0.915229	0.0389177	-0.0113182		0.212485	0.554849	0.152123	not significant
AP3D1	human	O14617-5;O14617;O14617-2;O14617-4;O14617-3;K7ELX8;A0A087WYN6;K7ERW8	AP-3 complex subunit delta-1	47	44.1	30.4804	30.4227	30.6467	30.5463	30.7978	30.7968	30.767	30.9165	30.2657	30.4488	30.4487	30.4223	30.9125	30.9403	31.1309	31.0478		0.12053	1.00923	-0.127605		0.0163015	1.69069	0.188391	not significant
AP3M1	human	Q9Y2T2	AP-3 complex subunit mu-1	18	68.9	28.9499	28.8445	28.998	29.1486	28.9922	28.9569	29.1037	29.1151	28.9144	28.7566	28.7576	28.6671	29.3533	29.336	29.1636	29.2523		0.0558191	1.38745	-0.211318		0.00679567	2.13608	0.234295	not significant
AP3M2	human	P53677;E5RJ52;E7ER80;P53677-2;H0YBA0;H0YAY4;H0YBM0;E5RI83;E5RGF3	AP-3 complex subunit mu-2	10	37.3	26.1425	26.1257	26.1328	25.9004	26.0823	26.5323	25.8884	26.0144	25.7271	26.1913	25.6902	25.4275	26.3398	26.0446	25.9883	26.0127		0.134736	0.955903	-0.31634		0.80028	0.0727544	-0.0329828	not significant
AP3S1	human	Q92572;F5H459	AP-3 complex subunit sigma-1	10	64.8	27.8428	27.6005	27.86	27.9646	27.5103	27.537	27.4038	27.5487	27.8073	27.2897	27.6328	27.6586	27.2462	27.4583	27.4349	27.876		0.18014	0.819422	-0.219842		0.972956	0.00957411	0.00389957	not significant
AP4B1	human	Q9Y6B7;B1ALD0;Q9Y6B7-2;B1ALD3;B1ALD1;B1ALD2	AP-4 complex subunit beta-1;AP complex subunit beta	6	10	24.1979	24.831	25.3473	24.3472	24.4871	23.7235	23.9158	23.7626	23.9942	24.541	23.8714	25.405	24.4998	24.0219	24.5463	24.0964		1	NaN	0		0.148908	0.695689	0.318854	not significant
APBA2	human	Q99767;Q99767-2;Q02410;A0A0G2JMD7;Q02410-2;H0YNE8;H0YNG7;H0YL28;A0A0D9SFA9;H0YMS0	Amyloid beta A4 precursor protein-binding family A member 2	9	15.9	25.957	25.8309	26.0993	26.1878	26.397	26.2684	26.3644	26.346	24.0066	25.0497	25.67	26.0871	25.6694	25.5735	25.6109	25.6061		0.151745	0.899556	-0.81541	+	0	6.18645	-0.728993	not significant
APBB1	human	O00213;J3KPL8;O00213-2;A0A075B7G8;A0A087X0V7;A0A087WYH9;O00213-4;O00213-6;O00213-3;O00213-5;V9GYR7;V9GY97;H0Y9U9;H0YA92	Amyloid beta A4 precursor protein-binding family B member 1	10	25.5	26.5015	25.9754	26.6619	26.547	26.3173	26.2662	26.1535	26.3923	26.5494	26.3244	26.4771	26.4017	26.1035	26.0731	26.2168	25.923		0.922006	0.0361405	0.0167232		0.0308352	1.38217	-0.203211	not significant
APC	human	P25054;P25054-2;P25054-3;E9PFT7;D6RFL6;R4GMU6;E7EMH9	Adenomatous polyposis coli protein	10	4.7	25.4351	24.4502	25.2827	24.8314	24.6736	24.8711	24.9903	25.1338	23.8044	24.7855	24.8202	25.2512	24.4791	24.9412	24.4563	24.83		0.451218	0.385931	-0.334564		0.128595	0.754904	-0.240501	not significant
APEH	human	P13798;C9JIF9;H7C393;H7C1U0;C9JLK2;F8WEH5;H0YFE5	Acylamino-acid-releasing enzyme	14	24	26.6316	27.2354	26.9966	26.8388	27.3349	27.4193	27.3978	27.5699	26.4299	26.1596	26.4182	26.381	27.2715	27.6148	27.3587	27.4404	+	0.0138014	2.17845	-0.578427		0.897022	0.0357665	-0.00915623	not significant
APEX1	human	P27695;G3V3M6;G3V5Q1;G3V3C7;A0A0C4DGK8;H7C4A8;G3V5D9;G3V359;G3V5M0;G3V2D9;G3V3Y6	DNA-(apurinic or apyrimidinic site) lyase;DNA-(apurinic or apyrimidinic site) lyase, mitochondrial	28	78.9	32.5244	32.4065	32.6603	32.5869	32.8644	32.7571	32.7497	32.9132	32.2898	32.0726	32.3228	32.34	33.0097	33.0836	32.9358	32.9248		0.0233632	1.8969	-0.288247		0.0175792	1.6533	0.16737	not significant
API5	human	Q9BZZ5-2;Q9BZZ5-5	Apoptosis inhibitor 5	29	68.7	31.2774	31.1635	31.0708	31.0052	31.1363	31.0996	31.3054	31.4456	30.7614	30.6066	30.7116	30.7759	31.0813	31.2096	31.3007	31.2895		0.00407792	2.97623	-0.415344		0.72794	0.102862	-0.0264754	not significant
APIP	human	Q96GX9;S4R3D6;Q96GX9-3	Methylthioribulose-1-phosphate dehydratase	15	69	27.9405	27.9179	28.119	28.4475	28.3356	28.2133	28.1862	28.4093	28.273	28.029	28.5119	27.756	28.4152	28.3597	28.3906	28.3421		0.865779	0.0633397	0.0362425		0.108468	0.827339	0.0908046	not significant
APLP2	human	Q06481;Q06481-3;Q06481-6;Q06481-4;Q06481-2;Q06481-5;E9PQS3;E9PSC7;E9PK76	Amyloid-like protein 2	20	33.4	27.7138	27.5769	27.5629	27.9234	27.8852	28.14	28.249	28.0312	28.4683	28.1908	28.4773	28.8164	28.6165	28.4334	28.6626	28.6252	+	0.00659496	2.69238	0.793948	+	0.0023579	2.80149	0.508054	up-regulated
APMAP	human	Q9HDC9;H0Y512;Q9HDC9-2	Adipocyte plasma membrane-associated protein	20	55.8	30.1879	30.4749	30.4458	30.4348	30.9095	31.0896	31.0425	30.9188	30.4598	30.2908	30.4864	30.4813	30.7279	30.8807	30.724	30.6752		0.640937	0.214869	0.0437317		0.00826433	2.02881	-0.238171	not significant
APOA1BP	human	Q8NCW5;Q8NCW5-2;Q5T3I4;Q5T3I3	NAD(P)H-hydrate epimerase	14	47.9	28.7772	28.95	28.8904	29.2846	29.7275	29.6863	29.5765	29.6481	29.092	29.132	29.3004	28.9185	29.4337	29.4367	29.5865	29.6863		0.389899	0.452144	0.135166		0.0902922	0.904251	-0.12381	not significant
APOB	human	P04114	Apolipoprotein B-100;Apolipoprotein B-48	5	0.9	24.2499	23.7013	24.3166	24.537	23.5269	24.3019	23.7356	23.9178	24.1338	24.3429	24.1039	24.3427	24.7385	24.4679	24.6302	24.6466		0.881464	0.0551851	0.0296116	+	0.005259	2.30064	0.750239	not significant
APOC3	human	P02656;B0YIW2	Apolipoprotein C-III	1	16.2	25.9438	27.0506	24.3914	25.7303	23.6454	25.2744	25.1369	22.9084	28.4843	27.1534	28.0525	28.3391	27.2445	26.9244	27.0254	26.5476	+	0.0220632	1.93561	2.22831	+	0.00443063	2.39805	2.6942	up-regulated
APOL2	human	Q9BQE5;J3KQL8;E9PM95	Apolipoprotein L2	3	9.8	24.919	23.9107	25.9261	24.9685	24.7684	24.8692	24.9641	24.7285	25.0519	25.0213	24.2615	24.7144	24.781	24.5039	24.9318	24.6564		0.739499	0.142151	-0.168803		0.247169	0.495757	-0.114256	not significant
APOO	human	Q9BUR5;H7C1U8;Q9BUR5-2;A0A0J9YWW6;G3V1B6;A0A0J9YXS4	Apolipoprotein O	4	24.7	23.8888	24.3791	26.9837	27.4481	27.5064	27.3277	25.2158	23.7253	27.2241	27.1171	26.7743	27.2108	24.1313	23.0897	24.0864	27.6294		0.201776	0.765271	1.40662		1	NaN	0	not significant
APOOL	human	Q6UXV4;A0A087WYF7;A0A087WUX8	MICOS complex subunit MIC27	10	50.4	27.6429	27.705	27.8968	27.8307	27.5205	27.876	28.0758	27.8785	27.5451	27.5707	27.6679	27.6972	27.3179	27.2502	27.1962	27.3545		0.0928218	1.13506	-0.148631	+	0.00428616	2.44034	-0.558011	not significant
APP	human	P05067;P05067-8;E9PG40;P05067-11;P05067-9;P05067-7;P05067-6;P05067-4;A0A0A0MRG2;P05067-5;P05067-10;P05067-3;H7C0V9;H7C2L2;P05067-2	Amyloid beta A4 protein;N-APP;Soluble APP-alpha;Soluble APP-beta;C99;Beta-amyloid protein 42;Beta-amyloid protein 40;C83;P3(42);P3(40);C80;Gamma-secretase C-terminal fragment 59;Gamma-secretase C-terminal fragment 57;Gamma-secretase C-terminal fragment 50;C31	23	37.1	29.0301	29.0813	28.8784	29.1497	29.092	29.1345	29.2715	29.2226	28.2997	28.306	28.4244	28.8293	28.8914	29.1673	28.9793	29.1873	+	0.0131295	2.21903	-0.569999		0.136466	0.729937	-0.123815	not significant
APPL1	human	Q9UKG1;C9JAB0;C9K0C4	DCC-interacting protein 13-alpha	15	29.8	27.1568	27.0477	27.1422	26.4803	27.0607	26.8741	26.8535	27.1898	26.9974	27.129	26.9538	26.7393	27.1751	27.5573	27.4143	27.4485		0.992253	0.0034817	-0.00187635		0.00983188	1.92337	0.404275	not significant
APRT	human	P07741;P07741-2;H3BQB1;H3BQF1;H3BQZ9;H3BSW3	Adenine phosphoribosyltransferase	13	81.1	30.0393	29.6386	30.0802	30.1432	29.7652	29.4888	29.7368	29.7076	29.9195	29.9276	29.9897	29.7577	29.8747	29.8119	29.7293	29.8188		0.593943	0.251368	-0.0766954		0.0744875	0.986479	0.134067	not significant
APTX	human	Q7Z2E3;Q7Z2E3-7;Q7Z2E3-5;Q7Z2E3-9;Q7Z2E3-10;Q7Z2E3-11;Q7Z2E3-8;A0A0A0MRW7;C9JZ40;Q7Z2E3-4;Q7Z2E3-3;C9J8U3;F8W6G5;Q7Z2E3-13;Q7Z2E3-2;Q7Z2E3-6;F8WBD6;E7EUY4;F8WBM3;Q6JV79;E7EVB7;Q7Z2E3-12	Aprataxin	11	39	26.638	26.2613	26.3608	26.7048	26.5806	26.5521	26.966	26.8584	26.5487	26.4729	26.4811	26.5763	26.8547	26.9283	26.7295	26.2628		0.812906	0.095017	0.0285645		0.754143	0.0913928	-0.045455	not significant
AQR	human	O60306;H0YH15;H0YLN9	Intron-binding protein aquarius	54	43.6	30.4694	30.374	30.4099	30.6266	30.511	30.5674	30.6907	30.5461	30.4327	30.5536	30.4735	30.5668	30.2925	30.2932	30.2199	30.4124		0.621784	0.229571	0.036695		0.003731	2.57302	-0.274308	not significant
ARAF	human	P10398;Q96II5;P10398-2	Serine/threonine-protein kinase A-Raf	12	21.6	26.6621	27.0235	26.6099	26.7897	26.0532	26.0638	26.2218	26.561	26.7308	26.7582	26.8638	24.3802	26.5417	26.3404	26.5178	26.6192		0.409133	0.430211	-0.588018		0.0569387	1.10331	0.279823	not significant
ARAP1	human	Q96P48;Q96P48-3;Q96P48-1;E7EU13;Q96P48-7;Q96P48-2;Q96P48-4;A0A0A0MSJ2;Q96P48-5;F8WBT0;F5GWN4;F5GWQ2;H0YGD1	Arf-GAP with Rho-GAP domain, ANK repeat and PH domain-containing protein 1	25	22.3	27.5582	27.4499	27.7923	27.6508	27.9371	27.5911	27.7767	27.6713	27.1822	27.0453	26.9185	26.9768	27.3997	27.4956	27.5043	27.6369	+	0.00339	3.1344	-0.582103		0.0291344	1.41005	-0.234909	not significant
ARAP3	human	Q8WWN8;G5E9Y3;Q8WWN8-2;Q05CH1	Arf-GAP with Rho-GAP domain, ANK repeat and PH domain-containing protein 3	19	18.3	26.1959	25.6506	25.987	25.4795	26.3989	26.7667	26.4611	26.2873	25.7538	26.1407	25.9536	26.25	26.1103	26.3007	26.0156	25.787		0.389958	0.452235	0.196261		0.0217435	1.54682	-0.425072	not significant
ARCN1	human	P48444;B0YIW6;P48444-2;Q6P1Q5;E9PK34	Coatomer subunit delta	29	54.6	30.9042	30.7547	31.1248	31.2475	31.0977	30.9935	31.0238	31.1419	31.1565	31.1166	31.2257	31.0391	31.6062	31.5077	31.4811	31.6462		0.356838	0.494435	0.126689		0.000310954	4.1262	0.496075	not significant
ARF1;ARF3	human	P84077;P61204;F5H423;P61204-2;F5H0C7;H0YGG7	ADP-ribosylation factor 1;ADP-ribosylation factor 3	12	69.6	31.141	31.5322	31.3451	31.0687	31.2607	31.4255	31.4716	31.1257	31.5307	31.1375	31.3124	31.3262	31.6692	31.5167	31.7655	32.0359		0.714721	0.160168	0.0549798		0.0155497	1.70772	0.425964	not significant
ARF4	human	P18085;C9JPM4;C9JAK5;U3KQF2	ADP-ribosylation factor 4	7	35.6	29.225	29.3241	29.1107	29.4773	29.3953	29.341	29.2977	29.4144	29.7665	29.5874	29.4093	29.4441	29.9847	29.9847	30.0528	30.1892		0.0715697	1.26114	0.267584	+	0	4.80669	0.690756	not significant
ARF5	human	P84085;C9J1Z8;F5H1V1;F5H6T5;F8WDB3	ADP-ribosylation factor 5	6	35.6	28.6776	28.7282	28.9838	28.7807	28.4532	28.529	28.468	28.4696	28.7431	28.671	28.4409	28.97	28.641	28.3563	28.6862	28.7978		0.562426	0.279634	-0.0863123		0.140617	0.716914	0.140335	not significant
ARF6	human	P62330	ADP-ribosylation factor 6	6	47.4	26.6966	26.8662	26.8369	26.2947	27.4741	28.103	27.8072	27.8533	27.2382	27.7434	28.0734	28.0758	28.4483	28.7747	28.3876	28.2429	+	0.00865	2.46535	1.10911	+	0.00798569	2.05641	0.653946	up-regulated
ARFGAP1	human	Q8N6T3;Q8N6T3-3;E5RHC5;F8W1U7;E5RHT6;Q8N6T3-4;F8VWB3;E5RGL6;E5RHH7;E5RIU2;H0YIQ0	ADP-ribosylation factor GTPase-activating protein 1	13	43.6	27.1681	27.3912	26.9512	27.3351	27.6678	27.4657	27.4792	27.4778	27.5228	27.1399	27.4225	27.4267	27.6577	27.4846	27.6698	27.8436		0.279057	0.613291	0.166577		0.116167	0.798384	0.14131	not significant
ARFGAP2	human	Q8N6H7;A0A0D9SF70;G5E9L0;E9PQP3;Q8N6H7-2;Q8N6H7-3;E9PMU9;H0YDN9;E9PIY6;E9PMR9;E9PM63;E9PNY8;E9PJT7;E9PK28;E9PN48;E9PM18;H0YDX1;B0QYV9	ADP-ribosylation factor GTPase-activating protein 2	16	34.4	27.9436	28.0384	27.746	27.593	27.5669	27.5342	27.6205	27.7803	27.7474	27.6025	27.6214	27.48	27.653	27.758	27.6488	27.6508		0.127957	0.980047	-0.217414		0.341166	0.372579	0.0521593	not significant
ARFGAP3	human	Q9NP61;Q9NP61-2;H0Y6A0;B0QYV8	ADP-ribosylation factor GTPase-activating protein 3	13	30.8	26.4135	26.6672	26.2226	26.633	26.5634	26.7665	26.4626	26.3495	26.697	26.7334	26.6869	26.6271	26.7919	26.7604	26.8398	27.0539		0.128811	0.977226	0.20201		0.020126	1.59124	0.325992	not significant
ARFGEF1	human	Q9Y6D6;E5RIF2;E5RHL7;E5RHZ1;E5RJN9	Brefeldin A-inhibited guanine nucleotide-exchange protein 1	46	29.9	29.7083	29.6136	29.8341	29.2689	29.5823	29.2977	29.2229	29.4647	29.3032	29.6769	29.4337	29.645	29.6941	29.8078	29.6862	29.6044		0.597977	0.248148	-0.0915046		0.0125013	1.81461	0.306202	not significant
ARFGEF2	human	Q9Y6D5	Brefeldin A-inhibited guanine nucleotide-exchange protein 2	18	13.6	26.6029	26.6995	25.9233	23.9723	26.3049	26.4239	26.5813	25.7796	26.3332	26.1478	26.794	26.7361	27.0208	26.9264	26.5501	27.2091		0.359205	0.491756	0.70326	+	0.0201936	1.58789	0.654164	not significant
ARFIP1	human	P53367-2	Arfaptin-1	15	62.8	27.9278	27.6546	27.931	27.4888	28.2307	28.0318	28.1018	28.3233	27.9016	27.5703	27.8371	27.9045	28.5647	28.6568	28.8509	28.9576		0.72944	0.149944	0.0528326	+	0.00271457	2.73378	0.585639	not significant
ARFIP2	human	P53365;A0A087X1E4;P53365-3;P53365-2;E9PRV8;E9PPY7	Arfaptin-2	12	44.9	27.4184	27.5915	27.2674	27.5758	27.3914	27.7063	27.3371	27.5394	27.9644	27.7961	28.1263	27.6014	27.6295	27.6462	27.971	27.724		0.0362027	1.62389	0.408792		0.0523806	1.14159	0.249142	not significant
ARG2	human	P78540	Arginase-2, mitochondrial	7	21.8	25.3526	23.463	23.5286	24.5148	24.2346	24.4146	24.4239	24.5753	23.7094	23.6879	24.3333	24.7282	25.3172	23.1844	24.2787	23.8646		1	NaN	0		0.512939	0.222689	-0.250885	not significant
ARGLU1	human	Q9NWB6;X6R9F1	Arginine and glutamate-rich protein 1	8	23.1	28.3248	28.1168	28.3175	28.4166	27.8027	27.5399	27.6154	27.866	28.4202	28.466	28.3213	28.5243	27.5475	27.6735	27.9086	27.7603		0.142909	0.926072	0.139014		0.848738	0.0537483	0.0164924	not significant
ARHGAP1	human	Q07960;H0YE29;E9PNR6	Rho GTPase-activating protein 1	18	52.4	28.9295	28.5746	28.7709	29.0045	28.8024	28.5905	28.7339	28.8907	29.0351	29.166	29.0338	28.8076	28.7747	28.9014	28.83	28.9599		0.194272	0.781314	0.190767		0.13674	0.729224	0.112139	not significant
ARHGAP11A	human	Q6P4F7;Q6P4F7-3;H3BR51;Q6P4F7-2;H3BQ41;Q3KRB8	Rho GTPase-activating protein 11A	16	21.3	26.4005	26.2913	26.5497	26.5732	26.106	25.9753	26.4145	25.6698	25.3485	25.7591	25.0174	26.0632	25.3596	25.3285	25.7141	25.3067	+	0.0177463	2.04598	-0.906622	+	0.0121308	1.82632	-0.614175	down-regulated
ARHGAP12	human	Q8IWW6;Q8IWW6-3;Q8IWW6-2;Q1RLN5;Q8IWW6-4;H0Y5D8	Rho GTPase-activating protein 12	6	8.6	24.8575	25.2341	25.0204	24.4862	22.6286	24.3272	24.2959	23.4365	25.2058	25.0641	25.2669	24.789	25.2804	25.4338	25.262	25.5738		0.414038	0.424565	0.18189	+	0.00581377	2.23274	1.71546	not significant
ARHGAP17	human	Q68EM7;Q68EM7-6;Q68EM7-5;Q68EM7-2;Q68EM7-3;C9IZD3;Q68EM7-4;Q68EM7-7;I3L4P0;I3L3P1;I3L1S9;I3L4Y5;I3L460;I3L4P6	Rho GTPase-activating protein 17	29	50.6	28.8138	28.871	28.8246	28.6848	29.0986	28.7194	28.8486	28.9092	28.7808	28.9585	28.5561	28.6254	29.0821	28.9312	29.0363	28.9146		0.549796	0.2913	-0.0683513		0.243985	0.500939	0.0971017	not significant
ARHGAP26	human	Q9UNA1;Q9UNA1-2;H0Y4P9;F8W8N5;H0Y835;H7BZZ0;H7C3P8;H7C1J1	Rho GTPase-activating protein 26	8	12.4	24.4199	25.0009	25.0352	23.5167	24.6091	23.3359	24.67	24.4354	24.3896	24.5456	24.3598	25.1509	23.8265	22.8074	23.7245	23.2852		0.789044	0.109425	0.118317		1	NaN	0	not significant
ARHGAP31	human	Q2M1Z3	Rho GTPase-activating protein 31	4	4.4	23.9346	24.2895	23.676	23.7915	23.1092	23.3867	23.1231	23.6481	23.7071	23.7248	24.001	24.8399	23.4282	23.6269	24.6801	22.5545		1	NaN	0		0.507713	0.22593	0.255661	not significant
ARHGAP35	human	Q9NRY4	Rho GTPase-activating protein 35	22	17.3	26.0549	25.5526	25.9876	25.7424	26.0328	26.4457	25.9115	26.6921	26.0003	26.1843	26.3509	26.298	26.5657	26.5594	26.5394	26.3383		0.0506478	1.44236	0.374002		0.204139	0.56979	0.230187	not significant
ARHGAP5	human	Q13017;A0A0A0MSK6;Q13017-2;G3V360;G3V444;Q13017-3;Q13017-4	Rho GTPase-activating protein 5	9	8.6	25.7064	23.1894	25.531	25.1832	24.0846	23.3541	24.7806	24.0398	25.3483	25.7546	25.7328	25.417	25.751	25.402	25.4115	25.9985		0.341997	0.514018	0.660649	+	0.00384893	2.54395	1.57598	not significant
ARHGDIA	human	P52565;J3QQX2;J3KTF8;J3KRE2;P52565-2;J3KRY1;J3KS60	Rho GDP-dissociation inhibitor 1	20	88.7	32.5207	32.3555	32.5573	32.4171	32.252	32.03	32.0663	32.1951	32.6369	32.3742	32.4597	32.356	32.2211	32.1741	32.3694	32.2953		0.943658	0.0256365	-0.00593853		0.0759842	0.977951	0.129133	not significant
ARHGEF1	human	Q92888;Q92888-3;M0QZR4;Q92888-2;Q92888-4;M0QYC1;M0R2C7;M0QYS3;M0QZH8;M0QXV6;M0R3H5	Rho guanine nucleotide exchange factor 1	18	25.4	25.2561	25.8516	23.7279	25.68	24.0932	25.8299	24.5404	25.9753	24.4916	26.2413	25.3201	25.9193	25.7864	25.4137	25.8543	25.7327		0.608844	0.2388	0.364172		0.200759	0.576433	0.587089	not significant
ARHGEF10	human	O15013;H0YAN8;O15013-7;O15013-4;O15013-5;O15013-6;E9PB39;Q9HCE6;Q5VXI4;Q9HCE6-5;Q9HCE6-3;Q9HCE6-2	Rho guanine nucleotide exchange factor 10	30	28	28.41	28.0936	28.3627	28.1461	28.1056	27.8779	28.0647	28.0735	28.4633	28.4862	28.5542	28.5202	28.3964	28.2018	28.302	28.2639		0.0322463	1.69269	0.252871		0.00700063	2.12946	0.260602	not significant
ARHGEF12	human	Q9NZN5-2;Q9NZN5;E9PMR6	Rho guanine nucleotide exchange factor 12	40	35	28.5012	28.6207	28.572	28.5078	28.2047	28.0815	28.1949	28.2273	28.0553	27.7955	27.9115	27.8863	27.8159	28.214	28.1423	27.9463	+	0	4.35623	-0.638246		0.129774	0.750353	-0.147517	not significant
ARHGEF17	human	Q96PE2	Rho guanine nucleotide exchange factor 17	11	7.3	25.6422	26.3121	26.2483	25.722	25.3255	25.8479	25.4501	25.7802	23.4716	24.0533	23.8184	23.682	25.3058	25.6911	24.9348	25.5139	+	0	4.35177	-2.22485		0.221195	0.539382	-0.239561	not significant
ARHGEF18	human	Q6ZSZ5;Q6ZSZ5-2;A0A087WZG4;M0QZS0	Rho guanine nucleotide exchange factor 18	11	13.8	25.8592	25.821	26.6544	22.9787	25.9876	25.9819	26.0568	26.1069	24.3449	23.2625	25.7474	23.8147	26.1857	25.9129	25.9139	26.163		0.361491	0.488077	-1.036		0.870687	0.0454354	0.0105686	not significant
ARHGEF2	human	Q92974;Q92974-2;V9GYM8;Q92974-3;Q5VY93;V9GYF0;V9GZ14;V9GYF5;V9GYG5;V9GZ58	Rho guanine nucleotide exchange factor 2	42	48	29.1878	29.526	29.3965	29.0117	29.577	29.458	29.5239	29.6212	29.329	29.444	29.3452	29.48	29.9071	29.8598	30.0376	30.0678		0.393901	0.447336	0.119071		0.0010297	3.34094	0.423068	not significant
ARHGEF28	human	Q8N1W1;Q8N1W1-4;Q8N1W1-3;Q8N1W1-6;Q8N1W1-5;D6RGZ3;Q8N1W1-2;D6RAP0	Rho guanine nucleotide exchange factor 28	27	21.6	27.3874	27.3273	26.9212	27.3827	27.2703	27.0422	26.9655	27.3235	27.3006	27.1904	27.3782	27.1422	27.1178	27.3043	27.0877	26.92		0.98887	0.00482744	-0.00179148		0.65518	0.138809	-0.0429487	not significant
ARHGEF40	human	Q8TER5;Q8TER5-4;Q8TER5-3;Q8TER5-2;G3V3N2;G3V5C1;G3V485	Rho guanine nucleotide exchange factor 40	12	8.6	25.3624	25.3017	23.9936	25.1967	23.65	25.3954	25.1932	24.8748	24.6395	23.131	24.8549	25.3732	23.5957	24.5213	24.7677	25.0465		0.496527	0.341981	-0.463923		1	NaN	0	not significant
ARHGEF7	human	Q14155-1;B1ALK7;Q14155-5;Q14155;Q14155-6;Q14155-2;Q14155-3;E7EUY6;E9PDQ5;E7EU80;C9JDI6;B1ANY6;E7ENL8;C9JAD7;F6SJA5	Rho guanine nucleotide exchange factor 7	20	37.9	26.5952	27.42	26.6301	27.5252	27.2314	27.1284	26.9438	27.1145	27.3313	27.3606	27.0816	27.5612	27.1084	27.2848	27.4912	27.1477		0.355431	0.496099	0.29108		0.14205	0.712274	0.153517	not significant
ARID1A	human	O14497;O14497-2;H0Y488;A0A1B0GTU5;O14497-3;A0A087WUV6;H0YEW5;H0YCU6	AT-rich interactive domain-containing protein 1A	58	36	30.8631	30.7913	30.9207	31.0561	30.4637	30.5879	30.6086	30.6056	30.7218	30.7421	30.5751	30.6795	30.3148	30.3514	30.3082	30.2664		0.0258972	1.83345	-0.228183		0.000931343	3.24334	-0.256225	not significant
ARID1B	human	Q8NFD5;Q8NFD5-3;Q8NFD5-2;H0Y7H8;A0A1B0GWJ2;A0A1B0GTJ8;A0A1B0GVK1;Q8NFD5-4;A0A1B0GV63;A0A1B0GTI6;H0Y2R3;H0Y3S9;A0A1B0GU09;A0A1B0GUC6;A0A1B0GUG2;A0A1B0GV92;A0A1B0GVH0;A0A1B0GU65	AT-rich interactive domain-containing protein 1B	40	24.2	29.1704	29.1349	29.1263	29.0929	29.031	29.1526	29.1536	28.8961	28.8368	28.8698	28.7377	28.8943	28.7605	28.8437	28.7077	28.7049		0.00106273	3.63699	-0.296483		0.00472279	2.33406	-0.304125	not significant
ARID2	human	Q68CP9;Q68CP9-3;F8WCU9;F8W108;F8VWP4;A0A087WY37	AT-rich interactive domain-containing protein 2	41	32.2	29.9813	29.8991	29.9736	30.1478	30.0368	30.4554	30.188	30.2949	29.5106	29.7375	29.5815	29.6233	29.8146	29.7678	29.7883	29.586		0.00573458	2.80719	-0.387229	+	0.00364311	2.58003	-0.504628	not significant
ARID4B	human	Q4LE39;Q4LE39-2;Q4LE39-3;X6RCR8;Q4LE39-4;H0Y7Y8;H7C5R6;H7C485	AT-rich interactive domain-containing protein 4B	25	25.4	28.0555	28.4371	28.0394	28.1999	28.0993	28.1623	28.1487	27.9229	28.4211	28.3123	28.3	28.3919	28.4309	28.3963	28.191	28.2711		0.14856	0.909195	0.173374		0.0177158	1.64827	0.239036	not significant
ARIH1	human	Q9Y4X5;H3BNB9;A0A087WT96;H3BSK4	E3 ubiquitin-protein ligase ARIH1	16	41.7	27.8054	28.0909	27.6744	27.4089	27.9798	27.8613	28.2182	28.3362	28.2454	28.2407	28.2844	28.2727	28.7508	28.8519	28.6615	28.6824	+	0.0210593	1.9592	0.515881	+	0.00236786	2.80679	0.637794	up-regulated
ARIH2	human	O95376;C9JZ71	E3 ubiquitin-protein ligase ARIH2	8	21.3	24.4554	24.5943	24.5595	24.4201	24.1246	24.5188	24.1815	24.504	25.0703	24.5698	24.4733	24.3657	24.5512	24.925	24.726	24.6277		0.550262	0.290926	0.112433		0.022561	1.53293	0.375288	not significant
ARL1	human	P40616;P40616-2;B4DZG7;F8VYN9;F8VP99;F8W1Z8;F8VP63	ADP-ribosylation factor-like protein 1	7	60.2	26.0834	26.0768	26.6918	26.5869	27.4127	27.6693	27.6232	27.7127	27.3986	27.4037	27.2111	27.1981	28.3454	28.1938	28.218	27.8591	+	0.00584328	2.80666	0.943152	+	0.00455704	2.36766	0.549612	up-regulated
ARL10	human	Q8N8L6;H0Y8L6	ADP-ribosylation factor-like protein 10	6	30.3	26.0353	26.5559	26.8255	26.7114	27.2267	27.0822	26.8164	26.9045	26.399	26.3289	26.1676	26.6415	26.4311	26.4343	26.419	26.3545		0.529013	0.310806	-0.147735	+	0.00141144	3.16054	-0.597742	not significant
ARL14EP	human	Q8N8R7;E9PRK7	ARL14 effector protein	4	17.7	25.7246	24.7499	25.0382	25.5154	25.6417	25.5216	24.9727	25.0012	25.7213	25.5264	23.5892	25.3551	25.9865	25.5857	24.6677	25.2833		0.732675	0.147579	-0.209014		0.714612	0.108894	0.0965195	not significant
ARL15	human	Q9NXU5;A0A087WUW9;A0A0B4J222	ADP-ribosylation factor-like protein 15	4	24	24.788	24.0771	24.5584	23.4531	24.3715	23.9833	24.2263	25.4021	24.4694	24.3992	24.5117	24.8306	25.46	24.2481	25.2877	25.0696		0.360789	0.489928	0.333542		1	NaN	0	not significant
ARL2;ARL2-SNX15	human	P36404;V9GYD0;P36404-2	ADP-ribosylation factor-like protein 2	8	45.7	27.4443	26.9524	27.0402	27.3862	28.0096	27.7823	27.8292	28.1438	26.8599	27.0644	27.2494	27.1532	27.8446	27.9415	28.0051	27.9898		0.476738	0.361683	-0.124051		0.957979	0.0149569	0.00402308	not significant
ARL2BP	human	Q9Y2Y0;Q9Y2Y0-2;H3BU49;H3BM52	ADP-ribosylation factor-like protein 2-binding protein	7	44.8	26.4496	26.4874	26.468	26.3936	25.9954	25.524	25.4405	26.2405	25.4547	25.8195	25.0828	26.1868	25.959	26.1598	26.4088	26.4976	+	0.0252686	1.84746	-0.81371		0.0655663	1.04152	0.456206	not significant
ARL3	human	P36405	ADP-ribosylation factor-like protein 3	13	87.4	29.7546	29.8302	29.9758	29.5875	30.3886	30.099	30.1443	30.3241	30.0334	29.9754	30.0397	30.0584	30.5085	30.5576	30.2614	30.5314		0.0413465	1.5609	0.239707		0.0442809	1.22004	0.225721	not significant
ARL5B	human	Q96KC2;Q9Y689	ADP-ribosylation factor-like protein 5B	3	15.6	25.1315	23.6384	23.6177	24.1808	24.3603	23.807	24.4534	24.6926	25.3869	23.7528	23.8038	25.1835	24.8918	24.6384	23.7114	24.7743		1	NaN	0		0.52695	0.213567	0.175641	not significant
ARL6	human	Q9H0F7;Q9H0F7-2;C9IZ13;A0A0J9YXT0;H7C5H6	ADP-ribosylation factor-like protein 6	7	41.4	24.2205	22.9024	25.0308	25.0498	24.6616	24.5772	24.224	24.451	25.0991	25.3081	24.9522	24.9013	25.4145	25.3462	25.358	25.486		0.218878	0.728873	0.764312	+	0.000290429	4.02823	0.922733	not significant
ARL6IP4	human	Q66PJ3;Q66PJ3-2;Q66PJ3-7;Q66PJ3-3;A0A0C4DG62;F8WCT1;F5GYV5;H7BZV4;Q66PJ3-4;F8WEP2;A0A0C4DH18;F5H7X4;Q66PJ3-5	ADP-ribosylation factor-like protein 6-interacting protein 4	6	19.5	26.8086	26.7512	27.0343	26.5266	26.374	26.1557	26.2644	26.1655	26.3465	25.9195	26.4547	26.0729	25.6132	26.0461	26.0994	25.9886	+	0.0217059	1.94957	-0.58179		0.0348208	1.32946	-0.303087	not significant
ARL6IP5	human	O75915;F8WF90;C9JQU6;F8WF33	PRA1 family protein 3	6	32.4	28.6544	28.6972	28.873	29.3138	29.1769	29.3611	29.5484	29.1847	29.1712	29.1299	29.066	29.0359	28.5486	28.71	28.9073	29.163		0.242305	0.678918	0.216131		0.0176218	1.65071	-0.485605	not significant
ARL6IP6	human	Q8N6S5	ADP-ribosylation factor-like protein 6-interacting protein 6	5	26.1	25.1799	23.7069	25.4288	25.3804	25.7927	25.5819	25.6977	25.3208	25.5526	25.556	25.5801	25.1593	24.9886	24.9164	25.135	24.7276		0.283607	0.603757	0.53804	+	0.00352753	2.58866	-0.65632	not significant
ARL8A	human	Q96BM9;A0A087X2J2	ADP-ribosylation factor-like protein 8A	13	61.3	29.4438	28.652	29.3116	29.4262	29.5996	29.4762	29.6107	29.126	28.8627	29.2854	29.3194	29.0557	29.0838	29.3763	29.164	29.47		0.748902	0.135604	-0.0775805		0.19732	0.58393	-0.179571	not significant
ARL8B	human	Q9NVJ2;Q9NVJ2-2	ADP-ribosylation factor-like protein 8B	3	14	25.9527	24.4811	24.7246	25.564	26.2654	26.1757	26.4291	26.0308	25.4351	25.1678	23.6838	25.7167	26.2448	26.286	26.6415	25.9575		0.7768	0.117297	-0.179761		0.669033	0.132078	0.0572257	not significant
ARMC1	human	Q9NVT9;E5RJ86;E9PR92;E5RHK3;Q9NVT9-2	Armadillo repeat-containing protein 1	10	48.2	28.7411	28.4473	28.7328	28.63	28.6968	28.7308	28.6921	28.7934	27.7839	28.4145	28.2748	28.5033	28.4458	28.5134	28.3499	28.5437		0.0840983	1.18853	-0.393661		0.00231884	2.7879	-0.265059	not significant
ARMC10	human	Q8N2F6;Q8N2F6-3;Q8N2F6-2;A0A0J9YWR7;A0A0J9YXE4;Q8N2F6-4;H7C2M7;Q8N2F6-6;Q8N2F6-5;C9J5N7;A0A0J9YXV5;H7BXQ8;A0A0J9YY38	Armadillo repeat-containing protein 10	7	25.9	26.2919	26.1735	25.4947	27.0931	25.7588	26.3298	26.7626	27.0847	26.3359	26.0434	26.2884	26.5644	26.2265	25.7387	26.15	26.2129		0.902423	0.0452937	0.0447326		0.181844	0.617002	-0.401956	not significant
ARMC6	human	Q6NXE6;Q6NXE6-2;B4E1N1;F5H4P3;F5GWV0;H0YH65;H0YGL0;F5H2X2;F5H2K4;F5H3X1;F5H052;F5H6J3;F5GZP0;F5H7V0;H0YGQ5	Armadillo repeat-containing protein 6	19	41.5	29.5055	29.2404	29.6193	29.4944	29.0456	28.8956	28.8553	28.8812	29.729	29.6698	29.5877	29.507	29.3525	29.5186	29.2135	29.6154		0.169039	0.8506	0.15846	+	0.00300377	2.66109	0.505553	not significant
ARMC8	human	Q8IUR7;Q8IUR7-7;Q8IUR7-2;Q8IUR7-8;Q8IUR7-3;B7Z637;H7C4J4	Armadillo repeat-containing protein 8	20	37.3	26.7231	26.5735	26.2746	26.2404	26.3713	26.2964	26.9053	26.6388	26.8038	26.7918	26.806	26.6791	27.3405	27.191	27.5338	27.4562		0.0541615	1.40364	0.317282	+	0.00279403	2.72052	0.827392	not significant
ARMC9	human	Q7Z3E5;A0A087X1I8;Q7Z3E5-2;H7C3U7;H7BZY2;C9J535;H7BZA2	LisH domain-containing protein ARMC9	4	3.9	23.1633	24.9001	24.9832	23.3994	23.8789	23.0381	23.767	23.8361	22.559	23.981	24.6057	24.2662	24.5142	24.7929	24.1731	24.112		1	NaN	0	+	0.0183149	1.63163	0.76801	not significant
ARMCX1	human	Q9P291	Armadillo repeat-containing X-linked protein 1	11	28.7	24.9771	25.6495	25.2209	25.6707	25.5234	25.609	25.8246	25.3078	24.5894	24.9267	24.8759	25.0266	24.4693	24.7067	25.2143	24.9645	+	0.0496455	1.45446	-0.524922	+	0.00827885	2.0295	-0.727511	down-regulated
ARMCX2	human	Q7L311	Armadillo repeat-containing X-linked protein 2	4	7.1	24.4169	24.3594	24.4513	23.2992	24.5277	24.5978	24.5472	24.8211	25.1968	23.9448	24.6824	24.3713	23.672	24.0479	24.0325	24.1175		0.354294	0.497283	0.417114	+	0.00232848	2.79072	-0.655972	not significant
ARMCX3	human	Q9UH62;H3BV87;H3BM63	Armadillo repeat-containing X-linked protein 3	17	54.1	27.5578	27.3183	27.7083	26.9638	27.124	27.1404	27.1196	27.2322	27.1764	27.3397	27.4956	27.3686	27.3329	27.3729	27.3238	27.4962		0.826981	0.0870004	-0.0419917		0.00411296	2.50789	0.227384	not significant
ARMCX4	human	F8W8Y7;Q5H9R4;Q5H9R4-2		12	7.2	24.4773	23.518	26.1522	25.1293	24.9431	25.4258	24.7268	25.3878	24.6932	22.9092	24.0833	24.8745	24.2371	24.6276	24.527	24.5771		1	NaN	0	+	0.0134105	1.76989	-0.628685	not significant
ARMT1	human	Q9H993;F5GZY1	Protein-glutamate O-methyltransferase	7	15	26.4144	26.2747	26.7071	25.7561	26.0354	25.8013	26.4404	26.0718	26.1744	26.4646	26.6157	26.4394	27.0696	26.9629	27.6099	27.237		0.59247	0.252499	0.135429	+	0.00168651	2.95651	1.13263	not significant
ARNT	human	P27540;P27540-2;P27540-3;P27540-4;A6NGV6	Aryl hydrocarbon receptor nuclear translocator	9	20.8	24.2504	24.5237	25.9821	24.4281	25.8285	25.1195	25.3568	25.2839	24.2066	23.2891	23.7596	23.9955	23.8853	24.2198	23.8958	23.9718		1	NaN	0	+	0.000374384	3.75526	-1.40397	not significant
ARPC1A	human	Q92747;Q92747-2	Actin-related protein 2/3 complex subunit 1A	3	10.5	23.454	23.6836	26.3498	26.6871	23.7432	26.7665	26.8772	26.5209	27.0577	26.6647	26.5469	26.9428	27.0082	27.0842	24.9505	27.4674		0.108675	1.05638	1.75936		0.428441	0.288623	0.650611	not significant
ARPC1A	human	A0A1W2PNV4;E9PF58;F8WFD3		23	43	28.8013	28.986	28.976	29.537	29.4336	29.6158	29.6543	29.3523	29.3427	29.2549	29.3121	29.1377	29.7841	29.8397	29.8265	29.971		0.339313	0.517743	0.186743		0.00594408	2.20836	0.341305	not significant
ARPC1B	human	O15143;C9JBJ7;C9K057;C9J4Z7;F8VXW2;C9JEY1;C9JQM8;C9JFG9;C9J6C8;C9JTT6;C9JM51;F8WEB3	Actin-related protein 2/3 complex subunit 1B	3	9.9	26.6216	25.1035	26.0759	26.2944	26.611	26.5884	26.8498	26.3926	26.5437	26.6161	23.675	26.215	26.9007	26.496	26.5828	26.9991		0.761228	0.126715	-0.261406		0.333936	0.381598	0.134187	not significant
ARPC2	human	O15144;H7C3F9;C9JTV5;G5E9J0;G5E9S7	Actin-related protein 2/3 complex subunit 2	20	63.7	29.9218	30.1219	30.125	29.5162	30.4759	30.4628	30.4935	30.2823	29.9517	30.2778	30.3631	30.203	30.6462	30.5692	30.6101	30.6836		0.178836	0.823429	0.277665		0.00947157	1.9527	0.198676	not significant
ARPC3	human	O15145;C9JZD1;F8VR50	Actin-related protein 2/3 complex subunit 3	10	57.9	28.9976	29.2277	29.1585	29.5196	29.3072	29.3331	29.3553	29.6266	29.4065	29.174	29.0658	29.3509	29.7515	29.7851	29.6753	29.4269		0.868591	0.0618214	0.0234628		0.0442477	1.2216	0.254149	not significant
ARPC4;ARPC4-TTLL3	human	P59998;F8WCF6;P59998-3;H7C0A3;F8WDD7;A0A0A6YYG9;P59998-2;R4GN08;P59998-4;F8WE39;F8WDW3	Actin-related protein 2/3 complex subunit 4	10	69.6	28.7033	28.7591	28.7738	28.5841	28.5983	28.2661	28.5133	28.8222	28.9659	28.6049	28.6859	28.7414	29.0988	29.0232	28.7724	28.6701		0.663157	0.198248	0.0444651		0.0492849	1.16971	0.341138	not significant
ARPC5	human	O15511;O15511-2;B1ALC0	Actin-related protein 2/3 complex subunit 5	10	72.2	28.2691	28.1836	28.4379	28.6479	28.0815	28.2351	28.0753	28.0824	27.9751	28.1034	28.2103	28.271	27.9625	28.0846	28.1086	28.4145		0.11187	1.04475	-0.244687		0.772834	0.0836376	0.0239787	not significant
ARPC5L	human	Q9BPX5	Actin-related protein 2/3 complex subunit 5-like protein	6	53.6	26.8931	26.6836	26.8469	26.5284	26.2488	26.1008	26.2343	26.0471	27.3076	27.5873	27.2398	27.4999	26.9713	27.1887	26.865	27.057	+	0.0043	2.92985	0.670665	+	0.000184874	4.28626	0.862741	up-regulated
ARPP19	human	P56211;H3BMD8;P56211-2;H3BTD3;H3BQ52	cAMP-regulated phosphoprotein 19	8	51.8	28.2339	28.1334	28.3153	28.4727	28.1169	28.0518	28.3262	28.1125	28.223	28.0403	27.4159	28.1488	27.8086	28.068	28.1579	27.8201		0.172022	0.841062	-0.331854		0.092527	0.892461	-0.188176	not significant
ARRB1	human	P49407-2;P49407;E9PM35;H0YET9	Beta-arrestin-1	24	65.9	30.0493	30.1178	30.0025	30.1405	30.1195	29.8877	30.0936	30.1138	30.1592	30.2548	30.2668	29.8499	30.3356	30.4729	30.2848	30.3028		0.640836	0.215241	0.0551567		0.00572211	2.25339	0.295369	not significant
ARRB2	human	P32121;P32121-3;P32121-4;P32121-5;P32121-2;K7ENA6;I3L412;Q68DZ5;K7EL17;I3L0V6	Beta-arrestin-2	17	48.4	27.3295	27.5374	27.7751	27.6649	27.109	27.1243	26.9853	27.3594	27.4196	27.4243	27.4675	27.5006	26.9981	27.3296	27.0292	26.8764		0.285633	0.599119	-0.123711		0.426947	0.289929	-0.0861702	not significant
ARSB	human	P15848;P15848-2	Arylsulfatase B	5	10.9	26.4584	26.1335	25.6098	25.3492	25.7126	25.2757	25.2436	25.218	25.1145	25.2424	26.7036	25.2606	24.6865	24.4919	24.9227	24.7284		0.559082	0.282734	-0.307428	+	0.00457058	2.36882	-0.655098	not significant
ARVCF	human	O00192;E9PDC3;C9JJX6;O00192-2	Armadillo repeat protein deleted in velo-cardio-facial syndrome	14	20.4	26.7524	26.4736	26.1512	26.1779	26.952	26.4936	26.8086	26.5167	26.3757	26.4359	26.4249	26.3183	26.8459	26.8206	26.4452	26.5935		1	0.000111164	-4.82e-05		0.888758	0.0386965	-0.0164676	not significant
AS3MT	human	Q9HBK9;A0A087WVD4;Q9HBK9-2	Arsenite methyltransferase	17	57.9	28.4036	28.3018	28.6151	28.4402	28.7863	28.4514	28.5606	28.6487	28.5141	28.2841	28.6532	28.3912	28.2985	28.3368	28.4	28.3601		0.852732	0.0711951	0.0204768		0.0098158	1.92182	-0.262935	not significant
ASAH1	human	Q13510;E7EMM4;A0A1B0GW68;A0A1B0GUA4;A0A1B0GTM3;A0A1B0GTZ5;Q13510-2;A0A1B0GUE3;A0A1B0GUW4;A0A1B0GUH5;A0A1B0GTP7;A0A1B0GUG1;Q13510-3;A0A1B0GV06;A0A1B0GVG2;A0A1B0GU62;A0A1B0GUB3;A0A1B0GUJ3;A0A1B0GW48;A0A1B0GVJ1;A0A1B0GVE7;A0A1B0GU06;A0A1B0GVA3;A0A1B0GW66;A0A1B0GV95;A0A1B0GVC9	Acid ceramidase;Acid ceramidase subunit alpha;Acid ceramidase subunit beta	14	37	27.3252	27.3726	27.7436	27.0578	27.2141	27.6362	27.5254	27.0864	27.4018	27.9333	27.951	27.3457	27.4988	27.3546	27.1077	27.5177		#VALUE!	0.621143	0.283162		#VALUE!	0.00878269	0.00418425	not significant
ASAP1	human	Q9ULH1;A0A0A0MRE5;Q9ULH1-2;H0YBF7;H0YBM4;E5RHD7	Arf-GAP with SH3 domain, ANK repeat and PH domain-containing protein 1	40	45.4	29.248	29.2662	29.2778	29.2119	28.9326	28.6848	28.7442	29.1033	28.9445	28.9859	29.0221	28.9537	28.7945	28.9241	29.0326	28.9307		0	4.7098	-0.274469		0.545438	0.200937	0.0542722	not significant
ASAP2	human	O43150-2;O43150	Arf-GAP with SH3 domain, ANK repeat and PH domain-containing protein 2	14	20.6	27.8973	27.069	27.3389	26.7514	26.6099	26.9251	26.7274	26.8238	26.7222	26.6808	26.2267	26.6442	26.924	26.646	27.2001	24.886		0.0564363	1.38446	-0.695668		0.436058	0.282274	-0.357542	not significant
ASB6	human	Q9NWX5;F6TX30;Q9NWX5-2	Ankyrin repeat and SOCS box protein 6	8	30.4	23.2974	24.5686	23.9939	24.0701	25.171	24.7414	24.9457	24.9114	25.577	25.3014	24.457	25.474	26.4392	26.5548	26.7148	25.9464	+	0.0271799	1.80682	1.21985	+	0.00072807	3.64154	1.4714	up-regulated
ASCC1	human	Q8N9N2-2;Q8N9N2;H0YCB3;H0YE76;E9PM82;E9PQZ6;E9PR40;E9PKM6;H0YER2;E9PL92;E9PQ44;E9PJM2	Activating signal cointegrator 1 complex subunit 1	11	27.2	27.5423	27.317	26.8042	27.2988	27.6682	27.5144	27.4985	27.6509	27.1692	27.016	27.304	27.1765	27.2487	27.3712	27.6314	27.2394		0.696913	0.172846	-0.0741262		0.0601554	1.07703	-0.210361	not significant
ASCC2	human	Q9H1I8;Q9H1I8-3;B1AH59;Q9H1I8-2;F2Z2W4;F8WAQ6;H7C3Y4	Activating signal cointegrator 1 complex subunit 2	11	17.6	23.7264	25.0001	26.5938	26.5688	26.5444	26.0708	26.5689	26.2727	26.6998	26.6678	26.9796	26.2508	26.4217	26.8357	26.5232	26.9173		0.1754	0.832492	1.17719		0.0839062	0.938811	0.310259	not significant
ASCC3	human	Q8N3C0;Q8N3C0-4;E5RFZ0;Q8N3C0-3;J3KNJ4	Activating signal cointegrator 1 complex subunit 3	58	33.2	28.5193	28.5903	28.6965	28.7971	28.9762	28.9608	29.0109	28.8529	28.7412	28.9007	29.1115	28.5674	28.9846	29.0091	29.201	29.1251		0.253363	0.658627	0.179396		0.0562995	1.10968	0.129754	not significant
ASF1A	human	Q9Y294	Histone chaperone ASF1A	6	34.3	28.4705	28.4318	28.4583	28.4143	27.3083	27.5153	27.1543	27.6225	28.8096	28.5108	28.7231	28.8127	27.971	27.9798	28.1231	28.054		0.0183559	2.02426	0.270336	+	0.00201153	2.90452	0.631852	not significant
ASF1B	human	Q9NVP2;K7ES22;K7ELW9;K7EM93;K7EIL9	Histone chaperone ASF1B	3	24.3	24.3188	26.3339	26.8069	24.3225	27.3622	25.366	26.2374	27.0099	27.1976	27.5036	27.7447	27.8663	27.4937	27.2503	23.4288	27.5083	+	0.0313933	1.71343	2.13255		0.934455	0.0229549	-0.0735674	not significant
ASH1L	human	Q9NR48;Q9NR48-2	Histone-lysine N-methyltransferase ASH1L	11	4.5	25.8337	26.417	25.7396	23.8586	26.0442	25.8825	26.0026	26.1144	26.4574	24.641	23.5183	22.5939	25.9717	26.3312	26.3665	26.0223		0.326485	0.537451	-1.1596		0.150198	0.692912	0.161981	not significant
ASH2L	human	Q9UBL3;Q9UBL3-3;F5H8F7;Q9UBL3-2;H0YBF6;H0YAQ0;E5RFH5;E5RHM1	Set1/Ash2 histone methyltransferase complex subunit ASH2	27	53	29.8518	30.2239	29.8747	29.7777	30.0041	30.073	30.1213	29.6767	29.8426	29.8578	29.8778	29.6389	29.7447	29.7308	29.9568	29.8154		0.340933	0.515723	-0.127765		0.159287	0.669756	-0.156851	not significant
ASNA1	human	O43681;A0A087WXS7;K7ERW9	ATPase ASNA1	14	53.4	30.8495	30.8221	30.7397	30.682	31.4732	31.3707	31.3774	31.082	30.9566	30.7499	30.7296	30.4862	31.4299	31.5832	31.5019	31.4614		0.716198	0.158555	-0.0427723		0.0826508	0.945249	0.168278	not significant
ASNS	human	P08243;P08243-2;P08243-3;F8WEJ5;C9J057;C9JT45;C9JM09;C9JLN6	Asparagine synthetase [glutamine-hydrolyzing]	30	66.5	29.1889	29.0165	29.1968	29.2885	29.6051	29.4264	29.4706	29.5938	30.1873	29.9535	30.0135	29.8905	30.2133	30.1842	30.1971	30.2899	+	0	4.19135	0.83851	+	0	5.04784	0.697108	up-regulated
ASNSD1	human	L0R819;U3KQP6;U3KQ49		6	52.1	25.5556	25.2692	25.4941	25.9085	26.0537	25.8557	26.1686	26.1993	25.4733	25.3234	25.5274	25.5331	25.4316	25.5929	25.8146	25.7824		0.572478	0.270547	-0.0925245		0.0105261	1.89052	-0.413936	not significant
ASPH	human	Q12797;Q12797-10;A0A087WW51;A0A0A0MSK8;Q12797-6;Q12797-2;E5RHJ2;E5RHK2;A0A087WUJ2;E5RG29	Aspartyl/asparaginyl beta-hydroxylase	20	33.9	28.2868	28.5148	28.6842	28.6631	28.4537	28.2834	28.3035	28.4709	28.2433	28.5603	28.7186	28.8654	28.1425	27.9832	27.7141	27.3971		0.743835	0.139703	0.0596552	+	0.0127911	1.80328	-0.568664	not significant
ASPM	human	Q8IZT6;Q8IZT6-2;Q5VYL4	Abnormal spindle-like microcephaly-associated protein	54	18.7	28.2371	28.2811	28.1511	28.1803	28.2163	28.0069	27.9826	28.3204	28.9006	29.3043	29.275	28.939	28.9933	28.9633	29.1953	29.1688	+	0.000446215	3.70134	0.892329	+	0.00030137	4.07797	0.948642	up-regulated
ASPSCR1	human	Q9BZE9;Q9BZE9-2;J3QL04;Q9BZE9-3;J3QRW3;J3KRG1;J3QR50;J3KRY8;C9JAL9;J3KRF7	Tether containing UBX domain for GLUT4	23	59.5	29.4614	29.1941	29.2803	29.0469	29.1353	28.7368	28.9124	29.0745	29.2552	29.2572	29.1072	29.4429	29.0911	29.1381	29.2481	29.0137		0.864654	0.0641669	0.0199595		0.125822	0.764309	0.158019	not significant
ASRGL1	human	Q7L266;Q7L266-2;A0A087WUG3;A0A087WZI5;E9PJK6	Isoaspartyl peptidase/L-asparaginase;Isoaspartyl peptidase/L-asparaginase alpha chain;Isoaspartyl peptidase/L-asparaginase beta chain	9	50	27.6484	27.2028	27.1993	27.0971	27.4718	27.3169	27.4209	27.4145	27.1919	26.97	26.9928	27.4317	27.5752	27.5954	27.5576	27.8438		0.464042	0.373645	-0.140289		0.0154085	1.71431	0.236978	not significant
ASS1	human	P00966;Q5T6L6;Q5T6L5	Argininosuccinate synthase	23	59	30.2919	30.3352	30.3571	30.2075	30.1241	30.0069	30.0048	30.1453	30.1187	30.0772	30.2953	29.9299	30.6044	30.6448	30.8457	30.8785		0.0745849	1.24113	-0.192647	+	0.000416438	3.84895	0.673087	not significant
ASUN	human	Q9NVM9;Q9NVM9-2;H0YH12;F5H457;F8VRX9;F5H5W1;H0YIA9	Protein asunder homolog	27	46.9	28.6785	28.5839	28.7788	28.9688	28.7411	28.8603	28.8479	28.8511	28.7255	28.8429	28.5686	28.145	28.6212	28.787	28.8791	28.7526		0.369347	0.476032	-0.182029		0.249342	0.492234	-0.0651331	not significant
ASXL1;ASXH1	human	Q8IXJ9;Q76L82;Q8IXJ9-2;H0YJC9;Q498B9;A0A087WWN0;Q5JWS8;Q9C0F0;K7EJ76;Q9C0F0-2	Putative Polycomb group protein ASXL1	5	3.5	29.377	29.1964	29.3214	27.7681	28.9826	28.8814	29.1824	28.6821	29.3564	29.2229	29.2984	29.4052	29.2006	29.0237	29.0097	28.9091		0.370058	0.474991	0.404988		0.339916	0.374066	0.103699	not significant
ATAD1	human	Q8NBU5;Q8NBU5-2	ATPase family AAA domain-containing protein 1	15	51.8	29.4078	29.4324	29.2602	29.1491	29.247	29.5003	29.5382	29.2596	28.9964	29.1414	28.9137	29.1249	29.203	29.312	29.1024	29.324		0.0323487	1.69208	-0.268316		0.113892	0.806448	-0.150896	not significant
ATAD2	human	Q6PL18;A0A0B4J211;Q6PL18-2	ATPase family AAA domain-containing protein 2	60	49.2	31.0074	30.9955	31.1609	31.183	31.1367	31.2472	31.2178	31.021	31.661	31.5436	31.3776	31.7052	31.418	31.5948	31.5978	31.3906		0.00534091	2.81598	0.485158		0.00437549	2.42287	0.344606	not significant
ATAD2B	human	Q9ULI0;Q9ULI0-2;H7BYF1;C9JG15;C9J1G9	ATPase family AAA domain-containing protein 2B	32	28.5	27.8084	27.9879	27.6488	27.8204	27.2536	27.6926	27.6499	27.2741	27.6236	27.9766	27.8359	28.0852	27.0255	27.2839	27.3359	27.3719		0.647207	0.209677	0.0639601		0.1337	0.737499	-0.213209	not significant
ATAD3A;ATAD3B	human	Q9NVI7-2;Q9NVI7;H0Y2W2;Q9NVI7-3;Q5T9A4;Q5T9A4-3;Q5SV16;Q5T2N8;Q5T9A4-2;J3QSF3	ATPase family AAA domain-containing protein 3A;ATPase family AAA domain-containing protein 3B	38	55.5	31.1864	31.2891	31.3237	31.1877	30.9964	31.03	31.0693	30.9862	31.2347	31.3546	31.2125	31.0048	30.7341	30.899	30.7335	30.8252		0.628992	0.224034	-0.0450573		0.00331564	2.6264	-0.222521	not significant
ATAD5	human	Q96QE3;A0A075B754;Q96QE3-2	ATPase family AAA domain-containing protein 5	13	7.7	25.0396	24.7812	25.3033	24.8433	24.9489	25.4995	25.0417	25.3933	24.9319	25.9859	24.8115	24.7767	24.6569	24.6388	24.6923	23.5569		0.704784	0.167112	0.134638	+	0.0265387	1.45895	-0.834621	not significant
ATAT1	human	Q5SQI0;Q5SQI0-5;Q5SQI0-4;Q5SQI0-3;Q5SQI0-2;Q5SQI0-7;Q5SQI0-6	Alpha-tubulin N-acetyltransferase 1	8	24.2	25.716	25.8881	25.8569	26.3667	25.4618	25.4964	25.2063	25.6003	25.0875	24.6468	24.4571	25.0323	25.3017	25.0268	25.7594	25.3705	+	0.00525825	2.83523	-1.15096		0.594225	0.17198	-0.0765839	not significant
ATCAY	human	Q86WG3;Q86WG3-3	Caytaxin	7	21.6	27.933	27.8185	27.2589	28.0248	27.8907	27.7981	27.4391	27.8949	27.3558	27.494	27.2423	27.0595	27.4551	27.4765	27.4612	27.3918		0.0690157	1.28276	-0.470899		0.0230746	1.52232	-0.309575	not significant
ATE1	human	F5GXE4;O95260-2;B4E107;Q5SQQ1	Arginyl-tRNA--protein transferase 1	15	37.2	27.8059	27.5173	27.5792	27.3211	27.3737	27.2355	27.3498	27.3835	27.6555	27.3577	27.382	27.6767	27.7636	27.612	27.6909	27.7093		0.794254	0.106301	-0.0379376		0.000820296	3.61008	0.358322	not significant
ATF2	human	B8ZZU6;P15336-5;P15336;E9PBF9;P15336-4;H7C2N6;P15336-7;E9PEK8;F5H629;P15336-3;P15336-2;C9JCI8;P15336-6;P15336-8	Cyclic AMP-dependent transcription factor ATF-2	9	40.9	26.7323	26.514	26.6207	26.706	26.723	26.8862	26.8212	26.5277	26.057	26.4832	26.406	26.3982	26.0002	26.0272	25.1455	25.8682		0.0419702	1.54675	-0.307172	+	0.00466082	2.34466	-0.97924	not significant
ATF7	human	P17544;P17544-2;P17544-6;P17544-4;P17544-3;K7ELQ4;K7ESA4;P17544-5	Cyclic AMP-dependent transcription factor ATF-7	4	15.2	24.6789	24.5475	24.4431	24.7121	24.2054	23.6428	24.2375	25.6288	24.0683	22.7559	23.7696	24.478	24.3296	25.151	24.5858	25.3533		0.0879304	1.16712	-0.827415		1	NaN	0	not significant
ATF7IP	human	Q6VMQ6;Q6VMQ6-5;Q6VMQ6-4;Q6VMQ6-2;A8MV73;F5H592;F5H3C4;F5GZ98;F5H6X8;F5GYR7;F5H221;F8WE35;F5H8I0;F5H2W9;F5H2H9;F5GZ10;F5H502;F5H1K9	Activating transcription factor 7-interacting protein 1	16	21.3	27.6061	27.6796	27.7779	27.545	27.369	27.1109	27.1499	27.3722	27.5197	27.5324	28.1313	27.731	27.5631	27.5298	27.2537	27.2035		0.66104	0.199891	0.0764756		0.215016	0.54979	0.137042	not significant
ATG12	human	O94817	Ubiquitin-like protein ATG12	3	12.9	24.0425	23.9363	23.544	24.975	24.0913	24.7795	24.2557	24.0646	24.4844	24.3794	24.7581	24.3873	24.5822	24.5772	25.3026	24.4343		0.311444	0.558203	0.377874		0.107591	0.829882	0.426273	not significant
ATG16L1	human	Q676U5;Q676U5-2;E7EVC7;Q676U5-5;Q676U5-3;Q676U5-4;C9J1B2;C9JAY7;C9JK97;F8WAF9;C9J8C6	Autophagy-related protein 16-1	15	29	27.2774	26.3852	25.4283	26.5168	25.9684	25.5457	25.4158	26.3445	26.6917	26.8965	26.821	26.4538	26.8411	26.6475	26.4579	27.2053		0.494705	0.34341	0.313837	+	0.00890344	1.97593	0.969331	not significant
ATG2B	human	Q96BY7	Autophagy-related protein 2 homolog B	23	12.8	27.0075	27.2454	27.0875	27.0816	28.0261	27.0115	26.7779	27.1143	27.0375	26.8533	26.5212	26.9993	27.4629	27.4431	27.2128	27.181		0.116644	1.02175	-0.252704		0.687715	0.12185	0.092526	not significant
ATG3	human	Q9NT62;Q9NT62-2;F8WDI0	Ubiquitin-like-conjugating enzyme ATG3	9	37.3	27.4387	27.3353	27.2924	27.3275	28.0509	27.5084	27.7595	27.8314	27.456	27.2803	27.2328	27.4637	27.8323	28.1064	27.913	28.177		0.890899	0.0507431	0.00973797		0.118655	0.789897	0.219671	not significant
ATG4B	human	Q9Y4P1;Q9Y4P1-6;Q9Y4P1-2;C9JIK8;C9JQ72;Q9Y4P1-4;Q9Y4P1-3;C9J3C0;F2Z2K8;C9JVD5;C9J1C1;H0Y2Y0;H7C2A6	Cysteine protease ATG4B	12	37.2	27.2538	27.3869	27.713	27.193	27.4159	27.1534	27.1783	27.0021	27.5326	27.3975	27.307	27.7281	27.2262	27.2662	27.5688	27.486		0.544238	0.296226	0.104641		0.106254	0.835607	0.199388	not significant
ATG5	human	Q9H1Y0;Q9H1Y0-2;A0A1B0GV54;A0A1B0GUS1;L7UQJ2;L7UMD8;Q7Z3H3	Autophagy protein 5	9	40.4	26.8061	26.4899	26.8538	27.1771	26.7112	26.6466	26.7256	27.1022	25.7287	26.5386	25.8962	26.4737	27.0972	27.4054	26.8646	26.9106	+	0.048914	1.45909	-0.672413		0.101552	0.854455	0.273001	not significant
ATG7	human	O95352;O95352-2;O95352-3;C9JFF4;H7C369;H7C2R3;H7BZ92;H7C2J8;C9J415	Ubiquitin-like modifier-activating enzyme ATG7	6	11.8	25.2769	24.4778	23.7366	24.0081	25.3566	25.511	25.1383	24.1702	24.8254	23.7183	24.3353	24.6468	24.8308	25.233	23.6678	23.6478		1	NaN	0		0.160281	0.666936	-0.699166	not significant
ATG9A	human	Q7Z3C6;Q7Z3C6-2;C9JX27;C9IYZ9;C9JKV7;C9JDK4;C9JXG2;H7C1G6;H7C152;Q7Z3C6-3;C9JS65;C9JFV2;F2Z3I6;C9JD65	Autophagy-related protein 9A	8	14.4	24.8	24.5165	24.8449	24.0871	24.4964	24.3598	24.4005	24.7332	24.7161	24.7659	24.8288	24.4603	24.0034	24.0314	24.2605	24.5861		0.559224	0.282552	0.130655		0.0948599	0.881796	-0.277154	not significant
ATIC	human	P31939;P31939-2;H7C1S2;C9JLK0;F8WEF0	Bifunctional purine biosynthesis protein PURH;Phosphoribosylaminoimidazolecarboxamide formyltransferase;IMP cyclohydrolase	47	89.7	32.5458	32.4985	32.5369	32.5389	32.7376	32.5451	32.476	32.6133	32.4349	32.2456	32.3858	32.3478	32.7828	32.848	32.8019	32.793		0.012335	2.26821	-0.176473		0.00859736	1.99954	0.213402	not significant
ATL1	human	Q8WXF7;Q8WXF7-2;G3V5T4;H0YJ65;G3V4Y8	Atlastin-1	20	40.1	28.8164	28.7515	28.9426	29.3506	28.6045	28.5914	28.5229	28.7813	29.1439	29.0965	29.1789	29.0563	28.848	28.8706	29.0821	28.9927		0.341342	0.515225	0.15362		0.00588299	2.227	0.323305	not significant
ATL2	human	Q8NHH9;Q8NHH9-2;Q8NHH9-5;Q8NHH9-3;H7C3A2;C9JQQ5;C9JC25;F8WD17;F8WEN4;F8WBH0	Atlastin-2	24	49.6	30.2207	30.0751	30.0025	30.1601	29.6537	29.8862	29.8118	29.6587	29.9971	30.2536	30.314	30.3475	29.5832	29.6122	29.5693	29.6158		0.301018	0.573827	0.11346		0.02753	1.43683	-0.157521	not significant
ATL3	human	Q6DD88;F5GWF8	Atlastin-3	23	47.9	30.6545	30.4943	30.8216	30.6283	30.1691	30.1854	30.2768	30.2643	30.7051	30.982	30.8916	30.7466	30.1178	30.1444	30.0682	30.1418		0.121216	1.00701	0.181659		0.0135646	1.76347	-0.105855	not significant
ATM	human	Q13315;E9PIN0;E9PIQ5;Q6P7P1;M0QXY8;A0A087X0E9;E9PRG7;H0YDU7;H0YEC6	Serine-protein kinase ATM	76	28.9	29.095	29.0682	29.177	28.7293	29.3858	29.0884	29.1464	29.4432	28.8062	28.9903	29.0457	28.866	28.805	28.9225	28.815	28.733		0.496635	0.341996	-0.0903172		0.0041696	2.46518	-0.447107	not significant
ATN1	human	P54259	Atrophin-1	4	7.2	24.9727	25.3296	23.9142	25.1911	24.7379	22.9922	24.5091	23.4198	25.1729	23.3639	25.0347	25.2621	25.559	25.7122	25.3274	24.1323		0.813511	0.0947243	-0.143497		1	NaN	0	not significant
ATOX1	human	O00244;E5RIM7;E5RGN3	Copper transport protein ATOX1	7	77.9	27.456	27.2998	27.1693	25.9576	28.5013	28.1057	28.2988	27.9617	26.9542	26.9204	26.8657	26.8307	28.0998	27.9879	27.8844	28.0794		0.836382	0.0818467	-0.0779262		0.116907	0.796133	-0.203994	not significant
ATP11C	human	A0A067XG54;Q8NB49-3;Q8NB49;Q8NB49-2;Q8NB49-4;H7C0E8;P98196;H0Y8F0;H0Y547;E9PEJ6	Phospholipid-transporting ATPase;Phospholipid-transporting ATPase IG	14	15.3	26.1433	26.5759	26.0236	26.2977	26.4183	26.395	26.4886	26.3348	24.0951	26.5251	23.6947	26.5575	26.769	26.548	25.8329	26.4277		0.263556	0.640728	-1.04205		0.928477	0.0249013	-0.0147619	not significant
ATP13A1	human	Q9HD20;Q9HD20-2;Q9HD20-3;H7C3H2	Manganese-transporting ATPase 13A1	46	48.4	29.3533	29.5756	29.6399	29.6282	29.9989	30.2427	30.1727	30.1293	29.64	29.8301	29.6825	29.7428	29.7284	29.8805	29.7761	29.7808		0.0875897	1.16888	0.174598		0.002	2.89918	-0.34446	not significant
ATP1A1	human	P05023;P05023-4;P05023-3;P05023-2;Q5TC01;P20648;Q5TC02;Q5TC05	Sodium/potassium-transporting ATPase subunit alpha-1	45	44.5	32.4508	32.422	32.3096	32.6449	32.0889	32.2304	32.2296	32.2331	32.4401	32.5136	32.5557	32.6186	32.2508	32.2164	32.2998	32.2451		0.416585	0.42135	0.0751343		0.143891	0.707587	0.0574875	not significant
ATP1A3	human	P13637;M0R116;A0A0A0MT26;P13637-2;P13637-3;M0QXF2	Sodium/potassium-transporting ATPase subunit alpha-3	20	23.7	28.6959	28.6838	28.8969	29.1312	29.0213	29.0125	29.1467	29.2342	29.2213	29.2433	29.2154	29.0797	29.6125	29.6292	29.5911	29.5338		0.0354639	1.63674	0.337979		0.000418733	3.85	0.487968	not significant
ATP1B1	human	P05026;P05026-2;V9GYR2	Sodium/potassium-transporting ATPase subunit beta-1	10	35	29.8995	29.817	29.9366	30.0356	29.5327	29.517	29.5925	29.5639	30.096	30.1235	30.1352	29.8716	29.6042	29.5028	29.6229	29.6936		0.158353	0.881345	0.134365		0.189779	0.600449	0.0543699	not significant
ATP1B3	human	P54709;P54709-2;C9JXZ1;H7C547;F8WBY4;H7C4L9;C9J6S2	Sodium/potassium-transporting ATPase subunit beta-3	13	43.4	28.8716	28.8218	28.835	29.1347	29.1615	29.5508	29.5446	29.4306	29.4739	29.4236	29.4931	29.4088	29.6051	29.4577	29.4247	29.8379	+	0.00232335	3.36935	0.534074		0.204065	0.570273	0.159461	not significant
ATP2A2	human	P16615;P16615-5;P16615-2;P16615-3;P16615-4;H7C5W9;Q93084;Q93084-2;Q93084-4;Q93084-3;Q93084-7;Q93084-6;Q93084-5;J3QSY6;H3BVB2;H3BTW4;A0A0C4DH86	Sarcoplasmic/endoplasmic reticulum calcium ATPase 2	50	48.9	32.5138	32.5639	32.4856	32.5698	32.5675	32.6815	32.7625	32.7044	32.5587	32.7012	32.6138	32.7442	32.5087	32.5656	32.6169	32.6803		0.0551655	1.39341	0.121185		0.122629	0.775789	-0.0861034	not significant
ATP2B1	human	P20020;P20020-6;P20020-3;P20020-4;P20020-5;P20020-2;E7ERY9;A0A0U1RQU3;H0YHH6;F8W1V5;H0YDG5;H7BZS8;H7BY13	Plasma membrane calcium-transporting ATPase 1;Calcium-transporting ATPase	30	29.3	28.8106	28.6472	28.6404	28.9523	28.8347	28.8685	28.8721	28.8743	28.4419	28.6574	28.4735	28.518	28.4986	28.8071	28.7706	28.7223		0.0491587	1.45787	-0.239902		0.0433566	1.23175	-0.162733	not significant
ATP2B4	human	P23634;P23634-6;P23634-7;P23634-8;P23634-2;P23634-5;P23634-4;P23634-3	Plasma membrane calcium-transporting ATPase 4	9	10.2	26.1051	26.0114	26.1484	25.5026	25.1804	26.2656	25.7716	25.3407	25.3009	24.9528	23.7103	24.2576	24.2085	24.0491	23.7254	21.8082	+	0.0218616	1.94231	-1.38647	+	0.00945576	1.95135	-2.19179	down-regulated
ATP2C1	human	P98194-3;P98194-4;P98194-5;P98194-9;P98194-6;P98194-7;P98194;P98194-8;H0Y9V7;B4E2Q0;P98194-2;H0Y9S7;H0Y8X9;D6RGE9;D6REJ1;D6RHV9	Calcium-transporting ATPase type 2C member 1;Calcium-transporting ATPase	26	39.3	28.8329	28.7905	28.552	28.7159	28.7348	28.6653	28.7572	28.5741	28.6802	28.675	28.4724	28.6997	28.343	28.5469	28.4787	28.5599		0.343893	0.511616	-0.0910554		0.0165558	1.68077	-0.200675	not significant
ATP5A1	human	P25705;P25705-2;P25705-3;K7EK77;K7ERX7;K7EJP1;K7ENJ4;K7EQH4;K7ESA0	ATP synthase subunit alpha, mitochondrial	43	69.1	33.8567	33.983	34.0298	33.6648	33.8188	33.9508	33.9302	33.9385	33.6573	33.8277	33.7971	33.7101	33.6266	33.7144	33.7406	33.7358		0.216192	0.733039	-0.13553		0.00313835	2.64076	-0.205223	not significant
ATP5B	human	P06576;H0YH81;F8W079;F8W0P7;H0YI37	ATP synthase subunit beta, mitochondrial;ATP synthase subunit beta	37	85.1	33.614	33.9972	33.8467	33.7017	34.2331	34.4247	34.2853	34.2049	33.7402	33.7919	33.9517	33.8265	34.2236	33.9977	34.1111	34.0669		0.727808	0.150844	0.0376711		0.0255529	1.47777	-0.187177	not significant
ATP5C1	human	P36542;P36542-2	ATP synthase subunit gamma, mitochondrial	20	57	31.6815	31.6008	31.7712	30.7337	31.2919	31.4472	31.588	31.6456	31.2648	31.3385	31.2505	31.2361	31.1568	31.2959	31.2492	31.0666		0.536329	0.303489	-0.174347		0.0146038	1.73342	-0.301036	not significant
ATP5D	human	P30049	ATP synthase subunit delta, mitochondrial	3	17.3	27.651	27.1582	26.7038	30.3017	29.2073	29.4178	29.6902	30.633	30.7135	30.3668	28.2476	30.5118	26.7114	24.8997	26.2249	26.3963		0.110755	1.04971	2.00626	+	0.00115985	3.45288	-3.67901	not significant
ATP5E;ATP5EP2	human	P56381;Q5VTU8	ATP synthase subunit epsilon, mitochondrial;ATP synthase subunit epsilon-like protein, mitochondrial	2	29.4	29.4488	29.2309	24.693	29.4913	28.3624	28.4623	28.3201	22.9438	24.8675	24.692	24.9746	29.2305	28.0492	28.0824	23.8297	24.8675		0.240293	0.683885	-2.2748		0.577342	0.182458	-0.814995	not significant
ATP5F1	human	P24539;Q5QNZ2	ATP synthase F(0) complex subunit B1, mitochondrial	17	66.8	30.5384	30.6675	30.7573	30.4373	31.1732	31.2382	31.1322	31.4087	29.9966	30.0702	30.0243	30.1648	31.3693	31.0971	31.1421	30.9709	+	0.00255367	3.28485	-0.536136		0.320326	0.397356	-0.093226	not significant
ATP5H	human	O75947;O75947-2;F5H608	ATP synthase subunit d, mitochondrial	12	66.5	30.133	30.3924	30.4431	30.8744	30.3091	30.7746	30.3389	30.513	30.4816	30.4765	30.4973	30.6582	30.0931	30.1828	30.0417	29.9237		0.709626	0.163331	0.0676908		0.0101507	1.91186	-0.423605	not significant
ATP5I	human	P56385	ATP synthase subunit e, mitochondrial	7	78.3	28.0031	27.5802	28.3704	28.3799	28.3601	28.5181	28.449	28.4407	28.8542	28.4491	28.3255	28.6926	28.2914	28.1819	28.1444	28.0325		0.0877834	1.16804	0.496943		0.00455605	2.3758	-0.279397	not significant
ATP5J	human	P18859;P18859-2;A8MUH2	ATP synthase-coupling factor 6, mitochondrial	8	55.6	30.3608	30.5158	30.3268	29.907	30.2057	30.4357	30.3196	30.2459	29.8206	30.0046	29.9107	30.0276	29.9736	29.8757	30.093	30.014		0.0677749	1.291	-0.336697		0.00427608	2.4391	-0.312665	not significant
ATP5J2-PTCD1;PTCD1	human	G3V325;O75127;P56134-4;P56134-2;C9JJT5;C9JU26;C9JGL8;C9JQN9	Pentatricopeptide repeat-containing protein 1, mitochondrial	24	35.8	28.8732	28.8546	28.7318	28.7352	28.8291	28.686	28.6996	28.0234	28.7307	28.9146	28.6753	28.4595	28.4441	28.4934	28.401	28.3529		0.380244	0.462869	-0.103683		0.40066	0.313473	-0.136631	not significant
ATP5L	human	O75964;E9PN17	ATP synthase subunit g, mitochondrial	6	52.4	28.684	29.0008	28.5485	28.3248	28.8954	29.2107	29.1062	29.0966	28.1049	28.199	28.2356	28.396	29.0995	29.0542	29.1178	29.4161		0.0536581	1.41229	-0.405658		0.324277	0.393088	0.0946593	not significant
ATP5O	human	P48047;H7C068;H7C086	ATP synthase subunit O, mitochondrial	14	70.4	31.3339	31.1086	31.4642	31.2956	31.2841	31.4307	31.5742	31.3388	31.2525	31.2926	31.1107	31.3187	31.0972	31.2523	31.3558	31.3354		0.572326	0.270412	-0.056922		0.102142	0.852198	-0.146751	not significant
ATP5S	human	Q99766;Q8WXQ4	ATP synthase subunit s, mitochondrial	5	29.8	25.2294	24.136	25.1637	24.8508	24.6285	24.8844	25.2319	24.0936	24.7646	24.5144	23.9702	24.3768	24.534	24.2997	24.4214	24.2797		1	NaN	0		0.176649	0.629139	-0.325921	not significant
ATP6AP1	human	Q15904;A0A0C4DGX8;A6NLC6;A6QRJ1;H7C2Y8;H7C0T7;F2Z3L8	V-type proton ATPase subunit S1	12	24.9	27.652	27.6719	27.4491	26.4728	27.5975	27.7289	27.7292	27.5948	27.4111	27.6304	27.5632	27.1927	27.7907	27.8608	27.6923	27.6792		0.687552	0.179098	0.137924		0.114687	0.803685	0.0931115	not significant
ATP6AP2	human	O75787;B7Z1I9;A0A1B0GUT7;A0A1B0GVW0;O75787-2;A0A1B0GTB0;A0A1B0GTU8;A0A1B0GVB9;A0A1C7CYW4;A0A1B0GWD6;A0A1B0GWJ8;H7C3E1;A0A1B0GVI9;A0A1B0GVC7;B7Z413;A0A1B0GV24;A0A1B0GW13;A0A1B0GV60;A0A1B0GU12;H7C240;A0A1B0GUV3	Renin receptor	7	20.3	23.5878	25.7182	25.0586	23.2018	25.3429	25.4654	25.6585	25.5912	25.1477	25.629	25.366	26.0665	25.2862	25.5154	25.3947	24.153		0.138158	0.942532	1.16071		0.175601	0.631537	-0.427218	not significant
ATP6V0A1	human	Q93050;Q93050-1;Q93050-3;B7Z641;B7Z2A9;K7EPG4;F5H1T6;K7EN36;K7EM24;K7ELZ6;K7EQW2;K7ERA0;K7ERA6;K7ENA1	V-type proton ATPase 116 kDa subunit a isoform 1;V-type proton ATPase subunit a	19	25.4	28.9458	28.9243	28.8122	28.6816	29.0872	29.0408	28.7922	29.1295	28.8807	29.3973	28.7976	29.1251	29.1626	29.0599	28.8679	28.8796		0.24018	0.683608	0.20919		0.812473	0.0681322	-0.0199122	not significant
ATP6V0A2	human	Q9Y487;Q8TBM3;F5H5F3;F5H847;F5GX48	V-type proton ATPase 116 kDa subunit a isoform 2	12	18.3	26.1024	26.1536	26.5047	26.1036	26.4998	26.5666	26.7468	26.0206	26.2738	26.2264	25.7232	25.9534	26.4952	26.4816	26.7212	26.7239		0.362019	0.486712	-0.171859		0.336285	0.378701	0.146995	not significant
ATP6V0C	human	P27449	V-type proton ATPase 16 kDa proteolipid subunit	2	31.6	24.984	27.3163	27.7953	26.626	29.1267	28.7862	29.3362	28.5884	27.8192	28.5923	28.2096	28.1097	29.7283	29.6132	29.3698	29.7346		0.0729596	1.25374	1.50229	+	0.0107511	1.87397	0.652139	not significant
ATP6V0D1	human	P61421;R4GN72;F5GYQ1;J3QL14;H3BQJ1	V-type proton ATPase subunit d 1	10	28.2	28.2802	28.3695	28.2558	28.3043	27.7125	27.7786	27.9687	28.1039	28.8535	28.8204	28.5564	28.5215	27.8238	27.8788	27.9737	27.8791		0.0119655	2.28594	0.385525		0.978324	0.00748288	-0.00211239	not significant
ATP6V1A	human	P38606;P38606-2;C9JVW8;C9JA17	V-type proton ATPase catalytic subunit A	30	53	30.3971	30.4845	30.6312	30.1198	30.6789	30.7284	30.6633	30.8701	30.3119	30.3362	30.5099	30.3781	30.8928	30.9024	30.9218	31.036		0.847926	0.0744283	-0.0241246		0.0102678	1.90654	0.203052	not significant
ATP6V1B2	human	P21281;H0YC04;P15313;C9JL73;E5RGH6;H0YAT8;C9J5E3;C9JNS9;C9JZ02	V-type proton ATPase subunit B, brain isoform	22	56.2	30.5159	30.3369	30.5556	29.8084	30.577	30.3247	30.4256	30.4425	30.4056	30.2483	30.3492	30.3274	30.7479	30.5478	30.716	30.6746		0.877418	0.0573373	0.0284271		0.0122752	1.82346	0.229076	not significant
ATP6V1C1	human	P21283;E7EV59;Q8NEY4;A0A0U1RR16;Q8NEY4-2	V-type proton ATPase subunit C 1	22	54.5	28.8263	28.8084	28.8511	28.9113	28.7102	28.6387	28.5585	28.7362	28.8621	29.1233	29.0282	28.8967	29.1786	28.9991	29.1902	29.0233		0.114835	1.02987	0.128281		0.00100161	3.30751	0.43692	not significant
ATP6V1D	human	Q9Y5K8;G3V559;G3V2S6;G3V3T8;G3V2V6;G3V341;H0YJS0;G3V5S7;H0YJH8;H0YJ55	V-type proton ATPase subunit D	9	39.3	27.4462	27.6857	27.0453	25.6726	27.7231	27.5189	27.705	28.0158	27.3613	27.1534	27.2757	27.3551	28.1504	28.1991	28.0913	28.2472		0.539772	0.300314	0.323954		0.00660269	2.14514	0.431272	not significant
ATP6V1E1	human	P36543;P36543-3;P36543-2;C9J8H1;Q96A05	V-type proton ATPase subunit E 1	16	70.8	29.4874	29.1643	29.2999	29.6983	29.113	28.8715	29.0172	29.0104	29.4002	29.3865	29.5898	29.5405	29.4258	29.5279	29.3146	29.488		0.647271	0.209776	0.0667729		0.00142335	3.16597	0.436049	not significant
ATP6V1F	human	Q16864-2;Q16864	V-type proton ATPase subunit F	6	53.7	27.5726	27.7306	28.0946	27.9628	28.0483	27.8754	27.9172	28.2282	27.9697	27.8352	27.722	28.1324	27.0635	27.9435	27.6871	28.3045		0.658926	0.201764	0.074646		0.288755	0.437536	-0.267615	not significant
ATP6V1G1	human	O75348;F2Z307	V-type proton ATPase subunit G 1	6	44.1	28.3554	28.1224	28.0855	28.2063	28.2814	28.1183	27.9084	28.1432	28.1998	27.9964	28.1699	28.2341	28.4299	28.4579	28.1942	28.3772		0.645473	0.211063	-0.0423684		0.0306805	1.38639	0.251957	not significant
ATP6V1H	human	Q9UI12;Q9UI12-2;G3V126;E5RG49;E5RHH0;E5RK31;E5RJG1;H0YB41	V-type proton ATPase subunit H	20	49.9	29.361	28.855	28.966	29.0497	29.4777	29.3541	29.3268	29.5134	29.1352	29.0514	29.1384	29.0254	29.6797	29.8004	29.5165	29.6171		0.810134	0.0965698	0.0296669		0.0160301	1.69769	0.235423	not significant
ATP7A	human	Q04656;Q04656-5;Q04656-2;Q04656-3;Q04656-4;P35670;F5H562;E7ET55;F5H748;B7ZLR4;P35670-2;P35670-3;P35670-4	Copper-transporting ATPase 1	15	12.5	27.3844	27.5061	27.4592	26.8691	27.3917	27.2621	27.5931	26.8263	26.9429	26.9575	27.0504	27.0872	26.9772	26.7848	26.7766	26.6572		0.122055	1.00348	-0.295228		0.0275303	1.43591	-0.469368	not significant
ATP8A1	human	Q9Y2Q0-3;Q9Y2Q0;Q9Y2Q0-2;Q4G1C1;H0YAA1;H0YAF4;H0Y8I6;F8W9B3;F8VRS1;Q9NTI2-3;Q9NTI2	Phospholipid-transporting ATPase IA	16	15.2	24.397	24.938	24.7658	24.0736	26.0274	26.8141	25.9012	26.9799	24.4466	23.9252	22.8765	23.2771	25.7215	25.6676	24.2858	23.9365		1	NaN	0	+	0.0225907	1.53193	-1.52782	not significant
ATP9A	human	O75110;A0A0A0MR22;O75110-2	Probable phospholipid-transporting ATPase IIA;Phospholipid-transporting ATPase	9	10	26.3613	26.078	26.6967	26.9092	26.2463	26.7474	26.4491	26.6255	26.3877	26.4788	26.3722	26.4288	26.0403	26.0674	26.3485	26.4551		0.65803	0.202384	-0.0944519		0.07372	0.991286	-0.289232	not significant
ATPAF1	human	Q5TC12;I3L448;A8MRA7;H0YDD6	ATP synthase mitochondrial F1 complex assembly factor 1	10	33.5	23.9496	26.17	26.3606	26.251	26.9063	27.0961	27.2752	27.4213	26.2221	23.2689	26.181	26.493	26.747	27.1607	26.9142	26.6075		0.888823	0.0519925	-0.141505		0.0721278	1.00208	-0.317364	not significant
ATPAF2	human	Q8N5M1;C9J2Q2;K7ELC1	ATP synthase mitochondrial F1 complex assembly factor 2	10	44.3	26.9606	24.5918	27.2302	24.5186	26.9917	26.8893	26.8817	27.0072	25.7459	25.9857	26.5119	26.2638	26.5036	26.5738	26.4876	26.4902		0.723874	0.152979	0.30153		0	4.48287	-0.428679	not significant
ATPIF1	human	Q9UII2;A0A0B4J230;Q9UII2-3;Q9UII2-2	ATPase inhibitor, mitochondrial	10	47.2	24.2434	25.5914	25.3672	23.1245	24.5964	26.6795	26.3697	25.6803	25.9973	25.9052	26.23	25.0546	25.3716	25.3996	25.5292	25.6063		0.122003	1.00344	1.21512		0.388451	0.323981	-0.354816	not significant
ATR	human	Q13535;Q13535-2;Q13535-3;H0Y9K2;H0Y8R8;H0Y8Y6;D6RIG7	Serine/threonine-protein kinase ATR	10	4.8	25.9167	25.8795	24.7499	24.9	24.8763	24.8059	25.1762	24.9527	25.2584	25.3993	24.9623	24.6246	25.4106	25.3541	25.0921	26.0039		0.472185	0.365852	-0.300362	+	0.0365801	1.30667	0.51239	not significant
ATRIP	human	Q8WXE1;Q8WXE1-2;Q8WXE1-5;Q8WXE1-3;A0A0U1RQJ8;A0A0U1RQR9;A0A0U1RRM7;A0A0U1RQW3	ATR-interacting protein	4	5.6	27.8536	27.733	27.4447	27.5544	24.3795	25.2402	23.8126	29.3238	27.667	27.5814	27.1218	27.542	27.1209	24.1791	23.9311	24.3375		0.345621	0.508465	-0.168397		1	NaN	0	not significant
ATRN	human	O75882;O75882-3;O75882-2	Attractin	7	5.6	24.6277	24.1065	24.308	24.3133	22.9179	24.3648	24.4981	24.6846	24.3949	24.3124	24.471	24.8641	24.3562	24.4284	24.3606	23.2409		0.367629	0.478609	0.17174		1	NaN	0	not significant
ATRX	human	P46100;P46100-4;P46100-3;P46100-5;P46100-2;A0A096LNN3;A0A096LNL6;A0A096LNX6;A0A087WWG0;H0Y3T0;A0A096LPG6;A0A096LNR8;A0A096LNL7;A0A096LP59	Transcriptional regulator ATRX	52	24	29.5039	29.344	29.5986	29.6552	29.4257	29.2729	29.3519	29.5525	29.2595	29.2187	29.208	29.2626	28.593	28.8545	28.9721	28.6679		0.0129439	2.22089	-0.288261	+	0.00163019	3.01321	-0.628883	not significant
ATXN10	human	Q9UBB4;Q9UBB4-2;A0A1W2PQD2;B1AHE4;B1AHE3	Ataxin-10	27	64.4	29.9276	29.8176	29.7735	29.6871	30.1208	29.8072	30.0377	29.9638	29.6906	29.6293	29.5813	30.0454	30.2096	30.2967	30.2521	30.2921		0.630371	0.222858	-0.0647779		0.00654218	2.15931	0.280256	not significant
ATXN2	human	Q99700;H0YH87;V9GY86;Q99700-2;Q99700-4	Ataxin-2	19	19.5	28.7218	28.7114	28.7866	28.9777	28.6655	28.595	28.4807	28.6496	29.0856	28.836	29.0408	29.0097	29.0207	28.8226	29.0514	28.8051		0.074609	1.24347	0.193641		0.00551906	2.27166	0.327249	not significant
ATXN2L	human	Q8WWM7;Q8WWM7-6;Q8WWM7-8;Q8WWM7-5;Q8WWM7-4;Q8WWM7-9;Q8WWM7-2;Q8WWM7-3;H3BRB0;A0A0C4DGL7	Ataxin-2-like protein	39	48.3	31.2921	31.025	31.0695	30.7703	30.8339	30.7623	30.5943	30.911	30.797	30.7769	30.9154	31.0113	30.9355	30.9805	30.9908	30.9933		0.255286	0.65536	-0.16408		0.0210977	1.56249	0.199664	not significant
ATXN3	human	P54252;P54252-2;D3VVH9;A0A087X1A8;G3V3R7;F5H211;P54252-4;G3V328;A0A087WXY4;C9JQV6;P54252-3;G3V4F5;G3V4F4;G3V5H3;S4R399;G3V4U9;A0A0A0MS38;G3V3T0;G3V526;E9PJN5;G3V2G1;G3V3T6;G3V3A6;D3VVP3;D6R9I5;G3V4B1;G3V390;G3V3S5;G3V2G2;P54252-5	Ataxin-3	6	18.4	25.8174	25.9459	25.7854	26.0015	26.0769	25.6472	25.8686	25.8804	25.7281	25.4605	25.6801	26.0053	26.345	26.1882	26.3735	26.2045		0.253062	0.659226	-0.169033		0.00604633	2.19722	0.409511	not significant
ATXN7L3B	human	Q96GX2	Putative ataxin-7-like protein 3B	3	44.3	26.2804	26.1197	26.0232	24.0956	26.0863	25.7347	23.1151	26.0493	23.6549	25.3961	25.8266	24.6582	25.028	25.5306	23.8366	26.1337		0.363973	0.484324	-0.745764		0.869128	0.046045	-0.114084	not significant
AUH	human	Q13825;Q13825-2	Methylglutaconyl-CoA hydratase, mitochondrial	8	28.3	25.9868	25.5468	25.5215	25.9313	25.5544	25.9969	26.3361	25.6952	25.0643	25.1376	25.5164	25.1122	25.637	25.2225	25.2527	25.4695	+	0.0272019	1.80711	-0.538971	+	0.0337324	1.34061	-0.500242	down-regulated
AUP1	human	Q9Y679;Q9Y679-2;Q9Y679-3	Ancient ubiquitous protein 1	13	33.4	28.2028	28.6597	28.641	28.2971	28.2626	28.2221	28.5265	28.3101	28.1899	28.3609	28.2459	28.5819	28.5491	28.378	28.3647	28.5342		0.535794	0.304009	-0.105512		0.133906	0.737151	0.126175	not significant
AURKA	human	O14965;A3KFJ0;Q5QPD4;A3KFJ1;Q5QPD2;Q5QPD1;A3KFJ2	Aurora kinase A	13	46.7	25.9165	25.4754	25.6857	25.5218	25.3569	25.3453	25.1094	25.3408	26.8525	26.967	26.7282	26.5746	26.6262	26.4234	25.8821	26.9939	+	0.000313364	3.8851	1.13071	+	0.00341113	2.60203	1.1933	up-regulated
AURKB	human	Q96GD4;Q96GD4-5;J3KTD6;Q96GD4-4;J3QLN8;Q96GD4-2;J3KT86;J3QR41;Q96GD4-3;J3KRF8;J3KRJ2;M0QYK8	Aurora kinase B	18	62.8	29.0054	28.9574	29.1938	29.2425	28.9258	28.9553	28.7595	29.1642	29.2575	29.0372	28.9532	28.9001	28.9109	28.9789	28.7732	28.9287		0.604547	0.242249	-0.0627737		0.504888	0.228117	-0.0532794	not significant
AUTS2	human	Q8WXX7;A0A087WVB5;Q75MD7;Q8WXX7-2;Q8WXX7-5;H7BZZ9;H7C090	Autism susceptibility gene 2 protein	6	9.5	23.4942	23.6667	24.186	24.3906	25.0927	25.211	24.8115	24.1464	24.9539	24.0228	24.3718	23.4193	24.5316	25.5987	24.9102	24.8784		1	NaN	0		0.549406	0.198735	0.164328	not significant
AVEN	human	Q9NQS1;H0YKR0	Cell death regulator Aven	7	27.1	26.0729	25.9826	25.753	26.005	25.4948	25.1078	25.4776	25.0624	25.7317	25.8558	25.6058	25.3484	25.3659	25.326	25.4619	25.744		0.0647209	1.31403	-0.317957		0.191723	0.595451	0.188829	not significant
AVL9	human	Q8NBF6;B8ZZW5;Q8NBF6-2;H7C0I1;A0A1W2PRP5	Late secretory pathway protein AVL9 homolog	7	12	25.4909	25.5225	25.3292	25.8974	24.0666	23.3382	25.5537	25.4186	25.1288	25.0944	25.1289	25.5572	25.2466	25.3883	25.3375	24.4852		0.108286	1.05819	-0.332697		0.321623	0.395714	0.52011	not significant
B2M	human	P61769;H0YLF3;F5H6I0	Beta-2-microglobulin;Beta-2-microglobulin form pI 5.3	2	16.8	28.333	27.9357	28.1951	28.8684	28.3387	28.4606	28.4166	27.8042	27.3217	27.5372	27.5956	27.5798	27.526	27.3939	27.3277	27.2357	+	0.0145674	2.1437	-0.824483	+	0.00239014	2.77342	-0.884208	down-regulated
B3GALNT1	human	O75752;E7EVS2;C9JXR0;C9JRV6;C9J8U7;C9JD16;C9J0F8;E7EVF0	UDP-GalNAc:beta-1,3-N-acetylgalactosaminyltransferase 1	5	15.4	24.7429	24.4321	24.8454	23.3279	25.2608	25.696	25.4378	24.8772	22.7303	24.6497	25.6333	25.0625	24.6325	25.1286	24.6669	25.489		1	NaN	0		0.19023	0.599595	-0.338698	not significant
B3GAT3	human	O94766;G3V150;O94766-2;E9PNA1;Q9NPZ5;A0A087WXU9	Galactosylgalactosylxylosylprotein 3-beta-glucuronosyltransferase 3	14	48.1	28.0072	28.0609	28.0083	28.4734	27.9542	27.9413	28.2433	27.7761	27.4308	27.1448	26.9812	27.5896	27.3955	27.5483	27.4901	27.739	+	0.00781688	2.51913	-0.85083		0.00957877	1.94196	-0.435483	not significant
B4GALT3	human	O60512;O60512-2	Beta-1,4-galactosyltransferase 3;N-acetyllactosamine synthase;Beta-N-acetylglucosaminylglycopeptide beta-1,4-galactosyltransferase;Beta-N-acetylglucosaminyl-glycolipid beta-1,4-galactosyltransferase	4	10.9	24.8785	24.4854	24.6599	24.6186	24.8639	25.382	25.8127	25.4647	24.7361	25.1752	23.3679	24.8022	24.7247	24.7125	25.398	25.6795		0.755947	0.130411	-0.140245		0.365593	0.346047	-0.252131	not significant
B4GALT4	human	O60513;C9J3R8;E7ETS9;C9J4S5	Beta-1,4-galactosyltransferase 4;N-acetyllactosamine synthase;Lactotriaosylceramide beta-1,4-galactosyltransferase	3	8.4	25.6656	22.3084	25.6081	24.9291	24.2843	24.231	24.7667	24.7522	24.1008	24.5148	23.9802	24.3857	24.4168	25.3097	23.9919	24.4005		0.67627	0.187254	-0.382475		0.934291	0.0230201	0.0211711	not significant
B4GALT5	human	O43286	Beta-1,4-galactosyltransferase 5	2	6.4	24.061	22.3361	24.9262	24.6396	23.5918	23.9391	23.97	23.6567	24.2402	24.0637	24.2681	24.0638	24.1985	23.9622	24.1589	24.3334		0.794144	0.106518	0.168273		0.017964	1.63801	0.373847	not significant
B4GAT1	human	O43505	Beta-1,4-glucuronyltransferase 1	6	14	25.0978	25.409	25.9429	26.0976	25.0486	23.961	25.7851	25.2243	26.3588	26.3619	25.7569	26.487	25.4565	25.8932	25.6603	25.4872		0.0974993	1.10846	0.604299		0.122662	0.775931	0.619522	not significant
BABAM1	human	Q9NWV8;J3KQS6;M0R0I0;M0R3F4;M0R2A4;M0R2K3;M0R193;Q9NWV8-3;M0R2I2;Q9NWV8-2;M0QXG9;M0QYV1;M0R3H9	BRISC and BRCA1-A complex member 1	11	49.5	27.5101	27.944	27.9969	27.3519	26.7936	26.679	26.3628	27.0637	26.9882	26.8667	26.8797	27.2584	26.3945	26.8834	26.6737	26.8839	+	0.0173863	2.0619	-0.702531		0.91518	0.0293853	-0.0158978	not significant
BAG1	human	Q99933;J3QTA2;Q99933-3;Q99933-2;Q99933-4;C9JYK5;A0A0U1RR89	BAG family molecular chaperone regulator 1	7	21.4	26.7287	26.1459	26.0856	27.1256	23.6454	23.0896	26.2564	23.8022	27.1357	26.3418	26.3768	26.598	25.0676	24.8081	25.7355	24.5095		0.788177	0.10991	0.0916457		1	NaN	0	not significant
BAG2	human	O95816	BAG family molecular chaperone regulator 2	12	69.2	28.6079	28.461	28.4846	28.0635	27.6206	27.8495	27.7532	27.5195	28.8166	28.7339	28.6829	28.7471	28.6165	28.537	28.7198	28.7248		0.0436528	1.5132	0.340871	+	0	4.53743	0.963841	not significant
BAG3	human	O95817	BAG family molecular chaperone regulator 3	25	65	29.2907	29.3732	29.3578	29.4877	28.7402	28.7527	28.7992	28.8851	30.1771	30.0204	29.9538	30.1376	29.9056	29.692	29.7838	29.8537	+	0	4.3696	0.694847	+	0	5.70818	1.01445	up-regulated
BAG4	human	O95429;O95429-2;H0YBT1	BAG family molecular chaperone regulator 4	6	22.3	25.5562	26.0983	25.3411	25.4177	25.3183	25.0218	25.3048	24.9484	25.6309	25.4893	25.8424	26.0056	25.1129	25.3772	25.4286	25.4424		0.56163	0.280273	0.138756		0.123595	0.772994	0.191976	not significant
BAG5	human	Q9UL15;Q9UL15-2;G3V274	BAG family molecular chaperone regulator 5	11	32.7	26.4614	26.5688	26.3343	26.4991	26.4434	25.8288	25.9538	26.2677	26.5218	26.7563	26.6071	26.6503	26.5872	26.1812	26.4192	26.7116		0.0681386	1.28833	0.168014		0.0733444	0.993405	0.351365	not significant
BAG6;BAT3	human	P46379;A0A024RCR6;A0A0G2JK23;P46379-2;P46379-3;A0A0G2JL47;P46379-5;P46379-4;X6REW1;A0A0G2JJM1;F6S6P2;F6UR09;F6U1F2;F6XTU0;A0A0G2JJR8;A0A1B0GX79;F6WML8;F6VEM6;F6X9W3;F6U341;F6TC96;H0Y710;H0Y4L1;H0Y7K4;H0Y759;A0A0G2JJ92;A0A0G2JIB3;A0A0G2JIA9	Large proline-rich protein BAG6	30	37.5	29.8403	29.7362	29.8988	29.7955	30.1571	30.1016	30.0535	30.1627	29.8763	30.0611	29.862	29.8872	30.1808	30.362	30.2575	30.1077		0.148817	0.907987	0.103963		0.0883146	0.91337	0.1083	not significant
BAIAP2	human	Q9UQB8;Q9UQB8-2;Q9UQB8-5;Q9UQB8-4;Q9UQB8-3;Q9UQB8-6;I3L4C2;B4DWA1;I3L2M4;I3L327;I3L1C8;I3L3C6;I3L125;I3L0M4;I3L3J7;I3L3C5;I3L526;I3L113;I3L2J6;I3L4A3;I3L0Y9	Brain-specific angiogenesis inhibitor 1-associated protein 2	22	47.3	27.057	26.9457	27.1875	26.6374	27.4715	27.2233	27.1007	27.6283	25.8335	26.3828	26.1514	26.8293	27.6406	27.4958	27.702	27.7101	+	0.0474442	1.47104	-0.657655		0.0523195	1.14184	0.281174	not significant
BANF1	human	O75531;E9PJJ8	Barrier-to-autointegration factor;Barrier-to-autointegration factor, N-terminally processed	12	70.8	32.2105	32.0506	32.1166	32.4972	32.8278	32.7437	32.8471	32.7849	32.1343	32.2084	31.7699	31.8438	32.6015	32.6657	32.7025	32.7157		0.194775	0.779699	-0.229596		0.0082595	2.02707	-0.129496	not significant
BANP	human	Q8N9N5;Q8N9N5-4;Q8N9N5-5;Q8N9N5-7;Q8N9N5-3;Q8N9N5-6;Q8N9N5-2;C9JYB6;C9JGM9;C9JF73;C9JTM8;E9PJI6;C9J811	Protein BANP	6	12.9	25.3718	22.7089	25.0914	24.8721	25.8334	24.9502	24.9972	24.9633	24.0383	24.7387	24.8476	24.7914	24.6176	24.5506	23.6417	24.6031		0.889924	0.0511087	0.0929537	+	0.0306339	1.38688	-0.832749	not significant
BAP1	human	Q92560;F8W6N3;C9J7L9;F8WEY5	Ubiquitin carboxyl-terminal hydrolase BAP1;Ubiquitin carboxyl-terminal hydrolase	11	17.1	25.0589	25.1928	23.953	24.8917	25.1717	25.2445	25.6364	25.739	24.8523	24.7359	24.5869	24.5281	25.2263	25.0673	24.987	24.9866		0.760369	0.127155	-0.0982828		0.0338536	1.33948	-0.381113	not significant
BAP18;C17orf49;RNASEK-C17orf49	human	Q8IXM2;Q8IXM2-3;F8W038;H0YIS7	Chromatin complexes subunit BAP18	8	77.3	28.4921	28.6891	28.4755	28.6635	28.3631	28.575	28.6809	28.5494	27.6185	27.3397	27.3117	27.6665	27.4431	27.4534	27.8527	27.152	+	0	4.27841	-1.09595	+	0.000970451	3.2833	-1.06683	down-regulated
BARD1	human	Q99728;Q99728-2;Q99728-3;F6MDI1;A0A087X2H0;C9IYG1;A0A087X0C6;A0A087WZ19	BRCA1-associated RING domain protein 1	15	25.5	26.7479	26.581	26.6295	26.5908	26.3471	26.5521	26.7099	26.5773	26.9123	27.1216	27.0549	27.0384	26.8557	27.0242	26.7103	27.0191		0.00241834	3.30029	0.394478		0.012521	1.81411	0.355741	not significant
BASP1	human	P80723;P80723-2;U3KQP0	Brain acid soluble protein 1	24	91.6	33.348	33.2419	33.2917	33.5735	33.0234	33.1704	33.1901	33.1211	32.8925	32.9663	32.8378	32.9617	32.9262	33.1096	32.8511	32.8308		0.00470061	2.88396	-0.449184		0.0276664	1.43432	-0.196794	not significant
BAX	human	Q07812;Q07812-2;Q07812-5;Q07812-8;Q07812-7;K4JQN1;Q07812-4;I6LPK7;Q07812-6;H0YA56;Q07812-3	Apoptosis regulator BAX	8	46.4	28.4172	28.2496	28.3715	28.6118	28.2929	28.5068	28.4863	28.1357	28.228	28.1852	28.2687	27.8008	28.2195	28.2747	28.4205	28.4571		0.0880983	1.16461	-0.291843		0.88053	0.0415642	-0.0125003	not significant
BAZ1A	human	Q9NRL2;Q9NRL2-2;A0A087WWN7;H0YJP5	Bromodomain adjacent to zinc finger domain protein 1A	64	46.4	30.7412	30.694	30.7936	30.7859	30.4341	30.4848	30.6681	30.4067	30.8225	30.9581	30.9478	31.1278	30.3461	30.2785	30.499	30.554		0.0317697	1.70368	0.210407		0.319391	0.398424	-0.0790343	not significant
BAZ1B	human	Q9UIG0;Q9UIG0-2	Tyrosine-protein kinase BAZ1B	82	56.4	31.5088	31.5884	31.4408	31.674	31.6491	31.9017	31.876	31.8016	31.9598	31.9427	31.8625	31.9603	31.6897	31.7147	31.6439	31.6708		0.00227566	3.31137	0.378336		0.0530649	1.13544	-0.127311	not significant
BAZ2A	human	Q9UIF9;J3KPG5;F8VU39;Q9UIF9-2;Q9UIF9-3;A0A0C4DGI9;H0YHL2;H0YII3;H0YHQ7	Bromodomain adjacent to zinc finger domain protein 2A	25	18.8	27.6714	27.8333	27.7049	27.9141	27.2481	27.5975	27.5375	27.4075	27.2008	27.6017	27.5617	27.4637	27.0017	26.9474	26.5516	27.2441		0.034888	1.64503	-0.32399	+	0.016107	1.69557	-0.511435	not significant
BCAP29	human	Q9UHQ4;Q9UHQ4-2;C9JTE9;C9IYK6;H7C5E2;B7Z2L0;H0Y7N8;C9JGJ9;F8WB99;C9JP06;F8WDG1	B-cell receptor-associated protein 29	5	19.5	26.3544	26.063	26.2847	26.283	25.4861	25.8968	25.5302	25.9715	26.1107	25.9021	26.1371	25.9783	25.4177	25.9747	25.2807	25.7046		0.0593901	1.35834	-0.214259		0.458227	0.262687	-0.126776	not significant
BCAP31	human	P51572-2;P51572;C9JSP1;C9JQ75;C9J0M4;C9JMD7;C9JM14	B-cell receptor-associated protein 31	16	35.1	31.1559	31.088	31.1808	31.2991	30.769	31.0443	30.7982	30.6961	30.9003	31.1388	31.0863	30.7409	30.4085	30.3664	30.4136	30.2023		0.0976735	1.10707	-0.214352		0.00272545	2.73783	-0.479202	not significant
BCAR1	human	P56945;P56945-8;P56945-7;P56945-5;P56945-2;P56945-6;P56945-4;P56945-3;H3BN62	Breast cancer anti-estrogen resistance protein 1	14	24.4	26.2686	26.2237	26.3259	23.9888	25.7972	26.026	25.6854	26.1418	26.0184	26.0321	26.1082	25.5444	26.4381	26.4956	26.4112	26.7414		0.735417	0.145536	0.224034	+	0.00418018	2.494	0.608992	not significant
BCAS2	human	O75934	Pre-mRNA-splicing factor SPF27	13	70.7	29.5343	29.6	29.4851	29.1746	29.7879	29.8879	29.8985	29.8094	29.6239	29.6845	29.5006	29.7007	29.7004	29.8609	29.6199	29.7467		0.166054	0.859553	0.178893		0.0686422	1.02353	-0.113921	not significant
BCAT1	human	P54687;P54687-4;P54687-3;P54687-2;F5H2F2;A0A087WYF2	Branched-chain-amino-acid aminotransferase, cytosolic	20	59.1	30.2275	30.2385	30.3431	29.9805	30.512	30.1982	30.3731	30.6871	30.088	29.989	29.7673	30.1262	30.4223	30.5047	30.4865	30.4629		0.139603	0.9378	-0.204742		0.753655	0.0917267	0.026504	not significant
BCAT2	human	O15382;M0QXF9;B3KSI3;M0QZ10;O15382-2;M0QZP4;M0R2K7	Branched-chain-amino-acid aminotransferase, mitochondrial;Branched-chain-amino-acid aminotransferase	9	25.5	27.4015	24.1956	23.2675	26.8571	26.6693	26.931	26.8173	27.1367	26.5889	24.0224	22.908	23.1706	27.0139	24.4625	24.0296	27.0536		1	NaN	0		0.12906	0.752864	-1.24864	not significant
BCCIP	human	Q9P287;Q9P287-3;Q9P287-4	BRCA2 and CDKN1A-interacting protein	14	48.1	29.5909	29.9611	29.5907	29.02	29.8755	29.7881	29.7213	29.9584	29.4859	29.5659	29.3441	29.655	30.0049	30.1871	30.4644	30.4019		0.897831	0.0476568	-0.0279551		0.00887104	1.97824	0.428759	not significant
BCKDHA	human	F5H5P2;P12694;P12694-2;F5GXU9;H0YH31;Q6ZNR0;H0YFW9;F5H665;F8W6Q6;F5GWC9;S4R3Y8;Q6ZNR0-4;Q6ZNR0-3;Q6ZNR0-5;Q6ZNR0-2	2-oxoisovalerate dehydrogenase subunit alpha, mitochondrial	19	51.1	28.3306	28.3973	27.9692	28.2129	28.2812	28.2706	28.2596	28.4065	28.1528	28.008	28.1548	28.0267	27.6763	27.8062	27.8422	27.5694		0.246726	0.669382	-0.141922	+	0.000464891	3.73541	-0.580905	not significant
BCKDHB	human	P21953;P21953-2	2-oxoisovalerate dehydrogenase subunit beta, mitochondrial	7	25.5	26.4283	26.3363	26.0192	26.9456	26.8719	26.5836	26.7923	26.5433	26.1922	26.2012	26.5392	26.7543	26.5234	26.5268	27.0302	26.8329		0.965333	0.0152164	-0.0106249		0.79599	0.0744288	0.0305867	not significant
BCKDK	human	O14874;O14874-2;O14874-3;H3BTL2;H3BS02;H3BNP3;H3BQP2;H3BUV3	[3-methyl-2-oxobutanoate dehydrogenase [lipoamide]] kinase, mitochondrial	12	42.2	27.3594	27.4695	27.4857	27.3091	27.6062	27.5134	27.7783	27.9492	27.1808	27.3097	26.9665	27.1239	27.0394	27.5192	27.4114	26.0568		0.0320265	1.69816	-0.260696		0.0636283	1.05495	-0.705073	not significant
BCL10	human	O95999;A0A087WWW9	B-cell lymphoma/leukemia 10	7	25.8	24.7231	24.7553	24.2442	25.5219	24.8318	24.0437	22.4679	24.1912	26.1367	25.705	25.9274	25.7962	25.8863	25.3567	25.4285	25.1186	+	0.0169959	2.07453	1.08019	+	0.0197493	1.60133	1.56386	up-regulated
BCL11A	human	Q9H165;Q9H165-6;Q9H165-2;Q9H165-4	B-cell lymphoma/leukemia 11A	17	34.4	27.6942	27.8539	27.3083	27.6291	27.6159	27.8017	27.5329	27.5751	27.673	27.5582	27.5764	27.7791	27.4045	26.9905	27.3192	27.1175		0.850895	0.0722806	0.0253019		0.00802377	2.05026	-0.423476	not significant
BCL2L1	human	Q07817;Q5QP56;Q9H1R6;Q5TE64;Q07817-2;Q07817-3;Q5QP59	Bcl-2-like protein 1	3	12	25.1945	23.6139	24.632	23.8943	23.672	24.9193	24.1289	23.9528	24.3442	25.32	24.8329	24.5843	24.6432	24.385	24.4015	24.5621		1	NaN	0		0.20948	0.560152	0.329699	not significant
BCL2L13	human	Q9BXK5;A0A087WX97;A0A087WTL4;Q9BXK5-2;Q9BXK5-4;E9PDD6;F2Z2C3;A0A087WW80;A0A0A0MR90;F6VJB4	Bcl-2-like protein 13	15	46	28.8367	28.905	28.6369	29.0258	28.7096	28.8453	28.6728	28.9989	28.7055	28.746	28.8073	29.1025	28.3793	28.1909	28.5566	28.5259		0.932522	0.0304947	-0.0107579		0.0103073	1.90455	-0.393472	not significant
BCL7A	human	Q4VC05-2	B-cell CLL/lymphoma 7 protein family member A	7	48.9	27.8852	28.4118	28.3926	28.9872	27.9089	28.2885	28.2677	28.0015	28.427	28.5734	28.805	28.5157	28.0037	27.9618	27.7864	27.7454		0.562709	0.279186	0.161083		0.0569573	1.10341	-0.24231	not significant
BCL7B	human	Q9BQE9;F2Z3H6;Q9BQE9-2;Q9BQE9-4	B-cell CLL/lymphoma 7 protein family member B	3	35.6	24.3259	23.1462	24.9233	24.9841	24.6181	24.9376	24.6013	23.8059	24.7448	25.2003	24.8753	25.0945	23.3436	24.0646	24.6068	24.4419		0.231243	0.702169	0.633833		1	NaN	0	not significant
BCL7C	human	Q8WUZ0;I3L1Q2;Q8WUZ0-2;I3L4D5	B-cell CLL/lymphoma 7 protein family member C	6	37.8	25.5535	25.8087	25.5667	25.7368	25.2716	25.6667	25.7933	25.3767	25.1332	25.3217	25.2042	24.1555	24.9179	24.2819	23.7013	25.2601		0.0568965	1.3795	-0.712749	+	0.0270726	1.44554	-0.986795	not significant
BCL9	human	O00512	B-cell CLL/lymphoma 9 protein	10	11.5	25.3186	25.1892	25.5353	22.9262	24.9313	24.9225	24.7274	25.217	25.4004	25.5982	25.2484	25.407	25.3806	25.5485	25.1004	25.424		0.351888	0.500132	0.671138		0.0190663	1.61594	0.413801	not significant
BCLAF1	human	Q9NYF8;Q9NYF8-2;Q9NYF8-3;E9PK91;E9PK09;E9PQN2;E9PKI6;A0A1W2PQ43;Q9NYF8-4;E9PJA7;H0YF14;H0YF63;H0YF00	Bcl-2-associated transcription factor 1	34	37	32.2257	32.021	32.0273	32.1693	31.6432	31.985	31.8758	31.878	31.6501	31.7747	31.6771	31.9638	31.5489	31.486	31.3919	31.4114		0.0156004	2.11222	-0.344387		0.00389597	2.51801	-0.385944	not significant
BCOR	human	Q6W2J9;Q6W2J9-4;Q6W2J9-2;H7BYY2;Q6W2J9-3;A1A564;A6NE70;H7C2V9;H7BZ37;H7C231	BCL-6 corepressor	21	15.7	27.9799	27.547	28.1901	27.4882	27.6158	27.7486	27.6101	27.2585	26.7015	27.0304	26.5989	26.712	26.3111	26.3351	26.0499	26.2281	+	0.00594265	2.76652	-1.0406	+	0	4.42247	-1.3272	down-regulated
BCR	human	P11274;P11274-2;H0Y554;I3L2P5	Breakpoint cluster region protein	17	17.5	26.7982	27.3059	25.9241	26.9061	26.7275	26.7019	26.8137	26.9976	26.9469	26.8447	26.8984	27.1136	26.6385	26.8843	26.5619	26.7638		0.531556	0.30831	0.21732		0.278564	0.451959	-0.0980415	not significant
BCS1L	human	Q9Y276;C9J8G3;C9J1S9;H7C492;C9JAS4;H7BZF6;C9J4Q9	Mitochondrial chaperone BCS1	17	47.7	27.7509	27.8621	28.1354	28.7353	27.5388	28.004	28.3438	27.7482	28.2392	28.4605	28.3674	28.4873	28.0854	27.7524	27.6839	27.3346		0.31896	0.547716	0.26767		0.349567	0.362977	-0.194592	not significant
BDH1	human	Q02338;E9PCG9;C9K0G7;H7C2W1;C9JM78;C9JQ90;A0A0G2JRX6	D-beta-hydroxybutyrate dehydrogenase, mitochondrial	7	19.8	25.0471	24.3937	25.118	25.4875	25.7841	26.0394	25.6561	26.2499	24.6642	25.0612	24.9895	25.0206	25.6278	25.6536	25.3709	25.3855		0.775625	0.118124	-0.0777149		0.0247834	1.48856	-0.422925	not significant
BDH2	human	Q9BUT1;Q9BUT1-2;D6RFG2;D6R9P2;D6R9U8;D6RIR6;D6RBF6	3-hydroxybutyrate dehydrogenase type 2	5	26.5	26.5074	25.8251	25.8825	25.7975	24.1526	24.5899	23.9286	25.4675	25.7277	25.4707	25.6543	23.7202	23.7162	24.9216	24.0721	25.7722		0.16832	0.8525	-0.859893		1	NaN	0	not significant
BECN1	human	Q14457;E7EV84;K7ER46;K7ELY9;K7EN35;K7EMA2;K7EQQ7;K7EKK2	Beclin-1	8	21.6	25.5225	25.5472	25.8724	24.6221	25.8403	24.1907	24.18	23.1491	25.7491	25.6885	24.029	25.6362	24.9809	23.31	25.7163	25.2937		0.832009	0.0842971	-0.115352		1	NaN	0	not significant
BEND3	human	Q5T5X7	BEN domain-containing protein 3	13	16.1	23.2319	23.4979	24.5248	24.053	25.2611	25.1969	24.8398	25.1556	24.7628	23.978	24.8224	24.3463	24.589	24.1095	25.4188	24.7976		1	NaN	0		0.172015	0.640385	-0.384634	not significant
BET1;DKFZp781C0425	human	O15155;H7C1N3;C9JTT8;Q68DU7;O15155-2	BET1 homolog	2	24.6	25.2585	26.0842	25.1414	25.7554	24.3189	23.708	24.2862	25.8452	25.6828	26.0898	25.7281	26.1236	24.0817	24.4084	24.0328	23.5181		0.245726	0.671306	0.34623		1	NaN	0	not significant
BGN	human	P21810;C9JKG1	Biglycan	8	29.1	27.2197	27.1704	26.7689	26.8968	26.2915	26.4357	26.479	26.8454	25.903	26.2768	25.9607	25.7817	25.7918	26.0003	26.2509	25.299	+	0.00228235	3.31717	-1.03335	+	0.0211126	1.56143	-0.677387	down-regulated
BICD1	human	Q96G01;Q96G01-4;Q96G01-3;A8MVZ6;F8VZX7;F8W056;Q96G01-2	Protein bicaudal D homolog 1	8	9.9	25.603	25.2241	25.9204	26.0824	25.1742	25.2393	25.2885	25.3172	25.513	25.7672	25.767	25.9239	24.9123	24.7877	24.8441	24.9367		0.872266	0.0602188	0.035315		0.000394805	3.79544	-0.384637	not significant
BICD2	human	Q8TD16-2;Q8TD16;U3KQF7;A0A087WYJ7	Protein bicaudal D homolog 2	28	39.4	29.0412	28.8894	28.9835	28.7672	29.009	29.0555	28.4812	28.6774	29.1677	29.3006	29.2134	29.4932	29.4598	29.4558	29.4519	29.4763		0.014655	2.14214	0.373407	+	0.00405667	2.5119	0.655162	not significant
BID	human	P55957;P55957-2;P55957-4;B2ZP78;P55957-3	BH3-interacting domain death agonist;BH3-interacting domain death agonist p15;BH3-interacting domain death agonist p13;BH3-interacting domain death agonist p11	8	54.4	27.7603	28.1948	28.1988	28.7373	28.8466	28.6708	28.433	28.6521	28.0384	28.4521	27.7941	28.8845	28.8755	28.8035	28.7837	28.7779		0.838489	0.0802727	0.0694671		0.0861813	0.925463	0.159495	not significant
BIN1	human	O00499;O00499-2;O00499-6;O00499-11;O00499-3;O00499-5;O00499-10;O00499-9;O00499-7;O00499-8;O00499-4;Q9UBW5;S4R418;F5H0W4;A0A087X188	Myc box-dependent-interacting protein 1	16	32.2	28.2325	28.2882	28.2466	28.1042	27.8164	27.5759	27.611	28.0092	27.9396	28.0736	27.4708	28.0259	28.1319	28.1912	28.0605	27.6712		0.0729561	1.25245	-0.340399		0.103625	0.846168	0.26058	not significant
BIRC5	human	O15392;A0A0B4J1S3;O15392-5;O15392-4;H3BLT4;O15392-2;O15392-7;O15392-6;O15392-3;K7EMW2	Baculoviral IAP repeat-containing protein 5	6	45.8	25.4036	25.4755	25.5591	25.4907	25.7946	24.621	25.7936	24.3693	26.1627	26.0867	26.3286	26.3977	23.9856	24.1428	25.5514	24.8443	+	0	4.15593	0.761697		1	NaN	0	not significant
BIRC6	human	Q9NR09;H7C3P0;H7C094;REV__Q96C03;REV__Q96C03-3	Baculoviral IAP repeat-containing protein 6	75	20.9	29.1823	28.9812	29.1396	28.9434	29.2908	28.8626	28.7892	29.2069	29.0121	28.9673	29.1715	29.2347	29.431	29.4645	29.4464	29.3746		0.722208	0.154135	0.0347905		0.0164034	1.68445	0.391715	not significant
BLM	human	P54132;H0YNU5;H0YLV8	Bloom syndrome protein	37	34.4	28.4729	28.3524	28.3402	28.3463	27.9685	28.3011	28.1139	28.3672	28.7114	28.9533	28.7561	28.8863	28.5037	28.3358	28.3649	28.6314		0.00231642	3.35788	0.448783		0.0402761	1.26878	0.271287	not significant
BLMH	human	Q13867;K7ESE8;K7ES02;J3KSD8;J3KS79;K7ENH5	Bleomycin hydrolase	20	48.8	29.1534	29.2575	28.8886	29.2422	29.532	29.4583	29.3349	29.711	29.2544	29.1116	29.2497	29.2376	29.664	29.5157	29.4184	29.6378		0.470868	0.367131	0.0779042		0.541317	0.203703	0.0499024	not significant
BLOC1S1	human	P78537;G8JLQ3;P78537-2;F8W099;F8W606;A0A087WSV2;F8W036;F8VP73	Biogenesis of lysosome-related organelles complex 1 subunit 1	4	25.5	25.9275	26.2266	25.2511	23.289	26.2935	25.9587	26.3078	24.057	23.4598	23.8512	24.7802	23.2315	26.4059	25.8419	26.1997	25.9323		0.145687	0.917511	-1.34288		0.370201	0.340736	0.440723	not significant
BLOC1S2	human	Q6QNY1;J3QRU7;Q6QNY1-2;A0A087X1N6	Biogenesis of lysosome-related organelles complex 1 subunit 2	6	51.4	25.966	26.2368	25.5131	24.7411	25.1374	23.6877	25.6466	23.4534	26.2119	22.8427	23.3121	25.965	23.804	23.2889	24.3214	24.5678		0.348175	0.50545	-1.03133		1	NaN	0	not significant
BLVRA	human	P53004;C9J1E1	Biliverdin reductase A	15	50	27.9628	28.5124	28.0609	27.9307	29.7208	29.5833	29.7252	29.5206	28.59	28.5339	29.0282	28.6401	30.002	29.8942	29.7595	29.9098	+	0.0274679	1.79339	0.581336		0.00981046	1.92091	0.253909	not significant
BMPR1B	human	O00238;O00238-2;D6RGW8;P36894	Bone morphogenetic protein receptor type-1B	9	22.1	25.4522	25.3673	25.2324	25.1832	25.3799	25.4362	25.536	24.9147	25.1267	24.5062	24.4275	25.1602	24.4553	24.4992	24.4804	24.8182		0.0664485	1.30287	-0.503627	+	0.00423753	2.45354	-0.753442	not significant
BMS1	human	Q14692	Ribosome biogenesis protein BMS1 homolog	46	37.9	30.3594	30.7021	30.6076	30.629	30.3411	30.6221	30.5179	30.3227	30.0774	30.119	30.0707	30.1203	30.1138	30.2058	30.2344	30.16		0.00338155	3.13213	-0.477655		0.00993906	1.91778	-0.272418	not significant
BNIP1	human	Q12981;Q12981-1;Q12981-2;Q12981-3	Vesicle transport protein SEC20	13	61.8	28.2635	27.6597	27.9914	28.3915	27.8132	27.84	28.033	28.0794	27.6048	27.8943	27.8921	27.9181	27.5497	27.7056	27.7609	27.7528		0.244612	0.673978	-0.249159		0.0190178	1.61698	-0.249151	not significant
BNIP3	human	Q12983;F6RP06;A0A0J9YW18	BCL2/adenovirus E1B 19 kDa protein-interacting protein 3	3	13.5	26.4958	27.2164	26.1573	25.6144	23.9811	24.1863	24.538	25.0936	24.0435	25.0335	24.2693	23.5738	24.159	24.1	24.3623	24.1283	+	0.00807293	2.49054	-2.14097		0.262778	0.474191	-0.262338	not significant
BNIP3L	human	O60238;O60238-2;H0YBC7	BCL2/adenovirus E1B 19 kDa protein-interacting protein 3-like	5	23.3	24.8085	24.8136	26.0345	24.5483	25.524	25.2809	25.3815	25.2991	23.8846	24.7446	24.5865	24.4858	23.1043	24.3012	23.7904	23.0287		0.182012	0.814572	-0.625829	+	0.00172422	2.98424	-1.81525	not significant
BOD1	human	Q96IK1;H7C5I4;Q96IK1-2;C9J8U9;Q8IYS8;C9JNZ5	Biorientation of chromosomes in cell division protein 1	5	29.2	26.3897	26.8899	23.8629	26.5594	27.1873	26.9743	26.7552	26.8407	23.0176	24.1705	25.85	23.3712	26.5094	26.5055	26.8227	26.7468		0.123236	0.999526	-1.82315		0.0420462	1.24662	-0.293279	not significant
BOD1L1	human	Q8NFC6;H0Y9Y2;F8WDD0	Biorientation of chromosomes in cell division protein 1-like 1	59	26.4	29.6643	29.5364	29.658	29.7962	29.3698	29.291	29.3286	29.4653	29.3551	29.5262	29.5182	29.3607	28.9367	28.9761	28.952	28.6839		0.0320501	1.69817	-0.223664		0.00153567	3.06054	-0.476521	not significant
BOLA1	human	Q9Y3E2	BolA-like protein 1	7	73.7	26.9087	26.3872	26.4082	27.392	26.9239	27.0618	27.6962	27.467	26.7608	27.4254	26.8044	26.94	26.8683	27.1018	27.3951	27.0548		0.529204	0.310609	0.20863		0.335666	0.379676	-0.182234	not significant
BOLA2	human	Q9H3K6;A0A087WZT3;Q9H3K6-2;H3BV85;H3BTW0;A0A0B4J295;H3BVE0	BolA-like protein 2	7	82.6	30.0602	29.8641	29.5624	29.8573	29.7619	29.7242	30.073	29.87	30.0875	29.8363	29.4786	29.9146	30.2899	30.5737	30.4076	30.1965		0.967948	0.0138975	-0.00675583	+	0.00441723	2.39353	0.50964	not significant
BOLA3	human	Q53S33	BolA-like protein 3	4	40.2	26.045	25.984	26.2922	26.5423	25.8464	25.9859	26.4115	26.2133	23.8942	23.5908	24.5162	22.605	25.9088	25.8415	26.0875	26.4089	+	0.00364651	3.06413	-2.56434		0.713603	0.109461	-0.0526361	not significant
BOP1	human	Q14137;Q14137-2;A0A075B729	Ribosome biogenesis protein BOP1	31	48.7	30.8248	30.795	30.998	30.9495	30.7883	31.0245	30.7972	30.7839	31.1024	31.0017	30.9975	31.2225	30.6985	30.694	30.7614	30.8992		0.0540475	1.40685	0.189177		0.233593	0.517817	-0.0852313	not significant
BPGM	human	P07738;C9JH23	Bisphosphoglycerate mutase	6	27.8	24.7941	25.282	25.1344	25.8735	25.6168	24.7638	24.3941	24.7136	24.83	25.4235	25.3158	24.3922	25.2298	25.3764	25.7616	25.7469		0.465293	0.372363	-0.280636	+	0.0486387	1.1761	0.656598	not significant
BPHL	human	Q86WA6;Q86WA6-2;Q49AI2;B4DML3;H7C0M3	Valacyclovir hydrolase	15	46.4	28.9915	29.181	29.1607	29.756	29.2163	29.2818	29.343	29.2252	28.8528	29.1279	29.3765	29.3832	28.7166	28.5881	28.6019	28.2202		0.713966	0.160745	-0.087235	+	0.00098091	3.22855	-0.734872	not significant
BPNT1	human	O95861;O95861-4;O95861-2;A6NF51;O95861-3;F8W1J0;F8VVW8;F8VZG4;F8VRY7	3(2),5-bisphosphate nucleotidase 1	17	64	29.7973	29.8082	29.4566	29.5375	30.2596	29.9967	30.177	30.3335	30.0688	29.9593	30.0723	29.9272	30.4691	30.6035	30.5423	30.646		0.0199583	1.98093	0.357001		0.00442121	2.4119	0.37351	not significant
BPTF	human	Q12830;Q12830-4;E7ETD6;Q12830-2;F5GXF5;A0A0A0MR81;E9PE19;J3QQQ8;J3KSK9;J3QQK4;J3KSY0	Nucleosome-remodeling factor subunit BPTF	62	24.3	29.4843	29.5851	29.6364	29.5269	29.2195	29.4763	29.3877	29.4303	28.8662	29.041	28.972	29.0093	28.3365	28.6481	28.8229	28.7011	+	0	4.60783	-0.586045	+	0.00140947	3.15712	-0.751301	down-regulated
BRAP	human	Q7Z569;J3KNN7;Q7Z569-2	BRCA1-associated protein	10	19.4	25.1273	25.4364	26.1864	24.8831	25.5055	24.9392	25.4575	24.8944	25.5083	25.6997	25.6833	24.4768	25.9332	25.5192	25.832	25.6614		0.876961	0.0575966	-0.0662808	+	0.0218121	1.54403	0.537305	not significant
BRAT1	human	Q6PJG6;Q6PJG6-3;Q6PJG6-2;F8WDN5	BRCA1-associated ATM activator 1	21	34.6	27.6158	27.2614	27.4939	27.484	27.3862	27.376	27.5061	27.8627	27.7774	27.6619	27.4574	27.6402	27.5402	27.502	27.4143	27.1864		0.163499	0.865247	0.170438		0.331777	0.383987	-0.122019	not significant
BRCA1	human	P38398;P38398-7;P38398-4;P38398-8;Q5YLB2;P38398-6;P38398-3;E7EUM2;P38398-5;B7ZA85;E9PH68;E7EWN5;A0A0U1RRA9;K7EPC7;Q3B891;H0Y8B8;A0A0A0MSN1;E7ENB7;E7EQW4;E9PC22;C6YB45;C9IZW4;P38398-2;G1UI37;H0Y850;H0Y8D8	Breast cancer type 1 susceptibility protein	22	16.3	26.9852	27.0898	27.134	27.2925	26.74	26.6506	26.6647	26.873	27.1902	27.457	27.1222	27.606	26.8109	26.6694	26.6667	26.7148		0.172021	0.84115	0.218481		0.734521	0.0999106	-0.0166259	not significant
BRCC3	human	P46736;P46736-2;P46736-3;H9KVA9;A0A087WZR3;A0A0D9SF50;X6RJS7;P46736-5;P46736-4;A0A0A0MS96	Lys-63-specific deubiquitinase BRCC36	15	64.9	28.0612	28.372	28.6718	28.164	28.5564	28.4445	28.4673	28.408	28.6842	28.3627	28.1573	28.2642	28.6449	28.8533	28.8457	29.2076		0.797947	0.104072	0.04983		0.0109532	1.8687	0.418814	not significant
BRD1	human	O95696	Bromodomain-containing protein 1	29	31.9	28.5189	28.0582	27.9731	28.8026	27.6461	27.863	27.7634	27.7938	27.9588	28.2506	28.2056	27.4634	27.2858	27.4455	27.6328	27.4348		0.248737	0.666409	-0.368611		0.00825467	2.0269	-0.316854	not significant
BRD2	human	P25440;A0A0G2JK44;P25440-2;H0Y6K2;A0A140T9E9;P25440-3;P25440-4;A0A140T9V2;U3KQA6;A0A0G2JHL0;A0A140T9F7;E9PIQ3;A0A0G2JHN8;A0A140T9I1;H0Y799;A0A140T9X8;E9PKQ9;H0YDJ7;U3KPW0	Bromodomain-containing protein 2	26	36.2	29.9647	29.9241	29.9939	30.0104	29.623	29.7465	29.7027	29.5974	30.0735	29.9925	29.9668	30.209	29.8787	29.8467	29.7182	29.7074		0.212553	0.741535	0.0871911		0.0541616	1.12752	0.120355	not significant
BRD3	human	Q15059;Q15059-2;A9J571	Bromodomain-containing protein 3	28	37.9	30.1066	30.1629	30.1364	30.46	30.0309	30.1906	30.3846	30.1007	29.4202	29.1721	29.373	29.4664	29.0717	29.2742	29.222	29.0258	+	0.000466667	3.75558	-0.858557	+	0	4.3854	-1.02828	down-regulated
BRD4	human	O60885;O60885-2;O60885-3;M0QZD9;M0QYW0;M0R0H4;Q58F21;Q58F21-5;Q58F21-4;Q58F21-3;Q58F21-2	Bromodomain-containing protein 4	38	30.8	30.7787	30.7448	30.8861	30.8321	30.726	30.993	30.9557	30.6867	30.5849	30.7776	30.6347	30.6309	30.2043	30.2519	30.2861	30.2525		0.0386012	1.59185	-0.153391	+	0.00122113	3.50504	-0.591627	not significant
BRD7	human	Q9NPI1;Q9NPI1-2;I3L4V5	Bromodomain-containing protein 7	20	41	28.0425	28.0945	28.0067	28.1239	27.2352	27.6993	27.7264	27.7302	27.7072	27.9951	28.015	27.8045	26.7304	26.9672	26.9309	26.8318		0.0740846	1.24632	-0.186449	+	0.00221121	2.83585	-0.732696	not significant
BRD8	human	Q9H0E9;Q9H0E9-2;H7C128;H7C179;B5MCW3;H7C127;Q9H0E9-4;Q9H0E9-3;H0YAH7;F8WBH2;C9JV05;H0YA84;F8WDX5;D6RID0;F8WCS7;H7C2P4;H7C026	Bromodomain-containing protein 8	18	19.1	26.6443	26.3363	27.0445	26.9148	26.503	26.9915	26.4504	26.4062	26.8627	26.514	27.2268	27.0104	26.1581	25.8827	26.2383	26.0696		0.507496	0.330935	0.168517	+	0.0145419	1.73543	-0.500594	not significant
BRD9	human	Q9H8M2;Q9H8M2-6;Q9H8M2-3;Q9H8M2-1;Q9H8M2-2;H0YBR9;H0YAW8;H0YBF1	Bromodomain-containing protein 9	4	11.2	21.9783	24.6288	24.6103	25.0201	24.4846	24.649	24.634	24.6088	24.4046	24.7485	24.1814	24.1341	24.4727	24.5109	24.0885	23.7863		1	NaN	0		0.0538349	1.13013	-0.379504	not significant
BRE	human	Q9NXR7;Q9NXR7-4;Q9NXR7-3;Q9NXR7-1;F8W733;C9J2G0;A0A075B7D2	BRCA1-A complex subunit BRE	12	35.2	28.0682	27.7452	28.0031	27.4993	27.7759	27.952	27.8743	27.9543	27.6023	27.8775	27.5505	27.6059	27.9906	27.8707	27.6648	28.0395		0.335175	0.523364	-0.169884		0.976404	0.00818984	0.00228119	not significant
BRF1	human	Q92994;Q92994-5;Q92994-7;Q92994-8;H0YIV6;Q92994-3;Q92994-9;F6VUY7;F8VWT8;Q3SYD7;A3KN61;F8VS45;Q92994-2;Q92994-6;Q92994-4;F8VWY1;F8VXJ4	Transcription factor IIIB 90 kDa subunit	10	19.4	26.6607	25.1276	25.417	25.7735	25.0588	25.1933	25.2714	25.5442	25.1639	25.3373	25.2885	25.9104	25.2513	25.5431	25.5338	25.7649		0.464001	0.37386	-0.319694		0.0948499	0.881642	0.25633	not significant
BRI3BP	human	Q8WY22;REV__Q96PE2	BRI3-binding protein	3	17.1	26.9711	26.9252	27.0928	26.0353	26.8942	26.6633	26.8339	26.3132	27.6092	23.5497	25.1381	26.6324	26.8008	26.8361	26.7356	26.8504		0.344481	0.510868	-1.02375		0.290785	0.434719	0.129567	not significant
BRIP1	human	Q9BX63;J3QSE8;Q9BX63-2;J3QKX0;J3KS24	Fanconi anemia group J protein	17	17.9	22.3739	24.0252	25.823	26.5786	26.092	25.985	26.331	26.3599	26.3521	26.1283	23.2979	26.5354	25.9422	25.1226	25.8764	23.947		0.53587	0.304074	0.87822		0.0620561	1.06514	-0.969964	not significant
BRIX1	human	Q8TDN6	Ribosome biogenesis protein BRX1 homolog	24	64.6	30.3869	30.672	30.3478	30.1823	31.1435	31.4672	31.4543	30.9857	30.8096	30.7331	30.7816	30.8921	31.1707	31.3515	31.1618	31.3871		0.0176794	2.04726	0.406828		0.963443	0.0129687	0.00510263	not significant
BRK1	human	Q8WUW1;Q8WUW1-2	Protein BRICK1	5	66.7	26.7712	26.8993	26.2635	25.953	27.225	26.9289	26.939	26.8291	26.3123	26.3284	26.3477	25.9922	27.1694	27.0379	26.7001	27.2862		0.412065	0.426225	-0.226643		0.592954	0.17269	0.0679407	not significant
BRMS1L	human	Q5PSV4;Q5PSV4-2;H0YHD0	Breast cancer metastasis-suppressor 1-like protein	5	12.7	24.7019	24.3401	24.1942	25.2612	23.3618	24.5102	25.1491	24.6357	24.8047	25.0297	25.0324	24.3556	25.1714	24.3325	24.4349	24.8158		1	NaN	0		0.452162	0.267271	0.274435	not significant
BROX	human	Q5VW32;Q5VW32-2;F5GXQ0;Q5VW33	BRO1 domain-containing protein BROX	10	27.3	28.6384	28.2706	28.6209	29.0506	28.274	27.9317	28.4132	28.398	28.0871	28.1731	28.4843	28.2147	28.0373	28.1149	28.0624	28.2799		0.0859397	1.17733	-0.405334		0.262013	0.47549	-0.130594	not significant
BRSK2	human	Q8IWQ3;Q8IWQ3-4;Q8IWQ3-3;Q8IWQ3-2;Q8IWQ3-5;Q8IWQ3-6;Q8TDC3-3;K7EN26;E9PPI2;H0YCS6;E9PRY3	Serine/threonine-protein kinase BRSK2	9	14.8	25.6956	25.8154	25.5322	25.9753	25.5092	25.45	25.742	25.6567	25.9237	26.1062	25.909	25.8929	25.7533	26.0528	25.5045	25.677		0.12694	0.983665	0.203314		0.213339	0.552895	0.157424	not significant
BSDC1	human	Q9NW68;Q9NW68-2;Q9NW68-7;Q9NW68-3;Q9NW68-8;Q9NW68-9;Q9NW68-4;E9PS77;E9PQA7;Q9NW68-5;F8W6C6;E9PNA9	BSD domain-containing protein 1	9	35.3	25.3332	25.3526	25.8941	25.894	26.1321	25.7554	25.7877	25.9048	25.3136	25.6801	21.9058	25.1555	26.046	26.5861	26.0603	25.6611		0.295555	0.583164	-1.10471		0.31013	0.410193	0.193354	not significant
BSG	human	P35613;P35613-2;P35613-4;A0A087WUV8;A0A087X2B5;P35613-3;I3L192;R4GMX5;R4GN83	Basigin	10	35.1	30.1148	30.4597	30.1523	30.1371	30.7269	30.7619	30.7723	30.6524	29.8648	29.8881	29.8419	29.9881	30.5944	30.519	30.5363	30.1548		0.0205038	1.97072	-0.320268		0.0276855	1.43376	-0.277236	not significant
BTAF1	human	O14981;A0A0A0MTH9;O14981-2	TATA-binding protein-associated factor 172	48	31.2	28.2673	28.2645	28.3313	28.5558	28.6146	28.3477	28.1879	28.5468	28.7063	28.6796	28.5781	28.911	29.0229	29.0212	28.8961	29.1866		0.0191853	2.00392	0.364006	+	0.00247023	2.75231	0.607436	not significant
BTF3	human	P20290;P20290-2;D6RDG3;H0Y9Y1;E9PPC3;Q96K17-3	Transcription factor BTF3	14	75.2	30.6381	30.3909	30.7196	30.2376	30.824	30.6518	30.8728	30.8087	30.5536	30.5981	30.5305	30.8513	31.2164	31.1904	31.2272	31.1941		0.380373	0.462645	0.136852		0.000428169	3.86323	0.417717	not significant
BTF3L4	human	Q96K17;E9PL10;Q96K17-2	Transcription factor BTF3 homolog 4;Transcription factor BTF3	10	65.8	30.2229	29.9673	29.7973	30.0831	29.5807	29.2288	29.3017	29.1985	29.7082	29.723	30.2835	29.697	29.6982	29.7986	29.5517	30.3412		0.406305	0.433165	-0.164729	+	0.0270841	1.44551	0.520014	not significant
BTN2A1;BTN2A2	human	Q7KYR7;Q7KYR7-5;Q8WVV5;C9JNC3;C9JAJ6;H7BYC3;C9IY66;Q8WVV5-3;Q7KYR7-6;Q7KYR7-4;Q8WVV5-2;Q7KYR7-3;Q7KYR7-1	Butyrophilin subfamily 2 member A1;Butyrophilin subfamily 2 member A2	2	4.4	23.8402	25.1139	24.0287	25.3383	25.1455	25.5018	23.7076	23.7778	24.1435	23.7929	24.0642	23.7734	24.7271	23.981	23.9877	24.1809		0.181421	0.815534	-0.636746		1	NaN	0	not significant
BUB1	human	O43683;O43683-2;O43683-3;C9JRC7;C9JQA4;C9IYH4	Mitotic checkpoint serine/threonine-protein kinase BUB1	18	24.6	25.3141	24.1849	24.6825	24.8981	23.9077	25.9925	22.9562	26.28	26.327	24.07	25.857	23.8098	26.4896	26.4851	26.6775	26.7192		1	NaN	0	+	0.0486399	1.17577	1.80877	not significant
BUB1B	human	O60566;O60566-3;O60566-2;H0YN44;H3BTB9;H0YMK5;H3BSN5	Mitotic checkpoint serine/threonine-protein kinase BUB1 beta	39	47.6	28.1619	28.0721	27.912	27.9897	28.0038	28.1149	28.0059	28.2227	28.3517	28.5641	28.5719	28.4269	29.1616	28.9491	29.103	29.1943		0.00402564	2.95621	0.444724	+	0	4.98432	1.01515	not significant
BUB3	human	O43684;O43684-2;J3QT28;J3QSX4	Mitotic checkpoint protein BUB3	16	49.1	30.9872	30.9906	30.9801	30.9186	31.1197	31.0011	31.0626	30.9288	31.2655	31.0283	30.8057	31.1994	31.3318	31.3345	31.3113	31.3599		0.385226	0.456807	0.105602		0.00116418	3.45938	0.306316	not significant
BUD13	human	Q9BRD0;Q9BRD0-2;H7C462	BUD13 homolog	14	22.8	28.7156	28.654	28.5175	28.9296	28.3966	28.4263	28.3329	27.9761	28.2346	28.2432	28.0936	28.259	27.5162	27.8401	27.7766	28.0846		0.00619512	2.73095	-0.49658		0.0175753	1.65259	-0.478626	not significant
BUD31	human	P41223;P41223-2;C9JCD9;F8WCN7	Protein BUD31 homolog	11	63.2	27.9527	28.4092	28.2626	28.4182	28.3187	28.2834	28.3292	28.2835	27.7851	27.883	28.2795	28.2856	28.4619	28.3963	28.2555	28.3982		0.314876	0.553694	-0.202338		0.110404	0.819879	0.0742421	not significant
BYSL	human	Q13895;H7BY94;F8WBL2	Bystin	24	58.4	29.7848	29.8158	29.8266	29.8371	29.9191	29.8177	29.9116	29.8516	30.1923	30.2266	30.1973	29.9023	30.2116	30.3065	30.3548	30.3344		0.0137738	2.18297	0.313533		0	4.40278	0.426836	not significant
BZW1	human	Q7L1Q6;Q7L1Q6-4;Q7L1Q6-3;Q7L1Q6-2;C9IZ80;C9JFN4;H0Y503;C9J188;C9JWF5;C9JV57	Basic leucine zipper and W2 domain-containing protein 1	19	43.9	28.795	29.3269	28.7817	29.1515	29.5572	29.5175	29.5983	29.5608	29.63	29.7147	29.7407	29.7111	29.9463	29.9408	29.8855	29.7927	+	0.00690513	2.60944	0.685305		0.000411924	3.83265	0.33292	not significant
BZW2	human	Q9Y6E2;E7ETZ4;B5MCH7;Q75MG1;B5MCE7;E7EMS9;E9PFD4;Q9Y6E2-2;C9JF98;E9PFE3;F8WDX8	Basic leucine zipper and W2 domain-containing protein 2	31	68.7	30.8239	30.7807	30.9081	30.7734	31.1383	30.9392	31.0196	31.0358	30.4557	30.6816	30.5748	30.4491	31.2392	31.1017	31.093	31.1392		0.0111309	2.35958	-0.281217		0.0592981	1.08317	0.110038	not significant
C10orf32;C10orf32-ASMT	human	Q96B45;A0A0B4J1R7	UPF0693 protein C10orf32	5	68.6	26.3114	26.7077	23.8742	26.2335	25.8679	25.347	25.6905	25.3923	26.0573	26.2931	23.8325	24.1531	25.8816	25.1676	26.2913	24.8533		0.509862	0.328	-0.697689		0.92769	0.0253092	-0.0259619	not significant
C10orf76	human	Q5T2E6;Q5T2E6-2	UPF0668 protein C10orf76	2	5.4	24.1803	24.6428	24.4861	24.4372	24.7475	24.4396	24.6592	23.9965	23.8853	23.6889	24.9817	25.0919	24.0301	24.3111	24.3832	24.4638		1	NaN	0		0.344321	0.368912	-0.163654	not significant
C11orf54	human	Q9H0W9;A0A087WT99;Q9H0W9-2;E9PPB5;E9PQS1;Q9H0W9-3;E9PJU8;Q9H0W9-4;E9PR95;E9PSC3;E9PLC5;E9PLB3;E9PIP1	Ester hydrolase C11orf54	5	20	27.61	26.2081	27.283	27.339	27.3626	26.7609	26.5559	26.9653	27.0242	26.8548	27.0256	27.2403	27.0209	27.0238	27.4793	26.8912		0.832749	0.083726	-0.0738134		0.324563	0.392656	0.192632	not significant
C11orf57	human	Q6ZUT1;Q6ZUT1-2;Q6ZUT1-3;E9PSC8;E9PKA8;E9PQL5	Uncharacterized protein C11orf57	5	16.8	26.1914	25.9848	25.6945	25.6909	25.8017	25.8345	25.6818	25.7652	25.8223	25.9053	25.6112	25.6264	25.5742	26.2512	25.7177	26.0501		0.368728	0.476921	-0.149111		0.364415	0.347345	0.127522	not significant
C11orf68	human	Q9H3H3;Q9H3H3-2;Q9H3H3-3	UPF0696 protein C11orf68	7	30.7	26.4736	26.0305	26.8772	26.2453	26.557	26.2294	26.5068	26.6438	26.3983	26.2755	26.629	26.9304	26.738	26.6913	27.5004	27.318		0.572362	0.270334	0.151621	+	0.0306687	1.38576	0.577655	not significant
C11orf73	human	Q53FT3;A0A087WYW7;E9PPG8;E9PJB2	Protein Hikeshi	6	27.9	27.8398	28.5055	28.3796	27.4565	29.1239	28.7655	28.3652	28.8866	27.5397	28.1288	28.192	28.0036	29.1177	28.8539	28.8229	28.7229		0.800241	0.102434	-0.0793428		0.534799	0.208142	0.0940485	not significant
C11orf84	human	Q9BUA3;H0YGK9;H0YGY5	Uncharacterized protein C11orf84	7	26.5	26.6479	26.4209	26.7656	26.7489	26.1591	26.1657	26.1605	25.9378	26.6238	26.5288	25.9708	26.9496	25.9457	25.9331	25.9786	26.0603		0.612467	0.236227	-0.127579		0.0658742	1.03944	-0.126356	not significant
C11orf98	human	A0A0B4J220;E9PRG8;E9PLD3		5	34.1	27.9906	28.3104	28.2977	28.8803	27.8105	28.0641	28.3676	27.5266	29.1597	28.1751	28.9348	28.7986	28.9228	28.4357	28.986	27.9222		0.240197	0.684038	0.397284		0.0628459	1.06021	0.624493	not significant
C12orf10	human	Q9HB07;F8VQQ3;F8VR84;H3BPH3	UPF0160 protein MYG1, mitochondrial	14	44.7	28.9101	29.0093	29.0719	29.0435	29.4323	29.3882	29.4494	29.6054	29.4616	29.297	29.2366	28.9847	30.1498	30.1353	30.0467	30.1034		0.0851378	1.18417	0.236299	+	0	4.72979	0.639956	not significant
C12orf29	human	Q8N999;Q8N999-3;G3V1X7;Q8N999-2	Uncharacterized protein C12orf29	9	28.6	25.6863	24.3984	25.8851	25.8888	25.2453	25.1413	25.2404	25.6143	25.5148	25.5527	26.2645	25.4961	25.4279	25.9398	25.6699	26.2124		0.602845	0.243763	0.242395	+	0.0333679	1.3472	0.502155	not significant
C12orf43	human	Q96C57;F5H7W8;E7ENF1;F5H3K2;F5H8B7;G5EA44	Uncharacterized protein C12orf43	7	42.4	27.0061	26.4971	27.0349	27.1809	26.6572	26.682	26.562	27.0277	26.971	27.1187	26.6699	27.1776	26.4712	26.5926	26.4516	26.2404		0.793021	0.107484	0.0545673		0.0428884	1.23708	-0.293283	not significant
C12orf45	human	Q8N5I9;A0A087WT30;J3KN91	Uncharacterized protein C12orf45	6	32.4	25.4574	25.5367	25.274	25.7183	23.4239	24.0615	23.6139	23.7663	26.4459	26.3311	26.7048	26.5045	24.1431	24.042	25.2625	25.5264	+	0.000472574	3.77343	0.999965		1	NaN	0	not significant
C12orf57	human	Q99622;U3KQ85;F5GXW5;U3KQ07	Protein C10	5	63.5	27.8688	27.6152	27.5102	27.4922	27.8697	27.5861	27.7633	28.0243	27.9458	27.5845	27.5089	27.2335	28.0875	27.7644	27.9861	28.0945		0.777825	0.116598	-0.0534287		0.148826	0.695996	0.172234	not significant
C12orf73	human	Q69YU5	Uncharacterized protein C12orf73	2	26.8	24.913	24.384	25.0839	24.4984	23.5474	23.7033	23.7668	23.9346	24.9202	23.9548	24.4692	24.724	23.6818	24.6522	23.74	23.7792		1	NaN	0		0.31202	0.407205	0.225273	not significant
C14orf159	human	Q7Z3D6;Q7Z3D6-2;Q7Z3D6-3;H0YB09;Q7Z3D6-5;Q7Z3D6-4;H0YB62;A0A0C4DGD4;H0YB11;E5RK56;E5RFT5;E5RGP9;E5RFZ6;E5RGN8;E5RJ87;E5RIL4;A0A0C4DGD8;E5RJ62;E5RIU5;Q7Z3D6-6	UPF0317 protein C14orf159, mitochondrial	12	31.5	24.2486	23.4041	24.916	23.819	25.8042	25.8761	25.8714	25.9762	25.0482	24.8141	24.4234	24.2886	23.3987	24.8899	24.5727	24.6425		1	NaN	0	+	0.00445045	2.38684	-1.506	not significant
C14orf166	human	Q9Y224;G3V4C6;H0YJB9;G3V4E7	UPF0568 protein C14orf166	18	76.2	30.7765	30.1813	30.6274	30.4801	31.0334	30.6389	30.6756	30.9361	30.8736	30.8379	30.9179	30.9279	31.0349	30.9362	31.1691	31.2203		0.041117	1.56215	0.373005		0.0442322	1.2211	0.269123	not significant
C15orf38-AP3S2;ARPIN	human	A0A0A6YYH1;Q7Z6K5-2;Q7Z6K5;H0YMK0;H0YMP5;H0YL03;H0YL85	Arpin	13	35.5	26.4395	26.3631	26.8392	26.637	26.9593	26.743	26.8478	26.773	26.6415	26.3652	26.6982	26.8591	26.6967	26.7036	26.7929	26.6353		0.674871	0.188796	0.0713234		0.05589	1.11203	-0.123652	not significant
C15orf40	human	Q8WUR7;H3BQZ5;H0Y996;H3BMR1;Q8WUR7-2;Q8WUR7-3	UPF0235 protein C15orf40	2	19.6	24.3884	24.5486	24.6141	24.0754	25.3544	24.2812	25.4386	25.596	25.6227	23.699	24.2445	24.0058	25.3572	25.4092	24.1813	25.3379		1	NaN	0		0.775613	0.0823287	-0.0961518	not significant
C15orf52	human	Q6ZUT6;Q6ZUT6-2;Q6ZUT6-4;H0YK65	Uncharacterized protein C15orf52	2	4.9	25.5158	25.226	26.0103	24.6691	24.8478	24.8551	24.8785	24.8565	24.3489	24.0004	25.6648	23.4665	24.8372	24.891	23.7613	25.1518		1	NaN	0		0.453005	0.266639	-0.199147	not significant
C16orf58	human	Q96GQ5;H3BSM7;H3BR29;Q96GQ5-2;I3L2V0;H3BTA0;H3BS97	RUS1 family protein C16orf58	8	15.8	25.5656	24.6645	25.7576	26.2826	25.9075	26.2685	25.9749	26.0489	23.7794	25.9904	26.2625	25.2812	25.3518	25.4539	25.2978	25.7761		0.74419	0.139268	-0.239183	+	0.00489306	2.32683	-0.58002	not significant
C16orf62	human	Q7Z3J2;E7EWW0;F5H7K1;C9J7I2;Q7Z3J2-2;H3BV68;H3BVG8;I3L1U5;H3BTI5;H3BRV8;H3BUS7;H3BNX2;F6S1J4	UPF0505 protein C16orf62	19	25	25.1118	26.5812	26.3437	26.1498	27.1941	27.1086	26.7456	27.3232	26.3413	25.7569	25.9566	26.0655	27.0664	27.0206	26.7278	26.4273		0.962913	0.0161968	-0.0165548		0.142001	0.71217	-0.282346	not significant
C17orf59	human	Q96GS4	Uncharacterized protein C17orf59	16	64.4	27.6948	27.9212	27.9177	27.4658	27.5792	27.6946	27.3428	27.3507	27.4271	27.6404	27.6552	27.4219	27.2135	27.2959	27.1334	27.3184		0.169236	0.849755	-0.21374		0.0303421	1.39155	-0.251555	not significant
C17orf62	human	Q9BQA9;Q9BQA9-2;J3QRG5;J3KSJ5;J3KTF4;J3QKS6;J3QRZ2;J3QLB7;J3QQQ4;H0Y2X1;J3QKZ6;J3KTI1;J3KSB6;J3KS78;J3QS53	Uncharacterized protein C17orf62	6	33.7	23.6423	26.7955	27.7273	23.9877	27.6655	28.1283	28.0166	28.0876	26.6637	26.8185	26.4416	27.069	27.0955	27.2332	27.0743	27.5976		0.317734	0.549734	1.20999	+	0.0044304	2.3915	-0.724373	not significant
C17orf75	human	Q9HAS0;J9JIC5;J3KRR1;J3QKQ1;K7EII1;K7ERX0;K7EIQ2	Protein Njmu-R1	13	39.6	27.2135	27.2202	26.9417	26.5701	27.072	26.9886	26.7738	26.9981	26.4448	26.628	26.8593	26.7609	26.918	26.9411	26.9472	26.8702		0.154805	0.8921	-0.313119		0.492954	0.237256	-0.0390129	not significant
C17orf80	human	Q9BSJ5;Q9BSJ5-2;Q9BSJ5-3;I3L072;J3KTJ7;J3KT60;J3QLV1	Uncharacterized protein C17orf80	18	34.5	28.1531	27.9993	28.3815	28.1626	27.464	27.6622	28.0428	27.532	27.9549	27.9907	27.6294	28.1549	28.2206	27.9337	27.6042	27.8738		0.149373	0.906145	-0.241661		0.185055	0.610427	0.23283	not significant
C17orf85	human	Q53F19;Q53F19-2;K7ELP6	Uncharacterized protein C17orf85	15	27.3	28.3951	28.3267	28.1067	28.6129	27.6777	28.0852	27.8095	27.6874	28.1966	28.3062	27.9395	28.1984	27.6702	27.7487	27.8	27.6183		0.205294	0.75697	-0.200161		0.271443	0.461731	-0.105651	not significant
C18orf8	human	Q96DM3;K7ENL9;A0A087WZD4;K7EIS6;K7EL80;K7EQJ3;K7EQ65	Uncharacterized protein C18orf8	8	14.8	24.6616	24.8046	25.3657	24.8504	24.6019	24.0296	24.7037	24.1765	25.5665	25.5818	25.3867	25.3569	25.3209	25.1953	24.8894	24.5265	+	0.0267582	1.81525	0.552375	+	0.0336664	1.34118	0.605095	up-regulated
C19orf25	human	Q9UFG5;E7EP72;K7EK56;Q9UFG5-2;K7ER12;K7EQW1;A0A087WUU5;K7ELZ1	UPF0449 protein C19orf25	6	80.5	23.6902	24.5559	24.5051	25.0228	23.9873	25.5391	23.6586	23.6451	24.2796	23.4484	25.1216	24.9858	23.2101	25.0782	25.0839	25.2306		1	NaN	0		0.440656	0.278438	0.44317	not significant
C19orf43	human	Q9BQ61;K7ELS0;K7ERU7;K7EN60	Uncharacterized protein C19orf43	6	35.8	29.5544	29.4964	29.4746	29.2509	28.9966	28.6503	28.6151	28.9842	29.6069	29.1543	29.0567	29.2572	28.5489	28.6926	28.7823	28.7087		0.283333	0.604917	-0.175321		0.234523	0.516064	-0.128435	not significant
C19orf47	human	Q8N9M1;Q8N9M1-3;Q8N9M1-2;J3QKZ5;J3QS80	Uncharacterized protein C19orf47	3	10.7	24.1259	25.261	25.4465	23.325	24.3062	24.6679	25.3472	24.4727	24.5059	23.8098	23.676	23.2039	23.849	25.0998	24.5357	24.6166		1	NaN	0		0.549331	0.1987	-0.173206	not significant
C19orf52	human	Q9BSF4;K7ENF5	Uncharacterized protein C19orf52	7	34.2	26.7656	27.0277	27.0068	27.0124	26.603	26.6417	26.7187	26.8386	26.9817	26.9704	27.3608	27.1428	26.7294	26.7154	26.8769	26.8877		0.229003	0.706679	0.160806		0.141825	0.713265	0.101865	not significant
C19orf53	human	Q9UNZ5;K7ESE5;A0A0A0MQS3	Leydig cell tumor 10 kDa protein homolog	4	25.3	27.8098	26.1631	27.1594	23.8376	26.2219	26.5546	26.4862	23.3754	23.5327	23.5154	24.848	24.8932	27.4247	26.8118	27.0167	26.9937		0.0951511	1.12177	-2.04517		0.0874313	0.918498	1.40217	not significant
C1orf109	human	Q9NX04;V9GYI2;V9GY35;V9GYN4;V9GYQ8;V9GYT8;Q9NX04-2;A0A087WUX7	Uncharacterized protein C1orf109	4	14.3	25.0294	24.2986	24.1285	24.4954	24.3628	24.9284	23.5637	24.278	23.3342	24.646	24.3835	24.8135	23.8825	24.0254	25.1057	25.1843		0.662811	0.19854	-0.193684		0.48498	0.243244	0.266271	not significant
C1orf122	human	Q6ZSJ8;Q6ZSJ8-2	Uncharacterized protein C1orf122	4	50	26.0274	26.0497	24.6306	25.3049	24.1104	24.0362	23.6439	24.541	25.8396	25.9815	26.0087	25.9956	23.9102	24.5643	24.1749	25.8059		0.267974	0.634943	0.453206		1	NaN	0	not significant
C1orf123	human	Q9NWV4	UPF0587 protein C1orf123	8	50	27.0594	27.7482	27.4394	27.6781	27.8409	27.6067	27.0138	27.8023	27.8104	27.9104	28.1151	27.7952	27.6834	27.3714	26.7904	27.4347		0.0638839	1.32054	0.426491		0.315554	0.40312	-0.245958	not significant
C1orf131	human	Q8NDD1;Q8NDD1-3;Q8NDD1-2;Q5TBH9;Q5TBI2;Q8NDD1-4	Uncharacterized protein C1orf131	6	22.4	25.5441	25.6498	25.4697	25.7964	23.6887	25.5941	25.5729	25.663	26.1502	25.9352	25.8925	25.8054	25.2881	25.4566	25.8377	25.4173		0.0291495	1.75564	0.330876		0.397277	0.316246	0.370237	not significant
C1orf174	human	Q8IYL3	UPF0688 protein C1orf174	3	16.9	25.9614	25.9641	25.0604	25.9443	25.749	26.1841	25.906	25.5674	25.1964	25.9549	23.484	25.8412	25.4823	25.8959	22.7502	25.6069		0.392289	0.449441	-0.613409		0.199845	0.578677	-0.917768	not significant
C1orf198	human	Q9H425	Uncharacterized protein C1orf198	7	28.1	25.6717	24.9559	24.981	25.5199	25.7436	25.3358	25.3721	25.8104	24.937	25.0301	25.0527	25.8247	25.4998	25.4378	26.4199	25.7614		0.814934	0.0938014	-0.0709682		0.350792	0.36154	0.214233	not significant
C1orf21	human	Q9H246	Uncharacterized protein C1orf21	3	25.6	26.3357	26.4356	26.5931	25.7744	25.0339	25.5876	25.458	25.1613	25.0204	25.3141	25.5087	25.5297	24.7042	24.3209	24.6705	25.1075	+	0.0112339	2.34267	-0.941452	+	0.0198854	1.59852	-0.609429	down-regulated
C1orf50	human	Q9BV19	Uncharacterized protein C1orf50	3	31.7	25.0188	24.644	24.716	25.0296	24.2574	24.2621	23.3097	23.5222	23.9783	23.2648	24.927	24.9054	25.1929	25.3452	25.6163	25.2144		1	NaN	0	+	0.00201578	2.88287	1.50435	not significant
C1orf52	human	Q8N6N3;Q8N6N3-3;Q8N6N3-2	UPF0690 protein C1orf52	2	13.2	24.6454	23.5786	24.4244	23.8483	23.2423	24.1726	23.8668	23.9843	24.8183	24.6474	24.8702	24.9897	24.6471	25.8831	23.2963	24.4381	+	0.0471814	1.47524	0.707254		1	NaN	0	not significant
C1QBP	human	Q07021;I3L3Q7;I3L3B0	Complement component 1 Q subcomponent-binding protein, mitochondrial	14	72.3	32.5593	32.5857	32.6453	33.0223	31.8211	31.8984	32.0241	31.7656	32.3154	32.3929	32.3574	32.6796	31.7707	31.6981	31.6856	31.8954		0.119634	1.01226	-0.266827		0.125168	0.767052	-0.114821	not significant
C20orf24	human	Q9BUV8-5;Q9BUV8;Q9BUV8-4;Q9BUV8-3;Q9BUV8-2	Uncharacterized protein C20orf24	2	18.9	23.5273	24.3077	23.9409	23.9424	23.3457	23.8239	24.5275	24.9661	24.2171	23.6728	23.4577	25.7212	25.3067	25.5498	25.1977	25.133		1	NaN	0	+	0.0179088	1.64172	1.13101	not significant
C20orf27	human	Q9GZN8;Q9GZN8-2;H7BYU9	UPF0687 protein C20orf27	7	58.6	27.9942	27.6788	28.0635	28.5665	28.6022	28.279	28.4598	28.4812	27.7781	27.8235	28.0649	27.7988	28.8479	29.0769	28.691	29.1457		0.361727	0.487515	-0.209378		0.00735341	2.10102	0.484844	not significant
C21orf33	human	A0A096LPI6;A0A096LNH5;H7C2G3		12	55.2	29.6084	29.8853	29.805	29.1052	30.1211	30.2575	30.1991	30.3735	29.7011	29.7523	29.9275	29.992	29.9144	30.0922	29.5924	29.7253		0.281223	0.609062	0.242207		0.0126076	1.81037	-0.406724	not significant
C21orf59	human	P57076;C9J818;H7BZW1;H7C2R6;D3DSE6;F8VZ95;C9JX57;H7C3D9	UPF0769 protein C21orf59	5	23.4	26.3225	26.3067	26.0325	26.0332	25.4473	24.9717	25.3854	23.9976	25.492	25.3763	25.1668	25.0651	25.5071	25.9064	23.97	25.4199	+	0.00206811	3.40435	-0.898677		0.57958	0.180947	0.250354	not significant
C2CD2L	human	O14523;O14523-2;E9PK05	C2 domain-containing protein 2-like	13	33.9	25.6523	25.4791	25.1633	25.9858	25.4822	25.9673	25.6804	25.8737	24.8089	23.8901	26.2846	25.9859	26.1267	26.084	25.9417	26.4866		0.623621	0.228245	-0.327759		0.0308668	1.38181	0.408877	not significant
C2CD5	human	Q86YS7-3;Q86YS7;Q86YS7-2;Q86YS7-4;Q86YS7-5;H0YFC4;H0YFE9;H0YGU7	C2 domain-containing protein 5	20	24.1	27.5639	27.5643	27.7288	27.6568	27.715	27.6144	27.8158	27.8494	26.8803	26.9999	27.5522	27.1109	27.4565	27.5819	27.3891	27.2284		0.0292657	1.75385	-0.492637		0.00874302	1.98947	-0.334663	not significant
C2orf43;LDAH;FLJ21820	human	Q9H6V9;Q9H6V9-2;B5MDU6;B5MCE2;B4DRG3;A0A0A0MSH6;Q9H6V9-3;D3YTH1;C9JUM0;B5MCU4;Q9H6V9-4;C9JHU6	UPF0554 protein C2orf43	13	44.3	28.8165	28.2054	28.418	27.7527	28.8017	28.3904	28.4854	28.6063	28.2796	28.3844	28.1204	28.0878	28.2209	28.0471	28.0033	27.9872		0.756828	0.129654	-0.0801044	+	0.00379861	2.56028	-0.506308	not significant
C2orf44	human	Q9H6R7;Q9H6R7-3;Q9H6R7-2;C9JYC1	WD repeat and coiled-coil-containing protein C2orf44	9	17.2	26.2025	25.9504	25.556	25.7515	23.5039	24.8639	25.3246	25.0336	26.1528	25.993	26.0886	25.956	25.1301	25.6452	26.8508	27.5179		0.290399	0.591738	0.182518	+	0.0416896	1.25035	1.6045	not significant
C2orf47	human	Q8WWC4;H7C0V0	Uncharacterized protein C2orf47, mitochondrial	8	27.5	26.4458	25.8957	25.8474	26.64	27.6312	27.5669	27.7427	27.2336	26.4589	26.1477	26.1577	27.4526	27.1884	27.2493	27.596	26.5928		0.417883	0.420228	0.346985		0.110189	0.820469	-0.38696	not significant
C2orf49	human	Q9BVC5;C9J4K0;Q9BVC5-2	Ashwin	8	57.3	26.6079	27.0544	26.9331	24.455	26.7727	26.2437	27.0398	26.8744	26.7662	26.4089	26.5689	26.6703	27.1555	27.0156	27.4483	26.9388		0.630979	0.222478	0.34096		0.0688396	1.02269	0.406886	not significant
C3orf17	human	Q6NW34;Q6NW34-2;E9PFF8;F8WDL7;F8WBQ8	Uncharacterized protein C3orf17	11	19.2	26.269	26.3753	26.0876	26.8038	26.6065	26.0092	26.051	26.0276	26.535	26.6382	26.6606	26.8812	25.9238	25.672	25.922	25.5646		0.157808	0.883208	0.29483		0.0417045	1.25073	-0.403005	not significant
C3orf38	human	Q5JPI3;Q5JPI3-2	Uncharacterized protein C3orf38	4	14	23.4134	24.2766	24.8454	24.5637	23.3813	23.9696	24.5801	23.9086	25.4543	25.2998	25.6314	25.4328	24.3895	25.3258	25.5355	23.5818	+	0.0190814	2.00673	1.17979		1	NaN	0	not significant
C4orf27	human	Q9NWY4;A8MVJ9	UPF0609 protein C4orf27	15	49.7	28.7717	28.6703	28.8831	28.6496	29.0713	28.8053	28.7757	28.9396	28.7356	28.543	28.5055	28.5911	29.077	29.114	29.3229	29.1274		0.108608	1.05656	-0.149859		0.0189537	1.61851	0.262331	not significant
C4orf32	human	Q8N8J7	Uncharacterized protein C4orf32	4	44.7	25.3895	25.0651	25.0404	25.6462	25.6262	24.8065	22.9168	24.2067	25.4677	25.6099	25.6947	25.6315	25.4911	25.374	25.1285	25.9349		0.103031	1.08063	0.315675		0.0841529	0.936233	1.09306	not significant
C5orf22	human	Q49AR2;Q49AR2-2;Q49AR2-3	UPF0489 protein C5orf22	8	26	25.8644	25.5205	25.9741	25.0827	25.7811	25.7385	25.6964	26.0111	26.0919	26.0928	26.3607	25.8754	26.2073	26.4826	26.2959	26.4869		0.0888934	1.16001	0.494797	+	0.00203182	2.88872	0.561424	not significant
C5orf24	human	Q7Z6I8;Q7Z6I8-2;H0YAE0	UPF0461 protein C5orf24	10	68.1	27.9119	27.4153	27.5216	28.034	27.4878	27.3992	27.7066	27.1084	27.2658	27.2383	26.8264	27.4239	26.7204	26.7631	27.4829	26.6667	+	0.0496691	1.45471	-0.53212	+	0.0470966	1.18964	-0.51726	down-regulated
C5orf30	human	Q96GV9	UNC119-binding protein C5orf30	3	18.9	24.0578	25.8226	24.0825	24.8714	25.6784	24.9612	24.7394	25.9045	24.7037	24.4875	24.904	24.6242	25.5714	25.6175	24.7885	23.1373		0.949836	0.0230038	-0.0287108		0.34793	0.36507	-0.542204	not significant
C5orf51	human	A6NDU8;A0A0C4DGW6	UPF0600 protein C5orf51	8	43.2	25.924	23.1214	24.0509	26.4043	24.3232	25.9078	25.4675	25.9856	24.8139	24.019	26.2226	24.0141	26.5582	26.4265	25.8229	25.8813		1	NaN	0		0.0929359	0.890417	0.751207	not significant
C6orf120	human	Q7Z4R8	UPF0669 protein C6orf120	3	45	25.2588	24.2926	24.0306	24.2503	25.755	26.0232	25.3598	26.042	25.9244	24.8705	25.8841	24.1451	25.627	25.8667	25.851	25.0851		1	NaN	0		0.382158	0.329649	-0.187535	not significant
C6orf203	human	Q9P0P8;A0A0D9SEI0	Uncharacterized protein C6orf203	6	18.8	26.4923	26.9498	26.7519	26.4304	26.2058	26.3811	25.779	25.3549	26.0836	26.5365	26.1343	26.2847	25.683	25.6533	26.1111	25.6985		0.0611858	1.34297	-0.396305		0.50564	0.227592	-0.143726	not significant
C7orf26	human	Q96N11;Q96N11-2	Uncharacterized protein C7orf26	3	8.2	23.6674	24.3339	24.3004	22.748	24.8819	26.2536	24.3876	25.4261	23.8473	23.0214	24.1265	24.6392	26.44	25.4079	26.1495	26.1878		1	NaN	0		0.0920949	0.895033	0.808982	not significant
C7orf50	human	Q9BRJ6;C9JQV0;H7C0T1;H7C2R9	Uncharacterized protein C7orf50	12	55.2	29.0778	29.1417	28.9609	29.3198	28.8928	28.691	28.7818	28.7096	29.1034	28.9914	28.7869	29.4835	28.895	28.6971	28.6072	28.4996		0.849267	0.0735535	-0.0337148		0.286774	0.44077	-0.0940666	not significant
C8orf33	human	Q9H7E9;Q9H7E9-2	UPF0488 protein C8orf33	7	40.2	27.2498	27.1977	27.257	26.9365	26.4933	26.4005	26.5349	26.6281	25.8431	26.9419	26.5598	26.813	26.3097	26.4505	26.3677	26.0006		0.0688473	1.28399	-0.620799		0.0558493	1.11239	-0.232087	not significant
C8orf59	human	Q8N0T1;A0A087WWE7;E5RGR5;Q8N0T1-2	Uncharacterized protein C8orf59	6	52	26.1924	25.9423	25.9417	26.024	24.3598	24.3168	25.7342	25.4433	27.1137	27.4166	27.2239	27.098	26.8502	26.8007	24.5835	26.6359	+	0	4.81774	1.18794		0.0759612	0.977914	1.25408	not significant
C8orf82	human	Q6P1X6;H0YF29;Q6P1X6-2;J3KNI2	UPF0598 protein C8orf82	9	50.5	28.0178	27.7362	28.1821	28.1154	27.8113	27.7699	27.8916	27.8885	27.8664	27.5199	27.6824	27.898	27.4712	27.3442	27.3546	27.3459		0.105494	1.06884	-0.271177		0	4.41376	-0.461386	not significant
C9orf114	human	Q5T280;R4GNG4	Putative methyltransferase C9orf114	9	31.1	27.1426	27.1252	26.8791	27.2574	27.0845	27.0715	27.0626	27.0683	27.1854	26.5895	26.8905	27.1438	26.3583	26.8197	26.6815	26.5686		0.422812	0.414659	-0.148767		0.00415257	2.50482	-0.464677	not significant
C9orf142	human	Q9BUH6	Protein PAXX	9	53.4	25.6456	26.0143	25.8548	26.4278	25.8717	25.8052	25.2999	25.7208	25.0341	25.7924	26.0464	23.0239	25.604	25.5475	25.5772	25.705		0.234496	0.69657	-1.0114		0.554417	0.195495	-0.0660038	not significant
C9orf40	human	Q8IXQ3	Uncharacterized protein C9orf40	3	20.1	24.4056	24.5791	24.7671	24.9315	24.0335	24.8123	23.7258	23.8548	23.3679	24.8659	24.4676	25.1353	24.5577	23.8641	24.8886	23.7508		0.649968	0.20755	-0.211648		1	NaN	0	not significant
C9orf64	human	Q5T6V5;Q5T6V7;Q5T6V6	UPF0553 protein C9orf64	18	49.6	27.8965	28.0939	28.269	27.8104	28.3929	28.2701	28.1826	28.5482	28.5706	28.3515	28.198	28.4882	28.6809	28.5865	28.7295	28.6851		0.0394198	1.58066	0.384609		0.00805207	2.04527	0.322051	not significant
C9orf72	human	Q96LT7;Q96LT7-2	Protein C9orf72	2	4	24.3097	24.2153	24.2052	25.5368	23.5146	23.7901	24.7869	23.1371	25.3156	24.1793	24.3368	24.2336	24.5933	24.4914	24.1914	23.8019		0.908986	0.0416594	-0.050436		1	NaN	0	not significant
C9orf78	human	Q9NZ63	Uncharacterized protein C9orf78	12	52.6	28.7794	28.7112	28.4259	28.3607	28.3188	28.3037	27.9823	28.616	28.9246	28.8672	29.1316	28.5163	28.4509	28.8307	28.8267	28.8741		0.154041	0.894172	0.290614		0.0269107	1.45142	0.440417	not significant
CAAP1	human	Q9H8G2;Q9H8G2-2	Caspase activity and apoptosis inhibitor 1	6	23.8	25.6312	24.3033	25.5342	25.9905	25.0635	25.0122	25.1805	24.9984	25.2251	25.1313	25.3117	25.6677	25.0312	25.1127	24.9682	24.9154		0.939636	0.0274071	-0.0308332		0.298331	0.425613	-0.0567803	not significant
CAB39	human	Q9Y376;A0A087X0K1;Q9H9S4;B7ZBJ4;Q5TAW7	Calcium-binding protein 39	16	46.3	28.2875	27.7104	27.8805	27.4352	28.1333	28.1369	28.0659	28.281	27.5139	27.8498	27.71	27.8301	28.5564	28.5738	28.3227	28.393		0.647216	0.209715	-0.102468		0.00653376	2.15581	0.307195	not significant
CABIN1	human	Q9Y6J0;A0A087WWW8;Q9Y6J0-2;B5MEB3;C9JT60;C9J068	Calcineurin-binding protein cabin-1	10	5.8	24.8132	25.1736	24.7524	24.681	25.0753	25.8754	24.8998	24.7876	25.052	24.7134	24.9953	24.5306	24.3176	24.241	24.1672	24.276		0.854449	0.0700841	-0.0322127	+	0.00883352	1.97908	-0.909077	not significant
CACHD1	human	Q5VU97;A0A0A0MQY7;Q5VU97-2	VWFA and cache domain-containing protein 1	8	9.1	24.0917	23.1949	24.2714	23.4154	25.9399	25.6865	25.4678	25.6914	23.9978	24.5796	23.6048	25.1744	25.3408	25.1084	25.6913	25.7852		1	NaN	0		0.220175	0.541599	-0.214982	not significant
CACNA2D1	human	P54289;P54289-4;P54289-5;E7ERK3;H0Y715	Voltage-dependent calcium channel subunit alpha-2/delta-1;Voltage-dependent calcium channel subunit alpha-2-1;Voltage-dependent calcium channel subunit delta-1	34	35.1	29.6908	29.7329	29.8748	30.0987	30.1266	30.161	30.0909	30.0883	29.3381	29.2176	29.1332	29.3365	29.3493	29.4636	29.5656	29.3185	+	0.0047102	2.88696	-0.592946	+	0	4.63422	-0.692465	down-regulated
CACNA2D2	human	Q9NY47;C9JE82;Q9NY47-2;C9JVC9;Q9NY47-4;Q9NY47-3;Q9NY47-5	Voltage-dependent calcium channel subunit alpha-2/delta-2;Voltage-dependent calcium channel subunit alpha-2-2;Voltage-dependent calcium channel subunit delta-2	11	11.7	26.068	25.9884	25.798	25.8619	26.1434	25.8811	25.7903	25.7486	24.8806	24.1723	24.8098	24.9456	23.9254	25.1732	25.2749	23.361	+	0.00306493	3.19911	-1.22702	+	0.017925	1.64184	-1.45719	down-regulated
CACTIN	human	Q8WUQ7;Q8WUQ7-2;K7ENY9;K7EIU6;K7EQE3;K7EMQ0	Cactin	10	17.7	26.3056	26.7951	26.2378	26.8697	26.5822	26.23	26.3934	26.7028	26.5839	26.459	26.7524	26.3806	26.4603	26.2451	26.6002	25.9696		0.965537	0.0150483	-0.00811005		0.314615	0.404601	-0.15829	not significant
CACUL1	human	Q86Y37;Q86Y37-4;Q86Y37-2	CDK2-associated and cullin domain-containing protein 1	6	20.3	24.0042	25.5734	24.3024	24.6006	25.5976	25.3293	23.1845	25.2888	24.5586	23.9815	24.2296	25.4119	25.1209	25.0174	25.2823	25.595		1	NaN	0		0.42197	0.294429	0.403853	not significant
CACYBP	human	Q9HB71;Q9HB71-3;Q9HB71-2;B2ZWH1	Calcyclin-binding protein	25	73.2	32.2499	32.1908	32.0613	32.1653	32.1458	32.0891	31.9634	32.0697	31.8113	31.7624	31.9071	31.9054	32.5759	32.4123	32.6572	32.249		0.00392744	3.01981	-0.320271		0.00593712	2.21574	0.406614	not significant
CAD	human	P27708;F8VPD4;H7C3Z5;H7C2E4;H7BZB3	CAD protein;Glutamine-dependent carbamoyl-phosphate synthase;Aspartate carbamoyltransferase;Dihydroorotase	107	58.7	32.9687	32.986	32.9693	32.8831	33.0884	32.863	32.8963	33.0152	32.8425	32.8869	32.9068	32.922	33.1359	33.1239	33.1762	33.2556		0.0948932	1.12387	-0.0622063		0.0111845	1.86083	0.207152	not significant
CADM1	human	Q9BY67;A0A087X1W8;A0A0A0MTJ8;X5DQS5;Q9BY67-5;Q9BY67-4;Q9BY67-3;A0A087X0T8;Q9BY67-2;F5H8J9;F5H125;H0YG94	Cell adhesion molecule 1	15	33.3	29.2608	29.2053	29.4939	29.1984	28.5419	29.0246	28.6928	28.738	29.4466	29.2684	29.4018	29.3052	28.501	28.7723	28.5889	29.1143		0.488401	0.350264	0.0659022		0.970872	0.0103539	-0.00520563	not significant
CADM2	human	Q8N3J6;Q8N3J6-4;Q8N3J6-5;Q8N3J6-2;Q8N3J6-3	Cell adhesion molecule 2	6	20.7	24.8233	25.7165	25.1075	25.2361	25.1314	23.5758	24.401	24.6497	24.4746	23.5346	23.8699	24.2504	26.035	24.0273	23.9555	24.616	+	0.012219	2.27389	-1.18845		1	NaN	0	not significant
CALCOCO2	human	Q13137-4;Q13137;Q13137-3;D6REB0;Q13137-5;Q13137-2;D6RJE7;D6RF70;I3L4E1;I3L493;D6RBI4;H0YBP4;H0Y9G3	Calcium-binding and coiled-coil domain-containing protein 2	9	23.2	25.7885	23.0312	25.5038	26.1869	25.4606	25.7672	25.6266	25.5231	26.4344	25.8035	25.8431	26.2262	26.4536	26.4328	26.8021	26.6309		0.276262	0.618779	0.949221	+	0.000476489	3.98143	0.98547	not significant
CALD1	human	Q05682-5;Q05682-3;E9PGZ1;E7EX44;Q05682-4;Q05682;Q05682-6;Q05682-2;C9J813;C9JEK3;C9JE79;F8WE61	Caldesmon	38	58.1	30.8738	30.5736	30.7573	30.6603	29.9655	29.9482	29.8213	30.0452	29.9889	29.9317	30.0334	30.028	29.6149	29.5967	29.799	29.5475	+	0	4.35742	-0.720761		0.00550761	2.26736	-0.305516	not significant
CALM2;CALM1	human	P0DP25;P0DP24;P0DP23;H0Y7A7;E7ETZ0;E7EMB3;Q96HY3;G3V361;G3V226;M0QZ52;F8WBR5;G3V479;P02585;C9J7T9		15	92.6	34.0645	33.9191	33.5418	33.7716	33.6242	33.6536	33.7403	33.6786	33.7571	33.7128	33.7338	33.8384	33.8907	33.8561	33.7623	33.7195		0.630871	0.222471	-0.0637245		0.0228662	1.52628	0.132941	not significant
CALR	human	P27797;K7EJB9;K7EL50	Calreticulin	30	80.3	33.9508	33.8186	34.0498	33.5899	33.3542	33.5171	33.3535	33.4034	33.7566	33.821	33.6428	33.8218	33.3139	33.243	33.442	33.3749		0.469819	0.368168	-0.0917101		0.239074	0.508803	-0.0635815	not significant
CALU	human	O43852-4;O43852-2;O43852-8;O43852-7	Calumenin	4	7.4	26.5717	26.9195	25.9734	27.1077	24.723	23.3057	25.8123	23.9897	23.9163	25.6835	24.7715	23.0829	25.678	25.7294	23.3057	24.3397	+	0.0190409	2.0088	-2.27948		1	NaN	0	not significant
CALU	human	O43852;O43852-3;O43852-6;O43852-10;O43852-5;O43852-15;O43852-9;O43852-13;O43852-14;O43852-11;H0Y875;O43852-12	Calumenin	20	60	31.3725	31.6792	31.3779	30.9171	31.1401	31.2848	31.4382	31.1019	31.2944	31.5308	31.5842	31.583	31.0593	31.0366	30.8826	31.0922		0.420705	0.416512	0.161437		0.0347426	1.33046	-0.223582	not significant
CAMK1D	human	Q8IU85;Q8IU85-2;A0A087WUR6	Calcium/calmodulin-dependent protein kinase type 1D	8	21.8	25.7756	26.0738	26.3672	25.8231	26.1712	25.8439	25.5282	26.0372	25.3927	25.5397	25.3187	23.6589	24.8848	25.779	25.7276	25.9693		0.0866375	1.17398	-1.03241		0.243721	0.501412	-0.304958	not significant
CAMK2D	human	Q13557;Q13557-8;D6R938;Q13557-10;Q13557-6;Q13557-11;Q13557-3;E9PBG7;E9PF82;Q13557-12;Q13557-9;Q13557-5;Q13557-4;H0Y9J2;H0Y9C2;Q9UQM7;Q9UQM7-2	Calcium/calmodulin-dependent protein kinase type II subunit delta	19	48.9	28.9686	28.9426	28.7227	28.7364	28.0901	28.0004	27.9803	28.3893	28.5533	28.5545	28.4255	28.9028	28.2466	28.1047	28.2377	28.143		0.126273	0.986111	-0.233568		0.438703	0.279873	0.0680089	not significant
CAMK2G	human	Q13555;Q13555-6;Q13555-2;A0A0A0MS52;A0A0A0MT11;Q13555-4;Q13555-8;Q13555-5;Q13555-9;Q13555-10;Q5SWX3;Q13555-3;Q13555-7;Q8WU40;H0Y6G2;H7BXS4;E9PBE8;E7EQE4;D6RHX9;D6RFJ0;E7ERS6;E7ETC9	Calcium/calmodulin-dependent protein kinase type II subunit gamma	14	38.5	27.663	27.6112	27.6225	27.1859	27.3334	27.3136	27.4139	27.3318	27.2335	27.2243	27.1222	27.1984	27.1686	27.3504	27.2783	26.8572		0.0432399	1.52726	-0.326013		0.107448	0.830892	-0.184524	not significant
CAMK4	human	Q16566;D6RE65;D6REY7;D6RCD6	Calcium/calmodulin-dependent protein kinase type IV	21	46.3	28.6526	28.5118	28.5217	28.1971	28.9242	28.6022	28.5516	29.0407	28.5476	28.5239	28.4013	28.6219	29.1542	29.0941	29.1681	29.3948		0.66704	0.194653	0.0528731		0.0169797	1.67072	0.423129	not significant
CAMKK2	human	Q96RR4;Q96RR4-3;Q96RR4-2;Q96RR4-7;Q96RR4-6;Q96RR4-5;Q96RR4-4;F5GZ00;F5H4I7;F5H360	Calcium/calmodulin-dependent protein kinase kinase 2	14	32.3	25.4391	25.6445	26.1421	26.0938	26.0007	25.2023	25.6558	25.5134	25.5835	25.5663	24.4924	25.6151	25.6419	24.3427	25.3103	25.4628		0.190901	0.790096	-0.515554		0.207103	0.564548	-0.403625	not significant
CAMKV	human	Q8NCB2-3;E7ETR1	CaM kinase-like vesicle-associated protein	20	55.7	28.5515	28.4122	28.3476	28.7141	28.6848	28.6246	28.724	28.5314	28.245	28.2109	28.3548	28.2718	28.5988	28.5296	28.4214	28.2685		0.0493293	1.45677	-0.235761		0.0483258	1.17877	-0.186639	not significant
CAMLG	human	P49069;D6RIW3	Calcium signal-modulating cyclophilin ligand	9	49.7	27.4299	27.7246	27.6269	28.0137	27.8329	28.2145	27.9026	27.6704	26.9884	26.9621	26.5882	26.3286	27.5872	27.6233	27.2837	27.2668	+	0.00716042	2.57457	-0.981941		0.0163254	1.68846	-0.464833	not significant
CAMSAP1	human	Q5T5Y3;Q5T5Y3-3;Q5T5Y3-2	Calmodulin-regulated spectrin-associated protein 1	34	33.5	27.9417	27.83	27.4904	27.8161	27.4284	27.4098	27.3537	27.2499	28.0967	27.7978	27.7758	27.9654	27.9456	27.7343	28.244	28.0246		0.336301	0.521642	0.139382	+	0.00217628	2.84433	0.626689	not significant
CAMSAP2	human	Q08AD1;Q08AD1-3;Q08AD1-2;H0Y4Z1	Calmodulin-regulated spectrin-associated protein 2	38	33.6	28.4783	28.6487	28.7871	28.6324	28.6457	28.6268	28.746	28.875	28.5124	28.5424	28.6939	28.7042	29.0042	29.0715	28.9574	28.8633		0.793157	0.107283	-0.0234056		0.0106079	1.88844	0.25072	not significant
CAND1	human	Q86VP6;Q86VP6-2;A0A0C4DGH5;H0YH27;Q86VP6-3;F5H6I6	Cullin-associated NEDD8-dissociated protein 1	62	59.6	32.1096	32.1565	32.1818	32.0533	32.6392	32.4063	32.4575	32.5731	32.0254	32.2013	32.2912	32.1979	32.7766	32.8394	32.8431	32.9508		0.464011	0.374008	0.0536337		0.00299222	2.69156	0.333439	not significant
CANT1	human	Q8WVQ1;Q8WVQ1-3;K7EN15;Q8WVQ1-2	Soluble calcium-activated nucleotidase 1	6	16	25.6449	25.1587	25.6568	25.9446	25.4539	25.5342	25.0846	25.5849	23.8	25.4961	23.7585	24.3094	25.1464	25.3618	25.3281	25.3537	+	0.0415744	1.55616	-1.26027		0.304195	0.417471	-0.116933	not significant
CANX	human	P27824;P27824-2;P27824-3;D6RGY2;H0Y9Q7;D6RDP7;D6RB85;D6RFL1;D6RAU8;H0Y9H1;D6RAQ8;D6RHJ3;D6RD16	Calnexin	45	62.3	33.6543	33.5881	33.4074	33.4929	33.0498	33.317	33.3043	33.3472	33.6596	33.659	33.7381	33.7392	33.1921	33.296	33.1534	33.2524		0.045379	1.49513	0.16331		0.621222	0.157552	-0.0310936	not significant
CAP1	human	Q01518;Q01518-2;Q5T0R1;Q5T0R7;Q5T0R6;Q5T0R5;Q5T0R4;Q5T0R3;Q5T0R2;Q5T0R9;Q5T0S3;Q5T0R8;P40123-3	Adenylyl cyclase-associated protein 1	33	69.1	31.6266	31.7118	31.9182	31.5695	31.9446	31.7245	31.6516	32.0753	31.9011	31.6259	31.8866	31.7089	32.1287	32.1516	32.2648	32.1313		0.534568	0.305451	0.0740795		0.0166212	1.67931	0.320104	not significant
CAPG	human	P40121;P40121-2;E7ENU9;H7C0X8;B8ZZL6	Macrophage-capping protein	6	26.4	25.0561	24.8553	24.6968	23.7811	24.0143	24.658	24.3627	24.0846	25.0608	23.1744	24.0958	25.5013	25.0323	24.7524	25.0441	25.0639		0.830291	0.0854396	-0.139249	+	0.00572603	2.25434	0.693262	not significant
CAPN1	human	P07384;E9PLX0;E9PJJ3;E9PLC9;E9PMC6;E9PJA6;E9PSA6;E9PQB3;E9PRM1;E9PIA9;E9PL37	Calpain-1 catalytic subunit	20	30.3	28.1597	28.0668	27.9567	28.1365	28.3541	28.1138	28.1008	27.8424	27.9535	27.7555	27.9138	27.7177	28.2589	28.309	28.4947	28.3486		0.0274419	1.79563	-0.244799		0.0543173	1.12537	0.250014	not significant
CAPN2	human	P17655;P17655-2	Calpain-2 catalytic subunit	23	36.9	28.7359	28.7819	28.7659	28.4961	28.9138	28.6916	28.6184	28.8539	28.6108	28.5008	28.5573	28.8693	28.7941	28.8575	29.1276	29.0277		0.620452	0.230997	-0.0603914		0.0920104	0.895761	0.182271	not significant
CAPN5	human	O15484;E7EV01;K7EP62;E9PS73	Calpain-5	11	18.9	25.2592	25.3514	25.0075	25.7531	25.176	25.6731	25.892	25.2614	25.3798	25.6788	25.6625	25.4268	25.3337	25.3924	25.623	25.7068		0.341431	0.51501	0.19417		0.932025	0.0237452	0.0133514	not significant
CAPNS1	human	P04632;A0A0C4DGQ5;A0A075B7C0;K7ELJ7;U3KQE2;K7EIV0;K7EKD8;U3KPR7;K7EM73;Q96L46;K7ES78;K7EMQ1	Calpain small subunit 1	10	48.9	29.0731	28.8737	28.8344	29.0278	28.8087	28.7892	29.0097	29.1012	28.7962	29.1642	29.1085	29.4175	28.9268	29.0275	29.2974	29.2258		0.307302	0.564664	0.169324		0.106273	0.836239	0.192163	not significant
CAPRIN1	human	Q14444;Q14444-2;G3V153;E9PLA9	Caprin-1	25	47.1	31.6135	31.7018	31.6505	31.7131	31.3893	31.2544	31.1679	31.537	31.7103	31.7147	31.6127	31.5722	31.5242	31.6073	31.6237	31.5791		0.719961	0.155749	-0.0172663		0.0201417	1.58997	0.246399	not significant
CAPZA1	human	P52907	F-actin-capping protein subunit alpha-1	13	73.1	31.0614	31.0413	30.9904	31.0974	31.2075	31.0149	30.9361	31.0764	31.1255	30.7118	30.9348	30.8391	31.2802	31.3209	31.3863	31.5366		0.187002	0.799646	-0.144831		0.00652537	2.15379	0.322263	not significant
CAPZA2	human	P47755;F8W9N7;A0A0D9SET8;C9JUG7;P47755-2;F8WED3	F-actin-capping protein subunit alpha-2	11	64.7	29.92	29.1183	29.2729	28.8288	29.3205	29.2747	29.3399	29.4054	29.2613	28.8629	29.0561	29.325	29.5356	29.7394	29.6892	29.5056		0.588882	0.256193	-0.158689		0.00456719	2.36866	0.282288	not significant
CAPZB	human	P47756-2;B1AK87;B1AK88;P47756;B1AK85	F-actin-capping protein subunit beta	20	72.8	31.8181	31.7603	31.4592	31.4827	31.438	31.2227	31.256	31.6274	31.5593	31.3388	31.3581	31.3452	31.477	31.5432	31.5724	31.4297		0.0948908	1.1241	-0.229755		0.206114	0.566254	0.119559	not significant
CARHSP1	human	Q9Y2V2;H3BSW7;H3BUY4;H3BPY5;H3BNU9;H3BTK3;I3L3X8	Calcium-regulated heat stable protein 1	9	78.9	29.4522	29.6192	28.7413	29.888	29.3775	29.613	29.5094	29.8828	30.3037	29.466	29.6382	30.2955	29.8337	29.9898	30.0305	30.0144		0.20911	0.749134	0.500656		0.0147923	1.72704	0.371462	not significant
CARM1	human	Q86X55;Q86X55-1;Q86X55-2;K7EQA8;K7EPK1;K7EK20;K7EIQ8;K7EQB9	Histone-arginine methyltransferase CARM1	20	42.4	29.2983	29.2038	29.6685	29.3567	29.5533	29.2719	29.372	29.5099	29.25	29.2383	29.1488	29.2306	29.8038	29.7281	29.6445	29.5629		0.189933	0.792458	-0.164911		0.016455	1.68274	0.258063	not significant
CARS	human	P49589-3;P49589;P49589-2;B4DKY1;E9PLP0;E9PRS8;C9JLN0	Cysteine--tRNA ligase, cytoplasmic	40	55.4	29.2869	29.4345	29.5334	29.6651	29.6471	29.577	29.5714	29.4631	29.8158	29.7638	29.6517	29.6423	29.9241	29.8842	29.9901	29.9657		0.0538235	1.41087	0.238388		0.000409704	3.8221	0.376378	not significant
CARS2	human	Q9HA77;H0YFF0;H0YFV1;F5H623;A0A087WWV1;F5H579	Probable cysteine--tRNA ligase, mitochondrial	12	26.4	26.4291	26.6665	26.9233	26.241	26.6693	27.118	27.0052	26.8999	26.8329	26.678	26.8746	23.7682	26.6345	26.8643	23.6956	26.3944		0.558229	0.283376	-0.526557		0.162874	0.660832	-1.02588	not significant
CASC3	human	O15234;J3KSY7;K7EQ38	Protein CASC3	8	14.5	26.6074	25.9026	25.7368	25.5996	25.7027	25.5974	25.948	25.9822	26.1186	26.3152	25.6352	26.1853	25.9743	25.6194	25.9843	25.7556		0.737215	0.144173	0.101945		0.803529	0.071521	0.0257969	not significant
CASC4	human	Q6P4E1;Q6P4E1-5;Q6P4E1-4;Q6P4E1-2;H0YMR0;H0YM51;Q6P4E1-3	Protein CASC4	11	32.6	25.1945	26.3671	24.8208	27.7461	26.84	27.0139	26.9005	26.6899	26.4605	26.7077	26.4796	26.3468	27.2066	26.9642	27.1004	26.8134		0.547707	0.293697	0.466508		0.140235	0.718378	0.16005	not significant
CASC5	human	Q8NG31;Q8NG31-2;E9PPJ1;Q8NG31-3;Q8NG31-4;H0YCZ2;H0YEY7	Protein CASC5	22	11.8	25.8216	27.5588	26.8345	22.8044	26.3082	26.0369	25.9401	25.8206	26.4758	27.1127	26.8369	25.8672	26.7468	25.6552	26.3623	26.6622		0.517747	0.321177	0.818326		0.200848	0.576184	0.330142	not significant
CASK	human	O14936-4;O14936-6;O14936-2;O14936;O14936-3;Q5JS74;Q5JS72;O14936-5;Q5JS79	Peripheral plasma membrane protein CASK	30	38.9	29.2158	29.2289	29.3599	29.1618	28.9663	28.9763	28.9224	29.2482	28.8217	28.7339	28.973	28.9644	28.7216	28.8276	28.9683	29.024		0.00666227	2.67233	-0.368367		0.153372	0.684482	-0.14291	not significant
CASKIN2	human	Q8WXE0;Q8WXE0-2;J3QRN1	Caskin-2	10	13.6	24.423	24.7265	23.5594	25.3073	25.3072	25.4648	23.3563	24.7371	24.2089	24.194	25.3243	24.9704	25.2382	26.0132	25.6941	24.1605		1	NaN	0		0.32563	0.391123	0.560163	not significant
CASP2	human	P42575;P42575-2;C9JRR9;A0A087WYM1;P42575-3	Caspase-2;Caspase-2 subunit p18;Caspase-2 subunit p13;Caspase-2 subunit p12	11	29.4	26.2667	25.82	26.6458	25.3434	26.1736	25.6488	25.764	26.0076	25.877	26.4429	25.898	25.8071	26.0389	25.6197	25.9081	25.9145		0.968518	0.0135633	-0.0127544		0.812895	0.0679118	-0.0281754	not significant
CASP3	human	P42574;A8MVM1;C9JXR7	Caspase-3;Caspase-3 subunit p17;Caspase-3 subunit p12	11	35.4	27.308	26.9812	27.9704	27.8296	27.8664	27.7734	27.5691	27.8089	28.1264	28.0831	28.2737	28.3583	28.3167	28.8244	28.7982	28.8342	+	0.0418175	1.5543	0.688096	+	0.000938346	3.24841	0.938906	up-regulated
CAST	human	P20810-2;E9PCH5;P20810;P20810-5;P20810-4;P20810-8;E7ES10;E7EVY3;B7Z574;A0A0C4DGB5;P20810-3;P20810-9;P20810-10;P20810-7;P20810-6;E9PDE4;H0Y7F0;H0Y9H6;E7EQ12;A0A0A0MR45;E7EQA0;H0YD33;F8W7E0;A0A0C4DGD1;D6RC54;D6RAA8;H0YA91;E7EQK6;H0Y944;E9PSG1;D6RBZ8	Calpastatin	21	42.4	28.6239	28.5559	28.3954	28.3579	28.3548	28.1565	27.9503	28.2958	28.1493	28.1456	28.2431	28.1398	28.0993	28.2455	28.094	28.0405		0.00926431	2.43401	-0.313777		0.427057	0.289824	-0.0695372	not significant
CAT	human	P04040	Catalase	25	51.2	29.638	29.9924	29.6197	30.0677	30.1678	30.0168	29.9998	29.9746	29.9473	30.1278	29.9326	30.1528	29.8492	30.0176	30.038	29.7642		0.186313	0.80207	0.210651		0.126847	0.761086	-0.122507	not significant
CBFA2T2;DKFZp313F2116	human	O43439;O43439-5;O43439-2;O43439-4;Q68DC6	Protein CBFA2T2	4	9.9	27.7468	27.1861	26.9943	27.368	26.9591	26.9958	26.9272	26.7523	26.7031	26.8118	26.9125	27.0165	26.8489	27.0113	26.9295	26.7752		0.0524413	1.42733	-0.462854		0.770545	0.0848165	-0.0173831	not significant
CBFB	human	Q13951-2;J3KRT0;H3BSC0;J3KTD8	Core-binding factor subunit beta	12	48.1	28.3038	28.2533	28.0678	28.2191	28.3791	28.2944	28.1428	28.0034	28.5896	28.5082	28.4464	28.5598	29.0442	28.8318	29.2179	29.1573		0.00617361	2.72691	0.315001	+	0.00115342	3.44588	0.857899	not significant
CBFB	human	Q13951;J3KS23	Core-binding factor subunit beta	2	10.4	23.1183	25.1147	25.0846	23.7643	24.6148	24.9854	24.6862	24.5328	25.9355	26.5051	26.6362	26.4963	26.5136	26.3517	26.5545	26.5845	+	0.0137247	2.18613	2.1228	+	0	5.4406	1.79622	up-regulated
CBL	human	P22681;A0A0U1RR39;A0A1B0GW38;A0A0U1RQX8	E3 ubiquitin-protein ligase CBL	20	31.2	27.6253	27.503	27.6093	27.5319	27.5886	27.2837	27.3555	27.5026	27.6436	27.4882	27.5423	27.415	27.7071	27.8251	27.7306	27.7491		0.496803	0.341727	-0.0450926		0.00499928	2.31567	0.320411	not significant
CBLL1	human	Q75N03;Q75N03-2;C9J2P9;C9K074;F8WEM5	E3 ubiquitin-protein ligase Hakai	11	30.1	26.8588	27.0596	27.2075	27.1483	26.7599	26.7387	26.5647	26.3828	26.4142	27.2133	26.6647	26.9966	26.2076	26.669	26.3284	26.5534		0.282949	0.606044	-0.246378		0.192976	0.592766	-0.171934	not significant
CBR1	human	P16152;E9PQ63;A8MTM1;P16152-2	Carbonyl reductase [NADPH] 1	20	79.4	30.4913	30.5443	30.3333	30.2087	30.8914	30.6623	30.7889	30.9075	30.3628	30.4257	30.336	30.2442	31.3693	31.3195	31.3782	31.2667		0.595625	0.250152	-0.0522623	+	0.0004	3.80512	0.520909	not significant
CBR3	human	O75828	Carbonyl reductase [NADPH] 3	9	35.7	27.8771	27.5069	27.1937	27.284	28.075	27.6503	27.6106	27.8539	27.7652	27.3801	27.9699	27.7323	28.0816	27.7941	28.1607	28.2409		0.288372	0.59538	0.246459		0.0791021	0.963223	0.271895	not significant
CBR4	human	Q8N4T8;Q8N4T8-2;H0Y962	Carbonyl reductase family member 4	5	36.3	25.6971	24.025	25.9938	23.0627	25.3703	24.6439	25.2417	24.9408	25.2232	25.4257	25.3388	24.8835	25.137	25.495	25.1965	23.6876		0.527491	0.313004	0.523166		0.636432	0.148804	-0.170154	not significant
CBS	human	P35520;P0DN79;P35520-2;C9JMA6;H7C2H4;H7C1W6;H7C2W0	Cystathionine beta-synthase	28	68.6	31.029	30.9547	30.9969	30.9359	30.9627	30.687	30.8442	31.0093	30.6767	30.6782	30.8296	30.6251	31.1315	31.2735	31.2061	31.0394		0.00469106	2.88376	-0.27672		0.0134104	1.76848	0.286803	not significant
CBWD2;CBWD1;CBWD5;CBWD3;CBWD6;CBWD7	human	Q8IUF1;C9J3G2;Q9BRT8;Q9BRT8-3;Q9BRT8-2;Q5RIA9;Q5JTY5;A0A087X140;A0A0A6YYH9;Q5RIB0;A0A0A0MRU4;Q5JTY5-2;Q4V339;F2Z2T4;A0A087WWG3;H0Y5V3;Q5RIA9-3;A0A0B4J2F1;A0A087WTC0;F8WEG4;A0A087WZQ3;F8WEU0;Q9BRT8-4;A0A0B4J1T6;Q5RIB5;Q5JTY2;Q5RIB3;H0Y857;Q6NVZ8;A0A0B4J2E3;E7EUZ7;A0A087WYD2;A0A087X1C0	COBW domain-containing protein 2;COBW domain-containing protein 1;COBW domain-containing protein 5;COBW domain-containing protein 3;COBW domain-containing protein 6	9	34.4	25.3125	25.5219	25.6216	26.2266	26.2505	25.8273	25.8431	26.5595	26.1314	25.2137	25.4245	26.1944	26.1432	26.1452	25.8887	26.0766		#VALUE!	0.0803322	0.0703802		#VALUE!	0.11278	-0.0566459	not significant
CBX1	human	P83916;J3KS05;B5MD17;K7ELA4;C9JWS9	Chromobox protein homolog 1	8	42.7	30.2379	30.1817	30.4645	29.7132	29.6358	30.4069	30.0673	29.9877	30.37	30.126	30.1375	30.531	29.8465	29.8302	29.8866	29.8007		0.513679	0.32449	0.141788		0.224992	0.532704	-0.1834	not significant
CBX2	human	Q14781;Q14781-2	Chromobox protein homolog 2	11	25.8	27.6932	27.5953	27.2771	27.4269	27.0047	27.4249	27.2315	27.3764	27.037	26.7295	26.4929	26.6594	26.3247	26.4238	26.7347	26.7206	+	0.00619244	2.71782	-0.768426	+	0.00328309	2.62993	-0.70843	down-regulated
CBX3	human	Q13185;S4R2Y4;B8ZZ43;C9JMM0	Chromobox protein homolog 3	7	33.3	30.3849	30.7192	30.7354	30.8556	30.8201	31.0644	31.1977	30.8991	31.155	31.5197	30.7162	30.6225	30.6193	30.9186	31.1334	30.6607		0.236374	0.69193	0.329592		0.240095	0.506833	-0.162306	not significant
CBX4	human	O00257;O00257-3;F8WCW6;I3L4F1	E3 SUMO-protein ligase CBX4	10	22.1	26.8478	27.1307	27.0819	27.1508	26.7871	26.3897	26.5583	26.6092	27.3391	27.221	27.2703	27.4938	26.8557	26.9315	26.6741	26.7666		0.0351207	1.63914	0.278267		0.048782	1.17404	0.220896	not significant
CBX5	human	P45973;F8VNY3	Chromobox protein homolog 5	13	70.2	31.3636	31.7217	31.5982	31.4416	31.1797	31.6114	31.4697	31.2878	31.1943	31.2497	31.2994	31.2183	30.8922	30.885	31.0256	31.0216		0.0235524	1.88997	-0.290865		0.00588695	2.23039	-0.431018	not significant
CBX6	human	O95503;B0QXZ6	Chromobox protein homolog 6	5	18.9	24.5096	24.5809	24.507	24.3934	24.2373	24.5782	24.483	24.4481	23.8431	23.6979	23.8526	23.6228	25.0339	24.5353	24.2558	24.2583	+	0	4.44698	-0.743602		0.606431	0.165115	0.0841827	not significant
CBX8	human	Q9HC52;C9J6K3;C9JM54	Chromobox protein homolog 8	17	53.7	28.6739	28.6758	28.8633	28.8539	28.5307	28.6429	28.7147	28.606	28.7641	28.757	28.7682	28.9097	28.5843	28.686	28.5392	28.575		0.657666	0.202718	0.033042		0.513785	0.222145	-0.027472	not significant
CC2D1A	human	Q6P1N0;Q6P1N0-2;K7EMP1;K7EJY5	Coiled-coil and C2 domain-containing protein 1A	28	36.6	28.9813	29.0594	29.0953	29.0989	28.5265	28.4792	28.4917	28.6129	28.4494	28.4556	28.5534	28.4119	28.289	28.063	28.2428	28.245	+	0	5.1756	-0.591158		0.0023309	2.79106	-0.317666	not significant
CCAR1	human	Q8IX12;Q8IX12-2;A0A0C4DGG8;F5H2E6;F5H1H2;F5H3E1;H0YFJ7;F5H7M9;F5H1L3;F5H3I8	Cell division cycle and apoptosis regulator protein 1	46	41.5	31.1003	31.0518	31.1277	31.1962	30.8296	30.9287	30.9584	30.9516	30.9667	30.9093	30.956	30.8906	30.6043	30.6983	30.791	30.6947		0.00599291	2.75592	-0.188336		0.00443152	2.4067	-0.220037	not significant
CCAR2	human	Q8N163;Q8N163-2;H0YB24;G3V119;A0A087X2B6;E5RHJ4;H0YC69;E5RFJ3;E5RGU7;H0YC58;E5RHH8	Cell cycle and apoptosis regulator protein 2	60	69.8	32.4096	32.206	32.3298	32.357	31.9103	31.8364	31.8459	31.9612	32.2451	32.2187	32.0792	32.2576	31.6195	31.763	31.6273	31.6998		0.0998492	1.09712	-0.125453		0.00424085	2.48745	-0.211032	not significant
CCBL1	human	Q16773;B7Z4W5;Q16773-2;Q5T278;Q16773-3;Q5T276;Q5T277	Kynurenine--oxoglutarate transaminase 1	9	31	26.3958	25.8748	25.7802	23.0467	26.5436	26.3055	26.1577	26.0848	25.5906	25.9904	25.8731	25.8411	26.4368	24.5904	26.2472	26.9041		0.535717	0.303961	0.549413		0.593784	0.172244	-0.22826	not significant
CCBL2	human	Q6YP21;Q6YP21-3;A0A0A0MRN7;Q6YP21-2	Kynurenine--oxoglutarate transaminase 3	17	45.4	29.8291	29.8549	29.4635	29.6889	29.6166	29.8055	29.7153	29.7439	29.3524	29.4177	29.7154	29.3671	29.5224	29.6831	29.4819	29.759		0.115543	1.0275	-0.245989		0.152122	0.688274	-0.108729	not significant
CCDC101	human	Q96ES7;H3BN84;H3BPL5	SAGA-associated factor 29 homolog	6	28	25.5999	25.1059	25.4079	26.0624	25.6938	26.0662	26.0085	23.662	24.876	24.8548	24.3276	25.6987	25.1201	25.0994	24.8426	25.2924		0.158885	0.879643	-0.604762		0.578582	0.181493	-0.268951	not significant
CCDC115	human	Q96NT0;B8ZZ99;F8WCZ3;Q96NT0-2	Coiled-coil domain-containing protein 115	4	41.7	26.3222	24.3763	25.2236	25.6061	24.5591	24.3861	24.502	23.7214	25.6963	25.8025	26.0356	25.5916	23.9284	23.4469	24.5507	25.5828		0.41152	0.42687	0.399499		1	NaN	0	not significant
CCDC117	human	Q8IWD4;Q8IWD4-4;Q8IWD4-3;Q8IWD4-2;F8WBN8;B0QYH1	Coiled-coil domain-containing protein 117	3	12.2	24.3496	24.2982	24.5115	24.1088	22.9972	24.3641	24.7547	23.3151	23.8486	23.8753	24.4293	24.3549	23.0114	24.9624	22.7387	24.9251		0.355173	0.496374	-0.190012		1	NaN	0	not significant
CCDC12	human	Q8WUD4;J3KR35;C9JUN5;S4R331	Coiled-coil domain-containing protein 12	13	63.9	28.1499	28.2238	28.3016	28.1997	27.4682	27.6188	27.6511	27.3626	28.22	28.1845	28.216	28.0051	27.435	27.383	27.5634	27.5405		0.37411	0.469699	-0.0623536		0.509337	0.224967	-0.0446715	not significant
CCDC124	human	Q96CT7;M0R2F5	Coiled-coil domain-containing protein 124	17	54.7	30.6772	30.721	30.8775	30.9481	30.4218	30.3585	30.4401	30.5148	30.6172	30.6085	30.491	30.4162	30.3128	30.528	30.5857	30.46		0.0256872	1.8378	-0.272724		0.50646	0.226857	0.0378342	not significant
CCDC130	human	P13994;K7ELI4;K7ES43;K7EJZ6	Coiled-coil domain-containing protein 130	11	34.1	25.695	25.208	25.2734	23.5179	25.8012	25.3667	25.0445	25.4091	26.2982	26.3271	26.2018	26.343	25.9253	25.8269	25.8669	25.8653	+	0.0430276	1.52972	1.36894		0.0194491	1.60756	0.465695	not significant
CCDC132	human	Q96JG6;Q96JG6-3;H0Y7Q2;C9JA29;Q96JG6-2;H7BZP1;F8WDT1;F2Z3F0	Coiled-coil domain-containing protein 132	16	20.2	25.9536	25.6227	25.7152	26.1318	25.5395	25.46	26.0596	25.9901	25.7951	25.5254	25.7442	23.6726	25.5036	25.649	26.2169	25.9627		0.279773	0.612068	-0.6715		0.693307	0.119064	0.070704	not significant
CCDC134	human	Q9H6E4;B0QY51	Coiled-coil domain-containing protein 134	6	32.8	26.9851	27.1533	26.8707	26.5688	27.4087	26.6734	26.9685	26.9771	26.6886	26.6334	26.9393	26.7777	27.1011	26.8073	26.9094	26.8502		0.411358	0.427945	-0.13473		0.518615	0.218404	-0.0899081	not significant
CCDC137	human	Q6PK04;I3L0U5;I3L4F6	Coiled-coil domain-containing protein 137	14	46.7	27.6401	27.915	27.7317	27.803	27.9501	28.3537	27.7993	28.059	27.8834	28.0335	28.0603	27.8175	27.4521	27.9032	27.7838	27.4702		0.0960867	1.11674	0.176216		0.0406301	1.26376	-0.3882	not significant
CCDC14	human	Q49A88;J3QT39;A0A0A0MR27;Q49A88-2;Q49A88-3;Q49A88-6;Q49A88-4;Q49A88-5;C9JWZ1;H7C5T3;C9JU82	Coiled-coil domain-containing protein 14	5	6.3	24.4481	25.0008	24.3836	24.0904	23.8393	24.5668	24.5363	24.4308	27.2089	27.372	27.1844	27.4424	24.305	24.0089	23.4664	25.4036	+	0	5.09987	2.82117		1	NaN	0	not significant
CCDC167	human	Q9P0B6	Coiled-coil domain-containing protein 167	4	26.8	23.8181	24.6128	25.3011	25.8621	25.0474	24.7224	24.5086	25.0248	25.4341	25.5751	23.9881	24.4679	24.6523	23.4915	24.8212	23.7071		1	NaN	0		0.0839228	0.938661	-0.657791	not significant
CCDC22	human	O60826	Coiled-coil domain-containing protein 22	17	32.4	26.5522	26.7127	26.2278	26.6418	26.9584	26.5071	26.4555	26.797	26.1298	26.375	26.891	26.7119	26.8598	27.2353	26.9947	26.2033		0.972908	0.0111911	-0.00668383		0.50147	0.230919	0.143792	not significant
CCDC25	human	Q86WR0;G3V121;B7Z2L8;Q86WR0-2;Q0VGD4	Coiled-coil domain-containing protein 25	10	49.5	28.1279	27.7388	28.2058	27.6525	28.1844	28.133	28.0986	27.8549	27.445	27.8074	27.84	27.4266	27.9374	27.7814	27.8012	27.7892		0.169022	0.850359	-0.301503		0.0205459	1.58358	-0.240419	not significant
CCDC43	human	Q96MW1;Q86WV7;Q96MW1-2;K7ER24	Coiled-coil domain-containing protein 43	8	30.4	27.5035	27.3443	27.4359	27.2324	27.3414	26.7486	26.4759	26.8383	27.6698	27.3899	27.6466	27.7176	27.0337	26.906	27.163	27.4513		0.0691548	1.28029	0.226977		0.172875	0.638425	0.287455	not significant
CCDC47	human	Q96A33;Q96A33-2;A0A087WYW6;J3QR89	Coiled-coil domain-containing protein 47	25	49.1	31.3676	31.4064	31.2036	31.2996	31.1346	31.4294	31.2748	31.3961	31.408	31.4418	31.5209	30.894	31.28	31.15	31.1654	31.1829		0.983482	0.00696768	-0.00310802		0.123723	0.772315	-0.114129	not significant
CCDC50	human	Q8IVM0;Q8IVM0-2	Coiled-coil domain-containing protein 50	9	45.8	24.3148	27.2725	27.0708	26.9197	26.3878	26.3352	27.0258	26.4088	26.7991	26.2737	26.4934	26.8312	26.897	26.8647	26.7543	26.9536		0.794204	0.106552	0.204913		0.0717499	1.00425	0.328001	not significant
CCDC51	human	Q96ER9;Q96ER9-2;C9JSW8;C9JPZ8	Coiled-coil domain-containing protein 51	11	31.6	26.8896	26.8846	27.3377	26.8643	27.6453	27.804	27.9476	27.2984	27.4363	27.4516	27.5733	26.7651	27.7862	27.5714	27.6231	27.5177		0.230722	0.702983	0.31251		0.687824	0.121725	-0.0492463	not significant
CCDC53	human	Q9Y3C0;F5GZ97;H0YGN0;F5GWI9;F5GXZ7	WASH complex subunit CCDC53	4	29.9	25.4504	26.0352	25.4331	25.7283	26.0692	25.8452	25.9636	25.9809	24.8948	24.9884	25.6754	25.6961	25.8788	26.1054	26.343	25.7525		0.260452	0.645828	-0.348106		0.629422	0.153009	0.0551872	not significant
CCDC58	human	Q4VC31;C9JQ41;H7C525;C9JBU9	Coiled-coil domain-containing protein 58	8	70.8	28.5611	28.9646	28.9215	28.3727	28.4787	28.5641	28.7466	28.5428	28.0278	28.1175	28.633	28.1043	28.1671	28.1401	28.296	28.4091		0.067836	1.29074	-0.484287		0.00747794	2.09715	-0.329976	not significant
CCDC59	human	Q9P031;F8VNY5	Thyroid transcription factor 1-associated protein 26	10	43.6	28.6661	28.2625	28.23	28.4882	28.0448	28.0044	28.0919	28.0391	28.7656	28.2875	28.0885	28.3012	27.9448	28.06	27.8238	28.1114		0.794147	0.10672	-0.050982		0.320997	0.396371	-0.060039	not significant
CCDC6	human	Q16204	Coiled-coil domain-containing protein 6	23	58	28.7071	28.4158	28.4934	28.5947	28.2688	27.9313	27.8099	28.1123	28.7012	28.5683	28.4718	28.5884	28.4171	28.516	28.3567	28.5053		0.738602	0.142924	0.0296516		0.00760536	2.08937	0.418182	not significant
CCDC77	human	Q9BR77;Q9BR77-2;F5H0W5;F5H5Q8	Coiled-coil domain-containing protein 77	8	20.7	25.583	25.5685	25.5282	25.6973	23.6991	23.8861	23.2026	25.5997	23.6619	25.4345	25.7289	25.5589	24.0437	25.1507	24.8547	24.0151		0.377533	0.465603	-0.498189		1	NaN	0	not significant
CCDC82	human	Q8N4S0;F5H777;Q8N4S0-2	Coiled-coil domain-containing protein 82	6	15.6	24.0667	24.2998	24.5526	25.1665	23.7108	23.8168	23.6965	24.3581	25.1595	25.2985	25.7319	25.7286	24.669	24.3602	24.7288	24.5308	+	0.0244091	1.85734	0.958211	+	0.00793533	2.06282	0.67666	up-regulated
CCDC85C	human	A6NKD9;H0YJE0;G3V5D5;G3V2D7;H0YJY5;G3V4C8	Coiled-coil domain-containing protein 85C	7	23.2	23.8029	23.8139	23.5224	26.2122	25.6278	25.493	25.099	25.8257	23.9235	25.6742	23.9445	25.5459	25.6407	25.6228	25.6802	24.7647		1	NaN	0		0.698582	0.116486	-0.0843005	not significant
CCDC86	human	Q9H6F5;H0YG79;Q9H6F5-2	Coiled-coil domain-containing protein 86	21	69.4	30.5721	30.4438	30.3568	30.346	29.9502	30.1518	30.2696	29.9757	30.3995	30.4812	30.299	30.4177	29.9307	29.9562	29.9708	30.1607		0.680013	0.184109	-0.0303512		0.325944	0.390682	-0.0822377	not significant
CCDC88A	human	Q3V6T2;Q3V6T2-2;Q3V6T2-4;Q3V6T2-3;Q3V6T2-5;H7C2C6;H0Y470;A0A087WXD9;H0Y7U8;H0Y7K3;C9J225	Girdin	56	33.7	29.383	29.3157	29.2266	29.3161	29.0199	28.5867	28.6849	28.7502	28.7664	28.7098	28.7307	28.7213	28.9521	28.9343	28.9215	28.8762	+	0	5.55214	-0.578302		0.10097	0.856949	0.16061	not significant
CCDC9	human	Q9Y3X0;M0QZR0;M0QYB4	Coiled-coil domain-containing protein 9	6	14.5	25.1598	25.2156	24.4822	25.4954	24.8227	24.4468	24.1933	24.6132	24.5315	24.5557	24.3111	24.6906	24.3695	24.718	24.6682	24.5188		0.064603	1.31661	-0.566042		0.691966	0.119744	0.0496402	not significant
CCDC90B	human	Q9GZT6;Q9GZT6-2;H0YF06;Q9GZT6-3;J3KN19;E9PKQ5;E9PPJ7;H0YD95;E9PRC2	Coiled-coil domain-containing protein 90B, mitochondrial	10	51.2	25.9827	25.8679	26.2096	26.896	26.0215	26.516	26.4653	26.8547	26.1921	26.4658	27.0473	26.5274	26.3595	26.5519	26.5719	26.9218		0.35111	0.501156	0.319124		0.446179	0.272841	0.136901	not significant
CCDC91	human	Q7Z6B0;Q7Z6B0-2;A0A0A0MTP0;A0A0A0MTK0;Q7Z6B0-3;F5GWR1;F5GWB1;H0YGB4;F5GZH9	Coiled-coil domain-containing protein 91	5	11.1	24.9042	25.6026	24.0831	27.2896	24.9566	24.3368	24.8275	25.0612	25.0803	25.3584	24.9018	25.8396	23.13	25.1565	25.3133	24.6517		0.823341	0.0893629	-0.174874		0.593156	0.172529	-0.232635	not significant
CCDC93	human	Q567U6;F8W9X7;H7C050	Coiled-coil domain-containing protein 93	20	34.5	25.7236	25.6122	25.911	25.9565	25.3242	25.42	25.1118	25.3398	25.3019	25.7106	25.8225	25.55	25.3501	25.3945	25.3437	25.3972		0.223016	0.719508	-0.20458		0.250755	0.490082	0.0724196	not significant
CCDC94	human	Q9BW85;M0R2S3	Coiled-coil domain-containing protein 94	13	47.7	28.0145	28.1023	28.0509	27.9751	27.7502	27.3908	27.8866	28.087	28.245	27.689	27.6905	28.0661	27.4759	27.4791	27.5959	27.4062		0.497384	0.340897	-0.113043		0.0760158	0.977631	-0.289348	not significant
CCDC97	human	Q96F63	Coiled-coil domain-containing protein 97	11	49.6	26.4159	26.9209	26.2729	26.1022	26.5013	26.7786	26.3452	26.0631	24.2353	26.9792	25.8964	26.988	26.9281	26.7863	26.6503	26.5869		0.603117	0.243509	-0.403268		0.0789442	0.964783	0.315901	not significant
CCNA2	human	P20248	Cyclin-A2	9	33.8	24.4258	25.1888	23.9455	23.9449	25.6929	24.9423	25.8778	23.589	25.1316	25.5897	25.804	24.6609	25.7551	25.2838	25.59	25.8924		1	NaN	0		0.232677	0.519565	0.6048	not significant
CCNB1	human	P14635;E9PC90;P14635-2;H0YA62;D6RHI0	G2/mitotic-specific cyclin-B1	12	32.6	27.8004	27.8443	28.1183	28.199	27.668	27.5944	27.7913	27.6598	30.2946	29.8932	30.2278	29.9982	29.4801	29.4533	29.4562	29.6084	+	0	5.33158	2.11295	+	0	7.28981	1.82116	up-regulated
CCNB2;CCNB2V	human	O95067;H1UBN3;H0YMP3	G2/mitotic-specific cyclin-B2	18	54.8	27.5013	27.4024	27.9832	27.7579	28.3709	28.0178	27.9925	28.2922	27.9789	27.8125	27.7482	27.8692	28.5759	28.5835	28.428	28.6792		0.254835	0.656379	0.191015		0.00892672	1.97489	0.398285	not significant
CCNC	human	P24863;H0YBQ5;J3KP90;E5RFK5;P24863-2;E5RFX8;E5RI39;G5E954;E5RIH8;Q5JV82	Cyclin-C	4	12.7	25.5109	25.268	25.1586	23.9935	24.093	23.1453	24.6164	25.7781	24.3555	25.2485	24.5029	25.5629	23.8262	24.9143	24.7396	24.0852		0.889465	0.0514204	-0.0652843		1	NaN	0	not significant
CCND1	human	P24385;F5H437	G1/S-specific cyclin-D1	10	34.6	26.1851	25.1087	25.6816	25.1433	26.1089	25.1952	26.0068	26.3354	25.0055	25.7302	26.7938	25.9375	26.4013	26.4536	26.5941	25.8754		1	NaN	0		0.150902	0.691273	0.419512	not significant
CCNH	human	P51946;D6RHI7;D6RG18	Cyclin-H	7	25.4	25.3469	25.3905	25.08	23.5302	23.9087	25.8539	25.1959	23.7595	25.2391	25.3461	25.6031	25.4348	25.5817	25.3245	25.109	25.574		0.284859	0.600654	0.568867		0.161133	0.664748	0.717802	not significant
CCNK	human	O75909;O75909-4;O75909-1;G3V5E1;G3V2Q3;O75909-2;G3V235	Cyclin-K	10	26	27.9413	28.0049	28.0673	27.9349	27.6892	27.8541	27.7229	27.6253	27.4845	27.5811	27.9153	27.7544	27.3767	27.5785	27.4147	27.5079		0.0355423	1.63497	-0.303278		0.008	2.05702	-0.253428	not significant
CCNL1	human	Q9UK58;Q9UK58-6;Q9UK58-4;Q9UK58-5;H7C4G1	Cyclin-L1	10	18.4	26.4112	26.5815	26.418	27.174	26.7334	26.9605	27.0619	26.8848	27.5945	27.9559	27.2213	27.4268	27.2209	27.2844	27.2209	27.0898	+	0.0177725	2.04493	0.903473		0.00893588	1.97374	0.293878	not significant
CCNT1	human	O60563;A0A1W2PQ16;O60563-2	Cyclin-T1	15	29.3	27.4432	27.5154	27.6721	27.7862	27.7303	27.8057	27.8466	28.05	27.826	28.035	27.7974	28.4609	27.4199	27.5232	27.5772	27.6824		0.0637505	1.3213	0.42557		0.0104576	1.89859	-0.307482	not significant
CCNT2	human	O60583;O60583-2;F8WDY7;F2Z2C9	Cyclin-T2	9	15.8	25.8482	25.5653	25.5979	24.1611	25.0112	26.2673	25.9944	26.0916	26.6775	26.5357	27.004	26.3472	25.8777	26.266	25.8064	25.9731	+	0.0274752	1.79176	1.34797		0.577786	0.181948	0.139706	not significant
CCP110	human	O43303;O43303-2;I3L262	Centriolar coiled-coil protein of 110 kDa	16	20.4	25.5461	25.6213	26.2723	25.799	25.5117	25.4762	25.452	25.4168	25.6533	25.8178	25.6032	25.5261	25.4725	25.3549	24.9439	25.4609		0.434144	0.402965	-0.159561		0.197494	0.583473	-0.156153	not significant
CCRN4L	human	Q9UK39;Q8WTX0	Nocturnin	11	35.7	26.4612	26.4078	25.8103	26.2441	26.3736	26.1199	26.4938	26.2192	26.8176	26.7769	26.4948	26.5589	26.5542	26.4797	26.6453	26.5352		0.0574578	1.3743	0.431214		0.0235272	1.5146	0.251939	not significant
CCS	human	O14618;J3KNF4;E9PP76;E9PK03	Copper chaperone for superoxide dismutase;Superoxide dismutase [Cu-Zn]	6	21.5	28.6831	28.8349	28.5887	28.2783	27.9078	27.9563	28.0319	27.8298	28.1202	28.0797	27.952	27.8971	27.678	27.9515	27.9723	27.7711	+	0.009856	2.40397	-0.583966		0.255507	0.483668	-0.0882068	not significant
CCT2	human	P78371;P78371-2;F5GWF6;F8VQ14	T-complex protein 1 subunit beta	48	87.3	33.9225	33.8577	33.649	33.2806	34.0741	33.931	33.8965	33.9197	33.4024	33.3726	33.4503	33.3077	34.2121	34.1479	34.2019	34.0743		0.114884	1.02991	-0.294199		0.00665306	2.13964	0.203741	not significant
CCT3	human	P49368;P49368-2;B4DUR8;Q5SZX6;E9PRC8;E9PQ35;Q5SZW8;E9PM09;Q5SZX9	T-complex protein 1 subunit gamma	48	78	33.9028	33.9964	33.7796	33.69	34.1275	33.9155	33.9396	33.9637	33.7557	33.73	33.8178	33.8043	34.3082	34.2283	34.2251	34.256		0.429182	0.408299	-0.0651999		0.00303876	2.68773	0.267826	not significant
CCT4	human	P50991;P50991-2	T-complex protein 1 subunit delta	47	83.9	33.3236	33.196	33.478	33.5238	33.6291	33.4653	33.5681	33.7442	33.3645	33.2621	33.3192	33.0942	33.8989	33.845	33.7432	33.678		0.288362	0.595332	-0.120359		0.0357941	1.31765	0.189614	not significant
CCT5	human	P48643;B7ZAR1;E9PCA1;E7ENZ3;P48643-2;H0Y914;D6RIZ7	T-complex protein 1 subunit epsilon	49	85.8	33.9552	33.9481	33.8788	33.7739	34.1107	33.9637	33.9445	34.1297	33.6768	33.8976	33.7325	33.7472	34.2117	34.1122	34.194	34.2294		0.116053	1.0253	-0.12549		0.0260428	1.46723	0.14967	not significant
CCT6A	human	P40227;P40227-2;J3KRI6	T-complex protein 1 subunit zeta	41	75.7	33.6639	33.5868	33.6958	33.5794	33.6254	33.347	33.4169	33.5939	33.4511	33.4179	33.3808	33.3276	33.7159	33.6419	33.6162	33.5662		0.00388046	3.04186	-0.237108		0.0803886	0.956623	0.139245	not significant
CCT7	human	Q99832;Q99832-3;Q99832-4;Q99832-2;F8WAM2;F8WBP8;A0A0D9SG95	T-complex protein 1 subunit eta	42	74.4	33.4402	33.3331	33.2573	33.338	33.6744	33.4812	33.615	33.5478	33.2663	33.2553	33.1848	33.1844	33.8231	33.7533	33.7413	33.6925		0.0473642	1.473	-0.119473		0.0106251	1.88151	0.172958	not significant
CCT8	human	P50990;P50990-2;P50990-3;H7C4C8;H7C2U0	T-complex protein 1 subunit theta	51	84.3	34.0708	34.1696	34.1363	34.0861	34.1923	33.9411	34.0641	34.305	33.9238	33.9138	33.9615	33.7615	34.2683	34.2493	34.4475	34.5069		0.00979679	2.40738	-0.225542		0.0406009	1.2635	0.242387	not significant
CCZ1;CCZ1B	human	P86791;P86790;F8WD66	Vacuolar fusion protein CCZ1 homolog;Vacuolar fusion protein CCZ1 homolog B	13	31.5	25.905	25.7852	25.9656	25.8997	26.3983	26.2541	26.4089	26.8173	26.758	26.5017	26.3927	26.3291	27.4171	27.2146	27.0554	26.7784	+	0.00384889	3.00081	0.606468	+	0.00971805	1.92808	0.646696	up-regulated
CD200	human	P41217;U3KQG5;P41217-2;P41217-3;F8W7G1;F8WC99	OX-2 membrane glycoprotein	3	16.9	23.7819	24.8169	24.8582	23.9378	26.0901	26.3621	25.8815	25.8688	24.0612	25.6622	24.1825	24.506	26.2969	25.7911	25.859	26.6245		1	NaN	0		0.625095	0.155538	0.0922551	not significant
CD248	human	Q9HCU0;Q9HCU0-2	Endosialin	13	23	27.6715	27.7361	27.636	27.638	27.6123	27.872	27.7207	27.7134	27.3735	27.8534	27.5936	27.7539	27.7367	27.7753	27.4819	27.7377		0.820627	0.0908767	-0.0267882		0.522032	0.21636	-0.0466943	not significant
CD276	human	Q5ZPR3;A0A0C4DGH0;Q5ZPR3-4;Q5ZPR3-3;H0YL10;Q5ZPR3-2;H0YK40;H0YK59;H0YN29;H0YLT8;H0YN85	CD276 antigen	9	33.3	28.357	28.4908	28.6076	28.3668	28.1346	27.8402	28.2529	28.3457	28.1386	28.1504	28.4901	28.2632	27.8605	27.7142	28.0547	28.0522		0.123977	0.995987	-0.195002		0.113665	0.807559	-0.222922	not significant
CD2AP	human	Q9Y5K6	CD2-associated protein	12	23	30.8039	31.0758	31.0458	30.5646	30.5412	30.6273	30.6488	30.76	30.8202	30.7913	30.6311	30.9622	30.3689	30.8485	31.074	31.459		0.652308	0.206268	-0.0713506		0.191485	0.596558	0.293255	not significant
CD2BP2	human	O95400	CD2 antigen cytoplasmic tail-binding protein 2	9	28.2	27.7673	27.7275	27.7469	28.0753	27.627	27.748	27.8456	27.8194	28.47	28.3164	28.3078	28.1541	27.55	27.6106	27.6887	27.999		0.00921311	2.43891	0.482812		0.604055	0.166583	-0.0478988	not significant
CD320	human	Q9NPF0;Q9NPF0-2;M0R100	CD320 antigen	8	28.7	26.2432	24.2925	24.5677	26.0171	26.4763	27.3476	27.4868	26.7287	24.8004	26.9792	26.4938	26.17	27.3464	27.0641	27.5136	27.4268		0.303069	0.57075	0.830698		0.193571	0.591492	0.327857	not significant
CD3EAP	human	O15446;O15446-2	DNA-directed RNA polymerase I subunit RPA34	18	53.9	28.617	28.4675	28.9241	28.9188	28.3228	28.4412	28.379	28.247	28.8572	29.036	28.7911	28.8333	28.3149	28.2583	28.396	28.1836		0.321155	0.544605	0.147535		0.291493	0.433676	-0.0593119	not significant
CD44	human	P16070-12;P16070-14;P16070-13;P16070-8;P16070;P16070-18;P16070-11;P16070-10;P16070-16;P16070-17;P16070-6;P16070-4;P16070-3;P16070-7;P16070-5;H0YD13;H0Y2P0;H0Y5E4;P16070-15;H0YE40;H0YDW7;H0YCV9;P16070-9;H0YDX6;E9PKC6;H0YD17;J3KN83;Q86UZ1;H0YF08;P16070-19;H0YD90;H0YEV3;H0YEU1	CD44 antigen	11	41.6	29.7418	29.7255	29.7171	30.1912	29.6455	29.6364	29.364	29.5646	29.1934	29.1385	28.9638	29.105	28.6214	28.5619	29.1031	29.0155	+	#VALUE!	2.98207	-0.743739	+	#VALUE!	2.52169	-0.727162	down-regulated
CD46	human	P15529-4;P15529-2;P15529-7;P15529-6;P15529-3;P15529-5;P15529;P15529-16;P15529-15;P15529-9;P15529-12;P15529-14;P15529-8;P15529-11;P15529-13;P15529-10;R4GN18	Membrane cofactor protein	5	14.4	25.9931	25.8594	24.099	26.1673	25.8932	24.7643	25.781	23.8959	25.9076	26.2465	23.047	26.0337	26.5371	26.1863	26.1552	26.321		0.823103	0.0895829	-0.220999	+	0.0326153	1.35751	1.21628	not significant
CD47	human	Q08722;Q08722-3;Q08722-2;Q08722-4;H7BYS8	Leukocyte surface antigen CD47	3	9	27.8855	25.2445	28.0146	23.5852	28.1823	28.363	28.5224	28.3471	24.0006	26.1958	23.8989	23.3597	28.1651	28.0531	28.0623	27.9429		1	NaN	0		0.00958499	1.93821	-0.297876	not significant
CD55	human	P08174-2;P08174-5;P08174;H3BLV0;B1AP13;H7BY55;P08174-4;P08174-3;P08174-6;P08174-7;B1AP15	Complement decay-accelerating factor	6	19.8	25.4196	24.966	25.3871	25.6905	25.4765	25.4572	23.827	25.2363	23.2959	24.1076	25.0073	25.3124	24.4482	23.876	24.0911	25.2235		0.12248	1.00165	-0.935005		0.210952	0.557551	-0.589556	not significant
CD59	human	P13987;E9PNW4;E9PR17;H0YET2	CD59 glycoprotein	3	25	26.8056	27.0462	26.6626	25.9248	27.6345	27.0122	27.644	27.6438	25.8043	26.5677	26.167	26.0883	27.2285	27.5418	27.7754	27.4703		0.196418	0.776201	-0.452982		0.895368	0.0363991	0.0203481	not significant
CD63	human	P08962;F8VNT9;F8VV56;F8W022;F8VWK8;P08962-3;P08962-2	CD63 antigen;Tetraspanin	2	7.6	27.3611	25.0889	24.6243	27.5106	27.8163	23.3678	24.4048	23.7354	27.2806	27.2764	27.3372	27.312	28.0082	23.8586	28.2292	27.9376		0.205299	0.756864	1.15534		0.13751	0.727121	2.17727	not significant
CD81	human	P60033;E9PJK1;E9PRJ8;H0YDL9;H0YDJ9;E9PIF1;A6NMH8;E9PM31;H0YEE2	CD81 antigen;Tetraspanin	4	28.4	27.1768	27.2925	27.31	27.4417	28.0434	28.2714	28.4375	27.4761	26.4531	26.907	26.9006	26.8876	27.419	27.6525	27.4187	27.1002	+	0.0128889	2.23647	-0.518188	+	0.0249702	1.48631	-0.659497	down-regulated
CD9	human	P21926;A6NNI4;G8JLH6;F5GXT1;A0A087WU13	CD9 antigen;Tetraspanin	3	7.5	26.3288	26.0005	23.0653	24.0014	26.5685	26.6274	26.944	26.1779	24.3128	24.551	24.8084	24.357	24.7131	25.9226	25.9744	25.04		1	NaN	0	+	0.0130788	1.78496	-1.16693	not significant
CD99	human	P14209;P14209-3;A8MQT7;H7C2F2;P14209-2	CD99 antigen	4	45.4	29.0217	29.0675	28.8738	29.4098	28.4722	28.4592	28.3669	28.6946	28.684	29.0823	28.8618	28.8683	27.7982	28.1008	27.7644	27.6707		0.196604	0.775735	-0.21906	+	0.00201852	2.90753	-0.664719	not significant
CD99	human	A0A096LP69		1	7.1	23.9481	23.2452	24.1351	23.6239	24.1147	24.4691	23.9106	23.8651	24.3285	24.3689	25.47	24.3873	23.4008	24.2582	25.1889	24.1949		1	NaN	0		0.599127	0.16923	0.170838	not significant
CDC123	human	O75794;X6RA30;X6RKY7;X6RF82;H7BZW7	Cell division cycle protein 123 homolog	8	28	25.9898	25.8122	26.0139	26.0075	25.9713	25.7567	26.2647	26.413	26.4407	26.3193	26.073	23.5809	26.8614	26.7081	26.9423	26.8134		0.653638	0.205508	-0.352349	+	0.00422366	2.48216	0.729844	not significant
CDC16	human	Q13042;Q13042-3;Q13042-2;Q5T8C6;Q13042-4	Cell division cycle protein 16 homolog	17	30.2	27.698	27.0683	27.1744	27.7288	27.178	27.374	27.6426	27.6235	27.1041	27.0157	27.2803	26.9565	27.4261	27.2836	27.6191	27.807		0.155051	0.890854	-0.328218		0.551549	0.197336	0.0794621	not significant
CDC20	human	Q12834	Cell division cycle protein 20 homolog	11	33.3	25.8808	25.9881	25.2534	25.3565	25.7415	26.2808	25.6829	26.0718	26.2406	26.5983	26.4201	26.237	26.5146	26.367	26.6978	26.738	+	0.0193378	2.00053	0.754272	+	0.00786763	2.07004	0.635111	up-regulated
CDC23	human	Q9UJX2;Q9UJX2-3;Q9UJX2-2;D6RBY8;D6RCF8;H0Y936	Cell division cycle protein 23 homolog	25	47.6	27.3598	27.7047	27.2663	27.1389	27.7459	27.9792	27.8404	27.8284	27.0543	27.622	27.6587	27.4005	27.4772	27.5703	27.6087	27.3825		0.748424	0.136244	0.0664473		0.00388376	2.54092	-0.338789	not significant
CDC26	human	Q8NHZ8	Anaphase-promoting complex subunit CDC26	2	28.2	23.3441	26.0882	25.8316	23.6081	25.1063	25.2544	25.2797	25.1199	24.3165	24.066	25.6724	25.8068	25.2059	25.4431	26.278	24.2394		1	NaN	0		0.764905	0.0873659	0.10153	not significant
CDC27	human	P30260;P30260-2	Cell division cycle protein 27 homolog	22	40.5	28.3771	28.5616	28.2415	28.2658	28.258	28.413	28.5708	28.5186	28.6263	28.468	28.5719	28.6146	28.4494	28.4536	28.4151	28.6175		0.0579222	1.37075	0.208671		0.530193	0.211126	0.0437837	not significant
CDC34	human	P49427;U3KQ77;U3KPV8;U3KQP9	Ubiquitin-conjugating enzyme E2 R1	8	40.3	27.0772	27.4758	27.2056	27.4201	27.4644	27.1425	26.6958	27.6602	28.7929	28.7764	28.8866	28.7459	28.9121	28.8171	28.7352	28.9373	+	0	5.32422	1.50577	+	0.00112475	3.52496	1.60973	up-regulated
CDC37	human	Q16543;K7EQA9;K7EKQ2;K7EL68;K7EIU0	Hsp90 co-chaperone Cdc37;Hsp90 co-chaperone Cdc37, N-terminally processed	18	44.2	30.842	31.2464	31.4435	30.9115	30.4186	30.3599	30.2279	30.3222	30.7929	30.724	30.9026	30.7983	30.5009	30.4245	30.6477	30.6637		0.101316	1.08969	-0.306386		0.0141785	1.7441	0.227053	not significant
CDC37L1	human	Q7L3B6;B1AL69	Hsp90 co-chaperone Cdc37-like 1	6	23.7	24.2994	26.0236	25.959	26.0064	25.5557	25.6189	25.86	26.2512	25.9271	26.0516	25.6955	26.1829	23.9161	24.1625	24.1348	24.2448		0.443611	0.393635	0.392198	+	0.000174603	4.21172	-1.70693	not significant
CDC40	human	O60508;Q5SRN1	Pre-mRNA-processing factor 17	24	50.8	28.4971	28.3412	28.6711	28.637	28.4655	28.5227	28.4246	28.4163	28.2904	28.4038	28.4243	28.3476	28.095	28.3356	28.4868	28.1497		0.100455	1.09362	-0.170075		0.0620491	1.065	-0.190467	not significant
CDC42	human	P60953;P60953-1;Q5JYX0;P17081;Q9H4E5;F8WET9;B1AH79;G3V4H1;G3V476;Q9H4E5-2	Cell division control protein 42 homolog	9	42.4	30.2795	30.0334	30.3383	30.2744	30.6733	30.1707	30.5454	30.5879	30.6026	30.4318	30.428	30.4836	30.6244	30.5082	30.7181	30.8713		0.0295951	1.74868	0.255079		0.161814	0.663304	0.186184	not significant
CDC42BPA	human	Q5VT25;Q5VT25-2;A0A0A0MRJ0;Q5VT25-4;Q5VT25-5;Q5VT25-6;Q5VT25-3;H0Y5V1;A0A0A0MRJ1;H0Y7V8;H0Y6V3;H0Y6R0	Serine/threonine-protein kinase MRCK alpha;Non-specific serine/threonine protein kinase	26	17.8	27.3479	27.2874	27.1029	27.6782	27.0784	26.4354	26.398	26.576	27.241	23.6856	26.6921	27.6624	26.7083	26.7806	26.1492	26.3972		0.333843	0.525107	-1.03382		0.531669	0.210068	-0.113108	not significant
CDC42BPB	human	Q9Y5S2;H0YLY0;A0A0U1RRC3	Serine/threonine-protein kinase MRCK beta	42	28.3	28.5965	29.1029	28.8491	29.259	29.0778	29.0739	28.7727	29.0191	29.067	29.2383	28.9887	28.8754	28.7588	28.7765	28.7009	28.909		0.633328	0.220712	0.0904918		0.0417523	1.24826	-0.199569	not significant
CDC42EP3	human	Q9UKI2;C9JEZ4	Cdc42 effector protein 3	6	46.1	27.035	26.9379	26.8286	26.9271	26.5938	26.408	26.2497	26.3062	24.1405	25.5921	25.9835	23.9324	26.0341	26.4804	26.2928	25.9642	+	0.0158898	2.10766	-2.02		0.158391	0.671744	-0.196525	not significant
CDC42EP4	human	Q9H3Q1;J3KRZ9;Q9H3Q1-2;J3QQS6;J3QR93	Cdc42 effector protein 4	8	31.5	26.5196	26.4387	26.1794	26.6007	25.9305	25.5137	25.6194	25.7405	25.6547	25.9095	26.1997	26.1663	25.4828	25.7454	25.6541	25.6173		0.0415085	1.55736	-0.452069		0.408683	0.305547	-0.0760894	not significant
CDC45	human	O75419;O75419-2;O75419-3;C9K087;H7BZ91;C9J911	Cell division control protein 45 homolog	17	29.3	26.6326	26.4689	26.5653	25.9778	26.2153	26.6216	26.5409	26.9257	26.3357	26.2653	26.2289	26.2437	26.2804	26.6053	26.4935	26.7075		0.416217	0.421774	-0.142725		0.697709	0.11698	-0.0541668	not significant
CDC5L	human	Q99459	Cell division cycle 5-like protein	47	65.7	31.3256	31.1397	31.1941	31.3496	30.8899	30.9502	30.8942	30.7486	31.022	30.9566	30.95	31.1355	30.4915	30.4719	30.5409	30.5772		0.0228449	1.91833	-0.236195		0.0011123	3.41544	-0.350312	not significant
CDC6	human	Q99741;J3QLN7;J3KTI7;J3QR52	Cell division control protein 6 homolog	9	21.8	23.4529	24.476	24.343	23.8284	24.467	24.8951	24.5769	24.3875	25.7314	25.674	26.1407	26.2159	25.2522	25.302	25.563	25.839	+	0.00233033	3.36976	1.91545	+	0.00304171	2.68785	0.907461	up-regulated
CDC7	human	O00311;B1AMW7	Cell division cycle 7-related protein kinase	14	26	24.8194	22.9682	25.8315	26.8022	26.1946	26.2484	26.3383	26.3717	26.2147	26.1914	26.11	26.1512	26.4248	26.433	26.6178	26.7068		0.278682	0.614595	1.06154		0.0150291	1.72301	0.25733	not significant
CDC73	human	Q6P1J9;A0A1B0GUB2	Parafibromin	32	59.1	29.6322	30.1996	30.0458	30.1689	30.2432	30.2902	30.2556	30.2189	29.9127	30.0192	30.0139	29.9349	29.8508	29.9677	30.0166	29.8726		0.779786	0.115412	-0.0414796		0.000825532	3.61523	-0.325062	not significant
CDCA2	human	Q69YH5;E9PEI0;Q69YH5-2	Cell division cycle-associated protein 2	22	36	27.3853	27.5165	27.3867	27.2303	26.826	27.1798	27.3394	26.9398	27.9644	28.1537	28.1597	27.9049	27.1581	27.3428	27.4248	27.4663	+	0.000989691	3.56757	0.665976		0.0616271	1.06876	0.276744	not significant
CDCA5	human	Q96FF9;B5MBX0;H0YCL8	Sororin	6	31	26.9226	27.31	26.7064	27.4648	27.1356	27.6366	27.4231	27.1263	27.2814	27.4402	27.4104	27.6703	27.5641	27.5126	27.0151	26.7814		0.142769	0.926565	0.349626		0.556404	0.194168	-0.112103	not significant
CDCA7L	human	Q96GN5;Q96GN5-4;Q96GN5-2;Q96GN5-5;C9IZR6;C9JFL7;C9J8L0	Cell division cycle-associated 7-like protein	14	32.4	26.9514	26.8503	26.7208	27.2931	26.9479	27.2219	27.2404	27.285	26.1729	25.513	26.5359	26.1331	26.0764	26.2133	26.1225	26.1393	+	0.0232467	1.908	-0.865145	+	0	4.83532	-1.0359	down-regulated
CDCA8	human	Q53HL2	Borealin	13	53.6	28.611	28.6208	28.5694	28.5761	28.4702	28.6239	28.7542	28.5292	29.2736	29.2516	29.0526	29.4375	28.8291	28.7939	29.0685	29.0913	+	0.000468619	3.76779	0.659521		0.0102734	1.90663	0.351298	not significant
CDH2	human	P19022;P19022-2;C9J8J8;P55283;C9J126;A0A0G2JRA4;A0A087WX99;P55283-2	Cadherin-2	20	30.7	28.7487	28.4016	28.7328	29.1457	29.0839	29.1808	28.8062	28.8506	28.6462	29.0577	28.8918	28.7854	28.6811	28.9422	28.9063	28.8947		0.662941	0.198399	0.0880461		0.22522	0.532121	-0.124311	not significant
CDIPT	human	O14735;B3KY94;O14735-3;H3BUR9;O14735-2	CDP-diacylglycerol--inositol 3-phosphatidyltransferase	6	30.5	28.0572	28.3574	28.4418	28.3183	28.4224	28.4145	28.3962	27.9456	27.8648	28.0921	28.1409	28.3501	27.9475	28.0258	27.9818	28.2206		0.243171	0.677013	-0.181722		0.0758944	0.978333	-0.250797	not significant
CDK1;CDC2	human	P06493;A0A024QZP7;A0A087WZZ9;P06493-2;E5RIU6;Q00526;K7ELV5	Cyclin-dependent kinase 1	21	79.8	30.8538	30.6123	31.0746	31.1912	31.3774	31.2123	31.191	31.339	31.2516	31.0716	31.1167	30.9431	31.4352	31.5505	31.3812	31.2469		0.333061	0.526532	0.162804		0.120603	0.783672	0.123519	not significant
CDK11B;CDC2L1;CDK11A	human	A0A0D9SEI3;A0A0D9SEN2;P21127-2;B7ZVY7;A0A0D9SER5;P21127-8;P21127-3;P21127;P21127-9;J3QR29;J3QR44;P21127-6;P21127-10;P21127-12;P21127-4;P21127-5;Q9UQ88-9;J3KS35;A0A087WYI9;A0A087X1I0;E7ESP2;E9PFJ2;Q13882;Q5QPQ9	Cyclin-dependent kinase 11B;Cyclin-dependent kinase 11A	33	42.2	30.3581	30.3722	30.4652	30.3565	30.269	30.503	30.5098	30.2932	30.186	30.338	30.2195	30.3664	30.0847	30.0251	30.0692	30.1536		0.093714	1.13103	-0.110533		0.00465741	2.34307	-0.310561	not significant
CDK12	human	Q9NYV4;Q9NYV4-2;Q9NYV4-3;J3QSD7;H0YLT2	Cyclin-dependent kinase 12	26	29.1	29.582	29.4348	29.8504	29.6697	29.0568	29.3447	29.0912	29.2699	29.1539	29.0653	29.229	29.3949	29.0044	28.5775	29.0336	28.7541		0.0177818	2.04658	-0.423451		0.0268505	1.45294	-0.348256	not significant
CDK13	human	Q14004;Q14004-2;A0A087X209;Q9BVE2	Cyclin-dependent kinase 13	13	12.6	26.2281	25.9908	24.9206	26.7274	26.1272	25.7249	25.8647	25.8159	26.2805	25.9997	26.5456	26.392	26.7693	25.1547	25.8574	26.0134		0.470069	0.367816	0.33771		0.812287	0.0682626	0.0654998	not significant
CDK19	human	Q9BWU1;Q9BWU1-2;Q5JQZ9;F6QTA4	Cyclin-dependent kinase 19	7	14.3	24.6031	24.4903	24.5857	24.7667	24.6829	24.7128	24.8538	24.8416	23.6407	23.9022	24.7735	24.1789	24.69	24.4182	24.3085	22.9094		0.121228	1.00661	-0.487642		0.0985355	0.867392	-0.691251	not significant
CDK2	human	P24941;G3V5T9;P24941-2;E7ESI2;G3V317	Cyclin-dependent kinase 2	13	41.9	27.1073	27.2626	27.8017	27.3312	27.0642	26.8017	27.1107	27.7783	28.1545	27.7563	27.5555	27.4715	26.9972	27.7971	27.4229	27.2145		0.171654	0.842632	0.358775		0.465195	0.257889	0.169186	not significant
CDK2AP1	human	O14519;O14519-2;F5GZF0;O75956;E9PKR4	Cyclin-dependent kinase 2-associated protein 1	6	80	27.5742	24.2475	27.3016	27.28	27.0843	27.3803	27.4203	27.8256	26.8636	27.4888	27.0096	26.6199	26.627	26.8897	27.3009	26.9852		0.670738	0.191996	0.394663		0.0442013	1.22072	-0.476912	not significant
CDK4	human	P11802;F8VYH9;F8VTV8;F8VWX7;F8VZ51;P11802-2;F8VZZ0;F8W1L8;F8VXD2;Q96BE9;F8VYY1;F8VZ13	Cyclin-dependent kinase 4	13	52.8	27.0855	27.2952	27.5221	26.4071	28.1172	27.8628	27.276	28.3475	27.0901	26.996	27.753	27.041	27.8866	27.3332	27.446	27.9036		0.677243	0.186388	0.142584		0.303479	0.418321	-0.258525	not significant
CDK5	human	Q00535;Q00535-2	Cyclin-dependent-like kinase 5	17	60.3	28.0142	28.3053	28.1126	28.3407	28.4487	28.3578	28.5082	28.5543	28.3246	28.2849	28.3399	28.3593	28.5045	28.6094	28.5977	28.6843		0.170946	0.845129	0.133992		0.0426152	1.23977	0.131696	not significant
CDK5RAP1	human	Q96SZ6;Q96SZ6-3;Q96SZ6-2;Q96SZ6-6;Q96SZ6-4;Q96SZ6-5;H0Y721	CDK5 regulatory subunit-associated protein 1	11	21.5	26.5393	26.6263	26.3782	26.2839	26.4311	26.5773	26.3069	26.5374	23.29	24.676	25.4952	24.2286	25.6267	25.9036	22.8808	25.4212	+	0.0114545	2.32387	-2.03445		0.054906	1.12059	-1.50506	not significant
CDK5RAP2	human	Q96SN8;Q96SN8-3;Q96SN8-2;Q96SN8-4;A0A0A0MRG9;B1AMJ5;Q5JTU8;F8WCI3;F8WF55;F8WBJ0;C9K0C9	CDK5 regulatory subunit-associated protein 2	25	16.9	26.5863	26.4264	26.5418	26.2703	26.3	26.2713	26.2328	26.3147	26.339	26.3651	26.0827	25.9533	25.9685	25.8226	25.8531	25.9787		0.0884254	1.16277	-0.2712		0.000422222	3.85778	-0.373965	not significant
CDK5RAP3	human	Q96JB5;Q96JB5-4;Q96JB5-2;J3QQY1;Q96JB5-3;J3QS62;J3QL86;J3QRM1;J3KRI2;J3KRK4;J3KS63;J3QL95	CDK5 regulatory subunit-associated protein 3	22	38.9	29.0984	29.1556	29.0463	29.2579	28.8839	28.9766	28.9612	28.9882	29.2926	29.5633	29.4578	29.2969	29.1575	28.9782	29.097	28.898		0.0279148	1.77903	0.263094		0.188518	0.60275	0.0801477	not significant
CDK6	human	Q00534	Cyclin-dependent kinase 6	15	52.1	29.8627	30.0933	29.9584	29.9954	30.2397	29.9299	30.001	30.203	29.1886	29.0492	28.9976	29.3938	29.843	29.9136	30.0235	29.9666	+	0.000457143	3.73768	-0.820134		0.0832669	0.941774	-0.156719	not significant
CDK7	human	P50613;D6RAD4;D6R9G1;D6REC6;D6RFL0;D6RGG9;D6RI01;D6R9Z2;D6RF14;D6RIG9	Cyclin-dependent kinase 7	12	45.7	26.8469	26.7004	26.7264	27.028	27.0727	26.8992	27.2113	27.0316	27.5793	27.5266	27.8511	27.5591	27.1645	27.3903	27.1834	27.4402	+	0.000993103	3.56884	0.803603		0.0333554	1.34708	0.240906	not significant
CDK9	human	P50750;P50750-2;X6RE90;O94921;K7EJ83;E7EUK8;Q96Q40-2;O94921-3;O94921-2	Cyclin-dependent kinase 9	12	33.9	28.1064	28.2781	27.9972	28.0899	27.6175	27.7376	27.7698	27.7814	28.077	28.0419	27.6896	27.7457	27.7662	27.6834	27.8364	27.9374		0.116103	1.02543	-0.22937		0.207053	0.564751	0.0792909	not significant
CDKAL1	human	Q5VV42;Q5VV42-2;Q5VV42-3	Threonylcarbamoyladenosine tRNA methylthiotransferase	15	35.1	26.0624	25.97	26.1869	27.1001	26.8416	26.4802	26.7756	26.5338	26.2747	26.5316	26.6359	26.904	26.2296	26.3195	26.1322	26.1393		0.45217	0.385022	0.256706		0.00439907	2.41739	-0.452612	not significant
CDKN2AIP	human	Q9NXV6;J3KNE1;D6RGD2	CDKN2A-interacting protein	24	51.4	29.5075	29.2762	29.2944	29.4309	28.8955	29.0167	28.9217	29.0095	29.3545	29.0724	29.2237	29.3062	29.1643	29.1926	29.1117	29.1549		0.17609	0.830934	-0.138014		0.00219539	2.85087	0.195013	not significant
CDKN2AIPNL	human	Q96HQ2;Q96HQ2-2	CDKN2AIP N-terminal-like protein	5	52.6	26.9044	26.5017	26.7429	26.9223	27.0696	27.5721	27.0479	27.5144	24.5492	24.9275	24.1222	24.8281	24.5481	24.494	24.7557	24.3872	+	0	4.36902	-2.16106	+	0	5.60361	-2.75478	down-regulated
CDKN2C	human	P42773	Cyclin-dependent kinase 4 inhibitor C	8	45.8	27.2635	27.2734	27.4645	27.5462	26.9925	26.8148	26.8216	27.214	26.579	26.7505	27.14	26.773	27.1716	26.9991	27.1852	27.8963	+	0.0126841	2.24154	-0.576244		0.117098	0.794646	0.352282	not significant
CDR2L	human	Q86X02	Cerebellar degeneration-related protein 2-like	5	12.7	24.9419	25.2797	24.8341	24.7729	24.5022	24.9164	24.4028	24.4914	25.0911	24.8323	25.2636	24.885	24.8855	24.8595	24.8533	24.5022		0.720452	0.155098	0.0608497		0.171247	0.641873	0.196925	not significant
CDS2	human	O95674;Q92903	Phosphatidate cytidylyltransferase 2	7	19.3	26.3849	28.132	27.2828	27.2171	27.6822	27.6557	27.7721	27.3995	28.3416	27.278	28.3238	28.6563	27.4489	27.59	27.7489	27.3319		0.126168	0.985979	0.895706		0.364493	0.347346	-0.0974135	not significant
CDT1	human	Q9H211;H3BSY1	DNA replication factor Cdt1	6	17.8	24.0873	23.2147	25.3335	23.6492	23.7435	23.113	24.7119	22.6798	26.1976	23.9809	24.8003	24.0089	25.1842	25.5104	25.4902	25.6379		1	NaN	0	+	0.0057811	2.24235	1.89363	not significant
CDV3	human	Q9UKY7;Q9UKY7-2;H0Y8K3;D6RAV0	Protein CDV3 homolog	11	72.1	30.0515	30.1019	30.1127	30.1151	29.8769	29.72	29.4877	29.7155	30.189	30.0385	30.1019	30.0673	30.0786	29.9611	29.8328	29.9545		0.919949	0.037204	0.00385284		0.0266127	1.45796	0.256724	not significant
CEBPB	human	P17676;P17676-2	CCAAT/enhancer-binding protein beta	6	28.4	25.0798	25.2068	25.6379	25.0888	25.0766	25.1768	23.9161	24.9015	23.5409	25.5446	25.3711	25.8718	25.1634	25.6434	23.8717	25.0267		0.775714	0.117993	-0.171205		0.681882	0.125231	0.158555	not significant
CEBPZ	human	Q03701;C9J9W7	CCAAT/enhancer-binding protein zeta	41	45.5	31.0318	30.9923	31.0127	30.985	31.2541	31.5419	31.4797	31.2719	30.9706	31.0812	31.0083	30.8916	31.2796	31.2416	31.2193	31.2338		0.706523	0.165504	-0.017518		0.0727713	0.998308	-0.14332	not significant
CECR5	human	Q9BXW7;Q9BXW7-2;A8MYZ9	Cat eye syndrome critical region protein 5	22	61.5	30.5455	30.5351	30.6173	30.5258	30.6541	30.7565	30.6611	30.5932	30.1759	30.4006	30.4519	30.3145	30.3745	30.2383	30.0013	30.1634		0.0243253	1.86486	-0.220173		0.00218341	2.84562	-0.471854	not significant
CELF1	human	G5EA30;Q92879;Q92879-4;Q92879-2;Q92879-3;Q92879-6;Q92879-5;E9PSH0;E9PKU1;E9PQK4;F5H0D8;F5H4Y5;E9PKA1;F5H3J7	CUGBP Elav-like family member 1	15	38.5	30.5063	30.3865	30.673	30.2813	30.4897	30.6742	30.8467	30.5929	30.636	30.4685	30.4147	30.4049	30.3978	30.4487	30.5208	30.5548		0.856226	0.0689011	0.0192418		0.0626497	1.06163	-0.170341	not significant
CELF3	human	Q5SZQ8;Q5SZQ8-4;Q5SZQ8-3;Q5SZQ8-2;H0Y623;Q96J87-4	CUGBP Elav-like family member 3	4	9	24.5289	23.4095	24.7355	24.4169	25.1616	24.8281	24.9107	23.5214	24.6169	24.4554	23.7241	25.0318	22.7708	25.1487	25.1226	24.8742		1	NaN	0		0.817508	0.0660653	-0.126371	not significant
CELF4	human	Q9BZC1;A0A0C4DGR1;B4DHA8;M0QY66;Q9BZC1-5;Q9BZC1-3;Q9BZC1-2;Q9BZC1-4	CUGBP Elav-like family member 4	6	13.4	25.0189	25.0438	24.9692	24.2404	25.0714	25.4393	25.3439	25.5202	24.3012	25.7583	24.7751	24.2245	25.1658	25.3973	25.6204	24.2723		0.900849	0.0462817	-0.0533047		0.403085	0.311368	-0.229751	not significant
CEND1	human	Q8N111	Cell cycle exit and neuronal differentiation protein 1	7	47.7	27.6649	27.4787	27.3664	28.2479	27.1401	27.2972	27.5272	27.3148	27.6952	27.4929	27.5993	27.7913	27.1385	26.758	27.518	27.3086		0.84178	0.0781749	-0.0447927		0.381815	0.33003	-0.139094	not significant
CENPB	human	P07199	Major centromere autoantigen B	16	33.9	28.5043	28.6069	28.6946	28.981	28.3501	28.73	28.5568	28.3259	28.0092	27.8258	27.652	27.9759	27.263	27.6762	27.8038	27.5879	+	0.00328283	3.14337	-0.830967	+	0.00152185	3.04229	-0.907942	down-regulated
CENPC	human	Q03188;H0Y8J2;Q03188-2;H0Y9W1	Centromere protein C	22	30.5	27.2512	27.0137	27.2605	26.9926	26.9035	26.962	27.0943	26.8078	24.6562	25.7438	25.9062	25.8105	25.7578	24.4442	25.3713	25.2021	+	0.00602098	2.73807	-1.60032	+	0.00151523	3.0898	-1.74806	down-regulated
CENPF	human	P49454;A0A087WTY4;P19320;E9PDD2;P19320-2;P19320-3	Centromere protein F	154	54.3	31.3259	31.2639	31.1898	31.4435	31.1866	31.3199	31.3791	31.258	31.2103	31.3437	31.3134	31.2532	31.097	31.1385	31.1251	31.1782		0.714401	0.16043	-0.0256248		0.0119076	1.83202	-0.151166	not significant
CENPH	human	Q9H3R5;B3KVZ3;H0Y9E6;D6RBJ6	Centromere protein H	8	38.1	26.2656	26.3255	26.1798	26.5949	26.416	26.3068	25.9383	24.1835	25.9946	25.6261	25.4857	25.5949	25.8383	25.9768	25.623	25.6737	+	0.00860809	2.46896	-0.666167		0.873136	0.0443077	0.0668044	not significant
CENPL	human	Q8N0S6;Q8N0S6-2;Q8N0S6-3	Centromere protein L	6	18.3	23.7785	24.2318	24.3017	24.6597	24.7458	24.6155	25.0073	24.4978	24.7303	25.4719	24.9056	23.9774	24.2752	23.4828	24.0702	23.6308		0.22212	0.721449	0.528357	+	0.00703422	2.1287	-0.851832	not significant
CENPM	human	Q9NSP4;Q9NSP4-4;Q9NSP4-2;B1AHQ6;B1AHQ7;B1AHQ8	Centromere protein M	6	49.4	23.5981	23.8093	25.0515	25.6044	25.433	25.9744	25.5531	22.8891	23.2696	24.5619	25.1707	25.282	25.2577	25.155	25.8328	25.3068		1	NaN	0		0.488064	0.240783	0.425677	not significant
CENPN	human	Q96H22;Q96H22-4;Q96H22-3;Q96H22-5;H3BMD5;H3BRU7;H3BMC7	Centromere protein N	4	13.3	23.9572	25.3209	25.6022	25.4821	25.7636	25.992	26.2459	25.7379	24.2962	23.8792	25.202	23.9541	24.1899	23.8396	24.5647	23.3071		1	NaN	0	+	0.000961479	3.27025	-1.95951	not significant
CENPO	human	Q9BU64;Q9BU64-2	Centromere protein O	6	29.3	24.735	25.5553	23.8766	24.0702	24.1974	25.9944	25.9128	25.9204	23.6277	24.66	24.1999	23.2162	24.999	24.3468	25.135	25.1447		1	NaN	0		0.192118	0.594487	-0.599856	not significant
CENPP	human	Q6IPU0;A0A087WTF1;X6R9C8;Q6IPU0-2	Centromere protein P	9	33	23.2694	25.4835	24.1636	24.2375	25.6367	26.6724	26.4882	24.1357	24.1599	23.8564	23.5097	25.0515	23.9845	25.3171	25.342	24.3841		1	NaN	0		0.143896	0.707783	-0.976326	not significant
CENPQ	human	Q7L2Z9	Centromere protein Q	10	55.6	25.3278	24.9351	25.431	25.4443	25.3699	25.7534	26.1351	25.8665	25.7762	25.7606	25.7956	25.7059	25.3348	25.5579	26.0112	25.4516		0.015617	2.11256	0.47504		0.328241	0.38767	-0.192339	not significant
CENPT	human	Q96BT3;H3BTR4;Q96BT3-2;H3BUW2;I3L4F8;H3BQJ0;H3BQ71;H3BMP6;H3BQS6;H3BN05;H3BTS2;Q96BT3-3	Centromere protein T	9	24.2	23.877	24.1671	25.4563	25.9393	25.4086	25.3287	25.202	25.3636	25.1439	24.0766	26.2609	23.5523	23.3576	23.8181	24.5635	25.4056		1	NaN	0	+	0.0444339	1.21842	-1.03947	not significant
CENPU;MLF1IP	human	Q71F23;Q71F23-3;Q09GN1;Q71F23-2;D6R9S4	Centromere protein U	12	37.3	26.7582	26.7898	26.7464	24.1599	25.6916	26.8601	26.7535	26.6115	26.5209	26.5095	23.3975	26.8115	26.9621	26.5547	26.155	25.9713		0.791413	0.108189	-0.303741		0.806404	0.0705355	-0.0683875	not significant
CENPV	human	Q7Z7K6;Q7Z7K6-3;A0A0M3HER2;Q7Z7K6-2	Centromere protein V	13	49.5	30.6937	30.7703	30.697	30.9086	30.353	30.6291	30.5076	31.1029	30.3973	30.45	30.2391	30.6212	29.9002	30.3173	29.9292	30.0223		0.020782	1.96721	-0.34049	+	0.0141	1.74525	-0.605881	not significant
CENPVL1;CENPVL3	human	A0A0U1RR11;A0A0U1RRI6	Centromere protein V-like protein 1;3	2	9.9	26.2204	23.9363	25.6251	24.2124	26.5732	27.0093	27.1884	23.5992	24.729	24.606	24.8268	23.9654	26.4518	26.6553	26.548	26.27		1	NaN	0		0.582552	0.179322	0.388709	not significant
CEP128	human	Q6ZU80;Q6ZU80-1;H0YJE3;Q6ZU80-3;H0YIZ9;H0YJH2;Q86TS1;G3V3F4;G3V3U2	Centrosomal protein of 128 kDa	16	17.1	26.042	26.0964	26.2287	24.3156	25.9983	25.6571	26.1394	26.4571	24.0455	23.5157	25.672	24.3306	23.9874	24.9756	25.5401	25.7277		0.116214	1.02409	-1.27975	+	0.0414798	1.254	-1.00531	not significant
CEP135	human	Q66GS9;Q66GS9-2	Centrosomal protein of 135 kDa	7	7	24.1887	23.2004	24.1286	24.2512	24.8215	24.9173	24.9598	23.7243	23.8227	24.0761	24.5494	25.2626	23.8399	24.8784	24.5512	24.4035		1	NaN	0		0.542822	0.202672	-0.187469	not significant
CEP170	human	Q5SW79;Q5SW79-3;E5RFU8;E5RJT5;E5RIH6;H0YB66	Centrosomal protein of 170 kDa	68	54	31.0482	31.0048	31.0801	30.9328	31.2304	31.1664	31.0421	31.239	31.2684	31.4587	31.3143	31.2284	31.4811	31.4951	31.6925	31.4938		0.00677707	2.63518	0.30096		0.00235294	2.79913	0.371187	not significant
CEP170	human	H0Y2V6;E7EMW0;E7EWM2;H0Y4T4;Q96L14;E5RG47;E5RGW7;H0YB92;Q9Y4F5;Q9Y4F5-2;J3KQR7;Q9Y4F5-3		3	3.1	25.3867	24.6844	24.6111	25.5404	24.4397	24.5141	24.5871	24.3255	24.131	23.473	23.2799	23.415	24.3237	24.0838	24.8597	24.8768		1	NaN	0		0.67922	0.126456	0.069387	not significant
CEP250	human	Q9BV73;Q9BV73-2;H7C0P0;H0Y5R2;E7ETF9;H7C0D6	Centrosome-associated protein CEP250	11	5.8	23.2589	24.0997	25.1129	24.0914	24.6291	24.2001	24.4649	24.67	23.6887	23.1414	24.7895	23.9797	25.114	23.7978	25.6549	24.022		1	NaN	0		0.674876	0.128985	0.156158	not significant
CEP350	human	Q5VT06;H0Y7F7;H0Y6Q4;H0YD38;Q5T2X4	Centrosome-associated protein 350	17	7.4	26.7125	26.9539	26.7019	26.202	25.6706	26.1149	25.6714	25.9438	23.4117	26.7045	26.9357	25.7387	25.903	26.0502	25.7714	26.1429		0.32998	0.53293	-0.944919		0.342068	0.371372	0.116665	not significant
CEP41	human	Q9BYV8;Q9BYV8-5;Q9BYV8-2;C9JXA0;C9J9X8;C9JCX6;C9J6R3;Q9BYV8-3;F8WF85;F8WAV3;Q9BYV8-4	Centrosomal protein of 41 kDa	13	54.7	27.2441	27.2387	26.9796	27.0449	26.7954	26.4998	26.6664	26.756	26.8567	26.5482	26.4687	26.8841	26.8014	26.8146	26.7972	26.7591		0.0237641	1.8829	-0.437356		0.10115	0.856101	0.113714	not significant
CEP44	human	Q9C0F1;Q9C0F1-2;D6RGX6;D6RC25;D6RBX1	Centrosomal protein of 44 kDa	17	53.6	30.8861	30.7817	30.5192	29.992	30.3127	30.0776	30.0923	30.2827	29.6916	29.744	29.7692	29.7554	30.0637	30.1079	30.1464	29.9832	+	0.0145277	2.15445	-0.804675		0.112169	0.814244	-0.116063	not significant
CEP55	human	Q53EZ4;Q53EZ4-2;H0Y432	Centrosomal protein of 55 kDa	20	50	28.0405	27.835	28.0371	28.2642	27.5884	27.412	27.4681	27.6738	27.9899	28.4527	28.088	27.9364	27.7621	27.5292	27.634	27.9166		0.66484	0.196438	0.0725417		0.100199	0.859703	0.174928	not significant
CEP57	human	Q86XR8;F5GYW0;Q86XR8-4;Q86XR8-5;Q86XR8-2;F5H0C6;F5H1B0;Q86XR8-3;H0YFT8;H0YGT4	Centrosomal protein of 57 kDa	6	12.2	25.3253	23.2677	23.2466	23.0456	25.0115	25.113	25.2028	24.2716	24.2778	25.5327	23.4908	24.4098	24.8444	24.6194	23.7806	24.4548		1	NaN	0		0.13114	0.745327	-0.474934	not significant
CEP68	human	Q76N32;Q76N32-2	Centrosomal protein of 68 kDa	3	6.9	24.0499	24.1783	24.2516	24.278	23.5169	23.8792	23.8859	24.1239	23.6924	24.9176	24.2474	24.7346	23.5612	23.7161	23.3584	24.1166		0.524229	0.315783	0.208522		0.367236	0.344112	-0.163415	not significant
CEP78	human	Q5JTW2;A8MST6;Q5JTW2-5;Q5JTW2-2;Q5JTW2-3	Centrosomal protein of 78 kDa	12	18.6	23.9579	24.1787	26.1573	25.7528	26.1129	25.4337	25.529	25.7843	25.8273	26.1611	26.2226	25.6193	25.925	25.989	25.8531	25.9768		0.176942	0.828141	0.945883		0.15104	0.690714	0.220992	not significant
CEP85	human	Q6P2H3;Q6P2H3-2;Q6P2H3-4;H7BZW2;Q6P2H3-3	Centrosomal protein of 85 kDa	15	28.7	26.5499	26.0742	26.1581	26.3688	26.3548	26.5286	26.017	26.5413	26.5754	26.9725	26.4564	26.6446	26.7081	26.5035	27.113	27.1081		0.0675743	1.293	0.374476		0.0321654	1.36577	0.497748	not significant
CEP95	human	Q96GE4;A0A0A0MTQ1;Q96GE4-2;H0YJW6;J3KRW3;B7ZAE2	Centrosomal protein of 95 kDa	3	2.7	23.5966	23.4202	22.7046	25.0554	24.3432	24.2567	24.1198	24.6558	24.7327	24.6494	24.524	24.9152	24.9063	23.7415	24.2367	24.6951		0.111283	1.04809	1.01114		1	NaN	0	not significant
CEP97	human	Q8IW35;E9PG22;Q8IW35-2;H7C4Y5;F8WF91	Centrosomal protein of 97 kDa	15	24.9	26.3193	25.7536	26.1854	26.2979	26.5961	26.0771	26.8241	26.7414	27.1576	26.8397	27.1773	27.0346	27.0895	27.1559	26.8713	27.2654	+	0.00387472	3.00495	0.913256	+	0.0219056	1.5431	0.535852	up-regulated
CEPT1	human	Q9Y6K0;A0A0C4DGS9	Choline/ethanolaminephosphotransferase 1	5	14.7	27.951	27.4326	27.1494	27.0006	27.1452	27.3393	27.2463	27.0938	27.3393	27.913	27.6445	27.0359	27.3503	27.5838	27.5445	27.2423		0.752394	0.133116	0.0997739		0.0447403	1.21318	0.22408	not significant
CERS2	human	Q96G23;Q5SZE1;H0YNU7;Q5SZE3;H0YKH6;Q5SZE4;Q5SZE2;H0YLQ6	Ceramide synthase 2	7	21.1	28.6654	28.559	28.6472	29.0474	28.9602	28.9255	28.9192	28.7829	28.7742	28.7431	27.9433	28.9897	28.9578	28.8481	29.1288	28.7781		0.686524	0.17987	-0.11716		0.657047	0.137777	0.0312576	not significant
CERS6	human	Q6ZMG9;Q6ZMG9-2	Ceramide synthase 6	6	15.6	26.9675	27.4993	26.5746	26.8516	26.5995	26.7991	26.8355	26.5242	26.9597	26.6041	26.5736	26.7253	26.7909	26.5008	26.3351	26.5444		0.306191	0.566381	-0.257554		0.204748	0.568413	-0.146759	not significant
CETN2	human	P41208;Q12798	Centrin-2	6	34.3	26.2012	26.7159	26.663	26.4671	26.3946	26.2511	26.0438	26.2402	25.9266	25.6732	26.2389	25.5102	25.6543	25.6044	25.6303	25.772	+	0.0248423	1.85065	-0.674558	+	0.00107401	3.3741	-0.567211	down-regulated
CFAP20	human	Q9Y6A4;H3BPA3	Cilia- and flagella-associated protein 20	12	50.3	28.7129	28.7554	28.8742	28.8767	28.0725	28.0757	28.243	28.1726	29.0496	29.0484	28.9267	29.1684	28.6763	28.5526	28.7274	28.584		0.0183518	2.03116	0.243472		0.000421053	3.85542	0.494145	not significant
CFAP97	human	Q9P2B7;Q9P2B7-2;D6RDU8	Cilia- and flagella-associated protein 97	5	10	24.2572	23.8788	23.6917	23.46	24.6246	25.0861	24.3116	24.7158	24.551	25.0336	23.9436	23.2677	25.0569	25.3136	25.2586	24.615		1	NaN	0		0.105618	0.838472	0.376518	not significant
CFDP1	human	Q9UEE9;Q9UEE9-2;H3BUV5;H3BUI4	Craniofacial development protein 1	10	34.4	28.5231	28.3459	28.5391	28.7266	27.6937	27.8599	27.9039	27.9156	28.1378	27.6436	28.5548	27.7631	28.074	28.1424	28.2587	27.9567		0.0776566	1.22256	-0.508861		0.0136678	1.75855	0.264646	not significant
CFL1	human	P23528;G3V1A4;E9PK25;E9PP50;E9PQB7;E9PLJ3;E9PS23	Cofilin-1	24	88.6	34.1017	34.2797	34.1791	34.0116	34.2626	34.1083	34.1859	34.0908	34.3179	33.9923	34.0214	34.12	34.3547	34.3681	34.376	34.2909		0.771782	0.120794	-0.0301218		0.00574966	2.25808	0.185556	not significant
CFL2	human	Q9Y281;Q9Y281-3;F8WDN3;G3V2U0	Cofilin-2	12	56.6	29.4835	29.5954	29.2689	29.6683	29.227	28.9832	29.0641	29.2517	29.3554	29.1202	29.5355	29.0976	29.1445	29.0015	29.0147	29.123		0.17355	0.837163	-0.226849		0.361201	0.350816	-0.0605793	not significant
CGGBP1	human	Q9UFW8;C9JUJ0	CGG triplet repeat-binding protein 1	9	55.7	28.5709	28.6493	29.0901	28.9991	28.5503	28.4495	27.956	28.2785	28.773	28.5094	28.6022	28.8582	27.9311	28.118	27.5901	27.8586		0.420234	0.417167	-0.141647		0.0323729	1.36324	-0.434161	not significant
CGREF1	human	Q99674;Q99674-4;Q99674-5;Q99674-2	Cell growth regulator with EF hand domain protein 1	8	32.9	26.3018	26.4541	26.5642	26.6469	25.956	25.8074	25.7202	25.7605	24.9535	25.0395	24.7295	24.8479	23.9755	24.8119	24.3871	25.487	+	0	5.41284	-1.59915	+	0.0104624	1.89469	-1.14567	down-regulated
CHAF1A	human	Q13111;Q13111-3;Q13111-2;K7EPA1;K7EJF1	Chromatin assembly factor 1 subunit A	32	42.5	29.6869	29.5078	29.5485	29.5999	29.2704	29.5764	29.6006	29.1382	29.6481	29.7811	29.5643	29.7295	29.3024	29.3694	29.3315	29.2001		0.20173	0.765216	0.0950065		0.36975	0.341283	-0.0955548	not significant
CHAF1B	human	Q13112	Chromatin assembly factor 1 subunit B	23	46	29.4773	29.5629	29.543	29.7325	29.4295	29.5394	29.5329	29.4125	29.8834	29.938	30.0342	30.0296	29.244	29.1851	29.0681	29.3032		0.00390971	3.00828	0.392409		0.00429291	2.44171	-0.278489	not significant
CHAMP1	human	Q96JM3;S4R3K0	Chromosome alignment-maintaining phosphoprotein 1	41	56.9	29.9319	29.9198	29.7011	29.8179	29.6918	29.7929	29.7278	29.8581	29.6415	29.7246	29.7508	29.6613	29.6822	29.7794	29.6779	29.5743		0.0635289	1.32486	-0.148106		0.117066	0.794618	-0.08917	not significant
CHCHD1	human	Q96BP2;A6NJX6	Coiled-coil-helix-coiled-coil-helix domain-containing protein 1	3	31.4	26.559	26.7112	25.9669	25.2681	25.9608	25.7901	25.2965	26.6112	25.6964	23.4271	25.56	25.9956	25.2041	25.4722	25.4094	25.1983		0.238394	0.687744	-0.956518		0.0569494	1.10406	-0.593669	not significant
CHCHD2;CHCHD2P9	human	Q9Y6H1;Q5T1J5	Coiled-coil-helix-coiled-coil-helix domain-containing protein 2;Putative coiled-coil-helix-coiled-coil-helix domain-containing protein CHCHD2P9, mitochondrial	5	38.4	30.327	30.1934	29.9642	30.3839	30.0434	29.8435	30.0893	29.9443	28.4974	28.3913	28.2481	28.4625	28.6062	28.8044	28.8533	28.9242	+	0	5.54134	-1.81729	+	0	4.99656	-1.1831	down-regulated
CHCHD3	human	Q9NX63;C9JRZ6;F8WAR4;F8WD73	MICOS complex subunit MIC19	14	56.4	30.8085	30.3909	30.6508	30.6537	30.4112	30.3639	30.288	30.6998	30.8511	30.8233	30.9891	30.9259	30.4296	30.4361	30.5372	30.334		0.0419571	1.55001	0.271386		0.935687	0.02229	-0.0064826	not significant
CHCHD4	human	Q8N4Q1;Q8N4Q1-2	Mitochondrial intermembrane space import and assembly protein 40	6	51.4	27.8511	27.8887	27.7012	28.2357	27.0953	27.7916	27.2511	27.125	26.9507	27.7591	27.5799	26.9632	26.8476	26.9864	27.0324	26.7309		0.0588134	1.36216	-0.605958		0.0415911	1.25271	-0.416408	not significant
CHCHD5	human	Q9BSY4;Q9BSY4-2;F8WC14	Coiled-coil-helix-coiled-coil-helix domain-containing protein 5	3	41.8	25.7963	25.7639	25.3946	23.5222	24.8932	24.1215	25.2283	24.3288	25.0554	24.5682	24.7119	24.6227	25.3515	23.6385	25.4738	25.2383		0.554694	0.286912	-0.37973		1	NaN	0	not significant
CHCHD6	human	Q9BRQ6;J3QTA6;J3QTB2;H0Y922	MICOS complex subunit MIC25	7	43.4	27.7031	27.6517	27.7917	27.3483	27.2933	27.5079	27.2658	27.3591	27.5449	27.7684	27.6028	27.3292	27.2565	27.1179	27.3424	26.9431		0.679767	0.184472	-0.0623608		0.0810207	0.953635	-0.191558	not significant
CHD1	human	O14646;O14646-2;H0Y8V4;A0A087WVF4	Chromodomain-helicase-DNA-binding protein 1	39	26	29.1931	28.9065	29.1432	29.5034	28.9941	29.1059	29.1827	29.0902	29.461	29.3372	29.2017	29.0308	29.1391	29.1412	29.0103	29.2387		0.685551	0.180772	0.0711432		0.455306	0.264713	0.0391231	not significant
CHD1L	human	Q86WJ1;Q86WJ1-2;Q86WJ1-3;A0A087WTM4;A0A087WWW4;A0A087WZM7	Chromodomain-helicase-DNA-binding protein 1-like	30	37.1	27.4931	27.5319	27.2843	27.4554	27.9674	27.5871	27.4387	27.5373	27.2783	26.8947	27.0644	27.1547	27.5317	27.4532	27.6095	27.4902		0.023224	1.9032	-0.343169		0.311444	0.408007	-0.11145	not significant
CHD2	human	O14647;O14647-2;A0A1B0GTU9;B7Z3I4;O14647-3;A0A0D9SGK0;A0A1B0GTM9;A0A0D9SFV8;A0A0D9SFA3;A0A1B0GU59;A0A0D9SF92	Chromodomain-helicase-DNA-binding protein 2	25	16.1	27.9887	28.0903	28.2051	28.1747	28.055	28.2311	28.2623	28.3743	28.1142	28.1114	28.1376	28.3016	27.568	27.8233	27.715	27.7973		0.508493	0.329426	0.051487	+	0.00195524	2.92369	-0.504753	not significant
CHD3	human	Q12873;Q12873-3;Q12873-2;H7C2H0;K7EPV1;I3L1I4	Chromodomain-helicase-DNA-binding protein 3	49	29.6	29.0786	29.3734	29.3252	29.5662	29.4679	29.2947	29.4081	29.28	29.0359	29.1485	28.7921	29.201	28.6128	28.8717	28.7613	28.508		0.0945916	1.12642	-0.291487	+	0.0011977	3.47964	-0.674199	not significant
CHD3	human	H7C0J3;I3L229;H7C3H7		5	24.5	24.6144	25.1634	23.6399	23.7306	25.007	24.6806	24.9838	24.7949	23.395	24.0698	24.1096	24.5146	24.2389	24.3028	24.6924	24.2554		1	NaN	0		0.00855857	2.00596	-0.494199	not significant
CHD4	human	Q14839;F5GWX5;A0A0C4DGG9;Q14839-2;F5H6N4;F6T542;K7ESA5	Chromodomain-helicase-DNA-binding protein 4	111	56.4	32.9215	32.9888	33.1007	33.1772	32.9396	33.09	33.0026	33.0941	33.0123	33.0744	33.0311	33.1534	32.8432	32.8794	32.8872	32.8833		0.775351	0.118789	0.0207386		0.00605434	2.19778	-0.158277	not significant
CHD7	human	Q9P2D1;Q9P2D1-3;Q9P2D1-2;Q9P2D1-4	Chromodomain-helicase-DNA-binding protein 7	68	25.8	29.1814	28.8587	29.017	29.3683	29.1244	29.4066	29.3452	29.3367	29.2659	29.4945	29.4355	29.3785	29.4182	29.3526	29.3608	29.4157		0.0701556	1.27281	0.287234		0.180562	0.620339	0.0835767	not significant
CHD8	human	Q9HCK8;Q9HCK8-2;H0YJG4;G3V2T9;H0YJA4	Chromodomain-helicase-DNA-binding protein 8	44	23.2	28.3942	28.3888	28.5815	28.5231	27.8776	27.6455	27.8563	27.8227	28.458	28.5003	28.627	28.4575	28.0775	28.1857	28.2302	28.2766		0.591575	0.253825	0.0387945		0.0017841	2.928	0.392009	not significant
CHD9	human	Q3L8U1;Q3L8U1-2;Q3L8U1-3;H3BTW3;A0A087WU44;J3KRH9;J3KSW5;H3BRU9;H3BSP3	Chromodomain-helicase-DNA-binding protein 9	7	2.7	24.2816	24.664	23.7937	22.9454	24.1521	24.0044	24.0144	24.4586	25.1135	24.2204	24.1253	24.1024	23.6534	24.3796	23.0823	24.4948		0.365981	0.481074	0.469193		0.40535	0.309095	-0.254857	not significant
CHEK1	human	O14757;J3KN87;O14757-3;E7EPP6;O14757-2;E9PPA5;E9PKQ3;E9PJI4;A0A087WT52;A0A087WY91;E9PQW7;E9PM65	Serine/threonine-protein kinase Chk1	24	50.6	29.1033	29.3882	29.2149	29.1163	29.5074	29.0822	29.1016	29.1321	29.6494	29.39	29.5911	29.4794	29.2663	29.2219	29.4208	29.3712		0.0198935	1.98324	0.321761		0.269525	0.464502	0.114213	not significant
CHEK2	human	O96017;O96017-9;O96017-12;O96017-13;O96017-4;H0Y820;O96017-7;B7ZBF7;B7ZBF6;O96017-8;B7ZBF2;H0Y4V6;C9JFD7;O96017-5;O96017-11;O96017-2;H7C0V7;A0A087X102;F8WCV2;B7ZBF8;O96017-3;O96017-6	Serine/threonine-protein kinase Chk2	8	19.9	25.1056	24.897	25.4144	24.7863	25.3123	25.0247	24.8976	25.8466	25.1332	24.9989	24.0049	23.8298	24.3723	25.207	23.9006	25.0913		0.203658	0.760858	-0.559112		0.104834	0.841037	-0.627512	not significant
CHERP	human	Q8IWX8;J3QK89	Calcium homeostasis endoplasmic reticulum protein	27	38	30.5657	30.252	30.4071	30.5448	30.2324	30.4493	30.4748	30.3836	30.4352	30.4482	30.3812	30.6209	30.1106	30.1874	30.296	30.1235		0.77111	0.121117	0.0289431		0.0193528	1.61017	-0.20564	not significant
CHGA	human	P10645;G5E968	Chromogranin-A;Vasostatin-1;Vasostatin-2;EA-92;ES-43;Pancreastatin;SS-18;WA-8;WE-14;LF-19;Catestatin;AL-11;GV-19;GR-44;ER-37;GE-25;Serpinin-RRG;Serpinin;p-Glu serpinin precursor	29	66.7	29.5838	29.234	29.5847	29.8119	29.4521	29.735	29.5513	29.3893	29.0699	29.1654	29.0862	29.3057	28.8329	29.0519	28.9613	29.0305		0.0352573	1.63774	-0.39681	+	0.00152941	3.10598	-0.56278	not significant
CHGB	human	P05060;A0A0A0MT66	Secretogranin-1;PE-11;GAWK peptide;CCB peptide	16	31.9	26.9192	26.8924	26.4915	26.4161	26.8997	27.2231	26.9819	27.149	26.1151	26.2502	26.0384	26.1707	25.9743	26.0292	25.7975	26.0909	+	0.0170661	2.07791	-0.536193	+	0	4.51497	-1.09043	down-regulated
CHID1	human	Q9BWS9;Q9BWS9-3;Q9BWS9-2;E9PPA0;E9PI70;E9PIP0;E9PRL3;E9PPH0;E9PKF1;H0YC89;H0YDL6;H0YEA3;H0YCC4	Chitinase domain-containing protein 1	11	32.6	28.3217	27.8571	28.1813	28.4782	28.0307	27.9762	27.5829	28.0478	27.3942	27.9739	27.6557	27.431	26.9765	26.9116	27.22	26.8671	+	0.0312335	1.71632	-0.595849	+	0.000982677	3.29622	-0.91557	down-regulated
CHKA	human	P35790;P35790-2;E9PM06	Choline kinase alpha	7	19.9	25.0445	26.1853	24.6948	24.1131	25.0861	25.6351	25.3708	25.2287	25.9654	25.338	25.6221	25.3454	26.3485	26.2192	25.9294	25.8413		0.306327	0.566437	0.558283	+	0.00441057	2.39224	0.754433	not significant
CHML	human	P26374	Rab proteins geranylgeranyltransferase component A 2	4	7.2	24.1882	23.6587	23.5795	25.3685	25.0581	24.5691	24.6311	25.299	24.9128	25.0136	23.4368	25.6579	25.4505	25.2206	25.2356	25.2997		1	NaN	0		0.0467723	1.1913	0.412292	not significant
CHMP1A	human	Q9HD42;F8VUA2;F8VVT7;F5H875	Charged multivesicular body protein 1a	7	24.5	27.9745	27.2011	27.7529	27.7024	27.1883	27.2778	26.4228	27.613	27.9334	28.1023	28.2128	27.7351	27.2197	28.2248	27.7363	28.0327		0.158351	0.881361	0.338197		0.0637274	1.05422	0.677909	not significant
CHMP1B	human	Q7LBR1	Charged multivesicular body protein 1b	5	19.6	27.4472	26.5501	25.8616	27.6357	26.6905	24.8476	25.1844	24.938	26.7554	26.7886	26.3861	26.9638	25.6432	25.4099	25.134	26.3072		0.754361	0.131573	-0.150189		0.615034	0.160911	0.208471	not significant
CHMP2A	human	O43633;M0R1T5;M0R1L7;M0QXX8	Charged multivesicular body protein 2a	5	18.9	27.7891	27.2864	27.5257	28.3183	27.4285	27.4953	27.4168	27.3716	27.9544	27.5548	23.0023	27.7076	27.3883	27.4221	27.7876	28.0054		0.405693	0.434088	-1.17509		0.139775	0.720197	0.222784	not significant
CHMP2B	human	Q9UQN3;C9J0A7;Q9UQN3-2;A0A087WW88	Charged multivesicular body protein 2b	2	9.4	23.7156	23.4033	24.3809	24.4717	23.7877	24.1828	23.9273	23.4023	25.4194	24.2607	24.9457	25.145	25.2473	24.405	25.0943	23.5999		0.0528478	1.42197	0.949855		0.0822079	0.947781	0.761584	not significant
CHMP3	human	Q9Y3E7;Q9Y3E7-3;Q9Y3E7-2;Q9Y3E7-4;A0A140T963	Charged multivesicular body protein 3	6	25.2	25.8587	25.9966	26.0858	25.605	26.8294	26.5129	26.3772	25.9783	26.7394	26.3265	26.6132	26.2532	26.9121	26.47	26.6367	26.6043	+	0.017351	2.05994	0.59655		0.221888	0.538027	0.231307	not significant
CHMP4A	human	Q9BY43;Q9BY43-2;H0YIN6	Charged multivesicular body protein 4a	3	14.4	26.546	24.7791	25.1137	26.5862	26.6483	26.6058	26.5331	26.7279	24.846	26.3097	24.7199	26.178	26.9976	27.0879	26.8069	26.3771		1	NaN	0		0.223809	0.534873	0.188546	not significant
CHMP4B	human	Q9H444;Q96CF2;P59074	Charged multivesicular body protein 4b	10	52.2	29.2843	29.1198	28.984	29.5001	29.3843	29.1131	29.1648	29.5863	29.2248	29.4246	29.2006	29.4154	29.1976	29.1068	29.1314	29.1977		0.524102	0.315406	0.0942936		0.16069	0.666005	-0.15375	not significant
CHMP5	human	Q9NZZ3;Q9NZZ3-2	Charged multivesicular body protein 5	5	39.7	28.5159	28.3858	28.5314	28.4704	28.1536	27.9666	27.7563	27.7336	28.2893	27.8798	28.0608	28.2507	27.9273	28.4628	28.1729	28.7215		0.0225497	1.92419	-0.355744		0.0575031	1.09728	0.418578	not significant
CHMP6	human	Q96FZ7;I3L4A1;I3L3E4;I3L4G8	Charged multivesicular body protein 6	6	31.8	26.6123	27.2076	27.1008	28.1251	27.1558	27.3895	27.3196	27.0242	27.5713	27.1476	27.1269	26.9761	26.8902	27.1257	27.1201	26.7303		0.87633	0.0580568	-0.0559669		0.0646917	1.04817	-0.255702	not significant
CHMP7	human	Q8WUX9;E5RJI3;E5RIU9;Q8WUX9-2;E5RFR8	Charged multivesicular body protein 7	22	53.2	28.2186	27.2941	27.8365	27.9346	27.9395	28.1461	27.9466	27.8852	27.7183	27.3098	27.0199	26.1736	28.1203	28.0502	28.2707	27.9555		0.112078	1.04333	-0.76556		0.164827	0.656127	0.1198	not significant
CHN1	human	P15882;P15882-3;B8ZZ96;P15882-2;C9J3G1;F8W6K2;C9J3V9;C9JR98;P52757;F8WCQ9;F8WAY4;H7C138;C9J1N1;H7C0V3;P52757-8;P52757-9	N-chimaerin	19	46	28.4296	28.3674	28.3232	27.5997	27.9906	27.9144	27.8681	27.814	27.9973	28.3332	28.3512	28.321	28.1875	27.9749	28.3491	28.0786		0.765009	0.124754	0.0707259		0.02279	1.52881	0.250713	not significant
CHORDC1	human	Q9UHD1;Q9UHD1-2;E9PHZ2;E9PPQ5;E9PIZ4;E9PSD5;E9PL00;E9PIF7	Cysteine and histidine-rich domain-containing protein 1	22	73.8	32.2347	32.2313	32.1878	32.2916	32.1141	32.0642	32.0627	32.0961	32.1946	31.9921	32.0728	32.242	32.4786	32.3822	32.5332	32.4857		0.142064	0.928844	-0.110988		0	4.54804	0.385683	not significant
CHP1	human	Q99653;H0YNG9;H0YKE7;F5GX29;H0YLY7;H0YLX1	Calcineurin B homologous protein 1	12	73.8	29.1375	29.2976	29.3422	28.8592	29.1923	29.4975	29.2059	29.2904	29.1837	29.0601	28.9138	29.119	28.9582	28.9284	29.1297	28.9879		0.533336	0.306649	-0.0899868		0.0100533	1.91615	-0.295461	not significant
CHPF	human	Q8IZ52;Q8IZ52-4;Q8IZ52-2;F8W6H2	Chondroitin sulfate synthase 2	5	7.5	26.1854	27.019	26.8719	26.946	24.5193	23.4279	24.8188	24.5636	24.276	27.0189	26.9537	26.5773	23.3605	23.2046	24.8803	24.6903		0.490662	0.347408	-0.549097		1	NaN	0	not significant
CHRAC1	human	Q9NRG0;E5RGS9;H0YBP8	Chromatin accessibility complex protein 1	4	45	27.4323	27.1344	27.5342	27.6715	26.563	26.74	26.7512	26.4493	27.4032	27.3188	27.3212	27.3502	26.1521	26.0409	26.4102	26.4163		0.486062	0.352506	-0.0947132		0.0164473	1.68264	-0.370993	not significant
CHST14	human	Q8NCH0;H0YN65	Carbohydrate sulfotransferase 14	6	16.5	25.4585	25.4305	25.6095	25.6166	25.3414	25.2666	25.2643	25.2722	25.2616	25.2885	25.4182	25.1814	25.2363	25.2863	25.2005	25.0544		0.0239133	1.87961	-0.241377		0.0982594	0.86905	-0.0917459	not significant
CHTF18	human	Q8WVB6;Q8WVB6-2;E7EXA6;A0A0D9SF58;Q8WVB6-3;F8WCC1;H0Y7D3	Chromosome transmission fidelity protein 18 homolog	22	32	27.1037	27.2418	27.328	26.4805	26.9562	26.6671	26.9474	26.9427	27.4336	27.3775	27.0276	27.2636	27.3327	27.2422	27.2565	27.0781		0.341418	0.514929	0.237093		0.00719144	2.11911	0.349028	not significant
CHTF8	human	P0CG13;J3KSJ7;H3BPP1;H0YAV5	Chromosome transmission fidelity protein 8 homolog	4	27.3	24.9464	24.7561	24.7648	24.7777	24.7869	24.7389	24.411	24.882	24.9738	24.8288	25.3786	25.0834	24.9431	24.74	24.8833	25.2313		0.108344	1.05802	0.254893		0.104017	0.844427	0.244754	not significant
CHTF8	human	P0CG12	Chromosome transmission fidelity protein 8 homolog isoform 2	7	19.5	26.9438	26.6547	26.5941	26.3596	25.9845	25.8686	26.2166	25.8898	26.5773	26.1865	26.7976	25.7866	23.677	26.2466	25.9108	26.3821		0.314629	0.554076	-0.301035		0.434353	0.283672	-0.43576	not significant
CHTOP	human	Q9Y3Y2;Q9Y3Y2-4;Q9Y3Y2-3;X6R700;A0A087X1B7;Q5T7Y7	Chromatin target of PRMT1 protein	9	37.1	29.637	29.6456	29.7836	30.1755	29.5689	30.1799	30.0066	29.631	29.7964	29.9147	30.1131	29.5774	29.7795	29.7352	29.6204	29.8236		0.829126	0.0859342	0.0400143		0.42625	0.290547	-0.106972	not significant
CHUK	human	O15111	Inhibitor of nuclear factor kappa-B kinase subunit alpha	19	29	27.1989	25.6304	27.0408	26.2824	27.5533	26.6759	26.3243	26.9195	26.365	26.7753	26.9355	27.0261	27.2543	27.4413	26.8916	27.1396		0.599048	0.247051	0.237361		0.239849	0.507223	0.313443	not significant
CIAO1	human	O76071	Probable cytosolic iron-sulfur protein assembly protein CIAO1	12	52.8	27.3878	27.2478	27.314	27.296	27.3866	27.1012	27.1907	27.3624	27.4549	27.2523	27.0985	27.4048	27.695	27.6259	27.814	27.5638		0.923223	0.0353646	-0.00876427		0.00414913	2.50423	0.414431	not significant
CIAPIN1	human	Q6FI81;Q6FI81-3;H3BV90;H3BT65;H3BUG4;H3BPG7;H3BQ23;Q6FI81-2;H3BTZ8;H3BTT4	Anamorsin	19	70.2	30.3902	30.1551	30.441	30.8082	30.7582	30.4867	30.4772	30.6563	30.3618	30.3103	30.1378	30.1328	30.133	30.3318	30.472	30.3967		0.231181	0.70208	-0.212921		0.0297061	1.40198	-0.261249	not significant
CIR1	human	Q86X95;Q86X95-2;H3BLY3	Corepressor interacting with RBPJ 1	5	12	24.2779	23.6379	23.457	24.1999	23.8819	24.2611	23.7904	23.9465	23.9739	24.3203	23.8208	24.4819	23.8601	23.9277	24.118	24.4498		1	NaN	0		0.417419	0.298239	0.118906	not significant
CIRBP	human	Q14011	Cold-inducible RNA-binding protein	11	69.8	31.3062	31.2024	31.307	31.1014	31.4082	31.2217	31.3977	31.2952	30.8458	30.9757	31.2734	31.2308	30.7179	30.8151	30.9058	30.8794		0.276512	0.618239	-0.147851	+	0.000376238	3.7568	-0.501114	not significant
CIRH1A	human	Q969X6;H3BSH7;Q969X6-3;A0A0J9YWM9;Q969X6-2;A0A0J9YWK2;A0A0J9YXV4;H3BPD7;H3BRM8;I3L4T9;J3KSI1;J3KTR0;A0A0J9YX18;J3KSE6	Cirhin	28	52.3	29.9973	30.2127	30.2292	30.2336	30.1924	30.4107	30.1633	30.2521	30.1868	30.3508	30.5195	30.51	30.2048	30.2627	30.1348	30.1125		0.078678	1.21538	0.223611		0.21965	0.542458	-0.0759425	not significant
CISD1	human	Q9NZ45	CDGSH iron-sulfur domain-containing protein 1	5	52.8	30.8559	30.8243	30.922	30.5274	30.7309	31.111	30.6029	30.4539	30.3843	30.4851	30.6906	30.6363	30.4781	30.3168	30.7174	30.6028		0.102123	1.08398	-0.233289		0.213004	0.553615	-0.195913	not significant
CISD2	human	Q8N5K1;I3L1N9;D6RCF4	CDGSH iron-sulfur domain-containing protein 2	9	55.6	30.1123	30.1822	30.1207	30.0657	30.0461	30.0241	30.3053	30.3184	30.3662	30.4611	30.4293	30.2451	29.8494	29.8637	30.1372	30.0308		0.00789158	2.51461	0.255197		0.0745347	0.985806	-0.20318	not significant
CISD3	human	P0C7P0	CDGSH iron-sulfur domain-containing protein 3, mitochondrial	7	46.5	27.4805	27.2232	26.3999	27.2829	26.2924	26.4697	26.638	26.4543	26.3207	26.9364	26.6909	26.8151	25.8097	26.2614	26.0626	25.1461		0.22041	0.725679	-0.405849	+	0.0326399	1.35839	-0.643616	not significant
CIT	human	O14578-4	Citron Rho-interacting kinase	56	31.4	28.7492	28.6655	28.992	28.7254	28.5537	28.2626	28.4327	28.4327	28.5105	28.5956	28.4936	28.4024	27.7537	28.0593	28.0913	28.2461		0.0243986	1.86144	-0.282472		0.0144317	1.7373	-0.382825	not significant
CIZ1	human	Q9ULV3;F5H2X7;Q9ULV3-5;H0Y5D5;Q9ULV3-2;Q9BTG3;Q5SYW2;Q9ULV3-3;Q9ULV3-4;A0A0U1RQR2;F6VD24	Cip1-interacting zinc finger protein	24	36.2	28.1894	28.0593	28.1235	28.2525	27.7833	27.8501	27.8517	27.8143	27.1796	27.1383	27.3725	27.4686	26.5287	26.7918	26.6283	26.5815	+	0	4.17443	-0.866382	+	0	6.01419	-1.19228	down-regulated
CKAP2	human	Q8WWK9;Q8WWK9-6;Q8WWK9-5;Q8WWK9-4;C9J649;C9J7Y4	Cytoskeleton-associated protein 2	14	29.9	26.5537	26.6514	26.4422	26.4695	26.7297	26.8927	26.8389	26.9463	27.6845	27.8392	27.2379	27.7769	27.8586	28.0702	27.9976	27.6692	+	0.00102857	3.59325	1.10543	+	0.000202765	4.36007	1.04699	up-regulated
CKAP2L	human	Q8IYA6;F8WBE0;Q8IYA6-3;Q8IYA6-2	Cytoskeleton-associated protein 2-like	9	16.9	24.1941	23.9172	24.8466	25.0071	24.8718	24.8473	25.1216	24.6032	25.7043	26.3115	26.2144	26.3807	26.0545	25.5404	26.1215	25.8149	+	0.00529771	2.82233	1.66142	+	0.0015102	3.0326	1.02185	up-regulated
CKAP4	human	Q07065;H3BUW6	Cytoskeleton-associated protein 4	35	62.3	31.7227	31.6602	31.656	31.9071	31.5424	31.5203	31.6925	31.4803	31.8197	31.9953	31.78	31.8723	31.4827	31.4827	31.5032	31.5524		0.161025	0.873223	0.130293		0.245523	0.498087	-0.053606	not significant
CKAP5	human	Q14008;Q14008-2;Q14008-3;H0YDX5;E9PQH5;H0YCF6;H0YEK7	Cytoskeleton-associated protein 5	105	52.9	31.7439	31.6867	31.6071	31.7237	31.815	31.8075	31.8293	31.9907	31.7194	31.8106	31.7367	31.8503	32.2512	32.1967	32.2525	32.2913		0.105146	1.07079	0.0889082		0.000564593	3.72518	0.387273	not significant
CKB	human	P12277;G3V4N7;H0YJG0;G3V461;P06732;H0YJK0;G3V2I1	Creatine kinase B-type	27	74.5	33.7955	33.6899	33.5764	33.0636	33.8279	33.6298	33.6341	33.7583	33.4444	33.5609	33.6113	33.4794	34.0285	34.0459	34.0202	33.8921		0.965847	0.0148896	-0.00733757		0.00421569	2.49112	0.284147	not significant
CKMT1A;CKMT1B	human	P12532;P12532-2;F8WCN3;C9JSQ1;C9J8F6;C9J995;C9JT96;C9JJX8;C9J6W7;D6RHV3;D6R998	Creatine kinase U-type, mitochondrial	24	61.9	31.4788	31.4825	31.4637	31.5779	31.4451	31.4508	31.2758	31.2685	31.2177	31.1861	31.1791	31.0535	30.8762	30.9231	30.7447	30.9742		0.00101767	3.58762	-0.341621		0.000993631	3.30358	-0.480525	not significant
CKS1B	human	P61024;Q5T179;Q9BZU3	Cyclin-dependent kinases regulatory subunit 1;Cyclin-dependent kinases regulatory subunit	4	65.8	27.8062	28.0196	27.775	26.1635	28.455	28.1165	28.5293	28.2872	27.6174	26.1676	26.871	27.2208	27.272	27.6527	27.8137	27.8513		0.445425	0.391491	-0.471917	+	0.00506838	2.31222	-0.699639	not significant
CKS2	human	P33552	Cyclin-dependent kinases regulatory subunit 2	5	57	26.1429	25.7588	23.6743	24.1766	26.6406	26.2032	26.7948	26.331	28.1545	27.8983	27.869	27.7169	28.8993	28.7514	28.6424	28.5995	+	0.00721076	2.56984	2.97149	+	0	5.20428	2.23077	up-regulated
CLASP1	human	Q7Z460;Q7Z460-3;Q7Z460-2;F8WA11;Q7Z460-4;Q7Z460-5;H0Y5T1;C9J151;C9JP76	CLIP-associating protein 1	59	45.7	30.0128	29.8839	30.0689	29.7947	29.9261	29.8171	29.9929	30.0338	29.8617	30.0958	29.8635	29.8754	29.7445	29.9361	29.9467	29.9103		0.859264	0.0673415	-0.0159593		0.336538	0.37823	-0.0580726	not significant
CLASP2	human	E7ERI8;E7EW49;O75122-3	CLIP-associating protein 2	36	31.7	28.0284	28.166	28.3318	27.8576	28.0781	27.9162	27.7712	27.9618	27.7737	27.704	27.7795	27.6287	27.8302	28.0192	27.7912	27.8678		0.0233427	1.89522	-0.374469		0.437209	0.281282	-0.0547018	not significant
CLASRP	human	F5H0Q6;A0A0A0MQS2;Q8N2M8;Q8N2M8-3;K7EM61;Q8N2M8-4;K7EKC9	CLK4-associating serine/arginine rich protein	5	12.5	26.1526	26.0231	26.4542	26.4447	25.7818	26.0641	26.0294	26.489	26.126	25.9586	26.4439	26.123	25.8638	26.0022	25.861	25.9775		0.540665	0.299588	-0.105768		0.245748	0.497833	-0.164932	not significant
CLCC1	human	Q96S66;Q96S66-2;Q96S66-3;Q96S66-4;Q5T1P5	Chloride channel CLIC-like protein 1	22	44.5	28.8764	28.941	28.8205	29.2657	28.3823	28.448	28.2504	28.2139	28.5064	28.7283	28.6148	28.3026	27.9931	27.9646	28.0899	28.1907		0.029153	1.75792	-0.437829		0.010452	1.89824	-0.264098	not significant
CLCN3	human	P51790;P51790-4;A0A087WU31;A0A0A0MTB7;P51790-5;P51790-2;E9PE15;P51793;G3XAG5;P51793-2;D6RIX3;D6RDZ6;H0Y8Z8	H(+)/Cl(-) exchange transporter 3;Chloride channel protein	11	15	26.11	26.6224	26.6697	25.9731	26.6072	26.9784	26.5067	26.2019	26.1758	26.4416	26.5021	26.1505	26.561	26.3997	26.4929	26.3457		0.900805	0.0462256	-0.0262871		0.401783	0.312447	-0.12374	not significant
CLCN6	human	P51797;P51797-6;P51797-5;P51797-4;P51797-2;P51797-3	Chloride transport protein 6	11	14.6	23.307	25.1052	24.6247	24.3504	25.7699	25.5863	25.5855	25.8786	24.4752	23.8227	23.848	25.7221	25.3197	25.571	25.3894	26.2994		1	NaN	0		0.750507	0.0931626	-0.0602417	not significant
CLCN7	human	P51798;P51798-2;H0Y2M6;H3BNG8;I3L470	H(+)/Cl(-) exchange transporter 7	10	17.8	26.6847	26.3635	26.2968	26.5595	26.4309	26.1335	25.7229	26.5966	26.2489	26.2113	26.2949	26.4812	26.3549	26.9875	26.9515	26.5948		0.200135	0.767848	-0.167054		0.0619668	1.06623	0.501189	not significant
CLDND1	human	Q9NY35;D6RIU2;D6RDP6;D6RHU6;D6RDY1;D6RA76;D6RC11;D6R9S8;D6RCE6;D6RFX6;D6RDI6;D6RCR8;A0A0R4J2F2;Q9NY35-2;D6RD48;D6RAZ7;H0Y8T9;Q9NY35-3;D6R9K1;D6RB31;D6RCP3	Claudin domain-containing protein 1	3	13.8	23.7969	23.0659	24.2925	23.8254	22.8731	24.2044	24.8449	23.281	24.2265	24.8192	24.5275	23.8198	23.4014	23.3893	23.9739	23.4844		0.143106	0.925675	0.603107		1	NaN	0	not significant
CLGN	human	O14967;O14967-2;D6RAZ4	Calmegin	15	30.8	26.8327	27.2827	26.8985	26.7131	26.2853	26.9421	26.3898	26.4608	26.1177	26.8666	26.3213	26.7193	26.336	26.105	26.064	25.9532		0.113691	1.03515	-0.425498		0.0375728	1.29493	-0.404955	not significant
CLIC1	human	O00299	Chloride intracellular channel protein 1	18	84.6	31.3045	31.2546	31.2345	31.2009	31.131	30.9664	30.8964	30.858	31.7985	31.811	31.7925	31.722	31.8057	31.6292	31.7598	31.8037	+	0	5.72918	0.532357	+	0	4.41501	0.786668	up-regulated
CLIC4	human	Q9Y696;O15247;Q9NZA1;Q96NY7;A6PVS0;Q9NZA1-3;Q9NZA1-2;Q96NY7-2	Chloride intracellular channel protein 4	21	83.8	30.721	30.8163	31.0334	30.9254	31.1561	30.8947	30.9762	30.9816	30.4848	30.4774	30.6112	30.5772	31.0975	31.077	30.9981	31.0128		0.0108158	2.36945	-0.336368		0.404515	0.310132	0.0442152	not significant
CLINT1	human	Q14677-3;Q14677-2;Q14677;H0YD52	Clathrin interactor 1	21	35.3	30.0733	29.8736	30.0084	30.0926	29.9356	29.94	30.0121	29.9875	29.8569	29.8854	29.9043	29.8612	30.1764	30.0523	30.1311	30.0748		0.052495	1.42645	-0.135045		0.00587903	2.22531	0.139846	not significant
CLIP1	human	P30622;P30622-2;P30622-1;J3KP58;F5H0N7;F5H6A0;F6VGP8;F5H1T5;F5H367;F5H270	CAP-Gly domain-containing linker protein 1	27	21.3	26.6324	26.2637	26.9467	26.6867	26.3132	26.8168	26.8498	26.5682	27.3559	26.947	27.4619	26.7704	27.126	27.1028	26.9556	27.0413		0.0774801	1.22456	0.501414		0.0144178	1.73721	0.419443	not significant
CLIP2	human	Q9UDT6;Q9UDT6-2;H7C4L6	CAP-Gly domain-containing linker protein 2	16	17.1	26.2415	26.1182	25.6241	25.8764	25.7036	25.3799	25.7002	25.7266	25.4763	26.0848	25.6419	25.8127	25.7105	25.7117	26.0665	25.9392		0.341374	0.5149	-0.211148		0.0773051	0.972524	0.229416	not significant
CLK1	human	P49759;P49759-3;A0A087WVK0;F8WBF5;B8ZZR0;P49759-2	Dual specificity protein kinase CLK1	17	42.1	25.578	25.072	25.3508	25.3445	26.0493	26.6027	26.8772	26.4184	28.6946	28.6833	28.3414	28.0501	28.8473	28.5254	28.5028	29.0001	+	0	5.53371	3.10607	+	0.000201835	4.35963	2.23201	up-regulated
CLK2	human	P49760;P49760-3;B1AVT0	Dual specificity protein kinase CLK2	7	13.2	24.1847	25.1977	25.8816	25.1565	25.15	25.81	25.9168	23.9589	24.7594	25.219	25.2492	25.314	25.2283	25.2152	26.4823	24.2946		0.938532	0.0279273	0.030251		0.850402	0.053176	0.0961318	not significant
CLK3	human	P49761;P49761-1;P49761-3;H3BQG1;H3BRE4;H3BUL5;H3BVF8;H3BNQ5;H3BNC8;H3BRW2	Dual specificity protein kinase CLK3	10	21.2	25.8078	26.5996	26.4867	26.7372	26.6711	26.8967	27.7922	27.4292	24.2743	25.3153	25.7707	25.2752	26.201	25.7715	26.2542	26.411	+	0.0274792	1.79157	-1.24898	+	0.00958938	1.94253	-1.03788	down-regulated
CLK4	human	Q9HAZ1;B7ZL31;A0A087WX74;E7ES88	Dual specificity protein kinase CLK4	5	14.3	24.7322	24.2728	23.6009	23.8881	24.4488	24.6244	23.7447	24.7841	25.1124	24.6398	24.5716	24.8552	24.9707	25.1551	24.2009	24.3894		0.0663434	1.30373	0.671251		1	NaN	0	not significant
CLMN	human	Q96JQ2;G3V3D8	Calmin	7	10.1	24.9367	24.9773	25.0859	24.6611	25.413	25.278	23.334	23.6008	24.4155	25.3773	24.1571	23.2864	24.9436	23.6298	24.1851	24.7123		0.250826	0.663188	-0.606145		1	NaN	0	not significant
CLMP	human	Q9H6B4	CXADR-like membrane protein	9	28.4	27.6361	27.215	27.8108	27.6205	27.4065	27.6734	27.4196	27.4984	27.2721	27.3918	27.052	27.2413	26.8803	26.768	26.9749	26.7972		0.0795936	1.21027	-0.33131	+	0.000395833	3.79997	-0.644376	not significant
CLN3	human	Q13286;A0A0D9SFH9;A0A1B0GW34;A0A1B0GV71;A0A0A0MRC7;A0A1B0GWD3;A0A024QZB8;Q13286-4;Q13286-2;Q13286-3;H3BR00;Q9UBD8;Q13286-5;Q13286-7;Q13286-6;O95090;H3BQ48;H3BNK7;A0A1B0GV41;O95086;B4DFF3;A0A1B0GWH8;H3BPL0;A0A0D9SF04;Q9UBH5;Q9UP10;H3BR84;Q2TA70;A0A1B0GUX3;A0A1B0GUU4;H3BMN4;F6TI76	Battenin	5	18.5	24.8612	24.0008	23.9192	24.31	25.852	26.1171	26.1861	25.6477	25.1935	23.4585	24.3149	24.3114	25.7257	26.5125	25.9912	25.8459		#VALUE!	NaN	0		#VALUE!	0.119151	0.0681205	not significant
CLN6	human	Q9NWW5;A0A0S2Z5D0;H3BUV4;A0A1B0GTU6;A0A1B0GW73;H3BNF1;A0A1B0GTV3;A0A1B0GUD2;H3BUT1;H3BRN7;H3BTY4;Q9NWW5-2;A0A1B0GU90	Ceroid-lipofuscinosis neuronal protein 6	4	14.8	27.4482	27.6353	27.1706	27.0236	27.7313	27.4572	27.6324	27.4551	25.0785	27.2275	27.3917	27.4155	26.9704	27.2954	27.7341	27.4348		0.428935	0.408684	-0.541161		0.203808	0.570855	-0.210344	not significant
CLNS1A	human	P54105;E9PMI6;J3KN38;E9PJF4;E9PQ83	Methylosome subunit pICln	7	54.9	28.7722	29.0276	28.6735	28.6125	27.9125	27.8771	27.9526	27.9489	28.8386	28.5633	29.0126	28.7891	28.7473	28.2706	28.4697	28.2296		0.836686	0.0816421	0.0294313	+	0.00563812	2.2626	0.506534	not significant
CLP1	human	Q92989;E9PL17;Q92989-2;E9PJM4;E9PKV5	Polyribonucleotide 5-hydroxyl-kinase Clp1	13	35.3	26.8564	26.3665	26.6248	26.4921	26.5173	26.5069	26.8798	26.9336	27.4652	27.4835	27.5925	27.3841	27.4647	27.646	27.775	27.9733	+	0.000858238	3.66778	0.896381	+	0.00142736	3.16854	1.00538	up-regulated
CLPB	human	Q9H078-2;Q9H078;Q9H078-3;H0YGM0;Q9H078-5;Q9H078-4;F5GX99;F5H7A5;F5H392	Caseinolytic peptidase B protein homolog	25	46.2	29.5515	29.4443	29.4148	29.8249	29.2755	29.4652	29.7415	29.6274	29.4325	29.4372	29.1906	29.225	28.943	28.928	28.9805	28.9279		0.102997	1.08079	-0.237539	+	0.00200922	2.90271	-0.582568	not significant
CLPP	human	Q16740;M0R208;M0QYV5	ATP-dependent Clp protease proteolytic subunit, mitochondrial;ATP-dependent Clp protease proteolytic subunit	14	55.6	30.1126	29.9647	30.0393	29.983	30.0144	30.1226	29.938	30.0206	29.7291	29.8372	29.9252	30.0989	29.801	29.8224	29.7197	29.7291		0.215958	0.733921	-0.127332		0.00220751	2.85682	-0.255878	not significant
CLPTM1	human	O96005;O96005-4;O96005-3;K7EQQ1;K7ERL5;K7EJ16	Cleft lip and palate transmembrane protein 1	13	22.3	27.0487	26.737	26.8686	27.5332	27.0154	27.0265	27.2023	26.8822	27.434	27.1397	27.256	27.3476	27.1701	26.858	27.1497	26.9676		0.265468	0.637961	0.24747		0.954272	0.0161577	0.00475311	not significant
CLPTM1L	human	Q96KA5;Q96KA5-2;G5E9Z2	Cleft lip and palate transmembrane protein 1-like protein	9	23	26.9345	26.863	27.2271	27.2539	26.6861	27.1245	26.6651	26.6964	27.0504	26.7753	27.5406	27.3019	26.3189	26.4663	26.7102	26.8017		0.660755	0.20009	0.0974112		0.157565	0.67411	-0.218754	not significant
CLPX	human	O76031;H0YM48;H0YK07	ATP-dependent Clp protease ATP-binding subunit clpX-like, mitochondrial	28	51.2	30.1081	30.1189	29.8955	30.2144	29.8569	29.9887	29.8989	30.0202	29.9693	30.0342	29.9232	29.9596	29.7575	29.8285	29.5077	29.5685		0.193232	0.783888	-0.112657		0.013913	1.75375	-0.275674	not significant
CLTA	human	P09496-2;P09496;P09496-4;P09496-3;F8WF69;P09496-5;C9J8P9	Clathrin light chain A	12	38.1	30.8381	30.7991	30.674	31.2234	30.7322	30.7726	30.5942	30.7706	30.6844	30.6967	30.6477	30.7745	31.1143	30.885	31.033	30.7959		0.214335	0.737266	-0.182832		0.0213978	1.5537	0.239629	not significant
CLTB	human	P09497-2;P09497;D6RJD1;H0Y9Q6	Clathrin light chain B	10	34.6	28.6404	28.9131	29.0117	29.0362	28.3516	28.379	28.222	28.2764	28.4054	28.3826	28.539	28.5618	28.2668	28.3982	28.6534	28.2824		0.0123837	2.25432	-0.428142		0.294193	0.430237	0.0929584	not significant
CLTC	human	Q00610;A0A087WVQ6;Q00610-2;J3KS13;K7EJJ5;J3KRF5;J3KSQ2;J3QL20;F5H5N6;A0A087WV74;A0A087WXH4	Clathrin heavy chain 1;Clathrin heavy chain	110	76.9	33.9539	34.0781	33.9754	33.517	34.3982	34.3836	34.3708	34.3885	34.0731	34.1531	34.0986	34.0763	34.6755	34.7058	34.7198	34.7213		0.158756	0.879844	0.219184		0	6.72278	0.320353	not significant
CLU	human	P10909;P10909-4;P10909-5;P10909-2;P10909-3;H0YC35;H0YLK8;H0YAS8;E7ETB4;E7ERK6;E5RG36;E5RGB0;E5RH61;E5RJZ5	Clusterin;Clusterin beta chain;Clusterin alpha chain;Clusterin	14	33	26.6709	26.4497	26.7374	26.5657	27.1874	27.1112	26.8243	26.3526	26.3155	26.3008	26.4393	26.8649	26.3899	26.4806	26.4707	26.574		0.464029	0.373901	-0.125749		0.0646414	1.04873	-0.390108	not significant
CLUH	human	K7EIG1		50	49.4	29.6268	29.7557	29.7841	29.7709	29.9499	29.6789	29.7142	30.041	29.7622	29.7627	29.7419	29.9537	30.0571	30.1639	30.167	30.2429		0.331351	0.53101	0.0707569		0.0140321	1.74794	0.311717	not significant
CLVS2	human	Q5SYC1;Q5SYC1-2;Q8IUQ0;E5RK22;Q8IUQ0-2	Clavesin-2	14	49.8	28.4828	28.2477	27.997	28.5253	28.0195	27.8114	27.9772	28.1183	27.8617	27.6534	27.0779	27.5246	27.6358	27.5171	27.5858	27.6002	+	0.0174058	2.05271	-0.783805		0.00179689	2.9317	-0.396907	not significant
CLYBL	human	Q8N0X4;Q8N0X4-2;Q5JVC0;Q5JVC2;Q5JVB9;Q5JVC1	Citrate lyase subunit beta-like protein, mitochondrial	8	35.6	23.4119	24.8263	25.2028	25.333	25.1934	25.1858	25.2573	23.3459	24.92	25.1738	24.9923	24.2094	25.0087	24.8407	23.2749	24.6146		1	NaN	0		0.545326	0.201124	-0.310877	not significant
CMAS	human	Q8NFW8;Q8NFW8-2;F5GYM0;F5H296	N-acylneuraminate cytidylyltransferase	17	48.2	28.486	28.3554	28.359	27.9256	28.2185	28.0504	28.2395	28.3772	28.2024	28.2508	28.4789	28.3304	28.4541	28.6432	28.5544	28.2989		0.820518	0.0909657	0.0341263		0.0279183	1.43204	0.266291	not significant
CMBL	human	Q96DG6	Carboxymethylenebutenolidase homolog	11	35.9	28.458	28.6036	28.8535	28.623	28.7496	28.9309	28.8485	29.0804	28.4985	28.4227	28.6497	28.4392	28.9248	28.9804	28.8914	29.0435		0.255266	0.654976	-0.132008		0.399388	0.314445	0.057693	not significant
CMC2	human	Q9NRP2;H3BPP2;H3BNN8;H3BTB6;H3BN28;H3BRC3;H3BP68;H3BQQ1	COX assembly mitochondrial protein 2 homolog	3	53.2	24.2503	26.9197	26.9685	26.5299	26.545	26.5861	26.7868	26.1977	23.9986	24.8312	25.0781	23.3409	26.2398	26.3878	26.4569	26.4425		0.0669396	1.29931	-1.85488		0.237481	0.511716	-0.147147	not significant
CMPK1	human	P30085;P30085-2;Q5T0D2;E9PJD2	UMP-CMP kinase	14	67.9	28.8918	28.5284	29.0726	28.5677	29.2379	29.2292	29.0064	29.1619	29.257	28.9342	29.1495	28.7918	29.8506	29.7995	29.7181	29.7115		0.189725	0.793058	0.267996	+	0.000321168	4.15426	0.611106	not significant
CMSS1	human	Q9BQ75;Q9BQ75-2;C9J384;H7C515	Protein CMSS1	14	42.3	29.6345	29.5095	29.5513	29.8657	29.7688	29.7971	29.5727	30.1064	29.7782	29.578	29.4662	29.5629	29.619	29.6516	29.777	29.8214		0.707894	0.164403	-0.0438957		0.379535	0.332322	-0.0939856	not significant
CMTR1	human	Q8N1G2;Q5T7F5;H0Y4T0;H0YCQ1	Cap-specific mRNA (nucleoside-2-O-)-methyltransferase 1	31	35.7	29.1596	28.7381	29.1665	28.7497	29.2146	29.1237	28.9953	29.1012	28.3931	28.6024	28.6137	28.4384	28.6454	28.7808	28.6252	28.6529		0.0273927	1.78935	-0.441597		0.00106883	3.55327	-0.432653	not significant
CNBP	human	P62633;P62633-2;P62633-7;P62633-3;P62633-5;P62633-6;D6RAT4	Cellular nucleic acid-binding protein	13	65	31.2811	30.8218	30.9177	30.739	30.7969	30.5391	30.6214	30.6095	30.3225	30.2269	30.2149	30.0377	30.3	30.7497	30.5934	30.4846	+	0.00529941	2.83715	-0.739415		0.279069	0.451178	-0.10979	not significant
CNDP2	human	Q96KP4;Q96KP4-2;J3QKT2;J3KSV5;A0A087WYZ1;J3QQN6;J3QR27;J3QLU1;J3QKQ0;J3QRD0;J3QL02;A0A087WVS2;J3QRA8;J3KSS4;J3KRD5;J3QRH4;J3QRP4;J3KRJ8	Cytosolic non-specific dipeptidase	23	56.8	28.9544	29.0916	29.2743	29.1882	29.3336	29.3893	29.2359	29.2215	29.3388	29.3896	29.0648	28.9163	29.1535	29.1061	29.1476	29.2514		0.736294	0.145032	0.0502563		0.0311177	1.38009	-0.130449	not significant
CNN3	human	Q15417;Q15417-3;K7ESJ2;K7ES69;K7ERK4	Calponin-3	18	65.3	31.9753	31.9044	31.9278	31.718	31.8609	31.691	31.602	31.6009	31.3783	31.1694	31.3688	31.2691	31.3961	31.3886	31.5348	31.5717	+	0.00106667	3.63851	-0.58496		0.0240791	1.50482	-0.215911	not significant
CNNM3	human	Q8NE01;Q8NE01-2;Q8NE01-3	Metal transporter CNNM3	6	8.8	24.7367	25.6991	22.8557	24.3164	24.8066	24.7714	24.8658	25.393	24.3294	24.7435	24.4511	23.3862	24.0962	24.8759	23.862	24.9347		1	NaN	0		0.105453	0.839111	-0.517	not significant
CNOT1	human	A5YKK6;A5YKK6-2;A5YKK6-3;A5YKK6-4;H3BMZ2;H3BVC9;H3BNB1;H3BTH2;H3BT18;H3BU44;H3BR89;H3BMH0;H3BPF1	CCR4-NOT transcription complex subunit 1	81	40.8	29.8479	29.7269	29.859	29.8208	30.0589	29.8286	29.9581	30.1066	29.7081	29.8515	29.7375	29.8299	30.061	30.1338	30.0913	30.1815		0.552499	0.289181	-0.0318918		0.0738821	0.990313	0.128849	not significant
CNOT10	human	Q9H9A5;Q9H9A5-6;Q9H9A5-2;Q9H9A5-4;Q9H9A5-3;E9PCN5;Q9H9A5-5;H7C1X9;H7C0K1;H7BZZ7	CCR4-NOT transcription complex subunit 10	20	32.5	27.1192	26.9803	26.9402	26.6906	26.826	26.8886	26.7984	27.1209	27.433	27.111	26.9861	27.2094	27.0961	26.6881	27.1498	27.0017		0.123423	0.998205	0.252273		0.486517	0.241841	0.0754538	not significant
CNOT11	human	Q9UKZ1;H7C0C7	CCR4-NOT transcription complex subunit 11	6	19.4	26.374	26.0037	26.2996	25.5111	26.2778	26.3913	26.1987	25.9016	26.4504	26.5512	26.2266	26.3578	26.0533	26.277	25.8899	25.7394		0.171326	0.843685	0.349392		0.181443	0.617905	-0.202445	not significant
CNOT2	human	Q9NZN8;F8VV52;Q9NZN8-4;Q9NZN8-5;F8VP97;Q9NZN8-2;F8VQD8;F8VUB4;F8W145;A0A087X050;F8VVY1;F8VX63;F8VRS8;F8VQF4;Q9NZN8-3;H0YI11;H0YH84;H0YHT8;F8VWH8;H0YI80;H0YHT6	CCR4-NOT transcription complex subunit 2	15	37.2	27.4739	27.1048	27.7163	27.6072	27.2425	27.2704	27.3991	27.4987	26.6549	26.7292	26.8229	27.3369	26.9198	27.1509	27.2473	26.8975	+	0.0413823	1.55993	-0.589577		0.0222202	1.53675	-0.298826	not significant
CNOT3	human	O75175;O75175-2;H7C3F5;O75175-3;H7C148;H0Y5X7;H7C5J4;A0A0G2JPP0	CCR4-NOT transcription complex subunit 3	11	15.5	26.894	27.15	26.9135	27.091	26.5946	26.2798	26.6906	26.8135	26.5995	26.7924	26.7732	26.6223	26.5923	26.6081	26.7393	26.7447		0.0164718	2.09202	-0.315309		0.464487	0.258499	0.0764933	not significant
CNOT4	human	O95628-4;O95628-8;O95628-9;O95628-10;O95628-6;O95628;O95628-2;O95628-3;O95628-7;O95628-5	CCR4-NOT transcription complex subunit 4	12	30.7	25.6132	25.6563	25.6555	25.5646	22.7344	24.9613	25.5414	23.6447	25.5295	25.1737	23.6527	25.5466	25.8376	26.0058	24.212	25.9828		0.233953	0.697917	-0.646796		0.105279	0.839644	1.28907	not significant
CNOT7	human	Q9UIV1;Q9UIV1-2;E5RGH2;H0YAV9;E5RJE0;E5RHV9;E5RGA8;H0YBT3	CCR4-NOT transcription complex subunit 7	7	30.5	26.6351	27.0483	26.2892	23.6676	26.7038	26.4689	26.6232	26.6245	26.579	26.769	26.0133	26.5695	26.5001	26.9826	26.8153	26.5025		0.53077	0.309031	0.572644		0.40538	0.309123	0.0950003	not significant
CNP	human	P09543;P09543-2;K7ERC4;C9K0L8;K7ERZ0;K7EN66	2,3-cyclic-nucleotide 3-phosphodiesterase	25	60.1	30.0899	30.3246	30.1407	30.2968	30.1569	30.3683	30.3304	30.1643	30.3092	30.3465	30.2755	30.5609	30.2238	30.3633	30.3312	30.1567		0.137316	0.946004	0.16003		0.814705	0.0671192	0.0137324	not significant
CNPY2	human	Q9Y2B0;H0YI18	Protein canopy homolog 2	11	75.3	30.3275	29.9666	30.363	30.6915	29.9705	30.0222	30.1599	29.9852	30.2263	30.2408	30.1548	30.5435	29.8223	29.8093	30.1749	30.1498		0.808686	0.0978382	-0.0457973		0.616871	0.160009	-0.045403	not significant
CNPY3	human	Q9BT09;A0A0C4DFY8	Protein canopy homolog 3	9	34.2	29.2911	29.2219	28.9692	28.9478	28.9162	29.341	29.3305	29.0836	28.9014	28.85	28.9105	28.8967	28.9113	29.0838	28.8032	28.9234		0.0647838	1.31261	-0.217882		0.0655274	1.04204	-0.237444	not significant
CNPY4	human	Q8N129;A0A0J9YYJ0	Protein canopy homolog 4	5	24.2	25.6821	24.0749	23.8794	24.3368	24.7641	23.2122	24.2138	24.1072	24.0824	25.081	25.7141	25.6359	24.3429	25.0011	24.4453	25.0668		0.331695	0.529405	0.635074		1	NaN	0	not significant
CNRIP1	human	Q96F85;B8ZZB8;Q96F85-2	CB1 cannabinoid receptor-interacting protein 1	8	51.8	27.302	27.4829	27.6596	27.0436	27.5696	27.3638	27.3739	27.6429	27.3451	27.3533	27.5541	27.4373	27.6402	27.7338	27.9096	27.9342		0.748774	0.135745	0.0504131		0.0150324	1.72113	0.3169	not significant
CNST	human	Q6PJW8;Q6PJW8-2;Q6PJW8-3	Consortin	9	16.7	26.2183	26.5943	26.4156	26.5915	26.2445	26.0102	26.3227	26.0967	26.2454	26.2392	26.3723	26.3841	25.6758	25.9172	26.1319	25.8072		0.220948	0.724736	-0.144702		0.0404679	1.2662	-0.285503	not significant
CNTFR	human	P26992;Q5T8H6	Ciliary neurotrophic factor receptor subunit alpha	7	32.5	28.0345	27.5265	28.5582	28.6878	28.6938	28.8263	28.5415	28.7604	27.5701	28.3856	27.7762	27.5216	28.4799	27.999	28.0303	27.6872		0.322289	0.543509	-0.388352	+	0.0081784	2.03132	-0.656397	not significant
CNTN1	human	Q12860;Q12860-2;Q12860-3;F8VUI9;H0YIJ1;F8VUI8;F8VQW3;F8VX96	Contactin-1	51	57.7	32.5813	32.5147	32.6191	32.8426	32.2914	32.4279	32.4068	32.4476	31.7329	31.7149	31.7834	31.8139	31.4514	31.5951	31.5658	31.4676	+	0	4.64288	-0.878166	+	0	5.65061	-0.873473	down-regulated
CNTNAP1	human	P78357;K7EMM9	Contactin-associated protein 1	32	27.4	28.2027	28.439	28.5372	28.1808	28.0241	27.9502	27.8062	28.1161	27.1836	27.417	27.3323	26.7217	26.8729	27.0904	27.0113	26.8395	+	0.0027027	3.23509	-1.17629	+	0	4.60574	-1.02059	down-regulated
COA1	human	Q9GZY4;C9JA07;C9J6J1	Cytochrome c oxidase assembly factor 1 homolog	4	41.1	24.9909	25.2576	25.0076	24.4249	24.1615	25.245	25.6497	25.4373	24.7891	23.1937	23.8123	23.6041	24.8873	24.4035	24.4629	24.6884	+	0.0441106	1.50988	-1.07044		0.140848	0.716116	-0.512842	not significant
COA3	human	Q9Y2R0;K7EPV0	Cytochrome c oxidase assembly factor 3 homolog, mitochondrial	5	47.2	28.3659	27.8645	28.2634	28.7866	27.9524	28.2368	28.1806	28.3465	28.295	27.9292	27.8446	27.8003	27.3733	27.5216	27.6472	27.7154		0.188784	0.79482	-0.352787	+	0.00232944	2.81329	-0.614723	not significant
COA4	human	Q9NYJ1;Q9NYJ1-2	Cytochrome c oxidase assembly factor 4 homolog, mitochondrial	8	88.5	27.8937	27.9511	27.6101	28.1895	26.9143	27.0315	26.9584	27.4274	27.6624	27.5427	27.4155	27.534	26.5503	26.6105	26.7058	26.6158		0.0419116	1.55246	-0.372415		0.00806161	2.04737	-0.462286	not significant
COA6	human	Q5JTJ3;Q5JTJ3-2;X6R5Z6;Q5JTJ3-3	Cytochrome c oxidase assembly factor 6 homolog	6	40	27.2116	27.0986	27.6114	27.4436	27.4328	27.6282	27.4855	26.6878	26.7867	27.0141	26.9796	26.9238	27.1547	27.1976	26.8801	26.9802		0.0273492	1.78876	-0.415264		0.228448	0.527112	-0.255449	not significant
COA7	human	Q96BR5	Cytochrome c oxidase assembly factor 7	11	52.8	27.5228	27.641	27.2864	27.6693	27.1828	27.2315	27.1748	27.3049	27.0194	27.4327	27.264	27.1187	27.1217	27.1757	26.8832	27.1139		0.0580282	1.36981	-0.321192		0.0582437	1.09249	-0.149894	not significant
COASY	human	Q13057;Q13057-2;K7EN91;K7ES73;K7EPC2;K7EQ60;K7ESK6	Bifunctional coenzyme A synthase;Phosphopantetheine adenylyltransferase;Dephospho-CoA kinase	10	24.1	28.5267	28.5951	28.3807	28.4881	28.2488	28.2263	28.2991	28.3398	28.3606	28.1915	28.2385	28.0208	28.6264	28.5033	28.5883	28.3955		0.0233085	1.90967	-0.2948		0.00487545	2.32461	0.249865	not significant
COG1	human	Q8WTW3;A0A087WVI0;E9PBL8;J3KSY3;J3QKY9;J3KRP4;J3QLT5	Conserved oligomeric Golgi complex subunit 1	10	12.6	24.3283	24.3928	24.216	24.3717	24.0736	24.5347	24.2737	24.6714	25.0685	24.895	24.9478	24.6927	24.6131	25.0007	24.3935	25.4513		1	NaN	0		0.0913424	0.900206	0.476295	not significant
COG3	human	Q96JB2;Q96JB2-2;A0A087WTH9	Conserved oligomeric Golgi complex subunit 3	10	15.6	23.7899	24.9063	25.1706	25.1369	24.6867	24.9996	24.8239	24.8963	24.5645	25.5997	25.3928	25.1689	25.3674	24.3404	25.4802	25.0696		0.353833	0.498007	0.430507		0.366571	0.344678	0.212756	not significant
COG4	human	Q9H9E3;A0A0A0MS45;J3KNI1;Q9H9E3-3;Q9H9E3-2;J3KRB5;H3BMV9;H3BSD2;H3BQB2;E9PRT5;J3QLW1	Conserved oligomeric Golgi complex subunit 4	15	24.5	23.0254	26.426	26.1782	23.3642	26.5949	26.1533	26.2714	26.6044	23.6407	26.2562	26.1291	26.0042	26.2375	26.1951	26.7506	26.6443		0.553239	0.288547	0.759064		0.727224	0.103179	0.0508909	not significant
COG5	human	Q9UP83;Q9UP83-2;Q9UP83-3;U3KQU7	Conserved oligomeric Golgi complex subunit 5	4	5	24.5195	24.0859	24.763	23.7074	25.1766	24.7283	24.9319	25.1493	24.7034	24.5417	25.1811	24.2147	25.7222	26.101	25.5989	24.9094		1	NaN	0		0.052796	1.13825	0.586356	not significant
COG6	human	Q9Y2V7;Q9Y2V7-2;H0YGX8	Conserved oligomeric Golgi complex subunit 6	9	21.6	23.2845	24.3497	24.0163	24.3515	24.9522	24.959	23.1436	25.2285	23.8234	24.3429	23.9268	22.8861	25.2474	25.313	26.1819	23.8549		1	NaN	0		0.344147	0.36916	0.578444	not significant
COG7	human	P83436	Conserved oligomeric Golgi complex subunit 7	16	26.2	26.8458	26.1976	26.1273	25.7162	26.2255	26.3423	25.9892	27.0413	26.7008	26.2038	26.6992	26.4862	26.3016	26.4797	26.5224	26.576		0.330802	0.531999	0.300796		0.709558	0.111381	0.0703244	not significant
COG8	human	Q96MW5;H3BQV3;A0A087X1T3;H3BSH5;H3BMQ9;H3BUN2	Conserved oligomeric Golgi complex subunit 8	7	16.5	24.4105	23.6948	24.3484	24.4917	24.1295	24.2981	23.8385	25.3751	25.0222	25.0449	25.1905	25.5545	25.6841	25.8355	25.8269	25.2659	+	0.0112806	2.33408	0.966677	+	0.0111962	1.86161	1.24281	up-regulated
COIL	human	P38432	Coilin	16	32.8	28.6328	28.4386	28.8706	28.7759	27.8135	28.0737	28.1787	28.2332	28.3056	28.2892	28.2267	28.3468	27.7309	27.8804	27.8618	27.7206		0.0145755	2.13952	-0.38738		0.026916	1.44984	-0.27634	not significant
COL4A3BP	human	Q9Y5P4;Q9Y5P4-2;Q9Y5P4-3;H0Y9J1;A0A0A0MRE4	Collagen type IV alpha-3-binding protein	15	26.6	27.5312	27.551	27.4017	27.6006	26.9457	26.8406	26.7209	27.2532	27.5706	27.3556	27.4929	27.6504	27.1249	26.9857	27.036	27.4556		0.9619	0.0166796	-0.0037303		0.168093	0.64853	0.21044	not significant
COL6A1	human	P12109;A0A087X0S5	Collagen alpha-1(VI) chain	15	18.3	27.37	27.1224	27.4122	27.8763	27.3005	27.5941	27.607	27.2296	26.1139	26.795	26.5589	26.6248	26.4209	26.4805	26.0845	26.6055	+	0.011682	2.29684	-0.922056	+	0.00106303	3.36621	-1.03496	down-regulated
COLEC11	human	Q9BWP8;Q9BWP8-9;Q9BWP8-8;Q9BWP8-7;Q9BWP8-6;Q9BWP8-5;Q9BWP8-4;Q9BWP8-3;Q9BWP8-2;Q9BWP8-10	Collectin-11	7	29.2	27.4495	27.6879	27.5433	27.6046	27.0601	27.5125	27.1894	27.6306	26.6775	26.7447	26.7313	27.0696	26.3577	26.4405	26.5948	25.7615	+	0.00118919	3.53073	-0.765518	+	0.00418971	2.47033	-1.05954	down-regulated
COLGALT1	human	Q8NBJ5;M0QYH0	Procollagen galactosyltransferase 1	30	51.4	30.6104	30.723	30.6956	30.6932	30.4006	30.3984	30.3007	30.5978	30.3403	30.5447	30.553	30.6096	30.1368	30.0423	29.9035	30.1894		0.0534244	1.41624	-0.168664		0.00643051	2.16294	-0.356361	not significant
COMMD1	human	Q8N668;Q8N668-2;H7C169;E9PE85	COMM domain-containing protein 1	4	26.8	24.5352	24.3904	23.919	25.0319	25.4487	25.8483	25.5957	25.5097	25.9824	26.2564	25.9354	25.9936	25.5564	25.6328	26.1619	24.3804	+	0.00310526	3.21559	1.5728		0.601199	0.168116	-0.167733	not significant
COMMD10	human	Q9Y6G5;D6RJ90;H0Y9N4;D6RC04	COMM domain-containing protein 10	7	37.6	25.3635	25.2119	25.3783	25.5146	23.8553	25.4068	25.2045	25.4922	25.3686	25.1449	25.18	25.0334	25.4568	25.1342	25.5026	25.531		0.115544	1.02738	-0.185362		0.258169	0.480233	0.41648	not significant
COMMD2	human	Q86X83;Q86X83-2;F8WBW1	COMM domain-containing protein 2	5	30.2	25.5846	25.9094	26.0782	23.9128	26.3419	26.4682	26.0117	26.4877	26.2755	26.4296	26.5048	25.5803	26.6327	24.0127	27.2559	26.4352		0.207567	0.752649	0.826293		0.679052	0.126543	-0.243244	not significant
COMMD3-BMI1;BMI1	human	R4GMX3;P35226;R4GMW6;H0Y6Z9;Q5T8Z4;Q5T8Z2;Q5T8Z6;R4GN54;R4GN06	Polycomb complex protein BMI-1	15	39	28.2875	28.2322	28.1912	28.4631	28.2744	28.3099	28.3188	28.3347	28.1019	27.9521	28.1145	27.9376	27.8296	28.0406	28.1496	27.9873		0.0235311	1.89098	-0.266979		0.00442475	2.40422	-0.307654	not significant
COMMD4	human	Q9H0A8;H3BM91;H3BQF2;A0A0B4J287;Q9H0A8-3;Q9H0A8-2;H3BRX0;H3BPG2;H3BTV9	COMM domain-containing protein 4	6	42.2	25.6335	25.1686	25.2405	23.2974	26.0256	26.1089	25.9184	26.4535	25.5966	25.056	25.1458	24.9813	26.6828	26.768	26.5098	26.4603		0.566552	0.275514	0.359923		0.0104596	1.89628	0.478611	not significant
COMMD5	human	Q9GZQ3;H0YEQ6;E9PJE4	COMM domain-containing protein 5	6	34.8	23.8443	23.983	25.3713	25.6457	24.3566	24.5929	24.2878	24.2643	24.9533	24.5688	24.9072	24.6256	24.3251	24.5746	24.8011	24.8901		1	NaN	0		0.0826551	0.945259	0.272348	not significant
COMMD6	human	Q7Z4G1;Q7Z4G1-2;B0QZ40	COMM domain-containing protein 6	4	49.4	25.0676	24.9232	25.0726	24.8029	24.951	25.1478	23.8099	25.7629	24.7515	25.1718	23.8853	23.5075	25.2505	24.8636	25.4934	25.5608		0.180353	0.818574	-0.63752		0.341969	0.371684	0.374175	not significant
COMMD7	human	Q86VX2;Q86VX2-2;V9GY66	COMM domain-containing protein 7	4	23.5	24.4348	23.912	24.6294	24.7125	23.6805	24.5946	24.5573	24.5925	25.1259	24.3504	25.2376	24.8636	23.6669	25.5862	25.1005	23.9815		1	NaN	0		0.590329	0.17435	0.227551	not significant
COMMD8	human	Q9NX08	COMM domain-containing protein 8	3	16.9	26.962	26.5298	27.6185	26.8557	28.0004	28.2199	27.8596	28.1882	26.8932	26.8727	26.6492	25.6417	27.3281	27.4217	28.0938	28.2618		0.283681	0.603985	-0.477301		0.221116	0.539578	-0.290693	not significant
COMMD9	human	Q9P000;Q9P000-2;E9PJ95	COMM domain-containing protein 9	10	69.7	27.2768	27.153	27.1298	26.7622	27.5152	27.4452	27.1387	27.766	26.4188	26.7216	26.8531	27.3236	26.9676	27.1111	27.1861	26.9178		0.330846	0.531718	-0.251186		0.0205543	1.58309	-0.420632	not significant
COMT	human	P21964;P21964-2;E7EMS6;E7EUU8;F8WBW9;H7BZ45	Catechol O-methyltransferase	13	71.2	28.3986	28.541	28.4164	29.0243	28.8054	28.9001	28.8352	29.1221	28.6342	28.923	28.6708	28.8751	28.4599	28.5762	28.5032	28.6068		0.346827	0.507155	0.180705		0.00385882	2.52122	-0.379157	not significant
COPA	human	P53621;P53621-2	Coatomer subunit alpha;Xenin;Proxenin	72	61.9	31.8639	31.9443	31.9569	31.8974	32.2233	32.1528	32.21	32.2849	32.2046	32.0989	32.124	32.0547	32.4701	32.5126	32.4171	32.4581		0.00598556	2.77059	0.204913		0.00121165	3.49482	0.24677	not significant
COPB1	human	P53618;E9PP73;E9PP63;E9PKQ1	Coatomer subunit beta	56	59.9	31.3211	31.4566	31.3409	31.2365	31.5485	31.3921	31.5039	31.6029	31.5949	31.6461	31.6298	31.463	31.8162	31.7273	31.7852	31.7389		0.0145281	2.13761	0.244666		0.00302995	2.68449	0.255032	not significant
COPB2	human	P35606;P35606-2;D6RBT6;H0YAC7;D6R997;D6RBZ7;D6RCL6;D6RBG7;H0Y938	Coatomer subunit beta	44	60.6	31.196	31.2814	31.1423	31.3085	31.2538	31.1454	31.1557	31.2347	31.269	31.2334	31.2779	31.332	31.5936	31.5269	31.5078	31.5369		0.36558	0.482036	0.046051		0.000193833	4.3369	0.343908	not significant
COPE	human	O14579;M0QXB4;O14579-3;O14579-2;M0R061	Coatomer subunit epsilon	21	70.8	29.8654	29.8633	29.7131	29.617	30.7365	30.5404	30.4606	30.6504	29.6833	29.8032	29.6554	29.9801	30.6541	30.6819	30.7563	30.7889		0.875685	0.0583292	0.0157866		0.0876616	0.916931	0.123294	not significant
COPG1	human	Q9Y678;H0Y8X7;D6RG17;H0Y8G2	Coatomer subunit gamma-1	49	64.8	30.9869	31.0092	31.1543	30.9175	31.4777	31.3932	31.4144	31.53	31.1727	31.161	31.1001	31.0833	31.6979	31.7382	31.7616	31.7849		0.104792	1.07195	0.112304		0.000551402	3.70954	0.291836	not significant
COPG2	human	Q9UBF2;Q9UBF2-2;Q92521;H3BS45;F5H1S1	Coatomer subunit gamma-2	24	37.5	28.0488	27.9212	27.961	27.0815	28.0366	28.0461	27.8524	28.1134	27.9242	28.0657	27.85	27.8345	28.0272	27.8371	28.2521	27.9433		0.540547	0.29958	0.165479		0.974541	0.00894585	0.00277948	not significant
COPS2	human	P61201;P61201-2;B4DIH5;H0YKU5;H0YM03;H0YMC2	COP9 signalosome complex subunit 2	22	53.5	29.8095	29.4612	29.7472	29.0783	30.2773	30.1019	30.0146	30.2348	29.7664	30.0049	30.0601	30.067	30.2827	30.4335	30.3331	30.4177		0.0635448	1.32428	0.450559		0.0193185	1.61261	0.209605	not significant
COPS3	human	Q9UNS2;Q9UNS2-2;H7C3P9;C9JLV5;J3QKR0;J3KTQ1;K7ES36;J3QL22;J3QS85;K7ELN6	COP9 signalosome complex subunit 3	14	45.6	29.09	29.1951	29.1179	29.436	29.6475	29.6706	29.5811	29.7601	29.8115	29.4508	29.4827	29.5816	30.1079	30.1236	30.0329	30.1574		0.028044	1.77628	0.371894		0.000325926	4.16332	0.44063	not significant
COPS4	human	Q9BT78;D6RFN0;D6RAX7;Q9BT78-2;D6RD63;D6REK7	COP9 signalosome complex subunit 4	26	77.3	29.8907	29.7962	29.8918	29.7181	30.1643	29.7362	29.9251	29.9517	29.7808	29.6937	29.7952	29.7305	30.1575	30.1573	30.1168	30.1194		0.203239	0.762213	-0.0741458		0.0518501	1.14753	0.193425	not significant
COPS5	human	Q92905;E5RHH5;E5RFS1;E5RG35;E5RK55;E5RHF2	COP9 signalosome complex subunit 5	16	48.8	28.4196	28.3701	28.8295	27.9572	29.2267	29.0382	29.0698	29.4475	28.5365	28.8427	28.4087	28.5225	29.3159	29.32	29.4335	29.4571		0.435486	0.401649	0.183531		0.0828803	0.943098	0.186048	not significant
COPS6	human	Q7L5N1;E7EM64;H7C3T0	COP9 signalosome complex subunit 6	12	48.3	28.8076	28.8808	28.4908	28.4655	29.3202	29.3522	29.4648	28.9956	29.3945	28.8964	28.937	28.5686	29.5901	29.7067	29.8235	29.3102		0.234537	0.696277	0.287934		0.0527302	1.13911	0.324384	not significant
COPS7A	human	Q9UBW8;F5H4U8;F5H7C6;F5GYF7;F5H248;F5H4Z0;F5H3M6;G3XAP1;F5GXT7	COP9 signalosome complex subunit 7a	5	28.7	23.9883	23.881	24.5091	24.9131	23.4838	24.2459	24.9812	25.1184	24.5102	24.8771	24.6295	24.9337	24.955	25.0333	25.6751	25.4501		0.190594	0.790882	0.414746		0.0685319	1.02452	0.821038	not significant
COPS7B	human	Q9H9Q2;J3KQ34;Q9H9Q2-3;A0A087X1P5;J3KQ41;Q9H9Q2-2;J3QT73;J3QT95;J3KQV6;J3QT67;J3QT66;J3QT69;J3QT50;J3QT43	COP9 signalosome complex subunit 7b	9	38.6	28.448	28.4543	27.8622	27.6174	29.2291	28.9163	28.7274	29.0067	28.2573	27.9897	28.1681	27.2178	29.0156	28.9438	29.1514	28.936		0.608585	0.239007	-0.187233		0.658893	0.136816	0.041811	not significant
COPS8	human	Q99627;E9PGT6;Q99627-2;H7C3S9;F8WEF2	COP9 signalosome complex subunit 8	8	56	27.8917	28.3396	28.0742	28.6307	28.2585	28.5694	28.4977	28.04	28.416	28.4942	28.6912	28.5695	28.6165	28.5416	28.6791	29.0246		0.146489	0.914609	0.308672		0.0436291	1.22796	0.374058	not significant
COPZ1	human	P61923;F8VVA7;F8W651;P61923-4;F8VYZ4;P61923-5;F8VXB1;F8VUC5;F8W156;F8VYK5;F8VXR1;P61923-2;P61923-3;F8VYE0	Coatomer subunit zeta-1	7	54.2	28.9659	29.001	28.7235	29.0679	29.3009	29.2156	29.2359	29.2093	28.9485	28.6471	28.7343	29.2355	29.6175	29.6595	29.4939	29.2331		0.77509	0.119023	-0.0482221		0.0283813	1.42121	0.260526	not significant
COQ3	human	Q9NZJ6;F6WGP0	Ubiquinone biosynthesis O-methyltransferase, mitochondrial	7	25.2	26.3085	26.0203	26.0236	25.8889	25.8754	26.0379	25.9644	25.9743	25.9157	25.3664	25.6511	26.3058	25.2113	25.766	25.4491	24.8728		0.331563	0.529994	-0.250577	+	0.0128113	1.80128	-0.638234	not significant
COQ5	human	Q5HYK3;B4DP72;F8VVX6;F8VP53;F8VVW7;F8VVD5	2-methoxy-6-polyprenyl-1,4-benzoquinol methylase, mitochondrial	13	51.7	28.0778	28.2524	28.0043	27.7027	28.2919	28.4354	28.4445	28.5966	27.9059	28.1576	28.3566	28.2108	27.908	27.788	27.9935	27.947		0.39227	0.449557	0.14846	+	0.00106667	3.37072	-0.532941	not significant
COQ6	human	Q9Y2Z9;Q9Y2Z9-3;A0A0D9SFJ1;Q9Y2Z9-2;G3V2L5;G3V4A6;G3V434;G3V3A1	Ubiquinone biosynthesis monooxygenase COQ6, mitochondrial	12	31.4	26.4304	25.5268	26.1214	26.4159	26.7112	27.2908	27.3171	27.3618	25.45	26.4778	26.1686	25.8958	27.1252	26.7729	26.8352	26.8165		0.71584	0.158927	-0.125555		0.112438	0.812076	-0.282743	not significant
COQ7	human	Q99807;H3BP28;Q99807-2;H3BTN8;I3L1T0;H3BSZ3;H3BS11	5-demethoxyubiquinone hydroxylase, mitochondrial	6	42.4	23.9645	26.243	24.8245	26.1783	25.8121	25.8363	26.1228	26.0712	25.7173	26.0509	25.0861	24.9404	25.8074	25.8307	26.0098	25.2252		1	NaN	0		0.185028	0.610601	-0.242327	not significant
COQ9	human	O75208;H3BSJ5;H3BNT2;H3BRC0;H3BPY0;H3BPC6;H3BPW3;H3BVA5;O75208-2	Ubiquinone biosynthesis protein COQ9, mitochondrial	8	39.3	28.4151	28.5966	28.5417	29.008	28.2153	28.4927	28.2105	28.1382	28.1156	28.4042	28.3167	28.3229	27.7669	27.6995	27.7466	27.9446		0.0651078	1.31108	-0.350487		0.00338462	2.61403	-0.474799	not significant
CORO1A	human	P31146;H3BRY3;H3BTU6;H3BRJ0;H3BNA2;H3BU76;H3BSL1	Coronin-1A;Coronin	14	28	28.1342	28.0656	27.8568	28.2161	28.195	27.9904	28.0533	27.9826	28.4627	28.2589	28.7336	28.5537	28.8147	28.7276	28.8475	28.5527		0.023962	1.87544	0.434061	+	0.00038481	3.77011	0.680334	not significant
CORO1B	human	Q9BR76;A0A087WW53;F5H390;F5H0D2;A9Z1Z3-3	Coronin-1B;Coronin	16	35.2	29.402	29.2219	29.1423	29.3731	29.1095	29.0139	29.0419	29.0313	29.1334	29.1418	29.0392	29.1756	28.9942	29.1963	29.2186	29.3247		0.0723494	1.25869	-0.162328		0.0813676	0.951144	0.134282	not significant
CORO1C	human	Q9ULV4;Q9ULV4-2;Q9ULV4-3;B4E3S0;H0YHL7;F8W1H8;F8VUX3;F8VSA4;F8VRE9;F8VTT6;F8VVB7;F8VV53;Q6QEF8;Q6QEF8-3;J3QLV6;J3KSS5;Q6QEF8-4;Q6QEF8-2;Q6QEF8-5	Coronin-1C;Coronin	24	37.3	31.5065	31.4363	31.26	31.6155	31.1331	31.1265	31.1957	31.2107	31.3369	31.068	31.1203	31.1224	31.3254	31.291	31.4861	31.3935		0.0343666	1.65508	-0.292647		0.00526271	2.30165	0.207493	not significant
CORO7-PAM16;CORO7	human	A0A0A6YYL4;P57737-3;P57737;P57737-4;P57737-2;I3L167;E7EP81;Q9Y3D7;I3L0X9;I3L3T0;I3L1U7;I3L442;I3L359;I3L351;I3L2Y6;I3L1M1;I3NI06;I3L426;I3L1G9;I3L0X8	Coronin;Coronin-7	28	36.8	29.1182	29.0394	28.9744	29.6676	28.8302	28.5074	28.6611	28.5564	28.8531	28.8444	28.6993	28.7962	28.4859	28.747	28.3699	28.6866		0.0646856	1.31533	-0.401654		0.491588	0.238142	-0.066442	not significant
COTL1	human	Q14019;H3BT58	Coactosin-like protein	7	58.5	26.6509	26.5744	26.511	26.425	26.2838	26.3562	25.914	25.9042	26.7848	26.304	26.4636	26.3488	26.9581	26.6065	26.804	26.4712		0.635499	0.219482	-0.0650349	+	0.0086023	1.99979	0.595448	not significant
COX15	human	Q7KZN9;Q7KZN9-2	Cytochrome c oxidase assembly protein COX15 homolog	9	27.1	27.6077	27.3806	27.1688	26.9526	27.301	27.4388	27.3714	26.9607	26.9086	27.3674	27.3026	27.8859	26.9937	26.7899	26.9906	26.7174		0.747672	0.136844	0.0887222		0.0167056	1.67533	-0.39509	not significant
COX17	human	Q14061;H7C4E5;C9J8T6	Cytochrome c oxidase copper chaperone	6	81	30.0024	30.4878	30.3273	29.1211	30.2256	30.1037	30.2169	30.2823	29.1673	28.8763	28.7002	29.0301	29.1532	29.6071	29.982	29.4088	+	0.0292433	1.75327	-1.04116	+	0.00834651	2.01919	-0.669356	down-regulated
COX20	human	Q5RI15;Q5RI15-2	Cytochrome c oxidase protein 20 homolog	6	51.7	27.746	27.4181	27.6809	26.8862	27.2589	27.6278	27.686	27.1705	27.6644	27.7895	27.8635	27.4991	27.585	27.5356	27.5399	27.7986		0.281254	0.608818	0.271325		0.196266	0.586328	0.17899	not significant
COX4I1	human	P13073;H3BN72;H3BNV9;Q86WV2;H3BPG0;H3BNI5	Cytochrome c oxidase subunit 4 isoform 1, mitochondrial	13	54.4	31.8855	31.7922	31.9774	32.0551	31.9006	32.3194	31.9039	31.9123	31.587	31.8228	31.8776	31.8133	31.6591	31.7061	31.8647	31.9299		0.152039	0.89885	-0.152418		0.0882937	0.913654	-0.219079	not significant
COX5A	human	P20674;H3BNX8;H3BRM5;H3BV69;H3BRI0	Cytochrome c oxidase subunit 5A, mitochondrial	7	52.7	31.7173	31.3862	31.2103	31.7517	31.4555	31.6157	31.6867	31.46	31.2768	30.9286	30.9551	31.0871	31.2859	31.4438	31.5642	31.3981		0.0381961	1.59877	-0.454485		0.115015	0.801793	-0.131489	not significant
COX5B	human	P10606	Cytochrome c oxidase subunit 5B, mitochondrial	9	72.9	31.4517	31.1887	31.2644	31.8503	31.0755	31.223	31.2847	30.8997	31.2202	31.3269	31.2601	31.2512	31.1828	31.0724	31.2952	30.8888		0.325119	0.540024	-0.174196		0.911016	0.0307727	-0.0109062	not significant
COX6A1	human	P12074	Cytochrome c oxidase subunit 6A1, mitochondrial	2	26.6	24.2985	24.9229	24.8358	24.8493	27.4429	27.9617	27.9209	28.412	23.8702	24.88	23.8755	23.5974	27.8422	28.2394	27.9521	27.6851		1	NaN	0		0.979993	0.00685459	-0.00470447	not significant
COX6B1	human	P14854;K7EQD3	Cytochrome c oxidase subunit 6B1	8	82.6	28.7166	28.9587	29.0073	28.8928	28.8123	29.008	29.242	28.554	28.6651	28.8319	28.5435	28.8736	28.7415	28.6913	28.9869	28.9114		0.175612	0.831972	-0.165313		0.596097	0.170831	-0.0713272	not significant
COX6C	human	P09669	Cytochrome c oxidase subunit 6C	7	42.7	30.0308	29.4876	30.295	30.7796	29.7427	29.9906	29.9837	29.8046	30.242	30.3187	30.002	30.0665	29.4406	29.4441	29.7289	29.7105		0.973506	0.0108557	0.00900888		0.0204094	1.58468	-0.299388	not significant
COX7A2	human	P14406;D6RIE3;H0UI06;D6R9C3;D6RGV5;D6RA35	Cytochrome c oxidase subunit 7A2, mitochondrial	4	66.3	30.0061	29.9758	29.373	28.0603	29.3043	29.5222	29.3751	29.1668	28.083	29.2749	29.2132	29.7005	29.3117	29.6117	29.3689	29.2426		0.664079	0.197407	-0.2859		0.644682	0.145018	0.0416198	not significant
COX7A2L	human	O14548;E5RJZ1;H0YBD2;E5RFH8	Cytochrome c oxidase subunit 7A-related protein, mitochondrial	7	71.9	27.2467	26.6334	26.9775	27.0804	26.7982	25.8242	26.7703	23.7191	27.3119	27.0011	26.8558	27.3641	26.3864	26.7107	26.5725	24.2919		0.477685	0.360669	0.148723		0.772939	0.0834639	0.21241	not significant
COX7C	human	P15954;D6R9Z7	Cytochrome c oxidase subunit 7C, mitochondrial	2	28.6	25.412	23.7728	23.9674	24.2333	26.562	26.2962	26.2998	26.0239	25.0996	25.6465	25.1572	24.2509	26.6706	26.6122	26.3182	26.3743		1	NaN	0		0.15296	0.685518	0.198362	not significant
CPD	human	O75976;O75976-2;J3QQJ4;J3QRJ9	Carboxypeptidase D	38	33.1	28.4019	28.5973	28.4265	28.8274	28.4002	28.4231	28.4433	28.3782	28.574	28.5774	28.8281	28.537	28.2075	28.306	28.1296	28.1869		0.630942	0.222308	0.0658822		0.00303582	2.68669	-0.20368	not significant
CPE	human	P16870;P16870-2;D6RF88;C9JE88;D6R930	Carboxypeptidase E	8	23.7	27.144	26.9277	27.2538	26.6795	27.129	27.4159	27.8267	27.3456	26.5083	25.8397	25.6052	25.2481	26.2938	26.385	26.6799	26.6737	+	0.0135809	2.18779	-1.20093	+	0.00276106	2.70528	-0.921225	down-regulated
CPEB4	human	Q17RY0;E5RJM0;B7ZLQ8;Q17RY0-2;E5RFP2;Q17RY0-3;H0YBG1	Cytoplasmic polyadenylation element-binding protein 4	8	13.9	24.1694	24.9805	24.9403	24.6603	25.4886	25.2394	23.5118	25.2012	25.3364	25.1453	24.943	26.0631	26.4388	25.9317	26.2307	25.9605		0.0872817	1.17032	0.684329	+	0.0262843	1.46391	1.28018	not significant
CPLX1	human	O14810;D6RI11;D6RAG3	Complexin-1	4	34.3	26.2653	24.8487	26.3317	26.2327	26.6009	26.1026	25.9715	26.5495	26.1663	25.5401	25.8927	25.4296	26.0594	26.0138	25.8572	25.6876		0.717068	0.157772	-0.162417		0.0481831	1.17994	-0.401631	not significant
CPLX2	human	Q6PUV4;D6RGY3;D6R960;D6RI05;D6RBA5;D6RDN3	Complexin-2	7	55.2	28.7786	28.7978	28.9322	29.2688	29.017	29.1334	28.9645	29.3871	28.2022	27.8522	27.7465	28.1087	28.7184	28.6913	28.8672	28.8982	+	0.00349403	3.09344	-0.966938		0.017175	1.66754	-0.331704	not significant
CPLX3	human	Q8WVH0;K7EM04;Q7Z7G2	Complexin-3	9	63.9	28.3919	28.1761	28.2703	28.1924	27.7571	27.8968	27.6044	27.8379	27.6527	27.4497	27.3659	27.5918	27.5422	27.4079	27.4938	27.2867	+	0.000343434	3.997	-0.742639		0.00640674	2.16516	-0.341412	not significant
CPNE1	human	Q99829;B0QZ18;A6PVH9;F2Z2V0;E7ENH5;Q5JX58;Q5JX59;Q5JX60;Q5JX44;Q5JX45;Q5JX56;Q5JX55;Q5JX61;Q5JX52;Q5JX54;Q5JX57;E7EV27;H0Y524;Q5JX53	Copine-1	20	45.3	29.6528	29.5503	29.5551	29.3394	30.2396	29.9874	29.9643	30.2203	29.8299	29.756	29.966	29.6998	30.2839	30.3419	30.2852	30.4752		0.0275328	1.78157	0.288503		0.023184	1.52058	0.243652	not significant
CPNE3	human	O75131;A0A087WYQ3;H0YB26;E5RHZ0;A0A087WXR6;A0A087WUS8;E5RFT7;Q96A23;A0A0G2JMP5;Q96A23-2	Copine-3	20	41	30.889	31.1565	31.1061	30.6075	31.0562	30.8542	30.9275	30.8428	31.317	31.153	31.2547	31.1994	31.0705	31.0527	31.0499	31.2605		0.0860107	1.17898	0.291243		0.0282399	1.42676	0.188231	not significant
CPNE7	human	Q9UBL6;Q9UBL6-2;H0YEH8;E9PJ31;H3BP03	Copine-7	15	30.6	26.0638	25.964	25.646	25.2945	24.0417	24.4482	26.4007	25.5808	26.1301	25.8308	25.8646	25.8161	23.988	23.2109	24.2416	26.0273		0.446764	0.390337	0.168328		1	NaN	0	not significant
CPNE8	human	Q86YQ8;E7ENV7;Q86YQ8-2;Q9HCH3;Q8IYJ1;A0A0J9YWU8;A0A0J9YWA1;A0A087WX62;Q9HCH3-2;Q8IYJ1-2	Copine-8	18	37.9	27.0156	26.8901	26.7995	26.741	26.6384	26.6341	26.533	26.6168	27.168	27.1026	27.1011	27.3864	26.7045	27.0892	26.8115	26.9692		0.0210205	1.96398	0.327978		0.0135815	1.76255	0.288033	not significant
CPOX	human	P36551;P36551-2;D6RER6;H0YA22	Oxygen-dependent coproporphyrinogen-III oxidase, mitochondrial	18	46.7	28.4048	28.5619	28.3103	28.061	28.4109	28.3484	28.3547	28.3057	27.9533	28.3129	28.2799	28.0021	28.3608	28.4034	28.3496	28.2095		0.240912	0.681528	-0.197487		0.544813	0.201537	-0.024096	not significant
CPPED1	human	Q9BRF8;Q9BRF8-2;Q9BRF8-3	Serine/threonine-protein phosphatase CPPED1	14	59.9	28.5177	28.7731	28.5571	29.0988	28.9264	28.6468	28.5912	28.9546	28.6735	28.5606	28.6481	28.4811	28.8031	28.8648	28.8577	28.842		0.373043	0.47089	-0.145857		0.448429	0.270931	0.0621529	not significant
CPSF1	human	Q10570;E9PIM1;A0A087X101;A0A087WTV4	Cleavage and polyadenylation specificity factor subunit 1	52	42.6	29.8364	29.7971	29.9964	29.8347	29.9628	30.1895	30.1074	30.0214	29.7694	29.7959	29.9323	29.8855	29.5307	29.6999	29.6272	29.5714		0.754253	0.131551	-0.0204277		0.00105812	3.53816	-0.462976	not significant
CPSF2	human	Q9P2I0;H0YJF4;G3V3T7	Cleavage and polyadenylation specificity factor subunit 2	30	55.1	29.3156	29.0525	29.1294	29.3626	29.3846	29.4066	29.5628	29.5463	29.0519	29.1277	29.0012	28.9909	28.9939	29.1077	29.2096	29.098		0.0954185	1.12025	-0.17209		0.00168242	2.95296	-0.372773	not significant
CPSF3	human	Q9UKF6;G5E9W3;C9JZH6	Cleavage and polyadenylation specificity factor subunit 3	25	47.8	29.7449	30.0692	29.8777	29.4384	30.1349	29.9034	29.9862	29.8894	29.9452	29.9528	30.1015	30.2239	30.1878	30.1521	30.2245	30.0651		0.139184	0.93887	0.273291		0.0266106	1.45779	0.178868	not significant
CPSF3L	human	Q5TA45;Q5TA45-2;Q5TA45-3;Q5TA45-5;Q5TA45-4;C9IYS7;A0A087WYI0;J3QRY6;Q96HV7;E9PNS4;C9J979;E9PI75;E9PIG1;E9PNH9;A0A087WXT8;E9PMA2;H0YE15;E9PJG0;E9PKA4;E9PIL7;H0YCE0;H0YDB1;E9PQF0	Integrator complex subunit 11	17	39.3	27.6986	27.6585	27.7289	27.9127	28.2058	28.3133	28.3291	28.1531	28.089	28.0728	28.1377	28.254	27.6005	27.7326	27.8824	27.8323		0.00496825	2.8554	0.388725		0.00125468	3.19566	-0.488389	not significant
CPSF4	human	O95639;O95639-2;O95639-3;C9JEV9;B7Z7B0;H7C419;C9K0K2;H7C016;F8WEL7;H9KVA5	Cleavage and polyadenylation specificity factor subunit 4	13	61	28.24	28.3162	28.2849	28.4052	28.2813	28.3533	28.5504	28.2662	27.7975	27.6647	28.0064	28.1582	27.9308	27.9595	28.1387	27.6734		0.0232445	1.90514	-0.404879		0.00818801	2.03172	-0.437215	not significant
CPSF6	human	Q16630-2;Q16630;F8WJN3;Q16630-3;F8W084	Cleavage and polyadenylation specificity factor subunit 6	18	31.8	30.7351	30.5925	30.5797	30.6673	30.8767	30.8894	30.5669	31.0512	30.9946	31.0178	30.9259	30.9333	30.8852	30.7559	30.7557	30.7902		0.00100348	3.57104	0.324239		0.577474	0.182171	-0.0492859	not significant
CPSF7	human	Q8N684;Q8N684-2;Q8N684-3;F5H669;F5H6M0;F5H047;J3QT54;C9J286;C9J323;C9JM38;F5H5B7;F5H1W4;F5H2K8;F5H6P5;F5H6A8;F5GXA3	Cleavage and polyadenylation specificity factor subunit 7	19	42.7	30.3142	30.3451	30.3944	30.239	30.2339	30.2393	30.3079	30.0984	30.4391	30.3901	30.2434	30.6425	30.0883	30.0601	30.0879	30.1755		0.313973	0.554955	0.105595		0.0440812	1.22269	-0.116938	not significant
CPT1A	human	P50416;P50416-2;H3BMD2;H3BP22;H3BUV7;H3BUJ0	Carnitine O-palmitoyltransferase 1, liver isoform	17	24.8	26.0719	26.5227	26.0056	26.545	26.5282	26.7521	26.4565	26.8044	25.884	26.2597	26.1538	26.396	26.3092	26.5113	25.8314	26.1439		0.588005	0.257062	-0.112986		0.0298326	1.40102	-0.436347	not significant
CPT2	human	P23786;A0A1B0GVF3;A0A1B0GTB8;A0A1B0GWC0;A0A1B0GV75;A0A1B0GTM0;A0A1B0GUD9;A0A1B0GTL9;A0A1B0GUB8	Carnitine O-palmitoyltransferase 2, mitochondrial	27	44.7	29.5318	29.382	29.6161	29.3905	29.3331	29.8741	29.5508	29.4974	29.1666	29.5294	29.6094	29.5427	29.4606	29.1106	29.2501	29.4213		0.881251	0.0553693	-0.0180788		0.0861741	0.925216	-0.253208	not significant
CPVL	human	Q9H3G5;H7C0X5;H7C218;C9JLV0;C9J6L4;C9JI22	Probable serine carboxypeptidase CPVL	15	31.7	28.5507	28.1596	28.6017	28.2438	28.295	28.4654	28.4882	28.5936	28.264	28.2046	28.4624	28.3656	27.966	28.1626	28.033	27.7925		0.649407	0.208091	-0.0648122		0.00401337	2.51309	-0.472031	not significant
CRABP1	human	P29762;B5MCB5	Cellular retinoic acid-binding protein 1	10	64.2	28.4274	28.1182	28.0364	28.2935	29.396	29.2567	29.4081	29.2579	28.3744	28.3661	28.3597	28.4917	29.7966	29.8082	29.7369	29.5902		0.126158	0.986762	0.179104		0.00155995	3.0823	0.40329	not significant
CRABP2	human	P29373;Q5SYZ4	Cellular retinoic acid-binding protein 2	12	52.9	28.2978	28.2794	28.1199	28.0513	29.7535	29.3923	29.5025	29.6366	28.0885	27.9334	28.0447	28.043	29.4466	29.5739	29.7691	29.7166		0.0770589	1.2263	-0.159684		0.540226	0.204641	0.0553041	not significant
CRAT	human	P43155;P43155-2;P43155-3;B7ZBP5;A6PVN3;H0Y4Z7	Carnitine O-acetyltransferase	13	27	25.9312	25.385	24.6687	24.7797	24.6899	24.7343	25.1319	25.0127	25.5262	24.4819	24.5233	23.7912	24.8588	24.4361	24.6379	24.3791		0.270612	0.630359	-0.610486		0.0616785	1.06836	-0.314175	not significant
CREB1	human	P16220;P16220-3;P16220-2;Q03060-8;Q03060-6;E9PAR2;Q03060-23;Q03060-9;Q03060-24;C9J4L5;C9JBT4;H7C3I0;E7EWP8;Q03060-32;Q03060-26;C9J896;G5E998;Q03060-21;Q03060-31;C9J276;H7C1R5	Cyclic AMP-responsive element-binding protein 1	5	25.8	28.6223	28.6085	28.6261	28.7097	28.1844	28.2474	28.465	28.0132	28.4073	28.3033	28.398	28.1785	27.9517	27.9096	27.8148	27.6709		0.00535907	2.82636	-0.319884		0.0106307	1.88225	-0.390731	not significant
CREBBP	human	Q92793;Q92793-2;I3L466;I3L3I5	CREB-binding protein	17	9.4	26.5684	26.4496	26.6506	26.1925	26.0849	26.0261	25.942	25.9143	26.3078	26.3998	26.1597	26.2338	26.1735	25.9638	25.7633	26.0286		0.169606	0.848956	-0.190002		0.898655	0.0350908	-0.00952053	not significant
CRELD1	human	Q96HD1;Q96HD1-2;F8WBY3;H7C2L3	Cysteine-rich with EGF-like domain protein 1	6	16.2	25.3251	25.3118	24.5423	25.4805	25.2841	24.9693	24.6011	23.4496	25.0672	23.8002	23.6797	24.8588	23.6456	23.606	23.1684	23.7416		0.119684	1.0123	-0.813448		1	NaN	0	not significant
CRELD2	human	Q6UXH1-6;Q6UXH1;Q6UXH1-5;Q6UXH1-4;A6PWM2;Q6UXH1-3;Q6UXH1-2	Cysteine-rich with EGF-like domain protein 2	5	17.2	24.4656	25.3718	24.4203	25.3293	25.164	25.4894	25.1755	23.3504	25.1268	25.3865	25.2726	25.0653	24.9268	25.2156	24.4074	24.8336		0.326174	0.538291	0.316074		0.901221	0.0341822	0.0510445	not significant
CRIP1	human	P50238;K4DIB9;H3BRQ4	Cysteine-rich protein 1	4	55.8	25.0588	24.002	24.2299	24.8845	26.3107	25.857	25.9246	25.683	24.5287	24.3919	23.6263	24.3942	24.9795	26.7693	26.2362	26.3311		1	NaN	0		0.683383	0.124489	0.135228	not significant
CRIP2	human	P52943;P52943-2;H0YFA4;H0YHD8	Cysteine-rich protein 2	10	66.3	29.6628	29.7187	29.5962	29.6284	29.3108	29.351	29.4708	29.4522	29.6345	29.5241	29.6739	29.4346	29.6645	29.568	29.611	29.8262		0.2418	0.679495	-0.0847788		0.00702532	2.12763	0.271235	not significant
CRIPT	human	Q9P021	Cysteine-rich PDZ-binding protein	6	45.5	26.6241	25.6632	26.9215	26.931	27.3295	26.6077	26.715	27.1952	27.1179	25.7886	26.7535	26.8536	26.8492	26.7665	26.9753	27.2843		0.838013	0.0809264	0.093492		0.968609	0.0111668	0.00697613	not significant
CRK	human	P46108;I3L297	Adapter molecule crk	18	68.8	28.269	28.3771	28.2893	28.2405	28.906	28.9147	28.7033	28.6513	28.7177	28.6475	28.8083	28.8267	28.9933	29.3047	28.8095	28.889		0.000331707	3.96134	0.456115		0.117124	0.79484	0.205286	not significant
CRKL	human	P46109	Crk-like protein	17	67.7	30.0651	30.1482	30.1176	29.7	30.0571	29.9244	29.9881	30.0646	29.9457	30.0223	29.9686	29.8491	30.2256	30.1857	30.2762	30.2739		0.629899	0.223344	-0.0612884		0.00170307	2.97142	0.231799	not significant
CRLF3	human	Q8IUI8;Q8IUI8-2;J3KST8;J3QLS9	Cytokine receptor-like factor 3	9	25.6	26.2963	26.292	26.3337	26.1895	26.0139	23.6345	25.9608	26.648	26.8005	26.8289	26.5322	27.0206	26.5656	26.6845	26.5391	26.5258	+	0.00712254	2.57726	0.517637		0.129154	0.75244	1.01444	not significant
CRMP1	human	Q14194;E9PD68;Q14117	Dihydropyrimidinase-related protein 1	2	2.3	29.0244	28.799	27.9037	28.4399	28.5856	28.6013	28.5345	28.381	28.0041	26.8532	27.1861	27.9663	28.3138	28.0953	28.1907	28.5366	+	0.0464492	1.48187	-1.03933		0.0483165	1.17885	-0.241505	not significant
CRMP1	human	Q14194-2	Dihydropyrimidinase-related protein 1	38	66.2	31.938	32.1051	32.0597	31.8481	32.2757	32.068	32.0818	32.3171	32.0556	31.7856	31.8612	31.8813	32.2826	32.3458	32.2921	32.3111		0.339512	0.517527	-0.0918274		0.0827684	0.944332	0.122242	not significant
CRNKL1	human	Q9BZJ0;Q5JY65;Q9BZJ0-2;Q9BZJ0-3	Crooked neck-like protein 1	34	38	29.7862	29.6565	29.7869	29.7813	29.5342	29.6019	29.6947	29.6326	30.2614	29.8207	30.0467	30.0687	29.3981	29.3463	29.357	29.4417		0.0333237	1.67489	0.296657		0.00178835	2.93026	-0.230099	not significant
CROCC	human	Q5TZA2;B1AKD8;Q5TZA2-2;A0A087WW81;A0A087WU09;Q86T23	Rootletin	14	8.3	28.7019	28.499	27.9826	28.0932	27.8926	28.0434	27.5471	28.1398	27.8661	28.8273	28.2316	28.176	27.5726	27.4926	26.8836	27.4875		0.873921	0.0591052	-0.0438762	+	0.0283707	1.42296	-0.546648	not significant
CRTAP	human	O75718;C9JP16	Cartilage-associated protein	11	28.4	28.9166	28.8	28.9857	29.8966	29.3511	29.2809	29.1505	28.9853	29.3901	28.6051	28.2192	29.6578	29.0215	29.0944	29.1357	28.962		0.70424	0.167618	-0.181679		0.125547	0.766028	-0.138536	not significant
CRTC1	human	Q6UUV9;Q6UUV9-3;Q6UUV9-2;M0QX46;M0QXN6	CREB-regulated transcription coactivator 1	5	13.7	25.3895	25.2881	25.2278	25.4518	25.8825	25.4985	25.6055	25.5157	25.6014	25.598	24.9997	25.3331	25.9047	25.7687	25.9023	25.3622		0.793866	0.106924	0.0437489		0.42502	0.29171	0.108923	not significant
CRTC2	human	Q53ET0;Q5T4K5;H0YDQ8	CREB-regulated transcription coactivator 2	7	19.2	24.7444	24.107	25.0727	24.2844	25.2488	25.0753	24.8278	25.8641	23.968	25.2878	23.8658	24.9471	25.4538	25.4666	25.3831	25.1804		1	NaN	0		0.545953	0.200604	0.116984	not significant
CRYBG3	human	Q68DQ2;Q68DQ2-1;Q68DQ2-2;C9J659	Very large A-kinase anchor protein	26	12.2	25.9479	26.1811	25.9433	26.247	26.1571	26.0144	25.6482	26.1162	26.1719	26.297	26.1994	26.0505	26.3837	25.5466	26.4239	26.3003		0.362971	0.485258	0.0998602		0.39211	0.32063	0.179662	not significant
CRYZ	human	Q08257;Q08257-3;A6NP24;C9JH92;Q08257-2	Quinone oxidoreductase	20	75.7	29.806	29.7081	29.7953	29.5571	29.3276	29.6456	29.4862	29.5862	29.7781	29.9275	29.819	29.9487	29.8797	29.7283	30.0093	30.014		0.0957984	1.11883	0.151676		0.00614512	2.19309	0.396436	not significant
CRYZL1	human	O95825;A6NMA8;A6NND8;A6NHJ8;O95825-2;C9JAL0;F8WF64;C9K0F7;C9JZK8;H7C3I5;H7C3S0;C9JQD0;A0A0C4DG14;H7C338;H7C0X3	Quinone oxidoreductase-like protein 1	12	43.3	27.1626	27.4924	27.3371	27.4716	27.9904	27.2875	27.3819	27.4213	26.9938	26.8802	26.9261	27.222	27.8979	27.7606	27.6111	27.8792		0.0267561	1.81555	-0.360385		0.126141	0.763372	0.266946	not significant
CS	human	O75390;B4DJV2;A0A0C4DGI3;H0YIC4;F8VPF9;F8VRI6;F8VPA1;F8W1S4;F8VRP1;F8VX68;F8W4S1;F8VR34;F8VTT8;F8VZK9;F8VX07;F8VWQ5;F8W642;F8VU34	Citrate synthase, mitochondrial;Citrate synthase	23	55.6	32.5326	32.23	32.4707	32.6211	32.1202	32.2652	32.3356	32.1567	32.5384	32.5275	32.4417	32.6748	32.1672	32.0653	32.0834	32.291		0.470065	0.367882	0.081996		0.301405	0.420819	-0.0677032	not significant
CSDE1	human	O75534;O75534-4;E9PLD4;E9PKN4	Cold shock domain-containing protein E1	51	61.7	31.904	31.8406	31.7458	31.5369	31.7298	31.6026	31.6347	31.7493	31.7523	31.5661	31.6409	31.7185	31.7686	31.7582	31.7519	31.8868		0.408527	0.430912	-0.0873928		0.0427237	1.23851	0.112266	not significant
CSE1L	human	P55060;P55060-3;P55060-4;P55060-2	Exportin-2	55	68.1	32.9634	32.9545	32.9465	32.9088	33.1996	33.0247	32.9487	33.1133	32.9223	32.8741	32.8992	32.7119	33.4198	33.341	33.356	33.3589		0.136593	0.949228	-0.0913887		0.00288845	2.70016	0.297347	not significant
CSK	human	P41240;H3BUM9;H3BN15;P42679;P42679-2;H3BU69;K7ENL8;K7ES68;K7EQY5;P42679-3	Tyrosine-protein kinase CSK	18	44.9	28.8188	28.4722	28.5366	28.4841	28.7834	28.6546	28.4401	28.6489	28.9527	28.6698	28.6911	28.8894	28.9413	28.6856	28.8341	28.7702		0.104554	1.07305	0.222833		0.0695595	1.01873	0.176049	not significant
CSNK1A1;CSNK1A1L	human	P48729;P48729-2;P48729-3;D6REM4;E7ETM0;Q8N752;H0Y9X2;U3KQK7;U3KPX3;E5RG27;D6RGE5;U3KQ83	Casein kinase I isoform alpha;Casein kinase I isoform alpha-like	14	46.3	28.6988	28.4238	29.0236	28.3866	28.7714	28.8381	28.877	28.9445	28.9335	29.1492	29.2	29.0977	29.1001	29.2416	29.0998	29.0432		0.0400555	1.57144	0.461913		0.00422259	2.49153	0.263422	not significant
CSNK1D	human	P48730;H7BYT1;J3QQI9;B4DLF1;J3KRM8	Casein kinase I isoform delta	17	47.2	27.6357	27.649	27.7375	27.9681	28.2958	28.3623	28.3196	28.2526	28.2649	28.3165	28.3458	28.4221	28.7009	28.5956	28.625	28.4609	+	0.00235152	3.39042	0.589746		0.0027747	2.70815	0.288002	not significant
CSNK1E	human	P49674;B0QY35;B0QY34;H0Y645;B0QY36;H0Y5S9;H0Y2N6;H0Y682	Casein kinase I isoform epsilon	7	21.9	27.3221	27.3031	27.4535	27.896	27.3539	27.7098	27.4192	27.3404	27.9278	27.8102	27.9303	27.3439	27.8991	27.8443	27.7405	27.863		0.270527	0.630346	0.259404		0.00605835	2.198	0.380914	not significant
CSNK1G2	human	P78368;K7ESB6;A0A087WWF5;A0A087WXD7;A0A0U1RQK2;A0A0U1RR14;K7EP38;K7EJC0;A0A0U1RQH9;A0A087WZK4;A0A0U1RRH5;A0A087WW97	Casein kinase I isoform gamma-2	12	31.8	25.8989	26.4171	26.6628	26.3093	26.4268	26.359	26.6651	26.8728	25.905	26.2534	25.7758	25.5227	26.2044	26.0781	25.8084	26.194		0.10283	1.08161	-0.457786	+	0.0115466	1.84701	-0.509679	not significant
CSNK1G3	human	Q9Y6M4;Q9Y6M4-2;Q9Y6M4-3;Q9Y6M4-4;Q9Y6M4-5;Q9Y6M4-6;H0YBN6	Casein kinase I isoform gamma-3	4	12.1	25.3351	23.6495	24.0802	25.4732	24.1214	24.6817	24.8082	24.8257	23.8883	23.9113	24.7448	24.6812	24.708	24.4306	25.0523	24.8416		1	NaN	0		0.42043	0.295516	0.148881	not significant
CSNK2A1;CSNK2A3	human	P68400;E7EU96;Q8NEV1;P68400-2;V9GYA2;V9GY80;A0A087WY74;V9GYW6;REV__E7EP72	Casein kinase II subunit alpha;Casein kinase II subunit alpha 3	20	57.3	30.2346	29.9723	30.499	30.2663	30.3533	30.2286	30.3616	30.5092	30.5891	30.6516	30.5885	31.0662	30.5232	30.519	30.6369	30.4238		0.0348006	1.64731	0.480819		0.0472767	1.18736	0.162553	not significant
CSNK2A2	human	P19784;H3BSA1;H3BV19;H3BNI9	Casein kinase II subunit alpha	18	60	28.8619	29.0392	28.8471	29.0993	29.5125	29.4475	29.3464	29.2775	29.4415	29.5676	29.2049	29.4177	29.8213	29.9344	29.5963	29.7941		0.00978371	2.40447	0.446088		0.00456041	2.36795	0.390554	not significant
CSNK2B;CSNK2B-LY6G5B-1181	human	P67870;Q5SRQ6;Q5SRQ3;N0E472;A0A0G2JM12;N0E644;A0A0G2JM58	Casein kinase II subunit beta	9	61.9	30.2552	30.6376	30.2564	29.9602	30.2219	29.9004	30.0001	30.0904	30.4342	30.4483	30.3491	30.2245	30.232	30.3902	30.6959	30.5981		0.611814	0.236799	0.0866542		0.0114922	1.84895	0.425848	not significant
CSRP1	human	P21291;E9PS42;E9PND2;E9PP21	Cysteine and glycine-rich protein 1	10	64.2	27.8731	27.8961	28.0446	27.254	26.4692	26.5354	26.2812	26.4377	27.475	27.1546	27.5873	27.0558	27.0985	26.6676	27.368	27.4268		0.103107	1.08003	-0.448809	+	0.00726914	2.10539	0.709381	not significant
CSRP2	human	Q16527;F8VQR7;F8VW96	Cysteine and glycine-rich protein 2	6	47.2	27.6234	27.3567	27.9216	28.1161	27.4075	27.6097	27.4269	26.9845	27.0196	26.6783	26.7049	26.5978	27.0712	26.8169	27.3499	27.0039	+	0.00621379	2.72164	-1.00431		0.0988173	0.866366	-0.296641	not significant
CSTB	human	P04080;A0A1W2PQG6;A0A1W2PS52	Cystatin-B	9	85.7	30.1489	30.1355	29.8861	29.6771	30.0996	29.8944	29.9113	30.2546	29.9057	30.0496	30.1358	29.9097	30.1756	30.424	30.7584	30.5147		0.783555	0.112872	0.0382929		0.0210368	1.56422	0.428198	not significant
CSTF1	human	Q05048;A0A0A0MSZ9;A3KFI9	Cleavage stimulation factor subunit 1	16	58.7	28.8522	29.0954	28.933	28.813	29.3283	29.2451	29.3645	29.3532	28.6151	28.739	28.8341	29.0473	29.0406	29.2702	29.1344	29.2266		0.37533	0.467965	-0.114539		0.0274593	1.43897	-0.154824	not significant
CSTF2	human	E7EWR4;A0A0A0MT56		26	62.6	30.7416	30.5329	30.4813	30.577	30.385	30.4381	30.3932	30.3625	30.223	30.3516	30.1322	30.1853	30.1426	30.1568	30.3508	30.2263		0.00710106	2.57631	-0.360137		0.0104568	1.89371	-0.175584	not significant
CSTF2T	human	Q9H0L4	Cleavage stimulation factor subunit 2 tau variant	14	31.5	28.1269	28.1615	28.1978	28.4614	27.9673	28.0488	27.8789	28.1298	28.4134	28.2425	28.3472	28.6223	28.0288	28.0548	28.0169	28.1283		0.206975	0.753724	0.169459		0.340409	0.373393	0.0510054	not significant
CSTF3	human	Q12996;E9PLP8;H0YE74;Q12996-2;E9PJ06;Q12996-3	Cleavage stimulation factor subunit 3	30	47	29.8043	29.9303	30.0079	29.8252	29.8326	30.0215	30.0689	29.8402	29.9796	29.9283	29.8538	30.0081	30.2248	29.9862	30.1877	30.0309		0.460012	0.377546	0.0505638		0.0697013	1.01784	0.166562	not significant
CTAGE5;MIA2	human	O15320;Q96PC5;G3V599;O15320-8;O15320-4;O15320-3;O15320-10;O15320-6;O15320-7;O15320-2;O15320-5;O15320-9;Q96RT6;G3V5K6;Q8IX95;G3V3C4	cTAGE family member 5;Melanoma inhibitory activity protein 2	25	35.7	28.3469	28.387	28.437	28.307	28.169	28.2793	28.3168	28.0524	28.3158	28.7435	28.7154	28.5501	28.2662	28.2317	28.2915	28.2183		0.103285	1.0787	0.211719		0.385747	0.326629	0.0475259	not significant
CTBP1	human	Q13363-2;E7ESU7;E7EPF8;E9PGB1;E7EUB3	C-terminal-binding protein 1	15	49.7	29.1839	29.0772	29.102	29.3394	29.7508	29.6732	29.7623	29.5168	29.292	28.7784	29.0045	28.7165	29.4963	29.6168	29.616	29.6222		0.191586	0.78873	-0.227766		0.164464	0.656895	-0.0879164	not significant
CTBP2	human	P56545;P56545-2;Q5SQP8;P56545-3;A0A087WYL1	C-terminal-binding protein 2	24	63.1	30.3194	30.1076	30.5565	30.4498	30.3725	30.2114	30.3311	30.4272	30.3714	30.2452	30.4694	30.292	30.4581	30.5239	30.5886	30.3907		0.903687	0.0445329	-0.0138431		0.0358668	1.31701	0.154769	not significant
CTCF	human	P49711;P49711-2;Q8NI51;V9GY73;Q8NI51-11;Q8NI51-6;Q8NI51-5;Q8NI51-10;Q8NI51-2;Q8NI51-3;Q8NI51-7;F5H2V8;Q8NI51-8	Transcriptional repressor CTCF	22	34.9	29.5808	29.4328	29.5707	29.7073	29.4788	29.6515	29.6604	29.4279	29.463	29.6285	29.7548	29.57	29.3511	29.2271	29.2285	29.3925		0.738372	0.143185	0.0311909		0.0106031	1.88687	-0.254839	not significant
CTDP1	human	Q9Y5B0;Q9Y5B0-4;A0A0J9YWB6;A0A0A0MR03;A0A0J9YWJ4;K7EJD2;K7EPW4	RNA polymerase II subunit A C-terminal domain phosphatase	15	21	27.0362	27.1093	26.9158	26.5549	26.159	26.3101	26.3684	26.5353	27.5137	27.2244	27.3048	26.9498	26.7604	26.5357	27.0734	26.9932		0.110136	1.05213	0.344152		0.0111127	1.86563	0.497483	not significant
CTDSPL2	human	Q05D32;Q05D32-2;H0YMH7;H0YNU2;H0YNW9;H0YMB4	CTD small phosphatase-like protein 2	19	40.6	28.7662	28.5601	28.7466	28.9579	28.2964	28.349	28.3212	28.2218	28.372	28.4	28.2623	28.2479	27.8957	27.9616	27.9469	27.8332		0.00739854	2.55066	-0.437133		0.000328358	4.16891	-0.387724	not significant
CTHRC1	human	Q96CG8;Q96CG8-3;Q96CG8-2;E5RK99;E7EVQ5	Collagen triple helix repeat-containing protein 1	5	21	26.0354	26.1001	23.9381	25.7148	25.8431	25.6547	25.478	25.6889	25.2605	25.4706	25.1275	25.4683	24.941	25.2297	25.1707	25.1656		0.838368	0.0805442	-0.115411	+	0.00233191	2.81514	-0.539419	not significant
CTIF	human	O43310;O43310-2;K7EK08;K7EPK6	CBP80/20-dependent translation initiation factor	11	25.3	25.3131	24.5022	25.8119	24.5518	25.1625	25.5917	25.6866	25.886	26.0087	25.3878	25.2632	25.5849	25.8555	25.4052	25.295	25.4567		0.229076	0.706325	0.516448		0.627804	0.153967	-0.0786228	not significant
CTNNA1	human	P35221;P35221-2;G3XAM7;P35221-3;E5RIB1;E5RJ41;E5RG03;E5RHV7;H0YBB8;E5RGY6;E5RJL0;E5RIE0;E5RJP7;E5RGD2;E5RGY7;E5RFG3;E5RFK9;E5RFM5;A0A087WZL6;E5RGU3;E5RHJ5;E5RFM3;Q9UI47;E5RJZ2;E5RGG4;E5RJ43;E5RGS1;E5RIT8	Catenin alpha-1	40	59.5	29.7925	30.181	30.1119	30.0007	30.4904	30.5016	30.5014	30.6258	29.8937	29.7984	29.793	29.9604	30.5755	30.5438	30.4463	30.3079		0.167226	0.856306	-0.160159		0.321806	0.3954	-0.0614147	not significant
CTNNA2	human	P26232;P26232-2;P26232-5;P26232-3;P26232-6;P26232-4;A0A0A0MRI5;A0A0A0MTJ6;C9IZ88;B9A010;C9J144;B8ZZE7;REV__Q9P2T0-2;REV__Q9P2T0	Catenin alpha-2	28	38.6	28.3188	28.4425	28.5434	28.1927	28.4232	28.46	28.4172	28.3115	27.896	27.9572	28.3141	28.3754	28.1246	28.2683	28.2355	27.7458		0.176391	0.830051	-0.23868		0.0348796	1.32829	-0.309422	not significant
CTNNAL1	human	Q9UBT7;Q9UBT7-2;Q9UBT7-3;Q5JTQ9;Q5JTQ6	Alpha-catulin	8	12.7	24.0819	24.7447	23.7009	23.949	24.4328	24.1868	24.7115	24.2717	25.0947	24.0221	24.9053	24.5161	24.2468	24.0663	24.2947	24.289		1	NaN	0		0.160227	0.667257	-0.176485	not significant
CTNNB1	human	P35222;B4DGU4;E7EMJ5;P35222-2;E9PDF9;E7EV28;C9IZ65	Catenin beta-1	34	59.5	29.8599	29.8436	30.0028	29.9773	30.0672	30.255	30.433	30.099	29.7205	29.8447	29.8228	29.9066	30.1439	30.2364	30.3424	30.2317		0.159485	0.877209	-0.0972652		0.737429	0.0986455	0.0250869	not significant
CTNNBL1	human	Q8WYA6;A0A087WUB9;Q8WYA6-4;Q8WYA6-3;Q8WYA6-2;A2A2P1	Beta-catenin-like protein 1	19	37.7	29.262	29.1595	29.0816	29.071	29.6441	29.755	29.9282	30.0441	29.2266	29.042	29.1347	29.5385	29.6754	29.7095	30.0406	29.7628		0.501609	0.337273	0.0919476		0.649053	0.142642	-0.0457582	not significant
CTNND1	human	O60716;O60716-3;C9JZR2;O60716-5;O60716-2;O60716-4;O60716-8;O60716-7;O60716-6;O60716-13;O60716-11;O60716-10;O60716-9;O60716-21;O60716-19;O60716-16;O60716-18;O60716-15;O60716-17;O60716-14;O60716-12;O60716-22;O60716-24;O60716-23;O60716-20;O60716-29;O60716-27;O60716-26;O60716-25;O60716-32;O60716-31;O60716-30;O60716-28;E9PKY0;E9PRE2;H0YC95;E9PKL1	Catenin delta-1	40	56	30.5709	30.7101	30.7082	30.8382	30.5167	30.536	30.5626	30.5604	30.2024	30.3207	30.3251	30.3295	30.2149	30.2979	30.375	30.1567		#VALUE!	3.23037	-0.412475		#VALUE!	2.92818	-0.282806	not significant
CTPS1	human	P17812;P17812-2	CTP synthase 1	32	66.5	30.6831	30.5593	30.6604	30.6845	31.1037	30.9709	30.9626	31.0402	30.7459	30.7934	30.6277	30.5075	31.4885	31.5283	31.4091	31.4434		0.780868	0.114623	0.0217843		0	4.39302	0.447959	not significant
CTPS2	human	Q9NRF8;H0Y5S6	CTP synthase 2	22	42.8	28.0441	28.3572	28.1877	28.2402	28.6774	28.5469	28.2778	28.6609	28.0761	28.1564	28.1259	27.7799	28.6261	28.82	28.5039	28.6708		0.190035	0.792199	-0.172699		0.27616	0.455221	0.114443	not significant
CTR9	human	Q6PD62;H0YCE8	RNA polymerase-associated protein CTR9 homolog	33	31.4	29.4776	29.39	29.4437	29.3657	29.5109	29.6378	29.4291	29.4533	29.3736	29.1025	29.4471	29.3803	29.3022	29.4233	29.3604	29.4854		0.326128	0.538177	-0.0933628		0.079162	0.962594	-0.114956	not significant
CTSA	human	P10619;X6R5C5;X6R8A1;P10619-2;Q5JZH0;U3KQ41;U3KQU6	Lysosomal protective protein;Lysosomal protective protein 32 kDa chain;Lysosomal protective protein 20 kDa chain;Carboxypeptidase	11	25.4	26.821	27.2891	27.621	26.862	28.506	28.5113	28.071	28.8145	25.1444	24.4386	25.0223	25.569	28.1583	27.9192	28.2229	28.017	+	0.00233735	3.37298	-2.1047		0.0415614	1.25246	-0.396386	not significant
CTSB	human	P07858;E9PKQ7;E9PNL5;E9PHZ5;E9PLY3;E9PSG5;E9PQM1;E9PR54;E9PJ67;E9PCB3;R4GMQ5;E9PS78	Cathepsin B;Cathepsin B light chain;Cathepsin B heavy chain	12	44.2	31.2662	31.0704	30.9031	30.9173	30.8571	30.8042	30.7425	30.6657	30.6299	30.443	30.4922	30.5018	29.857	29.8225	30.038	29.843	+	0.00495842	2.85473	-0.522523	+	0	5.00318	-0.877285	down-regulated
CTSC	human	P53634;H0YCY8;P53634-2;P53634-3	Dipeptidyl peptidase 1;Dipeptidyl peptidase 1 exclusion domain chain;Dipeptidyl peptidase 1 heavy chain;Dipeptidyl peptidase 1 light chain	13	33.7	28.5018	28.8009	28.4199	28.6225	28.2921	28.4476	28.4669	28.1788	27.9241	28.2248	28.1951	28.2585	27.8792	28.0956	28.1055	28.2718		0.0170529	2.079	-0.435637		0.0369013	1.30196	-0.258309	not significant
CTSD	human	P07339;A0A1B0GW44;A0A1B0GVD5;A0A1B0GWE8;A0A1B0GV23;A0A1B0GVP3;A0A1B0GU92;A0A1B0GU03;H7C469;C9JH19;F8WD96;H7C1V0;F8W787;A0A1B0GVF1;A0A1B0GV01	Cathepsin D;Cathepsin D light chain;Cathepsin D heavy chain	16	48.8	30.8054	31.1308	30.8208	30.7147	30.5836	30.8408	30.6475	30.6248	30.5189	30.6612	30.5349	30.6883	30.2207	30.4491	30.5619	30.1932		0.0525346	1.42545	-0.267128		0.0189755	1.61825	-0.317949	not significant
CTSF	human	Q9UBX1;H0YD65	Cathepsin F	3	6.4	25.8291	23.3685	23.729	24.2561	24.879	25.0172	24.8121	25.0978	24.3837	23.8819	23.5219	23.5485	23.9487	24.4106	25.7512	24.3016		1	NaN	0		0.335938	0.379235	-0.34853	not significant
CTSL	human	P07711;Q5T8F0;P43235;Q5QP40;Q5NE16	Cathepsin L1;Cathepsin L1 heavy chain;Cathepsin L1 light chain	3	9.9	23.6708	25.237	25.5349	27.5955	23.7902	23.1557	24.3759	24.9154	26.1716	25.4889	25.198	25.1404	25.1122	23.6844	24.9728	24.208		0.991307	0.00390261	-0.0098238		1	NaN	0	not significant
CTTN	human	Q14247;Q14247-3;Q14247-2;H0YCD9;H0YEV2	Src substrate cortactin	35	57.1	31.1402	31.2578	31.3775	31.3156	31.1928	30.9458	31.0769	31.073	30.8462	30.7527	30.7922	31.0649	30.8979	30.9492	30.8474	30.8726		0.00801705	2.50104	-0.408771		0.0132141	1.77535	-0.180334	not significant
CTTNBP2NL	human	Q9P2B4;B1AMN7	CTTNBP2 N-terminal-like protein	25	45.5	27.2584	27.0344	27.0588	27.8303	26.761	27.1572	27.0335	26.9088	27.8657	27.3779	26.993	27.5014	27.6909	27.732	27.6036	27.9849		0.641021	0.214911	0.139023	+	0.000948328	3.26381	0.787688	not significant
CTU2	human	Q2VPK5;H3BSW6;Q2VPK5-5;Q2VPK5-3;H3BNU5	Cytoplasmic tRNA 2-thiolation protein 2	4	8.5	23.6837	24.2013	24.5612	23.9989	24.2894	24.2348	24.3285	24.7005	24.7508	24.1923	24.5939	24.3504	24.8797	24.8274	23.0881	24.1284		0.183968	0.808199	0.360567		1	NaN	0	not significant
CUEDC2	human	Q9H467	CUE domain-containing protein 2	9	41.8	27.1533	27.3167	27.2001	27.3748	26.445	26.6196	26.3748	26.6959	26.0209	25.9619	26.0646	25.8261	25.9937	26.1343	26.0659	25.966	+	0	5.68769	-1.2929		0.00171358	2.97888	-0.493885	not significant
CUL1	human	Q13616;A0A0C4DGX4	Cullin-1	40	52.6	29.4362	29.63	29.7785	29.3197	29.6533	29.4712	29.4934	29.5576	29.5094	29.3219	29.3238	29.1583	29.3653	29.3274	29.4721	29.598		0.166337	0.85893	-0.212759		0.154364	0.681312	-0.103156	not significant
CUL2	human	Q13617;A0A0A0MTN0;Q13617-2;Q5T2B5;Q5T2B7	Cullin-2	31	47.4	29.1779	29.1106	29.5712	29.3455	29.5476	29.2539	29.2033	29.3941	29.1624	29.3101	29.2064	29.2461	29.2855	29.3678	29.447	29.6771		0.573645	0.269048	-0.0700312		0.35527	0.356647	0.0945983	not significant
CUL3	human	Q13618;Q13618-2;Q13618-3;A0A087WTG3;H7C1L6;H7C399;A0A087X1R9	Cullin-3	33	45.1	29.7722	29.8296	29.8266	29.7566	29.8816	29.7209	29.8472	29.8077	29.7626	29.5917	29.6366	29.8212	30.0194	30.1279	30.0784	30.1518		0.179512	0.821317	-0.0932264		0.00155789	3.08168	0.280046	not significant
CUL4A	human	Q13619;A0A0A0MR50;Q13619-2;A0A087WWN2	Cullin-4A	16	24.1	26.989	26.4784	27.1548	26.939	26.8831	27.1836	27.1472	27.0543	26.7158	26.5026	26.5813	26.4186	26.9576	26.9937	26.8332	26.7863		0.0974714	1.10905	-0.335714		0.0586645	1.09018	-0.174354	not significant
CUL4B	human	K4DI93;Q13620-1;Q13620;Q13620-3;A6NE76	Cullin-4B	38	44.6	29.3355	29.394	29.2489	29.1408	29.6917	29.7636	29.599	29.4799	29.0209	29.2021	29.0341	29.0594	29.2217	29.3412	29.4758	29.4974		0.0407842	1.56501	-0.200703		0.023551	1.51287	-0.249556	not significant
CUL5	human	Q93034;E9PP19;H0YCA0	Cullin-5	39	52.8	29.7077	29.8507	29.9351	30.0356	29.7187	29.4132	29.6318	30.0388	29.939	29.7855	29.8056	29.902	29.7391	29.6214	29.5782	29.5823		0.780763	0.114599	-0.0242763		0.53679	0.206758	-0.0703416	not significant
CUTA	human	O60888-3;O60888;O60888-2;C9IZG4;C9IZQ5;H0YDR4	Protein CutA	8	67.9	30.1679	29.7095	30.2464	30.2879	29.501	28.9441	29.2334	29.2835	30.4229	29.9732	29.7543	30.2886	29.3481	29.1997	29.4855	29.233		0.972487	0.0114167	0.00684261		0.498173	0.23342	0.0760789	not significant
CUTC	human	Q9NTM9;Q5TCZ7;A0A0B4J226	Copper homeostasis protein cutC homolog	8	52.7	26.621	27.1041	26.8077	24.7453	26.5556	26.0255	26.3588	26.5935	29.1549	25.8764	25.0019	25.0747	26.6777	26.8843	26.7629	27.4346		0.969696	0.0128677	-0.0425639	+	0.0303895	1.39011	0.556528	not significant
CUX1	human	P39880-3;P39880;P39880-2;P39880-5;P39880-4;P39880-6;O14529	Homeobox protein cut-like 1	38	30.6	28.4301	28.5036	28.6846	28.5551	28.4104	28.4835	28.5273	28.5216	28.2266	28.3725	28.3242	28.0743	27.8471	27.957	27.8178	27.8552		0.0240413	1.87275	-0.293943	+	0	5.29138	-0.616437	not significant
CWC15	human	Q9P013	Spliceosome-associated protein CWC15 homolog	9	24	28.7969	29.2505	29.3677	29.0633	28.585	29.1034	28.6927	28.9395	28.4902	28.5427	28.5793	28.2078	28.116	28.4806	28.1715	28.5199	+	0.0112487	2.34882	-0.664584	+	0.0139893	1.75263	-0.508145	down-regulated
CWC22	human	Q9HCG8;B7WP74	Pre-mRNA-splicing factor CWC22 homolog	19	22.9	28.0761	28.0695	28.1368	28.047	27.7222	27.9329	27.906	27.8491	27.8033	28.2161	28.1466	27.9928	27.7028	27.7291	27.8383	27.7285		0.690332	0.177432	-0.0426397		0.0832917	0.941831	-0.10287	not significant
CWC25	human	Q9NXE8;A0A087WY60;Q9NXE8-2	Pre-mRNA-splicing factor CWC25 homolog	9	20	26.567	26.0133	26.3694	26.4677	26.5936	26.5412	26.7593	26.0533	27.1745	26.5006	26.0367	26.2502	26.9038	26.6429	26.4502	26.8171		0.666609	0.195236	0.136141		0.212434	0.554834	0.216684	not significant
CWC27	human	Q6UX04;Q6UX04-2;D6REK3	Peptidyl-prolyl cis-trans isomerase CWC27 homolog	10	33.5	27.0641	27.2829	27.0433	27.4199	26.8267	26.6734	26.5398	26.742	27.5433	27.5639	27.4254	27.6081	26.8017	27.0384	27.1891	27.0547		0.0262494	1.82626	0.332631		0.0140681	1.7463	0.325483	not significant
CWF19L1	human	Q69YN2;Q69YN2-3;X6R7M0;Q69YN2-2	CWF19-like protein 1	23	52.6	28.7694	28.8526	28.6511	28.9269	28.5856	28.7223	28.6613	28.6545	28.9012	28.5795	28.7609	28.5844	28.543	28.6678	28.6398	28.6868		0.411585	0.426726	-0.0934944		0.545393	0.201198	-0.0215912	not significant
CWF19L2	human	Q2TBE0;Q2TBE0-2;H7C3G7;Q2TBE0-3;H0YE03	CWF19-like protein 2	20	22.7	26.9185	27.0068	27.3734	27.5601	26.7594	26.7384	26.5114	27.1421	26.4386	27.0431	26.7437	27.4802	27.2288	26.7534	27.0505	26.4539		0.361354	0.488569	-0.288335		0.636355	0.148914	0.0838203	not significant
CXADR	human	P78310;P78310-7;P78310-2;P78310-6;P78310-5;P78310-4;P78310-3	Coxsackievirus and adenovirus receptor	13	40.3	26.3076	26.5401	26.4262	26.9664	26.5651	27.1969	27.0177	26.4998	26.3625	26.5898	26.321	26.1738	26.6604	26.8297	26.4016	26.6359		0.316444	0.551504	-0.198326		0.288715	0.437787	-0.187998	not significant
CXorf56	human	Q9H5V9;Q9H5V9-2;Q9H5V9-3	UPF0428 protein CXorf56	7	34.2	26.2291	25.8574	26.2338	25.9499	26.0223	25.8023	25.6362	26.1032	25.9347	25.9516	26.2842	25.5118	24.8628	25.4521	25.8743	25.7813		0.499434	0.339178	-0.146978		0.120942	0.782243	-0.398359	not significant
CXXC1	human	Q9P0U4;Q9P0U4-2;K7EQ21;K7EKZ6;K7EQZ1;K7EJR0	CXXC-type zinc finger protein 1	20	37	27.8512	27.8119	27.863	27.8673	27.5018	27.774	27.5489	27.8043	27.7836	27.9079	27.7219	27.9564	27.4376	27.398	27.4633	27.6188		0.921682	0.0364955	-0.00587463		0.0712407	1.00718	-0.177806	not significant
CYB5A	human	P00167;P00167-2;P00167-3;J3KNC7	Cytochrome b5	6	56	29.0393	27.7758	28.1826	27.6803	28.1318	28.0339	28.1074	27.727	27.2487	28.2118	27.1533	27.3579	27.5303	27.7744	27.757	27.9947		0.163738	0.864549	-0.676544		0.0918886	0.897344	-0.235919	not significant
CYB5B	human	J3KNF8;J3QR91		7	62	30.4673	30.464	31.0931	30.7285	30.5159	30.7061	30.4152	30.3738	30.6673	30.818	31.093	30.8587	30.437	30.4858	30.3934	30.4919		0.398018	0.443276	0.170971		0.449591	0.26972	-0.0507345	not significant
CYB5R1	human	Q9UHQ9;H7C0R7	NADH-cytochrome b5 reductase 1	9	35.1	26.3907	26.6672	26.5137	26.2969	27.0889	26.8415	26.6027	27.2779	27.1167	27.2314	27.2584	27.3018	26.6503	27.1971	26.3932	26.4369	+	0.000298246	3.8398	0.75998		0.209389	0.56045	-0.283356	not significant
CYB5R3	human	P00387;P00387-2;P00387-3;B1AHF3	NADH-cytochrome b5 reductase 3;NADH-cytochrome b5 reductase 3 membrane-bound form;NADH-cytochrome b5 reductase 3 soluble form	19	77.1	31.1381	31	31.3208	30.5042	31.4139	31.4206	31.5069	31.6111	30.9549	31.1738	31.2876	31.451	31.0907	31.2149	31.2599	31.3038		0.345165	0.50928	0.226048		0.00587114	2.22529	-0.270808	not significant
CYB5R4	human	Q7L1T6	Cytochrome b5 reductase 4	13	29.9	25.2683	25.025	25.3702	24.1079	25.7478	25.4337	25.6067	25.5517	25.1207	24.8973	24.9211	25.5108	25.4734	25.4217	25.2263	25.4666		0.646339	0.21049	0.169586		0.0542082	1.12675	-0.187995	not significant
CYC1	human	P08574	Cytochrome c1, heme protein, mitochondrial	12	43.1	30.321	30.1016	30.892	30.5869	30.2921	30.12	30.295	30.0842	30.2424	30.0842	29.9568	30.5721	30.1029	30.0634	30.0744	29.8562		0.307247	0.565085	-0.261488		0.0520668	1.1453	-0.173604	not significant
CYCS	human	P99999;C9JFR7;CON__P62894	Cytochrome c	8	62.9	31.4519	31.7921	31.8415	31.8176	31.9825	32.1986	32.0716	31.906	31.4881	31.5917	31.7352	31.4202	31.6512	31.4911	31.5121	31.3767		0.227929	0.709194	-0.167002	+	0.0014411	3.12856	-0.531891	not significant
CYFIP1	human	Q7L576;A0A0G2JR96;A0A0G2JQT1;Q7L576-2;Q7L576-3;A0A0G2JQH3;A0A087WVZ5;A0A0G2JRX2;A0A087WU52;A0A0G2JRV9;A0A087WWL1;A0A087WVE1;H0YL50;A0A087WV63;A0A0G2JRF5;A0A087WWY5;A0A087WZL7	Cytoplasmic FMR1-interacting protein 1	49	43.3	30.7103	30.7146	30.5681	30.7995	30.6332	30.5705	30.6361	30.8092	30.146	30.4485	30.4424	30.4017	30.587	30.742	30.7427	30.6448		0.0161691	2.10459	-0.338476		0.742909	0.0962251	0.0168476	not significant
CYFIP2	human	E7EVJ5;Q96F07-2;Q96F07;H7C229;E7EW33;A0A087WWZ1;A0A087WTQ3	Cytoplasmic FMR1-interacting protein 2	17	17.8	27.1378	27.6087	27.1402	27.1342	27.1546	27.0174	27.0071	26.9838	27.1187	26.6617	26.9998	27.393	26.8867	26.8841	26.8783	27.2476		0.347638	0.506098	-0.211929		0.440444	0.278638	-0.0665503	not significant
CYGB	human	Q8WWM9;K7EMC7;K7EIM9	Cytoglobin	18	80.5	30.7371	30.3949	30.8047	30.5343	31.2182	31.2064	31.0272	31.1127	30.8254	30.6336	30.7005	30.5572	31.4703	31.3968	31.4209	31.5343		0.628146	0.224733	0.0614305		0.00167431	2.94625	0.314441	not significant
CYHR1	human	E9PJD7;Q6ZMK1;Q6ZMK1-2;E9PQ42;Q6ZMK1-4	Cysteine and histidine-rich protein 1	4	13.1	25.3599	24.1155	23.9189	24.3568	23.443	23.3902	23.6544	23.6034	23.9947	25.1067	23.6567	23.0483	23.7553	23.9088	23.7728	23.7252		1	NaN	0		0.00971272	1.92784	0.267779	not significant
CYP1B1	human	Q16678;A0A087WUQ7;A0A087WW26	Cytochrome P450 1B1	8	21.4	23.8495	24.8875	25.0118	25.1068	25.1481	24.7673	25.0748	25.3577	25.2128	23.5427	24.167	24.6092	23.4248	24.289	24.276	23.2339		1	NaN	0	+	0.00572995	2.25442	-1.28101	not significant
CYP20A1	human	Q6UW02;E9PHG5;Q6UW02-2;Q8WZ13;C9J8K7;F8WBE2	Cytochrome P450 20A1	15	44.4	26.2313	26.2677	26.6561	26.0776	25.8974	26.4826	26.0734	26.578	26.408	26.5868	26.134	26.4275	26.0998	26.3855	26.0866	26.0104		0.650109	0.207552	0.0809021		0.473685	0.251462	-0.112262	not significant
CYP51A1	human	A0A0C4DFL7;Q16850;Q16850-2;H7C0D0;C9IYR8	Lanosterol 14-alpha demethylase	23	60.1	29.0658	28.5097	28.8187	29.0496	29.3285	29.2418	29.3502	29.4555	29.1913	29.2189	28.9702	28.9521	29.26	29.5315	29.4112	29.3369		0.215483	0.73532	0.222155		0.507193	0.226311	0.0408669	not significant
CYTH1	human	Q15438;Q15438-2;Q15438-3;K7ENQ8;K7ERV8;K7EKA2;K7ENH6	Cytohesin-1	10	29.1	26.8873	27.0533	26.6424	26.6503	26.4001	26.6248	26.5447	25.0842	26.564	26.4117	26.3615	26.533	26.5135	26.5992	26.3496	26.3129		0.0338187	1.66545	-0.340791		0.390276	0.322212	0.280337	not significant
DAB2IP	human	Q5VWQ8;H0Y3A3;Q5VWQ8-3;Q5VWQ8-4;Q5VWQ8-2;Q5VWQ8-5;F6R503;F8WA47;Q9UJF2;Q9UJF2-2;Q96PV0;Q96PV0-2;H0Y638;A0A0A0MQZ2;B7ZCA0;Q96PV0-3;Q96PV0-4	Disabled homolog 2-interacting protein	18	16.8	25.8236	26.5745	25.8537	26.0973	26.1969	26.06	25.4538	26.3153	25.776	25.87	25.7398	25.8265	25.7468	25.5201	25.853	25.9347		0.185814	0.803277	-0.284198		0.226113	0.530792	-0.242852	not significant
DACH1	human	Q9UI36;A0A087WZP2;Q9UI36-2;Q9UI36-3;A0A087WY66;A0A087WZA7;Q9UI36-4;D6REJ4;D6RFG7	Dachshund homolog 1	7	12.9	25.8313	24.0596	25.5944	25.9651	26.3725	23.8347	25.2466	25.8628	24.3996	23.587	24.383	22.8143	24.3962	24.5901	24.1617	24.0127		0.0501531	1.44685	-1.56665		1	NaN	0	not significant
DAD1	human	P61803;F5GXX5;F5H895;A0A0B4J239	Dolichyl-diphosphooligosaccharide--protein glycosyltransferase subunit DAD1	4	28.3	28.4504	28.2803	28.0554	28.0297	29.1991	29.136	29.124	28.9586	28.1342	28.3553	28.1342	27.748	28.7724	28.6396	28.9735	28.9382		0.554355	0.28748	-0.110972		0.0201712	1.5887	-0.273466	not significant
DAG1	human	Q14118	Dystroglycan;Alpha-dystroglycan;Beta-dystroglycan	7	8.9	24.4638	24.5932	25.6339	24.8464	24.9049	24.808	24.7273	24.6906	24.5529	24.5544	24.8549	24.3562	23.5207	24.6283	24.5059	24.0891		0.357292	0.493626	-0.3047	+	0.0425953	1.24061	-0.596714	not significant
DAGLB	human	Q8NCG7;Q8NCG7-4;E7ET49;Q8NCG7-2;C9JA85;F8WBN0;Q8NCG7-3	Sn1-specific diacylglycerol lipase beta	9	14.3	24.339	23.7307	24.771	24.5539	24.7766	25.3144	25.0654	22.5531	23.6376	25.9704	25.9289	25.1236	25.8487	25.6734	25.6399	24.2556		0.248366	0.66697	0.816491		0.191623	0.596181	0.927047	not significant
DAK;TKFC	human	Q3LXA3;H0YCY6;Q3LXA3-2;I3L252;E9PJG8;E9PQR1	Bifunctional ATP-dependent dihydroxyacetone kinase/FAD-AMP lyase (cyclizing);ATP-dependent dihydroxyacetone kinase;FAD-AMP lyase (cyclizing)	16	37.4	28.205	28.0148	27.9085	27.7621	28.0738	27.8843	27.9121	28.2372	27.6623	27.4898	27.7487	27.5646	27.9896	28.2285	28.033	28.1363		0.0285888	1.76769	-0.356221		0.414273	0.300592	0.0699854	not significant
DAP3	human	P51398;P51398-2;P51398-3;V9GZ03;V9GYL9;V9GYJ9;V9GYC9;V9GYA7;V9GZ61;V9GY11;V9GYJ3;V9GYW1;V9GYR8;V9GYL4	28S ribosomal protein S29, mitochondrial	17	46.5	28.8392	28.7891	28.9717	29.0713	29.4658	29.5084	29.3967	29.5338	28.9883	28.7909	28.5635	29.2187	29.0788	29.0759	29.1185	28.9998		0.865442	0.06355	-0.0274949		0.0002	4.35439	-0.407899	not significant
DAPK3	human	O43293;O43293-2;M0R0D0;M0QYY8;M0QYW5	Death-associated protein kinase 3	5	14.5	24.0403	23.1734	24.2538	24.7553	24.2176	24.1748	24.2751	24.8705	23.9606	23.6189	23.9371	23.2585	26.0641	24.325	25.6876	25.0678		0.402075	0.438469	-0.361951		0.0524902	1.14063	0.901612	not significant
DARS	human	P14868;P14868-2;H7BZ35;H7C278	Aspartate--tRNA ligase, cytoplasmic	46	81.6	32.7382	32.6072	32.7961	32.7095	32.917	32.7206	32.8324	33.102	32.7232	32.6302	32.6471	32.7091	33.0147	33.04	32.9681	33.0483		0.508151	0.330157	-0.0353813		0.13204	0.742397	0.124769	not significant
DARS2	human	Q6PI48	Aspartate--tRNA ligase, mitochondrial	35	61.6	30.0795	30.1164	30.1323	30.2211	31.0377	31.0666	30.9414	31.0659	30.1453	30.1122	30.1438	30.257	30.3717	30.4182	30.3437	30.3099		0.59074	0.254721	0.0272155	+	0	5.69685	-0.667036	not significant
DAXX	human	Q9UER7;Q9UER7-3;Q9UER7-4;Q9UER7-2;Q9UER7-5;Q5STR5;Q4VX54	Death domain-associated protein 6	15	31.2	27.7243	27.4167	27.7616	27.0932	27.3171	27.0542	27.476	27.7218	27.5386	28.2445	27.9425	28.1921	26.8517	27.2103	27.0368	27.2897		0.0953349	1.12103	0.480485		0.0976142	0.871678	-0.295112	not significant
DAZAP1	human	Q96EP5;K7EQ55;K7EK33;Q96EP5-2;K7EQ02	DAZ-associated protein 1	14	40.5	30.4448	31.0101	30.5174	31.5144	31.286	31.2027	31.4906	31.2762	30.8545	30.2212	30.6868	30.8575	31.171	31.287	31.0285	31.1566		0.52419	0.315736	-0.216685		0.0790377	0.96385	-0.15311	not significant
DBH	human	P09172	Dopamine beta-hydroxylase;Soluble dopamine beta-hydroxylase	10	17.2	26.0152	26.4401	26.3818	26.2261	26.957	26.4753	26.3179	26.4352	24.1233	25.5052	24.2347	26.0721	24.0471	25.5452	23.735	24.3905		0.0541604	1.40428	-1.28195	+	0.00328007	2.62957	-2.11686	not significant
DBI	human	P07108;P07108-5;B8ZWD1;A0A0A0MTI5;P07108-3;P07108-2;P07108-4;P07108-6	Acyl-CoA-binding protein	7	73.6	29.7049	30.0477	29.7599	29.7732	30.9835	30.8237	30.8731	31.0123	29.7739	29.4818	29.7208	29.2036	31.1893	31.3569	31.6839	31.4002		0.141744	0.929948	-0.276401		0.00519716	2.3043	0.484456	not significant
DBN1	human	Q16643;Q16643-3;Q16643-2;D6RFI1;D6R9Q9	Drebrin	38	59.5	33.2869	33.1135	33.081	33.3282	32.8943	32.8615	32.7751	32.8591	33.1117	33.2998	33.2921	33.2616	32.8166	32.8324	32.7787	32.757		0.655651	0.20379	0.0389423		0.106295	0.835423	-0.0513144	not significant
DBNL	human	Q9UJU6;H0Y5J4;Q9UJU6-5;F8WBG8;F8WC20;F8WBB2;F8WFE1;F2Z2V3;F8WB73;F8WCK3;F2Z3E3	Drebrin-like protein	20	51.4	29.3314	29.243	29.1333	29.0014	29.1461	28.989	29.0632	29.2441	29.1621	28.8297	28.9916	29.2956	29.2785	29.3116	29.4345	29.4442		0.459663	0.37791	-0.107502		0.00859242	1.99921	0.25661	not significant
DBR1	human	Q9UK59;Q9UK59-2;F8WAY1	Lariat debranching enzyme	18	36.4	28.387	28.8316	28.3267	28.6001	28.4909	28.3382	28.3309	28.6408	28.8687	28.8737	28.7872	28.7356	28.9404	29.0773	29.0019	29.0904		0.0746606	1.24132	0.279967	+	0.00110638	3.40532	0.577301	not significant
DBT	human	P11182;Q5VVL7	Lipoamide acyltransferase component of branched-chain alpha-keto acid dehydrogenase complex, mitochondrial	18	45.6	27.5039	26.9596	27.7912	28.4636	28.5162	28.3623	27.8436	28.3115	27.5696	27.7691	27.7322	27.8108	27.5922	27.6748	27.4996	27.6997		0.903065	0.0449156	0.0408883	+	0.00575361	2.25813	-0.641839	not significant
DCAF10	human	Q5QP82;Q5QP82-2;A0A0A0MQT4	DDB1- and CUL4-associated factor 10	9	20.6	25.0544	25.6285	25.8219	25.1204	23.7667	24.7836	24.5762	23.3031	24.6458	24.2118	24.145	25.8183	24.1527	23.7821	23.9859	25.1374		0.183297	0.81019	-0.701076		1	NaN	0	not significant
DCAF11	human	Q8TEB1;Q8TEB1-2;H0YL98;Q8TEB1-3;H0YL77;H0YLQ1;H0YLF1;H0YLX7;H0YN03;H0YNK2;H0YN21;H0YMZ4;H0YNT0;H0YN15;H0YM56;H0YLH4;H0YMF7;H0YL64;H0YMN6;H0YL29;H0YKR8;H0YLB2;H0YM86;H0YNS2;H0YN92	DDB1- and CUL4-associated factor 11	4	10.8	23.6075	23.9868	23.7617	24.1016	26.1235	26.0283	25.1523	25.423	24.0661	23.6236	23.4207	23.9066	24.385	26.955	23.4568	23.5857		1	NaN	0		0.18607	0.608022	-1.08613	not significant
DCAF13	human	Q9NV06;A0A087WT20;B3KME9;E5RHM4;A0A087X1F8;Q9NV06-2	DDB1- and CUL4-associated factor 13	24	48.3	29.5365	29.3696	29.4323	29.9925	29.5205	29.754	29.41	29.5591	29.8863	29.7496	29.5525	29.6623	29.0488	29.1349	29.3358	29.1042		0.48256	0.355435	0.12991		0.00552288	2.27208	-0.404943	not significant
DCAF15	human	Q66K64;K7ELE9	DDB1- and CUL4-associated factor 15	5	8.2	25.8673	24.4364	23.606	23.9478	24.5247	24.9099	24.2626	24.3278	24.1996	23.7869	23.7726	25.7789	23.9481	23.2854	23.7591	25.9854		1	NaN	0		0.607821	0.164379	-0.261763	not significant
DCAF16	human	Q9NXF7	DDB1- and CUL4-associated factor 16	3	18.1	24.3078	23.8793	23.8926	24.7336	24.6412	24.3774	24.5879	24.5702	25.172	25.0792	22.4636	23.069	24.1244	24.41	23.2091	24.2589		1	NaN	0		0.0703027	1.01463	-0.543571	not significant
DCAF7	human	P61962;A0A087WWI6;P61962-2	DDB1- and CUL4-associated factor 7	16	54.1	28.947	29.204	29.2849	29.7474	28.8969	29.0696	29.0335	29.0907	29.7373	29.4837	29.5533	29.7386	29.3879	29.3257	29.5296	29.5378		0.137089	0.947919	0.33244		0.00151123	3.08476	0.422594	not significant
DCAF8	human	G3V3G9;Q5TAQ9;V9GY54;Q5TAQ9-2;H0YDY4;Q5TAQ8;V9GZ39;V9GYZ9	DDB1- and CUL4-associated factor 8	18	30.8	27.4521	27.4573	27.2442	27.3248	27.2768	26.6442	27.0533	27.3195	26.6005	26.3407	26.7836	26.8566	26.8761	26.9312	27.0129	26.7841	+	0.00428216	2.91685	-0.72428		0.255089	0.484392	-0.172372	not significant
DCAKD	human	Q8WVC6;K7ESP4;Q8WVC6-2	Dephospho-CoA kinase domain-containing protein	14	58	28.2095	28.4304	28.5739	28.9445	29.0853	29.1104	28.7978	29.3197	28.6286	28.3107	28.3259	28.6763	28.4434	28.3974	28.4297	28.1984		0.788306	0.109999	-0.0542116	+	0.00169062	2.95917	-0.711082	not significant
DCHS1	human	Q96JQ0	Protocadherin-16	46	21.5	28.4659	28.4977	28.42	28.515	28.5682	28.6411	28.535	28.3243	27.7509	27.6138	27.4835	26.8412	26.5685	27.4277	27.4602	26.9535	+	0.00650505	2.69607	-1.05228	+	0.00145505	3.14404	-1.41468	down-regulated
DCK	human	P27707;D6RFG8;D6RCP9;D6RG38	Deoxycytidine kinase	10	40.8	27.3923	26.5961	27.2835	26.8394	27.1039	27.1618	26.976	27.0427	26.8454	26.9792	26.9703	27.0406	27.6913	27.4622	27.6162	27.6042		0.74881	0.135929	-0.0689316	+	0.00039895	3.80507	0.522392	not significant
DCLK1	human	O15075-2;O15075;Q5VZY9;O15075-3;O15075-4	Serine/threonine-protein kinase DCLK1	14	24.1	27.292	27.2349	27.2072	26.8723	27.412	26.9732	27.1328	27.6382	27.3477	27.1211	27.1855	27.3871	27.7755	27.7954	27.7528	27.6186		0.415593	0.422797	0.108723		0.0206978	1.5752	0.446483	not significant
DCLK2	human	Q8N568;G5E9L9;A0A0U1RR70;Q8N568-2;Q8N568-3;A0A0U1RRD0	Serine/threonine-protein kinase DCLK2	13	20.6	26.3242	26.5718	26.7951	26.6041	27.1294	26.5604	26.879	27.2903	26.6699	27.1613	27.0424	26.3932	26.6446	26.8963	26.9144	27.0352		0.306281	0.566386	0.24291		0.540976	0.203998	-0.0921435	not significant
DCP1A	human	Q9NPI6;Q9NPI6-2;A0A087WT55;A0A087WXD0;A0A087WVE6	mRNA-decapping enzyme 1A	11	29.7	26.5832	26.2862	26.7317	26.7217	26.532	26.7762	27.0404	27.0651	26.9959	27.3564	27.5658	26.7353	26.8024	27.0697	26.9263	27.1156	+	0.0471824	1.47593	0.582679		0.337097	0.377357	0.125055	not significant
DCP2	human	Q8IU60;Q8IU60-2;H0Y9T5	m7GpppN-mRNA hydrolase	5	14.5	24.136	24.9174	25.086	25.0271	24.9684	24.8998	25.1391	24.8731	24.9874	24.4025	24.8709	24.7885	25.2261	25.2966	25.2251	24.9731		0.913012	0.0398745	-0.0292993		0.0467307	1.19199	0.210155	not significant
DCPS	human	Q96C86	m7GpppX diphosphatase	16	49.3	28.7911	28.7569	28.7088	28.4458	28.7726	28.3305	28.1962	28.9669	28.6151	28.3513	28.3362	28.4179	28.2937	28.382	28.6031	28.4745		0.0683293	1.28703	-0.245561		0.444853	0.274358	-0.128227	not significant
DCTD	human	P32321;P32321-2;D6RBJ9;D6R9S0;D6RBN2;D6RC36;D6RAD7;D6RAR9	Deoxycytidylate deaminase	11	57.9	26.4042	25.5824	25.6729	23.9493	26.3045	26.0341	25.878	25.9715	26.142	25.9599	26.3723	24.6971	26.9891	26.642	26.4573	25.7604		0.597042	0.248959	0.390633		0.13197	0.742348	0.41515	not significant
DCTN1	human	Q14203;Q14203-6;Q14203-2	Dynactin subunit 1	58	59.1	31.271	31.2446	31.2473	31.1353	31.3911	31.3082	31.2177	31.462	31.016	30.9505	31.0522	31.1244	31.3123	31.3932	31.4087	31.443		0.0146154	2.14455	-0.188808		0.397259	0.316179	0.0445404	not significant
DCTN1	human	E7EX90;Q14203-3;Q14203-4;Q14203-5;E7EWF7;C9JJD0;C9JZA4;C9JTE5;C9JJN7;C9JKG6;E9PCY0;C9J1B7;C9JUI8	Dynactin subunit 1	2	3.5	26.9796	26.5741	24.9385	27.1446	23.2623	24.2743	24.0438	23.8197	26.7281	23.6477	24.1295	26.8225	23.8925	24.727	24.9869	24.1735		0.349199	0.503734	-1.07725		1	NaN	0	not significant
DCTN2	human	Q13561;Q13561-3;Q13561-2;F8W1I6;H0YI98;F8VW18;F8VX93;F8VRV7;H0YHL1;F8W0U6	Dynactin subunit 2	21	61.6	31.1527	31.1826	31.0583	30.824	31.1747	31.1387	31.0555	31.0663	30.7256	30.6861	30.7342	31.0572	31.1559	31.1743	31.0216	31.1664		0.0955134	1.11983	-0.253608		0.590278	0.174447	0.0207348	not significant
DCTN3	human	O75935;O75935-3;X6RCK5;X6RA56;A0A0A0MRV8;X6RLR1;O75935-2	Dynactin subunit 3	10	50.5	29.2399	29.409	29.3362	28.9392	28.9592	28.8854	28.71	28.4935	28.8483	28.9981	28.8074	29.0167	28.9383	28.6495	28.812	28.7545		0.0500753	1.4512	-0.313473		0.781463	0.0798875	0.0265613	not significant
DCTN4	human	Q9UJW0;Q9UJW0-2;H9KVE0;E5RI97;E5RGG1;E5RK21	Dynactin subunit 4	20	56.7	29.1554	29.2806	28.9375	28.7778	28.8325	28.8407	28.8874	28.7279	29.0596	28.8221	28.7286	28.9076	28.8133	28.8492	28.7593	28.4447		0.310885	0.559037	-0.158392		0.252707	0.487808	-0.105445	not significant
DCTN5	human	Q9BTE1;H3BR94;Q9BTE1-2;H3BUD2;H3BS05;Q9BTE1-3;I3L0U8	Dynactin subunit 5	6	33.5	26.9063	26.6832	26.8808	27.1593	27.2192	26.8757	26.946	27.0415	26.7704	26.3439	26.4205	26.5393	26.9146	27.0995	26.8572	26.9116		0.0417891	1.55349	-0.388916		0.35888	0.35314	-0.0748854	not significant
DCTN6	human	O00399;E5RK00;E5RFU3;E5RIK5;E5RGW9	Dynactin subunit 6	6	31.6	27.4921	26.8676	27.0316	24.5782	27.4158	26.9123	24.3356	26.7195	27.3843	23.7258	27.7845	27.2325	26.5032	26.3789	26.53	26.5438		0.972398	0.011588	0.0394225		0.79527	0.0748001	0.143192	not significant
DCTPP1	human	Q9H773;H3BSA6;H3BPN2	dCTP pyrophosphatase 1	15	80.6	30.4201	30.2919	30.1016	29.9456	29.6711	29.2409	29.5034	29.5625	30.2037	30.0594	29.901	30.0561	29.8657	29.7826	29.751	29.9313		0.345047	0.509505	-0.134747		0.012137	1.82709	0.338157	not significant
DCUN1D1	human	Q96GG9;C9JVE2;C9J8R4;C9JRU6;C9J0B2;C9JUW4;F8WC32	DCN1-like protein 1;DCN1-like protein	7	27.8	25.3189	23.701	25.9007	26.2069	26.4649	26.1521	26.2319	26.5593	25.7448	25.6893	25.7862	25.7919	26.9113	26.8628	26.5737	26.8583		0.473183	0.365155	0.471184		0.00893175	1.97521	0.449452	not significant
DCUN1D5	human	Q9BTE7;E9PM04;H0YCN4;E9PQV9;E9PLH8;E9PM78;H0YD80;E9PLS2;H0Y9C5;J3QQL8	DCN1-like protein 5;DCN1-like protein	10	40.1	28.0366	28.1072	27.6724	28.7803	27.7209	27.7829	27.8755	27.6757	28.5377	28.5354	28.4138	28.6937	28.6366	28.5405	28.7092	28.6377		0.175496	0.832285	0.39603	+	0	5.36614	0.867252	not significant
DCX	human	O43602-2;H3BLV5;A0A1B0GWD1;O43602;A8K340;A0A1B0GUE1;E7EU50	Neuronal migration protein doublecortin	18	59.4	27.1314	27.2621	27.6371	27.1377	28.406	28.1846	28.1659	28.0836	27.4663	27.6215	27.3363	27.5402	28.0529	28.177	28.2794	28.3177		0.218585	0.729372	0.198959		0.965703	0.0121364	-0.00327301	not significant
DCXR	human	Q7Z4W1;J3KS22;J3QS36;J3KRZ4;J3QL34;J3KSZ5;J3QS45;J3QRQ2	L-xylulose reductase	16	77	28.7515	28.5081	28.0213	28.9437	28.8915	28.5595	28.5581	28.6767	28.3924	28.2768	28.1048	28.6842	28.7378	28.7283	28.6971	28.7184		0.48547	0.353097	-0.191574		0.47113	0.253481	0.0489621	not significant
DDA1	human	Q9BW61	DET1- and DDB1-associated protein 1	7	69.6	26.6683	27.1795	26.5601	27.0403	26.444	26.4457	26.267	22.791	26.1076	24.5868	26.2235	26.0012	25.8296	24.2508	25.8693	24.4767	+	0.0468389	1.48016	-1.13227		0.644652	0.144977	-0.380335	not significant
DDAH1	human	O94760;B4DYP1;O94760-2	N(G),N(G)-dimethylarginine dimethylaminohydrolase 1	17	67.4	29.3741	29.3459	29.3113	29.624	29.851	29.4637	29.5274	30.0612	29.0659	28.8173	28.8088	28.995	29.7811	29.7454	29.643	29.3746		0.00677578	2.66305	-0.492054		0.527076	0.213412	-0.0897727	not significant
DDAH2	human	O95865;A0A140T971;Q5SSV3;Q5SRR8;H0Y7N1	N(G),N(G)-dimethylarginine dimethylaminohydrolase 2	13	57.5	29.8702	29.5845	29.8334	29.793	29.5812	29.3179	29.3723	29.4597	29.3144	29.0956	29.0858	29.0722	29.1305	29.1906	29.0993	29.1599	+	0.00175896	3.47209	-0.628302		0.00411504	2.49603	-0.287712	not significant
DDB1	human	Q16531;F5GY55;Q16531-2;F5H2L3;F5GWI0;F5GZY8;F5GYG8;F5H198	DNA damage-binding protein 1	63	53.6	32.5657	32.6666	32.3371	32.4782	32.8935	32.7088	32.6371	32.7072	32.5074	32.4688	32.648	32.5336	32.9107	32.9195	32.8318	32.8992		0.756506	0.129888	0.0275583		0.0292125	1.40859	0.153635	not significant
DDB2	human	Q92466;Q92466-4;Q92466-5;A0A087X0X5;A0A087WYT8;Q92466-2;A0A087WW71;Q92466-3;A0A087WTQ7;A0A087WV56	DNA damage-binding protein 2	11	37.9	27.4233	26.0339	27.8391	26.8949	26.2689	25.215	26.7227	25.2272	26.8226	27.2022	27.1496	27.2729	24.9145	25.7351	25.4888	25.2834		0.879477	0.0561898	0.064024		0.207912	0.563182	-0.503017	not significant
DDC	human	A0A087WV24;P20711;P20711-3;H7BZF7;A0A087WU57;P20711-4;P20711-2;F8WER1;C9JMP0	Aromatic-L-amino-acid decarboxylase	22	46.2	30.2397	30.1432	30.3358	30.2433	29.8846	29.9007	29.7372	29.9783	29.1485	28.8346	29.0491	29.3235	29.5485	29.4542	29.3665	29.0544	+	0	4.36651	-1.15156	+	0.00476867	2.33384	-0.519258	down-regulated
DDHD1	human	Q8NEL9-2;Q8NEL9-4;Q8NEL9;A0A087X0H7;Q8NEL9-3	Phospholipase DDHD1	16	24.9	26.2126	26.2267	25.9164	26.2324	26.2817	25.8657	26.0946	26.0353	26.5786	26.2988	26.1368	24.4362	26.8539	26.8195	27.2085	27.1263		0.615295	0.234389	-0.284416	+	0.00114706	3.43785	0.932723	not significant
DDHD2	human	O94830;O94830-2;H0YF30;E9PIF5;E9PKE6;E9PPH8;E9PQY9;E9PM60;H0YF17;E9PP45	Phospholipase DDHD2	16	27	26.4867	25.6315	26.3441	26.2721	26.3925	26.5078	26.3164	26.8044	25.459	26.2449	25.7244	24.4991	26.1924	26.0374	26.4274	26.1709		0.167408	0.855498	-0.701763		0.0497253	1.16582	-0.298243	not significant
DDI2	human	Q5TDH0;Q5TDH0-3;Q5TDH0-2;H0YII4;H0YI90	Protein DDI1 homolog 2	11	42.9	27.3205	27.1223	27.0588	27.2255	26.7317	26.6791	26.5044	26.5286	27.0396	26.8087	27.0055	27.0124	27.0728	26.9421	27.0769	27.0105		0.047176	1.47547	-0.215214		0.00131241	3.18636	0.41462	not significant
DDIT4	human	Q9NX09	DNA damage-inducible transcript 4 protein	3	16.4	23.7981	22.8697	24.7455	24.5963	24.2576	24.2048	23.9306	24.4577	24.6865	24.9461	25.0354	25.0679	26.0567	25.3064	25.3127	25.4925		0.0980831	1.10575	0.931568	+	0.00142135	3.16516	1.32941	not significant
DDOST	human	P39656;A0A0C4DGS1;P39656-3;P39656-2;U3KQ84	Dolichyl-diphosphooligosaccharide--protein glycosyltransferase 48 kDa subunit	17	49.3	30.9029	30.8329	31.5124	30.7947	30.9898	31.251	31.3288	31.0175	31.3556	31.2782	31.3052	31.0966	31.0517	31.2133	31.1181	31.1295		0.245047	0.672634	0.248162		0.797915	0.0737024	-0.01863	not significant
DDR2	human	Q16832;H0Y570;Q5T241;Q08345;Q5T245;Q5T244;H0Y9F4;A0A0G2JI85;A0A0G2JNZ7;A0A0A0MSX3;Q08345-2;Q08345-6;Q08345-5	Discoidin domain-containing receptor 2	20	27.8	28.9533	28.8393	28.8048	28.9176	28.7037	28.8597	28.9581	28.6125	27.7025	28.0621	27.7749	27.7953	28.0983	28.1902	28.1092	27.9837	+	0	4.72909	-1.04506	+	0.000717063	3.62861	-0.688134	down-regulated
DDRGK1	human	Q96HY6;A0A0A0MRX2;Q96HY6-2	DDRGK domain-containing protein 1	7	39.8	28.0227	28.3838	28.1775	27.8193	27.8831	28.324	27.6598	27.8329	28.3607	27.8533	27.8563	27.7936	28.111	28.1555	27.9574	27.964		0.518448	0.320455	-0.134856		0.362588	0.349297	0.122036	not significant
DDT;DDTL	human	P30046;A6NHG4;B5MC82;P30046-2;J3KQ18;H7C342	D-dopachrome decarboxylase;D-dopachrome decarboxylase-like protein	9	56.8	28.8019	29.206	29.004	28.5587	30.2597	29.6338	29.4891	29.9654	28.7595	28.6	28.9607	28.8689	30.1757	30.2107	30.1258	29.7069		0.602508	0.244108	-0.0953808		0.263642	0.4726	0.217784	not significant
DDX1	human	Q92499;F1T0B3;A0A087X2G1;Q92499-3;Q92499-2	ATP-dependent RNA helicase DDX1	47	67.7	32.4308	32.341	32.2398	32.2174	32.2796	32.2682	32.2766	32.407	32.413	32.1947	32.4095	32.3039	32.4573	32.3594	32.423	32.4761		0.772596	0.120297	0.0230303		0.0212007	1.55732	0.121094	not significant
DDX10	human	Q13206;E9PIF2	Probable ATP-dependent RNA helicase DDX10	49	51.5	30.626	30.7633	30.6154	31.1088	30.5529	30.7757	30.6325	30.7026	30.5986	30.7986	30.6205	30.8338	30.5402	30.4613	30.4975	30.6182		0.661786	0.199098	-0.0655017		0.0429005	1.2368	-0.136611	not significant
DDX17	human	Q92841;A0A1X7SBZ2;A0A1W2PQ51;Q92841-3;Q92841-1;Q92841-2;A0A0U1RQJ0	Probable ATP-dependent RNA helicase DDX17	31	42.4	32.9378	33.0072	33.1404	32.9079	33.1258	33.2857	33.1724	33.1845	32.7911	32.6664	32.8225	32.8069	32.9496	32.8989	32.944	32.8461		0.0217525	1.94751	-0.226583		0.00100971	3.31471	-0.282434	not significant
DDX18	human	Q9NVP1;H7C452	ATP-dependent RNA helicase DDX18	40	65.2	31.4281	31.6186	31.5875	31.784	31.5743	31.7591	31.7987	31.7189	31.6185	31.6048	31.5706	31.5267	31.3108	31.4023	31.3618	31.3573		0.772804	0.120165	-0.0244017		0.000979592	3.29525	-0.354732	not significant
DDX19A	human	Q9NUU7;I3L0H8;H3BTB3;J3QRH0;H3BSL8;H3BP36;H3BP50	ATP-dependent RNA helicase DDX19A	28	63	30.1558	30.2391	30.0487	30.7249	30.4958	30.3375	30.4191	30.3056	30.4296	30.4709	30.4165	30.2484	30.7738	30.5093	30.6918	30.7664		0.586187	0.258564	0.0992265		0.00717119	2.12199	0.295815	not significant
DDX20	human	Q9UHI6;E9PJ60;Q9UHI6-2	Probable ATP-dependent RNA helicase DDX20	26	40.3	28.9557	28.7566	28.4213	28.7353	28.8149	29.025	28.8725	28.7259	29.3019	29.0656	29.4821	29.3363	29.7625	29.5839	29.695	29.3192	+	0.0132204	2.21312	0.579285	+	0.00143129	3.12608	0.730596	up-regulated
DDX21	human	Q9NR30;Q9NR30-2	Nucleolar RNA helicase 2	60	66.4	33.9506	33.9396	33.8089	33.9652	33.5333	33.8476	33.903	33.7186	33.8002	33.8586	33.8282	33.9045	33.5315	33.5034	33.4798	33.5526		0.187373	0.798646	-0.0682383		0.0240988	1.50399	-0.233811	not significant
DDX23	human	Q9BUQ8;H0YI52;H0YIL9;F8VVA2	Probable ATP-dependent RNA helicase DDX23	42	54.5	31.2372	31.1184	31.0367	31.123	31.0472	31.1677	31.1051	30.8388	30.9595	30.8704	30.9702	30.5623	30.6473	30.7692	30.6998	30.6687		0.0456168	1.49075	-0.288209		0.00440724	2.39196	-0.343455	not significant
DDX24	human	Q9GZR7;G3V529;Q9GZR7-2;F5GYL3;A0A1W2PRR2;A0A087WXU8	ATP-dependent RNA helicase DDX24	48	65	31.5943	31.6554	31.6255	31.6096	31.4879	31.5025	31.4565	31.5209	31.7716	31.9667	31.8388	31.8025	31.5973	31.5317	31.6409	31.5685		0.00687307	2.60765	0.223722		0.0109411	1.86928	0.092627	not significant
DDX27	human	Q96GQ7;B7Z6D5;A0A087X059;A0A087WYH5	Probable ATP-dependent RNA helicase DDX27	34	41.8	30.5421	30.5422	30.4189	30.7101	30.3923	30.5039	30.4562	30.2953	30.3608	30.3725	30.1321	30.4937	30.1744	30.2714	30.1151	30.2573		0.0880386	1.1651	-0.21357		0.00972742	1.92654	-0.207372	not significant
DDX28	human	Q9NUL7	Probable ATP-dependent RNA helicase DDX28	21	45	27.494	27.7054	27.6663	27.9156	27.4289	27.5253	27.3719	27.1415	27.9771	27.9171	27.8178	27.7318	27.4311	27.2718	27.2271	27.2259		0.184169	0.806796	0.165618		0.358545	0.353574	-0.077908	not significant
DDX31	human	F8WAJ0;Q9H8H2;Q9H8H2-2;Q9H8H2-4;Q9H8H2-3	Probable ATP-dependent RNA helicase DDX31	28	47.7	28.0989	28.1574	28.3955	28.5738	28.7216	28.5722	28.5536	28.5374	28.2305	28.0184	28.0222	28.642	28.1804	28.252	28.0571	28.1332		0.707781	0.164556	-0.0781035		0.00113373	3.52865	-0.440537	not significant
DDX39A	human	O00148;O00148-2;O00148-3;K7EQN7;K7EPJ3;A0A0D9SEM9;K7EN69;K7ENP6;K7EL56;K7EIL8;F6SXL5	ATP-dependent RNA helicase DDX39A	14	35.1	30.7429	30.6637	30.6251	30.6418	30.9881	30.9798	31.0185	31.1459	30.841	30.8072	30.7983	30.9732	30.9725	30.9285	30.7728	30.6284		0.0168025	2.08463	0.18657		0.0410434	1.25785	-0.207496	not significant
DDX39B	human	Q13838;Q13838-2;Q5STU3;A0A0G2JJZ9;F6WLT2;A0A140T9X3;A0A0A0MT12;F6TRA5;F6S4E6;A0A140T9X9;A0A140T996;F6UJC5;A0A140TA18;A0A140T973;A0A140T9K1;A0A140T9L4;F6QYI9;A0A0G2JJL7;F6R6M7;A0A140T9K2;A0A140T9N3;F6U6E2;A0A0G2JHN7;F6S2B7;H0YCC6	Spliceosome RNA helicase DDX39B	30	72	33.0464	33.2965	33.2415	32.9071	33.3785	33.4957	33.4546	33.448	33.2427	33.3208	33.3165	33.3299	33.0864	33.1798	33.1301	33.2445		0.121409	1.006	0.179592		0.0009984	3.3057	-0.284019	not significant
DDX3X	human	O00571;A0A0D9SFB3;A0A0D9SG12;A0A0D9SF53;O00571-2;A0A0J9YYH6;A0A0J9YVQ7;B4DLA0;A0A087WVZ1;A0A087WX09;Q9NQI0;Q9NQI0-3;D6RCM4;Q9NQI0-2;Q9NQI0-4;H0Y960	ATP-dependent RNA helicase DDX3X	52	70.8	32.6725	32.6049	32.6222	32.6403	32.7263	32.8316	32.7648	32.888	32.4892	32.5222	32.4971	32.6513	32.7287	32.8957	32.7679	32.7036		0.0747013	1.2426	-0.0950079		0.540976	0.204077	-0.028677	not significant
DDX3Y	human	O15523;O15523-2;O15523-3;C9J081;C9J8G5	ATP-dependent RNA helicase DDX3Y	9	16.2	26.9789	26.9108	27.0734	26.7759	27.2269	27.3694	26.8754	27.8989	26.7801	26.7768	26.8687	27.0614	26.9437	27.1623	26.8984	27.2318		0.55487	0.286954	-0.0630212		0.196194	0.586444	-0.283585	not significant
DDX41	human	Q9UJV9;J3KNN5;H0Y8L8;D6RGI7;H0YA06;D6RD33	Probable ATP-dependent RNA helicase DDX41	40	65.3	29.2515	29.3073	29.6479	29.581	29.5497	29.5725	29.7351	29.6998	29.3244	29.2468	29.0893	29.4244	29.0821	29.4744	29.46	29.2733		0.229534	0.705236	-0.175666		0.0174409	1.66044	-0.31684	not significant
DDX42	human	Q86XP3;Q86XP3-2;A0A0A0MSJ0;J3QRI2;J3KTK9;J3KRE3	ATP-dependent RNA helicase DDX42	42	61.6	31.216	31.3344	31.4401	31.3121	30.9967	31.1349	31.0963	31.0634	31.211	31.1527	31.1872	31.2947	31.0664	31.026	31.092	31.1247		0.103041	1.08036	-0.114255		0.875757	0.0431542	0.00445223	not significant
DDX46	human	Q7L014;A0A0C4DG89;D6RJA6;H0Y9U3	Probable ATP-dependent RNA helicase DDX46	54	53.4	31.5549	31.6944	31.6443	31.4896	31.3758	31.2269	31.3287	31.4774	31.5828	31.66	31.5039	31.7068	31.4363	31.3438	31.3042	31.2892		0.80198	0.101313	0.017601		0.859007	0.0501811	-0.00882387	not significant
DDX47	human	Q9H0S4;Q9H0S4-2;F5H1N9	Probable ATP-dependent RNA helicase DDX47	18	50.3	30.1891	30.1708	29.9113	30.522	30.1178	30.3023	30.1471	30.2582	29.9031	29.8058	29.8308	29.5065	29.6871	29.9208	29.9028	29.9399		0.0420914	1.54048	-0.436713		0.00416627	2.46413	-0.343703	not significant
DDX49	human	Q9Y6V7;Q9Y6V7-2;M0R1S3;M0QZC0;M0R0K1	Probable ATP-dependent RNA helicase DDX49	16	40.8	28.5958	28.6612	28.7188	28.9683	28.8397	28.8627	28.7276	28.7171	28.7117	28.6329	28.7212	28.7162	28.6126	28.8871	28.9542	28.577		0.674866	0.188939	-0.0404692		0.724968	0.104331	-0.0290298	not significant
DDX5	human	P17844;J3KTA4;P17844-2;J3QRQ7;J3KRZ1;J3KRX8;J3QSF1;J3QR02;X6RLV5;J3QKN9;J3QRN5;J3QS79;J3QLG9;J3QR62	Probable ATP-dependent RNA helicase DDX5	56	73.3	33.833	33.7304	33.9057	33.8019	34.0692	34.2773	34.2628	34.2579	34.2679	34.1518	34.2318	34.2269	34.4381	34.4299	34.364	34.3946		0.000346939	4.02722	0.401812		0.00915436	1.96255	0.189865	not significant
DDX50	human	Q9BQ39	ATP-dependent RNA helicase DDX50	29	47.5	30.1633	30.3376	30.3545	30.6324	30.1882	30.2295	30.1612	30.1021	30.2908	30.1835	29.9552	30.2611	29.8981	29.903	29.9956	29.9764		0.185204	0.804571	-0.19926		0.0015233	3.09238	-0.227015	not significant
DDX51	human	Q8N8A6	ATP-dependent RNA helicase DDX51	22	39	28.299	28.3772	28.2804	28.1803	27.9382	27.989	27.9988	27.9492	27.736	28.0522	27.5977	28.1214	27.2104	27.4217	27.4176	27.437		0.0333869	1.67201	-0.407374	+	0	4.40035	-0.597124	not significant
DDX52	human	Q9Y2R4;A0A087X1P7;A0A087WTD6;A0A087X069;A0A087X121	Probable ATP-dependent RNA helicase DDX52	21	47.1	29.1527	29.2648	28.7503	29.1579	29.1058	29.2464	29.2147	29.1475	28.8243	29.0977	28.7945	28.7059	28.9242	29.0044	28.6859	28.8018		0.189968	0.792197	-0.225849		0.00576154	2.25895	-0.324525	not significant
DDX54	human	Q8TDD1-2;F8VRX4;H0YHH7;H0YHZ9	ATP-dependent RNA helicase DDX54	35	44.9	29.8375	29.8776	29.8706	29.851	29.5126	29.8781	29.5988	29.5912	29.7594	29.7526	29.7544	29.6043	29.1965	29.2832	29.1833	29.32		0.0210335	1.96288	-0.141492		0.00431323	2.43667	-0.3994	not significant
DDX54	human	Q8TDD1	ATP-dependent RNA helicase DDX54	2	2	25.6439	24.4086	25.1594	24.618	24.1308	24.7777	24.1244	24.4112	23.3542	24.6046	23.925	24.4877	23.818	23.9372	23.6006	23.4709		0.0936232	1.13126	-0.864625	+	0.010454	1.89603	-0.654326	not significant
DDX55	human	Q8NHQ9;F5H5U2;E7EX41;Q8NHQ9-2	ATP-dependent RNA helicase DDX55	15	25	27.0302	26.846	27.2268	26.9537	27.3498	26.9148	26.7642	26.7474	26.8836	27.3353	27.3777	27.0985	27.1251	27.2173	27.3056	27.2381		0.333101	0.526339	0.159584		0.0754362	0.980429	0.277495	not significant
[truncated: 4,706 more rows]

## Sheet: 2 - Enriched GO terms
Selection	Category column	Category value	Total size	Selection size	Category size	Intersection size	Enrichment factor	P-value	Benjamini-Hochberg FDR	Intersection genes	Category genes
[truncated: 8 more rows]
