# Supplementary material for: Multi-proteomic profiling of the varicella-zoster virus–host interface reveals host susceptibilities to severe infection
Source: Nat Microbiol. 2025 Jul 30;10(8):2048–72. doi: 10.1038/s41564-025-02068-7 (PMC12313529; doi:10.1038/s41564-025-02068-7)
Supplement: Supplementary file 5 — VZV ORFs and their HSV1 homologues. [file 41564_2025_2068_MOESM5_ESM.xlsx]

## Sheet: Legend
Supplementary Table S2 - VZV ORFs and HSV1 homologues. List of VZV encoded proteins matched to their homolog in HSV-1. Alternative names used for the search of known host interactions within public databases are indicated.

## Sheet: VZV ORFs and HSV1 homologs
Gene	Uniprot ID	HSV1 homologue	UniProt Entry Name	protein short name	Protein name	IDs used for interaction with public databases
ORF0	Q9E2H5	-	ORF0_VZVD	ORF0	Membrane protein 0 (ORF S/L)	F8RGG4;G8HBH1;O09801;P10240;Q2PJ65;Q9E2H5
ORF1	Q4JQX4	-	ORF1_VZVD	ORF1	Structural protein 1	Q4JQX4;Q6QCQ5
ORF2	not in this study - stable cell line could be maintained
ORF3	Q4JQX2	UL55	TEG6_VZVD	TEG6	Tegument protein UL55 homolog	I3TCB6;Q6QCQ3;P10239;Q4JQX2
ORF4	Q4JQX1	ICP27/UL54	ICP27_VZVD	ICP27	mRNA export factor ICP27 homolog /Gene expression post-transcriptional regulator	Q6QCQ2;I3TCB5;Q9J0X9;B9VQI3;P10238;Q09I80;Q4JQX1
ORF5	Q4JQX0	UL53	GK_VZVD	GK	Envelope glycoprotein K (Syncytial protein)	F8RCS2;D3YPB8;B9VQI2;P10237;P68331;Q09I81;Q4JQX0
ORF6	Q4JQW9	UL52	PRIM_VZVD	PRIM	DNA primase (EC 2.7.7.-) - helicase primase complexe	B9VQI1;G8HBG7;P10236;Q09I82;Q4JQW9;Q4JQZ2
ORF7	Q4JQW8	UL51	TEG7_VZVD	TEG7	Tegument protein UL51 homolog	Q6QCP9;P10235;P10235-PRO_0000116099;Q09I83;Q4JQW8
ORF8	Q4JQW7	UL50	DUT_VZVD	DUT	Deoxyuridine 5'-triphosphate nucleotidohydrolase (dUTPase) (EC 3.6.1.23) (dUTP pyrophosphatase)	F8RE30;P10234;Q09I84;Q4JQW7;Q6QCP8
ORF9	Q4JQW6	VP22/UL49	VP22_VZVD	VP22	Tegument protein VP22	Q6QCP6;B9VQH7;P10233;P10233-PRO_0000116093;Q09I85;Q4JQW6;D3YPB3;D3YPK7
ORF9a	P0C764	UL49A	GN_VZVD	GN	Envelope glycoprotein N	O09800;P0C764;Q65ZG0;Q0Q872;G8HBG4
ORF10	Q4JQW5	VP16-ICP25/UL48	VP16_VZVD	VP16	Tegument protein VP16 homolog (Alpha trans-inducing protein) (Alpha-TIF) transcriptional factor	B9VQH6;G8HBG2;I3TCA8;P06492;P06492-PRO_0000115798;Q09I86;Q4JQW5;Q4JQY8;Q6QCP5
ORF11	Q4JQW4	VP13-14/UL47	TEG5_VZVD	TEG5	Tegument protein UL47 homolog	D3YPK5;G1K7V1;G8H897;P10231;Q09I87;Q4JQW4
ORF12	Q4JQW3	VP11-12/Ul46	TEG1_VZVD	TEG1	Tegument protein UL46 homolog (Tegument protein VP11/12 homolog)	B9VQH4;G8H8G7;G8HBG0;O09799;P10230;P10230-PRO_0000115792;Q09I88;Q4JQW3;Q6QCP3
ORF13	Q4JQW2	-	TYSY_VZVD	TYSY	Thymidylate synthase (TS) (TSase) (EC 2.1.1.45)	Q4JQW2
ORF14	Q4JQW1	UL44	GC_VZVD	GC	Envelope glycoprotein C (gC) (Glycoprotein V) (gpV)	A8I3G1;H6UZN0;P10228;Q4JQW1
ORF15	Q4JQW0	UL43	MB43_VZVD	MB43	Membrane protein UL43 homolog	Q6QCP0;F8REH4;P10227;Q4JQW0
ORF16	Q4JQV9	PPF/UL42	PAP_VZVD	PAP	DNA polymerase processivity factor (DNA-binding gene 16 protein) (Polymerase accessory protein) (PAP)	Q4JQV9;B9VQH0;P10226;Q09I91;Q6QCN9;G8HBF6
ORF17	Q4JQV8	VHS/UL41	SHUT_VZVD	SHUT	Virion host shutoff protein (Vhs) (EC 3.1.27.-) - host mRNA degradation	Q6QCW0;Q4JQV8;Q71S78;P10225;Q09I92;Q82170
ORF18	Q4JQV7	UL40/RIR2	RIR2_VZVD	RIR2	Ribonucleoside-diphosphate reductase small subunit (EC 1.17.4.1)	B9VQG8;F8RDD9;P10224;Q09I93;Q4JQV7;Q6QCN7
ORF19	Q4JQV6	UL39/RIR1	RIR1_VZVD	RIR1	Ribonucleoside-diphosphate reductase large subunit (R1) (EC 1.17.4.1)	B9VQG7;P08543;Q09I94;Q4JQV6;Q6QCV8;U5TQE9
ORF20	Q4JQV5	VP19C/UL38/ICP6	TRX1_VZVD	TRX1	Triplex capsid protein 1	B9VQG6;P10222;P32888;P32888-PRO_0000436379;Q09I95;Q4JQV5
ORF21	Q4JQV4	UL37	UL37_VZVD	UL37	Capsid assembly protein UL37 homolog;	I3TC97;Q4JQV4;Q6QCV6;P10221;P10221-PRO_0000116044
ORF22	not in this study - unsuccessfully cloned
ORF23	Q4JQV2	VP26/UL35	SCP_VZVD	SCP	Small capsomere-interacting protein	P10219;P10219-PRO_0000115734;Q4JQV2;Q6QCN2
ORF24	Q4JQV1	UL34	NEC2_VZVD	NEC2	Nuclear egress protein 2	P09280;P10218;Q09I99;Q4JQV1;Q6QCN1
ORF25	Q4JQV0	UL33	TRM2_VZVD	TRM2	Tripartite terminase subunit 2	P09281;P10217;Q3YB84;Q4JQV0;Q6QCN0;U5TMQ7
ORF26	Q4JQU9	UL32	UL32_VZVD	UL32	Packaging protein UL32	P09282;P10216;Q4JQU9;Q6QCM9
ORF27	not in this study - stable cell line could be maintained
ORF28	Q4JQU7	DNApol/UL30	DPOL_VZVD	DPOL	DNA polymerase catalytic subunit (EC 2.7.7.7) (EC 3.1.26.4)	J7GV03;Q6QCM7;Q997N0;B9VQF8;P04293;P07917;Q09IA3;Q4JQU7
ORF29	Q4JQU6	ICP8/UL29	DNBI_VZVD	DNBI	Major DNA-binding protein	B9VQF7;P04296;Q09IA4;Q4JQU6;Q6QCM6
ORF30	Q4JQU5	UL28	TRM1_VZVD	TRM1	Tripartite terminase subunit 1	G8H8F0;P10212;Q25BY8;Q4JQU5;Q6QCM5
ORF31	not in this study - stable cell line could be maintained
ORF32	Q4JQU3	-	ORF32_VZVD	ORF32	Phosphoprotein 32 (ORF32 Phosphoprotein)	Q6QCM3;Q4JQU3
ORF33	Q4JQU2	VP24/UL26	SCAF_VZVD	SCAF	Capsid scaffolding protein (Protease precursor) (pPR) [Cleaved into: Assemblin (EC 3.4.21.97) (Protease); Assembly protein (Capsid assembly protein)]	O09798;P10210;G8H8L6;Q4JQU2;Q6QCM2
ORF33.5	Q0Q846	UL26.5			Major capsid scaffold protein	Q0Q8R5;Q0Q846
ORF34	Q4JQU1	UL25	CVC2_VZVD	CVC2	Capsid vertex component 2	D3YP88;G8HBD8;P10209;P10209-PRO_0000115993;Q4JQU1;Q6QCU3
ORF35	Q4JQU0	UL24	UL24_VZVD	UL24	Protein UL24 homolog	B9VQF1;P10208;Q09IA9;Q4JQU0
ORF36	P0C0E6	UL23	KITH_VZVD	KITH	Thymidine kinase (EC 2.7.1.21)	G1K7Y3;G8HBD6;O57298;P03176;P0C0E6;P14344;Q4JQT9;Q6QCL9;Q9ENR2;Q9ENR3;Q9ENR4;Q9ENR5;Q9ENR6;Q9ENR7;Q9ENR8;Q9ENR9;Q9ICF2;Q9ICF3;Q9ICH1;Q9IR31;Q9IR32;Q9IR33;Q9IR34;Q9IR35;Q9IR36;Q9IR37;Q9IR38;Q9IR39;Q9IR40;Q9IYZ6;Q9IZ00;Q9IZ01;Q9IZ04;Q9IZ05;Q9IZ06;Q9IZ08;Q9IZ09;Q9QNF7
ORF37	Q775J3	UL22	GH_VZVD	GH	Envelope glycoprotein H (gH)	B9VQE9;G8H907;P06477;Q09IB1;Q775J3
ORF38	Q4JQT7	UL21	TEG4_VZVD	TEG4	Tegument protein UL21 homolog	Q6QCL7;Q6QCT9;B9VQE8;F8RFH6;P10205;P10205-PRO_0000115971;Q09IB2;F8RG07;Q4JQT7
ORF39	Q4JQT6	UL20	UL20_VZVD	UL20	Protein UL20 homolog (Gene 39 membrane protein)	F8RF27;I2CNQ8;Q4JQT6;P10204
ORF40	Q4JQT5	VP5/UL19	MCP_VZVD	MCP	Major capsid protein (MCP)	H9E925;P06491;P06491-PRO_0000115702;Q4JQT5;Q6QCL5
ORF41	Q4JQT4	VP23/UL18	TRX2_VZVD	TRX2	Triplex capsid protein 2	F8REM4;G8H8D9;P10202;P10202-PRO_0000436336;Q4JQT4;Q6QCL4
ORF42	not in this study - spliced ORF42-45 unsuccessfully cloned
ORF43	Q4JQT2	UL17	CVC1_VZVD	CVC1	Capsid vertex component 1	F8RDZ4;P10201;Q4JQT2;Q6QCL2;Q4JQT8
ORF44	Q4JQT1	UL16	CEP2_VZVD	CEP2	Cytoplasmic envelopment protein 2	I3TC73;P10200;P10200-PRO_0000115949;Q2PJ21;Q4JQT1;Q6QCL1
ORF45	not in this study - spliced ORF42-45 unsuccessfully cloned
ORF46	Q4JQS9	UL14	TEG3_VZVD	TEG3	Tegument protein UL14 homolog	Q6QCL0;B9VQE1;O09797;P04291;P04291-PRO_0000115935;Q09IB9;D3YPH1;U5TQC3;Q4JQS9
ORF47	Q6YP73	UL13	UL13_VZVD	UL13	Serine/threonine-protein kinase UL13 homolog (EC 2.7.11.1)	B9VQE0;P04290;Q09IC0;G8HBC6;Q6YP73
ORF48	Q4JQS7	UL12	AN_VZVD	AN	Alkaline nuclease (EC 3.1.-.-)	F8RFG7;G8HBC5;P04294;Q4JQS7
ORF49	Q77NP3	UL11	CEP3_VZVD	CEP3	Cytoplasmic envelopment protein 3	B9VQD8;F8RFG6;F8RFZ7;P04289;Q09IC2;Q6QCK7;Q77NP3
ORF50	Q77NP2	UL10	GM_VZVD	GM	Envelope glycoprotein M (gM)	B9VQD7;G8HBC3;P04288;P04288-PRO_0000115775;Q09IC3;Q77NP2
ORF51	Q9J3N7	UL9	OBP_VZVD	OBP	Replication origin-binding protein (OBP) (OriBP)	F8RDY6;G1K7Y8;B9VQD6;P09299;P10193;Q09IC4;Q9J3N7
ORF52	Q9J3N6	HPC/UL8	HEPA_VZVD	HEPA	DNA helicase/primase complex-associated protein (HEPA) (Primase-associated factor)	B9VQD5;P10192;Q09IC5;Q4JQS3;Q4JR32;Q6QCK4;Q9J3N6
ORF53	Q77NP1	UL7	CEP1_VZVD	CEP1	Cytoplasmic envelopment protein 1	F8RG36;P10191;Q77NP1
ORF54	Q4JQS1	UL6	PORTL_VZVD	PORTL	Portal protein	P10190;Q4JQS1
ORF55	Q9J3N5	HPC/UL5	HELI_VZVD	HELI	DNA replication helicase (EC 3.6.4.-)	B9VQD2;G8HBB8;P10189;Q09IC8;Q4JQS0;Q4JR29;Q6QCK1;Q9J3N5
ORF56	Q9J3N4	UL4	NP04_VZVD	NP04	Nuclear protein UL4 homolog	Q7T408;I2CNS4;P10188;P10188-PRO_0000115898;Q09IC9;Q9J3N4
ORF57	Q77NN9	-	ORF57_VZVD	ORF57	Uncharacterized protein 57	Q4JQR8;Q77NN9
ORF58	Q9J3N3	UL3	NP03_VZVD	NP03	Nuclear phosphoprotein UL3 homolog (ORF58 protein)	P10187;Q9J3N3;F8RF10
ORF59	Q9J3N2	UL2	UNG_VZVD	UNG	Uracil-DNA glycosylase (UDG) (EC 3.2.2.27) (UNG)	B9VQC9;P10186;Q09ID1;Q4JQR6;Q6QCJ7;Q9J3N2;U5TLZ3
ORF60	Q9J3N1	UL1	GL_VZVD	GL	Envelope glycoprotein L (gL)	G8HBB4;P10185;Q09ID2;Q71S15;Q76WT7;Q775J4;Q9J3N1
ORF61	Q77NN8	ICP0	IE61_VZVD	IE61	E3 ubiquitin-protein ligase IE61 (EC 6.3.2.-) (Immediate-early protein 61)	P08393;Q71S71;Q77NN8;B9VQC7;F8RDF7;G8HBH2
ORF62/71	not in this study - stable cell line could be maintained
ORF63/70	Q77NN7	ICP22/US1	ICP22_VZVD	ICP22	Transcriptional regulator ICP22 homolog (Immediate-early protein 63) - ORF63/70	Q6QCI6;D3YPC5;J7H257;P04485;P09255;Q77NN7
ORF64/69	Q4JR15	US10	US10_VZVD	US10	Virion protein US10 homolog (Genes 64/69 protein) - ORF64/69	Q9J3M9;Q4JR15;I3TCD3;P06486;P06486-PRO_0000116145;P09311
ORF65	Q77NN6	US9	US9_VZVD	US9	Envelope protein US9	P06481;P06481-PRO_0000116132;P09312;Q77NN6;Q77JF8
ORF66	Q77NN5	US3	US03_VZVD	US03	Serine/threonine-protein kinase US3 homolog (EC 2.7.11.1)	Q77JF7;Q77NN5;B9VQJ7;P04413;P04413-PRO_0000086180;P09251
ORF67	Q77NN4	US7	GI_VZVD	GI	Envelope glycoprotein I (gI) (Glycoprotein IV) (GPIV)	G8HBI1;P06487;P09258;Q77NN4;Q702W3
ORF68	Q9J3M8	US8	GE_VZVD	GE	Envelope glycoprotein E (gE)	Q9DWX8;P09259;Q9J3M8;B9VQK2;P04488;Q09I69;Q703D7;Q703E2
