# Supplementary material for: Multi-proteomic profiling of the varicella-zoster virus–host interface reveals host susceptibilities to severe infection
Source: Nat Microbiol. 2025 Jul 30;10(8):2048–72. doi: 10.1038/s41564-025-02068-7 (PMC12313529; doi:10.1038/s41564-025-02068-7)
Supplement: Supplementary file 6 — AP of V5-tagged VZV ORFs in SK-N-BE2 cells. [file 41564_2025_2068_MOESM6_ESM.xlsx]

## Sheet: Legend
Supplementary Table S3 – Affinity-purification of V5-tagged VZV ORFs in SK-N-BE2 cells.
1 - VZV ORF baits. VZV ORF baits detected by mass spectrometry after pull-down.
2 - VZV-host protein-protein interactions detected by AP-MS. Significant interactions between human cellular proteins and VZV proteins detected by affinity-purification followed by mass-spectrometry of individual V5-tagged VZV bait transduced in SK-N-BE2 cells. Enrichment as median log2 difference and p values were obtained from Bayesian statistical analysis (Methods; n=4 independent experiments)…
3 - Enriched GOCC terms. Gene Ontology Cellular Component (GOCC) term enrichment analysis performed by one-sided Fisher Exact test on human host prey enriched with each individual VZV ORF bait interactome. Terms enriched with a p-value ≤ 0.0001 were considered significant. No multiple testing correction was performed. Redundant terms were removed.

## Sheet: 1 - VZV ORF baits
VZV ORF bait gene name	VZV ORF bait protein name	VZV ORF bait Uniprot acsession number	median log2 difference	Standard deviation	p-value	contamination p-value	contamination median log2 difference	is putative contaminant	number of host preys
ORF0	Membrane protein 0 (ORF S/L)	Q6F6K2	no specific peptides detected by MS/MS						3
ORF1	Structural protein 1	Q4JQX4	20.0565	4.76068	2.08486e-06	0.179346	0.269568	FALSE	4
ORF3	Tegument protein UL55 homolog	Q4JQX2	15.4282	2.67472	1.67545e-30	0.1338	0.361836	FALSE	4
ORF4	mRNA export factor ICP27 homolog /Gene expression post-transcriptional regulator	Q4JQX1	18.2473	1.96297	1.15183e-05	0.162889	0.213931	FALSE	251
ORF5	Envelope glycoprotein K (Syncytial protein)	Q4JQX0	no specific peptides detected by MS/MS						3
ORF6	DNA primase (EC 2.7.7.-) - helicase primase complexe	Q4JQW9	no specific peptides detected by MS/MS						1
ORF7	Tegument protein UL51 homolog	Q4JQW8	18.4021	5.36699	4.96394e-24	0.175903	0.420606	FALSE	4
ORF8	Deoxyuridine 5'-triphosphate nucleotidohydrolase (dUTPase) (EC 3.6.1.23) (dUTP pyrophosphatase)	Q4JQW7	24.2436	5.25119	2.02656e-73	0.217892	0.496858	FALSE	1
ORF9	Tegument protein VP22	Q4JQW6	15.8393	2.52475	4.11463e-16	0.0198129	0.509342	FALSE	209
ORF9A	Envelope glycoprotein N (gN)	P0C764	no specific peptides detected by MS/MS						0
ORF10	Tegument protein VP16 homolog (Alpha trans-inducing protein) (Alpha-TIF) transcriptional factor	Q4JQW5	19.5633	3.15659	5.52201e-104	0.184198	0.164342	FALSE	34
ORF11	Tegument protein UL47 homolog	Q4JQW4	no specific peptides detected by MS/MS						1
ORF12	Tegument protein UL46 homolog (Tegument protein VP11/12 homolog)	Q4JQW3	16.4646	1.8366	9.78349e-132	0.0797862	0.198131	FALSE	220
ORF13	Thymidylate synthase (TS) (TSase) (EC 2.1.1.45)	Q4JQW2	17.6414	2.6916	5.52706e-47	0.218579	0.282501	FALSE	10
ORF14	Envelope glycoprotein C (gC) (Glycoprotein V) (gpV)	Q4JQW1	no specific peptides detected by MS/MS						3
ORF15	Membrane protein UL43 homolog	Q4JQW0	no specific peptides detected by MS/MS						0
ORF16	DNA polymerase processivity factor (DNA-binding gene 16 protein) (Polymerase accessory protein) (PAP)	Q4JQV9	17.1369	2.47159	9.02294e-15	0.173893	0.0976915	FALSE	4
ORF17	Virion host shutoff protein (Vhs) (EC 3.1.27.-)	Q4JQV8	19.371	5.02965	1.87002e-41	0.17779	0.130249	FALSE	1
ORF18	Ribonucleoside-diphosphate reductase small subunit (EC 1.17.4.1)	Q4JQV7	19.7497	2.40636	9.5547e-240	0.20369	0.0562697	FALSE	0
ORF19	Ribonucleoside-diphosphate reductase large subunit (R1) (EC 1.17.4.1) (	Q4JQV6	26.612	4.51525	1.94184e-89	0.185068	0.29502	FALSE	1
ORF20	Triplex capsid protein 1	Q4JQV5	19.3462	5.1288	9.26849e-25	0.21281	0.233042	FALSE	1
ORF21	Capsid assembly protein UL37 homolog	Q4JQV4	18.1208	4.07902	1.55633e-23	0.187996	0.406247	FALSE	0
ORF23	Small capsomere-interacting protein	Q4JQV2	20.1502	3.26589	1.20159e-06	0.216618	0.09498	FALSE	4
ORF24	Nuclear egress protein 2	Q4JQV1	17.5742	3.2372	4.3633e-38	0.185073	0.105607	FALSE	4
ORF25	Tripartite terminase subunit 2	Q4JQV0	12.1462	4.95607	0.000943429	0.206061	0.307316	FALSE	1
ORF26	Packaging protein UL32	Q4JQU9	20.5792	5.09414	1.19602e-13	0.190262	0.281425	FALSE	2
ORF28	DNA polymerase catalytic subunit (EC 2.7.7.7) (EC 3.1.26.4)	Q4JQU7	12.4339	5.05183	0.00202025	0.218562	0.317785	FALSE	26
ORF29	Major DNA-binding protein	Q4JQU6	no specific peptides detected by MS/MS						1
ORF30	Tripartite terminase subunit 1	Q4JQU5	10.3344	2.36538	4.73316e-05	0.211415	0.641191	FALSE	0
ORF32	Phosphoprotein 32 (ORF32 Phosphoprotein)	Q4JQU3	19.2348	2.10287	0	0.150857	0.143057	FALSE	4
ORF33	Capsid scaffolding protein (Protease precursor) (pPR) [Cleaved into: Assemblin (EC 3.4.21.97) (Protease); Assembly protein (Capsid assembly protein)]	Q4JQU2	17.0881	2.92771	1.75568e-81	0.176663	0.169672	FALSE	5
ORF33.5	Major capsid scaffold protein	Q4JQU2	18.938	2.82033	1.68842e-145	0.176663	0.169672	FALSE	4
ORF34	Capsid vertex component 2	Q4JQU1	18.3257	4.81461	1.68987e-25	0.214053	0.264263	FALSE	1
ORF35	Protein UL24 homolog	Q4JQU0	17.5064	5.66306	1.8725e-11	0.226924	0.257498	FALSE	0
ORF36	Thymidine kinase (EC 2.7.1.21)	P0C0E6	19.8684	2.0514	5.56886e-227	0.140441	0.248548	FALSE	19
ORF37	Envelope glycoprotein H (gH)	Q775J3	23.4255	4.82718	3.4247e-96	0.147228	0.274475	FALSE	1
ORF38	Tegument protein UL21 homolog	Q4JQT7	23.2999	5.60952	1.00409e-57	0.247109	0.215209	FALSE	11
ORF39	Protein UL20 homolog (Gene 39 membrane protein)	Q4JQT6	15.0121	4.94193	2.50618e-05	0.199725	0.244502	FALSE	0
ORF40	Major capsid protein (MCP)	Q4JQT5	20.909	5.4309	8.08332e-30	0.208049	0.385759	FALSE	1
ORF41	Triplex capsid protein 2	Q4JQT4	20.622	4.97257	2.01946e-05	0.238949	0.281371	FALSE	2
ORF43	Capsid vertex component 1	Q4JQT2	17.5618	3.20417	5.87988e-83	0.198825	0.0993484	FALSE	0
ORF44	Cytoplasmic envelopment protein 2	Q4JQT1	22.7663	5.12168	5.50707e-66	0.161125	0.378521	FALSE	7
ORF46	Tegument protein UL14 homolog	Q4JQS9	24.9514	5.42419	6.56604e-95	0.192414	0.543527	FALSE	1
ORF47	Serine/threonine-protein kinase UL13 homolog (EC 2.7.11.1)	Q6YP73	17.4799	5.10129	2.55003e-12	0.212508	0.242993	FALSE	2
ORF48	Alkaline nuclease (EC 3.1.-.-)	Q4JQS7	18.0479	2.4038	3.87076e-65	0.144234	0.0451749	FALSE	11
ORF49	Cytoplasmic envelopment protein 3	Q77NP3	no specific peptides detected by MS/MS						110
ORF50	Envelope glycoprotein M (gM)	Q77NP2	20.9055	4.97933	2.08568e-44	0.236291	0.227241	FALSE	5
ORF51	Replication origin-binding protein (OBP) (OriBP)	Q9J3N7	17.9594	4.96267	4.26024e-06	0.226269	0.268122	FALSE	4
ORF52	DNA helicase/primase complex-associated protein (HEPA) (Primase-associated factor)	Q9J3N6	13.9538	3.65004	1.58199e-05	0.201441	0.379759	FALSE	9
ORF53	Cytoplasmic envelopment protein 1	Q77NP1	20.8324	3.39932	2.80217e-95	0.151257	0.191696	FALSE	2
ORF54	Portal protein	Q4JQS1	21.919	4.9361	6.73787e-46	0.21078	0.0996225	FALSE	3
ORF55	DNA replication helicase (EC 3.6.4.-)	Q9J3N5	19.6982	5.18494	4.84852e-29	0.214548	0.279546	FALSE	2
ORF56	Nuclear protein UL4 homolog	Q9J3N4	16.5668	4.90337	6.60604e-09	0.183732	0.190373	FALSE	4
ORF57	Uncharacterized protein 57	Q77NN9	19.6204	4.8689	1.07329e-30	0.214998	0.294558	FALSE	1
ORF58	Nuclear phosphoprotein UL3 homolog (ORF58 protein)	Q9J3N3	18.6092	5.10448	1.98899e-18	0.201258	0.2948	FALSE	1
ORF59	Uracil-DNA glycosylase (UDG) (EC 3.2.2.27) (UNG)	Q9J3N2	17.995	2.40508	1.87117e-79	0.160838	0.110107	FALSE	2
ORF60	Envelope glycoprotein L (gL)	Q9J3N1	15.7774	2.75277	8.12032e-70	0.018171	0.503514	FALSE	2
ORF61	E3 ubiquitin-protein ligase IE61 (EC 6.3.2.-) (Immediate-early protein 61)	Q77NN8	17.0692	2.74933	8.42503e-07	0.150056	0.219028	FALSE	9
ORF63	Transcriptional regulator ICP22 homolog (Immediate-early protein 63) - ORF63/70	Q77NN7	15.2629	2.17887	1.98051e-05	0.191971	0.551137	FALSE	119
ORF64	Virion protein US10 homolog (Genes 64/69 protein) - ORF64/69	Q4JR15	18.3817	2.79642	1.10311e-181	0.196009	0.215658	FALSE	1
ORF65	Envelope protein US9	Q77NN6	19.2606	4.98119	1.59285e-30	0.197952	0.267515	FALSE	1
ORF66	Serine/threonine-protein kinase US3 homolog (EC 2.7.11.1)	Q77NN5	17.5485	1.69193	0	0.0791356	0.0835005	FALSE	27
ORF67	Envelope glycoprotein I (gI) (Glycoprotein IV) (GPIV)	Q77NN4	22.5565	5.97438	1.32998e-58	0.149469	0.158902	FALSE	7
ORF68	Envelope glycoprotein E (gE)	Q9J3M8	24.3103	5.10004	3.50184e-82	0.18582	0.0938385	FALSE	10

## Sheet: 2 - VZV-host interactions
Host prey gene name	VZV ORF bait number	Host prey gene name - alternative	Host prey majority protein Uniprot acsession number	Enrichment	Standard deviation	p-value	contamination_median_log2	contamination_p_value	is_putative_contaminant	n peptide	query Uniprot acsession number	GOCC	subcellular curated uniprot	proteinatlas_Main location	protein_atls_Additional location	subcellular union
ABCB6	49	ABCB6	Q9NP58;H7BXK9;Q9NP58-4	1.63488	2.71739	1.29711e-08	0.248566	0.18755	FALSE	12	Q9NP58	ATP-binding cassette (ABC) transporter complex [GO:4319]; cytosol [GO:5829]; early endosome membrane [GO:3191]; endolysosome membrane [GO:362]; endoplasmic reticulum [GO:5783]; endoplasmic reticulum membrane [GO:5789]; endosome [GO:5768]; extracellular exosome [GO:762]; Golgi apparatus [GO:5794]; Golgi membrane [GO:139]; lysosomal membrane [GO:5765]; melanosome membrane [GO:33162]; mitochondrial …	SUBCELLULAR LOCATION: Cell membrane {ECO:269|PubMed:17661442, ECO:269|PubMed:2224656, ECO:269|PubMed:2265543, ECO:269|PubMed:231857, ECO:269|PubMed:2757172}; Multi-pass membrane protein {ECO:255}. Mitochondrion outer membrane {ECO:269|PubMed:176453, ECO:269|PubMed:17661442}; Multi-pass membrane protein {ECO:255}. Endoplasmic reticulum membrane {ECO:269|PubMed:18279659, ECO:269|PubMed:21199866, EC…	Golgi apparatus	Cytosol;Mitochondria;Nucleoplasm;Plasma membrane	ATP-binding cassette (ABC) transporter complex [GO:4319]; cytosol [GO:5829]; early endosome membrane [GO:3191]; endolysosome membrane [GO:362]; endoplasmic reticulum [GO:5783]; endoplasmic reticulum membrane [GO:5789]; endosome [GO:5768]; extracellular exosome [GO:762]; Golgi apparatus [GO:5794]; Golgi membrane [GO:139]; lysosomal membrane [GO:5765]; melanosome membrane [GO:33162]; mitochondrial …
ABCD3	49	ABCD3	P28288;P28288-2	11.5928	3.25437	5.05145e-07	0.150482	0.203834	FALSE	13	P28288	cytosol [GO:0005829]; intracellular membrane-bounded organelle [GO:0043231]; membrane [GO:0016020]; mitochondrion [GO:0005739]; peroxisomal matrix [GO:0005782]; peroxisomal membrane [GO:0005778]; peroxisome [GO:0005777]	SUBCELLULAR LOCATION: Peroxisome membrane {ECO:0000269|PubMed:10704444, ECO:0000269|PubMed:16344115, ECO:0000269|PubMed:17761678, ECO:0000269|PubMed:24333844, ECO:0000269|PubMed:29397936}; Multi-pass membrane protein {ECO:0000255}.	Peroxisomes		cytosol [GO:0005829]; intracellular membrane-bounded organelle [GO:0043231]; membrane [GO:0016020]; mitochondrion [GO:0005739]; peroxisomal matrix [GO:0005782]; peroxisomal membrane [GO:0005778]; peroxisome [GO:0005777];SUBCELLULAR LOCATION: Peroxisome membrane {ECO:0000269|PubMed:10704444, ECO:0000269|PubMed:16344115, ECO:0000269|PubMed:17761678, ECO:0000269|PubMed:24333844, ECO:0000269|PubMed:2…
ABR	4	ABR	Q12979;Q12979-2;B7Z683;A0A0G2JQ41;A0A1C7CYZ0;Q12979-4;I3NI05;Q12979-3	14.0086	4.5941	5.58912e-05	0.268324	0.218834	FALSE	3	Q12979	axon [GO:0030424]; cytosol [GO:0005829]; dendritic spine [GO:0043197]; glutamatergic synapse [GO:0098978]; membrane [GO:0016020]; Schaffer collateral - CA1 synapse [GO:0098685]	SUBCELLULAR LOCATION: Cell projection, dendritic spine {ECO:0000250|UniProtKB:Q5SSL4}. Cell projection, axon {ECO:0000250|UniProtKB:Q5SSL4}. Synapse {ECO:0000250|UniProtKB:A0A0G2JTR4}.	Cytosol	Nucleoplasm	axon [GO:0030424]; cytosol [GO:0005829]; dendritic spine [GO:0043197]; glutamatergic synapse [GO:0098978]; membrane [GO:0016020]; Schaffer collateral - CA1 synapse [GO:0098685];SUBCELLULAR LOCATION: Cell projection, dendritic spine {ECO:0000250|UniProtKB:Q5SSL4}. Cell projection, axon {ECO:0000250|UniProtKB:Q5SSL4}. Synapse {ECO:0000250|UniProtKB:A0A0G2JTR4}.;Cytosol;Nucleoplasm
ACIN1	4	ACIN1	S4R3H4;Q9UKV3;E7EQT4;Q9UKV3-2;Q9UKV3-3	1.77784	0.600734	0.0042963	0.333037	0.00511937	FALSE	66	S4R3H4	ASAP complex [GO:0061574]; cytosol [GO:0005829]; nucleolus [GO:0005730]; nucleoplasm [GO:0005654]; plasma membrane [GO:0005886]; precatalytic spliceosome [GO:0071011]		Nucleoplasm	Cytosol;Plasma membrane	ASAP complex [GO:0061574]; cytosol [GO:0005829]; nucleolus [GO:0005730]; nucleoplasm [GO:0005654]; plasma membrane [GO:0005886]; precatalytic spliceosome [GO:0071011];;Nucleoplasm;Cytosol;Plasma membrane
ACTBL2	54	ACTBL2	Q562R1	8.06482	2.95168	0.00625395	5.88203	0.00621263	FALSE	3	Q562R1	actin filament [GO:0005884]; axon [GO:0030424]; cytoplasm [GO:0005737]; extracellular exosome [GO:0070062]; extracellular space [GO:0005615]; glutamatergic synapse [GO:0098978]; membrane [GO:0016020]; NuA4 histone acetyltransferase complex [GO:0035267]	SUBCELLULAR LOCATION: Cytoplasm, cytoskeleton {ECO:0000250}.			actin filament [GO:0005884]; axon [GO:0030424]; cytoplasm [GO:0005737]; extracellular exosome [GO:0070062]; extracellular space [GO:0005615]; glutamatergic synapse [GO:0098978]; membrane [GO:0016020]; NuA4 histone acetyltransferase complex [GO:0035267];SUBCELLULAR LOCATION: Cytoplasm, cytoskeleton {ECO:0000250}.;;
ACTR10	9	ACTR10	Q9NZ32;V9GYX7	4.91658	1.8674	0.00391244	0.677734	0.104277	FALSE	9	Q9NZ32	axon cytoplasm [GO:1904115]; azurophil granule lumen [GO:0035578]; cytosol [GO:0005829]; dynactin complex [GO:0005869]; extracellular region [GO:0005576]; ficolin-1-rich granule lumen [GO:1904813]	SUBCELLULAR LOCATION: Cytoplasm, cytoskeleton {ECO:0000250|UniProtKB:I3LHK5}.	Focal adhesion sites;Plasma membrane;Vesicles		axon cytoplasm [GO:1904115]; azurophil granule lumen [GO:0035578]; cytosol [GO:0005829]; dynactin complex [GO:0005869]; extracellular region [GO:0005576]; ficolin-1-rich granule lumen [GO:1904813];SUBCELLULAR LOCATION: Cytoplasm, cytoskeleton {ECO:0000250|UniProtKB:I3LHK5}.;Focal adhesion sites;Plasma membrane;Vesicles;
ACTR1A	9	ACTR1A	P61163;R4GMT0	4.70025	1.35311	0.00166402	3.71261	4.4655e-154	TRUE	21	P61163	cell cortex [GO:0005938]; centrosome [GO:0005813]; cytoplasm [GO:0005737]; cytosol [GO:0005829]; dynactin complex [GO:0005869]; extracellular exosome [GO:0070062]; microtubule associated complex [GO:0005875]; microtubule cytoskeleton [GO:0015630]	SUBCELLULAR LOCATION: Cytoplasm, cytoskeleton {ECO:0000250|UniProtKB:P85515}. Cytoplasm, cytoskeleton, microtubule organizing center, centrosome {ECO:0000269|PubMed:14654843}. Cytoplasm, cell cortex {ECO:0000269|PubMed:22327364}.	Microtubules		cell cortex [GO:0005938]; centrosome [GO:0005813]; cytoplasm [GO:0005737]; cytosol [GO:0005829]; dynactin complex [GO:0005869]; extracellular exosome [GO:0070062]; microtubule associated complex [GO:0005875]; microtubule cytoskeleton [GO:0015630];SUBCELLULAR LOCATION: Cytoplasm, cytoskeleton {ECO:0000250|UniProtKB:P85515}. Cytoplasm, cytoskeleton, microtubule organizing center, centrosome {ECO:00…
ADAMTS4	12	ADAMTS4	O75173;Q5VTW1;O75173-2	12.0437	4.68877	0.000986345	0.344613	0.188301	FALSE	2	O75173	collagen-containing extracellular matrix [GO:0062023]; extracellular matrix [GO:0031012]; extracellular region [GO:0005576]; extracellular space [GO:0005615]; nuclear speck [GO:0016607]	SUBCELLULAR LOCATION: Secreted, extracellular space, extracellular matrix {ECO:0000250}.	Nuclear speckles		collagen-containing extracellular matrix [GO:0062023]; extracellular matrix [GO:0031012]; extracellular region [GO:0005576]; extracellular space [GO:0005615]; nuclear speck [GO:0016607];SUBCELLULAR LOCATION: Secreted, extracellular space, extracellular matrix {ECO:0000250}.;Nuclear speckles;
ADNP	63	ADNP	Q9H2P0	2.80357	0.615666	0.000929077	1.59227	4.37214e-119	FALSE	59	Q9H2P0	axon [GO:0030424]; chromatin [GO:0000785]; dendrite [GO:0030425]; extracellular space [GO:0005615]; neuronal cell body [GO:0043025]; nucleus [GO:0005634]; RNA polymerase II transcription regulator complex [GO:0090575]	SUBCELLULAR LOCATION: Nucleus {ECO:0000255|PROSITE-ProRule:PRU00108}. Chromosome {ECO:0000250|UniProtKB:Q9Z103}.	Nucleoplasm		axon [GO:0030424]; chromatin [GO:0000785]; dendrite [GO:0030425]; extracellular space [GO:0005615]; neuronal cell body [GO:0043025]; nucleus [GO:0005634]; RNA polymerase II transcription regulator complex [GO:0090575];SUBCELLULAR LOCATION: Nucleus {ECO:0000255|PROSITE-ProRule:PRU00108}. Chromosome {ECO:0000250|UniProtKB:Q9Z103}.;Nucleoplasm;
AGFG1	49	AGFG1	P52594;P52594-2;P52594-3;P52594-4;C9J2I0;B8ZZY2	4.91045	2.46288	0.00947925	1.41474	0.129191	FALSE	5	P52594	cytoplasm [GO:0005737]; cytoplasmic vesicle [GO:0031410]; cytosol [GO:0005829]; intracellular membrane-bounded organelle [GO:0043231]; membrane [GO:0016020]; nuclear pore [GO:0005643]	SUBCELLULAR LOCATION: Nucleus {ECO:0000269|PubMed:10613896, ECO:0000269|PubMed:7634337}. Cytoplasmic vesicle {ECO:0000269|PubMed:10613896}.	Vesicles		cytoplasm [GO:0005737]; cytoplasmic vesicle [GO:0031410]; cytosol [GO:0005829]; intracellular membrane-bounded organelle [GO:0043231]; membrane [GO:0016020]; nuclear pore [GO:0005643];SUBCELLULAR LOCATION: Nucleus {ECO:0000269|PubMed:10613896, ECO:0000269|PubMed:7634337}. Cytoplasmic vesicle {ECO:0000269|PubMed:10613896}.;Vesicles;
AGPAT4	49	AGPAT4	Q9NRZ5;Q9NRZ5-2	11.5399	5.88492	0.00367128	0.214688	0.219553	FALSE	5	Q9NRZ5	endomembrane system [GO:0012505]; endoplasmic reticulum [GO:0005783]; endoplasmic reticulum membrane [GO:0005789]; mitochondrial outer membrane [GO:0005741]	SUBCELLULAR LOCATION: Endoplasmic reticulum membrane {ECO:0000250|UniProtKB:Q8K4X7}; Multi-pass membrane protein {ECO:0000255}.	Golgi apparatus	Nucleoli;Vesicles	endomembrane system [GO:0012505]; endoplasmic reticulum [GO:0005783]; endoplasmic reticulum membrane [GO:0005789]; mitochondrial outer membrane [GO:0005741];SUBCELLULAR LOCATION: Endoplasmic reticulum membrane {ECO:0000250|UniProtKB:Q8K4X7}; Multi-pass membrane protein {ECO:0000255}.;Golgi apparatus;Nucleoli;Vesicles
AHDC1	63	AHDC1	Q5TGY3	1.98655	0.701712	0.00863823	0.569115	0.00632025	FALSE	27	Q5TGY3	chromosome [GO:0005694]; nucleus [GO:0005634]	SUBCELLULAR LOCATION: Nucleus {ECO:0000269|PubMed:33644933}. Chromosome {ECO:0000269|PubMed:35585237}. Note=Associates with promoter and enhancer regions. {ECO:0000269|PubMed:35585237}.	Nucleoplasm		chromosome [GO:0005694]; nucleus [GO:0005634];SUBCELLULAR LOCATION: Nucleus {ECO:0000269|PubMed:33644933}. Chromosome {ECO:0000269|PubMed:35585237}. Note=Associates with promoter and enhancer regions. {ECO:0000269|PubMed:35585237}.;Nucleoplasm;
AHNAK	12	AHNAK	Q09666	4.21194	1.40097	0.00403733	2.14443	3.24256e-07	FALSE	93	Q09666	actin cytoskeleton [GO:0015629]; cell-cell contact zone [GO:0044291]; costamere [GO:0043034]; cytoplasm [GO:0005737]; cytosol [GO:0005829]; extracellular exosome [GO:0070062]; focal adhesion [GO:0005925]; lysosomal membrane [GO:0005765]; membrane [GO:0016020]; nucleus [GO:0005634]; plasma membrane [GO:0005886]; plasma membrane protein complex [GO:0098797]; sarcolemma [GO:0042383]; T-tubule [GO:00…	SUBCELLULAR LOCATION: Nucleus.	Cytosol;Plasma membrane		actin cytoskeleton [GO:0015629]; cell-cell contact zone [GO:0044291]; costamere [GO:0043034]; cytoplasm [GO:0005737]; cytosol [GO:0005829]; extracellular exosome [GO:0070062]; focal adhesion [GO:0005925]; lysosomal membrane [GO:0005765]; membrane [GO:0016020]; nucleus [GO:0005634]; plasma membrane [GO:0005886]; plasma membrane protein complex [GO:0098797]; sarcolemma [GO:0042383]; T-tubule [GO:00…
AIFM1	9	AIFM1	O95831;O95831-3;O95831-2	3.3274	0.735477	0.000750396	1.6785	2.02213e-269	FALSE	47	O95831	cytoplasm [GO:0005737]; cytosol [GO:0005829]; mitochondrial inner membrane [GO:0005743]; mitochondrial intermembrane space [GO:0005758]; mitochondrion [GO:0005739]; nucleus [GO:0005634]; perinuclear region of cytoplasm [GO:0048471]	SUBCELLULAR LOCATION: Mitochondrion intermembrane space {ECO:0000269|PubMed:15775970, ECO:0000269|PubMed:24914854, ECO:0000269|PubMed:26004228}. Mitochondrion inner membrane. Cytoplasm {ECO:0000269|PubMed:15775970, ECO:0000269|PubMed:33168626}. Nucleus {ECO:0000269|PubMed:15775970, ECO:0000269|PubMed:17094969, ECO:0000269|PubMed:33168626}. Cytoplasm, perinuclear region {ECO:0000269|PubMed:1709496…	Mitochondria		cytoplasm [GO:0005737]; cytosol [GO:0005829]; mitochondrial inner membrane [GO:0005743]; mitochondrial intermembrane space [GO:0005758]; mitochondrion [GO:0005739]; nucleus [GO:0005634]; perinuclear region of cytoplasm [GO:0048471];SUBCELLULAR LOCATION: Mitochondrion intermembrane space {ECO:0000269|PubMed:15775970, ECO:0000269|PubMed:24914854, ECO:0000269|PubMed:26004228}. Mitochondrion inner me…
AIFM1	12	AIFM1	O95831;O95831-3;O95831-2	2.38047	0.703882	0.00744083	1.6785	2.02213e-269	FALSE	47	O95831	cytoplasm [GO:0005737]; cytosol [GO:0005829]; mitochondrial inner membrane [GO:0005743]; mitochondrial intermembrane space [GO:0005758]; mitochondrion [GO:0005739]; nucleus [GO:0005634]; perinuclear region of cytoplasm [GO:0048471]	SUBCELLULAR LOCATION: Mitochondrion intermembrane space {ECO:0000269|PubMed:15775970, ECO:0000269|PubMed:24914854, ECO:0000269|PubMed:26004228}. Mitochondrion inner membrane. Cytoplasm {ECO:0000269|PubMed:15775970, ECO:0000269|PubMed:33168626}. Nucleus {ECO:0000269|PubMed:15775970, ECO:0000269|PubMed:17094969, ECO:0000269|PubMed:33168626}. Cytoplasm, perinuclear region {ECO:0000269|PubMed:1709496…	Mitochondria		cytoplasm [GO:0005737]; cytosol [GO:0005829]; mitochondrial inner membrane [GO:0005743]; mitochondrial intermembrane space [GO:0005758]; mitochondrion [GO:0005739]; nucleus [GO:0005634]; perinuclear region of cytoplasm [GO:0048471];SUBCELLULAR LOCATION: Mitochondrion intermembrane space {ECO:0000269|PubMed:15775970, ECO:0000269|PubMed:24914854, ECO:0000269|PubMed:26004228}. Mitochondrion inner me…
AKAP13	36	AKAP13	Q12802;Q12802-2;Q12802-4;H0YMW2	5.57764	1.9889	0.000281424	2.27473	0.000565065	FALSE	11	Q12802	actin cytoskeleton [GO:0015629]; cell cortex [GO:0005938]; cytosol [GO:0005829]; membrane [GO:0016020]; nucleus [GO:0005634]	SUBCELLULAR LOCATION: Cytoplasm, cytosol {ECO:0000269|PubMed:11546812, ECO:0000269|PubMed:9891067}. Cytoplasm {ECO:0000269|PubMed:9627117}. Cytoplasm, cell cortex {ECO:0000269|PubMed:11546812}. Nucleus {ECO:0000269|PubMed:9627117}. Membrane {ECO:0000269|PubMed:11696353, ECO:0000269|PubMed:9891067}; Peripheral membrane protein {ECO:0000269|PubMed:11696353, ECO:0000305|PubMed:9891067}. Note=Colocal…	Cytosol		actin cytoskeleton [GO:0015629]; cell cortex [GO:0005938]; cytosol [GO:0005829]; membrane [GO:0016020]; nucleus [GO:0005634];SUBCELLULAR LOCATION: Cytoplasm, cytosol {ECO:0000269|PubMed:11546812, ECO:0000269|PubMed:9891067}. Cytoplasm {ECO:0000269|PubMed:9627117}. Cytoplasm, cell cortex {ECO:0000269|PubMed:11546812}. Nucleus {ECO:0000269|PubMed:9627117}. Membrane {ECO:0000269|PubMed:11696353, ECO…
ALYREF	4	ALYREF	Q86V81	3.52146	0.706142	0.000200249	0.38806	0.00280213	FALSE	13	Q86V81	catalytic step 2 spliceosome [GO:0071013]; cytoplasm [GO:0005737]; cytosol [GO:0005829]; extracellular exosome [GO:0070062]; membrane [GO:0016020]; nuclear speck [GO:0016607]; nucleoplasm [GO:0005654]; nucleus [GO:0005634]; transcription export complex [GO:0000346]	SUBCELLULAR LOCATION: Nucleus {ECO:0000269|PubMed:10488337, ECO:0000269|PubMed:19324961, ECO:0000269|PubMed:23826332, ECO:0000269|PubMed:28418038, ECO:0000305|PubMed:18974867}. Nucleus speckle {ECO:0000269|PubMed:19324961, ECO:0000269|PubMed:23826332}. Cytoplasm {ECO:0000269|PubMed:19324961, ECO:0000269|PubMed:28418038}. Note=Colocalizes with the core EJC, ALYREF/THOC4, NXF1 and DDX39B in the nuc…	Nuclear speckles;Nucleoplasm		catalytic step 2 spliceosome [GO:0071013]; cytoplasm [GO:0005737]; cytosol [GO:0005829]; extracellular exosome [GO:0070062]; membrane [GO:0016020]; nuclear speck [GO:0016607]; nucleoplasm [GO:0005654]; nucleus [GO:0005634]; transcription export complex [GO:0000346];SUBCELLULAR LOCATION: Nucleus {ECO:0000269|PubMed:10488337, ECO:0000269|PubMed:19324961, ECO:0000269|PubMed:23826332, ECO:0000269|Pub…
ALYREF	7	ALYREF	Q86V81	1.67718	0.533665	0.00487722	0.38806	0.00280213	FALSE	13	Q86V81	catalytic step 2 spliceosome [GO:0071013]; cytoplasm [GO:0005737]; cytosol [GO:0005829]; extracellular exosome [GO:0070062]; membrane [GO:0016020]; nuclear speck [GO:0016607]; nucleoplasm [GO:0005654]; nucleus [GO:0005634]; transcription export complex [GO:0000346]	SUBCELLULAR LOCATION: Nucleus {ECO:0000269|PubMed:10488337, ECO:0000269|PubMed:19324961, ECO:0000269|PubMed:23826332, ECO:0000269|PubMed:28418038, ECO:0000305|PubMed:18974867}. Nucleus speckle {ECO:0000269|PubMed:19324961, ECO:0000269|PubMed:23826332}. Cytoplasm {ECO:0000269|PubMed:19324961, ECO:0000269|PubMed:28418038}. Note=Colocalizes with the core EJC, ALYREF/THOC4, NXF1 and DDX39B in the nuc…	Nuclear speckles;Nucleoplasm		catalytic step 2 spliceosome [GO:0071013]; cytoplasm [GO:0005737]; cytosol [GO:0005829]; extracellular exosome [GO:0070062]; membrane [GO:0016020]; nuclear speck [GO:0016607]; nucleoplasm [GO:0005654]; nucleus [GO:0005634]; transcription export complex [GO:0000346];SUBCELLULAR LOCATION: Nucleus {ECO:0000269|PubMed:10488337, ECO:0000269|PubMed:19324961, ECO:0000269|PubMed:23826332, ECO:0000269|Pub…
ALYREF	12	ALYREF	Q86V81	1.73502	0.588303	0.00628453	0.38806	0.00280213	FALSE	13	Q86V81	catalytic step 2 spliceosome [GO:0071013]; cytoplasm [GO:0005737]; cytosol [GO:0005829]; extracellular exosome [GO:0070062]; membrane [GO:0016020]; nuclear speck [GO:0016607]; nucleoplasm [GO:0005654]; nucleus [GO:0005634]; transcription export complex [GO:0000346]	SUBCELLULAR LOCATION: Nucleus {ECO:0000269|PubMed:10488337, ECO:0000269|PubMed:19324961, ECO:0000269|PubMed:23826332, ECO:0000269|PubMed:28418038, ECO:0000305|PubMed:18974867}. Nucleus speckle {ECO:0000269|PubMed:19324961, ECO:0000269|PubMed:23826332}. Cytoplasm {ECO:0000269|PubMed:19324961, ECO:0000269|PubMed:28418038}. Note=Colocalizes with the core EJC, ALYREF/THOC4, NXF1 and DDX39B in the nuc…	Nuclear speckles;Nucleoplasm		catalytic step 2 spliceosome [GO:0071013]; cytoplasm [GO:0005737]; cytosol [GO:0005829]; extracellular exosome [GO:0070062]; membrane [GO:0016020]; nuclear speck [GO:0016607]; nucleoplasm [GO:0005654]; nucleus [GO:0005634]; transcription export complex [GO:0000346];SUBCELLULAR LOCATION: Nucleus {ECO:0000269|PubMed:10488337, ECO:0000269|PubMed:19324961, ECO:0000269|PubMed:23826332, ECO:0000269|Pub…
ALYREF	44	ALYREF	Q86V81	2.31458	0.553126	0.00120576	0.38806	0.00280213	FALSE	13	Q86V81	catalytic step 2 spliceosome [GO:0071013]; cytoplasm [GO:0005737]; cytosol [GO:0005829]; extracellular exosome [GO:0070062]; membrane [GO:0016020]; nuclear speck [GO:0016607]; nucleoplasm [GO:0005654]; nucleus [GO:0005634]; transcription export complex [GO:0000346]	SUBCELLULAR LOCATION: Nucleus {ECO:0000269|PubMed:10488337, ECO:0000269|PubMed:19324961, ECO:0000269|PubMed:23826332, ECO:0000269|PubMed:28418038, ECO:0000305|PubMed:18974867}. Nucleus speckle {ECO:0000269|PubMed:19324961, ECO:0000269|PubMed:23826332}. Cytoplasm {ECO:0000269|PubMed:19324961, ECO:0000269|PubMed:28418038}. Note=Colocalizes with the core EJC, ALYREF/THOC4, NXF1 and DDX39B in the nuc…	Nuclear speckles;Nucleoplasm		catalytic step 2 spliceosome [GO:0071013]; cytoplasm [GO:0005737]; cytosol [GO:0005829]; extracellular exosome [GO:0070062]; membrane [GO:0016020]; nuclear speck [GO:0016607]; nucleoplasm [GO:0005654]; nucleus [GO:0005634]; transcription export complex [GO:0000346];SUBCELLULAR LOCATION: Nucleus {ECO:0000269|PubMed:10488337, ECO:0000269|PubMed:19324961, ECO:0000269|PubMed:23826332, ECO:0000269|Pub…
AMER1	12	AMER1	Q5JTC6;Q5JTC6-2	14.5927	5.07205	3.76754e-05	0.27466	0.202295	FALSE	4	Q5JTC6	cytosol [GO:0005829]; intracellular membrane-bounded organelle [GO:0043231]; nuclear body [GO:0016604]; plasma membrane [GO:0005886]	SUBCELLULAR LOCATION: Cytoplasm. Cell membrane; Peripheral membrane protein; Cytoplasmic side. Nucleus. Note=Shuttles between nucleus and cytoplasm. Detected in nuclear paraspeckles that are found close to splicing speckles. Translocates to the cell membrane following binding to PtdIns(4,5)P2.	Nuclear bodies	Plasma membrane;Vesicles	cytosol [GO:0005829]; intracellular membrane-bounded organelle [GO:0043231]; nuclear body [GO:0016604]; plasma membrane [GO:0005886];SUBCELLULAR LOCATION: Cytoplasm. Cell membrane; Peripheral membrane protein; Cytoplasmic side. Nucleus. Note=Shuttles between nucleus and cytoplasm. Detected in nuclear paraspeckles that are found close to splicing speckles. Translocates to the cell membrane followi…
ANAPC1	9	ANAPC1	Q9H1A4	8.61358	2.61246	1.98094e-05	0.117162	0.199755	FALSE	17	Q9H1A4	anaphase-promoting complex [GO:0005680]; cytosol [GO:0005829]; nucleoplasm [GO:0005654]		Vesicles		anaphase-promoting complex [GO:0005680]; cytosol [GO:0005829]; nucleoplasm [GO:0005654];;Vesicles;
ANAPC10	4	ANAPC10	Q9UM13;D6RA92	9.83909	2.68736	5.58003e-05	0.62679	0.198484	FALSE	3	Q9UM13	anaphase-promoting complex [GO:0005680]; cytosol [GO:0005829]; nucleoplasm [GO:0005654]		Nucleoplasm	Golgi apparatus	anaphase-promoting complex [GO:0005680]; cytosol [GO:0005829]; nucleoplasm [GO:0005654];;Nucleoplasm;Golgi apparatus
ANAPC10	9	ANAPC10	Q9UM13;D6RA92	9.28152	2.83141	0.00018124	0.62679	0.198484	FALSE	3	Q9UM13	anaphase-promoting complex [GO:0005680]; cytosol [GO:0005829]; nucleoplasm [GO:0005654]		Nucleoplasm	Golgi apparatus	anaphase-promoting complex [GO:0005680]; cytosol [GO:0005829]; nucleoplasm [GO:0005654];;Nucleoplasm;Golgi apparatus
ANAPC4	9	ANAPC4	Q9UJX5;Q9UJX5-3;Q9UJX5-2	9.78043	3.59618	0.000341291	0.310931	0.191756	FALSE	5	Q9UJX5	anaphase-promoting complex [GO:0005680]; cytosol [GO:0005829]; nuclear periphery [GO:0034399]; nucleoplasm [GO:0005654]; nucleus [GO:0005634]	SUBCELLULAR LOCATION: Nucleus {ECO:0000269|PubMed:18445686}.			anaphase-promoting complex [GO:0005680]; cytosol [GO:0005829]; nuclear periphery [GO:0034399]; nucleoplasm [GO:0005654]; nucleus [GO:0005634];SUBCELLULAR LOCATION: Nucleus {ECO:0000269|PubMed:18445686}.;;
ANAPC5	9	ANAPC5	Q9UJX4;F5H0F9;Q9UJX4-3;F5GY68;H0YFB5;Q9UJX4-2	10.6417	3.20635	4.28715e-05	0.28414	0.201188	FALSE	8	Q9UJX4	anaphase-promoting complex [GO:0005680]; cytosol [GO:0005829]; nucleoplasm [GO:0005654]; nucleus [GO:0005634]; spindle [GO:0005819]	SUBCELLULAR LOCATION: Nucleus {ECO:0000269|PubMed:18445686}. Cytoplasm, cytoskeleton, spindle {ECO:0000269|PubMed:18445686}.	Nucleoplasm		anaphase-promoting complex [GO:0005680]; cytosol [GO:0005829]; nucleoplasm [GO:0005654]; nucleus [GO:0005634]; spindle [GO:0005819];SUBCELLULAR LOCATION: Nucleus {ECO:0000269|PubMed:18445686}. Cytoplasm, cytoskeleton, spindle {ECO:0000269|PubMed:18445686}.;Nucleoplasm;
ANAPC7	4	ANAPC7	Q9UJX3;Q9UJX3-2	5.14327	1.56248	0.000502353	4.95173	1.79906e-78	TRUE	14	Q9UJX3	anaphase-promoting complex [GO:0005680]; cytosol [GO:0005829]; heterochromatin [GO:0000792]; microtubule cytoskeleton [GO:0015630]; nucleoplasm [GO:0005654]; nucleus [GO:0005634]; spindle [GO:0005819]	SUBCELLULAR LOCATION: Cytoplasm, cytoskeleton {ECO:0000269|PubMed:18445686}. Nucleus {ECO:0000269|PubMed:18445686}. Cytoplasm, cytoskeleton, spindle {ECO:0000269|PubMed:18445686}. Note=Localizes to spindle during metaphase and to cytoplasmic microtubules during interphase. {ECO:0000269|PubMed:18445686}.	Cytosol;Nucleoplasm		anaphase-promoting complex [GO:0005680]; cytosol [GO:0005829]; heterochromatin [GO:0000792]; microtubule cytoskeleton [GO:0015630]; nucleoplasm [GO:0005654]; nucleus [GO:0005634]; spindle [GO:0005819];SUBCELLULAR LOCATION: Cytoplasm, cytoskeleton {ECO:0000269|PubMed:18445686}. Nucleus {ECO:0000269|PubMed:18445686}. Cytoplasm, cytoskeleton, spindle {ECO:0000269|PubMed:18445686}. Note=Localizes to …
ANGPTL2	9	ANGPTL2	Q9UKU9	8.38067	2.27057	1.52378e-05	0.255059	0.17395	FALSE	9	Q9UKU9	collagen-containing extracellular matrix [GO:0062023]; extracellular exosome [GO:0070062]; extracellular space [GO:0005615]	SUBCELLULAR LOCATION: Secreted.	Golgi apparatus		collagen-containing extracellular matrix [GO:0062023]; extracellular exosome [GO:0070062]; extracellular space [GO:0005615];SUBCELLULAR LOCATION: Secreted.;Golgi apparatus;
ANGPTL2	66	ANGPTL2	Q9UKU9	7.95731	2.26609	9.97739e-05	0.255059	0.17395	FALSE	9	Q9UKU9	collagen-containing extracellular matrix [GO:0062023]; extracellular exosome [GO:0070062]; extracellular space [GO:0005615]	SUBCELLULAR LOCATION: Secreted.	Golgi apparatus		collagen-containing extracellular matrix [GO:0062023]; extracellular exosome [GO:0070062]; extracellular space [GO:0005615];SUBCELLULAR LOCATION: Secreted.;Golgi apparatus;
ANKHD1	12	ANKHD1	Q8IWZ3;Q8IWZ3-6;Q8IWZ3-4;E9PDP5;H7C2F5;H3BLS9	5.6483	2.37754	0.00354397	0.970104	0.0508806	FALSE	16	Q8IWZ3	cytoplasm [GO:0005737]	SUBCELLULAR LOCATION: Cytoplasm {ECO:0000269|PubMed:16098192, ECO:0000269|PubMed:16956752}.			cytoplasm [GO:0005737];SUBCELLULAR LOCATION: Cytoplasm {ECO:0000269|PubMed:16098192, ECO:0000269|PubMed:16956752}.;;
ANKRD28	9	ANKRD28	O15084;O15084-1;O15084-4;O15084-2	10.3841	3.89838	0.00455367	0.283771	0.207922	FALSE	6	O15084	cytosol [GO:0005829]; nucleoplasm [GO:0005654]	SUBCELLULAR LOCATION: Nucleus, nucleoplasm {ECO:0000269|PubMed:16564677}. Note=Seems to be excluded from nucleoli.			cytosol [GO:0005829]; nucleoplasm [GO:0005654];SUBCELLULAR LOCATION: Nucleus, nucleoplasm {ECO:0000269|PubMed:16564677}. Note=Seems to be excluded from nucleoli.;;
ANKRD40	47	ANKRD40	Q6AI12	1.91487	0.719415	0.00708338	0.629915	1.56033e-37	FALSE	23	Q6AI12			Golgi apparatus	Cytosol;Nucleoli fibrillar center	;;Golgi apparatus;Cytosol;Nucleoli fibrillar center
AP1M1	68	AP1M1	Q9BXS5;Q9BXS5-2;K7EJL1;E7ENJ6	4.9497	1.69631	0.00262765	4.9973	5.69024e-139	TRUE	19	Q9BXS5	AP-1 adaptor complex [GO:0030121]; clathrin-coated vesicle [GO:0030136]; cytoplasmic vesicle membrane [GO:0030659]; cytosol [GO:0005829]; early endosome [GO:0005769]; extracellular exosome [GO:0070062]; Golgi membrane [GO:0000139]; intracellular membrane-bounded organelle [GO:0043231]; lysosomal membrane [GO:0005765]; membrane [GO:0016020]; plasma membrane [GO:0005886]; specific granule membrane …	SUBCELLULAR LOCATION: Golgi apparatus. Cytoplasmic vesicle, clathrin-coated vesicle membrane; Peripheral membrane protein; Cytoplasmic side. Note=Component of the coat surrounding the cytoplasmic face of coated vesicles located at the Golgi complex.	Cytosol;Vesicles		AP-1 adaptor complex [GO:0030121]; clathrin-coated vesicle [GO:0030136]; cytoplasmic vesicle membrane [GO:0030659]; cytosol [GO:0005829]; early endosome [GO:0005769]; extracellular exosome [GO:0070062]; Golgi membrane [GO:0000139]; intracellular membrane-bounded organelle [GO:0043231]; lysosomal membrane [GO:0005765]; membrane [GO:0016020]; plasma membrane [GO:0005886]; specific granule membrane …
AP2M1	28	AP2M1	Q96CW1;Q96CW1-2;A0A087WY71;E9PFW3;C9JJ47	2.17084	0.735057	0.00548556	2.14611	4.20677e-68	FALSE	23	Q96CW1	AP-2 adaptor complex [GO:0030122]; clathrin-coated endocytic vesicle [GO:0045334]; clathrin-coated endocytic vesicle membrane [GO:0030669]; clathrin-coated pit [GO:0005905]; cytoplasmic side of plasma membrane [GO:0009898]; cytoplasmic vesicle [GO:0031410]; cytosol [GO:0005829]; endocytic vesicle membrane [GO:0030666]; endolysosome membrane [GO:0036020]; extracellular exosome [GO:0070062]; extrin…	SUBCELLULAR LOCATION: Cell membrane {ECO:0000269|PubMed:31104773}. Membrane, coated pit {ECO:0000269|PubMed:31104773}; Peripheral membrane protein; Cytoplasmic side. Note=AP-2 appears to be excluded from internalizing CCVs and to disengage from sites of endocytosis seconds before internalization of the nascent CCV. {ECO:0000250|UniProtKB:P84091}.	Plasma membrane		AP-2 adaptor complex [GO:0030122]; clathrin-coated endocytic vesicle [GO:0045334]; clathrin-coated endocytic vesicle membrane [GO:0030669]; clathrin-coated pit [GO:0005905]; cytoplasmic side of plasma membrane [GO:0009898]; cytoplasmic vesicle [GO:0031410]; cytosol [GO:0005829]; endocytic vesicle membrane [GO:0030666]; endolysosome membrane [GO:0036020]; extracellular exosome [GO:0070062]; extrin…
APC	12	APC	P25054;E9PFT7;P25054-2;E7EMH9;P25054-3	13.7295	5.17901	7.83191e-05	0.322438	0.197228	FALSE	2	P25054	adherens junction [GO:0005912]; beta-catenin destruction complex [GO:0030877]; bicellular tight junction [GO:0005923]; catenin complex [GO:0016342]; centrosome [GO:0005813]; cytoplasm [GO:0005737]; cytoplasmic microtubule [GO:0005881]; cytosol [GO:0005829]; Golgi apparatus [GO:0005794]; kinetochore [GO:0000776]; lamellipodium [GO:0030027]; lateral plasma membrane [GO:0016328]; nucleoplasm [GO:000…	SUBCELLULAR LOCATION: Cell junction, adherens junction {ECO:0000269|PubMed:16611247}. Cytoplasm, cytoskeleton {ECO:0000269|PubMed:19632184, ECO:0000269|PubMed:20937854}. Cell projection, lamellipodium {ECO:0000269|PubMed:19151759}. Cell projection, ruffle membrane {ECO:0000269|PubMed:19151759}. Cytoplasm {ECO:0000269|PubMed:10947987}. Cell membrane {ECO:0000269|PubMed:10947987, ECO:0000269|PubMed…	Plasma membrane	Golgi apparatus	adherens junction [GO:0005912]; beta-catenin destruction complex [GO:0030877]; bicellular tight junction [GO:0005923]; catenin complex [GO:0016342]; centrosome [GO:0005813]; cytoplasm [GO:0005737]; cytoplasmic microtubule [GO:0005881]; cytosol [GO:0005829]; Golgi apparatus [GO:0005794]; kinetochore [GO:0000776]; lamellipodium [GO:0030027]; lateral plasma membrane [GO:0016328]; nucleoplasm [GO:000…
APLF	48	APLF	Q8IW19;F8WET0	15.051	4.91195	1.16529e-05	0.165685	0.167833	FALSE	5	Q8IW19	cytosol [GO:0005829]; nucleoplasm [GO:0005654]; nucleus [GO:0005634]; site of DNA damage [GO:0090734]; site of double-strand break [GO:0035861]	SUBCELLULAR LOCATION: Nucleus {ECO:0000269|PubMed:17353262, ECO:0000269|PubMed:17396150, ECO:0000269|PubMed:17507382, ECO:0000269|PubMed:23689425}. Chromosome {ECO:0000269|PubMed:18172500, ECO:0000269|PubMed:18474613, ECO:0000269|PubMed:21211721, ECO:0000269|PubMed:21211722, ECO:0000269|PubMed:23689425, ECO:0000269|PubMed:27063109}. Cytoplasm, cytosol {ECO:0000269|PubMed:17353262}. Note=Localizes…	Nucleoplasm		cytosol [GO:0005829]; nucleoplasm [GO:0005654]; nucleus [GO:0005634]; site of DNA damage [GO:0090734]; site of double-strand break [GO:0035861];SUBCELLULAR LOCATION: Nucleus {ECO:0000269|PubMed:17353262, ECO:0000269|PubMed:17396150, ECO:0000269|PubMed:17507382, ECO:0000269|PubMed:23689425}. Chromosome {ECO:0000269|PubMed:18172500, ECO:0000269|PubMed:18474613, ECO:0000269|PubMed:21211721, ECO:0000…
APOBEC3B	40	APOBEC3B	Q9UH17;B0QYD3;Q9UH17-2;Q9UH17-3	11.8019	4.61172	0.000317089	0.294003	0.200482	FALSE	1	Q9UH17	cytoplasm [GO:0005737]; nucleoplasm [GO:0005654]; nucleus [GO:0005634]; P-body [GO:0000932]	SUBCELLULAR LOCATION: Nucleus {ECO:0000269|PubMed:16699599, ECO:0000269|PubMed:18667511, ECO:0000269|PubMed:21835787, ECO:0000269|PubMed:22915799}.	Nucleoplasm		cytoplasm [GO:0005737]; nucleoplasm [GO:0005654]; nucleus [GO:0005634]; P-body [GO:0000932];SUBCELLULAR LOCATION: Nucleus {ECO:0000269|PubMed:16699599, ECO:0000269|PubMed:18667511, ECO:0000269|PubMed:21835787, ECO:0000269|PubMed:22915799}.;Nucleoplasm;
APOBEC3F	4	APOBEC3F	Q8IUX4	3.57806	1.7757	0.00342265	0.271544	0.168652	FALSE	5	Q8IUX4	apolipoprotein B mRNA editing enzyme complex [GO:0030895]; cytoplasm [GO:0005737]; nucleus [GO:0005634]; P-body [GO:0000932]; ribonucleoprotein complex [GO:1990904]	SUBCELLULAR LOCATION: Cytoplasm. Cytoplasm, P-body.	Cytosol;Nucleoplasm		apolipoprotein B mRNA editing enzyme complex [GO:0030895]; cytoplasm [GO:0005737]; nucleus [GO:0005634]; P-body [GO:0000932]; ribonucleoprotein complex [GO:1990904];SUBCELLULAR LOCATION: Cytoplasm. Cytoplasm, P-body.;Cytosol;Nucleoplasm;
APTX	48	APTX	Q7Z2E3;Q7Z2E3-9;Q7Z2E3-11;Q7Z2E3-7;C9JZ40;A0A0A0MRW7;Q7Z2E3-4;Q7Z2E3-5;Q7Z2E3-10;Q7Z2E3-8;F8W6G5;Q7Z2E3-13;Q7Z2E3-3	5.97204	2.18115	0.000544631	0.876252	0.109353	FALSE	5	Q7Z2E3	chromatin [GO:0000785]; cytoplasm [GO:0005737]; nucleolus [GO:0005730]; nucleoplasm [GO:0005654]; nucleus [GO:0005634]	SUBCELLULAR LOCATION: Nucleus, nucleoplasm {ECO:0000269|PubMed:14755728, ECO:0000269|PubMed:15044383, ECO:0000269|PubMed:15276230, ECO:0000269|PubMed:15380105}. Nucleus, nucleolus {ECO:0000269|PubMed:15044383, ECO:0000269|PubMed:16777843}. Note=Upon genotoxic stress, colocalizes with XRCC1 at sites of DNA damage (PubMed:15380105). Colocalizes with MDC1 at sites of DNA double-strand breaks (PubMed…	Nucleoli;Nucleoplasm		chromatin [GO:0000785]; cytoplasm [GO:0005737]; nucleolus [GO:0005730]; nucleoplasm [GO:0005654]; nucleus [GO:0005634];SUBCELLULAR LOCATION: Nucleus, nucleoplasm {ECO:0000269|PubMed:14755728, ECO:0000269|PubMed:15044383, ECO:0000269|PubMed:15276230, ECO:0000269|PubMed:15380105}. Nucleus, nucleolus {ECO:0000269|PubMed:15044383, ECO:0000269|PubMed:16777843}. Note=Upon genotoxic stress, colocalizes …
ARHGEF28	9	ARHGEF28	Q8N1W1;Q8N1W1-4;Q8N1W1-3;Q8N1W1-6;Q8N1W1-5	6.86152	3.24082	0.00677635	2.073	0.148337	FALSE	7	Q8N1W1	cytosol [GO:0005829]; plasma membrane [GO:0005886]	SUBCELLULAR LOCATION: Cytoplasm {ECO:0000250}. Cell membrane {ECO:0000250}. Note=Colocalizes with the microtubule radial and cortical systems. {ECO:0000250}.	Cytosol;Microtubules	Plasma membrane	cytosol [GO:0005829]; plasma membrane [GO:0005886];SUBCELLULAR LOCATION: Cytoplasm {ECO:0000250}. Cell membrane {ECO:0000250}. Note=Colocalizes with the microtubule radial and cortical systems. {ECO:0000250}.;Cytosol;Microtubules;Plasma membrane
ARHGEF40	9	ARHGEF40	Q8TER5;Q8TER5-4;Q8TER5-3;Q8TER5-2	8.45713	3.60189	0.00994289	0.362454	0.203001	FALSE	8	Q8TER5	cytoplasm [GO:0005737]; cytosol [GO:0005829]; extrinsic component of membrane [GO:0019898]; plasma membrane [GO:0005886]	SUBCELLULAR LOCATION: Cytoplasm {ECO:0000269|PubMed:16143467}. Note=Concentrated in the perinuclear region.	Cytosol;Plasma membrane		cytoplasm [GO:0005737]; cytosol [GO:0005829]; extrinsic component of membrane [GO:0019898]; plasma membrane [GO:0005886];SUBCELLULAR LOCATION: Cytoplasm {ECO:0000269|PubMed:16143467}. Note=Concentrated in the perinuclear region.;Cytosol;Plasma membrane;
ARHGEF40	12	ARHGEF40	Q8TER5;Q8TER5-4;Q8TER5-3;Q8TER5-2	10.1549	2.90442	8.97213e-05	0.362454	0.203001	FALSE	8	Q8TER5	cytoplasm [GO:0005737]; cytosol [GO:0005829]; extrinsic component of membrane [GO:0019898]; plasma membrane [GO:0005886]	SUBCELLULAR LOCATION: Cytoplasm {ECO:0000269|PubMed:16143467}. Note=Concentrated in the perinuclear region.	Cytosol;Plasma membrane		cytoplasm [GO:0005737]; cytosol [GO:0005829]; extrinsic component of membrane [GO:0019898]; plasma membrane [GO:0005886];SUBCELLULAR LOCATION: Cytoplasm {ECO:0000269|PubMed:16143467}. Note=Concentrated in the perinuclear region.;Cytosol;Plasma membrane;
ARID4A	63	ARID4A	P29374;P29374-3;P29374-2;H7C485	21.7372	5.36701	5.62155e-44	0.24958	0.202116	FALSE	41	P29374	nucleoplasm [GO:0005654]; nucleus [GO:0005634]; plasma membrane [GO:0005886]; transcription repressor complex [GO:0017053]	SUBCELLULAR LOCATION: Nucleus {ECO:0000255|PROSITE-ProRule:PRU00355, ECO:0000269|PubMed:8414517, ECO:0000269|PubMed:8455946}.	Nucleoplasm		nucleoplasm [GO:0005654]; nucleus [GO:0005634]; plasma membrane [GO:0005886]; transcription repressor complex [GO:0017053];SUBCELLULAR LOCATION: Nucleus {ECO:0000255|PROSITE-ProRule:PRU00355, ECO:0000269|PubMed:8414517, ECO:0000269|PubMed:8455946}.;Nucleoplasm;
ARID4B	63	ARID4B	Q4LE39;Q4LE39-2;Q4LE39-3;Q4LE39-4	16.4384	2.38363	2.07773e-06	0.281204	0.197187	FALSE	42	Q4LE39	cytosol [GO:0005829]; mitochondrion [GO:0005739]; nucleoplasm [GO:0005654]; nucleus [GO:0005634]	SUBCELLULAR LOCATION: Nucleus {ECO:0000255|PROSITE-ProRule:PRU00355}. Cytoplasm {ECO:0000269|PubMed:11481388, ECO:0000269|PubMed:15247124}. Note=Cytoplasmic in breast cancer cells. {ECO:0000269|PubMed:15247124}.	Cytosol;Mitochondria	Nucleoplasm	cytosol [GO:0005829]; mitochondrion [GO:0005739]; nucleoplasm [GO:0005654]; nucleus [GO:0005634];SUBCELLULAR LOCATION: Nucleus {ECO:0000255|PROSITE-ProRule:PRU00355}. Cytoplasm {ECO:0000269|PubMed:11481388, ECO:0000269|PubMed:15247124}. Note=Cytoplasmic in breast cancer cells. {ECO:0000269|PubMed:15247124}.;Cytosol;Mitochondria;Nucleoplasm
ARPP19	1	ARPP19	P56211;H3BMD8;H3BQ52;P56211-2;H3BTD3	7.27776	2.75884	0.002077	3.00769	0.0700953	FALSE	5	P56211	cytoplasm [GO:0005737]; nucleoplasm [GO:0005654]	SUBCELLULAR LOCATION: Cytoplasm {ECO:0000250}.			cytoplasm [GO:0005737]; nucleoplasm [GO:0005654];SUBCELLULAR LOCATION: Cytoplasm {ECO:0000250}.;;
ASF1A	63	ASF1A	Q9Y294	15.8665	2.34651	1.65076e-234	0.247708	0.197116	FALSE	6	Q9Y294	chromatin [GO:0000785]; nucleoplasm [GO:0005654]; nucleus [GO:0005634]; protein-containing complex [GO:0032991]; site of double-strand break [GO:0035861]	SUBCELLULAR LOCATION: Nucleus {ECO:0000269|PubMed:11897662, ECO:0000269|PubMed:12842904}. Chromosome {ECO:0000269|PubMed:29478807}.	Nucleoplasm		chromatin [GO:0000785]; nucleoplasm [GO:0005654]; nucleus [GO:0005634]; protein-containing complex [GO:0032991]; site of double-strand break [GO:0035861];SUBCELLULAR LOCATION: Nucleus {ECO:0000269|PubMed:11897662, ECO:0000269|PubMed:12842904}. Chromosome {ECO:0000269|PubMed:29478807}.;Nucleoplasm;
ASF1B	63	ASF1B	Q9NVP2;K7ES22	14.885	1.89946	0	3.5184	1.49947e-05	FALSE	7	Q9NVP2	chromatin [GO:0000785]; cytosol [GO:0005829]; nucleoplasm [GO:0005654]; nucleus [GO:0005634]; protein-containing complex [GO:0032991]	SUBCELLULAR LOCATION: Nucleus {ECO:0000269|PubMed:12842904}. Cytoplasm, cytosol {ECO:0000269|PubMed:22407294}.	Nucleoplasm		chromatin [GO:0000785]; cytosol [GO:0005829]; nucleoplasm [GO:0005654]; nucleus [GO:0005634]; protein-containing complex [GO:0032991];SUBCELLULAR LOCATION: Nucleus {ECO:0000269|PubMed:12842904}. Cytoplasm, cytosol {ECO:0000269|PubMed:22407294}.;Nucleoplasm;
ASH1L	9	ASH1L	Q9NR48;Q9NR48-2	7.40696	2.51134	8.57417e-05	0.220916	0.184852	FALSE	17	Q9NR48	bicellular tight junction [GO:0005923]; chromosome [GO:0005694]; Golgi apparatus [GO:0005794]; nucleoplasm [GO:0005654]; nucleus [GO:0005634]	SUBCELLULAR LOCATION: Nucleus {ECO:0000269|PubMed:10860993, ECO:0000269|PubMed:25593309}. Cell junction, tight junction {ECO:0000269|PubMed:10860993}. Chromosome {ECO:0000305|PubMed:10860993}. Note=The relevance of tight junction localization is however unclear. {ECO:0000269|PubMed:10860993}.	Golgi apparatus;Nucleoplasm		bicellular tight junction [GO:0005923]; chromosome [GO:0005694]; Golgi apparatus [GO:0005794]; nucleoplasm [GO:0005654]; nucleus [GO:0005634];SUBCELLULAR LOCATION: Nucleus {ECO:0000269|PubMed:10860993, ECO:0000269|PubMed:25593309}. Cell junction, tight junction {ECO:0000269|PubMed:10860993}. Chromosome {ECO:0000305|PubMed:10860993}. Note=The relevance of tight junction localization is however unc…
ASH1L	16	ASH1L	Q9NR48;Q9NR48-2	4.6948	2.07719	0.00270297	0.220916	0.184852	FALSE	17	Q9NR48	bicellular tight junction [GO:0005923]; chromosome [GO:0005694]; Golgi apparatus [GO:0005794]; nucleoplasm [GO:0005654]; nucleus [GO:0005634]	SUBCELLULAR LOCATION: Nucleus {ECO:0000269|PubMed:10860993, ECO:0000269|PubMed:25593309}. Cell junction, tight junction {ECO:0000269|PubMed:10860993}. Chromosome {ECO:0000305|PubMed:10860993}. Note=The relevance of tight junction localization is however unclear. {ECO:0000269|PubMed:10860993}.	Golgi apparatus;Nucleoplasm		bicellular tight junction [GO:0005923]; chromosome [GO:0005694]; Golgi apparatus [GO:0005794]; nucleoplasm [GO:0005654]; nucleus [GO:0005634];SUBCELLULAR LOCATION: Nucleus {ECO:0000269|PubMed:10860993, ECO:0000269|PubMed:25593309}. Cell junction, tight junction {ECO:0000269|PubMed:10860993}. Chromosome {ECO:0000305|PubMed:10860993}. Note=The relevance of tight junction localization is however unc…
ASH2L	9	ASH2L	Q9UBL3;F5H8F7;Q9UBL3-3;Q9UBL3-2	2.2652	0.759854	0.00836288	0.684947	0.00286356	FALSE	21	Q9UBL3	euchromatin [GO:0000791]; histone methyltransferase complex [GO:0035097]; MLL1 complex [GO:0071339]; MLL1/2 complex [GO:0044665]; MLL3/4 complex [GO:0044666]; nucleoplasm [GO:0005654]; nucleus [GO:0005634]; Set1C/COMPASS complex [GO:0048188]	SUBCELLULAR LOCATION: Nucleus {ECO:0000305|PubMed:17355966}.	Nucleoplasm	Plasma membrane	euchromatin [GO:0000791]; histone methyltransferase complex [GO:0035097]; MLL1 complex [GO:0071339]; MLL1/2 complex [GO:0044665]; MLL3/4 complex [GO:0044666]; nucleoplasm [GO:0005654]; nucleus [GO:0005634]; Set1C/COMPASS complex [GO:0048188];SUBCELLULAR LOCATION: Nucleus {ECO:0000305|PubMed:17355966}.;Nucleoplasm;Plasma membrane
ASPM	9	ASPM	Q8IZT6;Q8IZT6-2	4.29128	0.70327	3.31014e-05	0.499657	0.0170262	FALSE	44	Q8IZT6	apical plasma membrane [GO:0016324]; centrosome [GO:0005813]; cytoplasm [GO:0005737]; meiotic spindle [GO:0072687]; microtubule minus-end [GO:0036449]; midbody [GO:0030496]; mitotic spindle pole [GO:0097431]; nucleus [GO:0005634]	SUBCELLULAR LOCATION: Cytoplasm {ECO:0000250}. Cytoplasm, cytoskeleton, spindle {ECO:0000269|PubMed:15972725}. Nucleus {ECO:0000250}. Note=The nuclear-cytoplasmic distribution could be regulated by the availability of calmodulin (By similarity). Localizes to spindle poles during mitosis (PubMed:19690332). Associates with microtubule minus ends (By similarity). {ECO:0000250|UniProtKB:Q8CJ27}.	Cytosol;Plasma membrane		apical plasma membrane [GO:0016324]; centrosome [GO:0005813]; cytoplasm [GO:0005737]; meiotic spindle [GO:0072687]; microtubule minus-end [GO:0036449]; midbody [GO:0030496]; mitotic spindle pole [GO:0097431]; nucleus [GO:0005634];SUBCELLULAR LOCATION: Cytoplasm {ECO:0000250}. Cytoplasm, cytoskeleton, spindle {ECO:0000269|PubMed:15972725}. Nucleus {ECO:0000250}. Note=The nuclear-cytoplasmic distri…
ATG2A	49	ATG2A	Q2TAZ0;H7C3T2;Q2TAZ0-3	12.8716	5.036	0.000834707	0.256633	0.207452	FALSE	3	Q2TAZ0	endoplasmic reticulum membrane [GO:0005789]; lipid droplet [GO:0005811]; organelle membrane contact site [GO:0044232]; phagophore [GO:0061908]; phagophore assembly site [GO:0000407]; phagophore assembly site membrane [GO:0034045]	SUBCELLULAR LOCATION: Preautophagosomal structure membrane {ECO:0000269|PubMed:30952800}; Peripheral membrane protein {ECO:0000250|UniProtKB:Q96BY7}. Lipid droplet {ECO:0000250|UniProtKB:Q96BY7}. Endoplasmic reticulum membrane {ECO:0000269|PubMed:30952800}; Peripheral membrane protein {ECO:0000250|UniProtKB:P53855}. Note=Localizes to endoplasmic reticulum-autophagosome contact sites. {ECO:0000269…	Vesicles	Nucleoplasm	endoplasmic reticulum membrane [GO:0005789]; lipid droplet [GO:0005811]; organelle membrane contact site [GO:0044232]; phagophore [GO:0061908]; phagophore assembly site [GO:0000407]; phagophore assembly site membrane [GO:0034045];SUBCELLULAR LOCATION: Preautophagosomal structure membrane {ECO:0000269|PubMed:30952800}; Peripheral membrane protein {ECO:0000250|UniProtKB:Q96BY7}. Lipid droplet {ECO:…
ATM	49	ATM	Q13315	5.10348	2.36838	0.00246501	4.55154	6.2236e-07	TRUE	52	Q13315	centrosome [GO:0005813]; cytoplasm [GO:0005737]; cytoplasmic vesicle [GO:0031410]; cytosol [GO:0005829]; DNA repair complex [GO:1990391]; intracellular membrane-bounded organelle [GO:0043231]; nucleolus [GO:0005730]; nucleoplasm [GO:0005654]; nucleus [GO:0005634]; peroxisomal matrix [GO:0005782]; site of double-strand break [GO:0035861]; spindle [GO:0005819]	SUBCELLULAR LOCATION: Nucleus {ECO:0000269|PubMed:9050866, ECO:0000269|PubMed:9150358}. Cytoplasmic vesicle {ECO:0000269|PubMed:9050866, ECO:0000269|PubMed:9150358}. Cytoplasm, cytoskeleton, microtubule organizing center, centrosome {ECO:0000250|UniProtKB:Q62388}. Peroxisome matrix {ECO:0000269|PubMed:26344566}. Note=Primarily nuclear (PubMed:9050866, PubMed:9150358). Found also in endocytic vesi…	Nucleoplasm	Vesicles	centrosome [GO:0005813]; cytoplasm [GO:0005737]; cytoplasmic vesicle [GO:0031410]; cytosol [GO:0005829]; DNA repair complex [GO:1990391]; intracellular membrane-bounded organelle [GO:0043231]; nucleolus [GO:0005730]; nucleoplasm [GO:0005654]; nucleus [GO:0005634]; peroxisomal matrix [GO:0005782]; site of double-strand break [GO:0035861]; spindle [GO:0005819];SUBCELLULAR LOCATION: Nucleus {ECO:000…
ATN1	28	ATN1	P54259	5.48879	2.24012	0.00208835	0.14712	0.189168	FALSE	5	P54259	anchoring junction [GO:0070161]; cytoplasm [GO:0005737]; nuclear matrix [GO:0016363]; nucleoplasm [GO:0005654]; nucleus [GO:0005634]; perinuclear region of cytoplasm [GO:0048471]	SUBCELLULAR LOCATION: Nucleus. Cytoplasm, perinuclear region. Cell junction {ECO:0000250|UniProtKB:P54258}. Note=Shuttles between nucleus and cytoplasm. Colocalizes with FAT1 in the perinuclear area, at cell-cell junctions and leading edges of cells (By similarity). Colocalizes with MTG8 in discrete nuclear dots. Proteolytic fragment F1 appears to remain in nucleus. Fragment F2 is exported into t…	Nucleoplasm		anchoring junction [GO:0070161]; cytoplasm [GO:0005737]; nuclear matrix [GO:0016363]; nucleoplasm [GO:0005654]; nucleus [GO:0005634]; perinuclear region of cytoplasm [GO:0048471];SUBCELLULAR LOCATION: Nucleus. Cytoplasm, perinuclear region. Cell junction {ECO:0000250|UniProtKB:P54258}. Note=Shuttles between nucleus and cytoplasm. Colocalizes with FAT1 in the perinuclear area, at cell-cell junctio…
ATN1	33	ATN1	P54259	4.60652	2.27117	0.00598171	0.14712	0.189168	FALSE	5	P54259	anchoring junction [GO:0070161]; cytoplasm [GO:0005737]; nuclear matrix [GO:0016363]; nucleoplasm [GO:0005654]; nucleus [GO:0005634]; perinuclear region of cytoplasm [GO:0048471]	SUBCELLULAR LOCATION: Nucleus. Cytoplasm, perinuclear region. Cell junction {ECO:0000250|UniProtKB:P54258}. Note=Shuttles between nucleus and cytoplasm. Colocalizes with FAT1 in the perinuclear area, at cell-cell junctions and leading edges of cells (By similarity). Colocalizes with MTG8 in discrete nuclear dots. Proteolytic fragment F1 appears to remain in nucleus. Fragment F2 is exported into t…	Nucleoplasm		anchoring junction [GO:0070161]; cytoplasm [GO:0005737]; nuclear matrix [GO:0016363]; nucleoplasm [GO:0005654]; nucleus [GO:0005634]; perinuclear region of cytoplasm [GO:0048471];SUBCELLULAR LOCATION: Nucleus. Cytoplasm, perinuclear region. Cell junction {ECO:0000250|UniProtKB:P54258}. Note=Shuttles between nucleus and cytoplasm. Colocalizes with FAT1 in the perinuclear area, at cell-cell junctio…
ATN1	41	ATN1	P54259	4.617	2.26629	0.00741943	0.14712	0.189168	FALSE	5	P54259	anchoring junction [GO:0070161]; cytoplasm [GO:0005737]; nuclear matrix [GO:0016363]; nucleoplasm [GO:0005654]; nucleus [GO:0005634]; perinuclear region of cytoplasm [GO:0048471]	SUBCELLULAR LOCATION: Nucleus. Cytoplasm, perinuclear region. Cell junction {ECO:0000250|UniProtKB:P54258}. Note=Shuttles between nucleus and cytoplasm. Colocalizes with FAT1 in the perinuclear area, at cell-cell junctions and leading edges of cells (By similarity). Colocalizes with MTG8 in discrete nuclear dots. Proteolytic fragment F1 appears to remain in nucleus. Fragment F2 is exported into t…	Nucleoplasm		anchoring junction [GO:0070161]; cytoplasm [GO:0005737]; nuclear matrix [GO:0016363]; nucleoplasm [GO:0005654]; nucleus [GO:0005634]; perinuclear region of cytoplasm [GO:0048471];SUBCELLULAR LOCATION: Nucleus. Cytoplasm, perinuclear region. Cell junction {ECO:0000250|UniProtKB:P54258}. Note=Shuttles between nucleus and cytoplasm. Colocalizes with FAT1 in the perinuclear area, at cell-cell junctio…
ATP2A2	49	ATP2A2	P16615;P16615-5;P16615-2;P16615-3;P16615-4;H7C5W9	3.55638	1.08961	0.00248141	2.42699	3.23644e-24	FALSE	44	P16615	calcium ion-transporting ATPase complex [GO:0090534]; endoplasmic reticulum [GO:0005783]; endoplasmic reticulum membrane [GO:0005789]; longitudinal sarcoplasmic reticulum [GO:0014801]; membrane [GO:0016020]; plasma membrane [GO:0005886]; platelet dense tubular network membrane [GO:0031095]; ribbon synapse [GO:0097470]; sarcoplasmic reticulum [GO:0016529]; sarcoplasmic reticulum membrane [GO:00330…	SUBCELLULAR LOCATION: Endoplasmic reticulum membrane {ECO:0000250|UniProtKB:O55143}; Multi-pass membrane protein {ECO:0000255}. Sarcoplasmic reticulum membrane {ECO:0000269|PubMed:12804600}; Multi-pass membrane protein {ECO:0000255}. Note=Colocalizes with FLVCR2 at the mitochondrial-ER contact junction. {ECO:0000250|UniProtKB:O55143}.			calcium ion-transporting ATPase complex [GO:0090534]; endoplasmic reticulum [GO:0005783]; endoplasmic reticulum membrane [GO:0005789]; longitudinal sarcoplasmic reticulum [GO:0014801]; membrane [GO:0016020]; plasma membrane [GO:0005886]; platelet dense tubular network membrane [GO:0031095]; ribbon synapse [GO:0097470]; sarcoplasmic reticulum [GO:0016529]; sarcoplasmic reticulum membrane [GO:00330…
ATP2A2	50	ATP2A2	P16615;P16615-5;P16615-2;P16615-3;P16615-4;H7C5W9	4.13665	0.971954	0.000810319	2.42699	3.23644e-24	FALSE	44	P16615	calcium ion-transporting ATPase complex [GO:0090534]; endoplasmic reticulum [GO:0005783]; endoplasmic reticulum membrane [GO:0005789]; longitudinal sarcoplasmic reticulum [GO:0014801]; membrane [GO:0016020]; plasma membrane [GO:0005886]; platelet dense tubular network membrane [GO:0031095]; ribbon synapse [GO:0097470]; sarcoplasmic reticulum [GO:0016529]; sarcoplasmic reticulum membrane [GO:00330…	SUBCELLULAR LOCATION: Endoplasmic reticulum membrane {ECO:0000250|UniProtKB:O55143}; Multi-pass membrane protein {ECO:0000255}. Sarcoplasmic reticulum membrane {ECO:0000269|PubMed:12804600}; Multi-pass membrane protein {ECO:0000255}. Note=Colocalizes with FLVCR2 at the mitochondrial-ER contact junction. {ECO:0000250|UniProtKB:O55143}.			calcium ion-transporting ATPase complex [GO:0090534]; endoplasmic reticulum [GO:0005783]; endoplasmic reticulum membrane [GO:0005789]; longitudinal sarcoplasmic reticulum [GO:0014801]; membrane [GO:0016020]; plasma membrane [GO:0005886]; platelet dense tubular network membrane [GO:0031095]; ribbon synapse [GO:0097470]; sarcoplasmic reticulum [GO:0016529]; sarcoplasmic reticulum membrane [GO:00330…
ATP2C1	49	ATP2C1	P98194;P98194-8;B4E2Q0;P98194-2;P98194-5;P98194-9;P98194-6;P98194-7;H0Y9V7;P98194-4;P98194-3	6.39046	2.17676	0.000410656	1.10067	0.120182	FALSE	10	P98194	cis-Golgi network membrane [GO:0033106]; endoplasmic reticulum [GO:0005783]; Golgi apparatus [GO:0005794]; Golgi cisterna membrane [GO:0032580]; Golgi membrane [GO:0000139]; membrane [GO:0016020]; plasma membrane [GO:0005886]; trans-Golgi network [GO:0005802]	SUBCELLULAR LOCATION: Golgi apparatus, trans-Golgi network membrane {ECO:0000269|PubMed:12707275, ECO:0000269|PubMed:14632183, ECO:0000269|PubMed:21187401}; Multi-pass membrane protein {ECO:0000255}. Golgi apparatus, Golgi stack membrane {ECO:0000269|PubMed:21187401}; Multi-pass membrane protein {ECO:0000255}. Note=During neuron differentiation, shifts from juxtanuclear Golgi position to multiple…	Golgi apparatus		cis-Golgi network membrane [GO:0033106]; endoplasmic reticulum [GO:0005783]; Golgi apparatus [GO:0005794]; Golgi cisterna membrane [GO:0032580]; Golgi membrane [GO:0000139]; membrane [GO:0016020]; plasma membrane [GO:0005886]; trans-Golgi network [GO:0005802];SUBCELLULAR LOCATION: Golgi apparatus, trans-Golgi network membrane {ECO:0000269|PubMed:12707275, ECO:0000269|PubMed:14632183, ECO:0000269|…
ATP6V0A1	49	ATP6V0A1	Q93050;Q93050-1;Q93050-3;B7Z641;B7Z2A9	4.0599	1.93387	0.00536974	0.281783	0.153492	FALSE	13	Q93050	clathrin-coated vesicle membrane [GO:0030665]; cytosol [GO:0005829]; endosome membrane [GO:0010008]; extracellular exosome [GO:0070062]; ficolin-1-rich granule membrane [GO:0101003]; Golgi apparatus [GO:0005794]; intracellular membrane-bounded organelle [GO:0043231]; lysosomal membrane [GO:0005765]; melanosome [GO:0042470]; membrane [GO:0016020]; nuclear speck [GO:0016607]; perinuclear region of …	SUBCELLULAR LOCATION: Cytoplasmic vesicle, clathrin-coated vesicle membrane {ECO:0000250|UniProtKB:P25286}; Multi-pass membrane protein {ECO:0000255}. Cytoplasmic vesicle, secretory vesicle, synaptic vesicle membrane {ECO:0000250|UniProtKB:P25286}; Multi-pass membrane protein {ECO:0000255}. Melanosome {ECO:0000269|PubMed:12643545, ECO:0000269|PubMed:17081065}. Note=Identified by mass spectrometry…	Golgi apparatus;Vesicles	Cytosol;Nuclear speckles	clathrin-coated vesicle membrane [GO:0030665]; cytosol [GO:0005829]; endosome membrane [GO:0010008]; extracellular exosome [GO:0070062]; ficolin-1-rich granule membrane [GO:0101003]; Golgi apparatus [GO:0005794]; intracellular membrane-bounded organelle [GO:0043231]; lysosomal membrane [GO:0005765]; melanosome [GO:0042470]; membrane [GO:0016020]; nuclear speck [GO:0016607]; perinuclear region of …
ATP6V0D1	49	ATP6V0D1	P61421;F5GYQ1;J3QL14;R4GN72	11.3574	5.55832	0.00202117	0.244906	0.200514	FALSE	4	P61421	apical plasma membrane [GO:0016324]; axon terminus [GO:0043679]; clathrin-coated vesicle membrane [GO:0030665]; early endosome [GO:0005769]; endosome membrane [GO:0010008]; extracellular exosome [GO:0070062]; lysosomal membrane [GO:0005765]; membrane [GO:0016020]; phagocytic vesicle membrane [GO:0030670]; plasma membrane proton-transporting V-type ATPase complex [GO:0033181]; synaptic vesicle mem…	SUBCELLULAR LOCATION: Membrane {ECO:0000305|PubMed:21844891}; Peripheral membrane protein {ECO:0000305|PubMed:21844891}; Cytoplasmic side {ECO:0000305|PubMed:21844891}. Lysosome membrane {ECO:0000305|PubMed:30374053}; Peripheral membrane protein {ECO:0000305}. Cytoplasmic vesicle, clathrin-coated vesicle membrane {ECO:0000250|UniProtKB:P61420}; Peripheral membrane protein {ECO:0000305}. Note=Loca…			apical plasma membrane [GO:0016324]; axon terminus [GO:0043679]; clathrin-coated vesicle membrane [GO:0030665]; early endosome [GO:0005769]; endosome membrane [GO:0010008]; extracellular exosome [GO:0070062]; lysosomal membrane [GO:0005765]; membrane [GO:0016020]; phagocytic vesicle membrane [GO:0030670]; plasma membrane proton-transporting V-type ATPase complex [GO:0033181]; synaptic vesicle mem…
ATP7A	49	ATP7A	Q04656;Q04656-5;Q04656-2;Q04656-3	14.8727	5.10118	1.32056e-05	0.224634	0.185297	FALSE	9	Q04656	apical plasma membrane [GO:0016324]; axon [GO:0030424]; basolateral plasma membrane [GO:0016323]; brush border membrane [GO:0031526]; cell leading edge [GO:0031252]; cytosol [GO:0005829]; dendrite [GO:0030425]; early endosome membrane [GO:0031901]; endoplasmic reticulum [GO:0005783]; Golgi apparatus [GO:0005794]; late endosome [GO:0005770]; melanosome membrane [GO:0033162]; membrane [GO:0016020];…	SUBCELLULAR LOCATION: Golgi apparatus, trans-Golgi network membrane {ECO:0000269|PubMed:10484781, ECO:0000269|PubMed:28389643, ECO:0000269|PubMed:9147644, ECO:0000269|PubMed:9467005}; Multi-pass membrane protein {ECO:0000255}. Cell membrane {ECO:0000269|PubMed:10484781, ECO:0000269|PubMed:28389643, ECO:0000269|PubMed:9147644}; Multi-pass membrane protein {ECO:0000255}. Melanosome membrane {ECO:00…	Golgi apparatus		apical plasma membrane [GO:0016324]; axon [GO:0030424]; basolateral plasma membrane [GO:0016323]; brush border membrane [GO:0031526]; cell leading edge [GO:0031252]; cytosol [GO:0005829]; dendrite [GO:0030425]; early endosome membrane [GO:0031901]; endoplasmic reticulum [GO:0005783]; Golgi apparatus [GO:0005794]; late endosome [GO:0005770]; melanosome membrane [GO:0033162]; membrane [GO:0016020];…
ATP7B	49	ATP7B	P35670;F5H562;E7ET55;F5H748;B7ZLR4;P35670-2;P35670-3;P35670-4	12.1174	4.54859	0.000323501	0.303049	0.192312	FALSE	2	P35670	Golgi apparatus [GO:0005794]; Golgi membrane [GO:0000139]; late endosome [GO:0005770]; membrane [GO:0016020]; mitochondrion [GO:0005739]; plasma membrane [GO:0005886]; trans-Golgi network membrane [GO:0032588]	SUBCELLULAR LOCATION: Golgi apparatus, trans-Golgi network membrane {ECO:0000269|PubMed:17919502, ECO:0000269|PubMed:19033537, ECO:0000269|PubMed:22240481, ECO:0000269|PubMed:24706876}; Multi-pass membrane protein {ECO:0000255}. Late endosome {ECO:0000269|PubMed:11231950, ECO:0000269|PubMed:15681833}. Note=Predominantly found in the trans-Golgi network (TGN). Localized in the trans-Golgi network …	Golgi apparatus		Golgi apparatus [GO:0005794]; Golgi membrane [GO:0000139]; late endosome [GO:0005770]; membrane [GO:0016020]; mitochondrion [GO:0005739]; plasma membrane [GO:0005886]; trans-Golgi network membrane [GO:0032588];SUBCELLULAR LOCATION: Golgi apparatus, trans-Golgi network membrane {ECO:0000269|PubMed:17919502, ECO:0000269|PubMed:19033537, ECO:0000269|PubMed:22240481, ECO:0000269|PubMed:24706876}; Mul…
ATR	49	ATR	Q13535;Q13535-2;Q13535-3	15.6981	4.96934	2.71938e-07	0.137428	0.210012	FALSE	14	Q13535	ATR-ATRIP complex [GO:0070310]; chromosome [GO:0005694]; Golgi apparatus [GO:0005794]; nuclear envelope [GO:0005635]; nucleoplasm [GO:0005654]; nucleus [GO:0005634]; PML body [GO:0016605]; site of DNA damage [GO:0090734]	SUBCELLULAR LOCATION: Nucleus {ECO:0000269|PubMed:11114888, ECO:0000269|PubMed:11721054, ECO:0000269|PubMed:11865061, ECO:0000269|PubMed:12814551, ECO:0000269|PubMed:14871897, ECO:0000269|PubMed:16260606, ECO:0000269|PubMed:18283122, ECO:0000269|PubMed:27723720, ECO:0000269|PubMed:8843195}. Chromosome {ECO:0000269|PubMed:11673449}. Nucleus envelope {ECO:0000269|PubMed:25083873, ECO:0000269|PubMed…	Nucleoplasm	Golgi apparatus	ATR-ATRIP complex [GO:0070310]; chromosome [GO:0005694]; Golgi apparatus [GO:0005794]; nuclear envelope [GO:0005635]; nucleoplasm [GO:0005654]; nucleus [GO:0005634]; PML body [GO:0016605]; site of DNA damage [GO:0090734];SUBCELLULAR LOCATION: Nucleus {ECO:0000269|PubMed:11114888, ECO:0000269|PubMed:11721054, ECO:0000269|PubMed:11865061, ECO:0000269|PubMed:12814551, ECO:0000269|PubMed:14871897, EC…
B3GAT3	49	B3GAT3	O94766;G3V150;O94766-2	12.3815	5.8899	0.00119096	0.264975	0.192547	FALSE	9	O94766	cis-Golgi network [GO:0005801]; extracellular exosome [GO:0070062]; Golgi apparatus [GO:0005794]; Golgi membrane [GO:0000139]; membrane [GO:0016020]	SUBCELLULAR LOCATION: Golgi apparatus membrane {ECO:0000269|PubMed:21763480}; Single-pass type II membrane protein {ECO:0000269|PubMed:21763480}. Golgi apparatus, cis-Golgi network {ECO:0000269|PubMed:21763480, ECO:0000269|PubMed:25893793}.			cis-Golgi network [GO:0005801]; extracellular exosome [GO:0070062]; Golgi apparatus [GO:0005794]; Golgi membrane [GO:0000139]; membrane [GO:0016020];SUBCELLULAR LOCATION: Golgi apparatus membrane {ECO:0000269|PubMed:21763480}; Single-pass type II membrane protein {ECO:0000269|PubMed:21763480}. Golgi apparatus, cis-Golgi network {ECO:0000269|PubMed:21763480, ECO:0000269|PubMed:25893793}.;;
B4DLN1	4		B4DLN1	6.24932	1.07276	4.32086e-05	3.48106	1.94127e-179	TRUE	11	B4DLN1	mitochondrial inner membrane [GO:0005743]; mitochondrion [GO:0005739]; nucleoplasm [GO:0005654]; ribonucleoprotein complex [GO:1990904]; ribosome [GO:0005840]	SUBCELLULAR LOCATION: Membrane {ECO:0000256|ARBA:ARBA00004141}; Multi-pass membrane protein {ECO:0000256|ARBA:ARBA00004141}.			mitochondrial inner membrane [GO:0005743]; mitochondrion [GO:0005739]; nucleoplasm [GO:0005654]; ribonucleoprotein complex [GO:1990904]; ribosome [GO:0005840];SUBCELLULAR LOCATION: Membrane {ECO:0000256|ARBA:ARBA00004141}; Multi-pass membrane protein {ECO:0000256|ARBA:ARBA00004141}.;;
BAHCC1	63	BAHCC1	Q9P281;F8WBW8;A0A075B747	15.843	4.89286	1.09821e-07	0.287083	0.211906	FALSE	10	Q9P281			Nucleoli		;;Nucleoli;
BAZ2B	63	BAZ2B	Q9UIF8;Q9UIF8-4;Q9UIF8-2;Q9UIF8-5;Q9UIF8-3;A0A0A0MR97	11.7438	5.00223	0.0012908	0.243046	0.219921	FALSE	5	Q9UIF8	nucleus [GO:0005634]	SUBCELLULAR LOCATION: Nucleus {ECO:0000255|PROSITE-ProRule:PRU00063, ECO:0000269|PubMed:25593309}.	Nucleoplasm	Cytosol	nucleus [GO:0005634];SUBCELLULAR LOCATION: Nucleus {ECO:0000255|PROSITE-ProRule:PRU00063, ECO:0000269|PubMed:25593309}.;Nucleoplasm;Cytosol
BCKDHB	7	BCKDHB	P21953	4.55866	2.08007	0.00448607	0.154483	0.16514	FALSE	5	P21953	mitochondrial branched-chain alpha-keto acid dehydrogenase complex [GO:0160120]; mitochondrial matrix [GO:0005759]; mitochondrial oxoglutarate dehydrogenase complex [GO:0009353]; mitochondrion [GO:0005739]; nucleolus [GO:0005730]; nucleoplasm [GO:0005654]	SUBCELLULAR LOCATION: Mitochondrion matrix {ECO:0000303|PubMed:10745006}.	Mitochondria	Nucleoli;Nucleoplasm	mitochondrial branched-chain alpha-keto acid dehydrogenase complex [GO:0160120]; mitochondrial matrix [GO:0005759]; mitochondrial oxoglutarate dehydrogenase complex [GO:0009353]; mitochondrion [GO:0005739]; nucleolus [GO:0005730]; nucleoplasm [GO:0005654];SUBCELLULAR LOCATION: Mitochondrion matrix {ECO:0000303|PubMed:10745006}.;Mitochondria;Nucleoli;Nucleoplasm
BCKDHB	8	BCKDHB	P21953	4.21795	2.07283	0.00883751	0.154483	0.16514	FALSE	5	P21953	mitochondrial branched-chain alpha-keto acid dehydrogenase complex [GO:0160120]; mitochondrial matrix [GO:0005759]; mitochondrial oxoglutarate dehydrogenase complex [GO:0009353]; mitochondrion [GO:0005739]; nucleolus [GO:0005730]; nucleoplasm [GO:0005654]	SUBCELLULAR LOCATION: Mitochondrion matrix {ECO:0000303|PubMed:10745006}.	Mitochondria	Nucleoli;Nucleoplasm	mitochondrial branched-chain alpha-keto acid dehydrogenase complex [GO:0160120]; mitochondrial matrix [GO:0005759]; mitochondrial oxoglutarate dehydrogenase complex [GO:0009353]; mitochondrion [GO:0005739]; nucleolus [GO:0005730]; nucleoplasm [GO:0005654];SUBCELLULAR LOCATION: Mitochondrion matrix {ECO:0000303|PubMed:10745006}.;Mitochondria;Nucleoli;Nucleoplasm
BCKDHB	23	BCKDHB	P21953	4.49307	2.05818	0.00511248	0.154483	0.16514	FALSE	5	P21953	mitochondrial branched-chain alpha-keto acid dehydrogenase complex [GO:0160120]; mitochondrial matrix [GO:0005759]; mitochondrial oxoglutarate dehydrogenase complex [GO:0009353]; mitochondrion [GO:0005739]; nucleolus [GO:0005730]; nucleoplasm [GO:0005654]	SUBCELLULAR LOCATION: Mitochondrion matrix {ECO:0000303|PubMed:10745006}.	Mitochondria	Nucleoli;Nucleoplasm	mitochondrial branched-chain alpha-keto acid dehydrogenase complex [GO:0160120]; mitochondrial matrix [GO:0005759]; mitochondrial oxoglutarate dehydrogenase complex [GO:0009353]; mitochondrion [GO:0005739]; nucleolus [GO:0005730]; nucleoplasm [GO:0005654];SUBCELLULAR LOCATION: Mitochondrion matrix {ECO:0000303|PubMed:10745006}.;Mitochondria;Nucleoli;Nucleoplasm
BCKDHB	58	BCKDHB	P21953	4.19795	2.00264	0.00479573	0.154483	0.16514	FALSE	5	P21953	mitochondrial branched-chain alpha-keto acid dehydrogenase complex [GO:0160120]; mitochondrial matrix [GO:0005759]; mitochondrial oxoglutarate dehydrogenase complex [GO:0009353]; mitochondrion [GO:0005739]; nucleolus [GO:0005730]; nucleoplasm [GO:0005654]	SUBCELLULAR LOCATION: Mitochondrion matrix {ECO:0000303|PubMed:10745006}.	Mitochondria	Nucleoli;Nucleoplasm	mitochondrial branched-chain alpha-keto acid dehydrogenase complex [GO:0160120]; mitochondrial matrix [GO:0005759]; mitochondrial oxoglutarate dehydrogenase complex [GO:0009353]; mitochondrion [GO:0005739]; nucleolus [GO:0005730]; nucleoplasm [GO:0005654];SUBCELLULAR LOCATION: Mitochondrion matrix {ECO:0000303|PubMed:10745006}.;Mitochondria;Nucleoli;Nucleoplasm
BCL11B	63	BCL11B	Q9C0K0;Q9C0K0-2;D3YTK1	12.166	4.88969	0.00107087	0.250949	0.216092	FALSE	3	Q9C0K0	neuron projection [GO:0043005]; nucleus [GO:0005634]; SWI/SNF complex [GO:0016514]	SUBCELLULAR LOCATION: Nucleus {ECO:0000305}.	Nucleoplasm	Nucleoli fibrillar center	neuron projection [GO:0043005]; nucleus [GO:0005634]; SWI/SNF complex [GO:0016514];SUBCELLULAR LOCATION: Nucleus {ECO:0000305}.;Nucleoplasm;Nucleoli fibrillar center
BCLAF1	4	BCLAF1	Q9NYF8;Q9NYF8-2;Q9NYF8-3;E9PK91;E9PQN2;E9PKI6;A0A1W2PQ43;E9PK09;Q9NYF8-4	3.44879	0.588217	0.000390501	0.218565	0.00166663	FALSE	46	Q9NYF8	cytoplasm [GO:0005737]; mediator complex [GO:0016592]; nuclear speck [GO:0016607]; nucleoplasm [GO:0005654]; nucleus [GO:0005634]	SUBCELLULAR LOCATION: Cytoplasm. Nucleus. Nucleus speckle {ECO:0000269|PubMed:24100041}. Nucleus, nucleoplasm {ECO:0000269|PubMed:24100041}.	Nuclear speckles		cytoplasm [GO:0005737]; mediator complex [GO:0016592]; nuclear speck [GO:0016607]; nucleoplasm [GO:0005654]; nucleus [GO:0005634];SUBCELLULAR LOCATION: Cytoplasm. Nucleus. Nucleus speckle {ECO:0000269|PubMed:24100041}. Nucleus, nucleoplasm {ECO:0000269|PubMed:24100041}.;Nuclear speckles;
BCLAF1	12	BCLAF1	Q9NYF8;Q9NYF8-2;Q9NYF8-3;E9PK91;E9PQN2;E9PKI6;A0A1W2PQ43;E9PK09;Q9NYF8-4	1.5148	0.466097	0.00734834	0.218565	0.00166663	FALSE	46	Q9NYF8	cytoplasm [GO:0005737]; mediator complex [GO:0016592]; nuclear speck [GO:0016607]; nucleoplasm [GO:0005654]; nucleus [GO:0005634]	SUBCELLULAR LOCATION: Cytoplasm. Nucleus. Nucleus speckle {ECO:0000269|PubMed:24100041}. Nucleus, nucleoplasm {ECO:0000269|PubMed:24100041}.	Nuclear speckles		cytoplasm [GO:0005737]; mediator complex [GO:0016592]; nuclear speck [GO:0016607]; nucleoplasm [GO:0005654]; nucleus [GO:0005634];SUBCELLULAR LOCATION: Cytoplasm. Nucleus. Nucleus speckle {ECO:0000269|PubMed:24100041}. Nucleus, nucleoplasm {ECO:0000269|PubMed:24100041}.;Nuclear speckles;
BCLAF1	28	BCLAF1	Q9NYF8;Q9NYF8-2;Q9NYF8-3;E9PK91;E9PQN2;E9PKI6;A0A1W2PQ43;E9PK09;Q9NYF8-4	1.42068	0.464718	0.00918295	0.218565	0.00166663	FALSE	46	Q9NYF8	cytoplasm [GO:0005737]; mediator complex [GO:0016592]; nuclear speck [GO:0016607]; nucleoplasm [GO:0005654]; nucleus [GO:0005634]	SUBCELLULAR LOCATION: Cytoplasm. Nucleus. Nucleus speckle {ECO:0000269|PubMed:24100041}. Nucleus, nucleoplasm {ECO:0000269|PubMed:24100041}.	Nuclear speckles		cytoplasm [GO:0005737]; mediator complex [GO:0016592]; nuclear speck [GO:0016607]; nucleoplasm [GO:0005654]; nucleus [GO:0005634];SUBCELLULAR LOCATION: Cytoplasm. Nucleus. Nucleus speckle {ECO:0000269|PubMed:24100041}. Nucleus, nucleoplasm {ECO:0000269|PubMed:24100041}.;Nuclear speckles;
BCLAF3	4	CXorf23	A2AJT9;A2AJT9-2;A2AJT9-3;H7BXX2;F2Z385	3.86515	0.645846	0.000152004	0.0434196	0.178634	FALSE	27	A2AJT9	mediator complex [GO:0016592]; mitochondrion [GO:0005739]	SUBCELLULAR LOCATION: Mitochondrion {ECO:0000305}.	Nucleoplasm		mediator complex [GO:0016592]; mitochondrion [GO:0005739];SUBCELLULAR LOCATION: Mitochondrion {ECO:0000305}.;Nucleoplasm;
BCOR	36	BCOR	Q6W2J9;Q6W2J9-4;Q6W2J9-2;H7BYY2;Q6W2J9-3	6.4499	1.83876	0.000186039	0.941179	0.0241612	FALSE	21	Q6W2J9	BCOR complex [GO:0140261]; nucleoplasm [GO:0005654]; nucleus [GO:0005634]	SUBCELLULAR LOCATION: Nucleus {ECO:0000269|PubMed:10898795}.	Nucleoplasm		BCOR complex [GO:0140261]; nucleoplasm [GO:0005654]; nucleus [GO:0005634];SUBCELLULAR LOCATION: Nucleus {ECO:0000269|PubMed:10898795}.;Nucleoplasm;
BCORL1	52	BCORL1	Q5H9F3-3;A0A075B6Q3;Q5H9F3;Q5H9F3-2	8.65726	3.22302	0.000749838	0.278566	0.21626	FALSE	3	Q5H9F3	nucleoplasm [GO:0005654]; nucleus [GO:0005634]; plasma membrane [GO:0005886]	SUBCELLULAR LOCATION: Nucleus {ECO:0000269|PubMed:17379597}.	Nucleoplasm	Plasma membrane	nucleoplasm [GO:0005654]; nucleus [GO:0005634]; plasma membrane [GO:0005886];SUBCELLULAR LOCATION: Nucleus {ECO:0000269|PubMed:17379597}.;Nucleoplasm;Plasma membrane
BET1	49	BET1	O15155;C9JTT8;Q68DU7;H7C1N3;O15155-2	4.25264	2.10706	0.00712681	0.182683	0.181361	FALSE	1	O15155	endoplasmic reticulum membrane [GO:0005789]; endoplasmic reticulum-Golgi intermediate compartment membrane [GO:0033116]; Golgi membrane [GO:0000139]; membrane [GO:0016020]; SNARE complex [GO:0031201]; transport vesicle [GO:0030133]	SUBCELLULAR LOCATION: Endoplasmic reticulum membrane {ECO:0000250}; Single-pass type IV membrane protein {ECO:0000250}. Golgi apparatus, cis-Golgi network membrane {ECO:0000250}. Golgi apparatus membrane {ECO:0000250}. Note=Concentrated most in the intermediate compartment/cis-Golgi network and the cis-Golgi cisternae 1 and 2. Greatly reduced in concentration at the trans end of the Golgi apparat…			endoplasmic reticulum membrane [GO:0005789]; endoplasmic reticulum-Golgi intermediate compartment membrane [GO:0033116]; Golgi membrane [GO:0000139]; membrane [GO:0016020]; SNARE complex [GO:0031201]; transport vesicle [GO:0030133];SUBCELLULAR LOCATION: Endoplasmic reticulum membrane {ECO:0000250}; Single-pass type IV membrane protein {ECO:0000250}. Golgi apparatus, cis-Golgi network membrane {EC…
BMI1	9	BMI1	R4GMX3;P35226	3.32101	0.902616	0.00123033	0.0305637	0.164621	FALSE	8	R4GMX3	cytosol [GO:0005829]; nuclear body [GO:0016604]; PRC1 complex [GO:0035102]	SUBCELLULAR LOCATION: Nucleus {ECO:0000256|ARBA:ARBA00004123}.	Nuclear bodies;Nucleoplasm	Cytosol;Nucleoli	cytosol [GO:0005829]; nuclear body [GO:0016604]; PRC1 complex [GO:0035102];SUBCELLULAR LOCATION: Nucleus {ECO:0000256|ARBA:ARBA00004123}.;Nuclear bodies;Nucleoplasm;Cytosol;Nucleoli
BMI1	36	BMI1	R4GMX3;P35226	2.48661	0.629608	0.000822252	0.0305637	0.164621	FALSE	8	R4GMX3	cytosol [GO:0005829]; nuclear body [GO:0016604]; PRC1 complex [GO:0035102]	SUBCELLULAR LOCATION: Nucleus {ECO:0000256|ARBA:ARBA00004123}.	Nuclear bodies;Nucleoplasm	Cytosol;Nucleoli	cytosol [GO:0005829]; nuclear body [GO:0016604]; PRC1 complex [GO:0035102];SUBCELLULAR LOCATION: Nucleus {ECO:0000256|ARBA:ARBA00004123}.;Nuclear bodies;Nucleoplasm;Cytosol;Nucleoli
BOP1	9	BOP1	Q14137;Q14137-2	5.82133	2.36049	0.00563878	1.57675	0.0878289	FALSE	29	Q14137	chromosome [GO:0005694]; nucleolus [GO:0005730]; nucleoplasm [GO:0005654]; PeBoW complex [GO:0070545]; preribosome, large subunit precursor [GO:0030687]; ribonucleoprotein complex [GO:1990904]	SUBCELLULAR LOCATION: Nucleus, nucleolus {ECO:0000255|HAMAP-Rule:MF_03027, ECO:0000269|PubMed:12429849}. Nucleus, nucleoplasm {ECO:0000255|HAMAP-Rule:MF_03027, ECO:0000269|PubMed:12429849}.	Nucleoli;Nucleoli rim	Mitotic chromosome;Nucleoplasm	chromosome [GO:0005694]; nucleolus [GO:0005730]; nucleoplasm [GO:0005654]; PeBoW complex [GO:0070545]; preribosome, large subunit precursor [GO:0030687]; ribonucleoprotein complex [GO:1990904];SUBCELLULAR LOCATION: Nucleus, nucleolus {ECO:0000255|HAMAP-Rule:MF_03027, ECO:0000269|PubMed:12429849}. Nucleus, nucleoplasm {ECO:0000255|HAMAP-Rule:MF_03027, ECO:0000269|PubMed:12429849}.;Nucleoli;Nucleol…
BRMS1	63	BRMS1	Q9HCU9;E9PJF5;H0YCF7;G5E9I4	15.0307	2.62524	2.72914e-95	0.312426	0.197524	FALSE	11	Q9HCU9	cytoplasm [GO:0005737]; nucleoplasm [GO:0005654]; nucleus [GO:0005634]; Sin3-type complex [GO:0070822]	SUBCELLULAR LOCATION: Nucleus. Cytoplasm. Note=Predominantly nuclear.	Centrosome		cytoplasm [GO:0005737]; nucleoplasm [GO:0005654]; nucleus [GO:0005634]; Sin3-type complex [GO:0070822];SUBCELLULAR LOCATION: Nucleus. Cytoplasm. Note=Predominantly nuclear.;Centrosome;
BRMS1L	63	BRMS1L	Q5PSV4;Q5PSV4-2;H0YHD0	21.5201	4.90158	9.80691e-38	0.324162	0.192817	FALSE	9	Q5PSV4	nucleus [GO:0005634]; Sin3-type complex [GO:0070822]	SUBCELLULAR LOCATION: Nucleus {ECO:0000305}.	Nucleoplasm		nucleus [GO:0005634]; Sin3-type complex [GO:0070822];SUBCELLULAR LOCATION: Nucleus {ECO:0000305}.;Nucleoplasm;
BUD13	4	BUD13	Q9BRD0;Q9BRD0-2	2.58095	0.645116	0.00282238	0.616901	7.89359e-06	FALSE	31	Q9BRD0	nucleoplasm [GO:0005654]; nucleus [GO:0005634]; RES complex [GO:0070274]; spliceosomal complex [GO:0005681]; U2 snRNP [GO:0005686]; U2-type precatalytic spliceosome [GO:0071005]; U2-type spliceosomal complex [GO:0005684]	SUBCELLULAR LOCATION: Nucleus {ECO:0000269|PubMed:29360106, ECO:0000269|PubMed:29361316}.	Nucleoplasm		nucleoplasm [GO:0005654]; nucleus [GO:0005634]; RES complex [GO:0070274]; spliceosomal complex [GO:0005681]; U2 snRNP [GO:0005686]; U2-type precatalytic spliceosome [GO:0071005]; U2-type spliceosomal complex [GO:0005684];SUBCELLULAR LOCATION: Nucleus {ECO:0000269|PubMed:29360106, ECO:0000269|PubMed:29361316}.;Nucleoplasm;
BUD13	12	BUD13	Q9BRD0;Q9BRD0-2	4.34595	0.607656	0.000324084	0.616901	7.89359e-06	FALSE	31	Q9BRD0	nucleoplasm [GO:0005654]; nucleus [GO:0005634]; RES complex [GO:0070274]; spliceosomal complex [GO:0005681]; U2 snRNP [GO:0005686]; U2-type precatalytic spliceosome [GO:0071005]; U2-type spliceosomal complex [GO:0005684]	SUBCELLULAR LOCATION: Nucleus {ECO:0000269|PubMed:29360106, ECO:0000269|PubMed:29361316}.	Nucleoplasm		nucleoplasm [GO:0005654]; nucleus [GO:0005634]; RES complex [GO:0070274]; spliceosomal complex [GO:0005681]; U2 snRNP [GO:0005686]; U2-type precatalytic spliceosome [GO:0071005]; U2-type spliceosomal complex [GO:0005684];SUBCELLULAR LOCATION: Nucleus {ECO:0000269|PubMed:29360106, ECO:0000269|PubMed:29361316}.;Nucleoplasm;
BUD13	28	BUD13	Q9BRD0;Q9BRD0-2	1.96274	0.659353	0.00690934	0.616901	7.89359e-06	FALSE	31	Q9BRD0	nucleoplasm [GO:0005654]; nucleus [GO:0005634]; RES complex [GO:0070274]; spliceosomal complex [GO:0005681]; U2 snRNP [GO:0005686]; U2-type precatalytic spliceosome [GO:0071005]; U2-type spliceosomal complex [GO:0005684]	SUBCELLULAR LOCATION: Nucleus {ECO:0000269|PubMed:29360106, ECO:0000269|PubMed:29361316}.	Nucleoplasm		nucleoplasm [GO:0005654]; nucleus [GO:0005634]; RES complex [GO:0070274]; spliceosomal complex [GO:0005681]; U2 snRNP [GO:0005686]; U2-type precatalytic spliceosome [GO:0071005]; U2-type spliceosomal complex [GO:0005684];SUBCELLULAR LOCATION: Nucleus {ECO:0000269|PubMed:29360106, ECO:0000269|PubMed:29361316}.;Nucleoplasm;
C12orf57	12	C12orf57	Q99622;F5GXW5;U3KQ07;U3KQ85	8.22259	2.63217	0.000569404	3.33839	0.0761979	FALSE	4	Q99622	cytoplasm [GO:0005737]; nuclear speck [GO:0016607]	SUBCELLULAR LOCATION: Cytoplasm {ECO:0000269|PubMed:23453666}.	Nuclear speckles		cytoplasm [GO:0005737]; nuclear speck [GO:0016607];SUBCELLULAR LOCATION: Cytoplasm {ECO:0000269|PubMed:23453666}.;Nuclear speckles;
C1QBP	4	C1QBP	Q07021;I3L3Q7;I3L3B0	6.94608	1.02353	3.90249e-05	1.37603	1.03043e-36	FALSE	11	Q07021	cell surface [GO:0009986]; cytoplasm [GO:0005737]; cytosol [GO:0005829]; extracellular region [GO:0005576]; membrane [GO:0016020]; mitochondrial matrix [GO:0005759]; mitochondrion [GO:0005739]; nucleolus [GO:0005730]; nucleus [GO:0005634]; plasma membrane [GO:0005886]	SUBCELLULAR LOCATION: Mitochondrion matrix {ECO:0000269|PubMed:15031724, ECO:0000269|PubMed:17486078, ECO:0000269|PubMed:19164550, ECO:0000269|PubMed:9305894}. Nucleus {ECO:0000269|PubMed:18676636, ECO:0000269|PubMed:9299613}. Nucleus, nucleolus {ECO:0000269|PubMed:21536856, ECO:0000269|PubMed:32958672}. Cell membrane {ECO:0000269|PubMed:10747014, ECO:0000269|PubMed:11493647, ECO:0000269|PubMed:1…	Plasma membrane	Mitochondria	cell surface [GO:0009986]; cytoplasm [GO:0005737]; cytosol [GO:0005829]; extracellular region [GO:0005576]; membrane [GO:0016020]; mitochondrial matrix [GO:0005759]; mitochondrion [GO:0005739]; nucleolus [GO:0005730]; nucleus [GO:0005634]; plasma membrane [GO:0005886];SUBCELLULAR LOCATION: Mitochondrion matrix {ECO:0000269|PubMed:15031724, ECO:0000269|PubMed:17486078, ECO:0000269|PubMed:19164550,…
C1QBP	7	C1QBP	Q07021;I3L3Q7;I3L3B0	2.74481	0.821953	0.00403959	1.37603	1.03043e-36	FALSE	11	Q07021	cell surface [GO:0009986]; cytoplasm [GO:0005737]; cytosol [GO:0005829]; extracellular region [GO:0005576]; membrane [GO:0016020]; mitochondrial matrix [GO:0005759]; mitochondrion [GO:0005739]; nucleolus [GO:0005730]; nucleus [GO:0005634]; plasma membrane [GO:0005886]	SUBCELLULAR LOCATION: Mitochondrion matrix {ECO:0000269|PubMed:15031724, ECO:0000269|PubMed:17486078, ECO:0000269|PubMed:19164550, ECO:0000269|PubMed:9305894}. Nucleus {ECO:0000269|PubMed:18676636, ECO:0000269|PubMed:9299613}. Nucleus, nucleolus {ECO:0000269|PubMed:21536856, ECO:0000269|PubMed:32958672}. Cell membrane {ECO:0000269|PubMed:10747014, ECO:0000269|PubMed:11493647, ECO:0000269|PubMed:1…	Plasma membrane	Mitochondria	cell surface [GO:0009986]; cytoplasm [GO:0005737]; cytosol [GO:0005829]; extracellular region [GO:0005576]; membrane [GO:0016020]; mitochondrial matrix [GO:0005759]; mitochondrion [GO:0005739]; nucleolus [GO:0005730]; nucleus [GO:0005634]; plasma membrane [GO:0005886];SUBCELLULAR LOCATION: Mitochondrion matrix {ECO:0000269|PubMed:15031724, ECO:0000269|PubMed:17486078, ECO:0000269|PubMed:19164550,…
CABIN1	44	CABIN1	Q9Y6J0;A0A087WWW8;Q9Y6J0-2	13.1917	4.64915	0.00248845	0.284643	0.18448	FALSE	52	Q9Y6J0	aggresome [GO:0016235]; cytosol [GO:0005829]; HIR complex [GO:0000417]; nucleoplasm [GO:0005654]; nucleus [GO:0005634]	SUBCELLULAR LOCATION: Nucleus {ECO:0000269|PubMed:9655484}.	Cytosol;Nucleoplasm		aggresome [GO:0016235]; cytosol [GO:0005829]; HIR complex [GO:0000417]; nucleoplasm [GO:0005654]; nucleus [GO:0005634];SUBCELLULAR LOCATION: Nucleus {ECO:0000269|PubMed:9655484}.;Cytosol;Nucleoplasm;
CABIN1	63	CABIN1	Q9Y6J0;A0A087WWW8;Q9Y6J0-2	18.6776	3.78002	2.60005e-80	0.284643	0.18448	FALSE	52	Q9Y6J0	aggresome [GO:0016235]; cytosol [GO:0005829]; HIR complex [GO:0000417]; nucleoplasm [GO:0005654]; nucleus [GO:0005634]	SUBCELLULAR LOCATION: Nucleus {ECO:0000269|PubMed:9655484}.	Cytosol;Nucleoplasm		aggresome [GO:0016235]; cytosol [GO:0005829]; HIR complex [GO:0000417]; nucleoplasm [GO:0005654]; nucleus [GO:0005634];SUBCELLULAR LOCATION: Nucleus {ECO:0000269|PubMed:9655484}.;Cytosol;Nucleoplasm;
CAD	12	CAD	P27708;F8VPD4	1.25871	0.424139	0.00517805	0.33913	4.48432e-06	FALSE	102	P27708	cell projection [GO:0042995]; cytoplasm [GO:0005737]; cytosol [GO:0005829]; extracellular exosome [GO:0070062]; membrane [GO:0016020]; neuronal cell body [GO:0043025]; nuclear matrix [GO:0016363]; nucleus [GO:0005634]; protein-containing complex [GO:0032991]; terminal bouton [GO:0043195]	SUBCELLULAR LOCATION: Cytoplasm {ECO:0000269|PubMed:15890648}. Nucleus {ECO:0000269|PubMed:15890648}. Note=Cytosolic and unphosphorylated in resting cells, translocates to the nucleus in response to EGF stimulation, nuclear import promotes optimal cell growth.	Cytosol		cell projection [GO:0042995]; cytoplasm [GO:0005737]; cytosol [GO:0005829]; extracellular exosome [GO:0070062]; membrane [GO:0016020]; neuronal cell body [GO:0043025]; nuclear matrix [GO:0016363]; nucleus [GO:0005634]; protein-containing complex [GO:0032991]; terminal bouton [GO:0043195];SUBCELLULAR LOCATION: Cytoplasm {ECO:0000269|PubMed:15890648}. Nucleus {ECO:0000269|PubMed:15890648}. Note=Cyt…
CAD	23	CAD	P27708;F8VPD4	1.18456	0.415338	0.0068053	0.33913	4.48432e-06	FALSE	102	P27708	cell projection [GO:0042995]; cytoplasm [GO:0005737]; cytosol [GO:0005829]; extracellular exosome [GO:0070062]; membrane [GO:0016020]; neuronal cell body [GO:0043025]; nuclear matrix [GO:0016363]; nucleus [GO:0005634]; protein-containing complex [GO:0032991]; terminal bouton [GO:0043195]	SUBCELLULAR LOCATION: Cytoplasm {ECO:0000269|PubMed:15890648}. Nucleus {ECO:0000269|PubMed:15890648}. Note=Cytosolic and unphosphorylated in resting cells, translocates to the nucleus in response to EGF stimulation, nuclear import promotes optimal cell growth.	Cytosol		cell projection [GO:0042995]; cytoplasm [GO:0005737]; cytosol [GO:0005829]; extracellular exosome [GO:0070062]; membrane [GO:0016020]; neuronal cell body [GO:0043025]; nuclear matrix [GO:0016363]; nucleus [GO:0005634]; protein-containing complex [GO:0032991]; terminal bouton [GO:0043195];SUBCELLULAR LOCATION: Cytoplasm {ECO:0000269|PubMed:15890648}. Nucleus {ECO:0000269|PubMed:15890648}. Note=Cyt…
CAMK2D	12	CAMK2D	Q13557;Q13557-8;D6R938;E9PBG7;E9PF82;Q13557-12;Q13557-10;Q13557-6;Q13557-11;Q13557-3;Q13557-9;Q13557-5;Q13557-4;H0Y9C2	3.33	0.960967	0.00264499	1.20935	0.00105837	FALSE	10	Q13557	calcium- and calmodulin-dependent protein kinase complex [GO:0005954]; cytoplasm [GO:0005737]; cytosol [GO:0005829]; endocytic vesicle membrane [GO:0030666]; membrane [GO:0016020]; neuron projection [GO:0043005]; nucleoplasm [GO:0005654]; nucleus [GO:0005634]; sarcolemma [GO:0042383]; sarcoplasmic reticulum membrane [GO:0033017]	SUBCELLULAR LOCATION: Cell membrane, sarcolemma {ECO:0000305}; Peripheral membrane protein {ECO:0000305}; Cytoplasmic side {ECO:0000305}. Sarcoplasmic reticulum membrane {ECO:0000305}; Peripheral membrane protein {ECO:0000305}; Cytoplasmic side {ECO:0000305}.	Plasma membrane	Cell Junctions;Cytosol	calcium- and calmodulin-dependent protein kinase complex [GO:0005954]; cytoplasm [GO:0005737]; cytosol [GO:0005829]; endocytic vesicle membrane [GO:0030666]; membrane [GO:0016020]; neuron projection [GO:0043005]; nucleoplasm [GO:0005654]; nucleus [GO:0005634]; sarcolemma [GO:0042383]; sarcoplasmic reticulum membrane [GO:0033017];SUBCELLULAR LOCATION: Cell membrane, sarcolemma {ECO:0000305}; Perip…
CAMK2G	12	CAMK2G	A0A0A0MS52;Q13555-6;Q13555-2;Q13555-8;Q13555;Q13555-5;Q13555-9;Q5SWX3;A0A0A0MT11;Q13555-4;Q13555-10;Q13555-3;Q13555-7;Q8WU40;H0Y6G2	3.65738	1.02227	0.00217991	1.28524	0.00011979	FALSE	16	A0A0A0MS52	calcium- and calmodulin-dependent protein kinase complex [GO:0005954]; cytoplasm [GO:0005737]; cytosol [GO:0005829]; endocytic vesicle membrane [GO:0030666]; membrane [GO:0016020]; neuron projection [GO:0043005]; nucleoplasm [GO:0005654]; sarcoplasmic reticulum membrane [GO:0033017]	SUBCELLULAR LOCATION: Sarcoplasmic reticulum membrane {ECO:0000305}; Peripheral membrane protein {ECO:0000305}; Cytoplasmic side {ECO:0000305}.	Plasma membrane	Cell Junctions;Cytosol	calcium- and calmodulin-dependent protein kinase complex [GO:0005954]; cytoplasm [GO:0005737]; cytosol [GO:0005829]; endocytic vesicle membrane [GO:0030666]; membrane [GO:0016020]; neuron projection [GO:0043005]; nucleoplasm [GO:0005654]; sarcoplasmic reticulum membrane [GO:0033017];SUBCELLULAR LOCATION: Sarcoplasmic reticulum membrane {ECO:0000305}; Peripheral membrane protein {ECO:0000305}; Cyt…
CANX	50	CANX	P27824;P27824-2;P27824-3	5.24917	1.11278	0.00107058	3.60937	2.8387e-283	TRUE	42	P27824	endoplasmic reticulum [GO:0005783]; endoplasmic reticulum lumen [GO:0005788]; endoplasmic reticulum membrane [GO:0005789]; endoplasmic reticulum quality control compartment [GO:0044322]; extracellular exosome [GO:0070062]; lumenal side of endoplasmic reticulum membrane [GO:0098553]; melanosome membrane [GO:0033162]; membrane [GO:0016020]; mitochondria-associated endoplasmic reticulum membrane [GO…	SUBCELLULAR LOCATION: Endoplasmic reticulum membrane {ECO:0000269|PubMed:22314232}; Single-pass type I membrane protein {ECO:0000255}. Mitochondrion membrane {ECO:0000250|UniProtKB:P24643}; Single-pass type I membrane protein {ECO:0000255}. Melanosome membrane {ECO:0000269|PubMed:12643545, ECO:0000269|PubMed:17081065}; Single-pass type I membrane protein {ECO:0000255}. Note=Identified by mass spe…	Endoplasmic reticulum		endoplasmic reticulum [GO:0005783]; endoplasmic reticulum lumen [GO:0005788]; endoplasmic reticulum membrane [GO:0005789]; endoplasmic reticulum quality control compartment [GO:0044322]; extracellular exosome [GO:0070062]; lumenal side of endoplasmic reticulum membrane [GO:0098553]; melanosome membrane [GO:0033162]; membrane [GO:0016020]; mitochondria-associated endoplasmic reticulum membrane [GO…
CAP1	49	CAP1	Q01518	3.62756	1.02133	0.00262274	0.998321	0.00793759	FALSE	31	Q01518	azurophil granule lumen [GO:0035578]; cortical actin cytoskeleton [GO:0030864]; cytoplasm [GO:0005737]; extracellular exosome [GO:0070062]; extracellular region [GO:0005576]; focal adhesion [GO:0005925]; plasma membrane [GO:0005886]	SUBCELLULAR LOCATION: Cell membrane {ECO:0000250}; Peripheral membrane protein {ECO:0000250}.	Cytosol		azurophil granule lumen [GO:0035578]; cortical actin cytoskeleton [GO:0030864]; cytoplasm [GO:0005737]; extracellular exosome [GO:0070062]; extracellular region [GO:0005576]; focal adhesion [GO:0005925]; plasma membrane [GO:0005886];SUBCELLULAR LOCATION: Cell membrane {ECO:0000250}; Peripheral membrane protein {ECO:0000250}.;Cytosol;
CBLL1	4	CBLL1	Q75N03;Q75N03-2;C9J2P9	11.3461	3.13528	7.22985e-06	0.0964978	0.195165	FALSE	6	Q75N03	cytoplasm [GO:0005737]; cytosol [GO:0005829]; nuclear speck [GO:0016607]; nucleus [GO:0005634]; RNA N6-methyladenosine methyltransferase complex [GO:0036396]; ubiquitin ligase complex [GO:0000151]	SUBCELLULAR LOCATION: Nucleus speckle {ECO:0000269|PubMed:24100041}. Nucleus, nucleoplasm {ECO:0000269|PubMed:24100041}. Cytoplasm {ECO:0000250|UniProtKB:Q9JIY2}. Note=Mainly nuclear with some fraction located in the cytoplasm. ZC3H13 is required to anchor component of the MACOM subcomplex, such as VIRMA, in the nucleus. {ECO:0000250|UniProtKB:Q9JIY2}.	Nuclear speckles		cytoplasm [GO:0005737]; cytosol [GO:0005829]; nuclear speck [GO:0016607]; nucleus [GO:0005634]; RNA N6-methyladenosine methyltransferase complex [GO:0036396]; ubiquitin ligase complex [GO:0000151];SUBCELLULAR LOCATION: Nucleus speckle {ECO:0000269|PubMed:24100041}. Nucleus, nucleoplasm {ECO:0000269|PubMed:24100041}. Cytoplasm {ECO:0000250|UniProtKB:Q9JIY2}. Note=Mainly nuclear with some fraction …
CBWD1;CBWD2;CBWD5;CBWD3;CBWD6;CBWD7	9	CBWD1	Q9BRT8;Q8IUF1;C9J3G2;Q9BRT8-3;Q5RIA9;Q5JTY5;Q4V339;A0A087X140;A0A087WWG3;A0A0A6YYH9;Q5RIB0;H0Y5V3;A0A0A0MRU4;Q5RIA9-3;Q9BRT8-2;Q5JTY5-2;F2Z2T4;A0A0B4J2F1	8.01523	2.5681	0.000490021	0.195749	0.1988	FALSE	5	Q9BRT8	cytoplasm [GO:0005737]; nucleus [GO:0005634]	SUBCELLULAR LOCATION: Nucleus {ECO:0000250|UniProtKB:Q8VEH6}.			cytoplasm [GO:0005737]; nucleus [GO:0005634];SUBCELLULAR LOCATION: Nucleus {ECO:0000250|UniProtKB:Q8VEH6}.;;
CBX1	63	CBX1	P83916;J3KS05;B5MD17;K7ELA4	3.42088	0.514212	0.000128852	0.355385	0.0236986	FALSE	11	P83916	chromatin [GO:0000785]; chromocenter [GO:0010369]; chromosome, centromeric region [GO:0000775]; chromosome, telomeric region [GO:0000781]; female pronucleus [GO:0001939]; heterochromatin [GO:0000792]; intracellular membrane-bounded organelle [GO:0043231]; male pronucleus [GO:0001940]; nuclear body [GO:0016604]; nucleoplasm [GO:0005654]; nucleus [GO:0005634]; pericentric heterochromatin [GO:000572…	SUBCELLULAR LOCATION: Nucleus {ECO:0000269|PubMed:10460410, ECO:0000269|PubMed:28977666, ECO:0000269|PubMed:9169582}. Note=Unassociated with chromosomes during mitosis.	Nuclear bodies;Nucleoplasm		chromatin [GO:0000785]; chromocenter [GO:0010369]; chromosome, centromeric region [GO:0000775]; chromosome, telomeric region [GO:0000781]; female pronucleus [GO:0001939]; heterochromatin [GO:0000792]; intracellular membrane-bounded organelle [GO:0043231]; male pronucleus [GO:0001940]; nuclear body [GO:0016604]; nucleoplasm [GO:0005654]; nucleus [GO:0005634]; pericentric heterochromatin [GO:000572…
CBX3	9	CBX3	Q13185	1.77779	0.558644	0.00345709	0.463404	0.00342247	FALSE	9	Q13185	chromatin [GO:0000785]; chromatin lock complex [GO:0061793]; chromosome, centromeric region [GO:0000775]; chromosome, telomeric region [GO:0000781]; condensed chromosome, centromeric region [GO:0000779]; euchromatin [GO:0000791]; heterochromatin [GO:0000792]; nuclear envelope [GO:0005635]; nuclear inner membrane [GO:0005637]; nucleoplasm [GO:0005654]; nucleus [GO:0005634]; pericentric heterochrom…	SUBCELLULAR LOCATION: Nucleus {ECO:0000269|PubMed:28977666}. Note=Associates with euchromatin and is largely excluded from constitutive heterochromatin. May be associated with microtubules and mitotic poles during mitosis (Potential). {ECO:0000305}.	Nucleoplasm	Nuclear bodies	chromatin [GO:0000785]; chromatin lock complex [GO:0061793]; chromosome, centromeric region [GO:0000775]; chromosome, telomeric region [GO:0000781]; condensed chromosome, centromeric region [GO:0000779]; euchromatin [GO:0000791]; heterochromatin [GO:0000792]; nuclear envelope [GO:0005635]; nuclear inner membrane [GO:0005637]; nucleoplasm [GO:0005654]; nucleus [GO:0005634]; pericentric heterochrom…
CBX3	63	CBX3	Q13185	3.51798	0.571608	0.000107163	0.463404	0.00342247	FALSE	9	Q13185	chromatin [GO:0000785]; chromatin lock complex [GO:0061793]; chromosome, centromeric region [GO:0000775]; chromosome, telomeric region [GO:0000781]; condensed chromosome, centromeric region [GO:0000779]; euchromatin [GO:0000791]; heterochromatin [GO:0000792]; nuclear envelope [GO:0005635]; nuclear inner membrane [GO:0005637]; nucleoplasm [GO:0005654]; nucleus [GO:0005634]; pericentric heterochrom…	SUBCELLULAR LOCATION: Nucleus {ECO:0000269|PubMed:28977666}. Note=Associates with euchromatin and is largely excluded from constitutive heterochromatin. May be associated with microtubules and mitotic poles during mitosis (Potential). {ECO:0000305}.	Nucleoplasm	Nuclear bodies	chromatin [GO:0000785]; chromatin lock complex [GO:0061793]; chromosome, centromeric region [GO:0000775]; chromosome, telomeric region [GO:0000781]; condensed chromosome, centromeric region [GO:0000779]; euchromatin [GO:0000791]; heterochromatin [GO:0000792]; nuclear envelope [GO:0005635]; nuclear inner membrane [GO:0005637]; nucleoplasm [GO:0005654]; nucleus [GO:0005634]; pericentric heterochrom…
CBX4	4	CBX4	O00257;O00257-3	6.61289	2.28077	0.00165302	0.928513	0.163528	FALSE	14	O00257	nuclear body [GO:0016604]; nuclear speck [GO:0016607]; nucleoplasm [GO:0005654]; nucleus [GO:0005634]; PcG protein complex [GO:0031519]; PRC1 complex [GO:0035102]	SUBCELLULAR LOCATION: Nucleus {ECO:0000269|PubMed:12679040, ECO:0000269|PubMed:17018294, ECO:0000269|PubMed:18927235, ECO:0000269|PubMed:21282530}. Nucleus speckle {ECO:0000269|PubMed:19266028}. Note=Localization to nuclear polycomb bodies is required for ZNF131 sumoylation (PubMed:22467880). Localized in distinct foci on chromatin (PubMed:18927235). {ECO:0000269|PubMed:18927235, ECO:0000269|PubM…	Nucleoplasm	Nuclear bodies	nuclear body [GO:0016604]; nuclear speck [GO:0016607]; nucleoplasm [GO:0005654]; nucleus [GO:0005634]; PcG protein complex [GO:0031519]; PRC1 complex [GO:0035102];SUBCELLULAR LOCATION: Nucleus {ECO:0000269|PubMed:12679040, ECO:0000269|PubMed:17018294, ECO:0000269|PubMed:18927235, ECO:0000269|PubMed:21282530}. Nucleus speckle {ECO:0000269|PubMed:19266028}. Note=Localization to nuclear polycomb bod…
CBX4	9	CBX4	O00257;O00257-3	6.08517	2.39744	0.00206147	0.928513	0.163528	FALSE	14	O00257	nuclear body [GO:0016604]; nuclear speck [GO:0016607]; nucleoplasm [GO:0005654]; nucleus [GO:0005634]; PcG protein complex [GO:0031519]; PRC1 complex [GO:0035102]	SUBCELLULAR LOCATION: Nucleus {ECO:0000269|PubMed:12679040, ECO:0000269|PubMed:17018294, ECO:0000269|PubMed:18927235, ECO:0000269|PubMed:21282530}. Nucleus speckle {ECO:0000269|PubMed:19266028}. Note=Localization to nuclear polycomb bodies is required for ZNF131 sumoylation (PubMed:22467880). Localized in distinct foci on chromatin (PubMed:18927235). {ECO:0000269|PubMed:18927235, ECO:0000269|PubM…	Nucleoplasm	Nuclear bodies	nuclear body [GO:0016604]; nuclear speck [GO:0016607]; nucleoplasm [GO:0005654]; nucleus [GO:0005634]; PcG protein complex [GO:0031519]; PRC1 complex [GO:0035102];SUBCELLULAR LOCATION: Nucleus {ECO:0000269|PubMed:12679040, ECO:0000269|PubMed:17018294, ECO:0000269|PubMed:18927235, ECO:0000269|PubMed:21282530}. Nucleus speckle {ECO:0000269|PubMed:19266028}. Note=Localization to nuclear polycomb bod…
CBX4	12	CBX4	O00257;O00257-3	6.83389	2.20766	0.00113288	0.928513	0.163528	FALSE	14	O00257	nuclear body [GO:0016604]; nuclear speck [GO:0016607]; nucleoplasm [GO:0005654]; nucleus [GO:0005634]; PcG protein complex [GO:0031519]; PRC1 complex [GO:0035102]	SUBCELLULAR LOCATION: Nucleus {ECO:0000269|PubMed:12679040, ECO:0000269|PubMed:17018294, ECO:0000269|PubMed:18927235, ECO:0000269|PubMed:21282530}. Nucleus speckle {ECO:0000269|PubMed:19266028}. Note=Localization to nuclear polycomb bodies is required for ZNF131 sumoylation (PubMed:22467880). Localized in distinct foci on chromatin (PubMed:18927235). {ECO:0000269|PubMed:18927235, ECO:0000269|PubM…	Nucleoplasm	Nuclear bodies	nuclear body [GO:0016604]; nuclear speck [GO:0016607]; nucleoplasm [GO:0005654]; nucleus [GO:0005634]; PcG protein complex [GO:0031519]; PRC1 complex [GO:0035102];SUBCELLULAR LOCATION: Nucleus {ECO:0000269|PubMed:12679040, ECO:0000269|PubMed:17018294, ECO:0000269|PubMed:18927235, ECO:0000269|PubMed:21282530}. Nucleus speckle {ECO:0000269|PubMed:19266028}. Note=Localization to nuclear polycomb bod…
CBX4	52	CBX4	O00257;O00257-3	5.18527	2.29431	0.00531892	0.928513	0.163528	FALSE	14	O00257	nuclear body [GO:0016604]; nuclear speck [GO:0016607]; nucleoplasm [GO:0005654]; nucleus [GO:0005634]; PcG protein complex [GO:0031519]; PRC1 complex [GO:0035102]	SUBCELLULAR LOCATION: Nucleus {ECO:0000269|PubMed:12679040, ECO:0000269|PubMed:17018294, ECO:0000269|PubMed:18927235, ECO:0000269|PubMed:21282530}. Nucleus speckle {ECO:0000269|PubMed:19266028}. Note=Localization to nuclear polycomb bodies is required for ZNF131 sumoylation (PubMed:22467880). Localized in distinct foci on chromatin (PubMed:18927235). {ECO:0000269|PubMed:18927235, ECO:0000269|PubM…	Nucleoplasm	Nuclear bodies	nuclear body [GO:0016604]; nuclear speck [GO:0016607]; nucleoplasm [GO:0005654]; nucleus [GO:0005634]; PcG protein complex [GO:0031519]; PRC1 complex [GO:0035102];SUBCELLULAR LOCATION: Nucleus {ECO:0000269|PubMed:12679040, ECO:0000269|PubMed:17018294, ECO:0000269|PubMed:18927235, ECO:0000269|PubMed:21282530}. Nucleus speckle {ECO:0000269|PubMed:19266028}. Note=Localization to nuclear polycomb bod…
CBX5	63	CBX5	P45973	3.61555	0.572517	0.000155246	0.87236	7.15517e-27	FALSE	14	P45973	chromocenter [GO:0010369]; chromosome, telomeric region [GO:0000781]; heterochromatin [GO:0000792]; histone deacetylase complex [GO:0000118]; histone methyltransferase complex [GO:0035097]; kinetochore [GO:0000776]; nuclear envelope [GO:0005635]; nucleolus [GO:0005730]; nucleoplasm [GO:0005654]; nucleus [GO:0005634]; pericentric heterochromatin [GO:0005721]; protein-containing complex [GO:0032991…	SUBCELLULAR LOCATION: Nucleus {ECO:0000269|PubMed:10460410, ECO:0000269|PubMed:19617346, ECO:0000269|PubMed:28977666}. Chromosome {ECO:0000269|PubMed:10460410}. Chromosome, centromere {ECO:0000269|PubMed:10460410, ECO:0000269|PubMed:21346195}. Note=Colocalizes with HNRNPU in the nucleus (PubMed:19617346). Component of centromeric and pericentromeric heterochromatin. Associates with chromosomes du…	Nucleoplasm		chromocenter [GO:0010369]; chromosome, telomeric region [GO:0000781]; heterochromatin [GO:0000792]; histone deacetylase complex [GO:0000118]; histone methyltransferase complex [GO:0035097]; kinetochore [GO:0000776]; nuclear envelope [GO:0005635]; nucleolus [GO:0005730]; nucleoplasm [GO:0005654]; nucleus [GO:0005634]; pericentric heterochromatin [GO:0005721]; protein-containing complex [GO:0032991…
CBX8	9	CBX8	Q9HC52;C9J6K3	2.2919	0.670463	0.00285572	0.0236779	0.153473	FALSE	23	Q9HC52	chromatin [GO:0000785]; heterochromatin [GO:0000792]; nucleoplasm [GO:0005654]; nucleus [GO:0005634]; PcG protein complex [GO:0031519]; PRC1 complex [GO:0035102]	SUBCELLULAR LOCATION: Nucleus {ECO:0000269|PubMed:21282530}.	Nucleoplasm		chromatin [GO:0000785]; heterochromatin [GO:0000792]; nucleoplasm [GO:0005654]; nucleus [GO:0005634]; PcG protein complex [GO:0031519]; PRC1 complex [GO:0035102];SUBCELLULAR LOCATION: Nucleus {ECO:0000269|PubMed:21282530}.;Nucleoplasm;
CBX8	36	CBX8	Q9HC52;C9J6K3	2.33196	0.606783	0.00140453	0.0236779	0.153473	FALSE	23	Q9HC52	chromatin [GO:0000785]; heterochromatin [GO:0000792]; nucleoplasm [GO:0005654]; nucleus [GO:0005634]; PcG protein complex [GO:0031519]; PRC1 complex [GO:0035102]	SUBCELLULAR LOCATION: Nucleus {ECO:0000269|PubMed:21282530}.	Nucleoplasm		chromatin [GO:0000785]; heterochromatin [GO:0000792]; nucleoplasm [GO:0005654]; nucleus [GO:0005634]; PcG protein complex [GO:0031519]; PRC1 complex [GO:0035102];SUBCELLULAR LOCATION: Nucleus {ECO:0000269|PubMed:21282530}.;Nucleoplasm;
CBX8	51	CBX8	Q9HC52;C9J6K3	1.76588	0.541253	0.00377785	0.0236779	0.153473	FALSE	23	Q9HC52	chromatin [GO:0000785]; heterochromatin [GO:0000792]; nucleoplasm [GO:0005654]; nucleus [GO:0005634]; PcG protein complex [GO:0031519]; PRC1 complex [GO:0035102]	SUBCELLULAR LOCATION: Nucleus {ECO:0000269|PubMed:21282530}.	Nucleoplasm		chromatin [GO:0000785]; heterochromatin [GO:0000792]; nucleoplasm [GO:0005654]; nucleus [GO:0005634]; PcG protein complex [GO:0031519]; PRC1 complex [GO:0035102];SUBCELLULAR LOCATION: Nucleus {ECO:0000269|PubMed:21282530}.;Nucleoplasm;
CCAR1	63	CCAR1	Q8IX12;Q8IX12-2;A0A0C4DGG8;F5H2E6;F5H1H2	4.21578	0.952181	0.00297891	3.9703	4.69014e-266	TRUE	38	Q8IX12	nuclear envelope lumen [GO:0005641]; nucleoplasm [GO:0005654]; nucleus [GO:0005634]; perinuclear region of cytoplasm [GO:0048471]	SUBCELLULAR LOCATION: Cytoplasm, perinuclear region {ECO:0000269|PubMed:12816952}.	Nucleoplasm	Golgi apparatus	nuclear envelope lumen [GO:0005641]; nucleoplasm [GO:0005654]; nucleus [GO:0005634]; perinuclear region of cytoplasm [GO:0048471];SUBCELLULAR LOCATION: Cytoplasm, perinuclear region {ECO:0000269|PubMed:12816952}.;Nucleoplasm;Golgi apparatus
CCDC12	12	CCDC12	Q8WUD4;J3KR35;C9JUN5;S4R331	2.08275	0.67366	0.00450376	0.690921	3.34111e-05	FALSE	9	Q8WUD4	nucleoplasm [GO:0005654]; post-mRNA release spliceosomal complex [GO:0071014]; U2-type spliceosomal complex [GO:0005684]		Nucleoplasm		nucleoplasm [GO:0005654]; post-mRNA release spliceosomal complex [GO:0071014]; U2-type spliceosomal complex [GO:0005684];;Nucleoplasm;
CCDC130	12	CCDC130	P13994;K7ELI4;K7ES43	9.89803	2.71116	4.23008e-05	0.245434	0.188121	FALSE	4	P13994	post-mRNA release spliceosomal complex [GO:0071014]; U2-type spliceosomal complex [GO:0005684]	SUBCELLULAR LOCATION: Nucleus {ECO:0000250|UniProtKB:Q9BW85}.			post-mRNA release spliceosomal complex [GO:0071014]; U2-type spliceosomal complex [GO:0005684];SUBCELLULAR LOCATION: Nucleus {ECO:0000250|UniProtKB:Q9BW85}.;;
CCDC177	4	CCDC177	Q9NQR7	13.6305	2.82487	1.71832e-17	0.365509	0.222708	FALSE	14	Q9NQR7					unknown
CCDC177	14	CCDC177	Q9NQR7	11.0192	3.64416	0.00334111	0.365509	0.222708	FALSE	14	Q9NQR7					unknown
CCDC77	4	CCDC77	Q9BR77;Q9BR77-2;F5H0W5	6.66076	2.1378	0.000108917	1.74058	0.0489967	FALSE	8	Q9BR77	centrosome [GO:0005813]; membrane [GO:0016020]		Nuclear membrane		centrosome [GO:0005813]; membrane [GO:0016020];;Nuclear membrane;
CCDC77	9	CCDC77	Q9BR77;Q9BR77-2;F5H0W5	6.53055	2.54316	0.000345117	1.74058	0.0489967	FALSE	8	Q9BR77	centrosome [GO:0005813]; membrane [GO:0016020]		Nuclear membrane		centrosome [GO:0005813]; membrane [GO:0016020];;Nuclear membrane;
CCDC77	12	CCDC77	Q9BR77;Q9BR77-2;F5H0W5	6.74479	2.26217	0.000330677	1.74058	0.0489967	FALSE	8	Q9BR77	centrosome [GO:0005813]; membrane [GO:0016020]		Nuclear membrane		centrosome [GO:0005813]; membrane [GO:0016020];;Nuclear membrane;
CCDC86	63	CCDC86	Q9H6F5	1.19729	0.435877	0.0077733	0.096377	0.0977677	FALSE	25	Q9H6F5	chromosome [GO:0005694]; nucleolus [GO:0005730]; nucleoplasm [GO:0005654]; nucleus [GO:0005634]	SUBCELLULAR LOCATION: Nucleus {ECO:0000250}.	Mitotic chromosome;Nucleoli;Nucleoli rim	Nucleoplasm	chromosome [GO:0005694]; nucleolus [GO:0005730]; nucleoplasm [GO:0005654]; nucleus [GO:0005634];SUBCELLULAR LOCATION: Nucleus {ECO:0000250}.;Mitotic chromosome;Nucleoli;Nucleoli rim;Nucleoplasm
CCDC9	16	CCDC9	Q9Y3X0	5.15481	2.56106	0.00749862	0.253405	0.192427	FALSE	1	Q9Y3X0	exon-exon junction complex [GO:0035145]		Cytosol		exon-exon junction complex [GO:0035145];;Cytosol;
CCDC9B	4	C15orf52	Q6ZUT6;Q6ZUT6-4;Q6ZUT6-2	12.8808	3.03103	3.90814e-08	0.276302	0.205002	FALSE	9	Q6ZUT6			Cytosol;Nucleoplasm		;;Cytosol;Nucleoplasm;
CCDC9B	12	C15orf52	Q6ZUT6;Q6ZUT6-4;Q6ZUT6-2	9.09403	3.42117	0.00290907	0.276302	0.205002	FALSE	9	Q6ZUT6			Cytosol;Nucleoplasm		;;Cytosol;Nucleoplasm;
CCDC9B	28	C15orf52	Q6ZUT6;Q6ZUT6-4;Q6ZUT6-2	7.82298	3.56188	0.00893125	0.276302	0.205002	FALSE	9	Q6ZUT6			Cytosol;Nucleoplasm		;;Cytosol;Nucleoplasm;
CCNC	10	CCNC	P24863;J3KP90;E5RFK5;G5E954;P24863-2;H0YBQ5;E5RFX8;E5RI39	19.0761	5.08546	2.77634e-13	0.315277	0.178862	FALSE	9	P24863	CKM complex [GO:1990508]; cyclin-dependent protein kinase holoenzyme complex [GO:0000307]; mediator complex [GO:0016592]; nucleoplasm [GO:0005654]; nucleus [GO:0005634]	SUBCELLULAR LOCATION: Nucleus {ECO:0000305}.	Nucleoplasm	Cytosol	CKM complex [GO:1990508]; cyclin-dependent protein kinase holoenzyme complex [GO:0000307]; mediator complex [GO:0016592]; nucleoplasm [GO:0005654]; nucleus [GO:0005634];SUBCELLULAR LOCATION: Nucleus {ECO:0000305}.;Nucleoplasm;Cytosol
CCNT1	28	CCNT1	O60563	6.01564	1.93834	0.00106416	1.43631	0.0781934	FALSE	12	O60563	cyclin/CDK positive transcription elongation factor complex [GO:0008024]; cytosol [GO:0005829]; nucleoplasm [GO:0005654]; nucleus [GO:0005634]; P-TEFb complex [GO:0070691]	SUBCELLULAR LOCATION: Nucleus {ECO:0000269|PubMed:12944466, ECO:0000269|PubMed:29849146}.	Nucleoplasm		cyclin/CDK positive transcription elongation factor complex [GO:0008024]; cytosol [GO:0005829]; nucleoplasm [GO:0005654]; nucleus [GO:0005634]; P-TEFb complex [GO:0070691];SUBCELLULAR LOCATION: Nucleus {ECO:0000269|PubMed:12944466, ECO:0000269|PubMed:29849146}.;Nucleoplasm;
CCSER2	12	CCSER2	Q9H7U1-3;Q9H7U1;Q9H7U1-2	11.5515	3.50704	7.7425e-05	0.295551	0.206498	FALSE	6	Q9H7U1	cytoplasm [GO:0005737]; microtubule cytoskeleton [GO:0015630]	SUBCELLULAR LOCATION: Cytoplasm, cytoskeleton {ECO:0000250|UniProtKB:Q3UHI0}. Note=Associates with microtubules in interphase. Has diffuse expression throughout the cell during mitosis. {ECO:0000250|UniProtKB:Q3UHI0}.	Cytosol;Nucleoplasm		cytoplasm [GO:0005737]; microtubule cytoskeleton [GO:0015630];SUBCELLULAR LOCATION: Cytoplasm, cytoskeleton {ECO:0000250|UniProtKB:Q3UHI0}. Note=Associates with microtubules in interphase. Has diffuse expression throughout the cell during mitosis. {ECO:0000250|UniProtKB:Q3UHI0}.;Cytosol;Nucleoplasm;
CDC16	4	CDC16	Q13042;Q13042-3;Q13042-2;Q5T8C6;Q13042-4	10.9801	2.73741	9.03e-06	0.316507	0.204981	FALSE	12	Q13042	anaphase-promoting complex [GO:0005680]; centrosome [GO:0005813]; cytoplasm [GO:0005737]; cytosol [GO:0005829]; mitotic spindle [GO:0072686]; nucleoplasm [GO:0005654]	SUBCELLULAR LOCATION: Cytoplasm, cytoskeleton, microtubule organizing center, centrosome {ECO:0000269|PubMed:7736578}. Cytoplasm, cytoskeleton, spindle {ECO:0000269|PubMed:7736578}. Note=Colocalizes with CDC27 to the centrosome at all stages of the cell cycle and to the mitotic spindle.			anaphase-promoting complex [GO:0005680]; centrosome [GO:0005813]; cytoplasm [GO:0005737]; cytosol [GO:0005829]; mitotic spindle [GO:0072686]; nucleoplasm [GO:0005654];SUBCELLULAR LOCATION: Cytoplasm, cytoskeleton, microtubule organizing center, centrosome {ECO:0000269|PubMed:7736578}. Cytoplasm, cytoskeleton, spindle {ECO:0000269|PubMed:7736578}. Note=Colocalizes with CDC27 to the centrosome at a…
CDC16	9	CDC16	Q13042;Q13042-3;Q13042-2;Q5T8C6;Q13042-4	10.4726	2.90145	0.000114602	0.316507	0.204981	FALSE	12	Q13042	anaphase-promoting complex [GO:0005680]; centrosome [GO:0005813]; cytoplasm [GO:0005737]; cytosol [GO:0005829]; mitotic spindle [GO:0072686]; nucleoplasm [GO:0005654]	SUBCELLULAR LOCATION: Cytoplasm, cytoskeleton, microtubule organizing center, centrosome {ECO:0000269|PubMed:7736578}. Cytoplasm, cytoskeleton, spindle {ECO:0000269|PubMed:7736578}. Note=Colocalizes with CDC27 to the centrosome at all stages of the cell cycle and to the mitotic spindle.			anaphase-promoting complex [GO:0005680]; centrosome [GO:0005813]; cytoplasm [GO:0005737]; cytosol [GO:0005829]; mitotic spindle [GO:0072686]; nucleoplasm [GO:0005654];SUBCELLULAR LOCATION: Cytoplasm, cytoskeleton, microtubule organizing center, centrosome {ECO:0000269|PubMed:7736578}. Cytoplasm, cytoskeleton, spindle {ECO:0000269|PubMed:7736578}. Note=Colocalizes with CDC27 to the centrosome at a…
CDC23	4	CDC23	Q9UJX2;Q9UJX2-3	10.6868	2.88612	0.000103845	0.431682	0.220089	FALSE	13	Q9UJX2	anaphase-promoting complex [GO:0005680]; cytosol [GO:0005829]; nucleoplasm [GO:0005654]				anaphase-promoting complex [GO:0005680]; cytosol [GO:0005829]; nucleoplasm [GO:0005654];;;
CDC23	9	CDC23	Q9UJX2;Q9UJX2-3	10.0973	3.06492	0.000397439	0.431682	0.220089	FALSE	13	Q9UJX2	anaphase-promoting complex [GO:0005680]; cytosol [GO:0005829]; nucleoplasm [GO:0005654]				anaphase-promoting complex [GO:0005680]; cytosol [GO:0005829]; nucleoplasm [GO:0005654];;;
CDC26	4	CDC26	Q8NHZ8	9.1466	3.48681	0.00408342	0.277631	0.211667	FALSE	2	Q8NHZ8	anaphase-promoting complex [GO:0005680]; cytosol [GO:0005829]; nucleoplasm [GO:0005654]	SUBCELLULAR LOCATION: Nucleus {ECO:0000250}.	Nucleoplasm		anaphase-promoting complex [GO:0005680]; cytosol [GO:0005829]; nucleoplasm [GO:0005654];SUBCELLULAR LOCATION: Nucleus {ECO:0000250}.;Nucleoplasm;
CDC27	4	CDC27	P30260;P30260-2;G5EA36	6.68791	2.12646	8.27715e-05	2.28752	0.0219448	FALSE	17	P30260	anaphase-promoting complex [GO:0005680]; centrosome [GO:0005813]; cytoplasm [GO:0005737]; cytosol [GO:0005829]; mitotic spindle [GO:0072686]; nucleoplasm [GO:0005654]; nucleus [GO:0005634]; spindle [GO:0005819]	SUBCELLULAR LOCATION: Nucleus {ECO:0000269|PubMed:18445686}. Cytoplasm, cytoskeleton, spindle {ECO:0000269|PubMed:18445686}.	Nucleoplasm		anaphase-promoting complex [GO:0005680]; centrosome [GO:0005813]; cytoplasm [GO:0005737]; cytosol [GO:0005829]; mitotic spindle [GO:0072686]; nucleoplasm [GO:0005654]; nucleus [GO:0005634]; spindle [GO:0005819];SUBCELLULAR LOCATION: Nucleus {ECO:0000269|PubMed:18445686}. Cytoplasm, cytoskeleton, spindle {ECO:0000269|PubMed:18445686}.;Nucleoplasm;
CDC27	9	CDC27	P30260;P30260-2;G5EA36	7.36408	2.28426	0.000128904	2.28752	0.0219448	FALSE	17	P30260	anaphase-promoting complex [GO:0005680]; centrosome [GO:0005813]; cytoplasm [GO:0005737]; cytosol [GO:0005829]; mitotic spindle [GO:0072686]; nucleoplasm [GO:0005654]; nucleus [GO:0005634]; spindle [GO:0005819]	SUBCELLULAR LOCATION: Nucleus {ECO:0000269|PubMed:18445686}. Cytoplasm, cytoskeleton, spindle {ECO:0000269|PubMed:18445686}.	Nucleoplasm		anaphase-promoting complex [GO:0005680]; centrosome [GO:0005813]; cytoplasm [GO:0005737]; cytosol [GO:0005829]; mitotic spindle [GO:0072686]; nucleoplasm [GO:0005654]; nucleus [GO:0005634]; spindle [GO:0005819];SUBCELLULAR LOCATION: Nucleus {ECO:0000269|PubMed:18445686}. Cytoplasm, cytoskeleton, spindle {ECO:0000269|PubMed:18445686}.;Nucleoplasm;
CDC40	12	CDC40	O60508;Q5SRN1	1.8705	0.625028	0.00683046	0.994867	8.63155e-39	FALSE	23	O60508	catalytic step 2 spliceosome [GO:0071013]; nuclear speck [GO:0016607]; nucleoplasm [GO:0005654]; U2-type catalytic step 2 spliceosome [GO:0071007]	SUBCELLULAR LOCATION: Nucleus {ECO:0000269|PubMed:28076346, ECO:0000269|PubMed:28502770, ECO:0000269|PubMed:29301961, ECO:0000269|PubMed:29360106, ECO:0000269|PubMed:29361316, ECO:0000269|PubMed:30705154}. Nucleus speckle {ECO:0000269|PubMed:9830021}.	Nucleoplasm		catalytic step 2 spliceosome [GO:0071013]; nuclear speck [GO:0016607]; nucleoplasm [GO:0005654]; U2-type catalytic step 2 spliceosome [GO:0071007];SUBCELLULAR LOCATION: Nucleus {ECO:0000269|PubMed:28076346, ECO:0000269|PubMed:28502770, ECO:0000269|PubMed:29301961, ECO:0000269|PubMed:29360106, ECO:0000269|PubMed:29361316, ECO:0000269|PubMed:30705154}. Nucleus speckle {ECO:0000269|PubMed:9830021}.;…
CDC7	49	CDC7	O00311	3.14614	1.88833	0.00783714	1.11919	0.0303426	FALSE	5	O00311	cytoplasm [GO:0005737]; intercellular bridge [GO:0045171]; mitotic spindle [GO:0072686]; nucleoplasm [GO:0005654]; nucleus [GO:0005634]	SUBCELLULAR LOCATION: Nucleus {ECO:0000305|PubMed:27401717}.	Nucleoplasm	Cytokinetic bridge;Mitotic spindle	cytoplasm [GO:0005737]; intercellular bridge [GO:0045171]; mitotic spindle [GO:0072686]; nucleoplasm [GO:0005654]; nucleus [GO:0005634];SUBCELLULAR LOCATION: Nucleus {ECO:0000305|PubMed:27401717}.;Nucleoplasm;Cytokinetic bridge;Mitotic spindle
CDK19	10	CDK19	Q9BWU1;Q9BWU1-2;F6QTA4;Q5JQZ9	10.9805	2.60764	1.90228e-05	0.308455	0.21999	FALSE	14	Q9BWU1	CKM complex [GO:1990508]; cytosol [GO:0005829]; nucleoplasm [GO:0005654]; nucleus [GO:0005634]; perinuclear region of cytoplasm [GO:0048471]	SUBCELLULAR LOCATION: Cytoplasm {ECO:0000269|PubMed:32330417}. Cytoplasm, perinuclear region {ECO:0000269|PubMed:32330417}. Nucleus {ECO:0000269|PubMed:32330417}.	Cytosol	Nucleoplasm	CKM complex [GO:1990508]; cytosol [GO:0005829]; nucleoplasm [GO:0005654]; nucleus [GO:0005634]; perinuclear region of cytoplasm [GO:0048471];SUBCELLULAR LOCATION: Cytoplasm {ECO:0000269|PubMed:32330417}. Cytoplasm, perinuclear region {ECO:0000269|PubMed:32330417}. Nucleus {ECO:0000269|PubMed:32330417}.;Cytosol;Nucleoplasm
CDK2AP1	63	CDK2AP1	O14519;F5GZF0;O14519-2	9.5327	1.75258	1.10434e-158	4.71225	3.96889e-39	TRUE	4	O14519	chromatin [GO:0000785]; cytoplasm [GO:0005737]; cytosol [GO:0005829]; nucleoplasm [GO:0005654]; nucleus [GO:0005634]; NuRD complex [GO:0016581]; perinuclear region of cytoplasm [GO:0048471]	SUBCELLULAR LOCATION: Nucleus {ECO:0000269|PubMed:20523938, ECO:0000269|PubMed:28977666, ECO:0000269|PubMed:33283408}. Chromosome {ECO:0000269|PubMed:20523938}.	Nucleoplasm		chromatin [GO:0000785]; cytoplasm [GO:0005737]; cytosol [GO:0005829]; nucleoplasm [GO:0005654]; nucleus [GO:0005634]; NuRD complex [GO:0016581]; perinuclear region of cytoplasm [GO:0048471];SUBCELLULAR LOCATION: Nucleus {ECO:0000269|PubMed:20523938, ECO:0000269|PubMed:28977666, ECO:0000269|PubMed:33283408}. Chromosome {ECO:0000269|PubMed:20523938}.;Nucleoplasm;
CDK4	9	CDK4	P11802;F8VYH9;F8VTV8;F8VWX7;F8W1L8;F8VZ51	11.7941	5.80833	0.00263039	0.280391	0.220432	FALSE	4	P11802	bicellular tight junction [GO:0005923]; chromatin [GO:0000785]; cyclin D1-CDK4 complex [GO:0097128]; cyclin D2-CDK4 complex [GO:0097129]; cyclin D3-CDK4 complex [GO:0097130]; cyclin-dependent protein kinase holoenzyme complex [GO:0000307]; cytoplasm [GO:0005737]; cytosol [GO:0005829]; nuclear membrane [GO:0031965]; nucleolus [GO:0005730]; nucleoplasm [GO:0005654]; nucleus [GO:0005634]; transcript…	SUBCELLULAR LOCATION: Cytoplasm {ECO:0000269|PubMed:18827403}. Nucleus {ECO:0000269|PubMed:18827403, ECO:0000269|PubMed:20399237, ECO:0000269|PubMed:9106657}. Nucleus membrane {ECO:0000269|PubMed:18827403}. Note=Cytoplasmic when non-complexed. Forms a cyclin D-CDK4 complex in the cytoplasm as cells progress through G(1) phase. The complex accumulates on the nuclear membrane and enters the nucleus…	Cytosol	Nuclear membrane;Nucleoli;Nucleoplasm	bicellular tight junction [GO:0005923]; chromatin [GO:0000785]; cyclin D1-CDK4 complex [GO:0097128]; cyclin D2-CDK4 complex [GO:0097129]; cyclin D3-CDK4 complex [GO:0097130]; cyclin-dependent protein kinase holoenzyme complex [GO:0000307]; cytoplasm [GO:0005737]; cytosol [GO:0005829]; nuclear membrane [GO:0031965]; nucleolus [GO:0005730]; nucleoplasm [GO:0005654]; nucleus [GO:0005634]; transcript…
CDK8	10	CDK8	P49336;P49336-2	11.2655	2.64553	1.56048e-11	0.309848	0.209839	FALSE	7	P49336	CKM complex [GO:1990508]; mediator complex [GO:0016592]; nucleolus [GO:0005730]; nucleoplasm [GO:0005654]; nucleus [GO:0005634]; protein-containing complex [GO:0032991]; ubiquitin ligase complex [GO:0000151]	SUBCELLULAR LOCATION: Nucleus {ECO:0000305}.	Nucleoplasm		CKM complex [GO:1990508]; mediator complex [GO:0016592]; nucleolus [GO:0005730]; nucleoplasm [GO:0005654]; nucleus [GO:0005634]; protein-containing complex [GO:0032991]; ubiquitin ligase complex [GO:0000151];SUBCELLULAR LOCATION: Nucleus {ECO:0000305}.;Nucleoplasm;
CEBPZ	36	CEBPZ	Q03701	4.21701	1.04976	0.00158238	3.81982	1.76581e-115	TRUE	40	Q03701	CCAAT-binding factor complex [GO:0016602]; nucleus [GO:0005634]	SUBCELLULAR LOCATION: Nucleus.	Vesicles	Nucleoplasm	CCAAT-binding factor complex [GO:0016602]; nucleus [GO:0005634];SUBCELLULAR LOCATION: Nucleus.;Vesicles;Nucleoplasm
CENPA	63	CENPA	P49450;F8WD88;P49450-2	13.4426	5.58289	8.238e-05	0.255101	0.198377	FALSE	4	P49450	CENP-A containing nucleosome [GO:0043505]; chromosome, centromeric region [GO:0000775]; condensed chromosome, centromeric region [GO:0000779]; cytosol [GO:0005829]; nucleoplasm [GO:0005654]; nucleosome [GO:0000786]; nucleus [GO:0005634]; pericentric heterochromatin [GO:0005721]	SUBCELLULAR LOCATION: Nucleus {ECO:0000269|PubMed:14667408, ECO:0000269|PubMed:25556658, ECO:0000269|PubMed:9024683}. Chromosome, centromere {ECO:0000269|PubMed:11756469, ECO:0000269|PubMed:15282608, ECO:0000269|PubMed:15475964, ECO:0000269|PubMed:15702419, ECO:0000269|PubMed:17651496, ECO:0000269|PubMed:18072184, ECO:0000269|PubMed:19114591, ECO:0000269|PubMed:20739937, ECO:0000269|PubMed:217434…	Nucleoplasm		CENP-A containing nucleosome [GO:0043505]; chromosome, centromeric region [GO:0000775]; condensed chromosome, centromeric region [GO:0000779]; cytosol [GO:0005829]; nucleoplasm [GO:0005654]; nucleosome [GO:0000786]; nucleus [GO:0005634]; pericentric heterochromatin [GO:0005721];SUBCELLULAR LOCATION: Nucleus {ECO:0000269|PubMed:14667408, ECO:0000269|PubMed:25556658, ECO:0000269|PubMed:9024683}. Ch…
CENPB	9	CENPB	P07199	3.21999	1.07437	0.00179626	1.90908	8.91886e-13	FALSE	11	P07199	chromosome [GO:0005694]; chromosome, centromeric region [GO:0000775]; condensed chromosome, centromeric region [GO:0000779]; nuclear body [GO:0016604]; nucleoplasm [GO:0005654]; nucleus [GO:0005634]; pericentric heterochromatin [GO:0005721]	SUBCELLULAR LOCATION: Nucleus {ECO:0000255|PROSITE-ProRule:PRU00320, ECO:0000255|PROSITE-ProRule:PRU00583, ECO:0000269|PubMed:18072184}. Chromosome, centromere {ECO:0000269|PubMed:18072184}.	Nuclear bodies	Nucleoplasm	chromosome [GO:0005694]; chromosome, centromeric region [GO:0000775]; condensed chromosome, centromeric region [GO:0000779]; nuclear body [GO:0016604]; nucleoplasm [GO:0005654]; nucleus [GO:0005634]; pericentric heterochromatin [GO:0005721];SUBCELLULAR LOCATION: Nucleus {ECO:0000255|PROSITE-ProRule:PRU00320, ECO:0000255|PROSITE-ProRule:PRU00583, ECO:0000269|PubMed:18072184}. Chromosome, centromer…
CEP128	12	CEP128	Q6ZU80;Q6ZU80-1;H0YJE3	10.6141	2.98658	3.31563e-05	0.171149	0.19428	FALSE	23	Q6ZU80	centriolar subdistal appendage [GO:0120103]; centriole [GO:0005814]; centrosome [GO:0005813]; Golgi apparatus [GO:0005794]; nuclear membrane [GO:0031965]; spindle pole [GO:0000922]	SUBCELLULAR LOCATION: Cytoplasm, cytoskeleton, microtubule organizing center, centrosome {ECO:0000269|PubMed:14654843}. Cytoplasm, cytoskeleton, microtubule organizing center, centrosome, centriole {ECO:0000269|PubMed:21399614}. Cytoplasm, cytoskeleton, spindle pole {ECO:0000269|PubMed:21399614}. Note=Associates with the mother centriole.	Centrosome		centriolar subdistal appendage [GO:0120103]; centriole [GO:0005814]; centrosome [GO:0005813]; Golgi apparatus [GO:0005794]; nuclear membrane [GO:0031965]; spindle pole [GO:0000922];SUBCELLULAR LOCATION: Cytoplasm, cytoskeleton, microtubule organizing center, centrosome {ECO:0000269|PubMed:14654843}. Cytoplasm, cytoskeleton, microtubule organizing center, centrosome, centriole {ECO:0000269|PubMed:…
CEP131	9	CEP131	Q9UPN4;Q9UPN4-2;I3L2J8;Q9UPN4-3;I3L2X7	7.33226	2.82498	0.000360857	1.4946	0.0820143	FALSE	16	Q9UPN4	acrosomal vesicle [GO:0001669]; centriolar satellite [GO:0034451]; centriole [GO:0005814]; centrosome [GO:0005813]; ciliary basal body [GO:0036064]; ciliary transition zone [GO:0035869]; cytosol [GO:0005829]; manchette [GO:0002177]; nuclear membrane [GO:0031965]; nucleoplasm [GO:0005654]; sperm head-tail coupling apparatus [GO:0120212]	SUBCELLULAR LOCATION: Cytoplasm, cytoskeleton, microtubule organizing center, centrosome {ECO:0000269|PubMed:14654843, ECO:0000269|PubMed:27224062, ECO:0000269|PubMed:30538148, ECO:0000269|PubMed:30804208}. Cytoplasm, cytoskeleton, microtubule organizing center, centrosome, centriolar satellite {ECO:0000269|PubMed:26297806, ECO:0000269|PubMed:26616734, ECO:0000269|PubMed:30804208, ECO:0000269|Pub…	Centriolar satellite	Nuclear membrane;Nucleoplasm	acrosomal vesicle [GO:0001669]; centriolar satellite [GO:0034451]; centriole [GO:0005814]; centrosome [GO:0005813]; ciliary basal body [GO:0036064]; ciliary transition zone [GO:0035869]; cytosol [GO:0005829]; manchette [GO:0002177]; nuclear membrane [GO:0031965]; nucleoplasm [GO:0005654]; sperm head-tail coupling apparatus [GO:0120212];SUBCELLULAR LOCATION: Cytoplasm, cytoskeleton, microtubule or…
CEP131	12	CEP131	Q9UPN4;Q9UPN4-2;I3L2J8;Q9UPN4-3;I3L2X7	7.8585	2.40582	0.00018166	1.4946	0.0820143	FALSE	16	Q9UPN4	acrosomal vesicle [GO:0001669]; centriolar satellite [GO:0034451]; centriole [GO:0005814]; centrosome [GO:0005813]; ciliary basal body [GO:0036064]; ciliary transition zone [GO:0035869]; cytosol [GO:0005829]; manchette [GO:0002177]; nuclear membrane [GO:0031965]; nucleoplasm [GO:0005654]; sperm head-tail coupling apparatus [GO:0120212]	SUBCELLULAR LOCATION: Cytoplasm, cytoskeleton, microtubule organizing center, centrosome {ECO:0000269|PubMed:14654843, ECO:0000269|PubMed:27224062, ECO:0000269|PubMed:30538148, ECO:0000269|PubMed:30804208}. Cytoplasm, cytoskeleton, microtubule organizing center, centrosome, centriolar satellite {ECO:0000269|PubMed:26297806, ECO:0000269|PubMed:26616734, ECO:0000269|PubMed:30804208, ECO:0000269|Pub…	Centriolar satellite	Nuclear membrane;Nucleoplasm	acrosomal vesicle [GO:0001669]; centriolar satellite [GO:0034451]; centriole [GO:0005814]; centrosome [GO:0005813]; ciliary basal body [GO:0036064]; ciliary transition zone [GO:0035869]; cytosol [GO:0005829]; manchette [GO:0002177]; nuclear membrane [GO:0031965]; nucleoplasm [GO:0005654]; sperm head-tail coupling apparatus [GO:0120212];SUBCELLULAR LOCATION: Cytoplasm, cytoskeleton, microtubule or…
CEP131	66	CEP131	Q9UPN4;Q9UPN4-2;I3L2J8;Q9UPN4-3;I3L2X7	4.75531	2.20401	0.0048462	1.4946	0.0820143	FALSE	16	Q9UPN4	acrosomal vesicle [GO:0001669]; centriolar satellite [GO:0034451]; centriole [GO:0005814]; centrosome [GO:0005813]; ciliary basal body [GO:0036064]; ciliary transition zone [GO:0035869]; cytosol [GO:0005829]; manchette [GO:0002177]; nuclear membrane [GO:0031965]; nucleoplasm [GO:0005654]; sperm head-tail coupling apparatus [GO:0120212]	SUBCELLULAR LOCATION: Cytoplasm, cytoskeleton, microtubule organizing center, centrosome {ECO:0000269|PubMed:14654843, ECO:0000269|PubMed:27224062, ECO:0000269|PubMed:30538148, ECO:0000269|PubMed:30804208}. Cytoplasm, cytoskeleton, microtubule organizing center, centrosome, centriolar satellite {ECO:0000269|PubMed:26297806, ECO:0000269|PubMed:26616734, ECO:0000269|PubMed:30804208, ECO:0000269|Pub…	Centriolar satellite	Nuclear membrane;Nucleoplasm	acrosomal vesicle [GO:0001669]; centriolar satellite [GO:0034451]; centriole [GO:0005814]; centrosome [GO:0005813]; ciliary basal body [GO:0036064]; ciliary transition zone [GO:0035869]; cytosol [GO:0005829]; manchette [GO:0002177]; nuclear membrane [GO:0031965]; nucleoplasm [GO:0005654]; sperm head-tail coupling apparatus [GO:0120212];SUBCELLULAR LOCATION: Cytoplasm, cytoskeleton, microtubule or…
CEP135	38	CEP135	Q66GS9	13.1639	5.29073	0.0013017	0.252097	0.200363	FALSE	7	Q66GS9	centriole [GO:0005814]; centrosome [GO:0005813]; cytosol [GO:0005829]	SUBCELLULAR LOCATION: Cytoplasm, cytoskeleton, microtubule organizing center, centrosome, centriole {ECO:0000269|PubMed:14654843, ECO:0000269|PubMed:17681131, ECO:0000269|PubMed:32060285}. Note=During centriole biogenesis, it is concentrated within the proximal lumen of both parental centrioles and procentrioles.			centriole [GO:0005814]; centrosome [GO:0005813]; cytosol [GO:0005829];SUBCELLULAR LOCATION: Cytoplasm, cytoskeleton, microtubule organizing center, centrosome, centriole {ECO:0000269|PubMed:14654843, ECO:0000269|PubMed:17681131, ECO:0000269|PubMed:32060285}. Note=During centriole biogenesis, it is concentrated within the proximal lumen of both parental centrioles and procentrioles.;;
CEP170	4	CEP170	Q5SW79;H0Y2V6	1.40387	0.445174	0.00442989	0.483659	3.00974e-11	FALSE	66	Q5SW79	centriolar subdistal appendage [GO:0120103]; centriole [GO:0005814]; centrosome [GO:0005813]; cytosol [GO:0005829]; microtubule [GO:0005874]; spindle [GO:0005819]	SUBCELLULAR LOCATION: Cytoplasm, cytoskeleton, microtubule organizing center, centrosome {ECO:0000269|PubMed:30354798, ECO:0000269|PubMed:31789463}. Cytoplasm, cytoskeleton, microtubule organizing center, centrosome, centriole {ECO:0000269|PubMed:15616186, ECO:0000269|PubMed:23386061, ECO:0000269|PubMed:31789463}. Cytoplasm, cytoskeleton, spindle {ECO:0000269|PubMed:15616186}. Note=Associated wit…	Centrosome	Cytosol	centriolar subdistal appendage [GO:0120103]; centriole [GO:0005814]; centrosome [GO:0005813]; cytosol [GO:0005829]; microtubule [GO:0005874]; spindle [GO:0005819];SUBCELLULAR LOCATION: Cytoplasm, cytoskeleton, microtubule organizing center, centrosome {ECO:0000269|PubMed:30354798, ECO:0000269|PubMed:31789463}. Cytoplasm, cytoskeleton, microtubule organizing center, centrosome, centriole {ECO:0000…
CEP170	9	CEP170	Q5SW79;H0Y2V6	2.15891	0.481718	0.000939362	0.483659	3.00974e-11	FALSE	66	Q5SW79	centriolar subdistal appendage [GO:0120103]; centriole [GO:0005814]; centrosome [GO:0005813]; cytosol [GO:0005829]; microtubule [GO:0005874]; spindle [GO:0005819]	SUBCELLULAR LOCATION: Cytoplasm, cytoskeleton, microtubule organizing center, centrosome {ECO:0000269|PubMed:30354798, ECO:0000269|PubMed:31789463}. Cytoplasm, cytoskeleton, microtubule organizing center, centrosome, centriole {ECO:0000269|PubMed:15616186, ECO:0000269|PubMed:23386061, ECO:0000269|PubMed:31789463}. Cytoplasm, cytoskeleton, spindle {ECO:0000269|PubMed:15616186}. Note=Associated wit…	Centrosome	Cytosol	centriolar subdistal appendage [GO:0120103]; centriole [GO:0005814]; centrosome [GO:0005813]; cytosol [GO:0005829]; microtubule [GO:0005874]; spindle [GO:0005819];SUBCELLULAR LOCATION: Cytoplasm, cytoskeleton, microtubule organizing center, centrosome {ECO:0000269|PubMed:30354798, ECO:0000269|PubMed:31789463}. Cytoplasm, cytoskeleton, microtubule organizing center, centrosome, centriole {ECO:0000…
CEP170	12	CEP170	Q5SW79;H0Y2V6	1.51433	0.462127	0.00350106	0.483659	3.00974e-11	FALSE	66	Q5SW79	centriolar subdistal appendage [GO:0120103]; centriole [GO:0005814]; centrosome [GO:0005813]; cytosol [GO:0005829]; microtubule [GO:0005874]; spindle [GO:0005819]	SUBCELLULAR LOCATION: Cytoplasm, cytoskeleton, microtubule organizing center, centrosome {ECO:0000269|PubMed:30354798, ECO:0000269|PubMed:31789463}. Cytoplasm, cytoskeleton, microtubule organizing center, centrosome, centriole {ECO:0000269|PubMed:15616186, ECO:0000269|PubMed:23386061, ECO:0000269|PubMed:31789463}. Cytoplasm, cytoskeleton, spindle {ECO:0000269|PubMed:15616186}. Note=Associated wit…	Centrosome	Cytosol	centriolar subdistal appendage [GO:0120103]; centriole [GO:0005814]; centrosome [GO:0005813]; cytosol [GO:0005829]; microtubule [GO:0005874]; spindle [GO:0005819];SUBCELLULAR LOCATION: Cytoplasm, cytoskeleton, microtubule organizing center, centrosome {ECO:0000269|PubMed:30354798, ECO:0000269|PubMed:31789463}. Cytoplasm, cytoskeleton, microtubule organizing center, centrosome, centriole {ECO:0000…
CEP44	12	CEP44	Q9C0F1;Q9C0F1-2;D6RGX6	2.91782	1.03549	0.00512064	2.3584	1.18747e-83	FALSE	16	Q9C0F1	centriole [GO:0005814]; centrosome [GO:0005813]; cytoplasm [GO:0005737]; midbody [GO:0030496]; spindle pole [GO:0000922]	SUBCELLULAR LOCATION: Cytoplasm, cytoskeleton, microtubule organizing center, centrosome {ECO:0000269|PubMed:21399614, ECO:0000269|PubMed:31974111}. Cytoplasm, cytoskeleton, microtubule organizing center, centrosome, centriole {ECO:0000269|PubMed:31974111, ECO:0000269|PubMed:32060285}. Cytoplasm, cytoskeleton, spindle pole {ECO:0000269|PubMed:21399614}. Midbody {ECO:0000269|PubMed:21399614}. Note…			centriole [GO:0005814]; centrosome [GO:0005813]; cytoplasm [GO:0005737]; midbody [GO:0030496]; spindle pole [GO:0000922];SUBCELLULAR LOCATION: Cytoplasm, cytoskeleton, microtubule organizing center, centrosome {ECO:0000269|PubMed:21399614, ECO:0000269|PubMed:31974111}. Cytoplasm, cytoskeleton, microtubule organizing center, centrosome, centriole {ECO:0000269|PubMed:31974111, ECO:0000269|PubMed:32…
CEP78	4	CEP78	Q5JTW2;A8MST6;Q5JTW2-5;Q5JTW2-2;Q5JTW2-3	2.12162	0.84158	0.0051829	0.338179	0.0724073	FALSE	18	Q5JTW2	centriole [GO:0005814]; centrosome [GO:0005813]; ciliary basal body [GO:0036064]; cytosol [GO:0005829]	SUBCELLULAR LOCATION: Cytoplasm, cytoskeleton, microtubule organizing center, centrosome {ECO:0000269|PubMed:14654843}. Cytoplasm, cytoskeleton, microtubule organizing center, centrosome, centriole {ECO:0000269|PubMed:27246242}. Cytoplasm, cytoskeleton, cilium basal body {ECO:0000269|PubMed:27588451}. Note=Mainly localizes at the centriolar wall, but also found in the pericentriolar material (Pub…			centriole [GO:0005814]; centrosome [GO:0005813]; ciliary basal body [GO:0036064]; cytosol [GO:0005829];SUBCELLULAR LOCATION: Cytoplasm, cytoskeleton, microtubule organizing center, centrosome {ECO:0000269|PubMed:14654843}. Cytoplasm, cytoskeleton, microtubule organizing center, centrosome, centriole {ECO:0000269|PubMed:27246242}. Cytoplasm, cytoskeleton, cilium basal body {ECO:0000269|PubMed:2758…
CEP78	9	CEP78	Q5JTW2;A8MST6;Q5JTW2-5;Q5JTW2-2;Q5JTW2-3	5.64216	1.0573	8.65654e-26	0.338179	0.0724073	FALSE	18	Q5JTW2	centriole [GO:0005814]; centrosome [GO:0005813]; ciliary basal body [GO:0036064]; cytosol [GO:0005829]	SUBCELLULAR LOCATION: Cytoplasm, cytoskeleton, microtubule organizing center, centrosome {ECO:0000269|PubMed:14654843}. Cytoplasm, cytoskeleton, microtubule organizing center, centrosome, centriole {ECO:0000269|PubMed:27246242}. Cytoplasm, cytoskeleton, cilium basal body {ECO:0000269|PubMed:27588451}. Note=Mainly localizes at the centriolar wall, but also found in the pericentriolar material (Pub…			centriole [GO:0005814]; centrosome [GO:0005813]; ciliary basal body [GO:0036064]; cytosol [GO:0005829];SUBCELLULAR LOCATION: Cytoplasm, cytoskeleton, microtubule organizing center, centrosome {ECO:0000269|PubMed:14654843}. Cytoplasm, cytoskeleton, microtubule organizing center, centrosome, centriole {ECO:0000269|PubMed:27246242}. Cytoplasm, cytoskeleton, cilium basal body {ECO:0000269|PubMed:2758…
CEP78	12	CEP78	Q5JTW2;A8MST6;Q5JTW2-5;Q5JTW2-2;Q5JTW2-3	2.08045	0.833012	0.00789624	0.338179	0.0724073	FALSE	18	Q5JTW2	centriole [GO:0005814]; centrosome [GO:0005813]; ciliary basal body [GO:0036064]; cytosol [GO:0005829]	SUBCELLULAR LOCATION: Cytoplasm, cytoskeleton, microtubule organizing center, centrosome {ECO:0000269|PubMed:14654843}. Cytoplasm, cytoskeleton, microtubule organizing center, centrosome, centriole {ECO:0000269|PubMed:27246242}. Cytoplasm, cytoskeleton, cilium basal body {ECO:0000269|PubMed:27588451}. Note=Mainly localizes at the centriolar wall, but also found in the pericentriolar material (Pub…			centriole [GO:0005814]; centrosome [GO:0005813]; ciliary basal body [GO:0036064]; cytosol [GO:0005829];SUBCELLULAR LOCATION: Cytoplasm, cytoskeleton, microtubule organizing center, centrosome {ECO:0000269|PubMed:14654843}. Cytoplasm, cytoskeleton, microtubule organizing center, centrosome, centriole {ECO:0000269|PubMed:27246242}. Cytoplasm, cytoskeleton, cilium basal body {ECO:0000269|PubMed:2758…
CEPT1	49	CEPT1	Q9Y6K0;A0A0C4DGS9	6.8157	2.70259	0.00327111	0.415154	0.214932	FALSE	1	Q9Y6K0	endoplasmic reticulum membrane [GO:0005789]; Golgi apparatus [GO:0005794]; membrane [GO:0016020]; nuclear membrane [GO:0031965]	SUBCELLULAR LOCATION: Endoplasmic reticulum membrane {ECO:0000269|PubMed:12221122}; Multi-pass membrane protein {ECO:0000269|PubMed:12221122}. Nucleus membrane {ECO:0000269|PubMed:12221122}; Multi-pass membrane protein {ECO:0000269|PubMed:12221122}.			endoplasmic reticulum membrane [GO:0005789]; Golgi apparatus [GO:0005794]; membrane [GO:0016020]; nuclear membrane [GO:0031965];SUBCELLULAR LOCATION: Endoplasmic reticulum membrane {ECO:0000269|PubMed:12221122}; Multi-pass membrane protein {ECO:0000269|PubMed:12221122}. Nucleus membrane {ECO:0000269|PubMed:12221122}; Multi-pass membrane protein {ECO:0000269|PubMed:12221122}.;;
CETN3	9	CETN3	O15182;E5RK82;E5RJF8;H0YBL5;E5RH67;E5RFM2	6.41725	2.86729	0.00553112	0.843884	0.205352	FALSE	6	O15182	centriole [GO:0005814]; centrosome [GO:0005813]; ciliary basal body [GO:0036064]; cytoplasm [GO:0005737]; microtubule organizing center [GO:0005815]; nuclear pore nuclear basket [GO:0044615]; nucleolus [GO:0005730]; photoreceptor connecting cilium [GO:0032391]; transcription export complex 2 [GO:0070390]	SUBCELLULAR LOCATION: Cytoplasm, cytoskeleton, microtubule organizing center, centrosome {ECO:0000269|PubMed:14654843, ECO:0000269|PubMed:9256449}. Nucleus, nucleolus {ECO:0000303|PubMed:22307388}. Nucleus envelope {ECO:0000269|PubMed:23591820}. Nucleus, nuclear pore complex {ECO:0000269|PubMed:23591820}. Cytoplasm, cytoskeleton, microtubule organizing center, centrosome, centriole {ECO:0000269|P…	Centrosome		centriole [GO:0005814]; centrosome [GO:0005813]; ciliary basal body [GO:0036064]; cytoplasm [GO:0005737]; microtubule organizing center [GO:0005815]; nuclear pore nuclear basket [GO:0044615]; nucleolus [GO:0005730]; photoreceptor connecting cilium [GO:0032391]; transcription export complex 2 [GO:0070390];SUBCELLULAR LOCATION: Cytoplasm, cytoskeleton, microtubule organizing center, centrosome {ECO…
CHAF1B	63	CHAF1B	Q13112	10.4894	1.82542	1.13184e-05	7.19573	2.76753e-64	TRUE	16	Q13112	CAF-1 complex [GO:0033186]; chromatin [GO:0000785]; cytoplasm [GO:0005737]; nucleoplasm [GO:0005654]; nucleus [GO:0005634]; protein-containing complex [GO:0032991]	SUBCELLULAR LOCATION: Nucleus {ECO:0000269|PubMed:9614144}. Cytoplasm {ECO:0000269|PubMed:9614144}. Note=DNA replication foci. Cytoplasmic in M phase.	Nucleoplasm		CAF-1 complex [GO:0033186]; chromatin [GO:0000785]; cytoplasm [GO:0005737]; nucleoplasm [GO:0005654]; nucleus [GO:0005634]; protein-containing complex [GO:0032991];SUBCELLULAR LOCATION: Nucleus {ECO:0000269|PubMed:9614144}. Cytoplasm {ECO:0000269|PubMed:9614144}. Note=DNA replication foci. Cytoplasmic in M phase.;Nucleoplasm;
CHAMP1	63	CHAMP1	Q96JM3	2.09321	0.509101	0.00110343	0.0218353	0.167851	FALSE	61	Q96JM3	condensed chromosome [GO:0000793]; cytoplasm [GO:0005737]; kinetochore [GO:0000776]; nuclear body [GO:0016604]; nucleoplasm [GO:0005654]; nucleus [GO:0005634]; spindle [GO:0005819]	SUBCELLULAR LOCATION: Nucleus {ECO:0000269|PubMed:21063390}. Chromosome {ECO:0000269|PubMed:21063390}. Chromosome, centromere, kinetochore {ECO:0000269|PubMed:21063390}. Cytoplasm, cytoskeleton, spindle {ECO:0000269|PubMed:21063390}.	Nucleoplasm	Nuclear bodies	condensed chromosome [GO:0000793]; cytoplasm [GO:0005737]; kinetochore [GO:0000776]; nuclear body [GO:0016604]; nucleoplasm [GO:0005654]; nucleus [GO:0005634]; spindle [GO:0005819];SUBCELLULAR LOCATION: Nucleus {ECO:0000269|PubMed:21063390}. Chromosome {ECO:0000269|PubMed:21063390}. Chromosome, centromere, kinetochore {ECO:0000269|PubMed:21063390}. Cytoplasm, cytoskeleton, spindle {ECO:0000269|Pu…
CHCHD1	4	CHCHD1	Q96BP2	14.2214	2.25025	4.14636e-112	0.405916	0.213292	FALSE	3	Q96BP2	cytosol [GO:0005829]; fibrillar center [GO:0001650]; mitochondrial inner membrane [GO:0005743]; mitochondrial small ribosomal subunit [GO:0005763]; mitochondrion [GO:0005739]; nucleoplasm [GO:0005654]	SUBCELLULAR LOCATION: Mitochondrion {ECO:0000269|PubMed:23908630}. Nucleus {ECO:0000269|PubMed:15177562}.	Mitochondria;Nucleoplasm	Cytosol;Nucleoli fibrillar center	cytosol [GO:0005829]; fibrillar center [GO:0001650]; mitochondrial inner membrane [GO:0005743]; mitochondrial small ribosomal subunit [GO:0005763]; mitochondrion [GO:0005739]; nucleoplasm [GO:0005654];SUBCELLULAR LOCATION: Mitochondrion {ECO:0000269|PubMed:23908630}. Nucleus {ECO:0000269|PubMed:15177562}.;Mitochondria;Nucleoplasm;Cytosol;Nucleoli fibrillar center
CHCHD1	63	CHCHD1	Q96BP2	8.23372	2.36846	0.000218004	0.405916	0.213292	FALSE	3	Q96BP2	cytosol [GO:0005829]; fibrillar center [GO:0001650]; mitochondrial inner membrane [GO:0005743]; mitochondrial small ribosomal subunit [GO:0005763]; mitochondrion [GO:0005739]; nucleoplasm [GO:0005654]	SUBCELLULAR LOCATION: Mitochondrion {ECO:0000269|PubMed:23908630}. Nucleus {ECO:0000269|PubMed:15177562}.	Mitochondria;Nucleoplasm	Cytosol;Nucleoli fibrillar center	cytosol [GO:0005829]; fibrillar center [GO:0001650]; mitochondrial inner membrane [GO:0005743]; mitochondrial small ribosomal subunit [GO:0005763]; mitochondrion [GO:0005739]; nucleoplasm [GO:0005654];SUBCELLULAR LOCATION: Mitochondrion {ECO:0000269|PubMed:23908630}. Nucleus {ECO:0000269|PubMed:15177562}.;Mitochondria;Nucleoplasm;Cytosol;Nucleoli fibrillar center
CHCHD4	49	CHCHD4	Q8N4Q1;Q8N4Q1-2	7.78813	2.33384	0.000140358	0.150913	0.168688	FALSE	4	Q8N4Q1	mitochondrial intermembrane space [GO:0005758]; mitochondrion [GO:0005739]	SUBCELLULAR LOCATION: Mitochondrion intermembrane space {ECO:0000269|PubMed:16185709, ECO:0000269|PubMed:23186364, ECO:0000269|PubMed:23676665, ECO:0000269|PubMed:26004228}.	Mitochondria		mitochondrial intermembrane space [GO:0005758]; mitochondrion [GO:0005739];SUBCELLULAR LOCATION: Mitochondrion intermembrane space {ECO:0000269|PubMed:16185709, ECO:0000269|PubMed:23186364, ECO:0000269|PubMed:23676665, ECO:0000269|PubMed:26004228}.;Mitochondria;
CHD3	63	CHD3	Q12873;Q12873-3;Q12873-2	12.9671	2.03756	9.06243e-274	7.88786	1.29671e-62	TRUE	62	Q12873	centriolar satellite [GO:0034451]; centrosome [GO:0005813]; chromatin [GO:0000785]; cytoplasm [GO:0005737]; nucleolus [GO:0005730]; nucleoplasm [GO:0005654]; nucleus [GO:0005634]; NuRD complex [GO:0016581]; PML body [GO:0016605]	SUBCELLULAR LOCATION: Nucleus, PML body {ECO:0000269|PubMed:27068747}. Nucleus {ECO:0000269|PubMed:17626165, ECO:0000269|PubMed:28977666, ECO:0000269|PubMed:33283408}. Cytoplasm, cytoskeleton, microtubule organizing center, centrosome {ECO:0000269|PubMed:17626165}. Note=Associates with centrosomes in interphase and mitosis (PubMed:17626165). Localizes to sites of DNA damage (PubMed:28977666). {EC…	Nucleoli;Nucleoplasm	Centriolar satellite	centriolar satellite [GO:0034451]; centrosome [GO:0005813]; chromatin [GO:0000785]; cytoplasm [GO:0005737]; nucleolus [GO:0005730]; nucleoplasm [GO:0005654]; nucleus [GO:0005634]; NuRD complex [GO:0016581]; PML body [GO:0016605];SUBCELLULAR LOCATION: Nucleus, PML body {ECO:0000269|PubMed:27068747}. Nucleus {ECO:0000269|PubMed:17626165, ECO:0000269|PubMed:28977666, ECO:0000269|PubMed:33283408}. Cy…
CHD4	63	CHD4	Q14839;F5GWX5;A0A0C4DGG9;Q14839-2	4.86859	0.476891	1.13184e-05	1.54366	5.45233e-192	FALSE	109	Q14839	centrosome [GO:0005813]; cerebellar granule cell to Purkinje cell synapse [GO:0150048]; chromatin [GO:0000785]; chromosome, telomeric region [GO:0000781]; cytoplasm [GO:0005737]; membrane [GO:0016020]; nucleoplasm [GO:0005654]; nucleus [GO:0005634]; NuRD complex [GO:0016581]; protein-containing complex [GO:0032991]; RNA polymerase II transcription regulator complex [GO:0090575]; site of DNA damag…	SUBCELLULAR LOCATION: Nucleus {ECO:0000269|PubMed:17626165, ECO:0000269|PubMed:27616479, ECO:0000269|PubMed:27732854, ECO:0000269|PubMed:28977666, ECO:0000269|PubMed:33283408}. Cytoplasm, cytoskeleton, microtubule organizing center, centrosome {ECO:0000269|PubMed:17626165}. Note=Associates with centrosomes in interphase (By similarity). Localizes to sites of DNA damage in a manner dependent on ZM…	Nucleoplasm		centrosome [GO:0005813]; cerebellar granule cell to Purkinje cell synapse [GO:0150048]; chromatin [GO:0000785]; chromosome, telomeric region [GO:0000781]; cytoplasm [GO:0005737]; membrane [GO:0016020]; nucleoplasm [GO:0005654]; nucleus [GO:0005634]; NuRD complex [GO:0016581]; protein-containing complex [GO:0032991]; RNA polymerase II transcription regulator complex [GO:0090575]; site of DNA damag…
CHD8	59	CHD8	Q9HCK8;Q9HCK8-2	6.80115	0.727886	2.99666e-67	2.64366	3.33051e-128	TRUE	87	Q9HCK8	chromatin [GO:0000785]; MLL1 complex [GO:0071339]; nucleoplasm [GO:0005654]; nucleus [GO:0005634]; protein-containing complex [GO:0032991]	SUBCELLULAR LOCATION: Nucleus {ECO:0000255|HAMAP-Rule:MF_03071, ECO:0000269|PubMed:18378692, ECO:0000269|PubMed:20453063, ECO:0000269|PubMed:36537238}. Note=Localizes to the promoter regions of several CTNNB1-responsive genes. Also present at known CTCF target sites. {ECO:0000255|HAMAP-Rule:MF_03071}.	Nucleoplasm		chromatin [GO:0000785]; MLL1 complex [GO:0071339]; nucleoplasm [GO:0005654]; nucleus [GO:0005634]; protein-containing complex [GO:0032991];SUBCELLULAR LOCATION: Nucleus {ECO:0000255|HAMAP-Rule:MF_03071, ECO:0000269|PubMed:18378692, ECO:0000269|PubMed:20453063, ECO:0000269|PubMed:36537238}. Note=Localizes to the promoter regions of several CTNNB1-responsive genes. Also present at known CTCF target…
CHD9	9	CHD9	Q3L8U1;Q3L8U1-2;Q3L8U1-3	9.45814	2.7655	0.000311984	0.334815	0.192443	FALSE	35	Q3L8U1	cytosol [GO:0005829]; nucleoplasm [GO:0005654]	SUBCELLULAR LOCATION: Cytoplasm {ECO:0000269|PubMed:16095617}. Nucleus {ECO:0000269|PubMed:16095617}.	Nucleoplasm	Cytosol	cytosol [GO:0005829]; nucleoplasm [GO:0005654];SUBCELLULAR LOCATION: Cytoplasm {ECO:0000269|PubMed:16095617}. Nucleus {ECO:0000269|PubMed:16095617}.;Nucleoplasm;Cytosol
CHD9	59	CHD9	Q3L8U1;Q3L8U1-2;Q3L8U1-3	11.3096	2.41488	4.55867e-05	0.334815	0.192443	FALSE	35	Q3L8U1	cytosol [GO:0005829]; nucleoplasm [GO:0005654]	SUBCELLULAR LOCATION: Cytoplasm {ECO:0000269|PubMed:16095617}. Nucleus {ECO:0000269|PubMed:16095617}.	Nucleoplasm	Cytosol	cytosol [GO:0005829]; nucleoplasm [GO:0005654];SUBCELLULAR LOCATION: Cytoplasm {ECO:0000269|PubMed:16095617}. Nucleus {ECO:0000269|PubMed:16095617}.;Nucleoplasm;Cytosol
CHP1	49	CHP1	Q99653;H0YKE7;F5GX29;H0YNG9;H0YLY7	12.0795	3.19699	1.14867e-08	0.12773	0.212707	FALSE	8	Q99653	cytoplasm [GO:0005737]; endoplasmic reticulum [GO:0005783]; endoplasmic reticulum-Golgi intermediate compartment [GO:0005793]; extracellular exosome [GO:0070062]; focal adhesion [GO:0005925]; Golgi membrane [GO:0000139]; membrane raft [GO:0045121]; microtubule cytoskeleton [GO:0015630]; nucleus [GO:0005634]; plasma membrane [GO:0005886]; transport vesicle [GO:0030133]; transporter complex [GO:199…	SUBCELLULAR LOCATION: Nucleus {ECO:0000250|UniProtKB:P61023}. Cytoplasm {ECO:0000250|UniProtKB:P61023}. Cytoplasm, cytoskeleton {ECO:0000250|UniProtKB:P61023}. Endomembrane system {ECO:0000250|UniProtKB:P61023}. Endoplasmic reticulum-Golgi intermediate compartment {ECO:0000250|UniProtKB:P61023}. Endoplasmic reticulum {ECO:0000250|UniProtKB:P61023}. Cell membrane {ECO:0000269|PubMed:15035633, ECO:…	Vesicles		cytoplasm [GO:0005737]; endoplasmic reticulum [GO:0005783]; endoplasmic reticulum-Golgi intermediate compartment [GO:0005793]; extracellular exosome [GO:0070062]; focal adhesion [GO:0005925]; Golgi membrane [GO:0000139]; membrane raft [GO:0045121]; microtubule cytoskeleton [GO:0015630]; nucleus [GO:0005634]; plasma membrane [GO:0005886]; transport vesicle [GO:0030133]; transporter complex [GO:199…
CHTOP	4	CHTOP	Q9Y3Y2;Q9Y3Y2-4;Q9Y3Y2-3;X6R700;A0A087X1B7	4.27662	0.424849	2.2789e-09	0.0159313	0.164688	FALSE	14	Q9Y3Y2	nuclear speck [GO:0016607]; nucleolus [GO:0005730]; nucleoplasm [GO:0005654]; nucleus [GO:0005634]; transcription export complex [GO:0000346]	SUBCELLULAR LOCATION: Nucleus {ECO:0000269|PubMed:19254951}. Nucleus, nucleolus {ECO:0000269|PubMed:19254951}. Nucleus, nucleoplasm {ECO:0000269|PubMed:23826332}. Nucleus speckle {ECO:0000269|PubMed:23299939, ECO:0000269|PubMed:23826332}. Note=Mostly associated with facultative heterochromatin (By similarity). Localizes to regions surrounding nuclear speckles known as perispeckles in which TREX c…	Nuclear speckles		nuclear speck [GO:0016607]; nucleolus [GO:0005730]; nucleoplasm [GO:0005654]; nucleus [GO:0005634]; transcription export complex [GO:0000346];SUBCELLULAR LOCATION: Nucleus {ECO:0000269|PubMed:19254951}. Nucleus, nucleolus {ECO:0000269|PubMed:19254951}. Nucleus, nucleoplasm {ECO:0000269|PubMed:23826332}. Nucleus speckle {ECO:0000269|PubMed:23299939, ECO:0000269|PubMed:23826332}. Note=Mostly associ…
CHTOP	12	CHTOP	Q9Y3Y2;Q9Y3Y2-4;Q9Y3Y2-3;X6R700;A0A087X1B7	1.16178	0.421006	0.00798661	0.0159313	0.164688	FALSE	14	Q9Y3Y2	nuclear speck [GO:0016607]; nucleolus [GO:0005730]; nucleoplasm [GO:0005654]; nucleus [GO:0005634]; transcription export complex [GO:0000346]	SUBCELLULAR LOCATION: Nucleus {ECO:0000269|PubMed:19254951}. Nucleus, nucleolus {ECO:0000269|PubMed:19254951}. Nucleus, nucleoplasm {ECO:0000269|PubMed:23826332}. Nucleus speckle {ECO:0000269|PubMed:23299939, ECO:0000269|PubMed:23826332}. Note=Mostly associated with facultative heterochromatin (By similarity). Localizes to regions surrounding nuclear speckles known as perispeckles in which TREX c…	Nuclear speckles		nuclear speck [GO:0016607]; nucleolus [GO:0005730]; nucleoplasm [GO:0005654]; nucleus [GO:0005634]; transcription export complex [GO:0000346];SUBCELLULAR LOCATION: Nucleus {ECO:0000269|PubMed:19254951}. Nucleus, nucleolus {ECO:0000269|PubMed:19254951}. Nucleus, nucleoplasm {ECO:0000269|PubMed:23826332}. Nucleus speckle {ECO:0000269|PubMed:23299939, ECO:0000269|PubMed:23826332}. Note=Mostly associ…
CIAO2B	49	FAM96B	Q9Y3D0;J3KS95;H3BNV7	8.44705	2.53936	0.000262653	2.04246	0.0980354	FALSE	5	Q9Y3D0	CIA complex [GO:0097361]; cytoplasm [GO:0005737]; cytosol [GO:0005829]; midbody [GO:0030496]; MMXD complex [GO:0071817]; nucleoplasm [GO:0005654]; nucleus [GO:0005634]; spindle [GO:0005819]	SUBCELLULAR LOCATION: Nucleus {ECO:0000269|PubMed:20797633}. Cytoplasm, cytoskeleton, spindle {ECO:0000269|PubMed:20797633, ECO:0000269|PubMed:29848660}. Midbody {ECO:0000269|PubMed:29848660}. Note=In mitosis, localizes to the spindle during metaphase and the spindle midbody during telophase (PubMed:29848660). Co-localizes with KIF4A to the spindle midzone and midbody during telophase and cytokin…	Cytosol;Nucleoplasm		CIA complex [GO:0097361]; cytoplasm [GO:0005737]; cytosol [GO:0005829]; midbody [GO:0030496]; MMXD complex [GO:0071817]; nucleoplasm [GO:0005654]; nucleus [GO:0005634]; spindle [GO:0005819];SUBCELLULAR LOCATION: Nucleus {ECO:0000269|PubMed:20797633}. Cytoplasm, cytoskeleton, spindle {ECO:0000269|PubMed:20797633, ECO:0000269|PubMed:29848660}. Midbody {ECO:0000269|PubMed:29848660}. Note=In mitosis,…
CIRH1A	9	CIRH1A	Q969X6;H3BSH7;A0A0J9YWM9;Q969X6-2;Q969X6-3;A0A0J9YXV4;A0A0J9YWK2	6.3277	2.44255	0.00118651	3.79127	0.00633906	FALSE	22	Q969X6	90S preribosome [GO:0030686]; chromosome [GO:0005694]; fibrillar center [GO:0001650]; nucleolus [GO:0005730]; nucleoplasm [GO:0005654]; small-subunit processome [GO:0032040]; t-UTP complex [GO:0034455]	SUBCELLULAR LOCATION: Nucleus, nucleolus {ECO:0000269|PubMed:12429849, ECO:0000269|PubMed:16225863, ECO:0000269|PubMed:24219289, ECO:0000269|PubMed:34516797}. Chromosome {ECO:0000269|PubMed:20813266}. Note=Found predominantly at the fibrillar center. {ECO:0000269|PubMed:24219289}.			90S preribosome [GO:0030686]; chromosome [GO:0005694]; fibrillar center [GO:0001650]; nucleolus [GO:0005730]; nucleoplasm [GO:0005654]; small-subunit processome [GO:0032040]; t-UTP complex [GO:0034455];SUBCELLULAR LOCATION: Nucleus, nucleolus {ECO:0000269|PubMed:12429849, ECO:0000269|PubMed:16225863, ECO:0000269|PubMed:24219289, ECO:0000269|PubMed:34516797}. Chromosome {ECO:0000269|PubMed:2081326…
CKAP2L	9	CKAP2L	Q8IYA6;Q8IYA6-3;Q8IYA6-2	8.99548	3.80022	0.00776786	0.28668	0.2112	FALSE	4	Q8IYA6	centrosome [GO:0005813]; cytosol [GO:0005829]; microtubule cytoskeleton [GO:0015630]; mitotic spindle [GO:0072686]; spindle pole [GO:0000922]	SUBCELLULAR LOCATION: Cytoplasm, cytoskeleton, spindle pole {ECO:0000269|PubMed:25439729}. Note=Uniformly distributed along each microtubule bundle of spindles in addition to centrioles during mitosis, expression promptly diminishes at interphase. {ECO:0000269|PubMed:25439729}.	Microtubules;Mitotic spindle	Cytosol	centrosome [GO:0005813]; cytosol [GO:0005829]; microtubule cytoskeleton [GO:0015630]; mitotic spindle [GO:0072686]; spindle pole [GO:0000922];SUBCELLULAR LOCATION: Cytoplasm, cytoskeleton, spindle pole {ECO:0000269|PubMed:25439729}. Note=Uniformly distributed along each microtubule bundle of spindles in addition to centrioles during mitosis, expression promptly diminishes at interphase. {ECO:0000…
CLASP1	12	CLASP1	Q7Z460-3;Q7Z460-2;F8WA11;Q7Z460-4;Q7Z460-5;Q7Z460;H0Y5T1	3.88976	1.38998	0.00444909	2.61879	4.13264e-34	TRUE	47	Q7Z460	basal cortex [GO:0045180]; cell cortex [GO:0005938]; centrosomal corona [GO:0031592]; centrosome [GO:0005813]; cortical microtubule cytoskeleton [GO:0030981]; cytoplasmic microtubule [GO:0005881]; cytosol [GO:0005829]; Golgi apparatus [GO:0005794]; kinetochore [GO:0000776]; kinetochore microtubule [GO:0005828]; membrane [GO:0016020]; microtubule organizing center [GO:0005815]; microtubule plus-en…	SUBCELLULAR LOCATION: Cytoplasm, cytoskeleton. Cytoplasm, cytoskeleton, microtubule organizing center, centrosome {ECO:0000269|PubMed:14654843}. Chromosome, centromere, kinetochore. Cytoplasm, cytoskeleton, spindle. Golgi apparatus, trans-Golgi network {ECO:0000305}. Note=Localizes to microtubule plus ends. Localizes to centrosomes, kinetochores and the mitotic spindle from prometaphase. Subseque…			basal cortex [GO:0045180]; cell cortex [GO:0005938]; centrosomal corona [GO:0031592]; centrosome [GO:0005813]; cortical microtubule cytoskeleton [GO:0030981]; cytoplasmic microtubule [GO:0005881]; cytosol [GO:0005829]; Golgi apparatus [GO:0005794]; kinetochore [GO:0000776]; kinetochore microtubule [GO:0005828]; membrane [GO:0016020]; microtubule organizing center [GO:0005815]; microtubule plus-en…
CLK1	4	CLK1	P49759;P49759-3;B8ZZR0;A0A087WVK0;F8WBF5	5.20012	1.9339	0.00114504	0.233081	0.189932	FALSE	8	P49759	nucleus [GO:0005634]	SUBCELLULAR LOCATION: Nucleus {ECO:0000250|UniProtKB:P22518}.	Nuclear membrane;Nucleoplasm		nucleus [GO:0005634];SUBCELLULAR LOCATION: Nucleus {ECO:0000250|UniProtKB:P22518}.;Nuclear membrane;Nucleoplasm;
CLK2	4	CLK2	P49760;P49760-3;B1AVT0	3.81869	0.705674	4.5131e-05	0.31358	0.0544342	FALSE	13	P49760	nuclear body [GO:0016604]; nuclear speck [GO:0016607]; nucleoplasm [GO:0005654]; nucleus [GO:0005634]	SUBCELLULAR LOCATION: Nucleus {ECO:0000269|PubMed:28289210}.; SUBCELLULAR LOCATION: [Isoform 1]: Nucleus {ECO:0000269|PubMed:9637771}. Nucleus speckle {ECO:0000269|PubMed:9637771}. Note=Inhibition of phosphorylation at Ser-142 results in accumulation in the nuclear speckle. {ECO:0000250|UniProtKB:O35491}.; SUBCELLULAR LOCATION: [Isoform 2]: Nucleus speckle {ECO:0000269|PubMed:9637771}. Note=Co-lo…	Nucleoplasm	Nuclear bodies	nuclear body [GO:0016604]; nuclear speck [GO:0016607]; nucleoplasm [GO:0005654]; nucleus [GO:0005634];SUBCELLULAR LOCATION: Nucleus {ECO:0000269|PubMed:28289210}.; SUBCELLULAR LOCATION: [Isoform 1]: Nucleus {ECO:0000269|PubMed:9637771}. Nucleus speckle {ECO:0000269|PubMed:9637771}. Note=Inhibition of phosphorylation at Ser-142 results in accumulation in the nuclear speckle. {ECO:0000250|UniProtKB…
CLK2	12	CLK2	P49760;P49760-3;B1AVT0	3.8979	0.705414	2.2641e-05	0.31358	0.0544342	FALSE	13	P49760	nuclear body [GO:0016604]; nuclear speck [GO:0016607]; nucleoplasm [GO:0005654]; nucleus [GO:0005634]	SUBCELLULAR LOCATION: Nucleus {ECO:0000269|PubMed:28289210}.; SUBCELLULAR LOCATION: [Isoform 1]: Nucleus {ECO:0000269|PubMed:9637771}. Nucleus speckle {ECO:0000269|PubMed:9637771}. Note=Inhibition of phosphorylation at Ser-142 results in accumulation in the nuclear speckle. {ECO:0000250|UniProtKB:O35491}.; SUBCELLULAR LOCATION: [Isoform 2]: Nucleus speckle {ECO:0000269|PubMed:9637771}. Note=Co-lo…	Nucleoplasm	Nuclear bodies	nuclear body [GO:0016604]; nuclear speck [GO:0016607]; nucleoplasm [GO:0005654]; nucleus [GO:0005634];SUBCELLULAR LOCATION: Nucleus {ECO:0000269|PubMed:28289210}.; SUBCELLULAR LOCATION: [Isoform 1]: Nucleus {ECO:0000269|PubMed:9637771}. Nucleus speckle {ECO:0000269|PubMed:9637771}. Note=Inhibition of phosphorylation at Ser-142 results in accumulation in the nuclear speckle. {ECO:0000250|UniProtKB…
CLK2	28	CLK2	P49760;P49760-3;B1AVT0	1.87331	0.741892	0.00909052	0.31358	0.0544342	FALSE	13	P49760	nuclear body [GO:0016604]; nuclear speck [GO:0016607]; nucleoplasm [GO:0005654]; nucleus [GO:0005634]	SUBCELLULAR LOCATION: Nucleus {ECO:0000269|PubMed:28289210}.; SUBCELLULAR LOCATION: [Isoform 1]: Nucleus {ECO:0000269|PubMed:9637771}. Nucleus speckle {ECO:0000269|PubMed:9637771}. Note=Inhibition of phosphorylation at Ser-142 results in accumulation in the nuclear speckle. {ECO:0000250|UniProtKB:O35491}.; SUBCELLULAR LOCATION: [Isoform 2]: Nucleus speckle {ECO:0000269|PubMed:9637771}. Note=Co-lo…	Nucleoplasm	Nuclear bodies	nuclear body [GO:0016604]; nuclear speck [GO:0016607]; nucleoplasm [GO:0005654]; nucleus [GO:0005634];SUBCELLULAR LOCATION: Nucleus {ECO:0000269|PubMed:28289210}.; SUBCELLULAR LOCATION: [Isoform 1]: Nucleus {ECO:0000269|PubMed:9637771}. Nucleus speckle {ECO:0000269|PubMed:9637771}. Note=Inhibition of phosphorylation at Ser-142 results in accumulation in the nuclear speckle. {ECO:0000250|UniProtKB…
CLK3	4	CLK3	P49761;P49761-1;P49761-3	6.88533	2.01578	2.26367e-05	1.73767	0.00103532	FALSE	19	P49761	acrosomal vesicle [GO:0001669]; intermediate filament cytoskeleton [GO:0045111]; membrane [GO:0016020]; nuclear speck [GO:0016607]; nucleoplasm [GO:0005654]; nucleus [GO:0005634]	SUBCELLULAR LOCATION: [Isoform 1]: Nucleus. Cytoplasm {ECO:0000250}. Cytoplasmic vesicle, secretory vesicle, acrosome {ECO:0000250}.; SUBCELLULAR LOCATION: [Isoform 2]: Nucleus speckle. Note=Co-localizes with serine- and arginine-rich (SR) proteins in the nuclear speckles.	Nucleoplasm	Intermediate filaments	acrosomal vesicle [GO:0001669]; intermediate filament cytoskeleton [GO:0045111]; membrane [GO:0016020]; nuclear speck [GO:0016607]; nucleoplasm [GO:0005654]; nucleus [GO:0005634];SUBCELLULAR LOCATION: [Isoform 1]: Nucleus. Cytoplasm {ECO:0000250}. Cytoplasmic vesicle, secretory vesicle, acrosome {ECO:0000250}.; SUBCELLULAR LOCATION: [Isoform 2]: Nucleus speckle. Note=Co-localizes with serine- and…
CLK3	12	CLK3	P49761;P49761-1;P49761-3	4.35207	2.09312	0.0012559	1.73767	0.00103532	FALSE	19	P49761	acrosomal vesicle [GO:0001669]; intermediate filament cytoskeleton [GO:0045111]; membrane [GO:0016020]; nuclear speck [GO:0016607]; nucleoplasm [GO:0005654]; nucleus [GO:0005634]	SUBCELLULAR LOCATION: [Isoform 1]: Nucleus. Cytoplasm {ECO:0000250}. Cytoplasmic vesicle, secretory vesicle, acrosome {ECO:0000250}.; SUBCELLULAR LOCATION: [Isoform 2]: Nucleus speckle. Note=Co-localizes with serine- and arginine-rich (SR) proteins in the nuclear speckles.	Nucleoplasm	Intermediate filaments	acrosomal vesicle [GO:0001669]; intermediate filament cytoskeleton [GO:0045111]; membrane [GO:0016020]; nuclear speck [GO:0016607]; nucleoplasm [GO:0005654]; nucleus [GO:0005634];SUBCELLULAR LOCATION: [Isoform 1]: Nucleus. Cytoplasm {ECO:0000250}. Cytoplasmic vesicle, secretory vesicle, acrosome {ECO:0000250}.; SUBCELLULAR LOCATION: [Isoform 2]: Nucleus speckle. Note=Co-localizes with serine- and…
CLK3	28	CLK3	P49761;P49761-1;P49761-3	3.37402	2.06393	0.00747353	1.73767	0.00103532	FALSE	19	P49761	acrosomal vesicle [GO:0001669]; intermediate filament cytoskeleton [GO:0045111]; membrane [GO:0016020]; nuclear speck [GO:0016607]; nucleoplasm [GO:0005654]; nucleus [GO:0005634]	SUBCELLULAR LOCATION: [Isoform 1]: Nucleus. Cytoplasm {ECO:0000250}. Cytoplasmic vesicle, secretory vesicle, acrosome {ECO:0000250}.; SUBCELLULAR LOCATION: [Isoform 2]: Nucleus speckle. Note=Co-localizes with serine- and arginine-rich (SR) proteins in the nuclear speckles.	Nucleoplasm	Intermediate filaments	acrosomal vesicle [GO:0001669]; intermediate filament cytoskeleton [GO:0045111]; membrane [GO:0016020]; nuclear speck [GO:0016607]; nucleoplasm [GO:0005654]; nucleus [GO:0005634];SUBCELLULAR LOCATION: [Isoform 1]: Nucleus. Cytoplasm {ECO:0000250}. Cytoplasmic vesicle, secretory vesicle, acrosome {ECO:0000250}.; SUBCELLULAR LOCATION: [Isoform 2]: Nucleus speckle. Note=Co-localizes with serine- and…
CLK4	4	CLK4	Q9HAZ1;B7ZL31;A0A087WX74	2.73705	0.639355	0.000840154	0.0728415	0.159392	FALSE	11	Q9HAZ1	nucleus [GO:0005634]	SUBCELLULAR LOCATION: Nucleus {ECO:0000250}.	Actin filaments		nucleus [GO:0005634];SUBCELLULAR LOCATION: Nucleus {ECO:0000250}.;Actin filaments;
CLK4	12	CLK4	Q9HAZ1;B7ZL31;A0A087WX74	2.17563	0.742938	0.00822597	0.0728415	0.159392	FALSE	11	Q9HAZ1	nucleus [GO:0005634]	SUBCELLULAR LOCATION: Nucleus {ECO:0000250}.	Actin filaments		nucleus [GO:0005634];SUBCELLULAR LOCATION: Nucleus {ECO:0000250}.;Actin filaments;
CNKSR2	12	CNKSR2	Q8WXI2;Q8WXI2-5;Q8WXI2-2;Q8WXI2-4	11.2102	5.24526	0.00142457	0.222805	0.207438	FALSE	4	Q8WXI2	cytoplasm [GO:0005737]; extracellular exosome [GO:0070062]; extrinsic component of postsynaptic density membrane [GO:0099147]; glutamatergic synapse [GO:0098978]; neuronal cell body [GO:0043025]; plasma membrane [GO:0005886]	SUBCELLULAR LOCATION: Cytoplasm. Membrane; Peripheral membrane protein.	Golgi apparatus;Plasma membrane		cytoplasm [GO:0005737]; extracellular exosome [GO:0070062]; extrinsic component of postsynaptic density membrane [GO:0099147]; glutamatergic synapse [GO:0098978]; neuronal cell body [GO:0043025]; plasma membrane [GO:0005886];SUBCELLULAR LOCATION: Cytoplasm. Membrane; Peripheral membrane protein.;Golgi apparatus;Plasma membrane;
CNTN1	57	CNTN1	Q12860;Q12860-2	3.98632	1.18855	0.00661136	2.47674	6.49886e-101	FALSE	43	Q12860	axon [GO:0030424]; extracellular exosome [GO:0070062]; membrane [GO:0016020]; plasma membrane [GO:0005886]; postsynaptic membrane [GO:0045211]; presynaptic membrane [GO:0042734]; side of membrane [GO:0098552]	SUBCELLULAR LOCATION: [Isoform 1]: Cell membrane; Lipid-anchor, GPI-anchor; Extracellular side.; SUBCELLULAR LOCATION: [Isoform 2]: Cell membrane; Lipid-anchor, GPI-anchor; Extracellular side.			axon [GO:0030424]; extracellular exosome [GO:0070062]; membrane [GO:0016020]; plasma membrane [GO:0005886]; postsynaptic membrane [GO:0045211]; presynaptic membrane [GO:0042734]; side of membrane [GO:0098552];SUBCELLULAR LOCATION: [Isoform 1]: Cell membrane; Lipid-anchor, GPI-anchor; Extracellular side.; SUBCELLULAR LOCATION: [Isoform 2]: Cell membrane; Lipid-anchor, GPI-anchor; Extracellular sid…
CNTRL	63	CNTRL	Q7Z7A1;Q7Z7A1-2;Q7Z7A1-5;Q5JVD1	9.50409	3.4859	0.00677997	0.284596	0.214826	FALSE	5	Q7Z7A1	centriolar satellite [GO:0034451]; centriolar subdistal appendage [GO:0120103]; centrosome [GO:0005813]; cytosol [GO:0005829]; Flemming body [GO:0090543]; meiotic spindle pole [GO:0090619]; membrane [GO:0016020]; microtubule organizing center [GO:0005815]; mitotic spindle pole [GO:0097431]; perinuclear region of cytoplasm [GO:0048471]	SUBCELLULAR LOCATION: Cytoplasm, cytoskeleton, microtubule organizing center, centrosome {ECO:0000269|PubMed:10688839, ECO:0000269|PubMed:11956314, ECO:0000269|PubMed:12732615, ECO:0000269|PubMed:14654843}. Midbody, Midbody ring {ECO:0000269|PubMed:12732615, ECO:0000269|PubMed:16213214}.	Centrosome	Centriolar satellite;Cytosol	centriolar satellite [GO:0034451]; centriolar subdistal appendage [GO:0120103]; centrosome [GO:0005813]; cytosol [GO:0005829]; Flemming body [GO:0090543]; meiotic spindle pole [GO:0090619]; membrane [GO:0016020]; microtubule organizing center [GO:0005815]; mitotic spindle pole [GO:0097431]; perinuclear region of cytoplasm [GO:0048471];SUBCELLULAR LOCATION: Cytoplasm, cytoskeleton, microtubule org…
COX5A	63	COX5A	P20674;H3BNX8;H3BRM5;H3BV69	8.59894	2.29232	0.00436365	0.529597	0.0757749	FALSE	8	P20674	mitochondrial inner membrane [GO:0005743]; mitochondrial membrane [GO:0031966]; mitochondrial respiratory chain complex IV [GO:0005751]	SUBCELLULAR LOCATION: Mitochondrion inner membrane {ECO:0000269|PubMed:30030519}; Peripheral membrane protein {ECO:0000269|PubMed:30030519}; Matrix side {ECO:0000269|PubMed:30030519}.			mitochondrial inner membrane [GO:0005743]; mitochondrial membrane [GO:0031966]; mitochondrial respiratory chain complex IV [GO:0005751];SUBCELLULAR LOCATION: Mitochondrion inner membrane {ECO:0000269|PubMed:30030519}; Peripheral membrane protein {ECO:0000269|PubMed:30030519}; Matrix side {ECO:0000269|PubMed:30030519}.;;
CPEB4	12	CPEB4	Q17RY0;E5RJM0;B7ZLQ8;Q17RY0-2;E5RFP2;Q17RY0-3	10.5703	3.05831	8.1431e-05	0.314978	0.204646	FALSE	5	Q17RY0	cytoplasm [GO:0005737]; dendrite [GO:0030425]; dendritic spine [GO:0043197]; endoplasmic reticulum [GO:0005783]; growth cone [GO:0030426]; messenger ribonucleoprotein complex [GO:1990124]; neuron projection [GO:0043005]; nucleus [GO:0005634]; perinuclear region of cytoplasm [GO:0048471]; postsynaptic density [GO:0014069]; synapse [GO:0045202]	SUBCELLULAR LOCATION: Cytoplasm {ECO:0000250|UniProtKB:Q7TN98}. Cell projection, dendrite {ECO:0000250|UniProtKB:Q7TN98}. Cell projection, dendritic spine {ECO:0000250|UniProtKB:Q7TN98}. Postsynaptic density {ECO:0000250|UniProtKB:Q7TN98}. Cell projection, axon {ECO:0000250|UniProtKB:Q7TN98}. Cell projection, growth cone {ECO:0000250|UniProtKB:Q7TN98}. Endoplasmic reticulum {ECO:0000250|UniProtKB…	Golgi apparatus;Nucleoplasm	Vesicles	cytoplasm [GO:0005737]; dendrite [GO:0030425]; dendritic spine [GO:0043197]; endoplasmic reticulum [GO:0005783]; growth cone [GO:0030426]; messenger ribonucleoprotein complex [GO:1990124]; neuron projection [GO:0043005]; nucleus [GO:0005634]; perinuclear region of cytoplasm [GO:0048471]; postsynaptic density [GO:0014069]; synapse [GO:0045202];SUBCELLULAR LOCATION: Cytoplasm {ECO:0000250|UniProtKB…
CPNE2	12	CPNE2	Q96FN4;Q96FN4-2	8.28093	2.75482	0.000230932	5.01326	4.56951e-09	TRUE	11	Q96FN4	cytoplasm [GO:0005737]; extracellular exosome [GO:0070062]; nucleus [GO:0005634]; plasma membrane [GO:0005886]	SUBCELLULAR LOCATION: Cytoplasm {ECO:0000250|UniProtKB:P59108}. Nucleus {ECO:0000250|UniProtKB:P59108}. Cell membrane {ECO:0000250|UniProtKB:P59108}. Note=Translocates to the cell membrane and the nucleus in a calcium-dependent manner. Colocalizes with CD2 at the cell membrane. {ECO:0000250|UniProtKB:P59108}.	Cytosol;Mitochondria;Nucleoplasm		cytoplasm [GO:0005737]; extracellular exosome [GO:0070062]; nucleus [GO:0005634]; plasma membrane [GO:0005886];SUBCELLULAR LOCATION: Cytoplasm {ECO:0000250|UniProtKB:P59108}. Nucleus {ECO:0000250|UniProtKB:P59108}. Cell membrane {ECO:0000250|UniProtKB:P59108}. Note=Translocates to the cell membrane and the nucleus in a calcium-dependent manner. Colocalizes with CD2 at the cell membrane. {ECO:0000…
CPNE8	12	CPNE8	Q86YQ8;E7ENV7	5.26437	1.9306	0.00233379	6.23711	0	TRUE	24	Q86YQ8	extracellular exosome [GO:0070062]; plasma membrane [GO:0005886]				extracellular exosome [GO:0070062]; plasma membrane [GO:0005886];;;
CPSF6	4	CPSF6	Q16630-2;Q16630;F8WJN3;Q16630-3	3.99354	0.721135	0.000147255	1.96477	4.39513e-32	FALSE	18	Q16630	cytoplasm [GO:0005737]; interchromatin granule [GO:0035061]; membrane [GO:0016020]; mRNA cleavage and polyadenylation specificity factor complex [GO:0005847]; mRNA cleavage factor complex [GO:0005849]; nuclear speck [GO:0016607]; nucleoplasm [GO:0005654]; nucleus [GO:0005634]; paraspeckles [GO:0042382]; perichromatin fibrils [GO:0005726]; ribonucleoprotein complex [GO:1990904]	SUBCELLULAR LOCATION: Nucleus {ECO:0000269|PubMed:15169763, ECO:0000269|PubMed:19864460, ECO:0000269|PubMed:20695905, ECO:0000269|PubMed:30916345, ECO:0000269|PubMed:9659921}. Nucleus, nucleoplasm {ECO:0000269|PubMed:17267687}. Nucleus speckle {ECO:0000269|PubMed:17267687}. Cytoplasm {ECO:0000269|PubMed:19864460, ECO:0000269|PubMed:30916345}. Note=Shuttles between the nucleus and the cytoplasm in…	Nuclear speckles;Nucleoplasm		cytoplasm [GO:0005737]; interchromatin granule [GO:0035061]; membrane [GO:0016020]; mRNA cleavage and polyadenylation specificity factor complex [GO:0005847]; mRNA cleavage factor complex [GO:0005849]; nuclear speck [GO:0016607]; nucleoplasm [GO:0005654]; nucleus [GO:0005634]; paraspeckles [GO:0042382]; perichromatin fibrils [GO:0005726]; ribonucleoprotein complex [GO:1990904];SUBCELLULAR LOCATIO…
CRIPT	28	CRIPT	Q9P021	8.92476	3.77121	0.00767139	0.212009	0.216784	FALSE	2	Q9P021	cytoplasm [GO:0005737]; dendrite [GO:0030425]; dendritic shaft [GO:0043198]; dendritic spine [GO:0043197]; glutamatergic synapse [GO:0098978]; neuronal cell body [GO:0043025]; postsynaptic density [GO:0014069]; postsynaptic density, intracellular component [GO:0099092]; spliceosomal complex [GO:0005681]	SUBCELLULAR LOCATION: Cytoplasm {ECO:0000250}. Synapse {ECO:0000250}. Cell projection, dendritic spine {ECO:0000250}. Note=Colocalizes with DLG4 in asymmetric synapses. {ECO:0000250}.	Nucleoli fibrillar center;Nucleoplasm		cytoplasm [GO:0005737]; dendrite [GO:0030425]; dendritic shaft [GO:0043198]; dendritic spine [GO:0043197]; glutamatergic synapse [GO:0098978]; neuronal cell body [GO:0043025]; postsynaptic density [GO:0014069]; postsynaptic density, intracellular component [GO:0099092]; spliceosomal complex [GO:0005681];SUBCELLULAR LOCATION: Cytoplasm {ECO:0000250}. Synapse {ECO:0000250}. Cell projection, dendrit…
CRYZ	7	CRYZ	Q08257;Q08257-3;A6NP24;C9JH92;Q08257-2	2.31622	0.817621	0.00454896	0.424558	0.0566809	FALSE	20	Q08257	cytosol [GO:0005829]; extracellular exosome [GO:0070062]	SUBCELLULAR LOCATION: Cytoplasm {ECO:0000269|PubMed:20103721}.	Cytosol		cytosol [GO:0005829]; extracellular exosome [GO:0070062];SUBCELLULAR LOCATION: Cytoplasm {ECO:0000269|PubMed:20103721}.;Cytosol;
CRYZ	47	CRYZ	Q08257;Q08257-3;A6NP24;C9JH92;Q08257-2	2.62397	0.82516	0.0035524	0.424558	0.0566809	FALSE	20	Q08257	cytosol [GO:0005829]; extracellular exosome [GO:0070062]	SUBCELLULAR LOCATION: Cytoplasm {ECO:0000269|PubMed:20103721}.	Cytosol		cytosol [GO:0005829]; extracellular exosome [GO:0070062];SUBCELLULAR LOCATION: Cytoplasm {ECO:0000269|PubMed:20103721}.;Cytosol;
CSNK1A1	48	CSNK1A1	P48729;P48729-2;P48729-3;D6REM4;E7ETM0	3.75423	1.39307	0.00795105	0.0168878	0.163433	FALSE	19	P48729	beta-catenin destruction complex [GO:0030877]; centrosome [GO:0005813]; ciliary basal body [GO:0036064]; cilium [GO:0005929]; cytosol [GO:0005829]; kinetochore [GO:0000776]; membrane [GO:0016020]; nuclear speck [GO:0016607]; nucleus [GO:0005634]; spindle [GO:0005819]	SUBCELLULAR LOCATION: Cytoplasm {ECO:0000269|PubMed:1409656}. Cytoplasm, cytoskeleton, microtubule organizing center, centrosome {ECO:0000269|PubMed:1409656}. Chromosome, centromere, kinetochore {ECO:0000269|PubMed:1409656}. Nucleus speckle {ECO:0000303|PubMed:18305108}. Cytoplasm, cytoskeleton, cilium basal body {ECO:0000250|UniProtKB:Q8BK63}. Cytoplasm, cytoskeleton, spindle {ECO:0000250|UniPro…	Cytosol		beta-catenin destruction complex [GO:0030877]; centrosome [GO:0005813]; ciliary basal body [GO:0036064]; cilium [GO:0005929]; cytosol [GO:0005829]; kinetochore [GO:0000776]; membrane [GO:0016020]; nuclear speck [GO:0016607]; nucleus [GO:0005634]; spindle [GO:0005819];SUBCELLULAR LOCATION: Cytoplasm {ECO:0000269|PubMed:1409656}. Cytoplasm, cytoskeleton, microtubule organizing center, centrosome {E…
CSNK1E	9	CSNK1E	P49674;B0QY35;B0QY34;H0Y645	5.27328	2.26309	0.00695879	1.79053	0.0177672	FALSE	14	P49674	cytoplasm [GO:0005737]; cytosol [GO:0005829]; growth cone [GO:0030426]; neuronal cell body [GO:0043025]; nucleoplasm [GO:0005654]; nucleus [GO:0005634]; ribonucleoprotein complex [GO:1990904]	SUBCELLULAR LOCATION: Cytoplasm {ECO:0000250}. Nucleus {ECO:0000250}.	Cytosol;Nucleoplasm		cytoplasm [GO:0005737]; cytosol [GO:0005829]; growth cone [GO:0030426]; neuronal cell body [GO:0043025]; nucleoplasm [GO:0005654]; nucleus [GO:0005634]; ribonucleoprotein complex [GO:1990904];SUBCELLULAR LOCATION: Cytoplasm {ECO:0000250}. Nucleus {ECO:0000250}.;Cytosol;Nucleoplasm;
CSNK2A1;CSNK2A3	9	CSNK2A1	P68400;E7EU96;Q8NEV1;P68400-2	1.56652	0.553364	0.0098896	0.0274555	0.142177	FALSE	29	P68400	cytosol [GO:0005829]; nucleoplasm [GO:0005654]; nucleus [GO:0005634]; plasma membrane [GO:0005886]; PML body [GO:0016605]; protein kinase CK2 complex [GO:0005956]; Sin3-type complex [GO:0070822]	SUBCELLULAR LOCATION: Nucleus {ECO:0000269|PubMed:23123191, ECO:0000269|PubMed:24962073}.			cytosol [GO:0005829]; nucleoplasm [GO:0005654]; nucleus [GO:0005634]; plasma membrane [GO:0005886]; PML body [GO:0016605]; protein kinase CK2 complex [GO:0005956]; Sin3-type complex [GO:0070822];SUBCELLULAR LOCATION: Nucleus {ECO:0000269|PubMed:23123191, ECO:0000269|PubMed:24962073}.;;
CSNK2A1;CSNK2A3	28	CSNK2A1	P68400;E7EU96;Q8NEV1;P68400-2	1.886	0.59953	0.00551323	0.0274555	0.142177	FALSE	29	P68400	cytosol [GO:0005829]; nucleoplasm [GO:0005654]; nucleus [GO:0005634]; plasma membrane [GO:0005886]; PML body [GO:0016605]; protein kinase CK2 complex [GO:0005956]; Sin3-type complex [GO:0070822]	SUBCELLULAR LOCATION: Nucleus {ECO:0000269|PubMed:23123191, ECO:0000269|PubMed:24962073}.			cytosol [GO:0005829]; nucleoplasm [GO:0005654]; nucleus [GO:0005634]; plasma membrane [GO:0005886]; PML body [GO:0016605]; protein kinase CK2 complex [GO:0005956]; Sin3-type complex [GO:0070822];SUBCELLULAR LOCATION: Nucleus {ECO:0000269|PubMed:23123191, ECO:0000269|PubMed:24962073}.;;
CSNK2A1;CSNK2A3	63	CSNK2A1	P68400;E7EU96;Q8NEV1;P68400-2	4.42444	0.449763	2.75157e-24	0.0274555	0.142177	FALSE	29	P68400	cytosol [GO:0005829]; nucleoplasm [GO:0005654]; nucleus [GO:0005634]; plasma membrane [GO:0005886]; PML body [GO:0016605]; protein kinase CK2 complex [GO:0005956]; Sin3-type complex [GO:0070822]	SUBCELLULAR LOCATION: Nucleus {ECO:0000269|PubMed:23123191, ECO:0000269|PubMed:24962073}.			cytosol [GO:0005829]; nucleoplasm [GO:0005654]; nucleus [GO:0005634]; plasma membrane [GO:0005886]; PML body [GO:0016605]; protein kinase CK2 complex [GO:0005956]; Sin3-type complex [GO:0070822];SUBCELLULAR LOCATION: Nucleus {ECO:0000269|PubMed:23123191, ECO:0000269|PubMed:24962073}.;;
CSNK2A2	4	CSNK2A2	P19784;H3BSA1	2.11636	0.521915	0.00144365	0.0758651	0.136679	FALSE	23	P19784	acrosomal vesicle [GO:0001669]; chromatin [GO:0000785]; cytosol [GO:0005829]; nucleoplasm [GO:0005654]; nucleus [GO:0005634]; protein kinase CK2 complex [GO:0005956]	SUBCELLULAR LOCATION: Nucleus {ECO:0000250|UniProtKB:O54833}. Cytoplasm {ECO:0000250|UniProtKB:O54833}. Note=Interaction with SIRT6 prevents translocation into the nucleus. {ECO:0000250|UniProtKB:O54833}.			acrosomal vesicle [GO:0001669]; chromatin [GO:0000785]; cytosol [GO:0005829]; nucleoplasm [GO:0005654]; nucleus [GO:0005634]; protein kinase CK2 complex [GO:0005956];SUBCELLULAR LOCATION: Nucleus {ECO:0000250|UniProtKB:O54833}. Cytoplasm {ECO:0000250|UniProtKB:O54833}. Note=Interaction with SIRT6 prevents translocation into the nucleus. {ECO:0000250|UniProtKB:O54833}.;;
CSNK2A2	9	CSNK2A2	P19784;H3BSA1	1.65721	0.544636	0.00545795	0.0758651	0.136679	FALSE	23	P19784	acrosomal vesicle [GO:0001669]; chromatin [GO:0000785]; cytosol [GO:0005829]; nucleoplasm [GO:0005654]; nucleus [GO:0005634]; protein kinase CK2 complex [GO:0005956]	SUBCELLULAR LOCATION: Nucleus {ECO:0000250|UniProtKB:O54833}. Cytoplasm {ECO:0000250|UniProtKB:O54833}. Note=Interaction with SIRT6 prevents translocation into the nucleus. {ECO:0000250|UniProtKB:O54833}.			acrosomal vesicle [GO:0001669]; chromatin [GO:0000785]; cytosol [GO:0005829]; nucleoplasm [GO:0005654]; nucleus [GO:0005634]; protein kinase CK2 complex [GO:0005956];SUBCELLULAR LOCATION: Nucleus {ECO:0000250|UniProtKB:O54833}. Cytoplasm {ECO:0000250|UniProtKB:O54833}. Note=Interaction with SIRT6 prevents translocation into the nucleus. {ECO:0000250|UniProtKB:O54833}.;;
CSNK2A2	63	CSNK2A2	P19784;H3BSA1	3.96485	0.439258	4.60066e-36	0.0758651	0.136679	FALSE	23	P19784	acrosomal vesicle [GO:0001669]; chromatin [GO:0000785]; cytosol [GO:0005829]; nucleoplasm [GO:0005654]; nucleus [GO:0005634]; protein kinase CK2 complex [GO:0005956]	SUBCELLULAR LOCATION: Nucleus {ECO:0000250|UniProtKB:O54833}. Cytoplasm {ECO:0000250|UniProtKB:O54833}. Note=Interaction with SIRT6 prevents translocation into the nucleus. {ECO:0000250|UniProtKB:O54833}.			acrosomal vesicle [GO:0001669]; chromatin [GO:0000785]; cytosol [GO:0005829]; nucleoplasm [GO:0005654]; nucleus [GO:0005634]; protein kinase CK2 complex [GO:0005956];SUBCELLULAR LOCATION: Nucleus {ECO:0000250|UniProtKB:O54833}. Cytoplasm {ECO:0000250|UniProtKB:O54833}. Note=Interaction with SIRT6 prevents translocation into the nucleus. {ECO:0000250|UniProtKB:O54833}.;;
CSNK2B	4	CSNK2B	P67870;Q5SRQ6;Q5SRQ3;N0E472;A0A0G2JM12	1.78801	0.55878	0.00511012	0.171451	0.0320787	FALSE	8	P67870	chromatin [GO:0000785]; cytoplasm [GO:0005737]; cytosol [GO:0005829]; extracellular exosome [GO:0070062]; extracellular region [GO:0005576]; ficolin-1-rich granule lumen [GO:1904813]; nucleoplasm [GO:0005654]; nucleus [GO:0005634]; PML body [GO:0016605]; protein kinase CK2 complex [GO:0005956]; secretory granule lumen [GO:0034774]; UTP-C complex [GO:0034456]	SUBCELLULAR LOCATION: Nucleus {ECO:0000269|PubMed:31341047}.			chromatin [GO:0000785]; cytoplasm [GO:0005737]; cytosol [GO:0005829]; extracellular exosome [GO:0070062]; extracellular region [GO:0005576]; ficolin-1-rich granule lumen [GO:1904813]; nucleoplasm [GO:0005654]; nucleus [GO:0005634]; PML body [GO:0016605]; protein kinase CK2 complex [GO:0005956]; secretory granule lumen [GO:0034774]; UTP-C complex [GO:0034456];SUBCELLULAR LOCATION: Nucleus {ECO:000…
CSNK2B	9	CSNK2B	P67870;Q5SRQ6;Q5SRQ3;N0E472;A0A0G2JM12	2.53463	0.481973	0.000194907	0.171451	0.0320787	FALSE	8	P67870	chromatin [GO:0000785]; cytoplasm [GO:0005737]; cytosol [GO:0005829]; extracellular exosome [GO:0070062]; extracellular region [GO:0005576]; ficolin-1-rich granule lumen [GO:1904813]; nucleoplasm [GO:0005654]; nucleus [GO:0005634]; PML body [GO:0016605]; protein kinase CK2 complex [GO:0005956]; secretory granule lumen [GO:0034774]; UTP-C complex [GO:0034456]	SUBCELLULAR LOCATION: Nucleus {ECO:0000269|PubMed:31341047}.			chromatin [GO:0000785]; cytoplasm [GO:0005737]; cytosol [GO:0005829]; extracellular exosome [GO:0070062]; extracellular region [GO:0005576]; ficolin-1-rich granule lumen [GO:1904813]; nucleoplasm [GO:0005654]; nucleus [GO:0005634]; PML body [GO:0016605]; protein kinase CK2 complex [GO:0005956]; secretory granule lumen [GO:0034774]; UTP-C complex [GO:0034456];SUBCELLULAR LOCATION: Nucleus {ECO:000…
CSNK2B	28	CSNK2B	P67870;Q5SRQ6;Q5SRQ3;N0E472;A0A0G2JM12	2.13135	0.517116	0.00111344	0.171451	0.0320787	FALSE	8	P67870	chromatin [GO:0000785]; cytoplasm [GO:0005737]; cytosol [GO:0005829]; extracellular exosome [GO:0070062]; extracellular region [GO:0005576]; ficolin-1-rich granule lumen [GO:1904813]; nucleoplasm [GO:0005654]; nucleus [GO:0005634]; PML body [GO:0016605]; protein kinase CK2 complex [GO:0005956]; secretory granule lumen [GO:0034774]; UTP-C complex [GO:0034456]	SUBCELLULAR LOCATION: Nucleus {ECO:0000269|PubMed:31341047}.			chromatin [GO:0000785]; cytoplasm [GO:0005737]; cytosol [GO:0005829]; extracellular exosome [GO:0070062]; extracellular region [GO:0005576]; ficolin-1-rich granule lumen [GO:1904813]; nucleoplasm [GO:0005654]; nucleus [GO:0005634]; PML body [GO:0016605]; protein kinase CK2 complex [GO:0005956]; secretory granule lumen [GO:0034774]; UTP-C complex [GO:0034456];SUBCELLULAR LOCATION: Nucleus {ECO:000…
CSNK2B	63	CSNK2B	P67870;Q5SRQ6;Q5SRQ3;N0E472;A0A0G2JM12	4.70329	0.436098	1.09945e-47	0.171451	0.0320787	FALSE	8	P67870	chromatin [GO:0000785]; cytoplasm [GO:0005737]; cytosol [GO:0005829]; extracellular exosome [GO:0070062]; extracellular region [GO:0005576]; ficolin-1-rich granule lumen [GO:1904813]; nucleoplasm [GO:0005654]; nucleus [GO:0005634]; PML body [GO:0016605]; protein kinase CK2 complex [GO:0005956]; secretory granule lumen [GO:0034774]; UTP-C complex [GO:0034456]	SUBCELLULAR LOCATION: Nucleus {ECO:0000269|PubMed:31341047}.			chromatin [GO:0000785]; cytoplasm [GO:0005737]; cytosol [GO:0005829]; extracellular exosome [GO:0070062]; extracellular region [GO:0005576]; ficolin-1-rich granule lumen [GO:1904813]; nucleoplasm [GO:0005654]; nucleus [GO:0005634]; PML body [GO:0016605]; protein kinase CK2 complex [GO:0005956]; secretory granule lumen [GO:0034774]; UTP-C complex [GO:0034456];SUBCELLULAR LOCATION: Nucleus {ECO:000…
CTPS1	9	CTPS1	P17812;P17812-2	2.70541	0.937095	0.00652209	2.47842	4.16394e-88	FALSE	33	P17812	cytoophidium [GO:0097268]; cytoplasm [GO:0005737]; cytosol [GO:0005829]; membrane [GO:0016020]	SUBCELLULAR LOCATION: Cytoplasm, cytosol {ECO:0000269|PubMed:25223282}. Note=Mainly cytosolic but when active detected in long filamentous structures (PubMed:25223282). Co-localizes with TNK2 in the cytosolic filaments (By similarity). {ECO:0000250|UniProtKB:P70698, ECO:0000269|PubMed:25223282}.	Cytosol	Actin filaments	cytoophidium [GO:0097268]; cytoplasm [GO:0005737]; cytosol [GO:0005829]; membrane [GO:0016020];SUBCELLULAR LOCATION: Cytoplasm, cytosol {ECO:0000269|PubMed:25223282}. Note=Mainly cytosolic but when active detected in long filamentous structures (PubMed:25223282). Co-localizes with TNK2 in the cytosolic filaments (By similarity). {ECO:0000250|UniProtKB:P70698, ECO:0000269|PubMed:25223282}.;Cytosol…
CTSB	12	CTSB	P07858	3.99735	1.01153	0.000369736	1.86091	2.11917e-12	FALSE	8	P07858	apical plasma membrane [GO:0016324]; collagen-containing extracellular matrix [GO:0062023]; endolysosome lumen [GO:0036021]; external side of plasma membrane [GO:0009897]; extracellular exosome [GO:0070062]; extracellular region [GO:0005576]; extracellular space [GO:0005615]; ficolin-1-rich granule lumen [GO:1904813]; lysosome [GO:0005764]; melanosome [GO:0042470]; peptidase inhibitor complex [GO…	SUBCELLULAR LOCATION: Lysosome {ECO:0000269|PubMed:16733801}. Melanosome {ECO:0000269|PubMed:17081065}. Secreted, extracellular space {ECO:0000250|UniProtKB:A1E295}. Apical cell membrane {ECO:0000250|UniProtKB:P10605}; Peripheral membrane protein {ECO:0000250|UniProtKB:P10605}; Extracellular side {ECO:0000250|UniProtKB:P10605}. Note=Identified by mass spectrometry in melanosome fractions from sta…	Vesicles	Nucleoli	apical plasma membrane [GO:0016324]; collagen-containing extracellular matrix [GO:0062023]; endolysosome lumen [GO:0036021]; external side of plasma membrane [GO:0009897]; extracellular exosome [GO:0070062]; extracellular region [GO:0005576]; extracellular space [GO:0005615]; ficolin-1-rich granule lumen [GO:1904813]; lysosome [GO:0005764]; melanosome [GO:0042470]; peptidase inhibitor complex [GO…
CUL3	4	CUL3	Q13618;Q13618-2;Q13618-3	3.2808	1.29222	0.00801525	0.0882992	0.190069	FALSE	41	Q13618	centrosome [GO:0005813]; Cul3-RING ubiquitin ligase complex [GO:0031463]; cytoplasm [GO:0005737]; cytosol [GO:0005829]; extracellular exosome [GO:0070062]; glutamatergic synapse [GO:0098978]; Golgi apparatus [GO:0005794]; membrane [GO:0016020]; mitotic spindle [GO:0072686]; nucleoplasm [GO:0005654]; nucleus [GO:0005634]; plasma membrane [GO:0005886]; polar microtubule [GO:0005827]; postsynapse [G…	SUBCELLULAR LOCATION: Nucleus {ECO:0000269|PubMed:10500095, ECO:0000269|PubMed:22085717, ECO:0000269|PubMed:23213400}. Golgi apparatus {ECO:0000269|PubMed:10500095}. Cell projection, cilium, flagellum {ECO:0000269|PubMed:28395323}. Cytoplasm, cytoskeleton, spindle {ECO:0000269|PubMed:23213400}. Cytoplasm. Cytoplasm, cytoskeleton, microtubule organizing center, centrosome {ECO:0000269|PubMed:23213…			centrosome [GO:0005813]; Cul3-RING ubiquitin ligase complex [GO:0031463]; cytoplasm [GO:0005737]; cytosol [GO:0005829]; extracellular exosome [GO:0070062]; glutamatergic synapse [GO:0098978]; Golgi apparatus [GO:0005794]; membrane [GO:0016020]; mitotic spindle [GO:0072686]; nucleoplasm [GO:0005654]; nucleus [GO:0005634]; plasma membrane [GO:0005886]; polar microtubule [GO:0005827]; postsynapse [G…
CUL3	9	CUL3	Q13618;Q13618-2;Q13618-3	6.20949	1.22795	1.50875e-05	0.0882992	0.190069	FALSE	41	Q13618	centrosome [GO:0005813]; Cul3-RING ubiquitin ligase complex [GO:0031463]; cytoplasm [GO:0005737]; cytosol [GO:0005829]; extracellular exosome [GO:0070062]; glutamatergic synapse [GO:0098978]; Golgi apparatus [GO:0005794]; membrane [GO:0016020]; mitotic spindle [GO:0072686]; nucleoplasm [GO:0005654]; nucleus [GO:0005634]; plasma membrane [GO:0005886]; polar microtubule [GO:0005827]; postsynapse [G…	SUBCELLULAR LOCATION: Nucleus {ECO:0000269|PubMed:10500095, ECO:0000269|PubMed:22085717, ECO:0000269|PubMed:23213400}. Golgi apparatus {ECO:0000269|PubMed:10500095}. Cell projection, cilium, flagellum {ECO:0000269|PubMed:28395323}. Cytoplasm, cytoskeleton, spindle {ECO:0000269|PubMed:23213400}. Cytoplasm. Cytoplasm, cytoskeleton, microtubule organizing center, centrosome {ECO:0000269|PubMed:23213…			centrosome [GO:0005813]; Cul3-RING ubiquitin ligase complex [GO:0031463]; cytoplasm [GO:0005737]; cytosol [GO:0005829]; extracellular exosome [GO:0070062]; glutamatergic synapse [GO:0098978]; Golgi apparatus [GO:0005794]; membrane [GO:0016020]; mitotic spindle [GO:0072686]; nucleoplasm [GO:0005654]; nucleus [GO:0005634]; plasma membrane [GO:0005886]; polar microtubule [GO:0005827]; postsynapse [G…
CUL3	12	CUL3	Q13618;Q13618-2;Q13618-3	4.72106	1.20619	0.000360045	0.0882992	0.190069	FALSE	41	Q13618	centrosome [GO:0005813]; Cul3-RING ubiquitin ligase complex [GO:0031463]; cytoplasm [GO:0005737]; cytosol [GO:0005829]; extracellular exosome [GO:0070062]; glutamatergic synapse [GO:0098978]; Golgi apparatus [GO:0005794]; membrane [GO:0016020]; mitotic spindle [GO:0072686]; nucleoplasm [GO:0005654]; nucleus [GO:0005634]; plasma membrane [GO:0005886]; polar microtubule [GO:0005827]; postsynapse [G…	SUBCELLULAR LOCATION: Nucleus {ECO:0000269|PubMed:10500095, ECO:0000269|PubMed:22085717, ECO:0000269|PubMed:23213400}. Golgi apparatus {ECO:0000269|PubMed:10500095}. Cell projection, cilium, flagellum {ECO:0000269|PubMed:28395323}. Cytoplasm, cytoskeleton, spindle {ECO:0000269|PubMed:23213400}. Cytoplasm. Cytoplasm, cytoskeleton, microtubule organizing center, centrosome {ECO:0000269|PubMed:23213…			centrosome [GO:0005813]; Cul3-RING ubiquitin ligase complex [GO:0031463]; cytoplasm [GO:0005737]; cytosol [GO:0005829]; extracellular exosome [GO:0070062]; glutamatergic synapse [GO:0098978]; Golgi apparatus [GO:0005794]; membrane [GO:0016020]; mitotic spindle [GO:0072686]; nucleoplasm [GO:0005654]; nucleus [GO:0005634]; plasma membrane [GO:0005886]; polar microtubule [GO:0005827]; postsynapse [G…
CUL7	4	CUL7	Q14999-2;Q14999	12.1447	3.78202	0.000129519	0.292812	0.209643	FALSE	10	Q14999	3M complex [GO:1990393]; anaphase-promoting complex [GO:0005680]; centrosome [GO:0005813]; Cul7-RING ubiquitin ligase complex [GO:0031467]; cytoplasm [GO:0005737]; cytosol [GO:0005829]; Golgi apparatus [GO:0005794]; perinuclear region of cytoplasm [GO:0048471]	SUBCELLULAR LOCATION: Cytoplasm. Cytoplasm, cytoskeleton, microtubule organizing center, centrosome. Cytoplasm, perinuclear region. Golgi apparatus. Note=Colocalizes with FBXW8 at the Golgi apparatus in neurons; localization to Golgi is mediated by OBSL1. During mitosis, localizes to the mitotic apparatus (PubMed:24793695). CCDC8 is required for centrosomal location (PubMed:24793695). {ECO:000026…			3M complex [GO:1990393]; anaphase-promoting complex [GO:0005680]; centrosome [GO:0005813]; Cul7-RING ubiquitin ligase complex [GO:0031467]; cytoplasm [GO:0005737]; cytosol [GO:0005829]; Golgi apparatus [GO:0005794]; perinuclear region of cytoplasm [GO:0048471];SUBCELLULAR LOCATION: Cytoplasm. Cytoplasm, cytoskeleton, microtubule organizing center, centrosome. Cytoplasm, perinuclear region. Golgi …
CUL7	9	CUL7	Q14999-2;Q14999	12.0156	3.91579	0.000170426	0.292812	0.209643	FALSE	10	Q14999	3M complex [GO:1990393]; anaphase-promoting complex [GO:0005680]; centrosome [GO:0005813]; Cul7-RING ubiquitin ligase complex [GO:0031467]; cytoplasm [GO:0005737]; cytosol [GO:0005829]; Golgi apparatus [GO:0005794]; perinuclear region of cytoplasm [GO:0048471]	SUBCELLULAR LOCATION: Cytoplasm. Cytoplasm, cytoskeleton, microtubule organizing center, centrosome. Cytoplasm, perinuclear region. Golgi apparatus. Note=Colocalizes with FBXW8 at the Golgi apparatus in neurons; localization to Golgi is mediated by OBSL1. During mitosis, localizes to the mitotic apparatus (PubMed:24793695). CCDC8 is required for centrosomal location (PubMed:24793695). {ECO:000026…			3M complex [GO:1990393]; anaphase-promoting complex [GO:0005680]; centrosome [GO:0005813]; Cul7-RING ubiquitin ligase complex [GO:0031467]; cytoplasm [GO:0005737]; cytosol [GO:0005829]; Golgi apparatus [GO:0005794]; perinuclear region of cytoplasm [GO:0048471];SUBCELLULAR LOCATION: Cytoplasm. Cytoplasm, cytoskeleton, microtubule organizing center, centrosome. Cytoplasm, perinuclear region. Golgi …
CWC22	12	CWC22	Q9HCG8;B7WP74	3.3655	0.863174	0.00117523	1.09393	0.000312176	FALSE	28	Q9HCG8	catalytic step 2 spliceosome [GO:0071013]; cytosol [GO:0005829]; nuclear speck [GO:0016607]; nucleoplasm [GO:0005654]; nucleus [GO:0005634]; spliceosomal complex [GO:0005681]; U2-type catalytic step 1 spliceosome [GO:0071006]; U2-type catalytic step 2 spliceosome [GO:0071007]; U2-type precatalytic spliceosome [GO:0071005]	SUBCELLULAR LOCATION: Nucleus {ECO:0000269|PubMed:11991638, ECO:0000269|PubMed:28502770, ECO:0000269|PubMed:29301961, ECO:0000269|PubMed:29360106}. Nucleus speckle {ECO:0000269|PubMed:22961380}. Note=Concentrates around speckles, which are sites of pre-mRNA synthesis and processing, where it colocalizes with EJC core proteins. {ECO:0000269|PubMed:22961380}.	Nuclear speckles	Cytosol	catalytic step 2 spliceosome [GO:0071013]; cytosol [GO:0005829]; nuclear speck [GO:0016607]; nucleoplasm [GO:0005654]; nucleus [GO:0005634]; spliceosomal complex [GO:0005681]; U2-type catalytic step 1 spliceosome [GO:0071006]; U2-type catalytic step 2 spliceosome [GO:0071007]; U2-type precatalytic spliceosome [GO:0071005];SUBCELLULAR LOCATION: Nucleus {ECO:0000269|PubMed:11991638, ECO:0000269|Pub…
CWC22	28	CWC22	Q9HCG8;B7WP74	2.08329	0.832786	0.0057727	1.09393	0.000312176	FALSE	28	Q9HCG8	catalytic step 2 spliceosome [GO:0071013]; cytosol [GO:0005829]; nuclear speck [GO:0016607]; nucleoplasm [GO:0005654]; nucleus [GO:0005634]; spliceosomal complex [GO:0005681]; U2-type catalytic step 1 spliceosome [GO:0071006]; U2-type catalytic step 2 spliceosome [GO:0071007]; U2-type precatalytic spliceosome [GO:0071005]	SUBCELLULAR LOCATION: Nucleus {ECO:0000269|PubMed:11991638, ECO:0000269|PubMed:28502770, ECO:0000269|PubMed:29301961, ECO:0000269|PubMed:29360106}. Nucleus speckle {ECO:0000269|PubMed:22961380}. Note=Concentrates around speckles, which are sites of pre-mRNA synthesis and processing, where it colocalizes with EJC core proteins. {ECO:0000269|PubMed:22961380}.	Nuclear speckles	Cytosol	catalytic step 2 spliceosome [GO:0071013]; cytosol [GO:0005829]; nuclear speck [GO:0016607]; nucleoplasm [GO:0005654]; nucleus [GO:0005634]; spliceosomal complex [GO:0005681]; U2-type catalytic step 1 spliceosome [GO:0071006]; U2-type catalytic step 2 spliceosome [GO:0071007]; U2-type precatalytic spliceosome [GO:0071005];SUBCELLULAR LOCATION: Nucleus {ECO:0000269|PubMed:11991638, ECO:0000269|Pub…
CWC25	12	CWC25	Q9NXE8	3.21888	1.54145	0.00512718	0.366978	0.140006	FALSE	9	Q9NXE8	nuclear speck [GO:0016607]; nucleoplasm [GO:0005654]; nucleus [GO:0005634]; U2-type catalytic step 1 spliceosome [GO:0071006]; U2-type spliceosomal complex [GO:0005684]	SUBCELLULAR LOCATION: Nucleus {ECO:0000269|PubMed:29301961}.	Nuclear speckles		nuclear speck [GO:0016607]; nucleoplasm [GO:0005654]; nucleus [GO:0005634]; U2-type catalytic step 1 spliceosome [GO:0071006]; U2-type spliceosomal complex [GO:0005684];SUBCELLULAR LOCATION: Nucleus {ECO:0000269|PubMed:29301961}.;Nuclear speckles;
DACT3	33	DACT3	Q96B18;A0A0C4DFP1	4.05991	2.16674	0.00586329	0.251479	0.170924	FALSE	5	Q96B18	cytoplasm [GO:0005737]		Vesicles	Nucleoplasm	cytoplasm [GO:0005737];;Vesicles;Nucleoplasm
DAP3	4	DAP3	P51398;P51398-2;P51398-3;V9GZ03;V9GYL9;V9GYJ9	8.16554	1.15135	3.39551e-05	2.24794	9.67544e-41	FALSE	18	P51398	mitochondrial inner membrane [GO:0005743]; mitochondrial small ribosomal subunit [GO:0005763]; mitochondrion [GO:0005739]; nucleoplasm [GO:0005654]	SUBCELLULAR LOCATION: Mitochondrion {ECO:0000269|PubMed:11162496, ECO:0000269|PubMed:20563667}.	Mitochondria;Nucleoplasm		mitochondrial inner membrane [GO:0005743]; mitochondrial small ribosomal subunit [GO:0005763]; mitochondrion [GO:0005739]; nucleoplasm [GO:0005654];SUBCELLULAR LOCATION: Mitochondrion {ECO:0000269|PubMed:11162496, ECO:0000269|PubMed:20563667}.;Mitochondria;Nucleoplasm;
DCAF13	12	DCAF13	Q9NV06;A0A087WT20	5.3386	1.95152	0.00574976	0.633705	0.130219	FALSE	15	Q9NV06	cell junction [GO:0030054]; centrosome [GO:0005813]; Cul4-RING E3 ubiquitin ligase complex [GO:0080008]; cytosol [GO:0005829]; nucleolus [GO:0005730]; nucleoplasm [GO:0005654]; small-subunit processome [GO:0032040]	SUBCELLULAR LOCATION: Nucleus, nucleolus {ECO:0000269|PubMed:24754225, ECO:0000269|PubMed:30283081, ECO:0000269|PubMed:34516797}. Note=In the nucleolus, localizes predominantly in the granular component, but also detected in the fibrillar center and dense fibrillar component. {ECO:0000269|PubMed:24754225}.	Nucleoli;Nucleoplasm	Cell Junctions;Centrosome;Cytosol	cell junction [GO:0030054]; centrosome [GO:0005813]; Cul4-RING E3 ubiquitin ligase complex [GO:0080008]; cytosol [GO:0005829]; nucleolus [GO:0005730]; nucleoplasm [GO:0005654]; small-subunit processome [GO:0032040];SUBCELLULAR LOCATION: Nucleus, nucleolus {ECO:0000269|PubMed:24754225, ECO:0000269|PubMed:30283081, ECO:0000269|PubMed:34516797}. Note=In the nucleolus, localizes predominantly in the …
DCAF8	4	DCAF8	Q5TAQ9;G3V3G9;V9GY54	8.01219	2.14212	2.26359e-05	2.87483	0.0213084	FALSE	5	Q5TAQ9	Cul4-RING E3 ubiquitin ligase complex [GO:0080008]; cytoplasm [GO:0005737]; cytosol [GO:0005829]; mitochondrion [GO:0005739]; nucleoplasm [GO:0005654]; nucleus [GO:0005634]	SUBCELLULAR LOCATION: Nucleus {ECO:0000269|PubMed:22500989}. Cytoplasm {ECO:0000269|PubMed:22500989}. Note=It shuttles between the nucleus and the cytoplasm. Nuclear import is mediated by KPNA1 and KPNB1 under the regulation of nuclear GTPase RAN. Nuclear export to the cytoplasm is XPO1 dependent. {ECO:0000269|PubMed:22500989}.	Nucleoplasm	Cytosol	Cul4-RING E3 ubiquitin ligase complex [GO:0080008]; cytoplasm [GO:0005737]; cytosol [GO:0005829]; mitochondrion [GO:0005739]; nucleoplasm [GO:0005654]; nucleus [GO:0005634];SUBCELLULAR LOCATION: Nucleus {ECO:0000269|PubMed:22500989}. Cytoplasm {ECO:0000269|PubMed:22500989}. Note=It shuttles between the nucleus and the cytoplasm. Nuclear import is mediated by KPNA1 and KPNB1 under the regulation o…
DCTN1	9	DCTN1	Q14203;Q14203-6;Q14203-2	8.09043	2.8465	0.00102329	0.593018	0.219037	FALSE	2	Q14203	axon [GO:0030424]; cell cortex [GO:0005938]; cell cortex region [GO:0099738]; cell leading edge [GO:0031252]; cell tip [GO:0051286]; centriolar subdistal appendage [GO:0120103]; centriole [GO:0005814]; centrosome [GO:0005813]; ciliary basal body [GO:0036064]; cytoplasm [GO:0005737]; cytosol [GO:0005829]; dynein complex [GO:0030286]; intercellular bridge [GO:0045171]; kinetochore [GO:0000776]; mem…	SUBCELLULAR LOCATION: Cytoplasm {ECO:0000269|PubMed:17828277}. Cytoplasm, cytoskeleton {ECO:0000269|PubMed:17828277, ECO:0000269|PubMed:22777741, ECO:0000269|PubMed:25774020, ECO:0000269|PubMed:26972003}. Cytoplasm, cytoskeleton, microtubule organizing center, centrosome {ECO:0000269|PubMed:14654843, ECO:0000269|PubMed:20719959, ECO:0000269|PubMed:23985322, ECO:0000269|PubMed:25774020}. Cytoplasm…	Microtubules	Cytokinetic bridge;Mitotic spindle	axon [GO:0030424]; cell cortex [GO:0005938]; cell cortex region [GO:0099738]; cell leading edge [GO:0031252]; cell tip [GO:0051286]; centriolar subdistal appendage [GO:0120103]; centriole [GO:0005814]; centrosome [GO:0005813]; ciliary basal body [GO:0036064]; cytoplasm [GO:0005737]; cytosol [GO:0005829]; dynein complex [GO:0030286]; intercellular bridge [GO:0045171]; kinetochore [GO:0000776]; mem…
DCTN2	9	DCTN2	Q13561;Q13561-3;Q13561-2;F8W1I6;H0YI98;F8VW18	10.0992	2.5056	2.42818e-05	3.40926	7.26208e-06	TRUE	18	Q13561	centrosome [GO:0005813]; cytoplasm [GO:0005737]; cytosol [GO:0005829]; dynactin complex [GO:0005869]; dynein complex [GO:0030286]; extracellular exosome [GO:0070062]; growth cone [GO:0030426]; kinetochore [GO:0000776]; membrane [GO:0016020]; microtubule [GO:0005874]; vesicle [GO:0031982]	SUBCELLULAR LOCATION: Cytoplasm, cytoskeleton, microtubule organizing center, centrosome {ECO:0000269|PubMed:14654843, ECO:0000269|PubMed:8647893}. Membrane {ECO:0000269|PubMed:8647893}; Peripheral membrane protein {ECO:0000269|PubMed:8647893}. Cytoplasm, cytoskeleton {ECO:0000250|UniProtKB:A0A5G2QD80}.	Centrosome	Cytosol	centrosome [GO:0005813]; cytoplasm [GO:0005737]; cytosol [GO:0005829]; dynactin complex [GO:0005869]; dynein complex [GO:0030286]; extracellular exosome [GO:0070062]; growth cone [GO:0030426]; kinetochore [GO:0000776]; membrane [GO:0016020]; microtubule [GO:0005874]; vesicle [GO:0031982];SUBCELLULAR LOCATION: Cytoplasm, cytoskeleton, microtubule organizing center, centrosome {ECO:0000269|PubMed:1…
DCTN2	49	DCTN2	Q13561;Q13561-3;Q13561-2;F8W1I6;H0YI98;F8VW18	6.46848	2.21389	0.000426613	3.40926	7.26208e-06	TRUE	18	Q13561	centrosome [GO:0005813]; cytoplasm [GO:0005737]; cytosol [GO:0005829]; dynactin complex [GO:0005869]; dynein complex [GO:0030286]; extracellular exosome [GO:0070062]; growth cone [GO:0030426]; kinetochore [GO:0000776]; membrane [GO:0016020]; microtubule [GO:0005874]; vesicle [GO:0031982]	SUBCELLULAR LOCATION: Cytoplasm, cytoskeleton, microtubule organizing center, centrosome {ECO:0000269|PubMed:14654843, ECO:0000269|PubMed:8647893}. Membrane {ECO:0000269|PubMed:8647893}; Peripheral membrane protein {ECO:0000269|PubMed:8647893}. Cytoplasm, cytoskeleton {ECO:0000250|UniProtKB:A0A5G2QD80}.	Centrosome	Cytosol	centrosome [GO:0005813]; cytoplasm [GO:0005737]; cytosol [GO:0005829]; dynactin complex [GO:0005869]; dynein complex [GO:0030286]; extracellular exosome [GO:0070062]; growth cone [GO:0030426]; kinetochore [GO:0000776]; membrane [GO:0016020]; microtubule [GO:0005874]; vesicle [GO:0031982];SUBCELLULAR LOCATION: Cytoplasm, cytoskeleton, microtubule organizing center, centrosome {ECO:0000269|PubMed:1…
DCTN2	66	DCTN2	Q13561;Q13561-3;Q13561-2;F8W1I6;H0YI98;F8VW18	6.62862	2.41247	0.000623197	3.40926	7.26208e-06	TRUE	18	Q13561	centrosome [GO:0005813]; cytoplasm [GO:0005737]; cytosol [GO:0005829]; dynactin complex [GO:0005869]; dynein complex [GO:0030286]; extracellular exosome [GO:0070062]; growth cone [GO:0030426]; kinetochore [GO:0000776]; membrane [GO:0016020]; microtubule [GO:0005874]; vesicle [GO:0031982]	SUBCELLULAR LOCATION: Cytoplasm, cytoskeleton, microtubule organizing center, centrosome {ECO:0000269|PubMed:14654843, ECO:0000269|PubMed:8647893}. Membrane {ECO:0000269|PubMed:8647893}; Peripheral membrane protein {ECO:0000269|PubMed:8647893}. Cytoplasm, cytoskeleton {ECO:0000250|UniProtKB:A0A5G2QD80}.	Centrosome	Cytosol	centrosome [GO:0005813]; cytoplasm [GO:0005737]; cytosol [GO:0005829]; dynactin complex [GO:0005869]; dynein complex [GO:0030286]; extracellular exosome [GO:0070062]; growth cone [GO:0030426]; kinetochore [GO:0000776]; membrane [GO:0016020]; microtubule [GO:0005874]; vesicle [GO:0031982];SUBCELLULAR LOCATION: Cytoplasm, cytoskeleton, microtubule organizing center, centrosome {ECO:0000269|PubMed:1…
DCTN3	9	DCTN3	O75935;O75935-3;X6RA56;X6RCK5;A0A0A0MRV8;X6RLR1;O75935-2	11.4727	3.16341	0.000118904	0.220867	0.178898	FALSE	6	O75935	centrosome [GO:0005813]; cleavage furrow [GO:0032154]; cytosol [GO:0005829]; dynactin complex [GO:0005869]; kinetochore [GO:0000776]; midbody [GO:0030496]; nucleolus [GO:0005730]; perinuclear region of cytoplasm [GO:0048471]; spindle [GO:0005819]	SUBCELLULAR LOCATION: Cytoplasm {ECO:0000269|PubMed:9722614}. Cytoplasm, cytoskeleton, microtubule organizing center, centrosome {ECO:0000269|PubMed:9722614}. Chromosome, centromere, kinetochore {ECO:0000269|PubMed:9722614}. Cytoplasm, cytoskeleton, spindle {ECO:0000269|PubMed:9722614}. Cleavage furrow {ECO:0000269|PubMed:9722614}. Midbody {ECO:0000269|PubMed:9722614}. Note=Localizes to punctate …	Cytosol	Nucleoli	centrosome [GO:0005813]; cleavage furrow [GO:0032154]; cytosol [GO:0005829]; dynactin complex [GO:0005869]; kinetochore [GO:0000776]; midbody [GO:0030496]; nucleolus [GO:0005730]; perinuclear region of cytoplasm [GO:0048471]; spindle [GO:0005819];SUBCELLULAR LOCATION: Cytoplasm {ECO:0000269|PubMed:9722614}. Cytoplasm, cytoskeleton, microtubule organizing center, centrosome {ECO:0000269|PubMed:972…
DCTN3	66	DCTN3	O75935;O75935-3;X6RA56;X6RCK5;A0A0A0MRV8;X6RLR1;O75935-2	9.28711	3.27711	0.00105664	0.220867	0.178898	FALSE	6	O75935	centrosome [GO:0005813]; cleavage furrow [GO:0032154]; cytosol [GO:0005829]; dynactin complex [GO:0005869]; kinetochore [GO:0000776]; midbody [GO:0030496]; nucleolus [GO:0005730]; perinuclear region of cytoplasm [GO:0048471]; spindle [GO:0005819]	SUBCELLULAR LOCATION: Cytoplasm {ECO:0000269|PubMed:9722614}. Cytoplasm, cytoskeleton, microtubule organizing center, centrosome {ECO:0000269|PubMed:9722614}. Chromosome, centromere, kinetochore {ECO:0000269|PubMed:9722614}. Cytoplasm, cytoskeleton, spindle {ECO:0000269|PubMed:9722614}. Cleavage furrow {ECO:0000269|PubMed:9722614}. Midbody {ECO:0000269|PubMed:9722614}. Note=Localizes to punctate …	Cytosol	Nucleoli	centrosome [GO:0005813]; cleavage furrow [GO:0032154]; cytosol [GO:0005829]; dynactin complex [GO:0005869]; kinetochore [GO:0000776]; midbody [GO:0030496]; nucleolus [GO:0005730]; perinuclear region of cytoplasm [GO:0048471]; spindle [GO:0005819];SUBCELLULAR LOCATION: Cytoplasm {ECO:0000269|PubMed:9722614}. Cytoplasm, cytoskeleton, microtubule organizing center, centrosome {ECO:0000269|PubMed:972…
DCTN4	9	DCTN4	Q9UJW0;Q9UJW0-2;Q9UJW0-3	6.44449	1.95936	0.000106371	1.8663	0.000671111	FALSE	13	Q9UJW0	cell cortex [GO:0005938]; centrosome [GO:0005813]; cytoplasm [GO:0005737]; cytoplasmic dynein complex [GO:0005868]; cytosol [GO:0005829]; dynactin complex [GO:0005869]; focal adhesion [GO:0005925]; kinetochore [GO:0000776]; nucleus [GO:0005634]; sarcomere [GO:0030017]; spindle pole [GO:0000922]; stress fiber [GO:0001725]	SUBCELLULAR LOCATION: Cytoplasm, cytoskeleton {ECO:0000269|PubMed:10671518}. Cytoplasm, cytoskeleton, microtubule organizing center, centrosome {ECO:0000269|PubMed:10671518}. Cytoplasm, cytoskeleton, stress fiber {ECO:0000250|UniProtKB:Q9QUR2}. Cytoplasm, cell cortex {ECO:0000250|UniProtKB:Q9QUR2}. Cytoplasm, myofibril, sarcomere {ECO:0000250|UniProtKB:Q8CBY8}. Note=Has a punctate cytoplasmic dis…	Centrosome;Nucleoplasm		cell cortex [GO:0005938]; centrosome [GO:0005813]; cytoplasm [GO:0005737]; cytoplasmic dynein complex [GO:0005868]; cytosol [GO:0005829]; dynactin complex [GO:0005869]; focal adhesion [GO:0005925]; kinetochore [GO:0000776]; nucleus [GO:0005634]; sarcomere [GO:0030017]; spindle pole [GO:0000922]; stress fiber [GO:0001725];SUBCELLULAR LOCATION: Cytoplasm, cytoskeleton {ECO:0000269|PubMed:10671518}.…
DDB1	4	DDB1	Q16531;F5GY55	2.44597	0.531506	0.000425799	0.54848	1.5037e-11	FALSE	55	Q16531	chromosome, telomeric region [GO:0000781]; Cul4-RING E3 ubiquitin ligase complex [GO:0080008]; Cul4A-RING E3 ubiquitin ligase complex [GO:0031464]; Cul4B-RING E3 ubiquitin ligase complex [GO:0031465]; cytoplasm [GO:0005737]; extracellular exosome [GO:0070062]; extracellular space [GO:0005615]; nucleolus [GO:0005730]; nucleoplasm [GO:0005654]; nucleus [GO:0005634]; protein-containing complex [GO:0…	SUBCELLULAR LOCATION: Cytoplasm {ECO:0000269|PubMed:10777491, ECO:0000269|PubMed:11673459, ECO:0000269|PubMed:18593899}. Nucleus {ECO:0000269|PubMed:10777491, ECO:0000269|PubMed:11673459, ECO:0000269|PubMed:18593899}. Note=Primarily cytoplasmic (PubMed:10777491, PubMed:11673459). Translocates to the nucleus following UV irradiation and subsequently accumulates at sites of DNA damage (PubMed:10777…	Nucleoplasm		chromosome, telomeric region [GO:0000781]; Cul4-RING E3 ubiquitin ligase complex [GO:0080008]; Cul4A-RING E3 ubiquitin ligase complex [GO:0031464]; Cul4B-RING E3 ubiquitin ligase complex [GO:0031465]; cytoplasm [GO:0005737]; extracellular exosome [GO:0070062]; extracellular space [GO:0005615]; nucleolus [GO:0005730]; nucleoplasm [GO:0005654]; nucleus [GO:0005634]; protein-containing complex [GO:0…
DDB1	9	DDB1	Q16531;F5GY55	1.4246	0.502089	0.00710347	0.54848	1.5037e-11	FALSE	55	Q16531	chromosome, telomeric region [GO:0000781]; Cul4-RING E3 ubiquitin ligase complex [GO:0080008]; Cul4A-RING E3 ubiquitin ligase complex [GO:0031464]; Cul4B-RING E3 ubiquitin ligase complex [GO:0031465]; cytoplasm [GO:0005737]; extracellular exosome [GO:0070062]; extracellular space [GO:0005615]; nucleolus [GO:0005730]; nucleoplasm [GO:0005654]; nucleus [GO:0005634]; protein-containing complex [GO:0…	SUBCELLULAR LOCATION: Cytoplasm {ECO:0000269|PubMed:10777491, ECO:0000269|PubMed:11673459, ECO:0000269|PubMed:18593899}. Nucleus {ECO:0000269|PubMed:10777491, ECO:0000269|PubMed:11673459, ECO:0000269|PubMed:18593899}. Note=Primarily cytoplasmic (PubMed:10777491, PubMed:11673459). Translocates to the nucleus following UV irradiation and subsequently accumulates at sites of DNA damage (PubMed:10777…	Nucleoplasm		chromosome, telomeric region [GO:0000781]; Cul4-RING E3 ubiquitin ligase complex [GO:0080008]; Cul4A-RING E3 ubiquitin ligase complex [GO:0031464]; Cul4B-RING E3 ubiquitin ligase complex [GO:0031465]; cytoplasm [GO:0005737]; extracellular exosome [GO:0070062]; extracellular space [GO:0005615]; nucleolus [GO:0005730]; nucleoplasm [GO:0005654]; nucleus [GO:0005634]; protein-containing complex [GO:0…
DDX21	4	DDX21	Q9NR30;Q9NR30-2	2.75042	0.668554	0.000896081	2.94964	0	TRUE	55	Q9NR30	B-WICH complex [GO:0110016]; chromosome [GO:0005694]; cytosol [GO:0005829]; membrane [GO:0016020]; mitochondrion [GO:0005739]; nucleolus [GO:0005730]; nucleoplasm [GO:0005654]	SUBCELLULAR LOCATION: Nucleus, nucleolus {ECO:0000269|PubMed:11823437, ECO:0000269|PubMed:18180292, ECO:0000269|PubMed:23848194, ECO:0000269|PubMed:25260534, ECO:0000269|PubMed:25470060, ECO:0000269|PubMed:28790157, ECO:0000269|PubMed:8614622}. Nucleus, nucleoplasm {ECO:0000269|PubMed:11823437, ECO:0000269|PubMed:18180292, ECO:0000269|PubMed:25260534, ECO:0000269|PubMed:25470060, ECO:0000269|PubM…	Mitotic chromosome;Nucleoli rim	Nucleoplasm	B-WICH complex [GO:0110016]; chromosome [GO:0005694]; cytosol [GO:0005829]; membrane [GO:0016020]; mitochondrion [GO:0005739]; nucleolus [GO:0005730]; nucleoplasm [GO:0005654];SUBCELLULAR LOCATION: Nucleus, nucleolus {ECO:0000269|PubMed:11823437, ECO:0000269|PubMed:18180292, ECO:0000269|PubMed:23848194, ECO:0000269|PubMed:25260534, ECO:0000269|PubMed:25470060, ECO:0000269|PubMed:28790157, ECO:000…
DDX24	4	DDX24	Q9GZR7;G3V529;Q9GZR7-2;F5GYL3;A0A1W2PRR2;A0A087WXU8	1.63154	0.490248	0.00312707	1.21065	1.5377e-103	FALSE	39	Q9GZR7	membrane [GO:0016020]; nucleolus [GO:0005730]		Cytosol;Nucleoli		membrane [GO:0016020]; nucleolus [GO:0005730];;Cytosol;Nucleoli;
DDX24	9	DDX24	Q9GZR7;G3V529;Q9GZR7-2;F5GYL3;A0A1W2PRR2;A0A087WXU8	1.85674	0.74203	0.00944517	1.21065	1.5377e-103	FALSE	39	Q9GZR7	membrane [GO:0016020]; nucleolus [GO:0005730]		Cytosol;Nucleoli		membrane [GO:0016020]; nucleolus [GO:0005730];;Cytosol;Nucleoli;
DDX28	4	DDX28	Q9NUL7	2.94204	0.567169	0.000131964	0.712065	0.00113007	FALSE	22	Q9NUL7	cytosol [GO:0005829]; mitochondrial nucleoid [GO:0042645]; mitochondrion [GO:0005739]; nucleolus [GO:0005730]; nucleoplasm [GO:0005654]; ribonucleoprotein granule [GO:0035770]	SUBCELLULAR LOCATION: Nucleus {ECO:0000269|PubMed:11350955, ECO:0000269|PubMed:25683708}. Mitochondrion {ECO:0000269|PubMed:11350955}. Mitochondrion matrix, mitochondrion nucleoid {ECO:0000269|PubMed:25683715}. Mitochondrion matrix {ECO:0000269|PubMed:25683708}. Note=Transported between these two compartments. Nuclear localization depends on active RNA polymerase II transcription. Localizes to mi…	Cytosol;Mitochondria	Nucleoli	cytosol [GO:0005829]; mitochondrial nucleoid [GO:0042645]; mitochondrion [GO:0005739]; nucleolus [GO:0005730]; nucleoplasm [GO:0005654]; ribonucleoprotein granule [GO:0035770];SUBCELLULAR LOCATION: Nucleus {ECO:0000269|PubMed:11350955, ECO:0000269|PubMed:25683708}. Mitochondrion {ECO:0000269|PubMed:11350955}. Mitochondrion matrix, mitochondrion nucleoid {ECO:0000269|PubMed:25683715}. Mitochondrio…
DDX28	9	DDX28	Q9NUL7	2.70004	0.683877	0.000890748	0.712065	0.00113007	FALSE	22	Q9NUL7	cytosol [GO:0005829]; mitochondrial nucleoid [GO:0042645]; mitochondrion [GO:0005739]; nucleolus [GO:0005730]; nucleoplasm [GO:0005654]; ribonucleoprotein granule [GO:0035770]	SUBCELLULAR LOCATION: Nucleus {ECO:0000269|PubMed:11350955, ECO:0000269|PubMed:25683708}. Mitochondrion {ECO:0000269|PubMed:11350955}. Mitochondrion matrix, mitochondrion nucleoid {ECO:0000269|PubMed:25683715}. Mitochondrion matrix {ECO:0000269|PubMed:25683708}. Note=Transported between these two compartments. Nuclear localization depends on active RNA polymerase II transcription. Localizes to mi…	Cytosol;Mitochondria	Nucleoli	cytosol [GO:0005829]; mitochondrial nucleoid [GO:0042645]; mitochondrion [GO:0005739]; nucleolus [GO:0005730]; nucleoplasm [GO:0005654]; ribonucleoprotein granule [GO:0035770];SUBCELLULAR LOCATION: Nucleus {ECO:0000269|PubMed:11350955, ECO:0000269|PubMed:25683708}. Mitochondrion {ECO:0000269|PubMed:11350955}. Mitochondrion matrix, mitochondrion nucleoid {ECO:0000269|PubMed:25683715}. Mitochondrio…
DDX41	12	DDX41	Q9UJV9;J3KNN5	2.79099	0.735933	0.00114815	1.44944	5.99417e-29	FALSE	24	Q9UJV9	catalytic step 2 spliceosome [GO:0071013]; cytosol [GO:0005829]; membrane [GO:0016020]; nucleoplasm [GO:0005654]; nucleus [GO:0005634]; spliceosomal complex [GO:0005681]	SUBCELLULAR LOCATION: Nucleus {ECO:0000269|PubMed:26712909}.	Nucleoplasm	Nucleoli	catalytic step 2 spliceosome [GO:0071013]; cytosol [GO:0005829]; membrane [GO:0016020]; nucleoplasm [GO:0005654]; nucleus [GO:0005634]; spliceosomal complex [GO:0005681];SUBCELLULAR LOCATION: Nucleus {ECO:0000269|PubMed:26712909}.;Nucleoplasm;Nucleoli
DDX50	4	DDX50	Q9BQ39;A0A087WVC1	3.25979	0.488968	0.000152895	0.872323	8.18033e-45	FALSE	30	Q9BQ39	cytosol [GO:0005829]; membrane [GO:0016020]; nucleolus [GO:0005730]; plasma membrane [GO:0005886]; ribosome [GO:0005840]	SUBCELLULAR LOCATION: Nucleus, nucleolus {ECO:0000269|PubMed:12429849}.	Nucleoli		cytosol [GO:0005829]; membrane [GO:0016020]; nucleolus [GO:0005730]; plasma membrane [GO:0005886]; ribosome [GO:0005840];SUBCELLULAR LOCATION: Nucleus, nucleolus {ECO:0000269|PubMed:12429849}.;Nucleoli;
DDX50	12	DDX50	Q9BQ39;A0A087WVC1	2.06121	0.598251	0.00216995	0.872323	8.18033e-45	FALSE	30	Q9BQ39	cytosol [GO:0005829]; membrane [GO:0016020]; nucleolus [GO:0005730]; plasma membrane [GO:0005886]; ribosome [GO:0005840]	SUBCELLULAR LOCATION: Nucleus, nucleolus {ECO:0000269|PubMed:12429849}.	Nucleoli		cytosol [GO:0005829]; membrane [GO:0016020]; nucleolus [GO:0005730]; plasma membrane [GO:0005886]; ribosome [GO:0005840];SUBCELLULAR LOCATION: Nucleus, nucleolus {ECO:0000269|PubMed:12429849}.;Nucleoli;
DDX51	9	DDX51	Q8N8A6	8.67799	2.80726	0.000419279	1.64673	0.139908	FALSE	15	Q8N8A6	membrane [GO:0016020]; nucleolus [GO:0005730]; nucleus [GO:0005634]	SUBCELLULAR LOCATION: Nucleus, nucleolus {ECO:0000250}.	Nucleoli;Nucleoplasm	Cytosol	membrane [GO:0016020]; nucleolus [GO:0005730]; nucleus [GO:0005634];SUBCELLULAR LOCATION: Nucleus, nucleolus {ECO:0000250}.;Nucleoli;Nucleoplasm;Cytosol
DDX54	4	DDX54	Q8TDD1-2	1.84872	0.364064	0.00118646	0.0168276	0.14792	FALSE	47	Q8TDD1	Golgi apparatus [GO:0005794]; membrane [GO:0016020]; nucleolus [GO:0005730]; nucleoplasm [GO:0005654]; nucleus [GO:0005634]	SUBCELLULAR LOCATION: Nucleus, nucleolus {ECO:0000269|PubMed:12429849}.	Golgi apparatus;Nucleoli;Nucleoplasm		Golgi apparatus [GO:0005794]; membrane [GO:0016020]; nucleolus [GO:0005730]; nucleoplasm [GO:0005654]; nucleus [GO:0005634];SUBCELLULAR LOCATION: Nucleus, nucleolus {ECO:0000269|PubMed:12429849}.;Golgi apparatus;Nucleoli;Nucleoplasm;
DDX54	9	DDX54	Q8TDD1-2	1.23606	0.437123	0.00645392	0.0168276	0.14792	FALSE	47	Q8TDD1	Golgi apparatus [GO:0005794]; membrane [GO:0016020]; nucleolus [GO:0005730]; nucleoplasm [GO:0005654]; nucleus [GO:0005634]	SUBCELLULAR LOCATION: Nucleus, nucleolus {ECO:0000269|PubMed:12429849}.	Golgi apparatus;Nucleoli;Nucleoplasm		Golgi apparatus [GO:0005794]; membrane [GO:0016020]; nucleolus [GO:0005730]; nucleoplasm [GO:0005654]; nucleus [GO:0005634];SUBCELLULAR LOCATION: Nucleus, nucleolus {ECO:0000269|PubMed:12429849}.;Golgi apparatus;Nucleoli;Nucleoplasm;
DECR1	4	DECR1	Q16698;Q16698-2;E5RFV2	8.53414	0.85478	3.47225e-27	3.51788	1.99673e-116	TRUE	17	Q16698	catalytic complex [GO:1902494]; cytosol [GO:0005829]; mitochondrial matrix [GO:0005759]; mitochondrion [GO:0005739]; nucleoplasm [GO:0005654]; nucleus [GO:0005634]	SUBCELLULAR LOCATION: Mitochondrion {ECO:0000269|PubMed:7818482}.	Mitochondria	Cytosol	catalytic complex [GO:1902494]; cytosol [GO:0005829]; mitochondrial matrix [GO:0005759]; mitochondrion [GO:0005739]; nucleoplasm [GO:0005654]; nucleus [GO:0005634];SUBCELLULAR LOCATION: Mitochondrion {ECO:0000269|PubMed:7818482}.;Mitochondria;Cytosol
DENND4A	53	DENND4A	Q7Z401;Q7Z401-2;A0A0U1RR27;H3BTW5	17.0488	4.84202	1.10163e-05	0.280281	0.169457	FALSE	18	Q7Z401	cytoplasmic vesicle [GO:0031410]; cytosol [GO:0005829]; nucleus [GO:0005634]	SUBCELLULAR LOCATION: Nucleus {ECO:0000305}.	Nucleoli rim	Mitotic chromosome;Nucleoplasm	cytoplasmic vesicle [GO:0031410]; cytosol [GO:0005829]; nucleus [GO:0005634];SUBCELLULAR LOCATION: Nucleus {ECO:0000305}.;Nucleoli rim;Mitotic chromosome;Nucleoplasm
DENND4C	53	DENND4C	Q5VZ89-7;Q5VZ89;Q5VZ89-3;Q5VZ89-5	15.0813	4.90738	1.25294e-05	0.264652	0.208455	FALSE	17	Q5VZ89	cytoplasmic vesicle [GO:0031410]; cytoplasmic vesicle membrane [GO:0030659]; cytosol [GO:0005829]; Golgi apparatus [GO:0005794]; insulin-responsive compartment [GO:0032593]; intracellular membrane-bounded organelle [GO:0043231]; plasma membrane [GO:0005886]; retromer complex [GO:0030904]	SUBCELLULAR LOCATION: Cytoplasmic vesicle membrane. Cell membrane. Cytoplasm, cytosol. Note=Associates with SLC2A4/GLUT4 storage vesicles.	Cytosol;Golgi apparatus;Vesicles		cytoplasmic vesicle [GO:0031410]; cytoplasmic vesicle membrane [GO:0030659]; cytosol [GO:0005829]; Golgi apparatus [GO:0005794]; insulin-responsive compartment [GO:0032593]; intracellular membrane-bounded organelle [GO:0043231]; plasma membrane [GO:0005886]; retromer complex [GO:0030904];SUBCELLULAR LOCATION: Cytoplasmic vesicle membrane. Cell membrane. Cytoplasm, cytosol. Note=Associates with SL…
DHX30	4	DHX30	Q7L2E3;Q7L2E3-2;H7BXY3;Q7L2E3-3	3.7529	0.551392	1.32375e-05	0.539138	0.0123543	FALSE	55	Q7L2E3	cytoplasm [GO:0005737]; cytosol [GO:0005829]; mitochondrial nucleoid [GO:0042645]; mitochondrion [GO:0005739]; nucleus [GO:0005634]; ribonucleoprotein granule [GO:0035770]	SUBCELLULAR LOCATION: Cytoplasm {ECO:0000269|PubMed:29100085}. Mitochondrion {ECO:0000269|PubMed:16825194, ECO:0000269|PubMed:29100085}. Mitochondrion matrix, mitochondrion nucleoid {ECO:0000269|PubMed:16825194, ECO:0000269|PubMed:18063578, ECO:0000269|PubMed:25683715}. Note=Localizes to mitochondrial RNA granules found in close proximity to the mitochondrial nucleoids (PubMed:16825194, PubMed:25…	Mitochondria	Cytosol	cytoplasm [GO:0005737]; cytosol [GO:0005829]; mitochondrial nucleoid [GO:0042645]; mitochondrion [GO:0005739]; nucleus [GO:0005634]; ribonucleoprotein granule [GO:0035770];SUBCELLULAR LOCATION: Cytoplasm {ECO:0000269|PubMed:29100085}. Mitochondrion {ECO:0000269|PubMed:16825194, ECO:0000269|PubMed:29100085}. Mitochondrion matrix, mitochondrion nucleoid {ECO:0000269|PubMed:16825194, ECO:0000269|Pub…
DHX30	12	DHX30	Q7L2E3;Q7L2E3-2;H7BXY3;Q7L2E3-3	4.13998	0.571754	3.97584e-05	0.539138	0.0123543	FALSE	55	Q7L2E3	cytoplasm [GO:0005737]; cytosol [GO:0005829]; mitochondrial nucleoid [GO:0042645]; mitochondrion [GO:0005739]; nucleus [GO:0005634]; ribonucleoprotein granule [GO:0035770]	SUBCELLULAR LOCATION: Cytoplasm {ECO:0000269|PubMed:29100085}. Mitochondrion {ECO:0000269|PubMed:16825194, ECO:0000269|PubMed:29100085}. Mitochondrion matrix, mitochondrion nucleoid {ECO:0000269|PubMed:16825194, ECO:0000269|PubMed:18063578, ECO:0000269|PubMed:25683715}. Note=Localizes to mitochondrial RNA granules found in close proximity to the mitochondrial nucleoids (PubMed:16825194, PubMed:25…	Mitochondria	Cytosol	cytoplasm [GO:0005737]; cytosol [GO:0005829]; mitochondrial nucleoid [GO:0042645]; mitochondrion [GO:0005739]; nucleus [GO:0005634]; ribonucleoprotein granule [GO:0035770];SUBCELLULAR LOCATION: Cytoplasm {ECO:0000269|PubMed:29100085}. Mitochondrion {ECO:0000269|PubMed:16825194, ECO:0000269|PubMed:29100085}. Mitochondrion matrix, mitochondrion nucleoid {ECO:0000269|PubMed:16825194, ECO:0000269|Pub…
DHX35	12	DHX35	Q9H5Z1;Q5THR1;Q9H5Z1-2	8.42691	2.72789	0.000139221	0.19297	0.190341	FALSE	8	Q9H5Z1	catalytic step 2 spliceosome [GO:0071013]; nucleoplasm [GO:0005654]		Nuclear bodies	Centrosome;Nucleoplasm	catalytic step 2 spliceosome [GO:0071013]; nucleoplasm [GO:0005654];;Nuclear bodies;Centrosome;Nucleoplasm
DHX36	4	DHX36	Q9H2U1;Q9H2U1-3;Q9H2U1-2;E7EWK3	10.0791	2.10899	7.27795e-53	3.03665	0.0286628	FALSE	36	Q9H2U1	axon [GO:0030424]; chromosome, telomeric region [GO:0000781]; cytoplasm [GO:0005737]; cytoplasmic stress granule [GO:0010494]; cytosol [GO:0005829]; dendrite [GO:0030425]; extracellular exosome [GO:0070062]; mitochondrion [GO:0005739]; nuclear speck [GO:0016607]; nucleoplasm [GO:0005654]; nucleus [GO:0005634]; perikaryon [GO:0043204]	SUBCELLULAR LOCATION: Nucleus {ECO:0000269|PubMed:18279852, ECO:0000269|PubMed:18854321}. Cytoplasm {ECO:0000269|PubMed:18279852, ECO:0000269|PubMed:18854321}. Cytoplasm, cytosol {ECO:0000250|UniProtKB:Q8VHK9}. Cytoplasm, Stress granule {ECO:0000269|PubMed:18854321}. Nucleus speckle {ECO:0000269|PubMed:18279852}. Chromosome, telomere {ECO:0000269|PubMed:20472641}. Mitochondrion {ECO:0000250|UniPr…	Nucleoplasm	Cytosol;Mitochondria	axon [GO:0030424]; chromosome, telomeric region [GO:0000781]; cytoplasm [GO:0005737]; cytoplasmic stress granule [GO:0010494]; cytosol [GO:0005829]; dendrite [GO:0030425]; extracellular exosome [GO:0070062]; mitochondrion [GO:0005739]; nuclear speck [GO:0016607]; nucleoplasm [GO:0005654]; nucleus [GO:0005634]; perikaryon [GO:0043204];SUBCELLULAR LOCATION: Nucleus {ECO:0000269|PubMed:18279852, ECO…
DHX40	9	DHX40	Q8IX18;Q8IX18-3;Q8IX18-4;Q8IX18-2;J3KSW6	2.92596	0.662004	0.000532599	0.17166	0.0964111	FALSE	20	Q8IX18			Nucleoplasm		;;Nucleoplasm;
DHX40	51	DHX40	Q8IX18;Q8IX18-3;Q8IX18-4;Q8IX18-2;J3KSW6	2.12665	0.68193	0.00500563	0.17166	0.0964111	FALSE	20	Q8IX18			Nucleoplasm		;;Nucleoplasm;
DKC1	4	DKC1	O60832;O60832-2;C9IYT0	1.61308	0.515004	0.0041103	0.943233	7.58412e-22	FALSE	29	O60832	box H/ACA scaRNP complex [GO:0072589]; box H/ACA snoRNP complex [GO:0031429]; box H/ACA telomerase RNP complex [GO:0090661]; cytoplasm [GO:0005737]; fibrillar center [GO:0001650]; nucleolus [GO:0005730]; nucleoplasm [GO:0005654]; nucleus [GO:0005634]; telomerase holoenzyme complex [GO:0005697]	SUBCELLULAR LOCATION: [Isoform 1]: Nucleus, nucleolus {ECO:0000269|PubMed:10556300, ECO:0000269|PubMed:10591218, ECO:0000269|PubMed:12429849}. Nucleus, Cajal body {ECO:0000250|UniProtKB:P40615}.; SUBCELLULAR LOCATION: [Isoform 3]: Cytoplasm {ECO:0000269|PubMed:21820037}.	Nucleoli fibrillar center	Nucleoplasm	box H/ACA scaRNP complex [GO:0072589]; box H/ACA snoRNP complex [GO:0031429]; box H/ACA telomerase RNP complex [GO:0090661]; cytoplasm [GO:0005737]; fibrillar center [GO:0001650]; nucleolus [GO:0005730]; nucleoplasm [GO:0005654]; nucleus [GO:0005634]; telomerase holoenzyme complex [GO:0005697];SUBCELLULAR LOCATION: [Isoform 1]: Nucleus, nucleolus {ECO:0000269|PubMed:10556300, ECO:0000269|PubMed:1…
DLD	54	DLD	P09622;E9PEX6;P09622-2;P09622-3	3.6429	1.29211	0.00966978	0.157565	0.0818746	FALSE	24	P09622	acetyltransferase complex [GO:1902493]; acrosomal matrix [GO:0043159]; mitochondrial matrix [GO:0005759]; mitochondrial pyruvate dehydrogenase complex [GO:0005967]; mitochondrion [GO:0005739]; motile cilium [GO:0031514]; nucleus [GO:0005634]; oxoglutarate dehydrogenase complex [GO:0045252]; pyruvate dehydrogenase complex [GO:0045254]	SUBCELLULAR LOCATION: Mitochondrion matrix {ECO:0000305|PubMed:29211711, ECO:0000305|PubMed:3693355}. Nucleus {ECO:0000269|PubMed:29211711}. Cell projection, cilium, flagellum {ECO:0000250|UniProtKB:Q811C4}. Cytoplasmic vesicle, secretory vesicle, acrosome {ECO:0000269|PubMed:15888450}. Note=Mainly localizes in the mitochondrion. A small fraction localizes to the nucleus, where the 2-oxoglutarate…	Mitochondria	Nucleoplasm	acetyltransferase complex [GO:1902493]; acrosomal matrix [GO:0043159]; mitochondrial matrix [GO:0005759]; mitochondrial pyruvate dehydrogenase complex [GO:0005967]; mitochondrion [GO:0005739]; motile cilium [GO:0031514]; nucleus [GO:0005634]; oxoglutarate dehydrogenase complex [GO:0045252]; pyruvate dehydrogenase complex [GO:0045254];SUBCELLULAR LOCATION: Mitochondrion matrix {ECO:0000305|PubMed:…
DNA2	9	DNA2	P51530;F8VR31;P51530-3;P51530-4;P51530-2	12.6467	5.0467	0.000581042	0.312713	0.207511	FALSE	6	P51530	chromosome, telomeric region [GO:0000781]; cytoplasm [GO:0005737]; mitochondrial nucleoid [GO:0042645]; mitochondrion [GO:0005739]; nucleoplasm [GO:0005654]; nucleus [GO:0005634]	SUBCELLULAR LOCATION: Nucleus. Mitochondrion. Note=Was initially reported to be exclusively mitochondrial (PubMed:18995831). However, it was later shown to localize both in mitochondrion and nucleus (PubMed:19487465). {ECO:0000269|PubMed:18995831, ECO:0000269|PubMed:19487465}.	Mitochondria		chromosome, telomeric region [GO:0000781]; cytoplasm [GO:0005737]; mitochondrial nucleoid [GO:0042645]; mitochondrion [GO:0005739]; nucleoplasm [GO:0005654]; nucleus [GO:0005634];SUBCELLULAR LOCATION: Nucleus. Mitochondrion. Note=Was initially reported to be exclusively mitochondrial (PubMed:18995831). However, it was later shown to localize both in mitochondrion and nucleus (PubMed:19487465). {E…
DNAJA1	9	DNAJA1	P31689;P31689-2	2.30058	0.581739	0.000933015	0.952965	1.55851e-38	FALSE	22	P31689	cytoplasm [GO:0005737]; cytoplasmic side of endoplasmic reticulum membrane [GO:0098554]; cytosol [GO:0005829]; extracellular exosome [GO:0070062]; membrane [GO:0016020]; microtubule cytoskeleton [GO:0015630]; mitochondrion [GO:0005739]; nucleus [GO:0005634]; perinuclear region of cytoplasm [GO:0048471]	SUBCELLULAR LOCATION: Membrane {ECO:0000305|PubMed:10816573}; Lipid-anchor {ECO:0000305|PubMed:10816573}. Cytoplasm {ECO:0000269|PubMed:10816573}. Microsome {ECO:0000250}. Nucleus {ECO:0000269|PubMed:10816573}. Cytoplasm, perinuclear region {ECO:0000269|PubMed:10816573}. Mitochondrion {ECO:0000250}. Note=Primarily associated with microsomes. A minor proportion is associated with mitochondria (By …	Cytosol	Microtubules	cytoplasm [GO:0005737]; cytoplasmic side of endoplasmic reticulum membrane [GO:0098554]; cytosol [GO:0005829]; extracellular exosome [GO:0070062]; membrane [GO:0016020]; microtubule cytoskeleton [GO:0015630]; mitochondrion [GO:0005739]; nucleus [GO:0005634]; perinuclear region of cytoplasm [GO:0048471];SUBCELLULAR LOCATION: Membrane {ECO:0000305|PubMed:10816573}; Lipid-anchor {ECO:0000305|PubMed:…
DNAJA2	9	DNAJA2	O60884	1.81591	0.619967	0.00502554	1.17219	6.83858e-53	FALSE	20	O60884	cytoplasm [GO:0005737]; cytosol [GO:0005829]; extracellular exosome [GO:0070062]; membrane [GO:0016020]	SUBCELLULAR LOCATION: Membrane {ECO:0000305}; Lipid-anchor {ECO:0000305}.	Cytosol;Nucleoli	Intermediate filaments	cytoplasm [GO:0005737]; cytosol [GO:0005829]; extracellular exosome [GO:0070062]; membrane [GO:0016020];SUBCELLULAR LOCATION: Membrane {ECO:0000305}; Lipid-anchor {ECO:0000305}.;Cytosol;Nucleoli;Intermediate filaments
DNAJA2	12	DNAJA2	O60884	1.76419	0.636661	0.00674902	1.17219	6.83858e-53	FALSE	20	O60884	cytoplasm [GO:0005737]; cytosol [GO:0005829]; extracellular exosome [GO:0070062]; membrane [GO:0016020]	SUBCELLULAR LOCATION: Membrane {ECO:0000305}; Lipid-anchor {ECO:0000305}.	Cytosol;Nucleoli	Intermediate filaments	cytoplasm [GO:0005737]; cytosol [GO:0005829]; extracellular exosome [GO:0070062]; membrane [GO:0016020];SUBCELLULAR LOCATION: Membrane {ECO:0000305}; Lipid-anchor {ECO:0000305}.;Cytosol;Nucleoli;Intermediate filaments
DNAJA3	4	DNAJA3	Q96EY1	2.07417	0.804266	0.0083612	1.13783	1.39984e-11	FALSE	15	Q96EY1	cytoplasm [GO:0005737]; cytoplasmic side of plasma membrane [GO:0009898]; cytosol [GO:0005829]; intracellular membrane-bounded organelle [GO:0043231]; mitochondrial matrix [GO:0005759]; mitochondrial nucleoid [GO:0042645]; mitochondrion [GO:0005739]; neuromuscular junction [GO:0031594]; nucleus [GO:0005634]; postsynaptic membrane [GO:0045211]	SUBCELLULAR LOCATION: Mitochondrion matrix. Cytoplasm, cytosol {ECO:0000250}. Postsynaptic cell membrane {ECO:0000250}; Peripheral membrane protein {ECO:0000250}. Note=Recruited to the postsynaptic cell membrane of the neuromuscular junction through interaction with MUSK. {ECO:0000250}.	Mitochondria	Vesicles	cytoplasm [GO:0005737]; cytoplasmic side of plasma membrane [GO:0009898]; cytosol [GO:0005829]; intracellular membrane-bounded organelle [GO:0043231]; mitochondrial matrix [GO:0005759]; mitochondrial nucleoid [GO:0042645]; mitochondrion [GO:0005739]; neuromuscular junction [GO:0031594]; nucleus [GO:0005634]; postsynaptic membrane [GO:0045211];SUBCELLULAR LOCATION: Mitochondrion matrix. Cytoplasm,…
DNAJA3	12	DNAJA3	Q96EY1	2.38157	0.802257	0.00508909	1.13783	1.39984e-11	FALSE	15	Q96EY1	cytoplasm [GO:0005737]; cytoplasmic side of plasma membrane [GO:0009898]; cytosol [GO:0005829]; intracellular membrane-bounded organelle [GO:0043231]; mitochondrial matrix [GO:0005759]; mitochondrial nucleoid [GO:0042645]; mitochondrion [GO:0005739]; neuromuscular junction [GO:0031594]; nucleus [GO:0005634]; postsynaptic membrane [GO:0045211]	SUBCELLULAR LOCATION: Mitochondrion matrix. Cytoplasm, cytosol {ECO:0000250}. Postsynaptic cell membrane {ECO:0000250}; Peripheral membrane protein {ECO:0000250}. Note=Recruited to the postsynaptic cell membrane of the neuromuscular junction through interaction with MUSK. {ECO:0000250}.	Mitochondria	Vesicles	cytoplasm [GO:0005737]; cytoplasmic side of plasma membrane [GO:0009898]; cytosol [GO:0005829]; intracellular membrane-bounded organelle [GO:0043231]; mitochondrial matrix [GO:0005759]; mitochondrial nucleoid [GO:0042645]; mitochondrion [GO:0005739]; neuromuscular junction [GO:0031594]; nucleus [GO:0005634]; postsynaptic membrane [GO:0045211];SUBCELLULAR LOCATION: Mitochondrion matrix. Cytoplasm,…
DNAJC16	49	DNAJC16	Q9Y2G8;Q5TDG9;Q5TDH4;Q9Y2G8-2	6.80678	2.62479	0.00187422	0.250579	0.194527	FALSE	6	Q9Y2G8	endoplasmic reticulum membrane [GO:0005789]	SUBCELLULAR LOCATION: Endoplasmic reticulum membrane {ECO:0000269|PubMed:32492081}; Single-pass type IV membrane protein {ECO:0000305}.	Vesicles		endoplasmic reticulum membrane [GO:0005789];SUBCELLULAR LOCATION: Endoplasmic reticulum membrane {ECO:0000269|PubMed:32492081}; Single-pass type IV membrane protein {ECO:0000305}.;Vesicles;
DNAJC9	63	DNAJC9	Q8WXX5	6.82835	0.5669	0	0.731741	1.37284e-07	FALSE	19	Q8WXX5	cytoplasm [GO:0005737]; cytosol [GO:0005829]; extracellular space [GO:0005615]; nucleoplasm [GO:0005654]; nucleus [GO:0005634]; plasma membrane [GO:0005886]; protein folding chaperone complex [GO:0101031]	SUBCELLULAR LOCATION: Nucleus {ECO:0000269|PubMed:17182002}. Cytoplasm {ECO:0000269|PubMed:17182002}. Cell membrane {ECO:0000269|PubMed:17182002}. Note=Predominantly nuclear. Translocates to the cytoplasm and membrane after heat shock. {ECO:0000269|PubMed:17182002}.	Nucleoplasm	Cytosol;Plasma membrane	cytoplasm [GO:0005737]; cytosol [GO:0005829]; extracellular space [GO:0005615]; nucleoplasm [GO:0005654]; nucleus [GO:0005634]; plasma membrane [GO:0005886]; protein folding chaperone complex [GO:0101031];SUBCELLULAR LOCATION: Nucleus {ECO:0000269|PubMed:17182002}. Cytoplasm {ECO:0000269|PubMed:17182002}. Cell membrane {ECO:0000269|PubMed:17182002}. Note=Predominantly nuclear. Translocates to the…
DOCK7	12	DOCK7	Q96N67;Q96N67-3;Q96N67-2;Q96N67-4;Q96N67-5;Q96N67-6;A0A1B0GWE0	4.21646	1.90544	0.00264007	3.55112	7.50709e-24	TRUE	39	Q96N67	axon [GO:0030424]; basal part of cell [GO:0045178]; focal adhesion [GO:0005925]; growth cone [GO:0030426]; neuron projection [GO:0043005]	SUBCELLULAR LOCATION: Cell projection, axon {ECO:0000269|PubMed:16982419}. Note=Enriched in the developing axons of hippocampal neurons.			axon [GO:0030424]; basal part of cell [GO:0045178]; focal adhesion [GO:0005925]; growth cone [GO:0030426]; neuron projection [GO:0043005];SUBCELLULAR LOCATION: Cell projection, axon {ECO:0000269|PubMed:16982419}. Note=Enriched in the developing axons of hippocampal neurons.;;
DOT1L	63	DOT1L	Q8TEK3;Q8TEK3-2	2.99929	0.565363	0.000463305	0.00723805	0.148734	FALSE	60	Q8TEK3	cytoplasm [GO:0005737]; intracellular membrane-bounded organelle [GO:0043231]; nucleoplasm [GO:0005654]; nucleus [GO:0005634]; protein-containing complex [GO:0032991]	SUBCELLULAR LOCATION: Nucleus {ECO:0000269|PubMed:15851025}.	Nucleoplasm		cytoplasm [GO:0005737]; intracellular membrane-bounded organelle [GO:0043231]; nucleoplasm [GO:0005654]; nucleus [GO:0005634]; protein-containing complex [GO:0032991];SUBCELLULAR LOCATION: Nucleus {ECO:0000269|PubMed:15851025}.;Nucleoplasm;
DPY19L4	63	DPY19L4	Q7Z388	13.3413	5.11813	0.000508905	0.294281	0.200404	FALSE	2	Q7Z388	nuclear inner membrane [GO:0005637]	SUBCELLULAR LOCATION: Membrane {ECO:0000305}; Multi-pass membrane protein {ECO:0000305}.	Vesicles		nuclear inner membrane [GO:0005637];SUBCELLULAR LOCATION: Membrane {ECO:0000305}; Multi-pass membrane protein {ECO:0000305}.;Vesicles;
DSP	17	DSP	P15924;P15924-3;P15924-2	6.50858	2.58266	0.00559974	0.18897	0.191871	FALSE	77	P15924	adherens junction [GO:0005912]; basolateral plasma membrane [GO:0016323]; cornified envelope [GO:0001533]; cytoplasm [GO:0005737]; desmosome [GO:0030057]; extracellular exosome [GO:0070062]; fascia adherens [GO:0005916]; ficolin-1-rich granule membrane [GO:0101003]; intercalated disc [GO:0014704]; intermediate filament [GO:0005882]; nucleus [GO:0005634]; plasma membrane [GO:0005886]	SUBCELLULAR LOCATION: Cell junction, desmosome {ECO:0000250|UniProtKB:E9Q557}. Cell membrane {ECO:0000250|UniProtKB:E9Q557}. Note=Localizes at the intercalated disk in cardiomyocytes. {ECO:0000250|UniProtKB:E9Q557}.	Cell Junctions		adherens junction [GO:0005912]; basolateral plasma membrane [GO:0016323]; cornified envelope [GO:0001533]; cytoplasm [GO:0005737]; desmosome [GO:0030057]; extracellular exosome [GO:0070062]; fascia adherens [GO:0005916]; ficolin-1-rich granule membrane [GO:0101003]; intercalated disc [GO:0014704]; intermediate filament [GO:0005882]; nucleus [GO:0005634]; plasma membrane [GO:0005886];SUBCELLULAR L…
DSP	32	DSP	P15924;P15924-3;P15924-2	6.57105	2.53435	0.00377848	0.18897	0.191871	FALSE	77	P15924	adherens junction [GO:0005912]; basolateral plasma membrane [GO:0016323]; cornified envelope [GO:0001533]; cytoplasm [GO:0005737]; desmosome [GO:0030057]; extracellular exosome [GO:0070062]; fascia adherens [GO:0005916]; ficolin-1-rich granule membrane [GO:0101003]; intercalated disc [GO:0014704]; intermediate filament [GO:0005882]; nucleus [GO:0005634]; plasma membrane [GO:0005886]	SUBCELLULAR LOCATION: Cell junction, desmosome {ECO:0000250|UniProtKB:E9Q557}. Cell membrane {ECO:0000250|UniProtKB:E9Q557}. Note=Localizes at the intercalated disk in cardiomyocytes. {ECO:0000250|UniProtKB:E9Q557}.	Cell Junctions		adherens junction [GO:0005912]; basolateral plasma membrane [GO:0016323]; cornified envelope [GO:0001533]; cytoplasm [GO:0005737]; desmosome [GO:0030057]; extracellular exosome [GO:0070062]; fascia adherens [GO:0005916]; ficolin-1-rich granule membrane [GO:0101003]; intercalated disc [GO:0014704]; intermediate filament [GO:0005882]; nucleus [GO:0005634]; plasma membrane [GO:0005886];SUBCELLULAR L…
DYNLRB1	12	DYNLRB1	Q9NP97;B1AKR6	7.81863	2.32906	0.000121746	1.13426	0.153967	FALSE	5	Q9NP97	centrosome [GO:0005813]; ciliary tip [GO:0097542]; cilium [GO:0005929]; cytoplasm [GO:0005737]; cytoplasmic dynein complex [GO:0005868]; dynein complex [GO:0030286]; membrane [GO:0016020]; microtubule [GO:0005874]	SUBCELLULAR LOCATION: Cytoplasm, cytoskeleton {ECO:0000305|PubMed:36071160}.			centrosome [GO:0005813]; ciliary tip [GO:0097542]; cilium [GO:0005929]; cytoplasm [GO:0005737]; cytoplasmic dynein complex [GO:0005868]; dynein complex [GO:0030286]; membrane [GO:0016020]; microtubule [GO:0005874];SUBCELLULAR LOCATION: Cytoplasm, cytoskeleton {ECO:0000305|PubMed:36071160}.;;
EBP	3	EBP	Q15125;C9J719;C9JJ78	6.593	2.93103	0.00617738	0.500069	0.211568	FALSE	3	Q15125	cytoplasmic vesicle [GO:0031410]; endoplasmic reticulum [GO:0005783]; endoplasmic reticulum membrane [GO:0005789]; nuclear envelope [GO:0005635]; nuclear membrane [GO:0031965]	SUBCELLULAR LOCATION: Endoplasmic reticulum membrane {ECO:0000269|PubMed:10406945}; Multi-pass membrane protein {ECO:0000305}. Nucleus envelope {ECO:0000269|PubMed:10406945}. Cytoplasmic vesicle {ECO:0000269|PubMed:10406945}. Note=During interphase, detected on the endoplasmic reticulum and the nuclear envelope. During mitosis, detected on cytoplasmic vesicles. {ECO:0000269|PubMed:10406945}.	Endoplasmic reticulum;Nuclear membrane		cytoplasmic vesicle [GO:0031410]; endoplasmic reticulum [GO:0005783]; endoplasmic reticulum membrane [GO:0005789]; nuclear envelope [GO:0005635]; nuclear membrane [GO:0031965];SUBCELLULAR LOCATION: Endoplasmic reticulum membrane {ECO:0000269|PubMed:10406945}; Multi-pass membrane protein {ECO:0000305}. Nucleus envelope {ECO:0000269|PubMed:10406945}. Cytoplasmic vesicle {ECO:0000269|PubMed:10406945…
EHMT1	9	EHMT1	Q9H9B1;A0A1B0GV09;Q9H9B1-3;A0A1B0GU48;Q9H9B1-4;A0A1B0GUD1	3.62445	0.671932	0.00011681	0.078021	0.142685	FALSE	43	Q9H9B1	chromatin [GO:0000785]; nuclear body [GO:0016604]; nucleoplasm [GO:0005654]; nucleus [GO:0005634]	SUBCELLULAR LOCATION: Nucleus. Chromosome. Note=Associates with euchromatic regions.	Nuclear bodies;Nucleoplasm		chromatin [GO:0000785]; nuclear body [GO:0016604]; nucleoplasm [GO:0005654]; nucleus [GO:0005634];SUBCELLULAR LOCATION: Nucleus. Chromosome. Note=Associates with euchromatic regions.;Nuclear bodies;Nucleoplasm;
EHMT1	63	EHMT1	Q9H9B1;A0A1B0GV09;Q9H9B1-3;A0A1B0GU48;Q9H9B1-4;A0A1B0GUD1	5.89351	0.51745	1.11406e-05	0.078021	0.142685	FALSE	43	Q9H9B1	chromatin [GO:0000785]; nuclear body [GO:0016604]; nucleoplasm [GO:0005654]; nucleus [GO:0005634]	SUBCELLULAR LOCATION: Nucleus. Chromosome. Note=Associates with euchromatic regions.	Nuclear bodies;Nucleoplasm		chromatin [GO:0000785]; nuclear body [GO:0016604]; nucleoplasm [GO:0005654]; nucleus [GO:0005634];SUBCELLULAR LOCATION: Nucleus. Chromosome. Note=Associates with euchromatic regions.;Nuclear bodies;Nucleoplasm;
EHMT2	9	EHMT2	Q96KQ7-2;A0A0G2JIS2;A2ABF8;Q96KQ7;A0A0G2JIR1;A2ABF9;A0A0G2JK64;A0A0G2JRR0;A0A0G2JRN8	3.23075	0.611271	0.000105283	0.125305	0.115617	FALSE	31	Q96KQ7	chromatin [GO:0000785]; nuclear speck [GO:0016607]; nucleoplasm [GO:0005654]; nucleus [GO:0005634]	SUBCELLULAR LOCATION: Nucleus {ECO:0000269|PubMed:11316813}. Chromosome {ECO:0000269|PubMed:11316813}. Note=Associates with euchromatic regions (PubMed:11316813). Does not associate with heterochromatin (PubMed:11316813). {ECO:0000269|PubMed:11316813}.	Nuclear speckles;Nucleoplasm		chromatin [GO:0000785]; nuclear speck [GO:0016607]; nucleoplasm [GO:0005654]; nucleus [GO:0005634];SUBCELLULAR LOCATION: Nucleus {ECO:0000269|PubMed:11316813}. Chromosome {ECO:0000269|PubMed:11316813}. Note=Associates with euchromatic regions (PubMed:11316813). Does not associate with heterochromatin (PubMed:11316813). {ECO:0000269|PubMed:11316813}.;Nuclear speckles;Nucleoplasm;
EHMT2	63	EHMT2	Q96KQ7-2;A0A0G2JIS2;A2ABF8;Q96KQ7;A0A0G2JIR1;A2ABF9;A0A0G2JK64;A0A0G2JRR0;A0A0G2JRN8	4.65417	0.718111	1.02371e-11	0.125305	0.115617	FALSE	31	Q96KQ7	chromatin [GO:0000785]; nuclear speck [GO:0016607]; nucleoplasm [GO:0005654]; nucleus [GO:0005634]	SUBCELLULAR LOCATION: Nucleus {ECO:0000269|PubMed:11316813}. Chromosome {ECO:0000269|PubMed:11316813}. Note=Associates with euchromatic regions (PubMed:11316813). Does not associate with heterochromatin (PubMed:11316813). {ECO:0000269|PubMed:11316813}.	Nuclear speckles;Nucleoplasm		chromatin [GO:0000785]; nuclear speck [GO:0016607]; nucleoplasm [GO:0005654]; nucleus [GO:0005634];SUBCELLULAR LOCATION: Nucleus {ECO:0000269|PubMed:11316813}. Chromosome {ECO:0000269|PubMed:11316813}. Note=Associates with euchromatic regions (PubMed:11316813). Does not associate with heterochromatin (PubMed:11316813). {ECO:0000269|PubMed:11316813}.;Nuclear speckles;Nucleoplasm;
EIF1AX	61	EIF1AX	P47813;X6RAC9	2.90402	1.06215	0.00739221	0.187481	0.148516	FALSE	8	P47813	cytoplasm [GO:0005737]; cytosol [GO:0005829]; eukaryotic 43S preinitiation complex [GO:0016282]; eukaryotic 48S preinitiation complex [GO:0033290]; multi-eIF complex [GO:0043614]	SUBCELLULAR LOCATION: Cytoplasm {ECO:0000305}.	Cytosol		cytoplasm [GO:0005737]; cytosol [GO:0005829]; eukaryotic 43S preinitiation complex [GO:0016282]; eukaryotic 48S preinitiation complex [GO:0033290]; multi-eIF complex [GO:0043614];SUBCELLULAR LOCATION: Cytoplasm {ECO:0000305}.;Cytosol;
EIF4A1	4	EIF4A1	P60842;J3KT12;P60842-2;J3QS69;J3QL43;J3KTB5	3.0981	0.691526	0.00114701	2.12089	0	FALSE	39	P60842	cytoplasm [GO:0005737]; cytosol [GO:0005829]; eukaryotic translation initiation factor 4F complex [GO:0016281]; extracellular exosome [GO:0070062]; membrane [GO:0016020]		Cytosol		cytoplasm [GO:0005737]; cytosol [GO:0005829]; eukaryotic translation initiation factor 4F complex [GO:0016281]; extracellular exosome [GO:0070062]; membrane [GO:0016020];;Cytosol;
EIF4A3	4	EIF4A3	P38919	3.33893	0.552102	0.000162029	0.589131	1.30447e-40	FALSE	30	P38919	catalytic step 2 spliceosome [GO:0071013]; cytoplasm [GO:0005737]; cytosol [GO:0005829]; dendrite [GO:0030425]; exon-exon junction complex [GO:0035145]; glutamatergic synapse [GO:0098978]; membrane [GO:0016020]; neuronal cell body [GO:0043025]; nuclear speck [GO:0016607]; nucleolus [GO:0005730]; nucleoplasm [GO:0005654]; nucleus [GO:0005634]; postsynapse [GO:0098794]; U2-type catalytic step 1 spl…	SUBCELLULAR LOCATION: Nucleus {ECO:0000269|PubMed:10623621, ECO:0000269|PubMed:11991638, ECO:0000269|PubMed:22961380, ECO:0000269|PubMed:28076346, ECO:0000269|PubMed:28502770, ECO:0000269|PubMed:29301961}. Nucleus speckle {ECO:0000269|PubMed:10623621}. Cytoplasm {ECO:0000250|UniProtKB:Q3B8Q2}. Note=Nucleocytoplasmic shuttling protein. Travels to the cytoplasm as part of the exon junction complex …	Nucleoplasm		catalytic step 2 spliceosome [GO:0071013]; cytoplasm [GO:0005737]; cytosol [GO:0005829]; dendrite [GO:0030425]; exon-exon junction complex [GO:0035145]; glutamatergic synapse [GO:0098978]; membrane [GO:0016020]; neuronal cell body [GO:0043025]; nuclear speck [GO:0016607]; nucleolus [GO:0005730]; nucleoplasm [GO:0005654]; nucleus [GO:0005634]; postsynapse [GO:0098794]; U2-type catalytic step 1 spl…
EIF4A3	12	EIF4A3	P38919	2.19303	0.590803	0.00212914	0.589131	1.30447e-40	FALSE	30	P38919	catalytic step 2 spliceosome [GO:0071013]; cytoplasm [GO:0005737]; cytosol [GO:0005829]; dendrite [GO:0030425]; exon-exon junction complex [GO:0035145]; glutamatergic synapse [GO:0098978]; membrane [GO:0016020]; neuronal cell body [GO:0043025]; nuclear speck [GO:0016607]; nucleolus [GO:0005730]; nucleoplasm [GO:0005654]; nucleus [GO:0005634]; postsynapse [GO:0098794]; U2-type catalytic step 1 spl…	SUBCELLULAR LOCATION: Nucleus {ECO:0000269|PubMed:10623621, ECO:0000269|PubMed:11991638, ECO:0000269|PubMed:22961380, ECO:0000269|PubMed:28076346, ECO:0000269|PubMed:28502770, ECO:0000269|PubMed:29301961}. Nucleus speckle {ECO:0000269|PubMed:10623621}. Cytoplasm {ECO:0000250|UniProtKB:Q3B8Q2}. Note=Nucleocytoplasmic shuttling protein. Travels to the cytoplasm as part of the exon junction complex …	Nucleoplasm		catalytic step 2 spliceosome [GO:0071013]; cytoplasm [GO:0005737]; cytosol [GO:0005829]; dendrite [GO:0030425]; exon-exon junction complex [GO:0035145]; glutamatergic synapse [GO:0098978]; membrane [GO:0016020]; neuronal cell body [GO:0043025]; nuclear speck [GO:0016607]; nucleolus [GO:0005730]; nucleoplasm [GO:0005654]; nucleus [GO:0005634]; postsynapse [GO:0098794]; U2-type catalytic step 1 spl…
ELP1	4	IKBKAP	O95163;F5H2T0	1.89372	0.660322	0.0077384	0.427342	0.0114297	FALSE	43	O95163	cytoplasm [GO:0005737]; cytosol [GO:0005829]; elongator holoenzyme complex [GO:0033588]; nucleus [GO:0005634]	SUBCELLULAR LOCATION: Cytoplasm {ECO:0000269|PubMed:11714725, ECO:0000269|PubMed:11818576, ECO:0000269|PubMed:22854966}. Nucleus {ECO:0000269|PubMed:11714725, ECO:0000269|PubMed:11818576}.	Cytosol	Nucleoplasm	cytoplasm [GO:0005737]; cytosol [GO:0005829]; elongator holoenzyme complex [GO:0033588]; nucleus [GO:0005634];SUBCELLULAR LOCATION: Cytoplasm {ECO:0000269|PubMed:11714725, ECO:0000269|PubMed:11818576, ECO:0000269|PubMed:22854966}. Nucleus {ECO:0000269|PubMed:11714725, ECO:0000269|PubMed:11818576}.;Cytosol;Nucleoplasm
ELP1	9	IKBKAP	O95163;F5H2T0	3.65386	0.780248	0.000615863	0.427342	0.0114297	FALSE	43	O95163	cytoplasm [GO:0005737]; cytosol [GO:0005829]; elongator holoenzyme complex [GO:0033588]; nucleus [GO:0005634]	SUBCELLULAR LOCATION: Cytoplasm {ECO:0000269|PubMed:11714725, ECO:0000269|PubMed:11818576, ECO:0000269|PubMed:22854966}. Nucleus {ECO:0000269|PubMed:11714725, ECO:0000269|PubMed:11818576}.	Cytosol	Nucleoplasm	cytoplasm [GO:0005737]; cytosol [GO:0005829]; elongator holoenzyme complex [GO:0033588]; nucleus [GO:0005634];SUBCELLULAR LOCATION: Cytoplasm {ECO:0000269|PubMed:11714725, ECO:0000269|PubMed:11818576, ECO:0000269|PubMed:22854966}. Nucleus {ECO:0000269|PubMed:11714725, ECO:0000269|PubMed:11818576}.;Cytosol;Nucleoplasm
ELP1	12	IKBKAP	O95163;F5H2T0	2.22275	0.562754	0.00152309	0.427342	0.0114297	FALSE	43	O95163	cytoplasm [GO:0005737]; cytosol [GO:0005829]; elongator holoenzyme complex [GO:0033588]; nucleus [GO:0005634]	SUBCELLULAR LOCATION: Cytoplasm {ECO:0000269|PubMed:11714725, ECO:0000269|PubMed:11818576, ECO:0000269|PubMed:22854966}. Nucleus {ECO:0000269|PubMed:11714725, ECO:0000269|PubMed:11818576}.	Cytosol	Nucleoplasm	cytoplasm [GO:0005737]; cytosol [GO:0005829]; elongator holoenzyme complex [GO:0033588]; nucleus [GO:0005634];SUBCELLULAR LOCATION: Cytoplasm {ECO:0000269|PubMed:11714725, ECO:0000269|PubMed:11818576, ECO:0000269|PubMed:22854966}. Nucleus {ECO:0000269|PubMed:11714725, ECO:0000269|PubMed:11818576}.;Cytosol;Nucleoplasm
ELP3	9	ELP3	Q9H9T3;Q9H9T3-2;B4DKA4;Q9H9T3-4;Q9H9T3-5	5.81824	1.94218	0.000148046	0.249059	0.142052	FALSE	23	Q9H9T3	cytoplasm [GO:0005737]; cytosol [GO:0005829]; elongator holoenzyme complex [GO:0033588]; nucleolus [GO:0005730]; nucleus [GO:0005634]	SUBCELLULAR LOCATION: Cytoplasm {ECO:0000269|PubMed:11818576, ECO:0000269|PubMed:19185337, ECO:0000269|PubMed:22854966}. Nucleus {ECO:0000269|PubMed:11714725, ECO:0000269|PubMed:11818576, ECO:0000269|PubMed:22854966}.; SUBCELLULAR LOCATION: [Isoform 1]: Nucleus {ECO:0000269|PubMed:22002106}.; SUBCELLULAR LOCATION: [Isoform 2]: Cytoplasm {ECO:0000269|PubMed:22002106}. Nucleus {ECO:0000269|PubMed:2…	Cytosol		cytoplasm [GO:0005737]; cytosol [GO:0005829]; elongator holoenzyme complex [GO:0033588]; nucleolus [GO:0005730]; nucleus [GO:0005634];SUBCELLULAR LOCATION: Cytoplasm {ECO:0000269|PubMed:11818576, ECO:0000269|PubMed:19185337, ECO:0000269|PubMed:22854966}. Nucleus {ECO:0000269|PubMed:11714725, ECO:0000269|PubMed:11818576, ECO:0000269|PubMed:22854966}.; SUBCELLULAR LOCATION: [Isoform 1]: Nucleus {EC…
ELP3	12	ELP3	Q9H9T3;Q9H9T3-2;B4DKA4;Q9H9T3-4;Q9H9T3-5	3.57791	1.83024	0.00217874	0.249059	0.142052	FALSE	23	Q9H9T3	cytoplasm [GO:0005737]; cytosol [GO:0005829]; elongator holoenzyme complex [GO:0033588]; nucleolus [GO:0005730]; nucleus [GO:0005634]	SUBCELLULAR LOCATION: Cytoplasm {ECO:0000269|PubMed:11818576, ECO:0000269|PubMed:19185337, ECO:0000269|PubMed:22854966}. Nucleus {ECO:0000269|PubMed:11714725, ECO:0000269|PubMed:11818576, ECO:0000269|PubMed:22854966}.; SUBCELLULAR LOCATION: [Isoform 1]: Nucleus {ECO:0000269|PubMed:22002106}.; SUBCELLULAR LOCATION: [Isoform 2]: Cytoplasm {ECO:0000269|PubMed:22002106}. Nucleus {ECO:0000269|PubMed:2…	Cytosol		cytoplasm [GO:0005737]; cytosol [GO:0005829]; elongator holoenzyme complex [GO:0033588]; nucleolus [GO:0005730]; nucleus [GO:0005634];SUBCELLULAR LOCATION: Cytoplasm {ECO:0000269|PubMed:11818576, ECO:0000269|PubMed:19185337, ECO:0000269|PubMed:22854966}. Nucleus {ECO:0000269|PubMed:11714725, ECO:0000269|PubMed:11818576, ECO:0000269|PubMed:22854966}.; SUBCELLULAR LOCATION: [Isoform 1]: Nucleus {EC…
EMD	9	EMD	P50402;Q5HY57	1.41873	0.506454	0.00735548	0.583313	1.75739e-06	FALSE	18	P50402	cytoplasm [GO:0005737]; cytosol [GO:0005829]; endoplasmic reticulum [GO:0005783]; membrane [GO:0016020]; microtubule [GO:0005874]; nuclear envelope [GO:0005635]; nuclear inner membrane [GO:0005637]; nuclear membrane [GO:0031965]; nuclear outer membrane [GO:0005640]; nucleoplasm [GO:0005654]; spindle [GO:0005819]; TMEM240-body [GO:0160045]	SUBCELLULAR LOCATION: Nucleus inner membrane {ECO:0000269|PubMed:19167377}; Single-pass membrane protein; Nucleoplasmic side {ECO:0000269|PubMed:19167377}. Nucleus outer membrane. Note=Colocalized with BANF1 at the central region of the assembling nuclear rim, near spindle-attachment sites. The accumulation of different intermediates of prelamin-A/C (non-farnesylated or carboxymethylated farnesyl…	Nuclear membrane	Endoplasmic reticulum	cytoplasm [GO:0005737]; cytosol [GO:0005829]; endoplasmic reticulum [GO:0005783]; membrane [GO:0016020]; microtubule [GO:0005874]; nuclear envelope [GO:0005635]; nuclear inner membrane [GO:0005637]; nuclear membrane [GO:0031965]; nuclear outer membrane [GO:0005640]; nucleoplasm [GO:0005654]; spindle [GO:0005819]; TMEM240-body [GO:0160045];SUBCELLULAR LOCATION: Nucleus inner membrane {ECO:0000269|…
EME1	9	EME1	Q96AY2;Q96AY2-2;H0Y9Z4	6.28934	2.52203	9.58242e-05	1.27108	0.0143511	FALSE	4	Q96AY2	endodeoxyribonuclease complex [GO:1905347]; heterochromatin [GO:0000792]; Holliday junction resolvase complex [GO:0048476]; nuclear replication fork [GO:0043596]; nucleolus [GO:0005730]; nucleoplasm [GO:0005654]	SUBCELLULAR LOCATION: Nucleus, nucleolus {ECO:0000269|PubMed:14617801}. Note=Recruited to regions of DNA damage in S-phase cells.	Nucleoplasm		endodeoxyribonuclease complex [GO:1905347]; heterochromatin [GO:0000792]; Holliday junction resolvase complex [GO:0048476]; nuclear replication fork [GO:0043596]; nucleolus [GO:0005730]; nucleoplasm [GO:0005654];SUBCELLULAR LOCATION: Nucleus, nucleolus {ECO:0000269|PubMed:14617801}. Note=Recruited to regions of DNA damage in S-phase cells.;Nucleoplasm;
EMILIN1	9	EMILIN1	Q9Y6C2	1.87557	0.623829	0.00558204	0.0699997	0.140205	FALSE	23	Q9Y6C2	collagen trimer [GO:0005581]; collagen-containing extracellular matrix [GO:0062023]; EMILIN complex [GO:1990971]; extracellular exosome [GO:0070062]; extracellular region [GO:0005576]; extracellular space [GO:0005615]; integrin alpha4-beta1 complex [GO:0034668]	SUBCELLULAR LOCATION: Secreted, extracellular space, extracellular matrix {ECO:0000269|PubMed:26462740, ECO:0000269|PubMed:31978608}. Note=Found mainly at the interface between amorphous elastin and microfibrils. {ECO:0000303|PubMed:10625608}.			collagen trimer [GO:0005581]; collagen-containing extracellular matrix [GO:0062023]; EMILIN complex [GO:1990971]; extracellular exosome [GO:0070062]; extracellular region [GO:0005576]; extracellular space [GO:0005615]; integrin alpha4-beta1 complex [GO:0034668];SUBCELLULAR LOCATION: Secreted, extracellular space, extracellular matrix {ECO:0000269|PubMed:26462740, ECO:0000269|PubMed:31978608}. Not…
EML5	9	EML5	Q05BV3;Q05BV3-5;Q05BV3-2	2.3491	0.895767	0.00952658	0.0938506	0.177569	FALSE	45	Q05BV3	cytoplasm [GO:0005737]; extracellular exosome [GO:0070062]; microtubule [GO:0005874]	SUBCELLULAR LOCATION: Cytoplasm, cytoskeleton {ECO:0000305}.			cytoplasm [GO:0005737]; extracellular exosome [GO:0070062]; microtubule [GO:0005874];SUBCELLULAR LOCATION: Cytoplasm, cytoskeleton {ECO:0000305}.;;
ENO2	1	ENO2	P09104;P09104-2;F5H0C8	4.74859	1.87789	0.00185978	5.57067	2.60658e-77	TRUE	17	P09104	cytosol [GO:0005829]; extracellular exosome [GO:0070062]; extracellular space [GO:0005615]; membrane [GO:0016020]; perikaryon [GO:0043204]; phosphopyruvate hydratase complex [GO:0000015]; photoreceptor inner segment [GO:0001917]; plasma membrane [GO:0005886]	SUBCELLULAR LOCATION: Cytoplasm {ECO:0000250}. Cell membrane {ECO:0000250}. Note=Can translocate to the plasma membrane in either the homodimeric (alpha/alpha) or heterodimeric (alpha/gamma) form. {ECO:0000250}.	Cytosol;Plasma membrane		cytosol [GO:0005829]; extracellular exosome [GO:0070062]; extracellular space [GO:0005615]; membrane [GO:0016020]; perikaryon [GO:0043204]; phosphopyruvate hydratase complex [GO:0000015]; photoreceptor inner segment [GO:0001917]; plasma membrane [GO:0005886];SUBCELLULAR LOCATION: Cytoplasm {ECO:0000250}. Cell membrane {ECO:0000250}. Note=Can translocate to the plasma membrane in either the homodi…
ENTR1	4	SDCCAG3	Q96C92-4	6.41087	1.97797	0.00019079	0.23958	0.186069	FALSE	12	Q96C92	centrosome [GO:0005813]; ciliary basal body [GO:0036064]; early endosome [GO:0005769]; endosome [GO:0005768]; midbody [GO:0030496]; recycling endosome [GO:0055037]	SUBCELLULAR LOCATION: Cytoplasm {ECO:0000250|UniProtKB:A2AIW0}. Early endosome {ECO:0000269|PubMed:23108400}. Endosome {ECO:0000269|PubMed:25278552}. Recycling endosome {ECO:0000269|PubMed:23108400}. Midbody {ECO:0000269|PubMed:23108400}. Cytoplasm, cytoskeleton, microtubule organizing center, centrosome {ECO:0000269|PubMed:23108400, ECO:0000269|PubMed:27767179}. Cytoplasm, cytoskeleton, cilium b…			centrosome [GO:0005813]; ciliary basal body [GO:0036064]; early endosome [GO:0005769]; endosome [GO:0005768]; midbody [GO:0030496]; recycling endosome [GO:0055037];SUBCELLULAR LOCATION: Cytoplasm {ECO:0000250|UniProtKB:A2AIW0}. Early endosome {ECO:0000269|PubMed:23108400}. Endosome {ECO:0000269|PubMed:25278552}. Recycling endosome {ECO:0000269|PubMed:23108400}. Midbody {ECO:0000269|PubMed:2310840…
ENTR1	9	SDCCAG3	Q96C92-4	5.02428	2.37435	0.00810746	0.23958	0.186069	FALSE	12	Q96C92	centrosome [GO:0005813]; ciliary basal body [GO:0036064]; early endosome [GO:0005769]; endosome [GO:0005768]; midbody [GO:0030496]; recycling endosome [GO:0055037]	SUBCELLULAR LOCATION: Cytoplasm {ECO:0000250|UniProtKB:A2AIW0}. Early endosome {ECO:0000269|PubMed:23108400}. Endosome {ECO:0000269|PubMed:25278552}. Recycling endosome {ECO:0000269|PubMed:23108400}. Midbody {ECO:0000269|PubMed:23108400}. Cytoplasm, cytoskeleton, microtubule organizing center, centrosome {ECO:0000269|PubMed:23108400, ECO:0000269|PubMed:27767179}. Cytoplasm, cytoskeleton, cilium b…			centrosome [GO:0005813]; ciliary basal body [GO:0036064]; early endosome [GO:0005769]; endosome [GO:0005768]; midbody [GO:0030496]; recycling endosome [GO:0055037];SUBCELLULAR LOCATION: Cytoplasm {ECO:0000250|UniProtKB:A2AIW0}. Early endosome {ECO:0000269|PubMed:23108400}. Endosome {ECO:0000269|PubMed:25278552}. Recycling endosome {ECO:0000269|PubMed:23108400}. Midbody {ECO:0000269|PubMed:2310840…
ENTR1	12	SDCCAG3	Q96C92-4	7.28057	2.00628	6.79525e-05	0.23958	0.186069	FALSE	12	Q96C92	centrosome [GO:0005813]; ciliary basal body [GO:0036064]; early endosome [GO:0005769]; endosome [GO:0005768]; midbody [GO:0030496]; recycling endosome [GO:0055037]	SUBCELLULAR LOCATION: Cytoplasm {ECO:0000250|UniProtKB:A2AIW0}. Early endosome {ECO:0000269|PubMed:23108400}. Endosome {ECO:0000269|PubMed:25278552}. Recycling endosome {ECO:0000269|PubMed:23108400}. Midbody {ECO:0000269|PubMed:23108400}. Cytoplasm, cytoskeleton, microtubule organizing center, centrosome {ECO:0000269|PubMed:23108400, ECO:0000269|PubMed:27767179}. Cytoplasm, cytoskeleton, cilium b…			centrosome [GO:0005813]; ciliary basal body [GO:0036064]; early endosome [GO:0005769]; endosome [GO:0005768]; midbody [GO:0030496]; recycling endosome [GO:0055037];SUBCELLULAR LOCATION: Cytoplasm {ECO:0000250|UniProtKB:A2AIW0}. Early endosome {ECO:0000269|PubMed:23108400}. Endosome {ECO:0000269|PubMed:25278552}. Recycling endosome {ECO:0000269|PubMed:23108400}. Midbody {ECO:0000269|PubMed:2310840…
EPM2AIP1	9	EPM2AIP1	Q7L775	14.9922	5.29105	3.84047e-05	0.221384	0.209703	FALSE	4	Q7L775	cytoplasmic side of endoplasmic reticulum membrane [GO:0098554]; nucleus [GO:0005634]	SUBCELLULAR LOCATION: Endoplasmic reticulum {ECO:0000269|PubMed:12782127}.			cytoplasmic side of endoplasmic reticulum membrane [GO:0098554]; nucleus [GO:0005634];SUBCELLULAR LOCATION: Endoplasmic reticulum {ECO:0000269|PubMed:12782127}.;;
ERAL1	12	ERAL1	O75616;J3QSB2;J3QRV9;O75616-2	2.97538	1.32862	0.00561941	1.14268	0.00281344	FALSE	9	O75616	cytosol [GO:0005829]; mitochondrial inner membrane [GO:0005743]; mitochondrial matrix [GO:0005759]; mitochondrion [GO:0005739]	SUBCELLULAR LOCATION: Mitochondrion matrix. Mitochondrion inner membrane; Peripheral membrane protein. Note=Localizes on the matrix side on the mitochondrial inner membrane.	Mitochondria	Cytosol	cytosol [GO:0005829]; mitochondrial inner membrane [GO:0005743]; mitochondrial matrix [GO:0005759]; mitochondrion [GO:0005739];SUBCELLULAR LOCATION: Mitochondrion matrix. Mitochondrion inner membrane; Peripheral membrane protein. Note=Localizes on the matrix side on the mitochondrial inner membrane.;Mitochondria;Cytosol
ERAL1	66	ERAL1	O75616;J3QSB2;J3QRV9;O75616-2	2.29627	1.19121	0.00395918	1.14268	0.00281344	FALSE	9	O75616	cytosol [GO:0005829]; mitochondrial inner membrane [GO:0005743]; mitochondrial matrix [GO:0005759]; mitochondrion [GO:0005739]	SUBCELLULAR LOCATION: Mitochondrion matrix. Mitochondrion inner membrane; Peripheral membrane protein. Note=Localizes on the matrix side on the mitochondrial inner membrane.	Mitochondria	Cytosol	cytosol [GO:0005829]; mitochondrial inner membrane [GO:0005743]; mitochondrial matrix [GO:0005759]; mitochondrion [GO:0005739];SUBCELLULAR LOCATION: Mitochondrion matrix. Mitochondrion inner membrane; Peripheral membrane protein. Note=Localizes on the matrix side on the mitochondrial inner membrane.;Mitochondria;Cytosol
ERCC6	9	ERCC6	Q03468	10.6469	5.2871	0.0084145	0.503378	0.229484	FALSE	2	Q03468	B-WICH complex [GO:0110016]; nucleolus [GO:0005730]; nucleoplasm [GO:0005654]; nucleus [GO:0005634]; site of DNA damage [GO:0090734]; transcription elongation factor complex [GO:0008023]	SUBCELLULAR LOCATION: Nucleus {ECO:0000269|PubMed:16128801}.	Nucleoplasm	Nuclear bodies	B-WICH complex [GO:0110016]; nucleolus [GO:0005730]; nucleoplasm [GO:0005654]; nucleus [GO:0005634]; site of DNA damage [GO:0090734]; transcription elongation factor complex [GO:0008023];SUBCELLULAR LOCATION: Nucleus {ECO:0000269|PubMed:16128801}.;Nucleoplasm;Nuclear bodies
ERCC6L	9	ERCC6L	Q2NKX8;B5MDQ0	19.4545	12.2981	1.33643e-09	0.28813	0.226098	FALSE	34	Q2NKX8	cytosol [GO:0005829]; kinetochore [GO:0000776]; membrane [GO:0016020]; nucleus [GO:0005634]	SUBCELLULAR LOCATION: Chromosome, centromere {ECO:0000269|PubMed:17218258, ECO:0000269|PubMed:17989990}. Chromosome, centromere, kinetochore {ECO:0000269|PubMed:17218258}. Chromosome {ECO:0000269|PubMed:17218258, ECO:0000269|PubMed:17671160, ECO:0000269|PubMed:17989990}. Note=Localizes to kinetochores, inner centromeres and thin threads connecting separating chromosomes even during anaphase. In p…	Centrosome	Cytosol;Nucleoplasm	cytosol [GO:0005829]; kinetochore [GO:0000776]; membrane [GO:0016020]; nucleus [GO:0005634];SUBCELLULAR LOCATION: Chromosome, centromere {ECO:0000269|PubMed:17218258, ECO:0000269|PubMed:17989990}. Chromosome, centromere, kinetochore {ECO:0000269|PubMed:17218258}. Chromosome {ECO:0000269|PubMed:17218258, ECO:0000269|PubMed:17671160, ECO:0000269|PubMed:17989990}. Note=Localizes to kinetochores, inn…
ERH	4	ERH	P84090;G3V279	4.81941	0.540188	3.85104e-29	0.0144274	0.140655	FALSE	6	P84090	methylosome [GO:0034709]; midbody [GO:0030496]; nucleus [GO:0005634]	SUBCELLULAR LOCATION: Nucleus {ECO:0000269|PubMed:23145069}.	Nucleoplasm	Cytosol	methylosome [GO:0034709]; midbody [GO:0030496]; nucleus [GO:0005634];SUBCELLULAR LOCATION: Nucleus {ECO:0000269|PubMed:23145069}.;Nucleoplasm;Cytosol
ERH	9	ERH	P84090;G3V279	1.40501	0.513904	0.00923514	0.0144274	0.140655	FALSE	6	P84090	methylosome [GO:0034709]; midbody [GO:0030496]; nucleus [GO:0005634]	SUBCELLULAR LOCATION: Nucleus {ECO:0000269|PubMed:23145069}.	Nucleoplasm	Cytosol	methylosome [GO:0034709]; midbody [GO:0030496]; nucleus [GO:0005634];SUBCELLULAR LOCATION: Nucleus {ECO:0000269|PubMed:23145069}.;Nucleoplasm;Cytosol
ERH	12	ERH	P84090;G3V279	1.66683	0.419793	0.0023293	0.0144274	0.140655	FALSE	6	P84090	methylosome [GO:0034709]; midbody [GO:0030496]; nucleus [GO:0005634]	SUBCELLULAR LOCATION: Nucleus {ECO:0000269|PubMed:23145069}.	Nucleoplasm	Cytosol	methylosome [GO:0034709]; midbody [GO:0030496]; nucleus [GO:0005634];SUBCELLULAR LOCATION: Nucleus {ECO:0000269|PubMed:23145069}.;Nucleoplasm;Cytosol
ERLIN1	49	ERLIN1	O75477;B0QZ43	3.36253	1.74681	0.00918326	0.349674	0.17392	FALSE	7	O75477	endoplasmic reticulum [GO:0005783]; endoplasmic reticulum membrane [GO:0005789]; membrane raft [GO:0045121]; protein-containing complex [GO:0032991]	SUBCELLULAR LOCATION: Endoplasmic reticulum membrane {ECO:0000269|PubMed:11118313, ECO:0000269|PubMed:16835267, ECO:0000269|PubMed:19240031}; Single-pass type II membrane protein {ECO:0000269|PubMed:11118313, ECO:0000269|PubMed:16835267, ECO:0000269|PubMed:19240031}. Note=Associated with lipid raft-like domains of the endoplasmic reticulum membrane.	Endoplasmic reticulum		endoplasmic reticulum [GO:0005783]; endoplasmic reticulum membrane [GO:0005789]; membrane raft [GO:0045121]; protein-containing complex [GO:0032991];SUBCELLULAR LOCATION: Endoplasmic reticulum membrane {ECO:0000269|PubMed:11118313, ECO:0000269|PubMed:16835267, ECO:0000269|PubMed:19240031}; Single-pass type II membrane protein {ECO:0000269|PubMed:11118313, ECO:0000269|PubMed:16835267, ECO:0000269|…
ERLIN2	49	ERLIN2	O94905;E5RHW4	5.60812	0.828912	5.63772e-05	0.731677	0.0118307	FALSE	17	O94905	cytosol [GO:0005829]; endoplasmic reticulum [GO:0005783]; endoplasmic reticulum membrane [GO:0005789]; membrane raft [GO:0045121]; plasma membrane [GO:0005886]; protein-containing complex [GO:0032991]	SUBCELLULAR LOCATION: Endoplasmic reticulum membrane {ECO:0000269|PubMed:16835267, ECO:0000269|PubMed:17502376, ECO:0000269|PubMed:19240031}; Single-pass type II membrane protein {ECO:0000269|PubMed:16835267, ECO:0000269|PubMed:17502376, ECO:0000269|PubMed:19240031}. Note=Associated with lipid raft-like domains of the endoplasmic reticulum membrane.	Endoplasmic reticulum		cytosol [GO:0005829]; endoplasmic reticulum [GO:0005783]; endoplasmic reticulum membrane [GO:0005789]; membrane raft [GO:0045121]; plasma membrane [GO:0005886]; protein-containing complex [GO:0032991];SUBCELLULAR LOCATION: Endoplasmic reticulum membrane {ECO:0000269|PubMed:16835267, ECO:0000269|PubMed:17502376, ECO:0000269|PubMed:19240031}; Single-pass type II membrane protein {ECO:0000269|PubMed…
ESS2	12	DGCR14	Q96DF8;F8WEF8	7.21438	2.23535	0.0001864	0.472013	0.181155	FALSE	10	Q96DF8	catalytic step 2 spliceosome [GO:0071013]; nucleus [GO:0005634]	SUBCELLULAR LOCATION: Nucleus {ECO:0000250|UniProtKB:P34420}.	Nucleoplasm		catalytic step 2 spliceosome [GO:0071013]; nucleus [GO:0005634];SUBCELLULAR LOCATION: Nucleus {ECO:0000250|UniProtKB:P34420}.;Nucleoplasm;
ESS2	28	DGCR14	Q96DF8;F8WEF8	5.48909	2.21646	0.00187452	0.472013	0.181155	FALSE	10	Q96DF8	catalytic step 2 spliceosome [GO:0071013]; nucleus [GO:0005634]	SUBCELLULAR LOCATION: Nucleus {ECO:0000250|UniProtKB:P34420}.	Nucleoplasm		catalytic step 2 spliceosome [GO:0071013]; nucleus [GO:0005634];SUBCELLULAR LOCATION: Nucleus {ECO:0000250|UniProtKB:P34420}.;Nucleoplasm;
FADS2	49	FADS2	O95864;O95864-3;O95864-4;O95864-2	2.46361	0.759081	0.00445692	0.9383	0.0013612	FALSE	14	O95864	endoplasmic reticulum membrane [GO:0005789]; membrane [GO:0016020]; plasma membrane [GO:0005886]	SUBCELLULAR LOCATION: Endoplasmic reticulum membrane {ECO:0000305}; Multi-pass membrane protein {ECO:0000305}.	Plasma membrane	Endoplasmic reticulum	endoplasmic reticulum membrane [GO:0005789]; membrane [GO:0016020]; plasma membrane [GO:0005886];SUBCELLULAR LOCATION: Endoplasmic reticulum membrane {ECO:0000305}; Multi-pass membrane protein {ECO:0000305}.;Plasma membrane;Endoplasmic reticulum
FAM111B	4	FAM111B	Q6SJ93;Q6SJ93-2	4.94582	2.34216	0.00907088	0.848504	0.112495	FALSE	10	Q6SJ93	chromatin [GO:0000785]; nucleus [GO:0005634]		Nucleoplasm	Cytosol	chromatin [GO:0000785]; nucleus [GO:0005634];;Nucleoplasm;Cytosol
FAM111B	9	FAM111B	Q6SJ93;Q6SJ93-2	4.67996	2.36907	0.00750228	0.848504	0.112495	FALSE	10	Q6SJ93	chromatin [GO:0000785]; nucleus [GO:0005634]		Nucleoplasm	Cytosol	chromatin [GO:0000785]; nucleus [GO:0005634];;Nucleoplasm;Cytosol
FAM111B	64	FAM111B	Q6SJ93;Q6SJ93-2	4.97413	2.31221	0.0040224	0.848504	0.112495	FALSE	10	Q6SJ93	chromatin [GO:0000785]; nucleus [GO:0005634]		Nucleoplasm	Cytosol	chromatin [GO:0000785]; nucleus [GO:0005634];;Nucleoplasm;Cytosol
FAM13C	32	FAM13C	Q8NE31;Q8NE31-5;Q8NE31-4;A0A087X216;A0A087X0M7;B7Z2K3;Q8NE31-3;Q8NE31-2	1.89518	0.495987	0.00146538	0.027037	0.164421	FALSE	21	Q8NE31			Cytosol;Nucleoplasm		;;Cytosol;Nucleoplasm;
FAM172A	33	FAM172A	Q8WUF8;Q8WUF8-2;Q8WUF8-3;E9PBM2;Q8WUF8-4	6.73128	2.86031	0.00692148	0.198062	0.183509	FALSE	3	Q8WUF8	endoplasmic reticulum [GO:0005783]; nucleus [GO:0005634]	SUBCELLULAR LOCATION: Nucleus {ECO:0000250|UniProtKB:Q3TNH5}. Cytoplasm {ECO:0000250|UniProtKB:Q3TNH5}. Endoplasmic reticulum {ECO:0000250|UniProtKB:Q3TNH5}.	Nucleoplasm	Cytosol	endoplasmic reticulum [GO:0005783]; nucleus [GO:0005634];SUBCELLULAR LOCATION: Nucleus {ECO:0000250|UniProtKB:Q3TNH5}. Cytoplasm {ECO:0000250|UniProtKB:Q3TNH5}. Endoplasmic reticulum {ECO:0000250|UniProtKB:Q3TNH5}.;Nucleoplasm;Cytosol
FAM172A	33.5	FAM172A	Q8WUF8;Q8WUF8-2;Q8WUF8-3;E9PBM2;Q8WUF8-4	7.09566	2.78556	0.00286852	0.198062	0.183509	FALSE	3	Q8WUF8	endoplasmic reticulum [GO:0005783]; nucleus [GO:0005634]	SUBCELLULAR LOCATION: Nucleus {ECO:0000250|UniProtKB:Q3TNH5}. Cytoplasm {ECO:0000250|UniProtKB:Q3TNH5}. Endoplasmic reticulum {ECO:0000250|UniProtKB:Q3TNH5}.	Nucleoplasm	Cytosol	endoplasmic reticulum [GO:0005783]; nucleus [GO:0005634];SUBCELLULAR LOCATION: Nucleus {ECO:0000250|UniProtKB:Q3TNH5}. Cytoplasm {ECO:0000250|UniProtKB:Q3TNH5}. Endoplasmic reticulum {ECO:0000250|UniProtKB:Q3TNH5}.;Nucleoplasm;Cytosol
FAM32A	12	FAM32A	Q9Y421;K7EIY1;Q9Y421-3;K7ELZ8;K7ENN5;Q9Y421-2	3.46402	0.95868	0.00231946	0.475229	0.0798381	FALSE	5	Q9Y421	nucleolus [GO:0005730]; nucleoplasm [GO:0005654]	SUBCELLULAR LOCATION: [Isoform 1]: Nucleus.; SUBCELLULAR LOCATION: [Isoform 2]: Nucleus.	Nucleoli;Nucleoplasm		nucleolus [GO:0005730]; nucleoplasm [GO:0005654];SUBCELLULAR LOCATION: [Isoform 1]: Nucleus.; SUBCELLULAR LOCATION: [Isoform 2]: Nucleus.;Nucleoli;Nucleoplasm;
FAM92A	46	FAM92A1	A1XBS5;A1XBS5-2;A1XBS5-3;H0YC32;A0A087WTS3;A1XBS5-4;E5RGD0	8.51788	3.74319	0.00627579	1.01415	0.151556	FALSE	5	A1XBS5	centriole [GO:0005814]; ciliary basal body [GO:0036064]; ciliary base [GO:0097546]; ciliary transition zone [GO:0035869]; cytoplasm [GO:0005737]; mitochondrial crista [GO:0030061]; mitochondrial inner membrane [GO:0005743]; mitochondrion [GO:0005739]; nucleus [GO:0005634]	SUBCELLULAR LOCATION: Cytoplasm {ECO:0000269|PubMed:27528616, ECO:0000269|PubMed:30404948}. Cytoplasm, cytoskeleton, microtubule organizing center, centrosome, centriole {ECO:0000269|PubMed:27528616}. Cytoplasm, cytoskeleton, cilium basal body {ECO:0000269|PubMed:27528616, ECO:0000269|PubMed:30395363}. Cell projection, cilium {ECO:0000250|UniProtKB:Q8BP22}. Nucleus {ECO:0000269|PubMed:30404948}. …			centriole [GO:0005814]; ciliary basal body [GO:0036064]; ciliary base [GO:0097546]; ciliary transition zone [GO:0035869]; cytoplasm [GO:0005737]; mitochondrial crista [GO:0030061]; mitochondrial inner membrane [GO:0005743]; mitochondrion [GO:0005739]; nucleus [GO:0005634];SUBCELLULAR LOCATION: Cytoplasm {ECO:0000269|PubMed:27528616, ECO:0000269|PubMed:30404948}. Cytoplasm, cytoskeleton, microtubu…
FANCD2	49	FANCD2	Q9BXW9;Q9BXW9-1;Q9BXW9-3	9.80592	3.08355	0.000225131	0.274148	0.2009	FALSE	14	Q9BXW9	chromatin [GO:0000785]; condensed chromosome [GO:0000793]; cytosol [GO:0005829]; DNA repair complex [GO:1990391]; nuclear body [GO:0016604]; nucleolus [GO:0005730]; nucleoplasm [GO:0005654]; nucleus [GO:0005634]	SUBCELLULAR LOCATION: Nucleus {ECO:0000269|PubMed:11239454, ECO:0000269|PubMed:12093742, ECO:0000269|PubMed:19465921, ECO:0000269|PubMed:19465922, ECO:0000269|PubMed:30335751}. Note=Concentrates in nuclear foci during S phase and upon genotoxic stress. At the onset of mitosis, excluded from chromosomes and diffuses into the cytoplasm, returning to the nucleus at the end of cell division. Observed…	Nucleoplasm	Cytosol;Nuclear bodies;Nucleoli	chromatin [GO:0000785]; condensed chromosome [GO:0000793]; cytosol [GO:0005829]; DNA repair complex [GO:1990391]; nuclear body [GO:0016604]; nucleolus [GO:0005730]; nucleoplasm [GO:0005654]; nucleus [GO:0005634];SUBCELLULAR LOCATION: Nucleus {ECO:0000269|PubMed:11239454, ECO:0000269|PubMed:12093742, ECO:0000269|PubMed:19465921, ECO:0000269|PubMed:19465922, ECO:0000269|PubMed:30335751}. Note=Conce…
FANCI	49	FANCI	Q9NVI1;Q9NVI1-2;Q9NVI1-1;F8W7R3;H3BP78	5.78528	2.38404	0.00246692	4.86623	0.00467977	FALSE	24	Q9NVI1	chromatin [GO:0000785]; cytoplasm [GO:0005737]; cytosol [GO:0005829]; DNA repair complex [GO:1990391]; membrane [GO:0016020]; nucleoplasm [GO:0005654]	SUBCELLULAR LOCATION: Nucleus {ECO:0000269|PubMed:17412408, ECO:0000269|PubMed:17460694, ECO:0000269|PubMed:19465922}. Cytoplasm {ECO:0000269|PubMed:18445686}. Note=Observed in spots localized in pairs on the sister chromatids of mitotic chromosome arms and not centromeres, one on each chromatids. These foci coincide with common fragile sites. They are frequently interlinked through BLM-associate…	Nucleoplasm		chromatin [GO:0000785]; cytoplasm [GO:0005737]; cytosol [GO:0005829]; DNA repair complex [GO:1990391]; membrane [GO:0016020]; nucleoplasm [GO:0005654];SUBCELLULAR LOCATION: Nucleus {ECO:0000269|PubMed:17412408, ECO:0000269|PubMed:17460694, ECO:0000269|PubMed:19465922}. Cytoplasm {ECO:0000269|PubMed:18445686}. Note=Observed in spots localized in pairs on the sister chromatids of mitotic chromosome…
FAR2	49	FAR2	Q96K12;F8VX60	13.4469	4.79543	9.23923e-05	0.185061	0.19108	FALSE	5	Q96K12	peroxisomal membrane [GO:0005778]; peroxisome [GO:0005777]	SUBCELLULAR LOCATION: Peroxisome membrane {ECO:0000269|PubMed:15220348, ECO:0000269|PubMed:24108123}; Single-pass membrane protein {ECO:0000305|PubMed:24108123}.	Golgi apparatus	Nucleoli	peroxisomal membrane [GO:0005778]; peroxisome [GO:0005777];SUBCELLULAR LOCATION: Peroxisome membrane {ECO:0000269|PubMed:15220348, ECO:0000269|PubMed:24108123}; Single-pass membrane protein {ECO:0000305|PubMed:24108123}.;Golgi apparatus;Nucleoli
FASTKD2	4	FASTKD2	Q9NYY8;Q9NYY8-2	13.2131	6.03409	4.04201e-05	0.270528	0.218763	FALSE	7	Q9NYY8	mitochondrial matrix [GO:0005759]; mitochondrial nucleoid [GO:0042645]; mitochondrion [GO:0005739]; ribonucleoprotein granule [GO:0035770]	SUBCELLULAR LOCATION: Mitochondrion matrix, mitochondrion nucleoid {ECO:0000269|PubMed:20869947, ECO:0000269|PubMed:25683715}. Mitochondrion matrix {ECO:0000305|PubMed:18771761}. Note=Localizes to mitochondrial RNA granules found in close proximity to the mitochondrial nucleoids. {ECO:0000269|PubMed:25683715}.	Mitochondria		mitochondrial matrix [GO:0005759]; mitochondrial nucleoid [GO:0042645]; mitochondrion [GO:0005739]; ribonucleoprotein granule [GO:0035770];SUBCELLULAR LOCATION: Mitochondrion matrix, mitochondrion nucleoid {ECO:0000269|PubMed:20869947, ECO:0000269|PubMed:25683715}. Mitochondrion matrix {ECO:0000305|PubMed:18771761}. Note=Localizes to mitochondrial RNA granules found in close proximity to the mito…
FBRS	28	FBRS	J3KNZ9;Q9HAH7;Q9HAH7-1	6.77371	2.47625	0.00146888	0.397407	0.198392	FALSE	6	J3KNZ9			Nucleoplasm		;;Nucleoplasm;
FBXL16	38	FBXL16	Q8N461;Q8N461-2	13.9032	4.55079	3.46905e-05	0.286213	0.225104	FALSE	3	Q8N461	cytosol [GO:0005829]; SCF ubiquitin ligase complex [GO:0019005]				cytosol [GO:0005829]; SCF ubiquitin ligase complex [GO:0019005];;;
FBXO11	9	FBXO11	Q86XK2;Q86XK2-6;Q86XK2-5;Q86XK2-3	13.4664	5.11069	0.0003078	0.288699	0.194997	FALSE	6	Q86XK2	chromosome [GO:0005694]; cytoplasm [GO:0005737]; cytosol [GO:0005829]; nucleolus [GO:0005730]; nucleoplasm [GO:0005654]; nucleus [GO:0005634]; ubiquitin ligase complex [GO:0000151]	SUBCELLULAR LOCATION: Nucleus. Chromosome.	Nucleoli;Nucleoplasm		chromosome [GO:0005694]; cytoplasm [GO:0005737]; cytosol [GO:0005829]; nucleolus [GO:0005730]; nucleoplasm [GO:0005654]; nucleus [GO:0005634]; ubiquitin ligase complex [GO:0000151];SUBCELLULAR LOCATION: Nucleus. Chromosome.;Nucleoli;Nucleoplasm;
FBXO28	4	FBXO28	Q9NVF7	12.2052	5.34949	0.000145333	0.249473	0.220846	FALSE	2	Q9NVF7	kinetochore [GO:0000776]	SUBCELLULAR LOCATION: Chromosome, centromere, kinetochore {ECO:0000269|PubMed:20813266}.	Nucleoplasm	Focal adhesion sites	kinetochore [GO:0000776];SUBCELLULAR LOCATION: Chromosome, centromere, kinetochore {ECO:0000269|PubMed:20813266}.;Nucleoplasm;Focal adhesion sites
FBXO45	66	FBXO45	P0C2W1;C9JLC0	5.63665	2.50915	0.00584778	0.19976	0.20019	FALSE	2	P0C2W1	cell projection [GO:0042995]; cytoplasm [GO:0005737]; extracellular region [GO:0005576]; glutamatergic synapse [GO:0098978]; nucleus [GO:0005634]; postsynaptic cytosol [GO:0099524]; postsynaptic density [GO:0014069]; postsynaptic membrane [GO:0045211]; presynaptic cytosol [GO:0099523]; presynaptic membrane [GO:0042734]; SCF ubiquitin ligase complex [GO:0019005]; synapse [GO:0045202]	SUBCELLULAR LOCATION: Secreted {ECO:0000269|PubMed:32341084}. Postsynaptic cell membrane {ECO:0000250|UniProtKB:P0CH38}. Presynaptic cell membrane {ECO:0000250|UniProtKB:P0CH38}. Nucleus {ECO:0000269|PubMed:26068074}. Note=Secreted by a non-classical mechanism. {ECO:0000269|PubMed:32341084}.	Cytosol		cell projection [GO:0042995]; cytoplasm [GO:0005737]; extracellular region [GO:0005576]; glutamatergic synapse [GO:0098978]; nucleus [GO:0005634]; postsynaptic cytosol [GO:0099524]; postsynaptic density [GO:0014069]; postsynaptic membrane [GO:0045211]; presynaptic cytosol [GO:0099523]; presynaptic membrane [GO:0042734]; SCF ubiquitin ligase complex [GO:0019005]; synapse [GO:0045202];SUBCELLULAR L…
FKBP8	66	FKBP8	Q14318;Q14318-2;U3KQ64;A0A0A0MTJ1;Q14318-3	5.11887	1.87251	0.000472606	1.39029	0.0309109	FALSE	14	Q14318	cytosol [GO:0005829]; endomembrane system [GO:0012505]; endoplasmic reticulum [GO:0005783]; endoplasmic reticulum membrane [GO:0005789]; membrane [GO:0016020]; mitochondrial envelope [GO:0005740]; mitochondrial membrane [GO:0031966]; mitochondrion [GO:0005739]; protein-containing complex [GO:0032991]	SUBCELLULAR LOCATION: Mitochondrion {ECO:0000269|PubMed:16176796}. Mitochondrion membrane {ECO:0000305}; Single-pass membrane protein; Cytoplasmic side {ECO:0000305}.; SUBCELLULAR LOCATION: [Isoform 1]: Mitochondrion membrane {ECO:0000269|PubMed:12510191, ECO:0000269|PubMed:18385096}; Single-pass membrane protein; Cytoplasmic side {ECO:0000305}.; SUBCELLULAR LOCATION: [Isoform 3]: Mitochondrion m…	Mitochondria	Cytosol;Endoplasmic reticulum	cytosol [GO:0005829]; endomembrane system [GO:0012505]; endoplasmic reticulum [GO:0005783]; endoplasmic reticulum membrane [GO:0005789]; membrane [GO:0016020]; mitochondrial envelope [GO:0005740]; mitochondrial membrane [GO:0031966]; mitochondrion [GO:0005739]; protein-containing complex [GO:0032991];SUBCELLULAR LOCATION: Mitochondrion {ECO:0000269|PubMed:16176796}. Mitochondrion membrane {ECO:00…
FLNC	12	FLNC	Q14315;Q14315-2	7.18658	2.30049	0.000442757	0.317713	0.204693	FALSE	22	Q14315	costamere [GO:0043034]; cytoplasm [GO:0005737]; cytoskeleton [GO:0005856]; cytosol [GO:0005829]; focal adhesion [GO:0005925]; intercellular bridge [GO:0045171]; plasma membrane [GO:0005886]; sarcolemma [GO:0042383]; sarcoplasm [GO:0016528]; Z disc [GO:0030018]	SUBCELLULAR LOCATION: Cytoplasm {ECO:0000269|PubMed:11038172, ECO:0000269|PubMed:25351925}. Membrane {ECO:0000269|PubMed:11038172}; Peripheral membrane protein {ECO:0000269|PubMed:11038172}. Cytoplasm, cytoskeleton {ECO:0000269|PubMed:11038172}. Cytoplasm, myofibril, sarcomere, Z line {ECO:0000269|PubMed:11038172}. Note=A small amount localizes at membranes. In striated muscle cells, it predomina…	Cytosol;Plasma membrane		costamere [GO:0043034]; cytoplasm [GO:0005737]; cytoskeleton [GO:0005856]; cytosol [GO:0005829]; focal adhesion [GO:0005925]; intercellular bridge [GO:0045171]; plasma membrane [GO:0005886]; sarcolemma [GO:0042383]; sarcoplasm [GO:0016528]; Z disc [GO:0030018];SUBCELLULAR LOCATION: Cytoplasm {ECO:0000269|PubMed:11038172, ECO:0000269|PubMed:25351925}. Membrane {ECO:0000269|PubMed:11038172}; Periph…
FMR1	4	FMR1	A8MQB8;G3V0J0;Q06787-2;A0A087WXI3;Q06787-11;R9WNI0	6.33463	1.73588	9.07129e-05	4.87898	1.28145e-64	TRUE	21	A8MQB8	chromosome, centromeric region [GO:0000775]; cytoplasmic stress granule [GO:0010494]; cytosol [GO:0005829]; dendritic filopodium [GO:1902737]; dendritic spine neck [GO:0044326]; filopodium tip [GO:0032433]; growth cone [GO:0030426]; nucleolus [GO:0005730]; perikaryon [GO:0043204]; perinuclear region of cytoplasm [GO:0048471]; postsynaptic density [GO:0014069]; presynaptic membrane [GO:0042734]; r…	SUBCELLULAR LOCATION: Cell membrane {ECO:0000256|ARBA:ARBA00004236}. Cell projection, axon {ECO:0000256|ARBA:ARBA00004489}. Cell projection, dendrite {ECO:0000256|ARBA:ARBA00004279}. Cell projection, dendritic spine {ECO:0000256|ARBA:ARBA00004552}. Cell projection, filopodium tip {ECO:0000256|ARBA:ARBA00004495}. Cell projection, growth cone {ECO:0000256|ARBA:ARBA00004624}. Cell projection, neuron…	Cytosol		chromosome, centromeric region [GO:0000775]; cytoplasmic stress granule [GO:0010494]; cytosol [GO:0005829]; dendritic filopodium [GO:1902737]; dendritic spine neck [GO:0044326]; filopodium tip [GO:0032433]; growth cone [GO:0030426]; nucleolus [GO:0005730]; perikaryon [GO:0043204]; perinuclear region of cytoplasm [GO:0048471]; postsynaptic density [GO:0014069]; presynaptic membrane [GO:0042734]; r…
FNTA	63	FNTA	P49354;P49354-2;B3KVN2;E9PQP6;H0YCW1	14.387	6.55396	1.56859e-05	0.2875	0.213805	FALSE	6	P49354	CAAX-protein geranylgeranyltransferase complex [GO:0005953]; cytoplasm [GO:0005737]; cytosol [GO:0005829]; microtubule associated complex [GO:0005875]; plasma membrane [GO:0005886]; protein farnesyltransferase complex [GO:0005965]		Cytosol		CAAX-protein geranylgeranyltransferase complex [GO:0005953]; cytoplasm [GO:0005737]; cytosol [GO:0005829]; microtubule associated complex [GO:0005875]; plasma membrane [GO:0005886]; protein farnesyltransferase complex [GO:0005965];;Cytosol;
FOXK1	63	FOXK1	P85037;P85037-2	9.98252	2.14479	1.13184e-05	0.974067	0.167793	FALSE	21	P85037	chromatin [GO:0000785]; cytoplasm [GO:0005737]; nucleoplasm [GO:0005654]; nucleus [GO:0005634]	SUBCELLULAR LOCATION: Nucleus {ECO:0000269|PubMed:25805136, ECO:0000269|PubMed:25852164}. Cytoplasm {ECO:0000269|PubMed:25805136, ECO:0000269|PubMed:25852164}. Note=Translocation to the nucleus is regulated by phosphorylation: phosphorylation by GSK3 (GSK3A or GSK3B) promotes interaction with 14-3-3 proteins and sequestration in the cytoplasm. Dephosphorylation promotes translocation to the nucle…	Nucleoplasm	Nucleoli fibrillar center	chromatin [GO:0000785]; cytoplasm [GO:0005737]; nucleoplasm [GO:0005654]; nucleus [GO:0005634];SUBCELLULAR LOCATION: Nucleus {ECO:0000269|PubMed:25805136, ECO:0000269|PubMed:25852164}. Cytoplasm {ECO:0000269|PubMed:25805136, ECO:0000269|PubMed:25852164}. Note=Translocation to the nucleus is regulated by phosphorylation: phosphorylation by GSK3 (GSK3A or GSK3B) promotes interaction with 14-3-3 pro…
FOXK1	68	FOXK1	P85037;P85037-2	7.49393	2.28993	0.000181182	0.974067	0.167793	FALSE	21	P85037	chromatin [GO:0000785]; cytoplasm [GO:0005737]; nucleoplasm [GO:0005654]; nucleus [GO:0005634]	SUBCELLULAR LOCATION: Nucleus {ECO:0000269|PubMed:25805136, ECO:0000269|PubMed:25852164}. Cytoplasm {ECO:0000269|PubMed:25805136, ECO:0000269|PubMed:25852164}. Note=Translocation to the nucleus is regulated by phosphorylation: phosphorylation by GSK3 (GSK3A or GSK3B) promotes interaction with 14-3-3 proteins and sequestration in the cytoplasm. Dephosphorylation promotes translocation to the nucle…	Nucleoplasm	Nucleoli fibrillar center	chromatin [GO:0000785]; cytoplasm [GO:0005737]; nucleoplasm [GO:0005654]; nucleus [GO:0005634];SUBCELLULAR LOCATION: Nucleus {ECO:0000269|PubMed:25805136, ECO:0000269|PubMed:25852164}. Cytoplasm {ECO:0000269|PubMed:25805136, ECO:0000269|PubMed:25852164}. Note=Translocation to the nucleus is regulated by phosphorylation: phosphorylation by GSK3 (GSK3A or GSK3B) promotes interaction with 14-3-3 pro…
FOXK2	63	FOXK2	Q01167;Q01167-2	6.38833	0.817804	6.48929e-29	0.939551	0.0108476	FALSE	15	Q01167	chromatin [GO:0000785]; intracellular membrane-bounded organelle [GO:0043231]; mitochondrion [GO:0005739]; nucleoplasm [GO:0005654]; nucleus [GO:0005634]	SUBCELLULAR LOCATION: Nucleus {ECO:0000269|PubMed:20810654, ECO:0000269|PubMed:24748658, ECO:0000269|PubMed:25805136}. Cytoplasm {ECO:0000250|UniProtKB:Q3UCQ1}.	Nucleoplasm	Mitochondria;Vesicles	chromatin [GO:0000785]; intracellular membrane-bounded organelle [GO:0043231]; mitochondrion [GO:0005739]; nucleoplasm [GO:0005654]; nucleus [GO:0005634];SUBCELLULAR LOCATION: Nucleus {ECO:0000269|PubMed:20810654, ECO:0000269|PubMed:24748658, ECO:0000269|PubMed:25805136}. Cytoplasm {ECO:0000250|UniProtKB:Q3UCQ1}.;Nucleoplasm;Mitochondria;Vesicles
FRMD3	12	FRMD3	A2A2Y4;A2A2Y4-3;A2A2Y4-5;A2A2Y4-2;Q5JV61	13.8402	5.08272	5.92316e-05	0.223659	0.199065	FALSE	3	A2A2Y4	cytoskeleton [GO:0005856]; membrane [GO:0016020]	SUBCELLULAR LOCATION: Membrane {ECO:0000305}; Single-pass membrane protein {ECO:0000305}.	Golgi apparatus	Plasma membrane	cytoskeleton [GO:0005856]; membrane [GO:0016020];SUBCELLULAR LOCATION: Membrane {ECO:0000305}; Single-pass membrane protein {ECO:0000305}.;Golgi apparatus;Plasma membrane
FRMD4B	12	FRMD4B	Q9Y2L6;Q9Y2L6-2	6.66469	2.25022	0.000192676	0.49494	0.166978	FALSE	10	Q9Y2L6	adherens junction [GO:0005912]; bicellular tight junction [GO:0005923]; cytoplasm [GO:0005737]; cytoskeleton [GO:0005856]; extracellular space [GO:0005615]; ruffle [GO:0001726]	SUBCELLULAR LOCATION: Cytoplasm, cytoskeleton {ECO:0000250|UniProtKB:Q920B0}. Cell junction, tight junction {ECO:0000250|UniProtKB:Q920B0}. Cell junction, adherens junction {ECO:0000250|UniProtKB:Q920B0}. Note=Colocalized with PARD3 at adherens junction and tight junction. {ECO:0000250|UniProtKB:Q920B0}.	Centriolar satellite	Golgi apparatus;Nucleoplasm	adherens junction [GO:0005912]; bicellular tight junction [GO:0005923]; cytoplasm [GO:0005737]; cytoskeleton [GO:0005856]; extracellular space [GO:0005615]; ruffle [GO:0001726];SUBCELLULAR LOCATION: Cytoplasm, cytoskeleton {ECO:0000250|UniProtKB:Q920B0}. Cell junction, tight junction {ECO:0000250|UniProtKB:Q920B0}. Cell junction, adherens junction {ECO:0000250|UniProtKB:Q920B0}. Note=Colocalized …
FRMD6	9	FRMD6	Q96NE9;Q96NE9-2;G3V4T7;H0YJC1	11.0316	3.39098	0.000135491	0.30252	0.196222	FALSE	10	Q96NE9	apical junction complex [GO:0043296]; cytoplasm [GO:0005737]; cytoplasmic side of apical plasma membrane [GO:0098592]; cytoskeleton [GO:0005856]; plasma membrane [GO:0005886]	SUBCELLULAR LOCATION: Cytoplasm {ECO:0000269|PubMed:16137681}. Cell membrane {ECO:0000269|PubMed:16137681}; Peripheral membrane protein {ECO:0000269|PubMed:16137681}; Cytoplasmic side {ECO:0000269|PubMed:16137681}. Note=Can colocalize with actin.	Mitochondria		apical junction complex [GO:0043296]; cytoplasm [GO:0005737]; cytoplasmic side of apical plasma membrane [GO:0098592]; cytoskeleton [GO:0005856]; plasma membrane [GO:0005886];SUBCELLULAR LOCATION: Cytoplasm {ECO:0000269|PubMed:16137681}. Cell membrane {ECO:0000269|PubMed:16137681}; Peripheral membrane protein {ECO:0000269|PubMed:16137681}; Cytoplasmic side {ECO:0000269|PubMed:16137681}. Note=Can …
FRMD6	12	FRMD6	Q96NE9;Q96NE9-2;G3V4T7;H0YJC1	11.4708	3.15686	5.42778e-05	0.30252	0.196222	FALSE	10	Q96NE9	apical junction complex [GO:0043296]; cytoplasm [GO:0005737]; cytoplasmic side of apical plasma membrane [GO:0098592]; cytoskeleton [GO:0005856]; plasma membrane [GO:0005886]	SUBCELLULAR LOCATION: Cytoplasm {ECO:0000269|PubMed:16137681}. Cell membrane {ECO:0000269|PubMed:16137681}; Peripheral membrane protein {ECO:0000269|PubMed:16137681}; Cytoplasmic side {ECO:0000269|PubMed:16137681}. Note=Can colocalize with actin.	Mitochondria		apical junction complex [GO:0043296]; cytoplasm [GO:0005737]; cytoplasmic side of apical plasma membrane [GO:0098592]; cytoskeleton [GO:0005856]; plasma membrane [GO:0005886];SUBCELLULAR LOCATION: Cytoplasm {ECO:0000269|PubMed:16137681}. Cell membrane {ECO:0000269|PubMed:16137681}; Peripheral membrane protein {ECO:0000269|PubMed:16137681}; Cytoplasmic side {ECO:0000269|PubMed:16137681}. Note=Can …
FRMD6	49	FRMD6	Q96NE9;Q96NE9-2;G3V4T7;H0YJC1	10.229	3.61375	0.00181834	0.30252	0.196222	FALSE	10	Q96NE9	apical junction complex [GO:0043296]; cytoplasm [GO:0005737]; cytoplasmic side of apical plasma membrane [GO:0098592]; cytoskeleton [GO:0005856]; plasma membrane [GO:0005886]	SUBCELLULAR LOCATION: Cytoplasm {ECO:0000269|PubMed:16137681}. Cell membrane {ECO:0000269|PubMed:16137681}; Peripheral membrane protein {ECO:0000269|PubMed:16137681}; Cytoplasmic side {ECO:0000269|PubMed:16137681}. Note=Can colocalize with actin.	Mitochondria		apical junction complex [GO:0043296]; cytoplasm [GO:0005737]; cytoplasmic side of apical plasma membrane [GO:0098592]; cytoskeleton [GO:0005856]; plasma membrane [GO:0005886];SUBCELLULAR LOCATION: Cytoplasm {ECO:0000269|PubMed:16137681}. Cell membrane {ECO:0000269|PubMed:16137681}; Peripheral membrane protein {ECO:0000269|PubMed:16137681}; Cytoplasmic side {ECO:0000269|PubMed:16137681}. Note=Can …
FUBP3	12	FUBP3	Q96I24;Q96I24-2	1.78559	0.656663	0.00772859	0.715758	0.00184049	FALSE	20	Q96I24	cytoplasm [GO:0005737]; dendritic shaft [GO:0043198]; membrane [GO:0016020]; neuronal cell body [GO:0043025]; nucleoplasm [GO:0005654]; nucleus [GO:0005634]; ribosome [GO:0005840]	SUBCELLULAR LOCATION: Nucleus {ECO:0000305}.	Nucleoplasm	Cytosol	cytoplasm [GO:0005737]; dendritic shaft [GO:0043198]; membrane [GO:0016020]; neuronal cell body [GO:0043025]; nucleoplasm [GO:0005654]; nucleus [GO:0005634]; ribosome [GO:0005840];SUBCELLULAR LOCATION: Nucleus {ECO:0000305}.;Nucleoplasm;Cytosol
FUBP3	20	FUBP3	Q96I24;Q96I24-2	1.90119	0.692329	0.0073949	0.715758	0.00184049	FALSE	20	Q96I24	cytoplasm [GO:0005737]; dendritic shaft [GO:0043198]; membrane [GO:0016020]; neuronal cell body [GO:0043025]; nucleoplasm [GO:0005654]; nucleus [GO:0005634]; ribosome [GO:0005840]	SUBCELLULAR LOCATION: Nucleus {ECO:0000305}.	Nucleoplasm	Cytosol	cytoplasm [GO:0005737]; dendritic shaft [GO:0043198]; membrane [GO:0016020]; neuronal cell body [GO:0043025]; nucleoplasm [GO:0005654]; nucleus [GO:0005634]; ribosome [GO:0005840];SUBCELLULAR LOCATION: Nucleus {ECO:0000305}.;Nucleoplasm;Cytosol
FXR1	4	FXR1	P51114;B4DXZ6;P51114-2;P51114-3;E9PFF5;E7EU85	5.07794	0.868767	0.000102551	1.78224	1.68452e-96	FALSE	38	P51114	costamere [GO:0043034]; cytoplasm [GO:0005737]; cytoplasmic ribonucleoprotein granule [GO:0036464]; cytoplasmic stress granule [GO:0010494]; cytosol [GO:0005829]; dendritic filopodium [GO:1902737]; dendritic spine neck [GO:0044326]; glutamatergic synapse [GO:0098978]; growth cone [GO:0030426]; intracellular non-membrane-bounded organelle [GO:0043232]; membrane [GO:0016020]; neuron projection [GO:…	SUBCELLULAR LOCATION: Cytoplasm, Cytoplasmic ribonucleoprotein granule {ECO:0000269|PubMed:32706158}. Cytoplasm, Stress granule {ECO:0000269|PubMed:20417602}. Cytoplasm {ECO:0000269|PubMed:30770808, ECO:0000269|PubMed:7781595, ECO:0000269|PubMed:9259278}. Cell projection, dendrite {ECO:0000250|UniProtKB:Q61584}. Cell projection, dendritic spine {ECO:0000250|UniProtKB:Q61584}. Cell projection, axo…	Cytosol		costamere [GO:0043034]; cytoplasm [GO:0005737]; cytoplasmic ribonucleoprotein granule [GO:0036464]; cytoplasmic stress granule [GO:0010494]; cytosol [GO:0005829]; dendritic filopodium [GO:1902737]; dendritic spine neck [GO:0044326]; glutamatergic synapse [GO:0098978]; growth cone [GO:0030426]; intracellular non-membrane-bounded organelle [GO:0043232]; membrane [GO:0016020]; neuron projection [GO:…
FXR1	9	FXR1	P51114;B4DXZ6;P51114-2;P51114-3;E9PFF5;E7EU85	3.95234	0.974714	0.000378921	1.78224	1.68452e-96	FALSE	38	P51114	costamere [GO:0043034]; cytoplasm [GO:0005737]; cytoplasmic ribonucleoprotein granule [GO:0036464]; cytoplasmic stress granule [GO:0010494]; cytosol [GO:0005829]; dendritic filopodium [GO:1902737]; dendritic spine neck [GO:0044326]; glutamatergic synapse [GO:0098978]; growth cone [GO:0030426]; intracellular non-membrane-bounded organelle [GO:0043232]; membrane [GO:0016020]; neuron projection [GO:…	SUBCELLULAR LOCATION: Cytoplasm, Cytoplasmic ribonucleoprotein granule {ECO:0000269|PubMed:32706158}. Cytoplasm, Stress granule {ECO:0000269|PubMed:20417602}. Cytoplasm {ECO:0000269|PubMed:30770808, ECO:0000269|PubMed:7781595, ECO:0000269|PubMed:9259278}. Cell projection, dendrite {ECO:0000250|UniProtKB:Q61584}. Cell projection, dendritic spine {ECO:0000250|UniProtKB:Q61584}. Cell projection, axo…	Cytosol		costamere [GO:0043034]; cytoplasm [GO:0005737]; cytoplasmic ribonucleoprotein granule [GO:0036464]; cytoplasmic stress granule [GO:0010494]; cytosol [GO:0005829]; dendritic filopodium [GO:1902737]; dendritic spine neck [GO:0044326]; glutamatergic synapse [GO:0098978]; growth cone [GO:0030426]; intracellular non-membrane-bounded organelle [GO:0043232]; membrane [GO:0016020]; neuron projection [GO:…
FXR2	4	FXR2	P51116	3.80452	1.96355	0.0036283	3.5541	2.95902e-40	TRUE	21	P51116	cytoplasm [GO:0005737]; cytoplasmic stress granule [GO:0010494]; cytosol [GO:0005829]; dendritic filopodium [GO:1902737]; dendritic spine neck [GO:0044326]; growth cone [GO:0030426]; membrane [GO:0016020]; neuron projection [GO:0043005]; neuronal cell body [GO:0043025]; nucleus [GO:0005634]; postsynaptic density [GO:0014069]; presynapse [GO:0098793]	SUBCELLULAR LOCATION: Cytoplasm, Cytoplasmic ribonucleoprotein granule {ECO:0000250|UniProtKB:Q61584}. Cytoplasm {ECO:0000269|PubMed:9259278}. Postsynapse {ECO:0000250|UniProtKB:Q9WVR4}. Note=Specifically localizes to cytoplasmic ribonucleoprotein membraneless compartments (By similarity). Localization to the post-synaptic region is dependent on FMR1 (By similarity). {ECO:0000250|UniProtKB:Q61584…	Cytosol		cytoplasm [GO:0005737]; cytoplasmic stress granule [GO:0010494]; cytosol [GO:0005829]; dendritic filopodium [GO:1902737]; dendritic spine neck [GO:0044326]; growth cone [GO:0030426]; membrane [GO:0016020]; neuron projection [GO:0043005]; neuronal cell body [GO:0043025]; nucleus [GO:0005634]; postsynaptic density [GO:0014069]; presynapse [GO:0098793];SUBCELLULAR LOCATION: Cytoplasm, Cytoplasmic ri…
FXR2	9	FXR2	P51116	3.50481	1.95811	0.00389158	3.5541	2.95902e-40	TRUE	21	P51116	cytoplasm [GO:0005737]; cytoplasmic stress granule [GO:0010494]; cytosol [GO:0005829]; dendritic filopodium [GO:1902737]; dendritic spine neck [GO:0044326]; growth cone [GO:0030426]; membrane [GO:0016020]; neuron projection [GO:0043005]; neuronal cell body [GO:0043025]; nucleus [GO:0005634]; postsynaptic density [GO:0014069]; presynapse [GO:0098793]	SUBCELLULAR LOCATION: Cytoplasm, Cytoplasmic ribonucleoprotein granule {ECO:0000250|UniProtKB:Q61584}. Cytoplasm {ECO:0000269|PubMed:9259278}. Postsynapse {ECO:0000250|UniProtKB:Q9WVR4}. Note=Specifically localizes to cytoplasmic ribonucleoprotein membraneless compartments (By similarity). Localization to the post-synaptic region is dependent on FMR1 (By similarity). {ECO:0000250|UniProtKB:Q61584…	Cytosol		cytoplasm [GO:0005737]; cytoplasmic stress granule [GO:0010494]; cytosol [GO:0005829]; dendritic filopodium [GO:1902737]; dendritic spine neck [GO:0044326]; growth cone [GO:0030426]; membrane [GO:0016020]; neuron projection [GO:0043005]; neuronal cell body [GO:0043025]; nucleus [GO:0005634]; postsynaptic density [GO:0014069]; presynapse [GO:0098793];SUBCELLULAR LOCATION: Cytoplasm, Cytoplasmic ri…
FYTTD1	4	FYTTD1	Q96QD9;Q96QD9-2;Q96QD9-3	4.23696	0.468128	2.90856e-57	0.0289332	0.152703	FALSE	15	Q96QD9	nuclear speck [GO:0016607]; nucleoplasm [GO:0005654]	SUBCELLULAR LOCATION: Nucleus, nucleoplasm {ECO:0000269|PubMed:19836239}. Nucleus speckle {ECO:0000269|PubMed:19836239}.	Nuclear speckles		nuclear speck [GO:0016607]; nucleoplasm [GO:0005654];SUBCELLULAR LOCATION: Nucleus, nucleoplasm {ECO:0000269|PubMed:19836239}. Nucleus speckle {ECO:0000269|PubMed:19836239}.;Nuclear speckles;
FYTTD1	9	FYTTD1	Q96QD9;Q96QD9-2;Q96QD9-3	2.76451	0.715599	0.00117921	0.0289332	0.152703	FALSE	15	Q96QD9	nuclear speck [GO:0016607]; nucleoplasm [GO:0005654]	SUBCELLULAR LOCATION: Nucleus, nucleoplasm {ECO:0000269|PubMed:19836239}. Nucleus speckle {ECO:0000269|PubMed:19836239}.	Nuclear speckles		nuclear speck [GO:0016607]; nucleoplasm [GO:0005654];SUBCELLULAR LOCATION: Nucleus, nucleoplasm {ECO:0000269|PubMed:19836239}. Nucleus speckle {ECO:0000269|PubMed:19836239}.;Nuclear speckles;
FYTTD1	12	FYTTD1	Q96QD9;Q96QD9-2;Q96QD9-3	1.28332	0.424013	0.00599808	0.0289332	0.152703	FALSE	15	Q96QD9	nuclear speck [GO:0016607]; nucleoplasm [GO:0005654]	SUBCELLULAR LOCATION: Nucleus, nucleoplasm {ECO:0000269|PubMed:19836239}. Nucleus speckle {ECO:0000269|PubMed:19836239}.	Nuclear speckles		nuclear speck [GO:0016607]; nucleoplasm [GO:0005654];SUBCELLULAR LOCATION: Nucleus, nucleoplasm {ECO:0000269|PubMed:19836239}. Nucleus speckle {ECO:0000269|PubMed:19836239}.;Nuclear speckles;
GAB1	12	GAB1	Q13480-2;Q13480;B7Z3B9	21.4834	5.07164	9.1572e-12	0.128197	0.193354	FALSE	20	Q13480	cell-cell junction [GO:0005911]; cytoplasm [GO:0005737]; cytosol [GO:0005829]		Plasma membrane	Nucleoli fibrillar center	cell-cell junction [GO:0005911]; cytoplasm [GO:0005737]; cytosol [GO:0005829];;Plasma membrane;Nucleoli fibrillar center
GAB2	12	GAB2	Q9UQC2-2;Q9UQC2	14.2308	1.62215	0	0.505421	0.0694195	FALSE	34	Q9UQC2	cytoplasm [GO:0005737]; cytosol [GO:0005829]; membrane raft [GO:0045121]; plasma membrane [GO:0005886]	SUBCELLULAR LOCATION: Cytoplasm {ECO:0000269|PubMed:19172738}. Cell membrane {ECO:0000269|PubMed:19172738}. Membrane raft {ECO:0000250|UniProtKB:Q9Z1S8}.	Plasma membrane		cytoplasm [GO:0005737]; cytosol [GO:0005829]; membrane raft [GO:0045121]; plasma membrane [GO:0005886];SUBCELLULAR LOCATION: Cytoplasm {ECO:0000269|PubMed:19172738}. Cell membrane {ECO:0000269|PubMed:19172738}. Membrane raft {ECO:0000250|UniProtKB:Q9Z1S8}.;Plasma membrane;
GAB2	66	GAB2	Q9UQC2-2;Q9UQC2	3.13249	1.64598	0.00404237	0.505421	0.0694195	FALSE	34	Q9UQC2	cytoplasm [GO:0005737]; cytosol [GO:0005829]; membrane raft [GO:0045121]; plasma membrane [GO:0005886]	SUBCELLULAR LOCATION: Cytoplasm {ECO:0000269|PubMed:19172738}. Cell membrane {ECO:0000269|PubMed:19172738}. Membrane raft {ECO:0000250|UniProtKB:Q9Z1S8}.	Plasma membrane		cytoplasm [GO:0005737]; cytosol [GO:0005829]; membrane raft [GO:0045121]; plasma membrane [GO:0005886];SUBCELLULAR LOCATION: Cytoplasm {ECO:0000269|PubMed:19172738}. Cell membrane {ECO:0000269|PubMed:19172738}. Membrane raft {ECO:0000250|UniProtKB:Q9Z1S8}.;Plasma membrane;
GADD45GIP1	4	GADD45GIP1	Q8TAE8	11.2501	2.32748	4.62896e-34	4.71455	0.0175703	FALSE	8	Q8TAE8	mitochondrial inner membrane [GO:0005743]; mitochondrial large ribosomal subunit [GO:0005762]; mitochondrial matrix [GO:0005759]; mitochondrion [GO:0005739]; nucleoplasm [GO:0005654]	SUBCELLULAR LOCATION: Mitochondrion {ECO:0000269|PubMed:22453275, ECO:0000269|PubMed:25278503, ECO:0000269|PubMed:25838379, ECO:0000269|PubMed:28892042}. Nucleus {ECO:0000269|PubMed:12482659}. Note=Using N-terminally tagged constructs, has been found in the nucleus (PubMed:12482659). C-terminally tagged constructs are targeted exclusively to mitochondria (PubMed:22453275). This discrepancy may be…	Mitochondria	Nucleoplasm	mitochondrial inner membrane [GO:0005743]; mitochondrial large ribosomal subunit [GO:0005762]; mitochondrial matrix [GO:0005759]; mitochondrion [GO:0005739]; nucleoplasm [GO:0005654];SUBCELLULAR LOCATION: Mitochondrion {ECO:0000269|PubMed:22453275, ECO:0000269|PubMed:25278503, ECO:0000269|PubMed:25838379, ECO:0000269|PubMed:28892042}. Nucleus {ECO:0000269|PubMed:12482659}. Note=Using N-terminally…
GATAD2A	63	GATAD2A	Q86YP4;Q86YP4-2;Q86YP4-3	7.94995	0.818532	1.01038e-05	2.67626	6.56119e-78	TRUE	24	Q86YP4	nuclear speck [GO:0016607]; nucleoplasm [GO:0005654]; nucleus [GO:0005634]; NuRD complex [GO:0016581]	SUBCELLULAR LOCATION: Nucleus speckle {ECO:0000269|PubMed:12183469, ECO:0000269|PubMed:16415179}. Nucleus {ECO:0000269|PubMed:27732854, ECO:0000269|PubMed:28977666, ECO:0000269|PubMed:33283408}. Chromosome {ECO:0000269|PubMed:27732854}. Note=Speckled nuclear localization requires both CR1 and CR2 regions (PubMed:16415179). Localizes to sites of DNA damage in a manner partially dependent on ZMYND8…	Nucleoplasm		nuclear speck [GO:0016607]; nucleoplasm [GO:0005654]; nucleus [GO:0005634]; NuRD complex [GO:0016581];SUBCELLULAR LOCATION: Nucleus speckle {ECO:0000269|PubMed:12183469, ECO:0000269|PubMed:16415179}. Nucleus {ECO:0000269|PubMed:27732854, ECO:0000269|PubMed:28977666, ECO:0000269|PubMed:33283408}. Chromosome {ECO:0000269|PubMed:27732854}. Note=Speckled nuclear localization requires both CR1 and CR2…
GATAD2B	63	GATAD2B	Q8WXI9;A0A0U1RRM1	7.32131	0.587073	1.13184e-05	2.3616	0	FALSE	28	Q8WXI9	chromatin [GO:0000785]; chromosome, telomeric region [GO:0000781]; nuclear speck [GO:0016607]; nucleoplasm [GO:0005654]; nucleus [GO:0005634]; NuRD complex [GO:0016581]; protein-containing complex [GO:0032991]	SUBCELLULAR LOCATION: Nucleus speckle {ECO:0000269|PubMed:11756549, ECO:0000269|PubMed:12183469, ECO:0000269|PubMed:16415179}. Nucleus {ECO:0000269|PubMed:27732854, ECO:0000269|PubMed:28977666, ECO:0000269|PubMed:33283408}. Chromosome {ECO:0000269|PubMed:27732854}. Note=Speckled nuclear localization requires both CR1 and CR2 regions (PubMed:16415179). Localizes to sites of DNA damage (PubMed:2773…	Nucleoplasm		chromatin [GO:0000785]; chromosome, telomeric region [GO:0000781]; nuclear speck [GO:0016607]; nucleoplasm [GO:0005654]; nucleus [GO:0005634]; NuRD complex [GO:0016581]; protein-containing complex [GO:0032991];SUBCELLULAR LOCATION: Nucleus speckle {ECO:0000269|PubMed:11756549, ECO:0000269|PubMed:12183469, ECO:0000269|PubMed:16415179}. Nucleus {ECO:0000269|PubMed:27732854, ECO:0000269|PubMed:28977…
GFOD2	66	GFOD2	Q3B7J2;A0A087WTD9;A0A087WT49;Q3B7J2-3	12.5527	4.51623	7.0423e-05	0.307422	0.191667	FALSE	3	Q3B7J2	extracellular matrix [GO:0031012]; extracellular region [GO:0005576]	SUBCELLULAR LOCATION: Secreted, extracellular space, extracellular matrix {ECO:0000250}.	Nucleoplasm	Cytosol	extracellular matrix [GO:0031012]; extracellular region [GO:0005576];SUBCELLULAR LOCATION: Secreted, extracellular space, extracellular matrix {ECO:0000250}.;Nucleoplasm;Cytosol
GLUD1;GLUD2	12	GLUD1	P00367;P00367-3;P00367-2;P49448	2.0662	0.578372	0.00334664	1.3609	1.15344e-65	FALSE	22	P00367	cytoplasm [GO:0005737]; endoplasmic reticulum [GO:0005783]; mitochondrial matrix [GO:0005759]; mitochondrion [GO:0005739]	SUBCELLULAR LOCATION: Mitochondrion {ECO:0000269|PubMed:19448744}. Endoplasmic reticulum {ECO:0000269|PubMed:19448744}. Note=Mostly translocates into the mitochondria, only a small amount of the protein localizes to the endoplasmic reticulum. {ECO:0000269|PubMed:19448744}.			cytoplasm [GO:0005737]; endoplasmic reticulum [GO:0005783]; mitochondrial matrix [GO:0005759]; mitochondrion [GO:0005739];SUBCELLULAR LOCATION: Mitochondrion {ECO:0000269|PubMed:19448744}. Endoplasmic reticulum {ECO:0000269|PubMed:19448744}. Note=Mostly translocates into the mitochondria, only a small amount of the protein localizes to the endoplasmic reticulum. {ECO:0000269|PubMed:19448744}.;;
GLYR1	63	GLYR1	Q49A26;Q49A26-2;Q49A26-3;K7EMM8;Q49A26-5;Q49A26-4;K7EQB2	7.72568	1.60928	1.13184e-05	4.12926	1.56693e-71	TRUE	20	Q49A26	chromatin [GO:0000785]; cytosol [GO:0005829]; nucleoplasm [GO:0005654]; nucleosome [GO:0000786]	SUBCELLULAR LOCATION: Nucleus {ECO:0000269|PubMed:16352664}. Chromosome {ECO:0000269|PubMed:29759984, ECO:0000269|PubMed:30970244}. Note=Found in actively RNAPolII-transcribed gene bodies. {ECO:0000269|PubMed:30970244, ECO:0000269|PubMed:31408337}.	Nucleoplasm	Cytosol	chromatin [GO:0000785]; cytosol [GO:0005829]; nucleoplasm [GO:0005654]; nucleosome [GO:0000786];SUBCELLULAR LOCATION: Nucleus {ECO:0000269|PubMed:16352664}. Chromosome {ECO:0000269|PubMed:29759984, ECO:0000269|PubMed:30970244}. Note=Found in actively RNAPolII-transcribed gene bodies. {ECO:0000269|PubMed:30970244, ECO:0000269|PubMed:31408337}.;Nucleoplasm;Cytosol
GMCL1	9	GMCL1	Q96IK5	12.725	3.83419	6.98904e-05	0.20963	0.200382	FALSE	6	Q96IK5	nuclear matrix [GO:0016363]; nucleus [GO:0005634]	SUBCELLULAR LOCATION: Nucleus matrix {ECO:0000250}.			nuclear matrix [GO:0016363]; nucleus [GO:0005634];SUBCELLULAR LOCATION: Nucleus matrix {ECO:0000250}.;;
GMCL1	49	GMCL1	Q96IK5	11.2119	4.14362	0.00318651	0.20963	0.200382	FALSE	6	Q96IK5	nuclear matrix [GO:0016363]; nucleus [GO:0005634]	SUBCELLULAR LOCATION: Nucleus matrix {ECO:0000250}.			nuclear matrix [GO:0016363]; nucleus [GO:0005634];SUBCELLULAR LOCATION: Nucleus matrix {ECO:0000250}.;;
GNG2	67	GNG2	P59768;G3V3J9;G3V2N0;G3V2C9	6.39072	2.68888	0.00471642	5.16674	0.0129501	FALSE	4	P59768	extracellular exosome [GO:0070062]; heterotrimeric G-protein complex [GO:0005834]; membrane [GO:0016020]; plasma membrane [GO:0005886]	SUBCELLULAR LOCATION: Cell membrane {ECO:0000305}; Lipid-anchor {ECO:0000305}; Cytoplasmic side {ECO:0000305}.	Plasma membrane	Vesicles	extracellular exosome [GO:0070062]; heterotrimeric G-protein complex [GO:0005834]; membrane [GO:0016020]; plasma membrane [GO:0005886];SUBCELLULAR LOCATION: Cell membrane {ECO:0000305}; Lipid-anchor {ECO:0000305}; Cytoplasmic side {ECO:0000305}.;Plasma membrane;Vesicles
GOLGB1	0	GOLGB1	Q14789;Q14789-2;Q14789-4;Q14789-3	8.36732	3.16561	0.00508209	0.263862	0.209461	FALSE	13	Q14789	cis-Golgi network [GO:0005801]; cytosol [GO:0005829]; endoplasmic reticulum-Golgi intermediate compartment [GO:0005793]; Golgi apparatus [GO:0005794]; Golgi membrane [GO:0000139]; Golgi stack [GO:0005795]; membrane [GO:0016020]	SUBCELLULAR LOCATION: Golgi apparatus membrane; Single-pass type I membrane protein.	Golgi apparatus		cis-Golgi network [GO:0005801]; cytosol [GO:0005829]; endoplasmic reticulum-Golgi intermediate compartment [GO:0005793]; Golgi apparatus [GO:0005794]; Golgi membrane [GO:0000139]; Golgi stack [GO:0005795]; membrane [GO:0016020];SUBCELLULAR LOCATION: Golgi apparatus membrane; Single-pass type I membrane protein.;Golgi apparatus;
GPATCH1	12	GPATCH1	Q9BRR8	9.39731	2.6114	4.86847e-05	0.380228	0.175178	FALSE	5	Q9BRR8	catalytic step 2 spliceosome [GO:0071013]; nucleoplasm [GO:0005654]; nucleus [GO:0005634]		Plasma membrane	Cell Junctions;Golgi apparatus	catalytic step 2 spliceosome [GO:0071013]; nucleoplasm [GO:0005654]; nucleus [GO:0005634];;Plasma membrane;Cell Junctions;Golgi apparatus
GPATCH11	44	GPATCH11	Q8N954;A0A0A0MSF9;Q8N954-2	2.47797	0.879955	0.00833383	1.47723	3.14075e-75	FALSE	9	Q8N954	kinetochore [GO:0000776]	SUBCELLULAR LOCATION: Chromosome, centromere, kinetochore {ECO:0000269|PubMed:20813266}.	Nucleoplasm		kinetochore [GO:0000776];SUBCELLULAR LOCATION: Chromosome, centromere, kinetochore {ECO:0000269|PubMed:20813266}.;Nucleoplasm;
GPRASP1	12	GPRASP1	Q5JY77	14.0472	4.96774	4.94533e-05	0.336122	0.205602	FALSE	6	Q5JY77	cytosol [GO:0005829]; nucleus [GO:0005634]	SUBCELLULAR LOCATION: Cytoplasm {ECO:0000269|PubMed:15452121}.	Cytosol		cytosol [GO:0005829]; nucleus [GO:0005634];SUBCELLULAR LOCATION: Cytoplasm {ECO:0000269|PubMed:15452121}.;Cytosol;
GRAMD1A	44	GRAMD1A	Q96CP6;Q96CP6-3;M0QZ12;Q96CP6-2	18.5516	5.71732	1.04431e-09	0.160404	0.216631	FALSE	19	Q96CP6	autophagosome [GO:0005776]; cytoplasmic vesicle [GO:0031410]; cytosol [GO:0005829]; endoplasmic reticulum membrane [GO:0005789]; endoplasmic reticulum-plasma membrane contact site [GO:0140268]; organelle membrane contact site [GO:0044232]; plasma membrane [GO:0005886]	SUBCELLULAR LOCATION: Endoplasmic reticulum membrane {ECO:0000269|PubMed:29469807}; Single-pass membrane protein {ECO:0000255}. Cell membrane {ECO:0000269|PubMed:29469807}; Single-pass membrane protein {ECO:0000255}. Cytoplasmic vesicle, autophagosome {ECO:0000269|PubMed:31222192}. Note=In lipid-poor conditions localizes to the ER membrane and is recruited to endoplasmic reticulum-plasma membrane…	Plasma membrane	Cytosol	autophagosome [GO:0005776]; cytoplasmic vesicle [GO:0031410]; cytosol [GO:0005829]; endoplasmic reticulum membrane [GO:0005789]; endoplasmic reticulum-plasma membrane contact site [GO:0140268]; organelle membrane contact site [GO:0044232]; plasma membrane [GO:0005886];SUBCELLULAR LOCATION: Endoplasmic reticulum membrane {ECO:0000269|PubMed:29469807}; Single-pass membrane protein {ECO:0000255}. Ce…
GRB2	12	GRB2	P62993;P62993-2	13.056	1.21301	0	0.661138	0.0393284	FALSE	17	P62993	cell cortex [GO:0005938]; cell-cell junction [GO:0005911]; COP9 signalosome [GO:0008180]; cytoplasm [GO:0005737]; cytosol [GO:0005829]; endosome [GO:0005768]; extracellular exosome [GO:0070062]; Golgi apparatus [GO:0005794]; Grb2-EGFR complex [GO:0070436]; nucleolus [GO:0005730]; nucleoplasm [GO:0005654]; nucleus [GO:0005634]; plasma membrane [GO:0005886]; vesicle membrane [GO:0012506]	SUBCELLULAR LOCATION: Nucleus {ECO:0000269|PubMed:21179510}. Cytoplasm {ECO:0000269|PubMed:21179510}. Endosome {ECO:0000269|PubMed:21179510}. Golgi apparatus {ECO:0000250|UniProtKB:Q60631}.	Nucleoplasm		cell cortex [GO:0005938]; cell-cell junction [GO:0005911]; COP9 signalosome [GO:0008180]; cytoplasm [GO:0005737]; cytosol [GO:0005829]; endosome [GO:0005768]; extracellular exosome [GO:0070062]; Golgi apparatus [GO:0005794]; Grb2-EGFR complex [GO:0070436]; nucleolus [GO:0005730]; nucleoplasm [GO:0005654]; nucleus [GO:0005634]; plasma membrane [GO:0005886]; vesicle membrane [GO:0012506];SUBCELLULA…
GREB1	49	GREB1	Q4ZG55;Q4ZG55-4	3.44612	1.99533	0.00760706	0.723607	0.091653	FALSE	4	Q4ZG55	extracellular exosome [GO:0070062]; membrane [GO:0016020]; nucleoplasm [GO:0005654]	SUBCELLULAR LOCATION: Membrane {ECO:0000255}; Single-pass membrane protein {ECO:0000255}.	Cytosol;Mitochondria		extracellular exosome [GO:0070062]; membrane [GO:0016020]; nucleoplasm [GO:0005654];SUBCELLULAR LOCATION: Membrane {ECO:0000255}; Single-pass membrane protein {ECO:0000255}.;Cytosol;Mitochondria;
GTF2B	32	GTF2B	Q00403	16.3021	6.37873	6.20303e-11	0.221763	0.18517	FALSE	10	Q00403	cell division site [GO:0032153]; chromosome [GO:0005694]; germinal vesicle [GO:0042585]; kinetochore [GO:0000776]; nuclear body [GO:0016604]; nucleoplasm [GO:0005654]; nucleus [GO:0005634]; protein-DNA complex [GO:0032993]; RNA polymerase II transcription regulator complex [GO:0090575]; transcription factor TFIID complex [GO:0005669]; transcription preinitiation complex [GO:0097550]	SUBCELLULAR LOCATION: Nucleus {ECO:0000269|PubMed:12931194}. Chromosome {ECO:0000269|PubMed:24441171}. Note=Non-acetylated form colocalizes with DNA in the G0/1, S and G2 phases of the cell cycle, but not during mitosis (PubMed:24441171). Acetylated form colocalizes at transcriptionally silent mitotic chromatids during mitosis at metaphase, anaphase, and telophase phases of the cell cycle (PubMed…	Nuclear bodies;Nucleoplasm		cell division site [GO:0032153]; chromosome [GO:0005694]; germinal vesicle [GO:0042585]; kinetochore [GO:0000776]; nuclear body [GO:0016604]; nucleoplasm [GO:0005654]; nucleus [GO:0005634]; protein-DNA complex [GO:0032993]; RNA polymerase II transcription regulator complex [GO:0090575]; transcription factor TFIID complex [GO:0005669]; transcription preinitiation complex [GO:0097550];SUBCELLULAR L…
GTF2F1	9	GTF2F1	P35269;M0QXD6;M0R0R9	6.7092	2.65434	0.00352933	2.02273	0.148653	FALSE	18	P35269	cell junction [GO:0030054]; intracellular membrane-bounded organelle [GO:0043231]; nucleoplasm [GO:0005654]; nucleus [GO:0005634]; protein-containing complex [GO:0032991]; transcription factor TFIID complex [GO:0005669]; transcription factor TFIIF complex [GO:0005674]	SUBCELLULAR LOCATION: Nucleus.	Nucleoplasm		cell junction [GO:0030054]; intracellular membrane-bounded organelle [GO:0043231]; nucleoplasm [GO:0005654]; nucleus [GO:0005634]; protein-containing complex [GO:0032991]; transcription factor TFIID complex [GO:0005669]; transcription factor TFIIF complex [GO:0005674];SUBCELLULAR LOCATION: Nucleus.;Nucleoplasm;
GTF3C1	9	GTF3C1	Q12789;Q12789-3	3.30012	1.11436	0.00344224	4.37641	1.02632e-192	TRUE	64	Q12789	membrane [GO:0016020]; nucleolus [GO:0005730]; nucleoplasm [GO:0005654]; ribonucleoprotein complex [GO:1990904]; transcription factor TFIIIC complex [GO:0000127]	SUBCELLULAR LOCATION: Nucleus.	Nucleoli;Nucleoplasm		membrane [GO:0016020]; nucleolus [GO:0005730]; nucleoplasm [GO:0005654]; ribonucleoprotein complex [GO:1990904]; transcription factor TFIIIC complex [GO:0000127];SUBCELLULAR LOCATION: Nucleus.;Nucleoli;Nucleoplasm;
GTF3C2	9	GTF3C2	Q8WUA4;H0Y4Q6;A0A087WZD8;Q8WUA4-2	2.77047	0.843895	0.00380916	2.65416	3.01996e-133	TRUE	24	Q8WUA4	nucleoplasm [GO:0005654]; transcription factor TFIIIC complex [GO:0000127]	SUBCELLULAR LOCATION: Nucleus.	Nucleoplasm		nucleoplasm [GO:0005654]; transcription factor TFIIIC complex [GO:0000127];SUBCELLULAR LOCATION: Nucleus.;Nucleoplasm;
GTF3C3	9	GTF3C3	Q9Y5Q9;Q9Y5Q9-2	3.95823	1.53849	0.00084834	3.87716	1.22099e-121	TRUE	19	Q9Y5Q9	fibrillar center [GO:0001650]; nuclear membrane [GO:0031965]; nucleoplasm [GO:0005654]; transcription factor TFIIIC complex [GO:0000127]	SUBCELLULAR LOCATION: Nucleus.	Nuclear membrane;Nucleoplasm	Nucleoli fibrillar center	fibrillar center [GO:0001650]; nuclear membrane [GO:0031965]; nucleoplasm [GO:0005654]; transcription factor TFIIIC complex [GO:0000127];SUBCELLULAR LOCATION: Nucleus.;Nuclear membrane;Nucleoplasm;Nucleoli fibrillar center
GTF3C4	9	GTF3C4	Q9UKN8	4.15805	0.827731	0.000270872	2.39519	3.16307e-97	FALSE	37	Q9UKN8	mitochondrion [GO:0005739]; nucleoplasm [GO:0005654]; transcription factor TFIIIC complex [GO:0000127]	SUBCELLULAR LOCATION: Nucleus.	Nucleoplasm	Mitochondria	mitochondrion [GO:0005739]; nucleoplasm [GO:0005654]; transcription factor TFIIIC complex [GO:0000127];SUBCELLULAR LOCATION: Nucleus.;Nucleoplasm;Mitochondria
GTF3C4	66	GTF3C4	Q9UKN8	2.20581	0.790212	0.00575867	2.39519	3.16307e-97	FALSE	37	Q9UKN8	mitochondrion [GO:0005739]; nucleoplasm [GO:0005654]; transcription factor TFIIIC complex [GO:0000127]	SUBCELLULAR LOCATION: Nucleus.	Nucleoplasm	Mitochondria	mitochondrion [GO:0005739]; nucleoplasm [GO:0005654]; transcription factor TFIIIC complex [GO:0000127];SUBCELLULAR LOCATION: Nucleus.;Nucleoplasm;Mitochondria
GTF3C5	9	GTF3C5	Q9Y5Q8;Q9Y5Q8-3;Q9Y5Q8-2;Q5T7U1;Q5T7U4;H7BY84	3.53657	1.71516	0.00164166	2.97253	5.91489e-49	TRUE	24	Q9Y5Q8	nucleoplasm [GO:0005654]; transcription factor TFIIIC complex [GO:0000127]	SUBCELLULAR LOCATION: Nucleus.	Nucleoplasm		nucleoplasm [GO:0005654]; transcription factor TFIIIC complex [GO:0000127];SUBCELLULAR LOCATION: Nucleus.;Nucleoplasm;
GTF3C6	9	GTF3C6	Q969F1	12.3494	5.18609	0.00281519	0.328608	0.219581	FALSE	2	Q969F1	nuclear body [GO:0016604]; nucleoplasm [GO:0005654]; transcription factor TFIIIC complex [GO:0000127]	SUBCELLULAR LOCATION: Nucleus {ECO:0000269|PubMed:17409385}.	Nucleoplasm	Nuclear bodies	nuclear body [GO:0016604]; nucleoplasm [GO:0005654]; transcription factor TFIIIC complex [GO:0000127];SUBCELLULAR LOCATION: Nucleus {ECO:0000269|PubMed:17409385}.;Nucleoplasm;Nuclear bodies
HACD3	49	HACD3	Q9P035;H3BS72;H3BPZ1;Q9P035-2	3.89653	1.11584	0.000847643	2.62395	6.71092e-111	TRUE	13	Q9P035	endoplasmic reticulum [GO:0005783]; endoplasmic reticulum membrane [GO:0005789]; focal adhesion [GO:0005925]; nuclear membrane [GO:0031965]	SUBCELLULAR LOCATION: Endoplasmic reticulum membrane {ECO:0000269|PubMed:18554506}; Multi-pass membrane protein {ECO:0000269|PubMed:18554506}.	Endoplasmic reticulum		endoplasmic reticulum [GO:0005783]; endoplasmic reticulum membrane [GO:0005789]; focal adhesion [GO:0005925]; nuclear membrane [GO:0031965];SUBCELLULAR LOCATION: Endoplasmic reticulum membrane {ECO:0000269|PubMed:18554506}; Multi-pass membrane protein {ECO:0000269|PubMed:18554506}.;Endoplasmic reticulum;
HACD3	50	HACD3	Q9P035;H3BS72;H3BPZ1;Q9P035-2	2.9957	1.00225	0.00488044	2.62395	6.71092e-111	TRUE	13	Q9P035	endoplasmic reticulum [GO:0005783]; endoplasmic reticulum membrane [GO:0005789]; focal adhesion [GO:0005925]; nuclear membrane [GO:0031965]	SUBCELLULAR LOCATION: Endoplasmic reticulum membrane {ECO:0000269|PubMed:18554506}; Multi-pass membrane protein {ECO:0000269|PubMed:18554506}.	Endoplasmic reticulum		endoplasmic reticulum [GO:0005783]; endoplasmic reticulum membrane [GO:0005789]; focal adhesion [GO:0005925]; nuclear membrane [GO:0031965];SUBCELLULAR LOCATION: Endoplasmic reticulum membrane {ECO:0000269|PubMed:18554506}; Multi-pass membrane protein {ECO:0000269|PubMed:18554506}.;Endoplasmic reticulum;
HASPIN	9	GSG2	Q8TF76	10.4044	3.94737	0.00279793	0.343198	0.207099	FALSE	5	Q8TF76	centrosome [GO:0005813]; chromosome [GO:0005694]; cytoplasm [GO:0005737]; nucleoplasm [GO:0005654]; nucleus [GO:0005634]; spindle [GO:0005819]	SUBCELLULAR LOCATION: Nucleus {ECO:0000269|PubMed:15681610}. Chromosome {ECO:0000269|PubMed:15681610}. Cytoplasm, cytoskeleton, spindle {ECO:0000269|PubMed:15681610}. Note=Nuclear during interphase and associates with the chromosomes and spindle apparatus during mitosis.	Nucleoplasm		centrosome [GO:0005813]; chromosome [GO:0005694]; cytoplasm [GO:0005737]; nucleoplasm [GO:0005654]; nucleus [GO:0005634]; spindle [GO:0005819];SUBCELLULAR LOCATION: Nucleus {ECO:0000269|PubMed:15681610}. Chromosome {ECO:0000269|PubMed:15681610}. Cytoplasm, cytoskeleton, spindle {ECO:0000269|PubMed:15681610}. Note=Nuclear during interphase and associates with the chromosomes and spindle apparatus …
HCFC1	4	HCFC1	P51610;P51610-4;A6NEM2;P51610-2	4.43167	0.976615	0.00114669	3.66379	4.04179e-220	TRUE	39	P51610	cytoplasm [GO:0005737]; histone acetyltransferase complex [GO:0000123]; histone methyltransferase complex [GO:0035097]; membrane [GO:0016020]; MLL1 complex [GO:0071339]; MLL1/2 complex [GO:0044665]; neuronal cell body [GO:0043025]; NSL complex [GO:0044545]; nucleoplasm [GO:0005654]; nucleus [GO:0005634]; protein-containing complex [GO:0032991]; Set1C/COMPASS complex [GO:0048188]	SUBCELLULAR LOCATION: Cytoplasm {ECO:0000269|PubMed:12235138}. Nucleus {ECO:0000269|PubMed:10623756, ECO:0000269|PubMed:12235138, ECO:0000269|PubMed:19188440, ECO:0000269|PubMed:20018852, ECO:0000269|PubMed:21285374, ECO:0000269|PubMed:23629655}. Note=HCFC1R1 modulates its subcellular localization and overexpression of HCFC1R1 leads to accumulation of HCFC1 in the cytoplasm (PubMed:12235138). Non…	Nucleoplasm		cytoplasm [GO:0005737]; histone acetyltransferase complex [GO:0000123]; histone methyltransferase complex [GO:0035097]; membrane [GO:0016020]; MLL1 complex [GO:0071339]; MLL1/2 complex [GO:0044665]; neuronal cell body [GO:0043025]; NSL complex [GO:0044545]; nucleoplasm [GO:0005654]; nucleus [GO:0005634]; protein-containing complex [GO:0032991]; Set1C/COMPASS complex [GO:0048188];SUBCELLULAR LOCAT…
HDAC1	63	HDAC1	Q13547;Q5TEE2	3.84526	0.4978	2.26366e-05	0.0333114	0.180971	FALSE	9	Q13547	chromatin [GO:0000785]; cytoplasm [GO:0005737]; cytosol [GO:0005829]; heterochromatin [GO:0000792]; histone deacetylase complex [GO:0000118]; neuronal cell body [GO:0043025]; nucleoplasm [GO:0005654]; nucleus [GO:0005634]; NuRD complex [GO:0016581]; protein-containing complex [GO:0032991]; Sin3-type complex [GO:0070822]; transcription repressor complex [GO:0017053]	SUBCELLULAR LOCATION: Nucleus {ECO:0000269|PubMed:10846170, ECO:0000269|PubMed:20523938, ECO:0000269|PubMed:28977666, ECO:0000269|PubMed:33283408}.	Nucleoplasm		chromatin [GO:0000785]; cytoplasm [GO:0005737]; cytosol [GO:0005829]; heterochromatin [GO:0000792]; histone deacetylase complex [GO:0000118]; neuronal cell body [GO:0043025]; nucleoplasm [GO:0005654]; nucleus [GO:0005634]; NuRD complex [GO:0016581]; protein-containing complex [GO:0032991]; Sin3-type complex [GO:0070822]; transcription repressor complex [GO:0017053];SUBCELLULAR LOCATION: Nucleus {…
HDAC2	63	HDAC2	Q92769;Q92769-3	2.91193	0.351131	2.83138e-05	0.00621872	0.161292	FALSE	28	Q92769	chromatin [GO:0000785]; chromosome, telomeric region [GO:0000781]; cytoplasm [GO:0005737]; ESC/E(Z) complex [GO:0035098]; histone deacetylase complex [GO:0000118]; nucleoplasm [GO:0005654]; nucleus [GO:0005634]; NuRD complex [GO:0016581]; protein-containing complex [GO:0032991]; Sin3-type complex [GO:0070822]	SUBCELLULAR LOCATION: Nucleus {ECO:0000269|PubMed:20523938, ECO:0000269|PubMed:24970816, ECO:0000269|PubMed:28977666, ECO:0000269|PubMed:33283408}. Cytoplasm {ECO:0000269|PubMed:24970816}.	Nucleoplasm		chromatin [GO:0000785]; chromosome, telomeric region [GO:0000781]; cytoplasm [GO:0005737]; ESC/E(Z) complex [GO:0035098]; histone deacetylase complex [GO:0000118]; nucleoplasm [GO:0005654]; nucleus [GO:0005634]; NuRD complex [GO:0016581]; protein-containing complex [GO:0032991]; Sin3-type complex [GO:0070822];SUBCELLULAR LOCATION: Nucleus {ECO:0000269|PubMed:20523938, ECO:0000269|PubMed:24970816,…
HDGFRP2	3	HDGFRP2	Q7Z4V5;Q7Z4V5-2;Q7Z4V5-4;Q7Z4V5-3	1.99087	0.758908	0.00996656	0.328517	0.0545653	FALSE	27	Q7Z4V5	cytoplasm [GO:0005737]; nucleus [GO:0005634]	SUBCELLULAR LOCATION: Nucleus {ECO:0000269|PubMed:26721387}. Cytoplasm {ECO:0000250|UniProtKB:Q925G1}.			cytoplasm [GO:0005737]; nucleus [GO:0005634];SUBCELLULAR LOCATION: Nucleus {ECO:0000269|PubMed:26721387}. Cytoplasm {ECO:0000250|UniProtKB:Q925G1}.;;
HERC2	9	HERC2	O95714;A0A0J9YVP0	2.37898	0.563707	0.000917823	0.0110287	0.194947	FALSE	106	O95714	centriole [GO:0005814]; cytoplasm [GO:0005737]; cytosol [GO:0005829]; membrane [GO:0016020]; nucleoplasm [GO:0005654]; nucleus [GO:0005634]; plasma membrane [GO:0005886]	SUBCELLULAR LOCATION: Cytoplasm. Cytoplasm, cytoskeleton, microtubule organizing center, centrosome, centriole. Nucleus. Note=Recruited to sites of DNA damage in response to ionizing radiation (IR) via its interaction with RNF8. May loose association with centrosomes during mitosis.	Cytosol	Plasma membrane	centriole [GO:0005814]; cytoplasm [GO:0005737]; cytosol [GO:0005829]; membrane [GO:0016020]; nucleoplasm [GO:0005654]; nucleus [GO:0005634]; plasma membrane [GO:0005886];SUBCELLULAR LOCATION: Cytoplasm. Cytoplasm, cytoskeleton, microtubule organizing center, centrosome, centriole. Nucleus. Note=Recruited to sites of DNA damage in response to ionizing radiation (IR) via its interaction with RNF8. …
HGF	12	HGF	P14210;P14210-3;P14210-5;P14210-2;P14210-4	16.3416	5.05574	8.02981e-06	0.175115	0.200271	FALSE	6	P14210	extracellular region [GO:0005576]; extracellular space [GO:0005615]; membrane [GO:0016020]; platelet alpha granule lumen [GO:0031093]				extracellular region [GO:0005576]; extracellular space [GO:0005615]; membrane [GO:0016020]; platelet alpha granule lumen [GO:0031093];;;
HIRA	63	HIRA	P54198;P54198-2	10.996	1.95206	1.40978e-192	0.485929	0.148941	FALSE	26	P54198	chromatin [GO:0000785]; extracellular exosome [GO:0070062]; HIR complex [GO:0000417]; nucleoplasm [GO:0005654]; nucleus [GO:0005634]; PML body [GO:0016605]; protein-containing complex [GO:0032991]	SUBCELLULAR LOCATION: Nucleus. Nucleus, PML body. Note=Primarily, though not exclusively, localized to the nucleus. Localizes to PML bodies immediately prior to onset of senescence.	Nucleoplasm		chromatin [GO:0000785]; extracellular exosome [GO:0070062]; HIR complex [GO:0000417]; nucleoplasm [GO:0005654]; nucleus [GO:0005634]; PML body [GO:0016605]; protein-containing complex [GO:0032991];SUBCELLULAR LOCATION: Nucleus. Nucleus, PML body. Note=Primarily, though not exclusively, localized to the nucleus. Localizes to PML bodies immediately prior to onset of senescence.;Nucleoplasm;
HIST1H4A	63	HIST1H4A	P62805	1.87636	0.610443	0.00341741	0.0320295	0.128551	FALSE	23	P62805	CENP-A containing nucleosome [GO:0043505]; chromosome, telomeric region [GO:0000781]; extracellular exosome [GO:0070062]; extracellular region [GO:0005576]; membrane [GO:0016020]; nucleoplasm [GO:0005654]; nucleosome [GO:0000786]; nucleus [GO:0005634]; protein-containing complex [GO:0032991]	SUBCELLULAR LOCATION: Nucleus. Chromosome.			CENP-A containing nucleosome [GO:0043505]; chromosome, telomeric region [GO:0000781]; extracellular exosome [GO:0070062]; extracellular region [GO:0005576]; membrane [GO:0016020]; nucleoplasm [GO:0005654]; nucleosome [GO:0000786]; nucleus [GO:0005634]; protein-containing complex [GO:0032991];SUBCELLULAR LOCATION: Nucleus. Chromosome.;;
HIST2H2AB	63	HIST2H2AB	Q8IUE6	1.75319	0.663002	0.00738387	0.0559706	0.178022	FALSE	3	Q8IUE6	extracellular exosome [GO:0070062]; nucleosome [GO:0000786]; nucleus [GO:0005634]	SUBCELLULAR LOCATION: Nucleus. Chromosome.			extracellular exosome [GO:0070062]; nucleosome [GO:0000786]; nucleus [GO:0005634];SUBCELLULAR LOCATION: Nucleus. Chromosome.;;
HIST2H3A	63	HIST2H3A	Q71DI3	1.81187	0.633086	0.00708248	0.0208349	0.17719	FALSE	25	Q71DI3	extracellular exosome [GO:0070062]; extracellular region [GO:0005576]; nucleoplasm [GO:0005654]; nucleosome [GO:0000786]; nucleus [GO:0005634]	SUBCELLULAR LOCATION: Nucleus. Chromosome.			extracellular exosome [GO:0070062]; extracellular region [GO:0005576]; nucleoplasm [GO:0005654]; nucleosome [GO:0000786]; nucleus [GO:0005634];SUBCELLULAR LOCATION: Nucleus. Chromosome.;;
HIST2H3PS2	63	HIST2H3PS2	Q5TEC6	2.39193	0.818757	0.00715731	0.110356	0.124052	FALSE	3	Q5TEC6	nucleoplasm [GO:0005654]; nucleosome [GO:0000786]; nucleus [GO:0005634]	SUBCELLULAR LOCATION: Nucleus {ECO:0000305}. Chromosome {ECO:0000305}.			nucleoplasm [GO:0005654]; nucleosome [GO:0000786]; nucleus [GO:0005634];SUBCELLULAR LOCATION: Nucleus {ECO:0000305}. Chromosome {ECO:0000305}.;;
HJURP	63	HJURP	Q8NCD3;Q8NCD3-3;Q8NCD3-2;C9JWC4	9.70676	2.31793	1.13184e-05	1.08741	0.164007	FALSE	21	Q8NCD3	chromosome, centromeric region [GO:0000775]; cytosol [GO:0005829]; kinetochore [GO:0000776]; nucleolus [GO:0005730]; nucleoplasm [GO:0005654]	SUBCELLULAR LOCATION: Nucleus, nucleolus. Chromosome, centromere. Note=Localizes in centromeres during late telophase and early G1, when CENPA nucleosomes are assembled. Localizes to nucleolus during S phase, nucleolus site being often related to storage.	Nucleoli;Nucleoplasm	Cytosol	chromosome, centromeric region [GO:0000775]; cytosol [GO:0005829]; kinetochore [GO:0000776]; nucleolus [GO:0005730]; nucleoplasm [GO:0005654];SUBCELLULAR LOCATION: Nucleus, nucleolus. Chromosome, centromere. Note=Localizes in centromeres during late telophase and early G1, when CENPA nucleosomes are assembled. Localizes to nucleolus during S phase, nucleolus site being often related to storage.;N…
HK1	56	HK1	P19367;P19367-4;P19367-2;P19367-3	3.55452	1.11107	0.00933592	2.11018	1.1596e-35	FALSE	50	P19367	cytosol [GO:0005829]; membrane raft [GO:0045121]; mitochondrial outer membrane [GO:0005741]; mitochondrion [GO:0005739]	SUBCELLULAR LOCATION: Mitochondrion outer membrane {ECO:0000269|PubMed:1985912, ECO:0000269|PubMed:27374331}; Peripheral membrane protein {ECO:0000305}. Cytoplasm, cytosol {ECO:0000269|PubMed:27374331}. Note=The mitochondrial-binding peptide (MBP) region promotes association with the mitochondrial outer membrane (Probable). Dissociates from the mitochondrial outer membrane following inhibition by…	Mitochondria		cytosol [GO:0005829]; membrane raft [GO:0045121]; mitochondrial outer membrane [GO:0005741]; mitochondrion [GO:0005739];SUBCELLULAR LOCATION: Mitochondrion outer membrane {ECO:0000269|PubMed:1985912, ECO:0000269|PubMed:27374331}; Peripheral membrane protein {ECO:0000305}. Cytoplasm, cytosol {ECO:0000269|PubMed:27374331}. Note=The mitochondrial-binding peptide (MBP) region promotes association wit…
HMG20A	63	HMG20A	Q9NP66	5.83679	0.802253	3.75766e-05	0.0661885	0.164147	FALSE	16	Q9NP66	nucleus [GO:0005634]	SUBCELLULAR LOCATION: Nucleus {ECO:0000255|PROSITE-ProRule:PRU00267}.	Nucleoplasm		nucleus [GO:0005634];SUBCELLULAR LOCATION: Nucleus {ECO:0000255|PROSITE-ProRule:PRU00267}.;Nucleoplasm;
HNRNPC	4	HNRNPC	P07910-2;G3V4C1;B2R5W2;P07910-4;G3V4W0;B4DY08;G3V2D6	1.6758	0.399084	0.00146777	0.251665	0.000120731	FALSE	32	P07910	actin cytoskeleton [GO:0015629]; catalytic step 2 spliceosome [GO:0071013]; chromatin [GO:0000785]; cytosol [GO:0005829]; extracellular exosome [GO:0070062]; extracellular region [GO:0005576]; membrane [GO:0016020]; nucleoplasm [GO:0005654]; nucleus [GO:0005634]; protein-containing complex [GO:0032991]; spliceosomal complex [GO:0005681]; telomerase holoenzyme complex [GO:0005697]	SUBCELLULAR LOCATION: Nucleus {ECO:0000269|PubMed:37599448}. Note=Component of ribonucleosomes.	Nucleoplasm		actin cytoskeleton [GO:0015629]; catalytic step 2 spliceosome [GO:0071013]; chromatin [GO:0000785]; cytosol [GO:0005829]; extracellular exosome [GO:0070062]; extracellular region [GO:0005576]; membrane [GO:0016020]; nucleoplasm [GO:0005654]; nucleus [GO:0005634]; protein-containing complex [GO:0032991]; spliceosomal complex [GO:0005681]; telomerase holoenzyme complex [GO:0005697];SUBCELLULAR LOCA…
HNRNPC	9	HNRNPC	P07910-2;G3V4C1;B2R5W2;P07910-4;G3V4W0;B4DY08;G3V2D6	1.50921	0.558818	0.00726609	0.251665	0.000120731	FALSE	32	P07910	actin cytoskeleton [GO:0015629]; catalytic step 2 spliceosome [GO:0071013]; chromatin [GO:0000785]; cytosol [GO:0005829]; extracellular exosome [GO:0070062]; extracellular region [GO:0005576]; membrane [GO:0016020]; nucleoplasm [GO:0005654]; nucleus [GO:0005634]; protein-containing complex [GO:0032991]; spliceosomal complex [GO:0005681]; telomerase holoenzyme complex [GO:0005697]	SUBCELLULAR LOCATION: Nucleus {ECO:0000269|PubMed:37599448}. Note=Component of ribonucleosomes.	Nucleoplasm		actin cytoskeleton [GO:0015629]; catalytic step 2 spliceosome [GO:0071013]; chromatin [GO:0000785]; cytosol [GO:0005829]; extracellular exosome [GO:0070062]; extracellular region [GO:0005576]; membrane [GO:0016020]; nucleoplasm [GO:0005654]; nucleus [GO:0005634]; protein-containing complex [GO:0032991]; spliceosomal complex [GO:0005681]; telomerase holoenzyme complex [GO:0005697];SUBCELLULAR LOCA…
HNRNPL	4	HNRNPL	P14866;M0QXS5;P14866-2	1.55738	0.482377	0.00380343	1.83311	0	FALSE	36	P14866	chromatin [GO:0000785]; cytoplasm [GO:0005737]; extracellular exosome [GO:0070062]; membrane [GO:0016020]; nucleoplasm [GO:0005654]; nucleus [GO:0005634]; ribonucleoprotein complex [GO:1990904]; ribonucleoprotein granule [GO:0035770]	SUBCELLULAR LOCATION: Nucleus, nucleoplasm {ECO:0000269|PubMed:17289661, ECO:0000269|PubMed:2687284, ECO:0000305|PubMed:26051023, ECO:0000305|PubMed:36537238}. Cytoplasm {ECO:0000269|PubMed:17289661}. Note=Localized in cytoplasmic mRNP granules containing untranslated mRNAs. These granules are not identical with P bodies or stress granules. {ECO:0000269|PubMed:17289661}.	Nucleoplasm		chromatin [GO:0000785]; cytoplasm [GO:0005737]; extracellular exosome [GO:0070062]; membrane [GO:0016020]; nucleoplasm [GO:0005654]; nucleus [GO:0005634]; ribonucleoprotein complex [GO:1990904]; ribonucleoprotein granule [GO:0035770];SUBCELLULAR LOCATION: Nucleus, nucleoplasm {ECO:0000269|PubMed:17289661, ECO:0000269|PubMed:2687284, ECO:0000305|PubMed:26051023, ECO:0000305|PubMed:36537238}. Cytop…
HPRT1	12	HPRT1	P00492	4.76783	2.01373	0.00139627	4.89399	2.24851e-55	TRUE	12	P00492	cytoplasm [GO:0005737]; cytosol [GO:0005829]; extracellular exosome [GO:0070062]	SUBCELLULAR LOCATION: Cytoplasm.	Cytosol		cytoplasm [GO:0005737]; cytosol [GO:0005829]; extracellular exosome [GO:0070062];SUBCELLULAR LOCATION: Cytoplasm.;Cytosol;
HSPA1A;HSPA1B	63	HSPA1A	P0DMV8;A0A0G2JIW1;P0DMV9;P0DMV8-2;V9GZ37	2.45949	0.361435	0.000182648	0.0108133	0.17346	FALSE	41	P0DMV8	aggresome [GO:0016235]; blood microparticle [GO:0072562]; centriole [GO:0005814]; centrosome [GO:0005813]; cytoplasm [GO:0005737]; cytosol [GO:0005829]; endoplasmic reticulum [GO:0005783]; extracellular exosome [GO:0070062]; extracellular region [GO:0005576]; extracellular space [GO:0005615]; ficolin-1-rich granule lumen [GO:1904813]; focal adhesion [GO:0005925]; inclusion body [GO:0016234]; mito…	SUBCELLULAR LOCATION: Cytoplasm {ECO:0000269|PubMed:17289661}. Nucleus {ECO:0000269|PubMed:27137183}. Cytoplasm, cytoskeleton, microtubule organizing center, centrosome {ECO:0000269|PubMed:27137183}. Secreted {ECO:0000250|UniProtKB:Q61696}. Note=Localized in cytoplasmic mRNP granules containing untranslated mRNAs.			aggresome [GO:0016235]; blood microparticle [GO:0072562]; centriole [GO:0005814]; centrosome [GO:0005813]; cytoplasm [GO:0005737]; cytosol [GO:0005829]; endoplasmic reticulum [GO:0005783]; extracellular exosome [GO:0070062]; extracellular region [GO:0005576]; extracellular space [GO:0005615]; ficolin-1-rich granule lumen [GO:1904813]; focal adhesion [GO:0005925]; inclusion body [GO:0016234]; mito…
HSPA6;HSPA7	63	HSPA6	P17066;P48741	1.38178	0.416767	0.00277285	0.0201393	0.150183	FALSE	1	P17066	blood microparticle [GO:0072562]; centriole [GO:0005814]; cytoplasm [GO:0005737]; cytosol [GO:0005829]; extracellular exosome [GO:0070062]; extracellular region [GO:0005576]; ficolin-1-rich granule lumen [GO:1904813]; nucleus [GO:0005634]; plasma membrane [GO:0005886]; secretory granule lumen [GO:0034774]				blood microparticle [GO:0072562]; centriole [GO:0005814]; cytoplasm [GO:0005737]; cytosol [GO:0005829]; extracellular exosome [GO:0070062]; extracellular region [GO:0005576]; ficolin-1-rich granule lumen [GO:1904813]; nucleus [GO:0005634]; plasma membrane [GO:0005886]; secretory granule lumen [GO:0034774];;;
HTATSF1	3	HTATSF1	O43719	2.59731	0.73759	0.00298071	1.02807	6.29571e-06	FALSE	37	O43719	nucleoplasm [GO:0005654]; nucleus [GO:0005634]; site of double-strand break [GO:0035861]; spliceosomal complex [GO:0005681]; U2 snRNP [GO:0005686]; U2-type spliceosomal complex [GO:0005684]	SUBCELLULAR LOCATION: Nucleus {ECO:0000269|PubMed:15485897, ECO:0000269|PubMed:8849451}. Chromosome {ECO:0000269|PubMed:35597237}. Note=Recruited to DNA damage sites during S-phase following interaction with poly-ADP-ribosylated RPA1. {ECO:0000269|PubMed:35597237}.	Nucleoplasm		nucleoplasm [GO:0005654]; nucleus [GO:0005634]; site of double-strand break [GO:0035861]; spliceosomal complex [GO:0005681]; U2 snRNP [GO:0005686]; U2-type spliceosomal complex [GO:0005684];SUBCELLULAR LOCATION: Nucleus {ECO:0000269|PubMed:15485897, ECO:0000269|PubMed:8849451}. Chromosome {ECO:0000269|PubMed:35597237}. Note=Recruited to DNA damage sites during S-phase following interaction with p…
IFT172	9	IFT172	Q9UG01;Q9UG01-2	13.345	2.52044	6.78042e-33	0.141929	0.199811	FALSE	43	Q9UG01	axoneme [GO:0005930]; ciliary basal body [GO:0036064]; ciliary tip [GO:0097542]; cilium [GO:0005929]; extracellular vesicle [GO:1903561]; intraciliary transport particle B [GO:0030992]; sperm cytoplasmic droplet [GO:0097598]; sperm midpiece [GO:0097225]; sperm principal piece [GO:0097228]	SUBCELLULAR LOCATION: Cell projection, cilium {ECO:0000269|PubMed:24140113}. Note=Localized to the axoneme and around the base of the cilium.			axoneme [GO:0005930]; ciliary basal body [GO:0036064]; ciliary tip [GO:0097542]; cilium [GO:0005929]; extracellular vesicle [GO:1903561]; intraciliary transport particle B [GO:0030992]; sperm cytoplasmic droplet [GO:0097598]; sperm midpiece [GO:0097225]; sperm principal piece [GO:0097228];SUBCELLULAR LOCATION: Cell projection, cilium {ECO:0000269|PubMed:24140113}. Note=Localized to the axoneme an…
IFT172	49	IFT172	Q9UG01;Q9UG01-2	9.43549	2.38288	5.26348e-05	0.141929	0.199811	FALSE	43	Q9UG01	axoneme [GO:0005930]; ciliary basal body [GO:0036064]; ciliary tip [GO:0097542]; cilium [GO:0005929]; extracellular vesicle [GO:1903561]; intraciliary transport particle B [GO:0030992]; sperm cytoplasmic droplet [GO:0097598]; sperm midpiece [GO:0097225]; sperm principal piece [GO:0097228]	SUBCELLULAR LOCATION: Cell projection, cilium {ECO:0000269|PubMed:24140113}. Note=Localized to the axoneme and around the base of the cilium.			axoneme [GO:0005930]; ciliary basal body [GO:0036064]; ciliary tip [GO:0097542]; cilium [GO:0005929]; extracellular vesicle [GO:1903561]; intraciliary transport particle B [GO:0030992]; sperm cytoplasmic droplet [GO:0097598]; sperm midpiece [GO:0097225]; sperm principal piece [GO:0097228];SUBCELLULAR LOCATION: Cell projection, cilium {ECO:0000269|PubMed:24140113}. Note=Localized to the axoneme an…
IGBP1	16	IGBP1	P78318	4.27515	2.20715	0.00784212	0.622437	0.136069	FALSE	9	P78318	cytoplasm [GO:0005737]; cytosol [GO:0005829]	SUBCELLULAR LOCATION: Cytoplasm {ECO:0000305}.	Cytosol		cytoplasm [GO:0005737]; cytosol [GO:0005829];SUBCELLULAR LOCATION: Cytoplasm {ECO:0000305}.;Cytosol;
ILVBL	49	ILVBL	A1L0T0;M0R026	7.79113	2.23435	0.000160354	2.48442	0.00665947	FALSE	21	A1L0T0	acetolactate synthase complex [GO:0005948]; endoplasmic reticulum membrane [GO:0005789]; membrane [GO:0016020]	SUBCELLULAR LOCATION: Endoplasmic reticulum membrane {ECO:0000269|PubMed:28289220}; Single-pass membrane protein {ECO:0000255}.	Golgi apparatus;Vesicles		acetolactate synthase complex [GO:0005948]; endoplasmic reticulum membrane [GO:0005789]; membrane [GO:0016020];SUBCELLULAR LOCATION: Endoplasmic reticulum membrane {ECO:0000269|PubMed:28289220}; Single-pass membrane protein {ECO:0000255}.;Golgi apparatus;Vesicles;
ING1	63	ING1	Q9UK53-2;Q9UK53;A0A0C4DFW2;Q9UK53-3;Q9UK53-4;Q9UK53-5;A0A087WXF7	20.6489	5.25305	1.05411e-08	0.276095	0.206231	FALSE	10	Q9UK53	nucleus [GO:0005634]	SUBCELLULAR LOCATION: Nucleus {ECO:0000305}.	Nucleoplasm	Cytosol	nucleus [GO:0005634];SUBCELLULAR LOCATION: Nucleus {ECO:0000305}.;Nucleoplasm;Cytosol
ING2	63	ING2	Q9H160;C9J4X5;Q9H160-2	20.3067	5.04847	5.61169e-33	0.267995	0.207411	FALSE	5	Q9H160	CCAAT-binding factor complex [GO:0016602]; nucleoplasm [GO:0005654]; nucleus [GO:0005634]; plasma membrane [GO:0005886]; Sin3-type complex [GO:0070822]	SUBCELLULAR LOCATION: Nucleus {ECO:0000269|PubMed:12859901}. Note=Predominantly nuclear. Localized to chromatin and nuclear matrix. Upon reduced PtdIns(5)P levels seems to be released from chromatin and, at least partially, translocated to the cytoplasm.	Nucleoplasm		CCAAT-binding factor complex [GO:0016602]; nucleoplasm [GO:0005654]; nucleus [GO:0005634]; plasma membrane [GO:0005886]; Sin3-type complex [GO:0070822];SUBCELLULAR LOCATION: Nucleus {ECO:0000269|PubMed:12859901}. Note=Predominantly nuclear. Localized to chromatin and nuclear matrix. Upon reduced PtdIns(5)P levels seems to be released from chromatin and, at least partially, translocated to the cyt…
IPO5	63	IPO5	O00410;O00410-3;H0Y8C6	3.30824	0.901956	0.0013983	3.80936	2.75919e-214	TRUE	39	O00410	cytoplasm [GO:0005737]; cytosol [GO:0005829]; Golgi apparatus [GO:0005794]; membrane [GO:0016020]; nuclear membrane [GO:0031965]; nuclear pore [GO:0005643]; nucleolus [GO:0005730]; nucleoplasm [GO:0005654]; nucleus [GO:0005634]	SUBCELLULAR LOCATION: Cytoplasm. Nucleus. Nucleus, nucleolus. Note=Nucleus; nuclear rim. Found particularly in the nuclear rim and nucleolus.	Nuclear membrane;Nucleoplasm	Cytosol;Golgi apparatus	cytoplasm [GO:0005737]; cytosol [GO:0005829]; Golgi apparatus [GO:0005794]; membrane [GO:0016020]; nuclear membrane [GO:0031965]; nuclear pore [GO:0005643]; nucleolus [GO:0005730]; nucleoplasm [GO:0005654]; nucleus [GO:0005634];SUBCELLULAR LOCATION: Cytoplasm. Nucleus. Nucleus, nucleolus. Note=Nucleus; nuclear rim. Found particularly in the nuclear rim and nucleolus.;Nuclear membrane;Nucleoplasm;…
IQGAP3	9	IQGAP3	Q86VI3;F2Z2E2	8.14078	2.55767	0.00018577	0.216267	0.199777	FALSE	23	Q86VI3	cell cortex [GO:0005938]; cell-cell junction [GO:0005911]; cytosol [GO:0005829]; lateral plasma membrane [GO:0016328]		Nucleoli rim	Mitotic chromosome;Nucleoplasm	cell cortex [GO:0005938]; cell-cell junction [GO:0005911]; cytosol [GO:0005829]; lateral plasma membrane [GO:0016328];;Nucleoli rim;Mitotic chromosome;Nucleoplasm
IQGAP3	49	IQGAP3	Q86VI3;F2Z2E2	7.18563	2.24486	0.000380998	0.216267	0.199777	FALSE	23	Q86VI3	cell cortex [GO:0005938]; cell-cell junction [GO:0005911]; cytosol [GO:0005829]; lateral plasma membrane [GO:0016328]		Nucleoli rim	Mitotic chromosome;Nucleoplasm	cell cortex [GO:0005938]; cell-cell junction [GO:0005911]; cytosol [GO:0005829]; lateral plasma membrane [GO:0016328];;Nucleoli rim;Mitotic chromosome;Nucleoplasm
IQSEC1	9	IQSEC1	Q6DN90;A0A087WWK8;A0A0C4DGT3;Q6DN90-2	3.71097	1.93985	0.00943502	0.187166	0.185749	FALSE	18	Q6DN90	intracellular membrane-bounded organelle [GO:0043231]; membrane [GO:0016020]; nucleolus [GO:0005730]; postsynaptic density [GO:0014069]; synaptic vesicle [GO:0008021]	SUBCELLULAR LOCATION: Cytoplasm {ECO:0000269|PubMed:11226253}. Nucleus {ECO:0000269|PubMed:11226253}. Postsynaptic density {ECO:0000250|UniProtKB:Q8R0S2}. Cytoplasmic vesicle, secretory vesicle, synaptic vesicle {ECO:0000250|UniProtKB:Q8R0S2}. Note=At steady state, may be preferentially cytosolic.	Nucleoli;Nucleoli rim;Vesicles		intracellular membrane-bounded organelle [GO:0043231]; membrane [GO:0016020]; nucleolus [GO:0005730]; postsynaptic density [GO:0014069]; synaptic vesicle [GO:0008021];SUBCELLULAR LOCATION: Cytoplasm {ECO:0000269|PubMed:11226253}. Nucleus {ECO:0000269|PubMed:11226253}. Postsynaptic density {ECO:0000250|UniProtKB:Q8R0S2}. Cytoplasmic vesicle, secretory vesicle, synaptic vesicle {ECO:0000250|UniProt…
IQSEC1	12	IQSEC1	Q6DN90;A0A087WWK8;A0A0C4DGT3;Q6DN90-2	3.67617	1.84089	0.0076137	0.187166	0.185749	FALSE	18	Q6DN90	intracellular membrane-bounded organelle [GO:0043231]; membrane [GO:0016020]; nucleolus [GO:0005730]; postsynaptic density [GO:0014069]; synaptic vesicle [GO:0008021]	SUBCELLULAR LOCATION: Cytoplasm {ECO:0000269|PubMed:11226253}. Nucleus {ECO:0000269|PubMed:11226253}. Postsynaptic density {ECO:0000250|UniProtKB:Q8R0S2}. Cytoplasmic vesicle, secretory vesicle, synaptic vesicle {ECO:0000250|UniProtKB:Q8R0S2}. Note=At steady state, may be preferentially cytosolic.	Nucleoli;Nucleoli rim;Vesicles		intracellular membrane-bounded organelle [GO:0043231]; membrane [GO:0016020]; nucleolus [GO:0005730]; postsynaptic density [GO:0014069]; synaptic vesicle [GO:0008021];SUBCELLULAR LOCATION: Cytoplasm {ECO:0000269|PubMed:11226253}. Nucleus {ECO:0000269|PubMed:11226253}. Postsynaptic density {ECO:0000250|UniProtKB:Q8R0S2}. Cytoplasmic vesicle, secretory vesicle, synaptic vesicle {ECO:0000250|UniProt…
IQSEC1	68	IQSEC1	Q6DN90;A0A087WWK8;A0A0C4DGT3;Q6DN90-2	3.9327	1.82915	0.00447632	0.187166	0.185749	FALSE	18	Q6DN90	intracellular membrane-bounded organelle [GO:0043231]; membrane [GO:0016020]; nucleolus [GO:0005730]; postsynaptic density [GO:0014069]; synaptic vesicle [GO:0008021]	SUBCELLULAR LOCATION: Cytoplasm {ECO:0000269|PubMed:11226253}. Nucleus {ECO:0000269|PubMed:11226253}. Postsynaptic density {ECO:0000250|UniProtKB:Q8R0S2}. Cytoplasmic vesicle, secretory vesicle, synaptic vesicle {ECO:0000250|UniProtKB:Q8R0S2}. Note=At steady state, may be preferentially cytosolic.	Nucleoli;Nucleoli rim;Vesicles		intracellular membrane-bounded organelle [GO:0043231]; membrane [GO:0016020]; nucleolus [GO:0005730]; postsynaptic density [GO:0014069]; synaptic vesicle [GO:0008021];SUBCELLULAR LOCATION: Cytoplasm {ECO:0000269|PubMed:11226253}. Nucleus {ECO:0000269|PubMed:11226253}. Postsynaptic density {ECO:0000250|UniProtKB:Q8R0S2}. Cytoplasmic vesicle, secretory vesicle, synaptic vesicle {ECO:0000250|UniProt…
ISCU	56	ISCU	Q9H1K1;F5H5N2;B4DNC9;B3KQ30;Q9H1K1-2	6.27946	2.71528	0.00698312	0.178265	0.200481	FALSE	2	Q9H1K1	cytoplasm [GO:0005737]; cytosol [GO:0005829]; iron-sulfur cluster assembly complex [GO:1990229]; mitochondrial iron-sulfur cluster assembly complex [GO:0099128]; mitochondrial matrix [GO:0005759]; mitochondrion [GO:0005739]; nucleus [GO:0005634]	SUBCELLULAR LOCATION: [Isoform 1]: Mitochondrion {ECO:0000269|PubMed:11060020, ECO:0000269|PubMed:26702583}.; SUBCELLULAR LOCATION: [Isoform 2]: Cytoplasm. Nucleus {ECO:0000269|PubMed:11060020}.	Cytosol;Mitochondria		cytoplasm [GO:0005737]; cytosol [GO:0005829]; iron-sulfur cluster assembly complex [GO:1990229]; mitochondrial iron-sulfur cluster assembly complex [GO:0099128]; mitochondrial matrix [GO:0005759]; mitochondrion [GO:0005739]; nucleus [GO:0005634];SUBCELLULAR LOCATION: [Isoform 1]: Mitochondrion {ECO:0000269|PubMed:11060020, ECO:0000269|PubMed:26702583}.; SUBCELLULAR LOCATION: [Isoform 2]: Cytoplas…
ISY1	12	ISY1	Q9ULR0-1;Q9ULR0;Q9ULR0-2;A8MVI5;D6RC18	2.16885	0.847705	0.00782873	1.52544	3.24427e-23	FALSE	11	Q9ULR0	catalytic step 2 spliceosome [GO:0071013]; nucleoplasm [GO:0005654]; nucleus [GO:0005634]; post-mRNA release spliceosomal complex [GO:0071014]; post-spliceosomal complex [GO:0071020]; Prp19 complex [GO:0000974]; U2-type catalytic step 1 spliceosome [GO:0071006]	SUBCELLULAR LOCATION: Nucleus {ECO:0000269|PubMed:11991638, ECO:0000269|PubMed:25599396, ECO:0000269|PubMed:29301961}.	Nuclear speckles		catalytic step 2 spliceosome [GO:0071013]; nucleoplasm [GO:0005654]; nucleus [GO:0005634]; post-mRNA release spliceosomal complex [GO:0071014]; post-spliceosomal complex [GO:0071020]; Prp19 complex [GO:0000974]; U2-type catalytic step 1 spliceosome [GO:0071006];SUBCELLULAR LOCATION: Nucleus {ECO:0000269|PubMed:11991638, ECO:0000269|PubMed:25599396, ECO:0000269|PubMed:29301961}.;Nuclear speckles;
ITPR2	49	ITPR2	Q14571	10.0124	2.306	1.53036e-06	0.126846	0.196363	FALSE	6	Q14571	cell cortex [GO:0005938]; endoplasmic reticulum [GO:0005783]; endoplasmic reticulum membrane [GO:0005789]; membrane [GO:0016020]; nucleoplasm [GO:0005654]; plasma membrane [GO:0005886]; platelet dense tubular network membrane [GO:0031095]; receptor complex [GO:0043235]; sarcoplasmic reticulum [GO:0016529]; sarcoplasmic reticulum membrane [GO:0033017]; secretory granule membrane [GO:0030667]	SUBCELLULAR LOCATION: Endoplasmic reticulum membrane; Multi-pass membrane protein.	Endoplasmic reticulum	Nucleoplasm	cell cortex [GO:0005938]; endoplasmic reticulum [GO:0005783]; endoplasmic reticulum membrane [GO:0005789]; membrane [GO:0016020]; nucleoplasm [GO:0005654]; plasma membrane [GO:0005886]; platelet dense tubular network membrane [GO:0031095]; receptor complex [GO:0043235]; sarcoplasmic reticulum [GO:0016529]; sarcoplasmic reticulum membrane [GO:0033017]; secretory granule membrane [GO:0030667];SUBCE…
JPH1	9	JPH1	Q9HDC5	8.00873	2.77282	0.00140526	0.359315	0.223952	FALSE	4	Q9HDC5	endoplasmic reticulum membrane [GO:0005789]; junctional membrane complex [GO:0030314]; junctional sarcoplasmic reticulum membrane [GO:0014701]; nucleoplasm [GO:0005654]; plasma membrane [GO:0005886]; sarcoplasmic reticulum [GO:0016529]; Z disc [GO:0030018]	SUBCELLULAR LOCATION: Cell membrane {ECO:0000250}; Peripheral membrane protein {ECO:0000250}. Endoplasmic reticulum membrane {ECO:0000250}; Single-pass type IV membrane protein {ECO:0000250}. Sarcoplasmic reticulum membrane {ECO:0000250}; Single-pass type IV membrane protein {ECO:0000250}. Note=Localized predominantly on the plasma membrane. The transmembrane domain is anchored in endoplasmic/sar…	Nucleoplasm		endoplasmic reticulum membrane [GO:0005789]; junctional membrane complex [GO:0030314]; junctional sarcoplasmic reticulum membrane [GO:0014701]; nucleoplasm [GO:0005654]; plasma membrane [GO:0005886]; sarcoplasmic reticulum [GO:0016529]; Z disc [GO:0030018];SUBCELLULAR LOCATION: Cell membrane {ECO:0000250}; Peripheral membrane protein {ECO:0000250}. Endoplasmic reticulum membrane {ECO:0000250}; Si…
JUP	32	JUP	P14923	4.25367	2.23879	0.0081167	0.590694	0.154403	FALSE	20	P14923	adherens junction [GO:0005912]; catenin complex [GO:0016342]; cell-cell junction [GO:0005911]; cornified envelope [GO:0001533]; cytoplasm [GO:0005737]; cytoplasmic side of plasma membrane [GO:0009898]; cytoskeleton [GO:0005856]; cytosol [GO:0005829]; desmosome [GO:0030057]; extracellular exosome [GO:0070062]; extracellular region [GO:0005576]; ficolin-1-rich granule lumen [GO:1904813]; focal adhe…	SUBCELLULAR LOCATION: Cell junction, adherens junction {ECO:0000269|PubMed:22781308}. Cell junction, desmosome {ECO:0000269|PubMed:22781308}. Cytoplasm, cytoskeleton {ECO:0000269|PubMed:22781308}. Cell membrane {ECO:0000269|PubMed:11790773, ECO:0000269|PubMed:22781308}; Peripheral membrane protein {ECO:0000269|PubMed:22781308}. Cytoplasm {ECO:0000250|UniProtKB:Q9PVF7}. Cell junction {ECO:0000250|…	Cell Junctions;Plasma membrane	Vesicles	adherens junction [GO:0005912]; catenin complex [GO:0016342]; cell-cell junction [GO:0005911]; cornified envelope [GO:0001533]; cytoplasm [GO:0005737]; cytoplasmic side of plasma membrane [GO:0009898]; cytoskeleton [GO:0005856]; cytosol [GO:0005829]; desmosome [GO:0030057]; extracellular exosome [GO:0070062]; extracellular region [GO:0005576]; ficolin-1-rich granule lumen [GO:1904813]; focal adhe…
KANK2	33.5	KANK2	Q63ZY3;Q63ZY3-2;Q63ZY3-3;K7ERU2	5.43784	2.4972	0.00415325	0.216808	0.195223	FALSE	8	Q63ZY3	cytoplasm [GO:0005737]; mitochondrion [GO:0005739]	SUBCELLULAR LOCATION: Cytoplasm {ECO:0000269|PubMed:17476305, ECO:0000269|PubMed:17996375, ECO:0000269|PubMed:22371500, ECO:0000269|PubMed:25961457}. Mitochondrion {ECO:0000269|PubMed:22371500}.	Nucleoplasm	Cytosol	cytoplasm [GO:0005737]; mitochondrion [GO:0005739];SUBCELLULAR LOCATION: Cytoplasm {ECO:0000269|PubMed:17476305, ECO:0000269|PubMed:17996375, ECO:0000269|PubMed:22371500, ECO:0000269|PubMed:25961457}. Mitochondrion {ECO:0000269|PubMed:22371500}.;Nucleoplasm;Cytosol
KATNAL2	61	KATNAL2	Q8IYT4;K7EIJ8;Q8IYT4-2;K7EM02	6.30649	1.97493	0.000174532	3.73113	3.22819e-48	TRUE	2	Q8IYT4	cytoplasm [GO:0005737]; katanin complex [GO:0008352]; microtubule [GO:0005874]; microtubule cytoskeleton [GO:0015630]; spindle [GO:0005819]; spindle pole [GO:0000922]	SUBCELLULAR LOCATION: Cytoplasm, cytoskeleton {ECO:0000255|HAMAP-Rule:MF_03025}. Cytoplasm {ECO:0000269|PubMed:26929214}. Cytoplasm, cytoskeleton, spindle {ECO:0000269|PubMed:26929214}. Cytoplasm, cytoskeleton, spindle pole {ECO:0000269|PubMed:26929214}. Note=Localizes within the cytoplasm, partially overlapping with microtubules in interphase and to the mitotic spindle and spindle poles during m…	Intermediate filaments;Nucleoplasm		cytoplasm [GO:0005737]; katanin complex [GO:0008352]; microtubule [GO:0005874]; microtubule cytoskeleton [GO:0015630]; spindle [GO:0005819]; spindle pole [GO:0000922];SUBCELLULAR LOCATION: Cytoplasm, cytoskeleton {ECO:0000255|HAMAP-Rule:MF_03025}. Cytoplasm {ECO:0000269|PubMed:26929214}. Cytoplasm, cytoskeleton, spindle {ECO:0000269|PubMed:26929214}. Cytoplasm, cytoskeleton, spindle pole {ECO:000…
KBTBD7	4	KBTBD7	Q8WVZ9	12.7542	3.01749	1.86386e-06	0.207048	0.188616	FALSE	9	Q8WVZ9	Cul3-RING ubiquitin ligase complex [GO:0031463]; cytosol [GO:0005829]; nucleus [GO:0005634]	SUBCELLULAR LOCATION: Cytoplasm {ECO:0000305|PubMed:25684205}. Nucleus {ECO:0000305|PubMed:25684205}.			Cul3-RING ubiquitin ligase complex [GO:0031463]; cytosol [GO:0005829]; nucleus [GO:0005634];SUBCELLULAR LOCATION: Cytoplasm {ECO:0000305|PubMed:25684205}. Nucleus {ECO:0000305|PubMed:25684205}.;;
KBTBD7	9	KBTBD7	Q8WVZ9	11.3912	3.24422	2.64535e-05	0.207048	0.188616	FALSE	9	Q8WVZ9	Cul3-RING ubiquitin ligase complex [GO:0031463]; cytosol [GO:0005829]; nucleus [GO:0005634]	SUBCELLULAR LOCATION: Cytoplasm {ECO:0000305|PubMed:25684205}. Nucleus {ECO:0000305|PubMed:25684205}.			Cul3-RING ubiquitin ligase complex [GO:0031463]; cytosol [GO:0005829]; nucleus [GO:0005634];SUBCELLULAR LOCATION: Cytoplasm {ECO:0000305|PubMed:25684205}. Nucleus {ECO:0000305|PubMed:25684205}.;;
KCTD10	61	KCTD10	Q9H3F6;F5H497;F5GWA4;Q9H3F6-2;F5H6V0	13.6232	5.28513	0.00255429	0.251129	0.221896	FALSE	2	Q9H3F6	Cul3-RING ubiquitin ligase complex [GO:0031463]; cytosol [GO:0005829]; nucleoplasm [GO:0005654]	SUBCELLULAR LOCATION: Nucleus {ECO:0000269|PubMed:19125419}.	Nucleoplasm	Cytosol	Cul3-RING ubiquitin ligase complex [GO:0031463]; cytosol [GO:0005829]; nucleoplasm [GO:0005654];SUBCELLULAR LOCATION: Nucleus {ECO:0000269|PubMed:19125419}.;Nucleoplasm;Cytosol
KCTD16	12	KCTD16	Q68DU8	13.2408	5.06131	0.00119673	0.341638	0.20795	FALSE	3	Q68DU8	cell projection [GO:0042995]; postsynaptic membrane [GO:0045211]; presynaptic membrane [GO:0042734]; receptor complex [GO:0043235]	SUBCELLULAR LOCATION: Presynaptic cell membrane. Postsynaptic cell membrane {ECO:0000250|UniProtKB:Q5DTY9}.			cell projection [GO:0042995]; postsynaptic membrane [GO:0045211]; presynaptic membrane [GO:0042734]; receptor complex [GO:0043235];SUBCELLULAR LOCATION: Presynaptic cell membrane. Postsynaptic cell membrane {ECO:0000250|UniProtKB:Q5DTY9}.;;
KDM1A	63	KDM1A	O60341;O60341-2	2.60737	0.681984	0.000916524	1.65831	6.81093e-67	FALSE	34	O60341	chromatin [GO:0000785]; chromosome, telomeric region [GO:0000781]; DNA repair complex [GO:1990391]; nucleoplasm [GO:0005654]; nucleus [GO:0005634]; protein-containing complex [GO:0032991]; transcription regulator complex [GO:0005667]	SUBCELLULAR LOCATION: Nucleus {ECO:0000269|PubMed:11102443, ECO:0000269|PubMed:16079795, ECO:0000269|PubMed:20389281, ECO:0000269|PubMed:33980486}. Chromosome {ECO:0000269|PubMed:16079795, ECO:0000269|PubMed:20228790, ECO:0000269|PubMed:27292636, ECO:0000269|PubMed:33980486}. Note=Associates with chromatin. {ECO:0000269|PubMed:16079795, ECO:0000269|PubMed:20228790, ECO:0000269|PubMed:27292636, EC…	Nucleoplasm	Cytosol	chromatin [GO:0000785]; chromosome, telomeric region [GO:0000781]; DNA repair complex [GO:1990391]; nucleoplasm [GO:0005654]; nucleus [GO:0005634]; protein-containing complex [GO:0032991]; transcription regulator complex [GO:0005667];SUBCELLULAR LOCATION: Nucleus {ECO:0000269|PubMed:11102443, ECO:0000269|PubMed:16079795, ECO:0000269|PubMed:20389281, ECO:0000269|PubMed:33980486}. Chromosome {ECO:0…
KDM2B	36	KDM2B	Q8NHM5;A0A0C4DGG3;Q8NHM5-4;Q8NHM5-2;Q8NHM5-3	4.4254	2.14205	0.00975579	0.234843	0.186433	FALSE	8	Q8NHM5	chromosome [GO:0005694]; nucleolus [GO:0005730]; nucleoplasm [GO:0005654]; nucleus [GO:0005634]; PcG protein complex [GO:0031519]	SUBCELLULAR LOCATION: Nucleus, nucleolus {ECO:0000269|PubMed:17994099}. Nucleus {ECO:0000269|PubMed:26237645}. Chromosome {ECO:0000269|PubMed:26237645}.	Nucleoplasm		chromosome [GO:0005694]; nucleolus [GO:0005730]; nucleoplasm [GO:0005654]; nucleus [GO:0005634]; PcG protein complex [GO:0031519];SUBCELLULAR LOCATION: Nucleus, nucleolus {ECO:0000269|PubMed:17994099}. Nucleus {ECO:0000269|PubMed:26237645}. Chromosome {ECO:0000269|PubMed:26237645}.;Nucleoplasm;
KDM5A	63	KDM5A	P29375;P29375-2;F5H322;F5GZR8	12.539	4.66607	0.000252047	0.243349	0.216074	FALSE	4	P29375	chromatin [GO:0000785]; nucleolus [GO:0005730]; nucleoplasm [GO:0005654]; nucleus [GO:0005634]	SUBCELLULAR LOCATION: Nucleus, nucleolus {ECO:0000269|PubMed:15949438, ECO:0000269|PubMed:7935440}. Nucleus {ECO:0000250|UniProtKB:Q3UXZ9}. Note=Occupies promoters of genes involved in RNA metabolism and mitochondrial function. {ECO:0000250|UniProtKB:Q3UXZ9}.	Nuclear bodies	Cytosol	chromatin [GO:0000785]; nucleolus [GO:0005730]; nucleoplasm [GO:0005654]; nucleus [GO:0005634];SUBCELLULAR LOCATION: Nucleus, nucleolus {ECO:0000269|PubMed:15949438, ECO:0000269|PubMed:7935440}. Nucleus {ECO:0000250|UniProtKB:Q3UXZ9}. Note=Occupies promoters of genes involved in RNA metabolism and mitochondrial function. {ECO:0000250|UniProtKB:Q3UXZ9}.;Nuclear bodies;Cytosol
KDM6B	63	KDM6B	O15054;O15054-1	12.3064	4.97385	0.000700607	0.269862	0.205072	FALSE	2	O15054	MLL3/4 complex [GO:0044666]; nucleoplasm [GO:0005654]; nucleus [GO:0005634]	SUBCELLULAR LOCATION: Nucleus {ECO:0000305|PubMed:17825402}.	Nuclear speckles		MLL3/4 complex [GO:0044666]; nucleoplasm [GO:0005654]; nucleus [GO:0005634];SUBCELLULAR LOCATION: Nucleus {ECO:0000305|PubMed:17825402}.;Nuclear speckles;
KDM7A	63	KDM7A	Q6ZMT4;Q6ZMT4-2;H9KVD6	12.6269	4.89726	0.00131835	0.219394	0.221055	FALSE	2	Q6ZMT4	nucleolus [GO:0005730]; nucleoplasm [GO:0005654]; nucleus [GO:0005634]	SUBCELLULAR LOCATION: Nucleus.	Nucleoplasm	Nucleoli	nucleolus [GO:0005730]; nucleoplasm [GO:0005654]; nucleus [GO:0005634];SUBCELLULAR LOCATION: Nucleus.;Nucleoplasm;Nucleoli
KIAA1958	44	KIAA1958	Q8N8K9-2	16.6447	5.05254	8.26183e-07	0.334233	0.198315	FALSE	6	Q8N8K9			Cytosol;Plasma membrane		;;Cytosol;Plasma membrane;
KIDINS220	49	KIDINS220	Q9ULH0;Q9ULH0-4;E9PH70;A0A1W2PPB7;Q9ULH0-2;Q9ULH0-3;H0Y8E4	10.7374	2.781	6.21288e-05	0.214476	0.207546	FALSE	14	Q9ULH0	cytosol [GO:0005829]; late endosome [GO:0005770]; membrane [GO:0016020]; protein-containing complex [GO:0032991]	SUBCELLULAR LOCATION: Membrane {ECO:0000305}; Multi-pass membrane protein {ECO:0000305}. Late endosome {ECO:0000250}. Note=Localized at late endosome before or after nerve growth factor (NGF) stimulation.	Nucleoplasm		cytosol [GO:0005829]; late endosome [GO:0005770]; membrane [GO:0016020]; protein-containing complex [GO:0032991];SUBCELLULAR LOCATION: Membrane {ECO:0000305}; Multi-pass membrane protein {ECO:0000305}. Late endosome {ECO:0000250}. Note=Localized at late endosome before or after nerve growth factor (NGF) stimulation.;Nucleoplasm;
KIF23	12	KIF23	Q02241;H7BYN4;Q02241-2;Q02241-3	4.03651	1.13834	0.000715076	1.13361	0.00143968	FALSE	21	Q02241	centralspindlin complex [GO:0097149]; centrosome [GO:0005813]; cytosol [GO:0005829]; Flemming body [GO:0090543]; focal adhesion [GO:0005925]; kinesin complex [GO:0005871]; microtubule [GO:0005874]; midbody [GO:0030496]; mitotic spindle [GO:0072686]; nucleoplasm [GO:0005654]; nucleus [GO:0005634]; spindle [GO:0005819]	SUBCELLULAR LOCATION: Nucleus. Cytoplasm, cytoskeleton, spindle. Midbody, Midbody ring {ECO:0000269|PubMed:16213214}. Note=Localizes to the interzone of mitotic spindles. Detected at the midbody during later stages of mitotic cytokinesis.	Nucleoplasm	Midbody ring;Mitotic spindle	centralspindlin complex [GO:0097149]; centrosome [GO:0005813]; cytosol [GO:0005829]; Flemming body [GO:0090543]; focal adhesion [GO:0005925]; kinesin complex [GO:0005871]; microtubule [GO:0005874]; midbody [GO:0030496]; mitotic spindle [GO:0072686]; nucleoplasm [GO:0005654]; nucleus [GO:0005634]; spindle [GO:0005819];SUBCELLULAR LOCATION: Nucleus. Cytoplasm, cytoskeleton, spindle. Midbody, Midbod…
KIF26A	12	KIF26A	Q9ULI4;C9JFF0	8.90814	2.82386	0.000583922	0.183699	0.196347	FALSE	8	Q9ULI4	cytosol [GO:0005829]; microtubule [GO:0005874]	SUBCELLULAR LOCATION: Cytoplasm, cytoskeleton {ECO:0000305}.	Cytosol;Nucleoplasm;Plasma membrane		cytosol [GO:0005829]; microtubule [GO:0005874];SUBCELLULAR LOCATION: Cytoplasm, cytoskeleton {ECO:0000305}.;Cytosol;Nucleoplasm;Plasma membrane;
KIF26A	49	KIF26A	Q9ULI4;C9JFF0	6.46849	2.63942	0.00354188	0.183699	0.196347	FALSE	8	Q9ULI4	cytosol [GO:0005829]; microtubule [GO:0005874]	SUBCELLULAR LOCATION: Cytoplasm, cytoskeleton {ECO:0000305}.	Cytosol;Nucleoplasm;Plasma membrane		cytosol [GO:0005829]; microtubule [GO:0005874];SUBCELLULAR LOCATION: Cytoplasm, cytoskeleton {ECO:0000305}.;Cytosol;Nucleoplasm;Plasma membrane;
KIF3A	4	KIF3A	Q9Y496;J3KPF9;A0A087X011;E9PES4	8.83487	2.38064	8.11116e-05	0.278603	0.198338	FALSE	12	Q9Y496	axon cytoplasm [GO:1904115]; centriole [GO:0005814]; centrosome [GO:0005813]; ciliary tip [GO:0097542]; cilium [GO:0005929]; cytosol [GO:0005829]; extracellular exosome [GO:0070062]; kinesin complex [GO:0005871]; kinesin II complex [GO:0016939]; microtubule [GO:0005874]; microtubule cytoskeleton [GO:0015630]	SUBCELLULAR LOCATION: Cytoplasm, cytoskeleton {ECO:0000305}. Cell projection, cilium {ECO:0000250|UniProtKB:P28741}. Cytoplasm, cytoskeleton, microtubule organizing center, centrosome, centriole {ECO:0000269|PubMed:23386061}. Note=Localizes to the subdistal appendage region of the centriole. {ECO:0000269|PubMed:23386061}.	Cytosol;Intermediate filaments;Nucleoplasm		axon cytoplasm [GO:1904115]; centriole [GO:0005814]; centrosome [GO:0005813]; ciliary tip [GO:0097542]; cilium [GO:0005929]; cytosol [GO:0005829]; extracellular exosome [GO:0070062]; kinesin complex [GO:0005871]; kinesin II complex [GO:0016939]; microtubule [GO:0005874]; microtubule cytoskeleton [GO:0015630];SUBCELLULAR LOCATION: Cytoplasm, cytoskeleton {ECO:0000305}. Cell projection, cilium {ECO…
KIF3A	9	KIF3A	Q9Y496;J3KPF9;A0A087X011;E9PES4	8.77046	2.72684	0.000140949	0.278603	0.198338	FALSE	12	Q9Y496	axon cytoplasm [GO:1904115]; centriole [GO:0005814]; centrosome [GO:0005813]; ciliary tip [GO:0097542]; cilium [GO:0005929]; cytosol [GO:0005829]; extracellular exosome [GO:0070062]; kinesin complex [GO:0005871]; kinesin II complex [GO:0016939]; microtubule [GO:0005874]; microtubule cytoskeleton [GO:0015630]	SUBCELLULAR LOCATION: Cytoplasm, cytoskeleton {ECO:0000305}. Cell projection, cilium {ECO:0000250|UniProtKB:P28741}. Cytoplasm, cytoskeleton, microtubule organizing center, centrosome, centriole {ECO:0000269|PubMed:23386061}. Note=Localizes to the subdistal appendage region of the centriole. {ECO:0000269|PubMed:23386061}.	Cytosol;Intermediate filaments;Nucleoplasm		axon cytoplasm [GO:1904115]; centriole [GO:0005814]; centrosome [GO:0005813]; ciliary tip [GO:0097542]; cilium [GO:0005929]; cytosol [GO:0005829]; extracellular exosome [GO:0070062]; kinesin complex [GO:0005871]; kinesin II complex [GO:0016939]; microtubule [GO:0005874]; microtubule cytoskeleton [GO:0015630];SUBCELLULAR LOCATION: Cytoplasm, cytoskeleton {ECO:0000305}. Cell projection, cilium {ECO…
KIF3C	4	KIF3C	O14782;F8WAR6;F8WER6	8.06418	2.20432	3.65641e-05	0.333743	0.193284	FALSE	11	O14782	ciliary tip [GO:0097542]; cilium [GO:0005929]; cytosol [GO:0005829]; kinesin complex [GO:0005871]; microtubule [GO:0005874]	SUBCELLULAR LOCATION: Cytoplasm, cytoskeleton {ECO:0000305}.	Intermediate filaments;Nuclear bodies		ciliary tip [GO:0097542]; cilium [GO:0005929]; cytosol [GO:0005829]; kinesin complex [GO:0005871]; microtubule [GO:0005874];SUBCELLULAR LOCATION: Cytoplasm, cytoskeleton {ECO:0000305}.;Intermediate filaments;Nuclear bodies;
KIF3C	9	KIF3C	O14782;F8WAR6;F8WER6	7.76595	2.5938	0.000951464	0.333743	0.193284	FALSE	11	O14782	ciliary tip [GO:0097542]; cilium [GO:0005929]; cytosol [GO:0005829]; kinesin complex [GO:0005871]; microtubule [GO:0005874]	SUBCELLULAR LOCATION: Cytoplasm, cytoskeleton {ECO:0000305}.	Intermediate filaments;Nuclear bodies		ciliary tip [GO:0097542]; cilium [GO:0005929]; cytosol [GO:0005829]; kinesin complex [GO:0005871]; microtubule [GO:0005874];SUBCELLULAR LOCATION: Cytoplasm, cytoskeleton {ECO:0000305}.;Intermediate filaments;Nuclear bodies;
KIF3C	12	KIF3C	O14782;F8WAR6;F8WER6	8.64016	2.22718	2.26433e-05	0.333743	0.193284	FALSE	11	O14782	ciliary tip [GO:0097542]; cilium [GO:0005929]; cytosol [GO:0005829]; kinesin complex [GO:0005871]; microtubule [GO:0005874]	SUBCELLULAR LOCATION: Cytoplasm, cytoskeleton {ECO:0000305}.	Intermediate filaments;Nuclear bodies		ciliary tip [GO:0097542]; cilium [GO:0005929]; cytosol [GO:0005829]; kinesin complex [GO:0005871]; microtubule [GO:0005874];SUBCELLULAR LOCATION: Cytoplasm, cytoskeleton {ECO:0000305}.;Intermediate filaments;Nuclear bodies;
KIF4A	12	KIF4A	O95239;O95239-2	7.63511	2.30423	0.0014189	5.44585	2.809e-15	TRUE	26	O95239	axon cytoplasm [GO:1904115]; chromosome [GO:0005694]; cytoplasm [GO:0005737]; cytosol [GO:0005829]; membrane [GO:0016020]; microtubule associated complex [GO:0005875]; midbody [GO:0030496]; nuclear matrix [GO:0016363]; nucleoplasm [GO:0005654]; spindle microtubule [GO:0005876]	SUBCELLULAR LOCATION: Nucleus matrix {ECO:0000269|PubMed:11736643}. Cytoplasm {ECO:0000269|PubMed:11736643}. Cytoplasm, cytoskeleton, spindle {ECO:0000269|PubMed:15297875, ECO:0000269|PubMed:29848660}. Midbody {ECO:0000269|PubMed:15297875, ECO:0000269|PubMed:29848660}. Chromosome {ECO:0000269|PubMed:11736643, ECO:0000269|PubMed:15297875, ECO:0000269|PubMed:29848660}. Note=Associates with chromoso…	Midbody;Nucleoplasm		axon cytoplasm [GO:1904115]; chromosome [GO:0005694]; cytoplasm [GO:0005737]; cytosol [GO:0005829]; membrane [GO:0016020]; microtubule associated complex [GO:0005875]; midbody [GO:0030496]; nuclear matrix [GO:0016363]; nucleoplasm [GO:0005654]; spindle microtubule [GO:0005876];SUBCELLULAR LOCATION: Nucleus matrix {ECO:0000269|PubMed:11736643}. Cytoplasm {ECO:0000269|PubMed:11736643}. Cytoplasm, c…
KIF7	9	KIF7	Q2M1P5	3.32564	1.81112	0.00983353	0.266725	0.13773	FALSE	29	Q2M1P5	ciliary basal body [GO:0036064]; ciliary tip [GO:0097542]; cilium [GO:0005929]; cytoplasm [GO:0005737]; kinesin complex [GO:0005871]; microtubule [GO:0005874]	SUBCELLULAR LOCATION: Cell projection, cilium {ECO:0000269|PubMed:19592253}. Cytoplasm, cytoskeleton, cilium basal body {ECO:0000250|UniProtKB:B7ZNG0}. Note=Localizes to the cilium tip.			ciliary basal body [GO:0036064]; ciliary tip [GO:0097542]; cilium [GO:0005929]; cytoplasm [GO:0005737]; kinesin complex [GO:0005871]; microtubule [GO:0005874];SUBCELLULAR LOCATION: Cell projection, cilium {ECO:0000269|PubMed:19592253}. Cytoplasm, cytoskeleton, cilium basal body {ECO:0000250|UniProtKB:B7ZNG0}. Note=Localizes to the cilium tip.;;
KIF7	12	KIF7	Q2M1P5	5.09144	1.73945	0.000148555	0.266725	0.13773	FALSE	29	Q2M1P5	ciliary basal body [GO:0036064]; ciliary tip [GO:0097542]; cilium [GO:0005929]; cytoplasm [GO:0005737]; kinesin complex [GO:0005871]; microtubule [GO:0005874]	SUBCELLULAR LOCATION: Cell projection, cilium {ECO:0000269|PubMed:19592253}. Cytoplasm, cytoskeleton, cilium basal body {ECO:0000250|UniProtKB:B7ZNG0}. Note=Localizes to the cilium tip.			ciliary basal body [GO:0036064]; ciliary tip [GO:0097542]; cilium [GO:0005929]; cytoplasm [GO:0005737]; kinesin complex [GO:0005871]; microtubule [GO:0005874];SUBCELLULAR LOCATION: Cell projection, cilium {ECO:0000269|PubMed:19592253}. Cytoplasm, cytoskeleton, cilium basal body {ECO:0000250|UniProtKB:B7ZNG0}. Note=Localizes to the cilium tip.;;
KIF7	66	KIF7	Q2M1P5	2.5399	1.71335	0.00946917	0.266725	0.13773	FALSE	29	Q2M1P5	ciliary basal body [GO:0036064]; ciliary tip [GO:0097542]; cilium [GO:0005929]; cytoplasm [GO:0005737]; kinesin complex [GO:0005871]; microtubule [GO:0005874]	SUBCELLULAR LOCATION: Cell projection, cilium {ECO:0000269|PubMed:19592253}. Cytoplasm, cytoskeleton, cilium basal body {ECO:0000250|UniProtKB:B7ZNG0}. Note=Localizes to the cilium tip.			ciliary basal body [GO:0036064]; ciliary tip [GO:0097542]; cilium [GO:0005929]; cytoplasm [GO:0005737]; kinesin complex [GO:0005871]; microtubule [GO:0005874];SUBCELLULAR LOCATION: Cell projection, cilium {ECO:0000269|PubMed:19592253}. Cytoplasm, cytoskeleton, cilium basal body {ECO:0000250|UniProtKB:B7ZNG0}. Note=Localizes to the cilium tip.;;
KIFAP3	12	KIFAP3	Q92845;Q92845-2;Q92845-3;Q92845-4	12.9461	4.97459	9.2798e-05	0.350176	0.208608	FALSE	4	Q92845	axoneme [GO:0005930]; centrosome [GO:0005813]; ciliary basal body [GO:0036064]; ciliary tip [GO:0097542]; ciliary transition zone [GO:0035869]; cilium [GO:0005929]; condensed nuclear chromosome [GO:0000794]; cytosol [GO:0005829]; endoplasmic reticulum [GO:0005783]; Golgi apparatus [GO:0005794]; kinesin II complex [GO:0016939]; microtubule cytoskeleton [GO:0015630]; periciliary membrane compartmen…		Microtubules		axoneme [GO:0005930]; centrosome [GO:0005813]; ciliary basal body [GO:0036064]; ciliary tip [GO:0097542]; ciliary transition zone [GO:0035869]; cilium [GO:0005929]; condensed nuclear chromosome [GO:0000794]; cytosol [GO:0005829]; endoplasmic reticulum [GO:0005783]; Golgi apparatus [GO:0005794]; kinesin II complex [GO:0016939]; microtubule cytoskeleton [GO:0015630]; periciliary membrane compartmen…
KLHL12	12	KLHL12	Q53G59;Q53G59-2;J3QSX3	19.1685	5.00102	2.05754e-09	0.117978	0.189192	FALSE	13	Q53G59	centriolar satellite [GO:0034451]; COPII vesicle coat [GO:0030127]; COPII-coated ER to Golgi transport vesicle [GO:0030134]; Cul3-RING ubiquitin ligase complex [GO:0031463]; cytosol [GO:0005829]; intracellular membrane-bounded organelle [GO:0043231]	SUBCELLULAR LOCATION: Cytoplasmic vesicle, COPII-coated vesicle {ECO:0000269|PubMed:22358839, ECO:0000269|PubMed:27716508}.	Centriolar satellite;Vesicles		centriolar satellite [GO:0034451]; COPII vesicle coat [GO:0030127]; COPII-coated ER to Golgi transport vesicle [GO:0030134]; Cul3-RING ubiquitin ligase complex [GO:0031463]; cytosol [GO:0005829]; intracellular membrane-bounded organelle [GO:0043231];SUBCELLULAR LOCATION: Cytoplasmic vesicle, COPII-coated vesicle {ECO:0000269|PubMed:22358839, ECO:0000269|PubMed:27716508}.;Centriolar satellite;Vesi…
KLHL13	4	KLHL13	Q9P2N7-3;Q9P2N7-4;Q9P2N7;A0A0C4DG99;Q9P2N7-2;Q9P2N7-5	7.58239	1.94777	3.31655e-06	0.45153	0.157644	FALSE	26	Q9P2N7	Cul3-RING ubiquitin ligase complex [GO:0031463]; cytosol [GO:0005829]		Cytosol		Cul3-RING ubiquitin ligase complex [GO:0031463]; cytosol [GO:0005829];;Cytosol;
KLHL13	9	KLHL13	Q9P2N7-3;Q9P2N7-4;Q9P2N7;A0A0C4DG99;Q9P2N7-2;Q9P2N7-5	7.8897	2.13283	0.000157251	0.45153	0.157644	FALSE	26	Q9P2N7	Cul3-RING ubiquitin ligase complex [GO:0031463]; cytosol [GO:0005829]		Cytosol		Cul3-RING ubiquitin ligase complex [GO:0031463]; cytosol [GO:0005829];;Cytosol;
KLHL13	33	KLHL13	Q9P2N7-3;Q9P2N7-4;Q9P2N7;A0A0C4DG99;Q9P2N7-2;Q9P2N7-5	4.97834	2.14304	0.00747178	0.45153	0.157644	FALSE	26	Q9P2N7	Cul3-RING ubiquitin ligase complex [GO:0031463]; cytosol [GO:0005829]		Cytosol		Cul3-RING ubiquitin ligase complex [GO:0031463]; cytosol [GO:0005829];;Cytosol;
KLHL22	4	KLHL22	Q53GT1;Q53GT1-3	12.627	3.68527	0.000513446	0.171201	0.193458	FALSE	15	Q53GT1	centrosome [GO:0005813]; Cul3-RING ubiquitin ligase complex [GO:0031463]; cytoplasm [GO:0005737]; cytosol [GO:0005829]; intercellular bridge [GO:0045171]; intracellular membrane-bounded organelle [GO:0043231]; lysosome [GO:0005764]; microtubule cytoskeleton [GO:0015630]; mitotic spindle [GO:0072686]; nucleus [GO:0005634]; polar microtubule [GO:0005827]	SUBCELLULAR LOCATION: Cytoplasm, cytosol {ECO:0000269|PubMed:23455478, ECO:0000269|PubMed:29769719}. Cytoplasm, cytoskeleton, microtubule organizing center, centrosome {ECO:0000269|PubMed:23455478}. Cytoplasm, cytoskeleton, spindle {ECO:0000269|PubMed:23455478}. Nucleus {ECO:0000269|PubMed:29769719}. Lysosome {ECO:0000269|PubMed:29769719}. Note=Mainly cytoplasmic in prophase and prometaphase. Ass…	Cytokinetic bridge;Microtubules;Mitotic spindle;Vesicles		centrosome [GO:0005813]; Cul3-RING ubiquitin ligase complex [GO:0031463]; cytoplasm [GO:0005737]; cytosol [GO:0005829]; intercellular bridge [GO:0045171]; intracellular membrane-bounded organelle [GO:0043231]; lysosome [GO:0005764]; microtubule cytoskeleton [GO:0015630]; mitotic spindle [GO:0072686]; nucleus [GO:0005634]; polar microtubule [GO:0005827];SUBCELLULAR LOCATION: Cytoplasm, cytosol {EC…
KLHL22	9	KLHL22	Q53GT1;Q53GT1-3	14.5889	3.7935	1.20785e-20	0.171201	0.193458	FALSE	15	Q53GT1	centrosome [GO:0005813]; Cul3-RING ubiquitin ligase complex [GO:0031463]; cytoplasm [GO:0005737]; cytosol [GO:0005829]; intercellular bridge [GO:0045171]; intracellular membrane-bounded organelle [GO:0043231]; lysosome [GO:0005764]; microtubule cytoskeleton [GO:0015630]; mitotic spindle [GO:0072686]; nucleus [GO:0005634]; polar microtubule [GO:0005827]	SUBCELLULAR LOCATION: Cytoplasm, cytosol {ECO:0000269|PubMed:23455478, ECO:0000269|PubMed:29769719}. Cytoplasm, cytoskeleton, microtubule organizing center, centrosome {ECO:0000269|PubMed:23455478}. Cytoplasm, cytoskeleton, spindle {ECO:0000269|PubMed:23455478}. Nucleus {ECO:0000269|PubMed:29769719}. Lysosome {ECO:0000269|PubMed:29769719}. Note=Mainly cytoplasmic in prophase and prometaphase. Ass…	Cytokinetic bridge;Microtubules;Mitotic spindle;Vesicles		centrosome [GO:0005813]; Cul3-RING ubiquitin ligase complex [GO:0031463]; cytoplasm [GO:0005737]; cytosol [GO:0005829]; intercellular bridge [GO:0045171]; intracellular membrane-bounded organelle [GO:0043231]; lysosome [GO:0005764]; microtubule cytoskeleton [GO:0015630]; mitotic spindle [GO:0072686]; nucleus [GO:0005634]; polar microtubule [GO:0005827];SUBCELLULAR LOCATION: Cytoplasm, cytosol {EC…
KLHL26	4	KLHL26	Q53HC5	16.6793	3.72788	3.18452e-51	0.215898	0.194636	FALSE	11	Q53HC5					unknown
KLHL26	9	KLHL26	Q53HC5	13.7353	4.5517	0.000725601	0.215898	0.194636	FALSE	11	Q53HC5					unknown
KPNA6	9	KPNA6	O60684	7.08691	2.51842	0.00121575	2.27821	0.0550574	FALSE	9	O60684	cytosol [GO:0005829]; host cell [GO:0043657]; membrane [GO:0016020]; NLS-dependent protein nuclear import complex [GO:0042564]; nucleoplasm [GO:0005654]; nucleus [GO:0005634]		Cytosol	Nucleoplasm	cytosol [GO:0005829]; host cell [GO:0043657]; membrane [GO:0016020]; NLS-dependent protein nuclear import complex [GO:0042564]; nucleoplasm [GO:0005654]; nucleus [GO:0005634];;Cytosol;Nucleoplasm
KRIT1	66	KRIT1	O00522;O00522-3;O00522-2	6.56692	2.43166	0.00143176	0.185453	0.195552	FALSE	7	O00522	cell-cell junction [GO:0005911]; cytoplasm [GO:0005737]; cytoskeleton [GO:0005856]; extracellular space [GO:0005615]; plasma membrane [GO:0005886]; protein-containing complex [GO:0032991]	SUBCELLULAR LOCATION: Cytoplasm, cytoskeleton. Cell membrane; Peripheral membrane protein. Cell junction. Note=KRIT1 and CDH5 reciprocally regulate their localization to endothelial cell-cell junctions. Association with RAP1 relocalizes KRIT1 from microtubules to cell junction membranes. Translocates from the cytoplasm along microtubules to the cell membrane in a ITGB1BP1-dependent manner.	Vesicles		cell-cell junction [GO:0005911]; cytoplasm [GO:0005737]; cytoskeleton [GO:0005856]; extracellular space [GO:0005615]; plasma membrane [GO:0005886]; protein-containing complex [GO:0032991];SUBCELLULAR LOCATION: Cytoplasm, cytoskeleton. Cell membrane; Peripheral membrane protein. Cell junction. Note=KRIT1 and CDH5 reciprocally regulate their localization to endothelial cell-cell junctions. Associat…
LARP1	4	LARP1	Q6PKG0;Q6PKG0-3;A0A0B4J210	2.24116	0.722537	0.00402028	1.28569	3.71073e-63	FALSE	62	Q6PKG0	cytoplasm [GO:0005737]; cytoplasmic stress granule [GO:0010494]; cytosol [GO:0005829]; membrane [GO:0016020]	SUBCELLULAR LOCATION: Cytoplasm {ECO:0000269|PubMed:20430826, ECO:0000269|PubMed:24532714, ECO:0000269|PubMed:28650797}. Cytoplasmic granule {ECO:0000269|PubMed:24532714, ECO:0000269|PubMed:25940091}. Note=Colocalizes with RPTOR and PABPC1 in cytoplasmic granules that resemble stress granules. {ECO:0000269|PubMed:24532714, ECO:0000269|PubMed:25940091}.	Cytosol;Endoplasmic reticulum;Nucleoplasm		cytoplasm [GO:0005737]; cytoplasmic stress granule [GO:0010494]; cytosol [GO:0005829]; membrane [GO:0016020];SUBCELLULAR LOCATION: Cytoplasm {ECO:0000269|PubMed:20430826, ECO:0000269|PubMed:24532714, ECO:0000269|PubMed:28650797}. Cytoplasmic granule {ECO:0000269|PubMed:24532714, ECO:0000269|PubMed:25940091}. Note=Colocalizes with RPTOR and PABPC1 in cytoplasmic granules that resemble stress granu…
LENG1	12	LENG1	Q96BZ8	9.78505	3.61735	0.00276799	0.272427	0.205364	FALSE	3	Q96BZ8	nucleoplasm [GO:0005654]		Plasma membrane	Nucleoplasm	nucleoplasm [GO:0005654];;Plasma membrane;Nucleoplasm
LENG8	4	LENG8	Q96PV6;Q96PV6-2;A0A0G2JNN3;A0A087WTE7;C9JMY0;A0A087WUE4	10.4814	2.62716	2.18067e-05	0.512406	0.211224	FALSE	6	Q96PV6	nucleus [GO:0005634]; protein-containing complex [GO:0032991]		Nucleoplasm	Cytosol	nucleus [GO:0005634]; protein-containing complex [GO:0032991];;Nucleoplasm;Cytosol
LENG8	9	LENG8	Q96PV6;Q96PV6-2;A0A0G2JNN3;A0A087WTE7;C9JMY0;A0A087WUE4	8.62722	3.58291	0.00906358	0.512406	0.211224	FALSE	6	Q96PV6	nucleus [GO:0005634]; protein-containing complex [GO:0032991]		Nucleoplasm	Cytosol	nucleus [GO:0005634]; protein-containing complex [GO:0032991];;Nucleoplasm;Cytosol
LIG4	48	LIG4	P49917	23.5241	6.53738	1.67736e-48	0.171584	0.126531	FALSE	28	P49917	chromosome, telomeric region [GO:0000781]; condensed chromosome [GO:0000793]; DNA ligase IV complex [GO:0032807]; DNA-dependent protein kinase-DNA ligase 4 complex [GO:0005958]; intracellular membrane-bounded organelle [GO:0043231]; nonhomologous end joining complex [GO:0070419]; nucleoplasm [GO:0005654]; nucleus [GO:0005634]	SUBCELLULAR LOCATION: Nucleus {ECO:0000269|PubMed:21982441, ECO:0000269|PubMed:24984242, ECO:0000269|PubMed:25934149, ECO:0000269|PubMed:8798671}.	Nucleoplasm	Vesicles	chromosome, telomeric region [GO:0000781]; condensed chromosome [GO:0000793]; DNA ligase IV complex [GO:0032807]; DNA-dependent protein kinase-DNA ligase 4 complex [GO:0005958]; intracellular membrane-bounded organelle [GO:0043231]; nonhomologous end joining complex [GO:0070419]; nucleoplasm [GO:0005654]; nucleus [GO:0005634];SUBCELLULAR LOCATION: Nucleus {ECO:0000269|PubMed:21982441, ECO:0000269…
LIN7C;LIN7A	12	LIN7C	Q9NUP9;G3V1D4;O14910	10.1212	3.73671	0.00501009	0.310604	0.201337	FALSE	7	Q9NUP9	basolateral plasma membrane [GO:0016323]; bicellular tight junction [GO:0005923]; cell-cell junction [GO:0005911]; cytoplasm [GO:0005737]; glutamatergic synapse [GO:0098978]; MPP7-DLG1-LIN7 complex [GO:0097025]; plasma membrane [GO:0005886]; postsynaptic density membrane [GO:0098839]; presynapse [GO:0098793]; synapse [GO:0045202]	SUBCELLULAR LOCATION: Cell membrane {ECO:0000269|PubMed:12967566}; Peripheral membrane protein {ECO:0000269|PubMed:12967566}. Basolateral cell membrane {ECO:0000269|PubMed:12967566}; Peripheral membrane protein {ECO:0000269|PubMed:12967566}. Cell junction {ECO:0000250}. Postsynaptic density membrane {ECO:0000250}; Peripheral membrane protein {ECO:0000250}. Cell junction, tight junction {ECO:00002…			basolateral plasma membrane [GO:0016323]; bicellular tight junction [GO:0005923]; cell-cell junction [GO:0005911]; cytoplasm [GO:0005737]; glutamatergic synapse [GO:0098978]; MPP7-DLG1-LIN7 complex [GO:0097025]; plasma membrane [GO:0005886]; postsynaptic density membrane [GO:0098839]; presynapse [GO:0098793]; synapse [GO:0045202];SUBCELLULAR LOCATION: Cell membrane {ECO:0000269|PubMed:12967566}; …
LNP	49	LNP	Q9C0E8;Q9C0E8-2;Q9C0E8-4;Q9C0E8-3	6.59119	2.25328	0.00084211	0.390157	0.181571	FALSE	13	Q9C0E8	endoplasmic reticulum [GO:0005783]; endoplasmic reticulum membrane [GO:0005789]; endoplasmic reticulum tubular network [GO:0071782]; endoplasmic reticulum tubular network membrane [GO:0098826]; membrane [GO:0016020]; nucleoplasm [GO:0005654]	SUBCELLULAR LOCATION: Endoplasmic reticulum membrane {ECO:0000269|PubMed:22729086, ECO:0000269|PubMed:24223779, ECO:0000269|PubMed:25404289, ECO:0000269|PubMed:25548161, ECO:0000269|PubMed:27619977}; Multi-pass membrane protein {ECO:0000269|PubMed:22729086, ECO:0000269|PubMed:24223779}; Cytoplasmic side {ECO:0000269|PubMed:24223779, ECO:0000269|PubMed:25548161}. Note=Localizes at endoplasmic reti…			endoplasmic reticulum [GO:0005783]; endoplasmic reticulum membrane [GO:0005789]; endoplasmic reticulum tubular network [GO:0071782]; endoplasmic reticulum tubular network membrane [GO:0098826]; membrane [GO:0016020]; nucleoplasm [GO:0005654];SUBCELLULAR LOCATION: Endoplasmic reticulum membrane {ECO:0000269|PubMed:22729086, ECO:0000269|PubMed:24223779, ECO:0000269|PubMed:25404289, ECO:0000269|PubM…
LONP1	49	LONP1	P36776;K7EKE6;P36776-2;K7EJE8;P36776-3	4.84975	1.5904	0.000326656	2.43004	1.12578e-28	FALSE	37	P36776	cytosol [GO:0005829]; membrane [GO:0016020]; mitochondrial matrix [GO:0005759]; mitochondrial nucleoid [GO:0042645]; mitochondrion [GO:0005739]; nucleoplasm [GO:0005654]	SUBCELLULAR LOCATION: Mitochondrion matrix {ECO:0000255|HAMAP-Rule:MF_03120, ECO:0000269|PubMed:7961901}.	Mitochondria	Nucleoplasm	cytosol [GO:0005829]; membrane [GO:0016020]; mitochondrial matrix [GO:0005759]; mitochondrial nucleoid [GO:0042645]; mitochondrion [GO:0005739]; nucleoplasm [GO:0005654];SUBCELLULAR LOCATION: Mitochondrion matrix {ECO:0000255|HAMAP-Rule:MF_03120, ECO:0000269|PubMed:7961901}.;Mitochondria;Nucleoplasm
LSM2	5	LSM2	Q9Y333	4.68296	1.89069	0.00571345	4.05237	0.000340787	FALSE	6	Q9Y333	catalytic step 2 spliceosome [GO:0071013]; cytoplasm [GO:0005737]; cytosol [GO:0005829]; Lsm1-7-Pat1 complex [GO:1990726]; Lsm2-8 complex [GO:0120115]; nucleoplasm [GO:0005654]; nucleus [GO:0005634]; P-body [GO:0000932]; precatalytic spliceosome [GO:0071011]; U2-type precatalytic spliceosome [GO:0071005]; U4/U6 x U5 tri-snRNP complex [GO:0046540]; U6 snRNP [GO:0005688]	SUBCELLULAR LOCATION: Nucleus {ECO:0000269|PubMed:10523320, ECO:0000269|PubMed:11991638, ECO:0000269|PubMed:26912367, ECO:0000269|PubMed:28781166}.	Nucleoplasm		catalytic step 2 spliceosome [GO:0071013]; cytoplasm [GO:0005737]; cytosol [GO:0005829]; Lsm1-7-Pat1 complex [GO:1990726]; Lsm2-8 complex [GO:0120115]; nucleoplasm [GO:0005654]; nucleus [GO:0005634]; P-body [GO:0000932]; precatalytic spliceosome [GO:0071011]; U2-type precatalytic spliceosome [GO:0071005]; U4/U6 x U5 tri-snRNP complex [GO:0046540]; U6 snRNP [GO:0005688];SUBCELLULAR LOCATION: Nucle…
LSM2	52	LSM2	Q9Y333	4.57677	1.94259	0.00628503	4.05237	0.000340787	FALSE	6	Q9Y333	catalytic step 2 spliceosome [GO:0071013]; cytoplasm [GO:0005737]; cytosol [GO:0005829]; Lsm1-7-Pat1 complex [GO:1990726]; Lsm2-8 complex [GO:0120115]; nucleoplasm [GO:0005654]; nucleus [GO:0005634]; P-body [GO:0000932]; precatalytic spliceosome [GO:0071011]; U2-type precatalytic spliceosome [GO:0071005]; U4/U6 x U5 tri-snRNP complex [GO:0046540]; U6 snRNP [GO:0005688]	SUBCELLULAR LOCATION: Nucleus {ECO:0000269|PubMed:10523320, ECO:0000269|PubMed:11991638, ECO:0000269|PubMed:26912367, ECO:0000269|PubMed:28781166}.	Nucleoplasm		catalytic step 2 spliceosome [GO:0071013]; cytoplasm [GO:0005737]; cytosol [GO:0005829]; Lsm1-7-Pat1 complex [GO:1990726]; Lsm2-8 complex [GO:0120115]; nucleoplasm [GO:0005654]; nucleus [GO:0005634]; P-body [GO:0000932]; precatalytic spliceosome [GO:0071011]; U2-type precatalytic spliceosome [GO:0071005]; U4/U6 x U5 tri-snRNP complex [GO:0046540]; U6 snRNP [GO:0005688];SUBCELLULAR LOCATION: Nucle…
LSM8	5	LSM8	O95777;F2Z2Y6;C9JIZ0;C9JNV3	3.3073	1.01549	0.004036	0.786941	0.0500796	FALSE	5	O95777	Lsm2-8 complex [GO:0120115]; nucleoplasm [GO:0005654]; nucleus [GO:0005634]; precatalytic spliceosome [GO:0071011]; U2-type precatalytic spliceosome [GO:0071005]; U4/U6 x U5 tri-snRNP complex [GO:0046540]; U6 snRNP [GO:0005688]	SUBCELLULAR LOCATION: Nucleus {ECO:0000269|PubMed:10523320, ECO:0000269|PubMed:26912367, ECO:0000269|PubMed:28781166}.	Nucleoplasm;Vesicles		Lsm2-8 complex [GO:0120115]; nucleoplasm [GO:0005654]; nucleus [GO:0005634]; precatalytic spliceosome [GO:0071011]; U2-type precatalytic spliceosome [GO:0071005]; U4/U6 x U5 tri-snRNP complex [GO:0046540]; U6 snRNP [GO:0005688];SUBCELLULAR LOCATION: Nucleus {ECO:0000269|PubMed:10523320, ECO:0000269|PubMed:26912367, ECO:0000269|PubMed:28781166}.;Nucleoplasm;Vesicles;
LTN1	49	LTN1	O94822;O94822-3;H7BYG8	7.93402	2.66641	0.000694317	0.392364	0.201379	FALSE	7	O94822	cytosol [GO:0005829]; cytosolic ribosome [GO:0022626]; RQC complex [GO:1990112]	SUBCELLULAR LOCATION: Cytoplasm, cytosol {ECO:0000269|PubMed:28757607}.	Cytosol		cytosol [GO:0005829]; cytosolic ribosome [GO:0022626]; RQC complex [GO:1990112];SUBCELLULAR LOCATION: Cytoplasm, cytosol {ECO:0000269|PubMed:28757607}.;Cytosol;
LUC7L3	4	LUC7L3	O95232;J3KPP4;D6RDI2	2.42771	0.82979	0.00554233	1.53821	3.38288e-115	FALSE	21	O95232	nuclear speck [GO:0016607]; nucleoplasm [GO:0005654]; nucleus [GO:0005634]; U1 snRNP [GO:0005685]; U2-type prespliceosome [GO:0071004]	SUBCELLULAR LOCATION: Nucleus speckle {ECO:0000269|PubMed:10631324, ECO:0000269|PubMed:12565863}. Note=The subnuclear localization is affected by cisplatin.	Nuclear speckles		nuclear speck [GO:0016607]; nucleoplasm [GO:0005654]; nucleus [GO:0005634]; U1 snRNP [GO:0005685]; U2-type prespliceosome [GO:0071004];SUBCELLULAR LOCATION: Nucleus speckle {ECO:0000269|PubMed:10631324, ECO:0000269|PubMed:12565863}. Note=The subnuclear localization is affected by cisplatin.;Nuclear speckles;
LZTS1	9	LZTS1	Q9Y250;Q9Y250-2;Q9Y250-5;Q9Y250-4;Q9Y250-3	9.93824	2.65723	6.62002e-05	0.231992	0.187798	FALSE	6	Q9Y250	cytoplasm [GO:0005737]; dendritic spine [GO:0043197]; glutamatergic synapse [GO:0098978]; plasma membrane [GO:0005886]; postsynaptic density [GO:0014069]	SUBCELLULAR LOCATION: Cytoplasm {ECO:0000250}. Cell membrane {ECO:0000250}. Cell projection, dendritic spine {ECO:0000250}. Postsynaptic density {ECO:0000250}. Synapse {ECO:0000250}. Note=Associated with the plasma membrane and with microtubules. Detected in dendritic spines, especially in the postsynaptic density (By similarity). {ECO:0000250}.	Plasma membrane	Nucleoli	cytoplasm [GO:0005737]; dendritic spine [GO:0043197]; glutamatergic synapse [GO:0098978]; plasma membrane [GO:0005886]; postsynaptic density [GO:0014069];SUBCELLULAR LOCATION: Cytoplasm {ECO:0000250}. Cell membrane {ECO:0000250}. Cell projection, dendritic spine {ECO:0000250}. Postsynaptic density {ECO:0000250}. Synapse {ECO:0000250}. Note=Associated with the plasma membrane and with microtubules…
LZTS2	9	LZTS2	Q9BRK4	6.23605	2.39289	0.00142167	1.45245	0.0287663	FALSE	13	Q9BRK4	centrosome [GO:0005813]; cytosol [GO:0005829]; microtubule [GO:0005874]; midbody [GO:0030496]; plasma membrane [GO:0005886]; vesicle [GO:0031982]	SUBCELLULAR LOCATION: Cytoplasm. Cytoplasm, cytoskeleton, microtubule organizing center, centrosome. Note=Localized to the centrosome throughout the cell cycle. Localized to the midbody in cells undergoing cytokinesis.	Cytosol;Plasma membrane		centrosome [GO:0005813]; cytosol [GO:0005829]; microtubule [GO:0005874]; midbody [GO:0030496]; plasma membrane [GO:0005886]; vesicle [GO:0031982];SUBCELLULAR LOCATION: Cytoplasm. Cytoplasm, cytoskeleton, microtubule organizing center, centrosome. Note=Localized to the centrosome throughout the cell cycle. Localized to the midbody in cells undergoing cytokinesis.;Cytosol;Plasma membrane;
LZTS2	12	LZTS2	Q9BRK4	6.99074	2.20141	0.000159619	1.45245	0.0287663	FALSE	13	Q9BRK4	centrosome [GO:0005813]; cytosol [GO:0005829]; microtubule [GO:0005874]; midbody [GO:0030496]; plasma membrane [GO:0005886]; vesicle [GO:0031982]	SUBCELLULAR LOCATION: Cytoplasm. Cytoplasm, cytoskeleton, microtubule organizing center, centrosome. Note=Localized to the centrosome throughout the cell cycle. Localized to the midbody in cells undergoing cytokinesis.	Cytosol;Plasma membrane		centrosome [GO:0005813]; cytosol [GO:0005829]; microtubule [GO:0005874]; midbody [GO:0030496]; plasma membrane [GO:0005886]; vesicle [GO:0031982];SUBCELLULAR LOCATION: Cytoplasm. Cytoplasm, cytoskeleton, microtubule organizing center, centrosome. Note=Localized to the centrosome throughout the cell cycle. Localized to the midbody in cells undergoing cytokinesis.;Cytosol;Plasma membrane;
LZTS2	56	LZTS2	Q9BRK4	5.10857	2.2856	0.00516896	1.45245	0.0287663	FALSE	13	Q9BRK4	centrosome [GO:0005813]; cytosol [GO:0005829]; microtubule [GO:0005874]; midbody [GO:0030496]; plasma membrane [GO:0005886]; vesicle [GO:0031982]	SUBCELLULAR LOCATION: Cytoplasm. Cytoplasm, cytoskeleton, microtubule organizing center, centrosome. Note=Localized to the centrosome throughout the cell cycle. Localized to the midbody in cells undergoing cytokinesis.	Cytosol;Plasma membrane		centrosome [GO:0005813]; cytosol [GO:0005829]; microtubule [GO:0005874]; midbody [GO:0030496]; plasma membrane [GO:0005886]; vesicle [GO:0031982];SUBCELLULAR LOCATION: Cytoplasm. Cytoplasm, cytoskeleton, microtubule organizing center, centrosome. Note=Localized to the centrosome throughout the cell cycle. Localized to the midbody in cells undergoing cytokinesis.;Cytosol;Plasma membrane;
MACF1	4	MACF1	Q9UPN3;H3BPE1;H3BQK9;Q9UPN3-2;Q9UPN3-4;Q9UPN3-3;H0Y390;Q9UPN3-5	2.47398	0.906507	0.00876319	0.0352599	0.17137	FALSE	58	Q9UPN3	actin cytoskeleton [GO:0015629]; cytoplasm [GO:0005737]; cytoskeleton [GO:0005856]; Golgi apparatus [GO:0005794]; hemidesmosome [GO:0030056]; intermediate filament [GO:0005882]; membrane [GO:0016020]; microtubule [GO:0005874]; plasma membrane [GO:0005886]; ruffle membrane [GO:0032587]	SUBCELLULAR LOCATION: [Isoform 2]: Cytoplasm, cytoskeleton {ECO:0000269|PubMed:15265687, ECO:0000269|PubMed:27693509}. Cytoplasm {ECO:0000269|PubMed:15265687}. Golgi apparatus {ECO:0000269|PubMed:15265687}. Cell membrane {ECO:0000269|PubMed:20937854}. Cell projection, ruffle membrane {ECO:0000269|PubMed:20937854}. Note=The phosphorylated form is found in the cytoplasm while the non-phosphorylated…	Actin filaments;Cell Junctions;Plasma membrane		actin cytoskeleton [GO:0015629]; cytoplasm [GO:0005737]; cytoskeleton [GO:0005856]; Golgi apparatus [GO:0005794]; hemidesmosome [GO:0030056]; intermediate filament [GO:0005882]; membrane [GO:0016020]; microtubule [GO:0005874]; plasma membrane [GO:0005886]; ruffle membrane [GO:0032587];SUBCELLULAR LOCATION: [Isoform 2]: Cytoplasm, cytoskeleton {ECO:0000269|PubMed:15265687, ECO:0000269|PubMed:27693…
MACO1	49	TMEM57	Q8N5G2;Q8N5G2-2;Q8N5G2-3	11.0393	3.02674	9.64072e-05	0.16139	0.183977	FALSE	9	Q8N5G2	axon [GO:0030424]; neuron projection terminus [GO:0044306]; nuclear membrane [GO:0031965]; nucleus [GO:0005634]; rough endoplasmic reticulum membrane [GO:0030867]; synapse [GO:0045202]	SUBCELLULAR LOCATION: Nucleus membrane {ECO:0000250|UniProtKB:Q7TQE6}; Multi-pass membrane protein {ECO:0000255}. Cell projection, axon {ECO:0000250|UniProtKB:Q7TQE6}. Rough endoplasmic reticulum membrane {ECO:0000269|PubMed:21589894}; Multi-pass membrane protein {ECO:0000255}. Note=Detected in the nucleus membrane of non-neuronal cells and in axonal outgrowths of neuronal cells. {ECO:0000250|Uni…	Cytosol		axon [GO:0030424]; neuron projection terminus [GO:0044306]; nuclear membrane [GO:0031965]; nucleus [GO:0005634]; rough endoplasmic reticulum membrane [GO:0030867]; synapse [GO:0045202];SUBCELLULAR LOCATION: Nucleus membrane {ECO:0000250|UniProtKB:Q7TQE6}; Multi-pass membrane protein {ECO:0000255}. Cell projection, axon {ECO:0000250|UniProtKB:Q7TQE6}. Rough endoplasmic reticulum membrane {ECO:0000…
MACO1	68	TMEM57	Q8N5G2;Q8N5G2-2;Q8N5G2-3	9.45643	3.65441	0.00501738	0.16139	0.183977	FALSE	9	Q8N5G2	axon [GO:0030424]; neuron projection terminus [GO:0044306]; nuclear membrane [GO:0031965]; nucleus [GO:0005634]; rough endoplasmic reticulum membrane [GO:0030867]; synapse [GO:0045202]	SUBCELLULAR LOCATION: Nucleus membrane {ECO:0000250|UniProtKB:Q7TQE6}; Multi-pass membrane protein {ECO:0000255}. Cell projection, axon {ECO:0000250|UniProtKB:Q7TQE6}. Rough endoplasmic reticulum membrane {ECO:0000269|PubMed:21589894}; Multi-pass membrane protein {ECO:0000255}. Note=Detected in the nucleus membrane of non-neuronal cells and in axonal outgrowths of neuronal cells. {ECO:0000250|Uni…	Cytosol		axon [GO:0030424]; neuron projection terminus [GO:0044306]; nuclear membrane [GO:0031965]; nucleus [GO:0005634]; rough endoplasmic reticulum membrane [GO:0030867]; synapse [GO:0045202];SUBCELLULAR LOCATION: Nucleus membrane {ECO:0000250|UniProtKB:Q7TQE6}; Multi-pass membrane protein {ECO:0000255}. Cell projection, axon {ECO:0000250|UniProtKB:Q7TQE6}. Rough endoplasmic reticulum membrane {ECO:0000…
MADD	12	MADD	Q8WXG6-3;Q8WXG6-2;A0A0A0MRB5;Q8WXG6-8;Q8WXG6-5;Q8WXG6-4;Q8WXG6;Q8WXG6-6;Q8WXG6-7	12.9596	4.76755	2.40508e-05	0.229737	0.194942	FALSE	15	Q8WXG6	axon [GO:0030424]; cytoplasm [GO:0005737]; cytosol [GO:0005829]; membrane [GO:0016020]; plasma membrane [GO:0005886]	SUBCELLULAR LOCATION: Cell membrane {ECO:0000269|PubMed:8988362}. Cytoplasm {ECO:0000269|PubMed:8988362}. Cell projection, axon {ECO:0000250|UniProtKB:Q80U28}.	Cytosol;Plasma membrane		axon [GO:0030424]; cytoplasm [GO:0005737]; cytosol [GO:0005829]; membrane [GO:0016020]; plasma membrane [GO:0005886];SUBCELLULAR LOCATION: Cell membrane {ECO:0000269|PubMed:8988362}. Cytoplasm {ECO:0000269|PubMed:8988362}. Cell projection, axon {ECO:0000250|UniProtKB:Q80U28}.;Cytosol;Plasma membrane;
MAGOH	4	MAGOH	P61326;F5H6P7	3.66277	0.666072	0.000102607	0.285993	0.0876055	FALSE	1	P61326	catalytic step 2 spliceosome [GO:0071013]; cytosol [GO:0005829]; exon-exon junction complex [GO:0035145]; exon-exon junction subcomplex mago-y14 [GO:1990501]; nuclear speck [GO:0016607]; nucleoplasm [GO:0005654]; nucleus [GO:0005634]	SUBCELLULAR LOCATION: Nucleus {ECO:0000269|PubMed:19324961}. Nucleus speckle {ECO:0000269|PubMed:19324961}. Cytoplasm {ECO:0000269|PubMed:19324961}. Note=Detected in granule-like structures in the dendroplasm (By similarity). Travels to the cytoplasm as part of the exon junction complex (EJC) bound to mRNA. Colocalizes with the core EJC, ALYREF/THOC4, NXF1 and UAP56 in the nucleus and nuclear spe…	Nucleoplasm		catalytic step 2 spliceosome [GO:0071013]; cytosol [GO:0005829]; exon-exon junction complex [GO:0035145]; exon-exon junction subcomplex mago-y14 [GO:1990501]; nuclear speck [GO:0016607]; nucleoplasm [GO:0005654]; nucleus [GO:0005634];SUBCELLULAR LOCATION: Nucleus {ECO:0000269|PubMed:19324961}. Nucleus speckle {ECO:0000269|PubMed:19324961}. Cytoplasm {ECO:0000269|PubMed:19324961}. Note=Detected in…
MAGOHB	4	MAGOHB	Q96A72;F5H6N1	3.28047	0.581125	0.000398483	0.344334	0.00174656	FALSE	17	Q96A72	catalytic step 2 spliceosome [GO:0071013]; cytosol [GO:0005829]; exon-exon junction complex [GO:0035145]; exon-exon junction subcomplex mago-y14 [GO:1990501]; neuronal cell body [GO:0043025]; nucleoplasm [GO:0005654]; nucleus [GO:0005634]; U2-type catalytic step 1 spliceosome [GO:0071006]; U2-type precatalytic spliceosome [GO:0071005]	SUBCELLULAR LOCATION: Nucleus {ECO:0000269|PubMed:28502770, ECO:0000269|PubMed:29301961, ECO:0000269|PubMed:30705154}.			catalytic step 2 spliceosome [GO:0071013]; cytosol [GO:0005829]; exon-exon junction complex [GO:0035145]; exon-exon junction subcomplex mago-y14 [GO:1990501]; neuronal cell body [GO:0043025]; nucleoplasm [GO:0005654]; nucleus [GO:0005634]; U2-type catalytic step 1 spliceosome [GO:0071006]; U2-type precatalytic spliceosome [GO:0071005];SUBCELLULAR LOCATION: Nucleus {ECO:0000269|PubMed:28502770, EC…
MAGOHB	12	MAGOHB	Q96A72;F5H6N1	2.06833	0.552139	0.00363932	0.344334	0.00174656	FALSE	17	Q96A72	catalytic step 2 spliceosome [GO:0071013]; cytosol [GO:0005829]; exon-exon junction complex [GO:0035145]; exon-exon junction subcomplex mago-y14 [GO:1990501]; neuronal cell body [GO:0043025]; nucleoplasm [GO:0005654]; nucleus [GO:0005634]; U2-type catalytic step 1 spliceosome [GO:0071006]; U2-type precatalytic spliceosome [GO:0071005]	SUBCELLULAR LOCATION: Nucleus {ECO:0000269|PubMed:28502770, ECO:0000269|PubMed:29301961, ECO:0000269|PubMed:30705154}.			catalytic step 2 spliceosome [GO:0071013]; cytosol [GO:0005829]; exon-exon junction complex [GO:0035145]; exon-exon junction subcomplex mago-y14 [GO:1990501]; neuronal cell body [GO:0043025]; nucleoplasm [GO:0005654]; nucleus [GO:0005634]; U2-type catalytic step 1 spliceosome [GO:0071006]; U2-type precatalytic spliceosome [GO:0071005];SUBCELLULAR LOCATION: Nucleus {ECO:0000269|PubMed:28502770, EC…
MAP2	12	MAP2	P11137;P11137-3	3.91888	0.92483	0.0013425	1.72415	2.45575e-36	FALSE	60	P11137	apical distal dendrite [GO:0150014]; axon hillock [GO:0043203]; axon initial segment [GO:0043194]; basal dendrite [GO:0097441]; cytoplasm [GO:0005737]; cytosol [GO:0005829]; dendrite [GO:0030425]; dendrite cytoplasm [GO:0032839]; dendritic branch [GO:0044307]; dendritic filopodium [GO:1902737]; dendritic growth cone [GO:0044294]; dendritic shaft [GO:0043198]; distal dendrite [GO:0150002]; microtu…	SUBCELLULAR LOCATION: Cytoplasm, cytoskeleton {ECO:0000305}. Cell projection, dendrite {ECO:0000250|UniProtKB:P20357}.	Cytosol;Plasma membrane		apical distal dendrite [GO:0150014]; axon hillock [GO:0043203]; axon initial segment [GO:0043194]; basal dendrite [GO:0097441]; cytoplasm [GO:0005737]; cytosol [GO:0005829]; dendrite [GO:0030425]; dendrite cytoplasm [GO:0032839]; dendritic branch [GO:0044307]; dendritic filopodium [GO:1902737]; dendritic growth cone [GO:0044294]; dendritic shaft [GO:0043198]; distal dendrite [GO:0150002]; microtu…
MAP3K13	11	MAP3K13	O43283;O43283-5;O43283-4	7.48568	3.18253	0.00856251	0.205444	0.187729	FALSE	5	O43283	cytoplasm [GO:0005737]; membrane [GO:0016020]	SUBCELLULAR LOCATION: Cytoplasm {ECO:0000269|PubMed:9353328}. Membrane {ECO:0000269|PubMed:9353328}; Peripheral membrane protein {ECO:0000269|PubMed:9353328}.	Centriolar satellite	Cytosol;Nucleoplasm	cytoplasm [GO:0005737]; membrane [GO:0016020];SUBCELLULAR LOCATION: Cytoplasm {ECO:0000269|PubMed:9353328}. Membrane {ECO:0000269|PubMed:9353328}; Peripheral membrane protein {ECO:0000269|PubMed:9353328}.;Centriolar satellite;Cytosol;Nucleoplasm
MAP3K13	49	MAP3K13	O43283;O43283-5;O43283-4	7.89758	2.54911	0.00034716	0.205444	0.187729	FALSE	5	O43283	cytoplasm [GO:0005737]; membrane [GO:0016020]	SUBCELLULAR LOCATION: Cytoplasm {ECO:0000269|PubMed:9353328}. Membrane {ECO:0000269|PubMed:9353328}; Peripheral membrane protein {ECO:0000269|PubMed:9353328}.	Centriolar satellite	Cytosol;Nucleoplasm	cytoplasm [GO:0005737]; membrane [GO:0016020];SUBCELLULAR LOCATION: Cytoplasm {ECO:0000269|PubMed:9353328}. Membrane {ECO:0000269|PubMed:9353328}; Peripheral membrane protein {ECO:0000269|PubMed:9353328}.;Centriolar satellite;Cytosol;Nucleoplasm
MAP4K3	12	MAP4K3	Q8IVH8;Q8IVH8-3;F5H5A3;Q8IVH8-2	11.4771	4.68984	0.000338909	0.247553	0.215197	FALSE	6	Q8IVH8	cytoplasm [GO:0005737]		Centriolar satellite		cytoplasm [GO:0005737];;Centriolar satellite;
MAP7D1	9	MAP7D1	Q3KQU3;Q3KQU3-4;Q3KQU3-2	1.99448	0.611281	0.00638337	0.197254	0.0573884	FALSE	25	Q3KQU3	cytoplasm [GO:0005737]; microtubule cytoskeleton [GO:0015630]; spindle [GO:0005819]	SUBCELLULAR LOCATION: Cytoplasm, cytoskeleton, spindle {ECO:0000269|PubMed:15561729}.			cytoplasm [GO:0005737]; microtubule cytoskeleton [GO:0015630]; spindle [GO:0005819];SUBCELLULAR LOCATION: Cytoplasm, cytoskeleton, spindle {ECO:0000269|PubMed:15561729}.;;
MAPKAP1	9	MAPKAP1	Q9BPZ7;Q9BPZ7-3;Q9BPZ7-2;B1AMA5;Q9BPZ7-5;Q9BPZ7-4;Q9BPZ7-6;E9PGB8	3.44981	1.6334	0.00432591	0.147762	0.168037	FALSE	6	Q9BPZ7	cytoplasm [GO:0005737]; cytoplasmic vesicle [GO:0031410]; cytosol [GO:0005829]; Golgi apparatus [GO:0005794]; nucleoplasm [GO:0005654]; plasma membrane [GO:0005886]; TORC2 complex [GO:0031932]	SUBCELLULAR LOCATION: Cell membrane; Peripheral membrane protein. Cytoplasmic vesicle. Nucleus.	Nucleoplasm	Cytosol	cytoplasm [GO:0005737]; cytoplasmic vesicle [GO:0031410]; cytosol [GO:0005829]; Golgi apparatus [GO:0005794]; nucleoplasm [GO:0005654]; plasma membrane [GO:0005886]; TORC2 complex [GO:0031932];SUBCELLULAR LOCATION: Cell membrane; Peripheral membrane protein. Cytoplasmic vesicle. Nucleus.;Nucleoplasm;Cytosol
MAPT	1	MAPT	P10636-2;P10636-5;P10636-6;P10636-8;P10636;A0A0G2JQJ7;A0A0G2JPD5;A0A0G2JS76;A0A0G2JMX7;P10636-9;P10636-3;I3L170	6.1142	2.50851	0.00413431	7.14217	9.86435e-17	TRUE	15	P10636	axolemma [GO:0030673]; axon [GO:0030424]; axon cytoplasm [GO:1904115]; cell body [GO:0044297]; cytoplasm [GO:0005737]; cytoplasmic ribonucleoprotein granule [GO:0036464]; cytosol [GO:0005829]; dendrite [GO:0030425]; dendritic spine [GO:0043197]; extracellular region [GO:0005576]; glial cell projection [GO:0097386]; growth cone [GO:0030426]; main axon [GO:0044304]; membrane raft [GO:0045121]; micr…	SUBCELLULAR LOCATION: Cytoplasm, cytosol {ECO:0000269|PubMed:10747907, ECO:0000269|PubMed:23666762, ECO:0000269|PubMed:26014385}. Cell membrane {ECO:0000269|PubMed:10747907}; Peripheral membrane protein {ECO:0000269|PubMed:10747907}; Cytoplasmic side {ECO:0000269|PubMed:10747907}. Cytoplasm, cytoskeleton {ECO:0000269|PubMed:10747907}. Cell projection, axon {ECO:0000269|PubMed:10747907}. Cell proj…	Plasma membrane	Nuclear speckles	axolemma [GO:0030673]; axon [GO:0030424]; axon cytoplasm [GO:1904115]; cell body [GO:0044297]; cytoplasm [GO:0005737]; cytoplasmic ribonucleoprotein granule [GO:0036464]; cytosol [GO:0005829]; dendrite [GO:0030425]; dendritic spine [GO:0043197]; extracellular region [GO:0005576]; glial cell projection [GO:0097386]; growth cone [GO:0030426]; main axon [GO:0044304]; membrane raft [GO:0045121]; micr…
MARK2	12	MARK2	Q7KZI7-14;E9PC69;Q7KZI7;Q7KZI7-13;Q7KZI7-16;Q7KZI7-3;Q7KZI7-6;Q7KZI7-8;Q7KZI7-4;E7ETY4;Q7KZI7-7;Q7KZI7-2;Q7KZI7-15;Q7KZI7-9;Q7KZI7-12;Q7KZI7-11;Q7KZI7-10;Q7KZI7-5	3.65	1.80492	0.00481855	2.92919	3.93812e-26	TRUE	24	Q7KZI7	actin filament [GO:0005884]; cytoplasm [GO:0005737]; dendrite [GO:0030425]; lateral plasma membrane [GO:0016328]; membrane [GO:0016020]; microtubule bundle [GO:0097427]; mitochondrion [GO:0005739]; nucleoplasm [GO:0005654]; plasma membrane [GO:0005886]	SUBCELLULAR LOCATION: Cell membrane; Peripheral membrane protein. Cytoplasm. Lateral cell membrane. Cytoplasm, cytoskeleton. Cell projection, dendrite {ECO:0000269|PubMed:23666762}. Cytoplasm {ECO:0000269|PubMed:23666762}. Note=Phosphorylation at Thr-596 by PRKCZ/aPKC and subsequent interaction with 14-3-3 protein YWHAZ promotes relocation from the cell membrane to the cytoplasm.	Plasma membrane	Nucleoplasm	actin filament [GO:0005884]; cytoplasm [GO:0005737]; dendrite [GO:0030425]; lateral plasma membrane [GO:0016328]; membrane [GO:0016020]; microtubule bundle [GO:0097427]; mitochondrion [GO:0005739]; nucleoplasm [GO:0005654]; plasma membrane [GO:0005886];SUBCELLULAR LOCATION: Cell membrane; Peripheral membrane protein. Cytoplasm. Lateral cell membrane. Cytoplasm, cytoskeleton. Cell projection, dend…
MARK3	12	MARK3	P27448;P27448-3;A0A0A0MST9;A0A0A0MSZ1;A0A0A0MT23;J3KNR0;P27448-8;P27448-4;P27448-2;P27448-6;A0A0A0MQR8;P27448-7;H0YIY6	2.61726	1.00004	0.00767119	1.05947	0.00338052	FALSE	14	P27448	cytoplasm [GO:0005737]; cytosol [GO:0005829]; dendrite [GO:0030425]; extracellular exosome [GO:0070062]; plasma membrane [GO:0005886]	SUBCELLULAR LOCATION: Cell membrane {ECO:0000269|PubMed:21145462}; Peripheral membrane protein {ECO:0000269|PubMed:21145462}. Cell projection, dendrite {ECO:0000269|PubMed:23666762}. Cytoplasm {ECO:0000269|PubMed:23666762}.			cytoplasm [GO:0005737]; cytosol [GO:0005829]; dendrite [GO:0030425]; extracellular exosome [GO:0070062]; plasma membrane [GO:0005886];SUBCELLULAR LOCATION: Cell membrane {ECO:0000269|PubMed:21145462}; Peripheral membrane protein {ECO:0000269|PubMed:21145462}. Cell projection, dendrite {ECO:0000269|PubMed:23666762}. Cytoplasm {ECO:0000269|PubMed:23666762}.;;
MATR3	12	MATR3	A8MXP9	2.21719	0.658395	0.00276155	1.4624	0	FALSE	67	A8MXP9	nucleus [GO:0005634]		Nucleoplasm		nucleus [GO:0005634];;Nucleoplasm;
MBD2	63	MBD2	Q9UBB5	16.9173	5.21623	6.33184e-13	0.264056	0.225435	FALSE	9	Q9UBB5	chromatin [GO:0000785]; cytosol [GO:0005829]; heterochromatin [GO:0000792]; nucleoplasm [GO:0005654]; nucleus [GO:0005634]; NuRD complex [GO:0016581]; protein-containing complex [GO:0032991]	SUBCELLULAR LOCATION: Nucleus {ECO:0000269|PubMed:12183469, ECO:0000269|PubMed:15701600, ECO:0000269|PubMed:20523938, ECO:0000269|PubMed:27732854, ECO:0000269|PubMed:28977666, ECO:0000269|PubMed:33283408, ECO:0000269|PubMed:9774669}. Chromosome {ECO:0000269|PubMed:20523938, ECO:0000269|PubMed:27732854}. Note=Nuclear, in discrete foci (PubMed:12183469). Detected at replication foci in late S phase…	Nucleoplasm		chromatin [GO:0000785]; cytosol [GO:0005829]; heterochromatin [GO:0000792]; nucleoplasm [GO:0005654]; nucleus [GO:0005634]; NuRD complex [GO:0016581]; protein-containing complex [GO:0032991];SUBCELLULAR LOCATION: Nucleus {ECO:0000269|PubMed:12183469, ECO:0000269|PubMed:15701600, ECO:0000269|PubMed:20523938, ECO:0000269|PubMed:27732854, ECO:0000269|PubMed:28977666, ECO:0000269|PubMed:33283408, ECO…
MBD3	63	MBD3	O95983;O95983-2;K7EIE8	7.53847	1.40171	1.88915e-05	3.49167	4.0877e-79	TRUE	15	O95983	chromatin [GO:0000785]; cytoplasm [GO:0005737]; heterochromatin [GO:0000792]; nucleoplasm [GO:0005654]; nucleus [GO:0005634]; NuRD complex [GO:0016581]; protein-containing complex [GO:0032991]	SUBCELLULAR LOCATION: Nucleus {ECO:0000269|PubMed:15701600, ECO:0000269|PubMed:16428440, ECO:0000269|PubMed:20523938, ECO:0000269|PubMed:28977666, ECO:0000269|PubMed:33283408}. Chromosome {ECO:0000269|PubMed:27732854}. Note=Nuclear, in discrete foci. Detected on chromatin, at promoter regions of active genes. {ECO:0000269|PubMed:27732854}.	Nucleoplasm		chromatin [GO:0000785]; cytoplasm [GO:0005737]; heterochromatin [GO:0000792]; nucleoplasm [GO:0005654]; nucleus [GO:0005634]; NuRD complex [GO:0016581]; protein-containing complex [GO:0032991];SUBCELLULAR LOCATION: Nucleus {ECO:0000269|PubMed:15701600, ECO:0000269|PubMed:16428440, ECO:0000269|PubMed:20523938, ECO:0000269|PubMed:28977666, ECO:0000269|PubMed:33283408}. Chromosome {ECO:0000269|PubMe…
MCM10	9	MCM10	Q7L590;Q7L590-2;Q5T670	6.9041	2.65968	0.00166923	3.78428	0.00104513	FALSE	16	Q7L590	nuclear replication fork [GO:0043596]; nucleolus [GO:0005730]; nucleoplasm [GO:0005654]; nucleus [GO:0005634]	SUBCELLULAR LOCATION: Nucleus {ECO:0000269|PubMed:11095689, ECO:0000269|PubMed:15136575, ECO:0000269|PubMed:32865517}. Note=Colocalizes with ORC2 in nuclei foci. Associated with chromatin in S phase. From early to mid-S phase located in discrete nuclear foci. In early S phase, several hundred foci appeared throughout the nucleus. In mid-S phase, the foci appeared at the nuclear periphery and nucl…	Nucleoli;Nucleoplasm		nuclear replication fork [GO:0043596]; nucleolus [GO:0005730]; nucleoplasm [GO:0005654]; nucleus [GO:0005634];SUBCELLULAR LOCATION: Nucleus {ECO:0000269|PubMed:11095689, ECO:0000269|PubMed:15136575, ECO:0000269|PubMed:32865517}. Note=Colocalizes with ORC2 in nuclei foci. Associated with chromatin in S phase. From early to mid-S phase located in discrete nuclear foci. In early S phase, several hun…
MCM10	63	MCM10	Q7L590;Q7L590-2;Q5T670	8.11437	2.26284	0.000153896	3.78428	0.00104513	FALSE	16	Q7L590	nuclear replication fork [GO:0043596]; nucleolus [GO:0005730]; nucleoplasm [GO:0005654]; nucleus [GO:0005634]	SUBCELLULAR LOCATION: Nucleus {ECO:0000269|PubMed:11095689, ECO:0000269|PubMed:15136575, ECO:0000269|PubMed:32865517}. Note=Colocalizes with ORC2 in nuclei foci. Associated with chromatin in S phase. From early to mid-S phase located in discrete nuclear foci. In early S phase, several hundred foci appeared throughout the nucleus. In mid-S phase, the foci appeared at the nuclear periphery and nucl…	Nucleoli;Nucleoplasm		nuclear replication fork [GO:0043596]; nucleolus [GO:0005730]; nucleoplasm [GO:0005654]; nucleus [GO:0005634];SUBCELLULAR LOCATION: Nucleus {ECO:0000269|PubMed:11095689, ECO:0000269|PubMed:15136575, ECO:0000269|PubMed:32865517}. Note=Colocalizes with ORC2 in nuclei foci. Associated with chromatin in S phase. From early to mid-S phase located in discrete nuclear foci. In early S phase, several hun…
[truncated: 699 more rows]

## Sheet: 3 - Enriched GOCC terms
term collection	term id	term name	enriched in VZV bait	set overlap p-value	is protein complex	cellular function	intersect_genes
GOCC	GO:0016592	mediator complex	ORF10	1.73108e-76	TRUE	Epigenetic regulation	CCNC CDK19 CDK8 MED1 MED10 MED11 MED12;TNRC11 MED12L MED13 MED13L MED14 MED15 MED16 MED18 MED19 MED20 MED21 MED22 MED23 MED24 MED25 MED26 MED27 MED28 MED29;IXL MED30 MED31 MED4 MED6 MED7 MED8 MED9
GOCC	GO:0000346	transcription export complex	ORF12	1.59866e-11	TRUE	RNA processing	ALYREF CHTOP THOC1 THOC2 THOC3 THOC5 THOC6 THOC7;NIF3L1BP1 ZC3H11A
[truncated: 32 more rows]
