# Supplementary material for: Multi-proteomic profiling of the varicella-zoster virus–host interface reveals host susceptibilities to severe infection
Source: Nat Microbiol. 2025 Jul 30;10(8):2048–72. doi: 10.1038/s41564-025-02068-7 (PMC12313529; doi:10.1038/s41564-025-02068-7)
Supplement: Supplementary file 7 — Total proteome of SK-N-BE2 cells expressing individual VZV ORF. [file 41564_2025_2068_MOESM7_ESM.xlsx]

## Sheet: Legend
Supplementary Table S4 – Total proteome of SK-N-BE2 cells expressing individual VZV ORF.
1 - Effectome significant. Significant host protein abundance changes detected by mass-spectrometry in SK-N-BE2 cells overexpressing individual V5-tagged VZV protein ("Effectome"). Changes are indicated as the median log2 difference between the given VZV ORF proteome and its background proteome (see Material & methods; n=4 experiments). Changes with an absolute median log2 difference is ≥ 0.5 and…
2 - Gene set enrichment. Enriched pathways (Gene Ontology Biological Processes), transcriptome factor’s target gene sets (omnipath) and human protein-protein complexes (CORUM, Intact) among the cellular proteins that are regulated in SK-N-BE2 cells expressing indicated individual VZV protein (is_effect, one-sided Fisher’s Exact test, unadjusted p-value ≤10-4). Enriched gene sets were manually gro…

## Sheet: 1 - Effectome significant
id	Expressed VZV ORF	host gene name	host protein name	host majority protein Uniprot ID	is effect	is effect (strong)	is effect (high confidence)	change direction	infection_merge_effect	effectome-infection interaction (confident)	median log2 difference	p-value	adjusted p-value (BH)	background baits	n replicates	n replicates background	n identified by MS/MS	n identified by MS/MS background	n peptides	is only identfied by site
7316	GFP	CRIPT	Cysteine-rich PDZ-binding protein	Q9P021	TRUE	FALSE	FALSE	+	not significant	FALSE	0.707722	3.3953e-05	0.0165712	VZV-10 VZV-32 VZV-38 VZV-4 VZV-49 VZV-61 VZV-63 VZV-66.1	4	32	3	25	2
6968	GFP	SPC25	Kinetochore protein Spc25	Q9HBM1	TRUE	FALSE	FALSE	-	not significant	FALSE	-0.557902	3.3953e-05	0.0165712	VZV-10 VZV-32 VZV-38 VZV-4 VZV-49 VZV-63 VZV-66.1 VZV-9	4	32	3	32	15
5963	GFP	GLG1	Golgi apparatus protein 1	Q92896	TRUE	FALSE	FALSE	-	not significant	FALSE	-0.855996	3.3953e-05	0.0165712	VZV-10 VZV-12 VZV-32 VZV-38 VZV-49 VZV-63 VZV-66.1 VZV-9	4	32	4	32	33
4494	GFP	RHEB	GTP-binding protein Rheb	Q15382;C9J931	TRUE	FALSE	FALSE	-	up-regulated	FALSE	-0.529457	3.3953e-05	0.0165712	VZV-12 VZV-32 VZV-38 VZV-4 VZV-49 VZV-63 VZV-66.1 VZV-9	4	32	4	32	10
2628	GFP	BAG3	BAG family molecular chaperone regulator 3	O95817;C9JFK9	TRUE	TRUE	FALSE	+	up-regulated	FALSE	1.10906	3.3953e-05	0.0165712	VZV-10 VZV-32 VZV-4 VZV-49 VZV-61 VZV-63 VZV-66.1 VZV-9	4	32	4	22	13
361	GFP	HSPA1B;HSPA1A	Heat shock 70 kDa protein 1B;Heat shock 70 kDa protein 1A	A0A0G2JIW1;P0DMV9;P0DMV8;V9GZ37	TRUE	FALSE	FALSE	+	#N/A	#N/A	0.554487	3.3953e-05	0.0165712	VZV-32 VZV-38 VZV-4 VZV-49 VZV-61 VZV-63 VZV-66.1 VZV-9	4	32	4	32	39
1480	GFP	NAP1L1	NA	F8W543	TRUE	TRUE	FALSE	+	not significant	FALSE	1.34907	6.7906e-05	0.0196399	VZV-10 VZV-32 VZV-38 VZV-4 VZV-49 VZV-61 VZV-63 VZV-66.1	4	32	0	9	1	+
4933	GFP	PLCXD3	PI-PLC X domain-containing protein 3	Q63HM9	TRUE	FALSE	FALSE	-	not significant	FALSE	-0.976319	6.7906e-05	0.0196399	VZV-10 VZV-12 VZV-32 VZV-4 VZV-49 VZV-61 VZV-66.1 VZV-9	4	32	4	31	8
504	GFP	TBC1D24	TBC1 domain family member 24	H3BV07;A0A2R8Y518;Q9ULP9;A0A0D9SFR5;H3BQ06	TRUE	TRUE	FALSE	-	not significant	FALSE	-2.96263	6.7906e-05	0.0196399	VZV-10 VZV-12 VZV-32 VZV-38 VZV-4 VZV-61 VZV-63 VZV-9	4	32	2	30	12
7819	GFP	MAB21L2	Protein mab-21-like 2	Q9Y586	TRUE	FALSE	FALSE	+	not significant	FALSE	0.638402	0.000135812	0.0286637	VZV-10 VZV-32 VZV-38 VZV-4 VZV-49 VZV-61 VZV-63 VZV-9	4	32	4	22	7
5663	GFP	RCBTB1	RCC1 and BTB domain-containing protein 1	Q8NDN9	TRUE	TRUE	FALSE	-	#N/A	#N/A	-1.01275	0.000135812	0.0286637	VZV-10 VZV-32 VZV-38 VZV-49 VZV-61 VZV-63 VZV-66.1 VZV-9	4	32	0	0	1
5421	GFP	HSCB	Iron-sulfur cluster co-chaperone protein HscB, mitochondrial	Q8IWL3;B0QYH2	TRUE	FALSE	FALSE	-	not significant	FALSE	-0.994285	0.000135812	0.0286637	VZV-10 VZV-32 VZV-38 VZV-49 VZV-61 VZV-63 VZV-66.1 VZV-9	4	32	4	21	5
2182	GFP	BCAT2	Branched-chain-amino-acid aminotransferase, mitochondrial;Branched-chain-amino-acid aminotransferase	O15382;B3KSI3;M0QXF9;M0QZ10;M0QZP4	TRUE	FALSE	FALSE	-	not significant	FALSE	-0.791959	0.000135812	0.0286637	VZV-10 VZV-12 VZV-38 VZV-49 VZV-61 VZV-63 VZV-66.1 VZV-9	4	32	2	26	11
120	GFP	UGP2	UTP--glucose-1-phosphate uridylyltransferase	A0A087WYS1;E7EUC7;Q16851	TRUE	FALSE	FALSE	+	not significant	FALSE	0.507602	0.000135812	0.0286637	VZV-10 VZV-32 VZV-38 VZV-49 VZV-61 VZV-63 VZV-66.1 VZV-9	4	32	4	32	27
7810	GFP	ARIH1	E3 ubiquitin-protein ligase ARIH1	Q9Y4X5	TRUE	FALSE	FALSE	+	up-regulated	FALSE	0.602336	0.000237671	0.0350183	VZV-10 VZV-12 VZV-32 VZV-38 VZV-49 VZV-61 VZV-63 VZV-9	4	32	4	32	13
5987	GFP	PHKB	Phosphorylase b kinase regulatory subunit beta	Q93100	TRUE	FALSE	FALSE	-	not significant	FALSE	-0.604181	0.000237671	0.0350183	VZV-10 VZV-12 VZV-32 VZV-4 VZV-49 VZV-61 VZV-63 VZV-66.1	4	32	2	23	10
2829	GFP	CLTB	Clathrin light chain B	P09497	TRUE	FALSE	FALSE	+	not significant	FALSE	0.590416	0.000237671	0.0350183	VZV-10 VZV-12 VZV-32 VZV-38 VZV-4 VZV-61 VZV-63 VZV-66.1	4	32	4	32	7
2718	GFP	ASL	Argininosuccinate lyase	P04424;F8W943	TRUE	TRUE	FALSE	+	#N/A	#N/A	1.04377	0.000237671	0.0350183	VZV-10 VZV-38 VZV-4 VZV-49 VZV-61 VZV-63 VZV-66.1 VZV-9	4	32	3	15	11
7519	GFP	DBR1	Lariat debranching enzyme	Q9UK59	TRUE	FALSE	FALSE	+	not significant	FALSE	0.658592	0.000407436	0.0435845	VZV-10 VZV-12 VZV-32 VZV-38 VZV-49 VZV-63 VZV-66.1 VZV-9	4	32	4	32	22
7387	GFP	GNG12	Guanine nucleotide-binding protein G(I)/G(S)/G(O) subunit gamma-12	Q9UBI6	TRUE	FALSE	FALSE	+	not significant	FALSE	0.655877	0.000407436	0.0435845	VZV-10 VZV-12 VZV-32 VZV-38 VZV-61 VZV-63 VZV-66.1 VZV-9	4	32	4	24	5
6106	GFP	RBMXL1	RNA binding motif protein, X-linked-like-1	Q96E39	TRUE	FALSE	FALSE	+	not significant	FALSE	0.507918	0.000407436	0.0435845	VZV-10 VZV-12 VZV-32 VZV-38 VZV-4 VZV-49 VZV-63 VZV-66.1	4	32	4	32	6
5989	GFP	TCEAL3;TCEAL6	Transcription elongation factor A protein-like 3;Transcription elongation factor A protein-like 6	Q969E4;Q6IPX3	TRUE	FALSE	FALSE	+	#N/A	#N/A	0.929649	0.000407436	0.0435845	VZV-10 VZV-12 VZV-32 VZV-4 VZV-49 VZV-61 VZV-63 VZV-9	4	32	4	21	6
5644	GFP	CAMKV	CaM kinase-like vesicle-associated protein	Q8NCB2;E7ETR1;C9J9E2;B4DM24	TRUE	FALSE	FALSE	-	not significant	FALSE	-0.558023	0.000407436	0.0435845	VZV-10 VZV-12 VZV-32 VZV-49 VZV-61 VZV-63 VZV-66.1 VZV-9	4	32	4	32	19
5642	GFP	NOA1	Nitric oxide-associated protein 1	Q8NC60	TRUE	TRUE	FALSE	-	not significant	FALSE	-2.53039	0.000407436	0.0435845	VZV-10 VZV-12 VZV-32 VZV-38 VZV-4 VZV-49 VZV-61 VZV-9	4	32	4	22	20
4692	GFP	MRPL51	39S ribosomal protein L51, mitochondrial	Q4U2R6	TRUE	FALSE	FALSE	-	not significant	FALSE	-0.81019	0.000407436	0.0435845	VZV-12 VZV-32 VZV-38 VZV-4 VZV-49 VZV-61 VZV-63 VZV-66.1	4	32	3	29	5
3003	GFP	CPE	Carboxypeptidase E	P16870	TRUE	TRUE	FALSE	-	down-regulated	FALSE	-1.22837	0.000407436	0.0435845	VZV-10 VZV-12 VZV-32 VZV-4 VZV-49 VZV-63 VZV-66.1 VZV-9	4	32	3	29	11
1381	GFP	MED24	Mediator of RNA polymerase II transcription subunit 24	F5GY88;A0A0B4J1W0;O75448;F5H5K2;B4DDR8	TRUE	FALSE	FALSE	+	not significant	FALSE	0.505547	0.000407436	0.0435845	VZV-10 VZV-12 VZV-32 VZV-38 VZV-4 VZV-63 VZV-66.1 VZV-9	4	32	2	16	20
349	GFP	SHPRH	E3 ubiquitin-protein ligase SHPRH	A0A0D9SFM0;Q149N8	TRUE	FALSE	FALSE	-	not significant	FALSE	-0.910068	0.000407436	0.0435845	VZV-10 VZV-12 VZV-32 VZV-38 VZV-4 VZV-61 VZV-63 VZV-9	4	32	1	20	25
7051	ORF 1	INCENP	Inner centromere protein	Q9NQS7	TRUE	FALSE	TRUE	+	not significant	FALSE	0.533751	5.56174e-05	0.00944165	VZV-13 VZV-17 VZV-25 VZV-30 VZV-46 VZV-5 VZV-7	4	28	4	27	24
7023	ORF 1	UBE2T	Ubiquitin-conjugating enzyme E2 T	Q9NPD8	TRUE	FALSE	TRUE	+	not significant	FALSE	0.654915	5.56174e-05	0.00944165	VZV-13 VZV-17 VZV-25 VZV-30 VZV-37 VZV-46 VZV-5	4	28	4	28	12
6944	ORF 1	CARS2	Probable cysteine--tRNA ligase, mitochondrial	Q9HA77	TRUE	FALSE	TRUE	-	not significant	FALSE	-0.681259	5.56174e-05	0.00944165	VZV-13 VZV-17 VZV-25 VZV-30 VZV-46 VZV-5 VZV-7	4	28	4	28	15
6918	ORF 1	WDR76	WD repeat-containing protein 76	Q9H967;A0A0C4DFX7	TRUE	FALSE	TRUE	+	not significant	FALSE	0.755488	5.56174e-05	0.00944165	VZV-11 VZV-13 VZV-25 VZV-30 VZV-37 VZV-46 VZV-7	4	28	3	15	18
6800	ORF 1	PDCL3	Phosducin-like protein 3	Q9H2J4;H7BZP2	TRUE	FALSE	TRUE	+	not significant	FALSE	0.677817	5.56174e-05	0.00944165	VZV-13 VZV-17 VZV-25 VZV-30 VZV-46 VZV-5 VZV-7	4	28	4	28	14
6359	ORF 1	CDK5RAP1	CDK5 regulatory subunit-associated protein 1	Q96SZ6	TRUE	FALSE	TRUE	+	not significant	FALSE	0.558806	5.56174e-05	0.00944165	VZV-11 VZV-17 VZV-25 VZV-30 VZV-37 VZV-46 VZV-5	4	28	4	26	11
5715	ORF 1	ADCK3	Atypical kinase ADCK3, mitochondrial	Q8NI60	TRUE	FALSE	TRUE	-	down-regulated	TRUE	-0.602647	5.56174e-05	0.00944165	VZV-13 VZV-17 VZV-25 VZV-30 VZV-37 VZV-46 VZV-5	4	28	4	28	20
5400	ORF 1	LYSMD2	LysM and putative peptidoglycan-binding domain-containing protein 2	Q8IV50	TRUE	FALSE	TRUE	+	#N/A	#N/A	0.769381	5.56174e-05	0.00944165	VZV-13 VZV-17 VZV-25 VZV-37 VZV-46 VZV-5 VZV-7	4	28	3	15	5
4430	ORF 1	KIAA0101	PCNA-associated factor	Q15004;H0YMA4;A0A0U1RQM0;H0YKX3	TRUE	FALSE	TRUE	+	not significant	FALSE	0.950181	5.56174e-05	0.00944165	VZV-13 VZV-17 VZV-25 VZV-30 VZV-37 VZV-46 VZV-5	4	28	4	28	6
4002	ORF 1	RBM3	RNA-binding protein 3	P98179	TRUE	FALSE	TRUE	+	not significant	FALSE	0.533083	5.56174e-05	0.00944165	VZV-13 VZV-17 VZV-25 VZV-30 VZV-37 VZV-46 VZV-5	4	28	4	28	8
3637	ORF 1	KPNA2	Importin subunit alpha-1	P52292	TRUE	FALSE	TRUE	+	up-regulated	TRUE	0.522187	5.56174e-05	0.00944165	VZV-13 VZV-17 VZV-25 VZV-30 VZV-37 VZV-46 VZV-5	4	28	4	28	24
3518	ORF 1	FNTA	Protein farnesyltransferase/geranylgeranyltransferase type-1 subunit alpha	P49354;E9PQP6;H0YCW1	TRUE	TRUE	TRUE	+	not significant	FALSE	1.06593	5.56174e-05	0.00944165	VZV-11 VZV-13 VZV-17 VZV-25 VZV-37 VZV-46 VZV-7	4	28	4	26	15
2776	ORF 1	H1F0	Histone H1.0;Histone H1.0, N-terminally processed	P07305	TRUE	FALSE	TRUE	-	down-regulated	TRUE	-0.565257	5.56174e-05	0.00944165	VZV-13 VZV-17 VZV-25 VZV-30 VZV-37 VZV-46 VZV-5	4	28	4	28	11
2168	ORF 1	VGF	Neurosecretory protein VGF;Neuroendocrine regulatory peptide-1;Neuroendocrine regulatory peptide-2;Antimicrobial peptide VGF[554-577]	O15240;Q05BJ3	TRUE	FALSE	TRUE	+	up-regulated	TRUE	0.769461	5.56174e-05	0.00944165	VZV-11 VZV-13 VZV-17 VZV-25 VZV-30 VZV-46 VZV-5	4	28	4	28	30
2091	ORF 1	CHEK1	Serine/threonine-protein kinase Chk1	O14757;J3KN87;E7EPP6;E9PPA5	TRUE	FALSE	TRUE	+	not significant	FALSE	0.727863	5.56174e-05	0.00944165	VZV-13 VZV-17 VZV-25 VZV-30 VZV-37 VZV-46 VZV-5	4	28	4	28	19
2054	ORF 1	UBE2C	Ubiquitin-conjugating enzyme E2 C	O00762;A0A0A0MSE8	TRUE	FALSE	TRUE	+	not significant	FALSE	0.750263	5.56174e-05	0.00944165	VZV-13 VZV-17 VZV-25 VZV-30 VZV-37 VZV-46 VZV-5	4	28	4	24	10
892	ORF 1	GALK2	N-acetylgalactosamine kinase	B7ZAX5;Q01415	TRUE	FALSE	TRUE	+	not significant	FALSE	0.691423	5.56174e-05	0.00944165	VZV-11 VZV-13 VZV-17 VZV-25 VZV-30 VZV-46 VZV-5	4	28	4	11	9
793	ORF 1	FBLN1	Fibulin-1	B1AHL2;B1AHM7;B1AHM9	TRUE	FALSE	TRUE	+	not significant	FALSE	0.843413	5.56174e-05	0.00944165	VZV-11 VZV-13 VZV-17 VZV-25 VZV-37 VZV-46 VZV-7	4	28	4	18	8
6072	ORF 1	HAUS1	HAUS augmin-like complex subunit 1	Q96CS2;K7EK72;K7EJA9;K7EM54;K7EKH4;K7EQT8	TRUE	TRUE	FALSE	-	#N/A	#N/A	-1.63414	5.56174e-05	0.00944165	VZV-11 VZV-17 VZV-25 VZV-30 VZV-37 VZV-46 VZV-7	4	28	1	17	7
5549	ORF 1	FBXL6	F-box/LRR-repeat protein 6	Q8N531	TRUE	TRUE	FALSE	+	#N/A	#N/A	1.07851	5.56174e-05	0.00944165	VZV-11 VZV-13 VZV-25 VZV-30 VZV-37 VZV-46 VZV-5	4	28	0	0	6
1854	ORF 1	CBFB	NA	J3KTD8	TRUE	TRUE	FALSE	+	not significant	FALSE	1.45914	5.56174e-05	0.00944165	VZV-13 VZV-25 VZV-30 VZV-37 VZV-46 VZV-5 VZV-7	4	28	3	12	1
1261	ORF 1	GOSR1	Golgi SNAP receptor complex member 1	K7EJC8;E9PCW1;O95249;B4DQA8;G5E9T8	TRUE	TRUE	FALSE	-	not significant	FALSE	-1.86431	5.56174e-05	0.00944165	VZV-11 VZV-17 VZV-25 VZV-30 VZV-37 VZV-46 VZV-7	4	28	2	20	10
7790	ORF 1	TCAF1	TRPM8 channel-associated factor 1	Q9Y4C2	TRUE	FALSE	FALSE	+	up-regulated	FALSE	0.514354	0.000111235	0.0140102	VZV-13 VZV-17 VZV-25 VZV-30 VZV-37 VZV-46 VZV-7	4	28	4	28	26
7425	ORF 1	STK39	STE20/SPS1-related proline-alanine-rich protein kinase	Q9UEW8	TRUE	FALSE	FALSE	-	not significant	FALSE	-0.737465	0.000111235	0.0140102	VZV-11 VZV-13 VZV-17 VZV-25 VZV-30 VZV-46 VZV-5	4	28	2	24	14
4779	ORF 1	AARS2	Alanine--tRNA ligase, mitochondrial	Q5JTZ9	TRUE	FALSE	FALSE	-	not significant	FALSE	-0.506229	0.000111235	0.0140102	VZV-13 VZV-17 VZV-25 VZV-30 VZV-37 VZV-46 VZV-5	4	28	4	28	32
3270	ORF 1	RRM2	Ribonucleoside-diphosphate reductase subunit M2	P31350;A0A286YFD6;C9JXC1	TRUE	FALSE	FALSE	+	up-regulated	FALSE	0.542536	0.000111235	0.0140102	VZV-13 VZV-17 VZV-25 VZV-30 VZV-37 VZV-46 VZV-5	4	28	4	28	28
1875	ORF 1	YTHDC1	YTH domain-containing protein 1	J3QR07;Q96MU7	TRUE	FALSE	FALSE	-	not significant	FALSE	-0.644976	0.000111235	0.0140102	VZV-11 VZV-17 VZV-25 VZV-30 VZV-37 VZV-46 VZV-7	4	28	4	28	19
7472	ORF 1	FEZ2;DKFZp779C2259	Fasciculation and elongation protein zeta-2	Q9UHY8;F8WB37;H7C0W1;H7C0L4;Q7Z674;H7C434;F8W6C0;G3V0F5	TRUE	FALSE	FALSE	+	#N/A	#N/A	0.850943	0.000222469	0.0180965	VZV-11 VZV-13 VZV-17 VZV-25 VZV-30 VZV-37 VZV-46	4	28	0	0	2
7182	ORF 1	ASF1B	Histone chaperone ASF1B	Q9NVP2;K7ES22;K7ELW9	TRUE	FALSE	FALSE	+	not significant	FALSE	0.801707	0.000222469	0.0180965	VZV-13 VZV-17 VZV-25 VZV-30 VZV-37 VZV-46 VZV-7	4	28	4	28	5
7033	ORF 1	ACOT13	Acyl-coenzyme A thioesterase 13;Acyl-coenzyme A thioesterase 13, N-terminally processed	Q9NPJ3	TRUE	FALSE	FALSE	-	not significant	FALSE	-0.524138	0.000222469	0.0180965	VZV-11 VZV-13 VZV-17 VZV-25 VZV-30 VZV-37 VZV-7	4	28	4	28	7
6934	ORF 1	ISG20L2	Interferon-stimulated 20 kDa exonuclease-like 2	Q9H9L3	TRUE	FALSE	FALSE	-	not significant	FALSE	-0.56044	0.000222469	0.0180965	VZV-11 VZV-13 VZV-25 VZV-30 VZV-37 VZV-46 VZV-7	4	28	3	28	13
6242	ORF 1	ZNF512B	Zinc finger protein 512B	Q96KM6	TRUE	FALSE	FALSE	-	down-regulated	FALSE	-0.710929	0.000222469	0.0180965	VZV-11 VZV-17 VZV-25 VZV-30 VZV-46 VZV-5 VZV-7	4	28	3	23	22
6155	ORF 1	LTV1	Protein LTV1 homolog	Q96GA3	TRUE	FALSE	FALSE	+	up-regulated	FALSE	0.642455	0.000222469	0.0180965	VZV-17 VZV-25 VZV-30 VZV-37 VZV-46 VZV-5 VZV-7	4	28	4	18	15
3907	ORF 1	GRB2	Growth factor receptor-bound protein 2	P62993;J3KT38	TRUE	FALSE	FALSE	-	not significant	FALSE	-0.677735	0.000222469	0.0180965	VZV-11 VZV-13 VZV-17 VZV-30 VZV-37 VZV-46 VZV-5	4	28	4	28	14
3666	ORF 1	PLK1	Serine/threonine-protein kinase PLK1	P53350	TRUE	FALSE	FALSE	+	up-regulated	FALSE	0.727238	0.000222469	0.0180965	VZV-13 VZV-17 VZV-25 VZV-30 VZV-37 VZV-5 VZV-7	4	28	4	23	14
2541	ORF 1	HEXIM1	Protein HEXIM1	O94992	TRUE	FALSE	FALSE	+	up-regulated	FALSE	0.672318	0.000222469	0.0180965	VZV-11 VZV-17 VZV-25 VZV-30 VZV-37 VZV-46 VZV-5	4	28	3	15	8
2408	ORF 1	NCOR1	Nuclear receptor corepressor 1	O75376;A0A088AWL3	TRUE	FALSE	FALSE	+	not significant	FALSE	0.610975	0.000222469	0.0180965	VZV-11 VZV-13 VZV-25 VZV-30 VZV-37 VZV-46 VZV-7	4	28	4	26	28
1923	ORF 1	C18orf8	Uncharacterized protein C18orf8	K7ENL9;Q96DM3;A0A087WZD4	TRUE	FALSE	FALSE	+	up-regulated	FALSE	0.956548	0.000222469	0.0180965	VZV-13 VZV-17 VZV-30 VZV-37 VZV-46 VZV-5 VZV-7	4	28	2	11	8
754	ORF 1	FAM127A	Protein FAM127A	A6ZKI3	TRUE	FALSE	FALSE	+	#N/A	#N/A	0.591861	0.000222469	0.0180965	VZV-11 VZV-13 VZV-25 VZV-30 VZV-37 VZV-46 VZV-7	4	28	4	23	5
7236	ORF 1	IMPAD1	Inositol monophosphatase 3	Q9NX62	TRUE	FALSE	FALSE	+	not significant	FALSE	0.782053	0.000389321	0.0220305	VZV-13 VZV-17 VZV-25 VZV-30 VZV-37 VZV-46 VZV-5	4	28	4	17	8
6971	ORF 1	SLC25A19	Mitochondrial thiamine pyrophosphate carrier	Q9HC21	TRUE	FALSE	FALSE	-	not significant	FALSE	-0.744305	0.000389321	0.0220305	VZV-11 VZV-13 VZV-17 VZV-25 VZV-37 VZV-5 VZV-7	4	28	4	28	12
5343	ORF 1	BPHL	Valacyclovir hydrolase	Q86WA6	TRUE	FALSE	FALSE	-	not significant	FALSE	-0.715914	0.000389321	0.0220305	VZV-11 VZV-13 VZV-17 VZV-25 VZV-37 VZV-5 VZV-7	4	28	4	28	13
5105	ORF 1	DPP8	Dipeptidyl peptidase 8	Q6V1X1;J3KPT0;H0YKA2	TRUE	TRUE	FALSE	+	#N/A	#N/A	1.17949	0.000389321	0.0220305	VZV-13 VZV-17 VZV-25 VZV-30 VZV-37 VZV-5 VZV-7	4	28	0	2	6
4263	ORF 1	ORC2	Origin recognition complex subunit 2	Q13416	TRUE	FALSE	FALSE	+	not significant	FALSE	0.947417	0.000389321	0.0220305	VZV-11 VZV-17 VZV-25 VZV-30 VZV-37 VZV-46 VZV-7	4	28	4	28	14
3967	ORF 1	DLK1	Protein delta homolog 1;Fetal antigen 1	P80370	TRUE	FALSE	FALSE	-	not significant	FALSE	-0.593272	0.000389321	0.0220305	VZV-13 VZV-17 VZV-25 VZV-30 VZV-37 VZV-46 VZV-5	4	28	1	18	6
2467	ORF 1	PSMD10	26S proteasome non-ATPase regulatory subunit 10	O75832;B1AJY7;B1AJY5	TRUE	FALSE	FALSE	+	not significant	FALSE	0.770775	0.000389321	0.0220305	VZV-11 VZV-13 VZV-17 VZV-25 VZV-30 VZV-37 VZV-7	4	28	4	27	9
2387	ORF 1	PPP6R2	Serine/threonine-protein phosphatase 6 regulatory subunit 2	O75170;T1ECW5	TRUE	TRUE	FALSE	-	not significant	FALSE	-1.68342	0.000389321	0.0220305	VZV-11 VZV-13 VZV-17 VZV-25 VZV-30 VZV-46 VZV-7	4	28	1	27	15
1958	ORF 1	NA	NA	M0QYT0	TRUE	FALSE	FALSE	-	#N/A	#N/A	-0.564091	0.000389321	0.0220305	VZV-11 VZV-13 VZV-25 VZV-30 VZV-37 VZV-46 VZV-7	4	28	4	28	7
1775	ORF 1	NCAM2	Neural cell adhesion molecule 2	H9KV31;O15394	TRUE	FALSE	FALSE	+	not significant	FALSE	0.638811	0.000389321	0.0220305	VZV-11 VZV-13 VZV-17 VZV-30 VZV-37 VZV-46 VZV-5	4	28	4	28	27
1608	ORF 1	TXNDC15	Thioredoxin domain-containing protein 15	H0Y997;Q96J42;H0Y928	TRUE	FALSE	FALSE	+	not significant	FALSE	0.800601	0.000389321	0.0220305	VZV-13 VZV-17 VZV-30 VZV-37 VZV-46 VZV-5 VZV-7	4	28	4	20	6
849	ORF 1	DFFB	DNA fragmentation factor subunit beta	O76075;B4DZS0;J3KT26	TRUE	FALSE	FALSE	+	#N/A	#N/A	0.978202	0.000389321	0.0220305	VZV-11 VZV-13 VZV-17 VZV-25 VZV-30 VZV-37 VZV-7	4	28	4	23	6
627	ORF 1	PRR12	NA	A0A3Q5ADB5	TRUE	TRUE	FALSE	+	#N/A	#N/A	1.42067	0.000667408	0.0289544	VZV-11 VZV-13 VZV-17 VZV-25 VZV-37 VZV-46 VZV-5	4	28	0	0	1	+
6911	ORF 1	ECT2	Protein ECT2	Q9H8V3	TRUE	FALSE	FALSE	+	not significant	FALSE	0.589055	0.000667408	0.0289544	VZV-11 VZV-13 VZV-17 VZV-25 VZV-30 VZV-46 VZV-7	4	28	4	27	17
6760	ORF 1	NT5C3A	5-nucleotidase;Cytosolic 5-nucleotidase 3A	X6RM59;Q9H0P0	TRUE	FALSE	FALSE	-	not significant	FALSE	-0.819652	0.000667408	0.0289544	VZV-11 VZV-13 VZV-17 VZV-25 VZV-30 VZV-37 VZV-5	4	28	4	21	14
6124	ORF 1	CCDC101	SAGA-associated factor 29 homolog	Q96ES7	TRUE	FALSE	FALSE	+	not significant	FALSE	0.643674	0.000667408	0.0289544	VZV-11 VZV-13 VZV-25 VZV-30 VZV-37 VZV-46 VZV-5	4	28	4	28	6
4818	ORF 1	CAMK2G	Calcium/calmodulin-dependent protein kinase type II subunit gamma	Q5SWX3;A0A2Q3DQE3;Q13555;Q8WU40;H0Y6G2	TRUE	FALSE	FALSE	+	not significant	FALSE	0.66202	0.000667408	0.0289544	VZV-11 VZV-13 VZV-17 VZV-25 VZV-30 VZV-37 VZV-46	4	28	4	24	17
3547	ORF 1	CLK3	Dual specificity protein kinase CLK3	P49761;H3BQG1	TRUE	TRUE	FALSE	+	down-regulated	FALSE	2.71284	0.000667408	0.0289544	VZV-13 VZV-17 VZV-25 VZV-30 VZV-37 VZV-5 VZV-7	4	28	4	10	10
3185	ORF 1	CNTFR	Ciliary neurotrophic factor receptor subunit alpha	P26992;Q5T8H6	TRUE	FALSE	FALSE	-	not significant	FALSE	-0.575261	0.000667408	0.0289544	VZV-11 VZV-17 VZV-25 VZV-30 VZV-37 VZV-5 VZV-7	4	28	4	28	6
2963	ORF 1	SNRPB	Small nuclear ribonucleoprotein-associated proteins B and B	P14678	TRUE	FALSE	FALSE	-	#N/A	#N/A	-0.671738	0.000667408	0.0289544	VZV-11 VZV-17 VZV-25 VZV-30 VZV-37 VZV-46 VZV-5	4	28	4	28	10
2837	ORF 1	COX6C	Cytochrome c oxidase subunit 6C	P09669	TRUE	FALSE	FALSE	-	not significant	FALSE	-0.502943	0.000667408	0.0289544	VZV-11 VZV-13 VZV-17 VZV-25 VZV-30 VZV-46 VZV-5	4	28	3	26	8
2382	ORF 1	PHF2	Lysine-specific demethylase PHF2	O75151	TRUE	FALSE	FALSE	-	not significant	FALSE	-0.755007	0.000667408	0.0289544	VZV-11 VZV-13 VZV-17 VZV-25 VZV-37 VZV-46 VZV-7	4	28	0	24	22
2342	ORF 1	MRPS14	28S ribosomal protein S14, mitochondrial	O60783	TRUE	FALSE	FALSE	-	not significant	FALSE	-0.651553	0.000667408	0.0289544	VZV-11 VZV-13 VZV-25 VZV-37 VZV-46 VZV-5 VZV-7	4	28	4	28	3
1605	ORF 1	DNPH1	2-deoxynucleoside 5-phosphate N-hydrolase 1	H0Y8X4;O43598	TRUE	FALSE	FALSE	-	not significant	FALSE	-0.642881	0.000667408	0.0289544	VZV-11 VZV-13 VZV-17 VZV-25 VZV-30 VZV-37 VZV-5	4	28	4	28	8
7180	ORF 1	GNL3L	Guanine nucleotide-binding protein-like 3-like protein	Q9NVN8	TRUE	FALSE	FALSE	+	not significant	FALSE	0.506871	0.00100111	0.0365312	VZV-13 VZV-17 VZV-25 VZV-30 VZV-37 VZV-46 VZV-5	4	28	4	27	14
6083	ORF 1	ADCK4	AarF domain-containing protein kinase 4	Q96D53	TRUE	TRUE	FALSE	-	#N/A	#N/A	-1.40912	0.00100111	0.0365312	VZV-13 VZV-25 VZV-30 VZV-37 VZV-46 VZV-5 VZV-7	4	28	2	19	7
4446	ORF 1	SLC39A14	Zinc transporter ZIP14	Q15043;E5RIP4;E5RFZ8;E5RGA7;E5RJ40;E5RJG5	TRUE	FALSE	FALSE	+	not significant	FALSE	0.890482	0.00100111	0.0365312	VZV-11 VZV-13 VZV-17 VZV-25 VZV-46 VZV-5 VZV-7	4	28	4	28	4
3621	ORF 1	CLCN3	H(+)/Cl(-) exchange transporter 3;Chloride channel protein	P51790;A0A087WU31;A0A0A0MTB7;E9PE15	TRUE	FALSE	FALSE	-	not significant	FALSE	-0.648742	0.00100111	0.0365312	VZV-11 VZV-13 VZV-17 VZV-30 VZV-37 VZV-46 VZV-5	4	28	2	28	10
3548	ORF 1	PSEN1	Presenilin-1;Presenilin-1 NTF subunit;Presenilin-1 CTF subunit;Presenilin-1 CTF12;Presenilin	P49768;E7ES96;G3V3Z0;G3V499;G3V2G7	TRUE	TRUE	FALSE	+	#N/A	#N/A	2.25156	0.00100111	0.0365312	VZV-13 VZV-17 VZV-25 VZV-30 VZV-37 VZV-46 VZV-7	4	28	3	17	6
3073	ORF 1	POU3F2	POU domain, class 3, transcription factor 2	P20265	TRUE	TRUE	FALSE	+	#N/A	#N/A	1.07833	0.00100111	0.0365312	VZV-11 VZV-13 VZV-17 VZV-25 VZV-37 VZV-46 VZV-5	4	28	0	0	2
2233	ORF 1	AKR7A2	Aflatoxin B1 aldehyde reductase member 2	O43488;H3BLU7	TRUE	FALSE	FALSE	-	not significant	FALSE	-0.658524	0.00100111	0.0365312	VZV-11 VZV-13 VZV-17 VZV-25 VZV-30 VZV-5 VZV-7	4	28	4	28	10
7704	ORF 1	FRMD4B	FERM domain-containing protein 4B	Q9Y2L6	TRUE	FALSE	FALSE	-	#N/A	#N/A	-0.595504	0.00150167	0.0445876	VZV-13 VZV-25 VZV-30 VZV-37 VZV-46 VZV-5 VZV-7	4	28	2	14	7
7300	ORF 1	HSPBP1	Hsp70-binding protein 1	Q9NZL4	TRUE	FALSE	FALSE	-	not significant	FALSE	-0.788305	0.00150167	0.0445876	VZV-11 VZV-13 VZV-17 VZV-25 VZV-37 VZV-46 VZV-5	4	28	4	28	17
7011	ORF 1	ABCB6	ATP-binding cassette sub-family B member 6, mitochondrial	Q9NP58	TRUE	FALSE	FALSE	+	not significant	FALSE	0.535457	0.00150167	0.0445876	VZV-11 VZV-13 VZV-17 VZV-30 VZV-37 VZV-46 VZV-7	4	28	4	28	17
5666	ORF 1	ZNF740	Zinc finger protein 740	Q8NDX6	TRUE	TRUE	FALSE	+	#N/A	#N/A	1.23442	0.00150167	0.0445876	VZV-11 VZV-17 VZV-25 VZV-30 VZV-37 VZV-46 VZV-5	4	28	3	9	5
4641	ORF 1	CTU2	Cytoplasmic tRNA 2-thiolation protein 2	Q2VPK5;H3BSW6	TRUE	TRUE	FALSE	-	not significant	FALSE	-1.1474	0.00150167	0.0445876	VZV-11 VZV-13 VZV-25 VZV-30 VZV-37 VZV-5 VZV-7	4	28	0	13	9
3799	ORF 1	CKS1B	Cyclin-dependent kinases regulatory subunit 1;Cyclin-dependent kinases regulatory subunit	P61024;Q5T179;Q9BZU3	TRUE	FALSE	FALSE	+	not significant	FALSE	0.508793	0.00150167	0.0445876	VZV-13 VZV-17 VZV-25 VZV-30 VZV-37 VZV-5 VZV-7	4	28	4	28	4
1164	ORF 1	VDAC3	NA	E5RFP6;E5RK27	TRUE	FALSE	FALSE	+	not significant	FALSE	0.956128	0.00150167	0.0445876	VZV-11 VZV-13 VZV-17 VZV-25 VZV-46 VZV-5 VZV-7	4	28	0	0	1
1161	ORF 1	NSMCE2	E3 SUMO-protein ligase NSE2	E5RFJ1;Q96MF7	TRUE	TRUE	FALSE	+	not significant	FALSE	1.14178	0.00150167	0.0445876	VZV-11 VZV-13 VZV-17 VZV-25 VZV-30 VZV-5 VZV-7	4	28	0	4	7
186	ORF 1	RTFDC1	Protein RTF2 homolog	A0A0A0MQR2;Q9BY42;A2A2L5;A2A2L6	TRUE	FALSE	FALSE	+	not significant	FALSE	0.614442	0.00150167	0.0445876	VZV-13 VZV-17 VZV-25 VZV-30 VZV-37 VZV-46 VZV-7	4	28	4	28	6
7904	ORF 10	PSMD8	NA	R4GMR5	TRUE	FALSE	TRUE	-	not significant	FALSE	-0.547485	3.3953e-05	0.00140285	GFP VZV-12 VZV-32 VZV-38 VZV-49 VZV-63 VZV-66.1 VZV-9	4	32	4	32	16
7882	ORF 10	MAD1L1	Mitotic spindle assembly checkpoint protein MAD1	Q9Y6D9	TRUE	FALSE	TRUE	-	not significant	FALSE	-0.73425	3.3953e-05	0.00140285	GFP VZV-12 VZV-32 VZV-38 VZV-4 VZV-61 VZV-66.1 VZV-9	4	32	4	32	28
7878	ORF 10	EMILIN1	EMILIN-1	Q9Y6C2	TRUE	FALSE	TRUE	+	not significant	FALSE	0.68448	3.3953e-05	0.00140285	GFP VZV-12 VZV-32 VZV-38 VZV-49 VZV-63 VZV-66.1 VZV-9	4	32	4	32	28
7708	ORF 10	GSTK1	Glutathione S-transferase kappa 1	Q9Y2Q3;E9PFN5;C9JNT3	TRUE	FALSE	TRUE	+	not significant	FALSE	0.659195	3.3953e-05	0.00140285	GFP VZV-12 VZV-32 VZV-4 VZV-49 VZV-61 VZV-63 VZV-66.1	4	32	4	32	11
7671	ORF 10	GINS2	DNA replication complex GINS protein PSF2	Q9Y248	TRUE	FALSE	TRUE	-	not significant	FALSE	-0.848466	3.3953e-05	0.00140285	GFP VZV-12 VZV-32 VZV-38 VZV-49 VZV-63 VZV-66.1 VZV-9	4	32	4	32	9
7667	ORF 10	PIN4	Peptidyl-prolyl cis-trans isomerase NIMA-interacting 4	Q9Y237	TRUE	FALSE	TRUE	-	not significant	FALSE	-0.730377	3.3953e-05	0.00140285	GFP VZV-12 VZV-32 VZV-38 VZV-49 VZV-63 VZV-66.1 VZV-9	4	32	4	32	10
7633	ORF 10	TRIM33	E3 ubiquitin-protein ligase TRIM33	Q9UPN9;H0Y612	TRUE	FALSE	TRUE	-	not significant	FALSE	-0.528439	3.3953e-05	0.00140285	GFP VZV-32 VZV-38 VZV-4 VZV-49 VZV-61 VZV-63 VZV-9	4	32	4	32	24
7617	ORF 10	FAF1	FAS-associated factor 1	Q9UNN5;B1ANM7;B3KT28	TRUE	FALSE	TRUE	-	not significant	FALSE	-0.53768	3.3953e-05	0.00140285	GFP VZV-12 VZV-32 VZV-38 VZV-49 VZV-63 VZV-66.1 VZV-9	4	32	4	32	24
7575	ORF 10	VANGL2	Vang-like protein 2	Q9ULK5	TRUE	FALSE	TRUE	+	not significant	FALSE	0.780514	3.3953e-05	0.00140285	GFP VZV-12 VZV-32 VZV-4 VZV-61 VZV-63 VZV-66.1 VZV-9	4	32	4	15	6
7541	ORF 10	PACSIN3	Protein kinase C and casein kinase substrate in neurons protein 3	Q9UKS6;A0A0C4DGG1;E9PIY1	TRUE	FALSE	TRUE	-	down-regulated	TRUE	-0.85091	3.3953e-05	0.00140285	GFP VZV-12 VZV-32 VZV-38 VZV-49 VZV-61 VZV-63 VZV-66.1	4	32	4	32	11
7433	ORF 10	TES	Testin	Q9UGI8	TRUE	TRUE	TRUE	-	not significant	FALSE	-1.46118	2.18842e-05	0.00140285	GFP VZV-12 VZV-32 VZV-4 VZV-49 VZV-61 VZV-63 VZV-66.1 VZV-9	4	36	1	36	19
7420	ORF 10	CFDP1	Craniofacial development protein 1	Q9UEE9	TRUE	FALSE	TRUE	-	not significant	FALSE	-0.506485	3.3953e-05	0.00140285	GFP VZV-12 VZV-32 VZV-4 VZV-49 VZV-63 VZV-66.1 VZV-9	4	32	4	32	12
6942	ORF 10	FN3KRP	Ketosamine-3-kinase	Q9HA64;I3L2G3	TRUE	FALSE	TRUE	-	not significant	FALSE	-0.74642	3.3953e-05	0.00140285	GFP VZV-12 VZV-32 VZV-4 VZV-49 VZV-63 VZV-66.1 VZV-9	4	32	4	30	8
6748	ORF 10	KLC2	Kinesin light chain 2	Q9H0B6;A8MZ87	TRUE	FALSE	TRUE	-	not significant	FALSE	-0.682255	3.3953e-05	0.00140285	GFP VZV-32 VZV-38 VZV-49 VZV-61 VZV-63 VZV-66.1 VZV-9	4	32	4	32	24
6611	ORF 10	IFT27	Intraflagellar transport protein 27 homolog	Q9BW83;F5GZ09;H0Y6C7	TRUE	FALSE	TRUE	-	not significant	FALSE	-0.745836	3.3953e-05	0.00140285	GFP VZV-12 VZV-32 VZV-38 VZV-4 VZV-61 VZV-63 VZV-66.1	4	32	4	32	10
6576	ORF 10	MRI1	Methylthioribose-1-phosphate isomerase	Q9BV20	TRUE	FALSE	TRUE	-	not significant	FALSE	-0.73752	3.3953e-05	0.00140285	GFP VZV-12 VZV-32 VZV-38 VZV-49 VZV-63 VZV-66.1 VZV-9	4	32	4	32	18
6544	ORF 10	FSD1	Fibronectin type III and SPRY domain-containing protein 1	Q9BTV5;M0R366	TRUE	FALSE	TRUE	-	not significant	FALSE	-0.674944	3.3953e-05	0.00140285	GFP VZV-12 VZV-32 VZV-4 VZV-49 VZV-63 VZV-66.1 VZV-9	4	32	4	32	22
6496	ORF 10	GINS4	DNA replication complex GINS protein SLD5;DNA replication complex GINS protein SLD5, N-terminally processed;DNA replication complex GINS protein SLD5	Q9BRT9;E5RFF9	TRUE	FALSE	TRUE	-	not significant	FALSE	-0.765125	3.3953e-05	0.00140285	GFP VZV-12 VZV-32 VZV-38 VZV-49 VZV-63 VZV-66.1 VZV-9	4	32	4	32	13
6240	ORF 10	PBK	Lymphokine-activated killer T-cell-originated protein kinase	Q96KB5;E5RFX4	TRUE	FALSE	TRUE	-	not significant	FALSE	-0.815633	3.3953e-05	0.00140285	GFP VZV-12 VZV-32 VZV-38 VZV-49 VZV-61 VZV-63 VZV-9	4	32	4	32	17
6092	ORF 10	CMBL	Carboxymethylenebutenolidase homolog	Q96DG6	TRUE	FALSE	TRUE	-	not significant	FALSE	-0.727619	2.18842e-05	0.00140285	GFP VZV-12 VZV-32 VZV-4 VZV-49 VZV-61 VZV-63 VZV-66.1 VZV-9	4	36	4	36	14
5976	ORF 10	KAT5	Histone acetyltransferase KAT5;Histone acetyltransferase	Q92993;E9PJI1	TRUE	FALSE	TRUE	+	not significant	FALSE	0.562887	3.3953e-05	0.00140285	GFP VZV-32 VZV-38 VZV-4 VZV-49 VZV-61 VZV-63 VZV-9	4	32	4	19	8
5943	ORF 10	SYN2	Synapsin-2	Q92777	TRUE	TRUE	TRUE	-	not significant	FALSE	-1.19597	3.3953e-05	0.00140285	GFP VZV-12 VZV-32 VZV-4 VZV-49 VZV-63 VZV-66.1 VZV-9	4	32	4	32	11
5827	ORF 10	NAT14	N-acetyltransferase 14	Q8WUY8;M0R1E3	TRUE	FALSE	TRUE	+	#N/A	#N/A	0.698009	3.3953e-05	0.00140285	GFP VZV-12 VZV-32 VZV-4 VZV-49 VZV-63 VZV-66.1 VZV-9	4	32	4	29	5
5711	ORF 10	NCOA7	Nuclear receptor coactivator 7	Q8NI08	TRUE	FALSE	TRUE	-	not significant	FALSE	-0.514779	3.3953e-05	0.00140285	GFP VZV-32 VZV-4 VZV-49 VZV-61 VZV-63 VZV-66.1 VZV-9	4	32	4	32	40
5354	ORF 10	NIT1	Nitrilase homolog 1	Q86X76	TRUE	FALSE	TRUE	-	not significant	FALSE	-0.827272	3.3953e-05	0.00140285	GFP VZV-12 VZV-38 VZV-4 VZV-49 VZV-61 VZV-66.1 VZV-9	4	32	3	32	14
5349	ORF 10	NR2C2AP	Nuclear receptor 2C2-associated protein	Q86WQ0	TRUE	TRUE	TRUE	-	not significant	FALSE	-1.03687	2.18842e-05	0.00140285	GFP VZV-12 VZV-32 VZV-4 VZV-49 VZV-61 VZV-63 VZV-66.1 VZV-9	4	36	4	36	7
5289	ORF 10	DPP9	Dipeptidyl peptidase 9	Q86TI2	TRUE	FALSE	TRUE	-	not significant	FALSE	-0.760173	2.18842e-05	0.00140285	GFP VZV-12 VZV-32 VZV-38 VZV-49 VZV-61 VZV-63 VZV-66.1 VZV-9	4	36	4	35	16
5021	ORF 10	CC2D1A	Coiled-coil and C2 domain-containing protein 1A	Q6P1N0;K7EMP1	TRUE	FALSE	TRUE	-	not significant	FALSE	-0.80332	3.3953e-05	0.00140285	GFP VZV-32 VZV-4 VZV-49 VZV-61 VZV-63 VZV-66.1 VZV-9	4	32	4	32	27
4593	ORF 10	IFI16	Gamma-interferon-inducible protein 16	Q16666	TRUE	FALSE	TRUE	+	down-regulated	FALSE	0.665172	3.3953e-05	0.00140285	GFP VZV-12 VZV-32 VZV-4 VZV-49 VZV-63 VZV-66.1 VZV-9	4	32	4	32	31
4425	ORF 10	GAPVD1	GTPase-activating protein and VPS9 domain-containing protein 1	Q14C86;F8W9S7;C9IZ08;B4DGD8	TRUE	FALSE	TRUE	-	not significant	FALSE	-0.58648	3.3953e-05	0.00140285	GFP VZV-12 VZV-32 VZV-38 VZV-61 VZV-63 VZV-66.1 VZV-9	4	32	4	32	45
4383	ORF 10	MCM6	DNA replication licensing factor MCM6	Q14566	TRUE	FALSE	TRUE	-	not significant	FALSE	-0.572761	3.3953e-05	0.00140285	GFP VZV-12 VZV-32 VZV-38 VZV-49 VZV-63 VZV-66.1 VZV-9	4	32	4	32	59
4367	ORF 10	TRIM25	E3 ubiquitin/ISG15 ligase TRIM25	Q14258;A0A3B3IUA7	TRUE	FALSE	TRUE	-	not significant	FALSE	-0.67342	3.3953e-05	0.00140285	GFP VZV-32 VZV-38 VZV-49 VZV-61 VZV-63 VZV-66.1 VZV-9	4	32	4	32	27
4245	ORF 10	ATM	Serine-protein kinase ATM	Q13315	TRUE	FALSE	TRUE	-	not significant	FALSE	-0.548465	3.3953e-05	0.00140285	GFP VZV-12 VZV-32 VZV-38 VZV-49 VZV-63 VZV-66.1 VZV-9	4	32	4	32	78
4130	ORF 10	PPID	Peptidyl-prolyl cis-trans isomerase D	Q08752	TRUE	FALSE	TRUE	-	not significant	FALSE	-0.515796	3.3953e-05	0.00140285	GFP VZV-12 VZV-32 VZV-38 VZV-49 VZV-63 VZV-66.1 VZV-9	4	32	4	32	22
4103	ORF 10	PRDX1	Peroxiredoxin-1	Q06830;A0A0A0MSI0	TRUE	FALSE	TRUE	-	not significant	FALSE	-0.577926	3.3953e-05	0.00140285	GFP VZV-32 VZV-4 VZV-49 VZV-61 VZV-63 VZV-66.1 VZV-9	4	32	4	32	17
4095	ORF 10	GFPT1	Glutamine--fructose-6-phosphate aminotransferase [isomerizing] 1	Q06210	TRUE	FALSE	TRUE	-	not significant	FALSE	-0.59986	3.3953e-05	0.00140285	GFP VZV-32 VZV-4 VZV-49 VZV-61 VZV-63 VZV-66.1 VZV-9	4	32	4	32	38
4039	ORF 10	TAGLN	Transgelin	Q01995;H0YCU9;E9PJ32	TRUE	TRUE	TRUE	+	#N/A	#N/A	2.67839	2.18842e-05	0.00140285	GFP VZV-12 VZV-32 VZV-4 VZV-49 VZV-61 VZV-63 VZV-66.1 VZV-9	4	36	4	0	11
4033	ORF 10	PFKP	ATP-dependent 6-phosphofructokinase, platelet type	Q01813;B1APP6	TRUE	FALSE	TRUE	-	not significant	FALSE	-0.630356	3.3953e-05	0.00140285	GFP VZV-32 VZV-38 VZV-49 VZV-61 VZV-63 VZV-66.1 VZV-9	4	32	4	32	34
3945	ORF 10	PSPH	Phosphoserine phosphatase	P78330;C9JBI3	TRUE	FALSE	TRUE	-	not significant	FALSE	-0.808971	3.3953e-05	0.00140285	GFP VZV-32 VZV-4 VZV-49 VZV-61 VZV-63 VZV-66.1 VZV-9	4	32	4	32	13
3908	ORF 10	TRA2B	Transformer-2 protein homolog beta	P62995;H7BXF3	TRUE	FALSE	TRUE	+	not significant	FALSE	0.532428	3.3953e-05	0.00140285	GFP VZV-12 VZV-32 VZV-38 VZV-61 VZV-63 VZV-66.1 VZV-9	4	32	4	32	23
3742	ORF 10	MAZ	Myc-associated zinc finger protein	P56270;I3L2Z5;A0A087WWR2	TRUE	FALSE	TRUE	+	not significant	FALSE	0.941075	2.18842e-05	0.00140285	GFP VZV-12 VZV-32 VZV-38 VZV-4 VZV-49 VZV-61 VZV-66.1 VZV-9	4	36	4	36	7
3714	ORF 10	SLC12A2	Solute carrier family 12 member 2	P55011;G3XAL9	TRUE	FALSE	TRUE	+	not significant	FALSE	0.702723	3.3953e-05	0.00140285	GFP VZV-12 VZV-32 VZV-38 VZV-61 VZV-63 VZV-66.1 VZV-9	4	32	4	22	16
3698	ORF 10	YARS	Tyrosine--tRNA ligase, cytoplasmic;Tyrosine--tRNA ligase, cytoplasmic, N-terminally processed;Tyrosine--tRNA ligase	P54577;A0A0C4DGZ5	TRUE	FALSE	TRUE	-	not significant	FALSE	-0.566344	3.3953e-05	0.00140285	GFP VZV-32 VZV-38 VZV-4 VZV-49 VZV-61 VZV-63 VZV-9	4	32	4	32	43
3591	ORF 10	ANXA11	Annexin A11	P50995	TRUE	FALSE	TRUE	-	not significant	FALSE	-0.633303	3.3953e-05	0.00140285	GFP VZV-32 VZV-38 VZV-4 VZV-49 VZV-61 VZV-63 VZV-66.1	4	32	4	32	20
3520	ORF 10	DHPS	Deoxyhypusine synthase	P49366;A0A087WZK0	TRUE	FALSE	TRUE	-	not significant	FALSE	-0.701366	3.3953e-05	0.00140285	GFP VZV-32 VZV-38 VZV-49 VZV-61 VZV-63 VZV-66.1 VZV-9	4	32	4	32	16
3447	ORF 10	CBX5	Chromobox protein homolog 5	P45973	TRUE	FALSE	TRUE	+	not significant	FALSE	0.527345	3.3953e-05	0.00140285	GFP VZV-32 VZV-38 VZV-4 VZV-49 VZV-61 VZV-66.1 VZV-9	4	32	4	32	14
3437	ORF 10	MCAM	Cell surface glycoprotein MUC18	P43121	TRUE	TRUE	TRUE	-	not significant	FALSE	-1.13292	3.3953e-05	0.00140285	GFP VZV-12 VZV-32 VZV-49 VZV-61 VZV-63 VZV-66.1 VZV-9	4	32	2	31	22
3355	ORF 10	PGM1	Phosphoglucomutase-1	P36871;A0A3B3ITK7	TRUE	FALSE	TRUE	-	not significant	FALSE	-0.843966	3.3953e-05	0.00140285	GFP VZV-32 VZV-38 VZV-49 VZV-61 VZV-63 VZV-66.1 VZV-9	4	32	4	32	30
3314	ORF 10	CTNNA1	Catenin alpha-1	P35221;G3XAM7	TRUE	FALSE	TRUE	+	not significant	FALSE	0.525814	3.3953e-05	0.00140285	GFP VZV-12 VZV-32 VZV-4 VZV-49 VZV-63 VZV-66.1 VZV-9	4	32	4	32	53
3302	ORF 10	MCM5	DNA replication licensing factor MCM5;DNA helicase	P33992;B1AHB1	TRUE	FALSE	TRUE	-	not significant	FALSE	-0.592048	3.3953e-05	0.00140285	GFP VZV-12 VZV-32 VZV-38 VZV-49 VZV-63 VZV-66.1 VZV-9	4	32	4	32	63
3249	ORF 10	PPP2R1B	Serine/threonine-protein phosphatase 2A 65 kDa regulatory subunit A beta isoform	P30154	TRUE	FALSE	TRUE	-	not significant	FALSE	-0.611684	3.3953e-05	0.00140285	GFP VZV-32 VZV-38 VZV-49 VZV-61 VZV-63 VZV-66.1 VZV-9	4	32	4	32	20
3207	ORF 10	GSTM2	Glutathione S-transferase Mu 2	P28161;E9PHN6;F6XZQ7;E9PHN7;E9PLF1	TRUE	FALSE	TRUE	-	not significant	FALSE	-0.631068	3.3953e-05	0.00140285	GFP VZV-12 VZV-32 VZV-38 VZV-4 VZV-49 VZV-63 VZV-66.1	4	32	4	32	14
3054	ORF 10	CDH2	Cadherin-2	P19022	TRUE	FALSE	TRUE	+	not significant	FALSE	0.587995	3.3953e-05	0.00140285	GFP VZV-12 VZV-32 VZV-4 VZV-49 VZV-63 VZV-66.1 VZV-9	4	32	4	32	26
2971	ORF 10	GLUL	Glutamine synthetase	P15104	TRUE	FALSE	TRUE	-	not significant	FALSE	-0.994087	3.3953e-05	0.00140285	GFP VZV-12 VZV-32 VZV-38 VZV-49 VZV-61 VZV-63 VZV-9	4	32	4	32	18
2969	ORF 10	JUP	Junction plakoglobin	P14923	TRUE	FALSE	TRUE	+	not significant	FALSE	0.557103	3.3953e-05	0.00140285	GFP VZV-12 VZV-32 VZV-4 VZV-49 VZV-63 VZV-66.1 VZV-9	4	32	4	32	37
2921	ORF 10	IMPDH2	Inosine-5-monophosphate dehydrogenase 2	P12268;H0Y4R1	TRUE	FALSE	TRUE	-	not significant	FALSE	-0.576061	3.3953e-05	0.00140285	GFP VZV-12 VZV-32 VZV-38 VZV-49 VZV-63 VZV-66.1 VZV-9	4	32	4	32	29
2858	ORF 10	CBS	Cystathionine beta-synthase	P0DN79;P35520	TRUE	FALSE	TRUE	-	not significant	FALSE	-0.694067	3.3953e-05	0.00140285	GFP VZV-12 VZV-32 VZV-38 VZV-49 VZV-63 VZV-66.1 VZV-9	4	32	4	32	31
2841	ORF 10	ALDOC	Fructose-bisphosphate aldolase C;Fructose-bisphosphate aldolase	P09972;A8MVZ9;J3KSV6;J3QKP5;C9J8F3	TRUE	FALSE	TRUE	-	not significant	FALSE	-0.507848	3.3953e-05	0.00140285	GFP VZV-32 VZV-38 VZV-4 VZV-49 VZV-61 VZV-63 VZV-66.1	4	32	4	32	24
2803	ORF 10	ASNS	Asparagine synthetase [glutamine-hydrolyzing]	P08243;F8WEJ5	TRUE	FALSE	TRUE	-	up-regulated	FALSE	-0.917409	3.3953e-05	0.00140285	GFP VZV-38 VZV-4 VZV-49 VZV-61 VZV-63 VZV-66.1 VZV-9	4	32	4	32	33
2797	ORF 10	ANXA6	Annexin A6	P08133	TRUE	FALSE	TRUE	-	not significant	FALSE	-0.665963	3.3953e-05	0.00140285	GFP VZV-32 VZV-38 VZV-4 VZV-49 VZV-61 VZV-63 VZV-66.1	4	32	4	32	56
2769	ORF 10	TH	Tyrosine 3-monooxygenase	P07101	TRUE	FALSE	TRUE	-	not significant	FALSE	-0.850355	3.3953e-05	0.00140285	GFP VZV-12 VZV-32 VZV-4 VZV-49 VZV-61 VZV-63 VZV-9	4	32	4	32	42
2746	ORF 10	ITGB1	Integrin beta-1	P05556	TRUE	FALSE	TRUE	+	down-regulated	FALSE	0.543718	3.3953e-05	0.00140285	GFP VZV-12 VZV-32 VZV-4 VZV-49 VZV-63 VZV-66.1 VZV-9	4	32	4	32	29
2680	ORF 10	ASS1	Argininosuccinate synthase	P00966;Q5T6L6;Q5T6L5	TRUE	FALSE	TRUE	-	not significant	FALSE	-0.925235	3.3953e-05	0.00140285	GFP VZV-32 VZV-38 VZV-4 VZV-49 VZV-61 VZV-63 VZV-66.1	4	32	4	32	25
2670	ORF 10	HPRT1	Hypoxanthine-guanine phosphoribosyltransferase	P00492	TRUE	FALSE	TRUE	-	not significant	FALSE	-0.54262	3.3953e-05	0.00140285	GFP VZV-12 VZV-32 VZV-38 VZV-49 VZV-63 VZV-66.1 VZV-9	4	32	4	32	13
2621	ORF 10	HSPA4L	Heat shock 70 kDa protein 4L	O95757;E9PDE8;D6RJ96	TRUE	FALSE	TRUE	-	not significant	FALSE	-0.786245	3.3953e-05	0.00140285	GFP VZV-12 VZV-32 VZV-4 VZV-49 VZV-63 VZV-66.1 VZV-9	4	32	4	32	41
2517	ORF 10	SEC24D	Protein transport protein Sec24D	O94855;E9PDM8;E9PC44	TRUE	FALSE	TRUE	-	not significant	FALSE	-0.576144	3.3953e-05	0.00140285	GFP VZV-32 VZV-38 VZV-49 VZV-61 VZV-63 VZV-66.1 VZV-9	4	32	4	32	32
2494	ORF 10	SCGN	Secretagogin	O76038	TRUE	TRUE	TRUE	+	#N/A	#N/A	1.51727	3.3953e-05	0.00140285	GFP VZV-12 VZV-32 VZV-38 VZV-4 VZV-61 VZV-63 VZV-66.1	4	32	4	17	12
2462	ORF 10	RNASEH2A	Ribonuclease H2 subunit A	O75792	TRUE	FALSE	TRUE	-	not significant	FALSE	-0.514639	3.3953e-05	0.00140285	GFP VZV-12 VZV-32 VZV-38 VZV-49 VZV-63 VZV-66.1 VZV-9	4	32	4	32	18
2216	ORF 10	HSPA12A	Heat shock 70 kDa protein 12A	O43301;A0A1B0GTF3	TRUE	TRUE	TRUE	-	not significant	FALSE	-1.63576	3.3953e-05	0.00140285	GFP VZV-12 VZV-32 VZV-4 VZV-49 VZV-63 VZV-66.1 VZV-9	4	32	4	32	31
2137	ORF 10	PFAS	Phosphoribosylformylglycinamidine synthase	O15067	TRUE	FALSE	TRUE	-	not significant	FALSE	-0.541246	3.3953e-05	0.00140285	GFP VZV-12 VZV-32 VZV-38 VZV-49 VZV-63 VZV-66.1 VZV-9	4	32	4	32	59
2033	ORF 10	EXOC5	Exocyst complex component 5	O00471;A0A0A0MSI8;F8W9B8	TRUE	FALSE	TRUE	-	not significant	FALSE	-0.516325	3.3953e-05	0.00140285	GFP VZV-12 VZV-32 VZV-38 VZV-49 VZV-61 VZV-66.1 VZV-9	4	32	4	32	23
1228	ORF 10	ENPP2	Ectonucleotide pyrophosphatase/phosphodiesterase family member 2	E7EUF1;Q13822;E5RIA2	TRUE	TRUE	TRUE	-	down-regulated	TRUE	-1.12252	3.3953e-05	0.00140285	GFP VZV-12 VZV-32 VZV-4 VZV-49 VZV-61 VZV-66.1 VZV-9	4	32	3	32	34
1167	ORF 10	TATDN1	Putative deoxyribonuclease TATDN1	E5RG17;Q6P1N9;G5EA19;U3KQS5;A0A0D9SGD3;E5RGF2;H0YBX2	TRUE	FALSE	TRUE	-	not significant	FALSE	-0.771141	3.3953e-05	0.00140285	GFP VZV-12 VZV-32 VZV-38 VZV-49 VZV-61 VZV-66.1 VZV-9	4	32	4	32	16
974	ORF 10	ARVCF	Armadillo repeat protein deleted in velo-cardio-facial syndrome	C9JJX6;E9PDC3;O00192	TRUE	FALSE	TRUE	+	not significant	FALSE	0.618975	3.3953e-05	0.00140285	GFP VZV-32 VZV-4 VZV-49 VZV-61 VZV-63 VZV-66.1 VZV-9	4	32	4	31	24
774	ORF 10	DRG2	Developmentally-regulated GTP-binding protein 2	A8MZF9;P55039;J3QRI9	TRUE	FALSE	TRUE	-	not significant	FALSE	-0.759256	3.3953e-05	0.00140285	GFP VZV-12 VZV-32 VZV-4 VZV-49 VZV-63 VZV-66.1 VZV-9	4	32	4	31	15
736	ORF 10	METTL15	Probable methyltransferase-like protein 15	A6NJ78;A0A0U1RR76	TRUE	FALSE	TRUE	+	not significant	FALSE	0.51758	3.3953e-05	0.00140285	GFP VZV-12 VZV-32 VZV-38 VZV-49 VZV-63 VZV-66.1 VZV-9	4	32	4	23	12
663	ORF 10	ESYT2	Extended synaptotagmin-2	A0A499FIX8;H7BXI1;A0A087WXU3;A0FGR8	TRUE	FALSE	TRUE	+	not significant	FALSE	0.570981	3.3953e-05	0.00140285	GFP VZV-32 VZV-38 VZV-4 VZV-49 VZV-61 VZV-63 VZV-66.1	4	32	4	29	23
505	ORF 10	CTNNB1	Catenin beta-1	A0A2R8Y804;A0A2R8Y543;A0A2R8YCH5;A0A2R8Y5A3;P35222;B4DGU4;A0A2R8Y7Z0;A0A2R8Y750;A0A2R8Y5C3;A0A2R8Y5Z1;A0A2R8Y6G0	TRUE	FALSE	TRUE	+	not significant	FALSE	0.813504	3.3953e-05	0.00140285	GFP VZV-12 VZV-32 VZV-4 VZV-49 VZV-63 VZV-66.1 VZV-9	4	32	4	32	30
398	ORF 10	DNM1	Dynamin-1	Q05193;A0A0U1RQP1;A0A0D9SFB1	TRUE	FALSE	TRUE	-	not significant	FALSE	-0.740018	3.3953e-05	0.00140285	GFP VZV-12 VZV-32 VZV-4 VZV-49 VZV-63 VZV-66.1 VZV-9	4	32	4	32	33
248	ORF 10	ACE	Angiotensin-converting enzyme;Angiotensin-converting enzyme, soluble form	A0A0A0MSN4;P12821;F6X3S4	TRUE	TRUE	TRUE	+	#N/A	#N/A	2.1144	3.3953e-05	0.00140285	GFP VZV-12 VZV-32 VZV-4 VZV-49 VZV-61 VZV-63 VZV-9	4	32	4	20	21
246	ORF 10	GPSM1	G-protein-signaling modulator 1	A0A0A0MSK4;A0A0A0MRC4;Q86YR5;A0A087WVF5	TRUE	FALSE	TRUE	-	not significant	FALSE	-0.568349	3.3953e-05	0.00140285	GFP VZV-12 VZV-32 VZV-4 VZV-49 VZV-63 VZV-66.1 VZV-9	4	32	4	32	31
53	ORF 10	GPX1	Glutathione peroxidase;Glutathione peroxidase 1	A0A087WUQ6;P07203;A0A2R8Y6B6	TRUE	FALSE	TRUE	+	#N/A	#N/A	0.912068	3.3953e-05	0.00140285	GFP VZV-12 VZV-32 VZV-38 VZV-4 VZV-49 VZV-63 VZV-9	4	32	4	17	6
4857	ORF 10	NASP	Nuclear autoantigenic sperm protein	P49321	TRUE	FALSE	FALSE	-	not significant	FALSE	-0.501011	3.3953e-05	0.00140285	GFP VZV-12 VZV-32 VZV-4 VZV-49 VZV-63 VZV-66.1 VZV-9	4	32	4	32	1
2227	ORF 10	ERI3	ERI1 exoribonuclease 3	O43414;H0Y4B0;A0A3B3ISV9	TRUE	TRUE	FALSE	-	not significant	FALSE	-1.48386	3.3953e-05	0.00140285	GFP VZV-12 VZV-32 VZV-38 VZV-4 VZV-61 VZV-66.1 VZV-9	4	32	0	17	10
1919	ORF 10	DNM2	Dynamin-2	P50570	TRUE	FALSE	FALSE	-	not significant	FALSE	-0.52651	3.3953e-05	0.00140285	GFP VZV-32 VZV-4 VZV-49 VZV-61 VZV-63 VZV-66.1 VZV-9	4	32	4	32	3
677	ORF 10	SLMAP	Sarcolemmal membrane-associated protein	A0A590UJK3;Q14BN4;A0A590UJS6;H7C3M8;H7BZK0;B7Z964;A0A590UJU9	TRUE	TRUE	FALSE	+	not significant	FALSE	2.18549	3.3953e-05	0.00140285	GFP VZV-32 VZV-38 VZV-4 VZV-49 VZV-61 VZV-63 VZV-9	4	32	2	16	14
2706	ORF 10	CSTB	Cystatin-B	P04080;A0A1W2PQG6	TRUE	FALSE	TRUE	-	not significant	FALSE	-0.563284	4.37685e-05	0.00177092	GFP VZV-12 VZV-32 VZV-38 VZV-49 VZV-61 VZV-63 VZV-66.1 VZV-9	4	36	4	36	8
7435	ORF 10	WARS2	Tryptophan--tRNA ligase, mitochondrial	Q9UGM6	TRUE	FALSE	TRUE	+	not significant	FALSE	0.777051	6.7906e-05	0.00202396	GFP VZV-32 VZV-4 VZV-49 VZV-61 VZV-63 VZV-66.1 VZV-9	4	32	4	32	12
7325	ORF 10	ADAM22	Disintegrin and metalloproteinase domain-containing protein 22	Q9P0K1;F8WAD8	TRUE	TRUE	TRUE	+	not significant	FALSE	1.04943	6.7906e-05	0.00202396	GFP VZV-12 VZV-32 VZV-4 VZV-49 VZV-63 VZV-66.1 VZV-9	4	32	4	22	10
7315	ORF 10	THYN1	Thymocyte nuclear protein 1	Q9P016	TRUE	FALSE	TRUE	-	not significant	FALSE	-0.625285	6.7906e-05	0.00202396	GFP VZV-12 VZV-32 VZV-4 VZV-49 VZV-61 VZV-66.1 VZV-9	4	32	4	32	13
7015	ORF 10	SSU72	RNA polymerase II subunit A C-terminal domain phosphatase SSU72	Q9NP77	TRUE	FALSE	TRUE	-	not significant	FALSE	-0.996335	6.7906e-05	0.00202396	GFP VZV-12 VZV-32 VZV-38 VZV-4 VZV-49 VZV-63 VZV-66.1	4	32	2	31	8
6965	ORF 10	AS3MT	Arsenite methyltransferase	Q9HBK9;A0A087WVD4	TRUE	FALSE	TRUE	-	not significant	FALSE	-0.562631	6.7906e-05	0.00202396	GFP VZV-12 VZV-38 VZV-4 VZV-49 VZV-63 VZV-66.1 VZV-9	4	32	4	32	18
6525	ORF 10	NDFIP1	NEDD4 family-interacting protein 1	Q9BT67	TRUE	TRUE	TRUE	+	up-regulated	TRUE	2.90873	6.7906e-05	0.00202396	GFP VZV-12 VZV-32 VZV-49 VZV-61 VZV-63 VZV-66.1 VZV-9	4	32	4	22	4
4751	ORF 10	HERC4	Probable E3 ubiquitin-protein ligase HERC4	Q5GLZ8	TRUE	FALSE	TRUE	-	not significant	FALSE	-0.550461	6.7906e-05	0.00202396	GFP VZV-12 VZV-32 VZV-4 VZV-49 VZV-63 VZV-66.1 VZV-9	4	32	4	32	24
4483	ORF 10	QPRT	Nicotinate-nucleotide pyrophosphorylase [carboxylating]	Q15274;C9JCJ5	TRUE	TRUE	TRUE	-	not significant	FALSE	-1.02105	6.7906e-05	0.00202396	GFP VZV-32 VZV-38 VZV-4 VZV-49 VZV-61 VZV-63 VZV-9	4	32	4	32	9
4368	ORF 10	FLNC	Filamin-C	Q14315	TRUE	FALSE	TRUE	-	not significant	FALSE	-0.760193	6.7906e-05	0.00202396	GFP VZV-32 VZV-38 VZV-4 VZV-49 VZV-61 VZV-63 VZV-66.1	4	32	4	32	80
4114	ORF 10	ARHGAP1	Rho GTPase-activating protein 1	Q07960;H0YE29	TRUE	FALSE	TRUE	-	not significant	FALSE	-0.510891	6.7906e-05	0.00202396	GFP VZV-12 VZV-32 VZV-38 VZV-49 VZV-61 VZV-66.1 VZV-9	4	32	4	32	23
4002	ORF 10	RBM3	RNA-binding protein 3	P98179	TRUE	FALSE	TRUE	+	not significant	FALSE	0.500931	6.7906e-05	0.00202396	GFP VZV-32 VZV-38 VZV-4 VZV-49 VZV-61 VZV-63 VZV-66.1	4	32	4	32	8
3770	ORF 10	MTPN	Myotrophin	P58546	TRUE	FALSE	TRUE	-	not significant	FALSE	-0.604656	6.7906e-05	0.00202396	GFP VZV-12 VZV-32 VZV-38 VZV-49 VZV-63 VZV-66.1 VZV-9	4	32	4	32	10
3766	ORF 10	EEFSEC	Selenocysteine-specific elongation factor	P57772;C9J8T0	TRUE	FALSE	TRUE	-	not significant	FALSE	-0.528665	6.7906e-05	0.00202396	GFP VZV-32 VZV-38 VZV-4 VZV-49 VZV-63 VZV-66.1 VZV-9	4	32	4	32	31
3569	ORF 10	CRIP1	Cysteine-rich protein 1	P50238;K4DIB9;H3BRQ4	TRUE	TRUE	TRUE	+	not significant	FALSE	1.05088	6.7906e-05	0.00202396	GFP VZV-12 VZV-32 VZV-38 VZV-49 VZV-63 VZV-66.1 VZV-9	4	32	4	28	5
3320	ORF 10	RPA3	Replication protein A 14 kDa subunit	P35244	TRUE	FALSE	TRUE	-	not significant	FALSE	-0.825019	6.7906e-05	0.00202396	GFP VZV-12 VZV-32 VZV-38 VZV-49 VZV-63 VZV-66.1 VZV-9	4	32	4	32	13
3292	ORF 10	ACSL1	Long-chain-fatty-acid--CoA ligase 1	P33121;E7EPM6;B7Z3Z9;D6RER0	TRUE	FALSE	TRUE	-	not significant	FALSE	-0.70083	6.7906e-05	0.00202396	GFP VZV-32 VZV-4 VZV-49 VZV-61 VZV-63 VZV-66.1 VZV-9	4	32	4	32	35
3245	ORF 10	CMPK1	UMP-CMP kinase	P30085;Q5T0D2;A0A494BXC7	TRUE	FALSE	TRUE	-	not significant	FALSE	-0.552326	6.7906e-05	0.00202396	GFP VZV-32 VZV-38 VZV-4 VZV-49 VZV-61 VZV-63 VZV-9	4	32	4	32	14
3205	ORF 10	PSMB6	Proteasome subunit beta type-6;Proteasome subunit beta type	P28072;A0A087X2I4	TRUE	FALSE	TRUE	-	not significant	FALSE	-0.531955	6.7906e-05	0.00202396	GFP VZV-12 VZV-38 VZV-4 VZV-49 VZV-63 VZV-66.1 VZV-9	4	32	4	32	10
3166	ORF 10	DNAJB1	DnaJ homolog subfamily B member 1	P25685;M0R080	TRUE	FALSE	TRUE	-	up-regulated	FALSE	-0.709272	6.7906e-05	0.00202396	GFP VZV-32 VZV-4 VZV-49 VZV-61 VZV-63 VZV-66.1 VZV-9	4	32	4	32	21
3090	ORF 10	GSTM3	Glutathione S-transferase Mu 3	P21266;A0A0A0MTN3	TRUE	FALSE	TRUE	-	not significant	FALSE	-0.634141	6.7906e-05	0.00202396	GFP VZV-12 VZV-32 VZV-38 VZV-49 VZV-63 VZV-66.1 VZV-9	4	32	4	32	17
2779	ORF 10	CAPN1	Calpain-1 catalytic subunit	P07384	TRUE	FALSE	TRUE	-	not significant	FALSE	-0.55692	6.7906e-05	0.00202396	GFP VZV-12 VZV-32 VZV-49 VZV-61 VZV-63 VZV-66.1 VZV-9	4	32	4	32	32
2658	ORF 10	LDHA	L-lactate dehydrogenase A chain	P00338	TRUE	FALSE	TRUE	-	not significant	FALSE	-0.539439	6.7906e-05	0.00202396	GFP VZV-12 VZV-32 VZV-38 VZV-49 VZV-61 VZV-63 VZV-9	4	32	4	32	16
2630	ORF 10	CRYZL1	Quinone oxidoreductase-like protein 1	O95825;A6NMA8;A6NND8;A6NHJ8;C9JAL0;F8WF64;C9K0F7;C9JZK8	TRUE	FALSE	TRUE	-	not significant	FALSE	-0.613005	6.7906e-05	0.00202396	GFP VZV-12 VZV-32 VZV-38 VZV-61 VZV-63 VZV-66.1 VZV-9	4	32	4	31	11
2490	ORF 10	GLRX3	Glutaredoxin-3	O76003	TRUE	FALSE	TRUE	-	not significant	FALSE	-0.500424	6.7906e-05	0.00202396	GFP VZV-12 VZV-32 VZV-38 VZV-49 VZV-63 VZV-66.1 VZV-9	4	32	4	32	19
2402	ORF 10	VPS4B	Vacuolar protein sorting-associated protein 4B	O75351	TRUE	FALSE	TRUE	-	not significant	FALSE	-0.847884	6.7906e-05	0.00202396	GFP VZV-32 VZV-38 VZV-4 VZV-49 VZV-63 VZV-66.1 VZV-9	4	32	4	31	11
2378	ORF 10	CPNE3	Copine-3	O75131;A0A087WYQ3	TRUE	FALSE	TRUE	-	not significant	FALSE	-0.586894	6.7906e-05	0.00202396	GFP VZV-32 VZV-4 VZV-49 VZV-61 VZV-63 VZV-66.1 VZV-9	4	32	4	32	23
2047	ORF 10	PIR	Pirin	O00625	TRUE	FALSE	TRUE	-	not significant	FALSE	-0.854554	6.7906e-05	0.00202396	GFP VZV-32 VZV-38 VZV-49 VZV-61 VZV-63 VZV-66.1 VZV-9	4	32	4	32	16
1749	ORF 10	ZPR1	Zinc finger protein ZPR1	H7C0E5;O75312;H7BZM7	TRUE	FALSE	TRUE	-	not significant	FALSE	-0.504244	6.7906e-05	0.00202396	GFP VZV-12 VZV-32 VZV-38 VZV-49 VZV-63 VZV-66.1 VZV-9	4	32	4	32	19
962	ORF 10	PCYT1A	Choline-phosphate cytidylyltransferase A	C9JEJ2;P49585;C9J050;H7C1T3	TRUE	FALSE	TRUE	-	not significant	FALSE	-0.50609	6.7906e-05	0.00202396	GFP VZV-12 VZV-32 VZV-38 VZV-4 VZV-49 VZV-63 VZV-9	4	32	4	32	18
74	ORF 10	SH3GLB1	Endophilin-B1	A0A087WW40;Q9Y371	TRUE	FALSE	TRUE	-	not significant	FALSE	-0.510407	6.7906e-05	0.00202396	GFP VZV-32 VZV-4 VZV-49 VZV-61 VZV-63 VZV-66.1 VZV-9	4	32	4	31	16
2251	ORF 10	RGS10	Regulator of G-protein signaling 10	O43665	TRUE	FALSE	FALSE	-	not significant	FALSE	-0.610799	6.7906e-05	0.00202396	GFP VZV-12 VZV-38 VZV-4 VZV-49 VZV-63 VZV-66.1 VZV-9	4	32	3	19	5
6769	ORF 10	C11orf54	Ester hydrolase C11orf54	Q9H0W9;A0A087WT99;E9PQS1;E9PPB5;E9PJU8	TRUE	FALSE	TRUE	-	not significant	FALSE	-0.764196	8.75369e-05	0.00256983	GFP VZV-12 VZV-32 VZV-4 VZV-49 VZV-61 VZV-63 VZV-66.1 VZV-9	4	36	4	33	5
3663	ORF 10	BLVRA	Biliverdin reductase A	P53004	TRUE	FALSE	TRUE	-	not significant	FALSE	-0.542858	8.75369e-05	0.00256983	GFP VZV-12 VZV-32 VZV-4 VZV-49 VZV-61 VZV-63 VZV-66.1 VZV-9	4	36	4	36	19
8123	ORF 10	PSIP1	NA	V9GYT7	TRUE	TRUE	TRUE	+	not significant	FALSE	1.84919	0.000135812	0.00305635	GFP VZV-12 VZV-38 VZV-4 VZV-49 VZV-61 VZV-63 VZV-9	4	32	4	9	3
7609	ORF 10	PACSIN2	Protein kinase C and casein kinase substrate in neurons protein 2	Q9UNF0	TRUE	FALSE	TRUE	-	not significant	FALSE	-0.521395	0.000135812	0.00305635	GFP VZV-32 VZV-38 VZV-49 VZV-61 VZV-63 VZV-66.1 VZV-9	4	32	4	32	15
7568	ORF 10	KIDINS220	Kinase D-interacting substrate of 220 kDa	Q9ULH0;E9PH70;A0A1W2PPB7;H0Y8E4	TRUE	FALSE	TRUE	+	not significant	FALSE	0.63083	0.000135812	0.00305635	GFP VZV-12 VZV-32 VZV-4 VZV-49 VZV-61 VZV-66.1 VZV-9	4	32	4	32	49
6900	ORF 10	NT5DC2	5-nucleotidase domain-containing protein 2	Q9H857	TRUE	FALSE	TRUE	+	not significant	FALSE	0.760624	0.000135812	0.00305635	GFP VZV-12 VZV-32 VZV-4 VZV-49 VZV-63 VZV-66.1 VZV-9	4	32	4	32	23
6714	ORF 10	CEP44	Centrosomal protein of 44 kDa	Q9C0F1;D6RGX6;D6RC25	TRUE	FALSE	TRUE	-	not significant	FALSE	-0.694912	0.000135812	0.00305635	GFP VZV-12 VZV-32 VZV-4 VZV-49 VZV-63 VZV-66.1 VZV-9	4	32	4	32	17
6479	ORF 10	CPPED1	Serine/threonine-protein phosphatase CPPED1	Q9BRF8	TRUE	FALSE	TRUE	-	not significant	FALSE	-0.710282	0.000135812	0.00305635	GFP VZV-12 VZV-32 VZV-38 VZV-49 VZV-63 VZV-66.1 VZV-9	4	32	4	32	13
6472	ORF 10	ACBD6	Acyl-CoA-binding domain-containing protein 6	Q9BR61;A0A2R8Y544	TRUE	FALSE	TRUE	-	not significant	FALSE	-0.809523	0.000135812	0.00305635	GFP VZV-32 VZV-38 VZV-4 VZV-61 VZV-63 VZV-66.1 VZV-9	4	32	4	32	9
6390	ORF 10	PLIN2	Perilipin-2	Q99541	TRUE	FALSE	TRUE	-	not significant	FALSE	-0.787222	0.000135812	0.00305635	GFP VZV-12 VZV-32 VZV-4 VZV-49 VZV-63 VZV-66.1 VZV-9	4	32	4	32	23
6323	ORF 10	SNX18	Sorting nexin-18	Q96RF0	TRUE	FALSE	TRUE	-	not significant	FALSE	-0.906482	0.000135812	0.00305635	GFP VZV-12 VZV-32 VZV-4 VZV-49 VZV-61 VZV-66.1 VZV-9	4	32	4	32	15
6322	ORF 10	NACC1	Nucleus accumbens-associated protein 1	Q96RE7	TRUE	FALSE	TRUE	-	not significant	FALSE	-0.700967	0.000135812	0.00305635	GFP VZV-12 VZV-32 VZV-38 VZV-61 VZV-63 VZV-66.1 VZV-9	4	32	4	32	15
5001	ORF 10	SLC25A24	Calcium-binding mitochondrial carrier protein SCaMC-1	Q6NUK1	TRUE	FALSE	TRUE	-	not significant	FALSE	-0.5245	0.000135812	0.00305635	GFP VZV-32 VZV-4 VZV-49 VZV-61 VZV-63 VZV-66.1 VZV-9	4	32	4	32	27
4620	ORF 10	INF2	Inverted formin-2	Q27J81;A0A0A0MQU1	TRUE	FALSE	TRUE	-	not significant	FALSE	-0.556048	0.000135812	0.00305635	GFP VZV-32 VZV-4 VZV-49 VZV-61 VZV-63 VZV-66.1 VZV-9	4	32	4	32	35
4496	ORF 10	TOMM20	Mitochondrial import receptor subunit TOM20 homolog	Q15388	TRUE	FALSE	TRUE	+	not significant	FALSE	0.510374	0.000135812	0.00305635	GFP VZV-12 VZV-32 VZV-38 VZV-4 VZV-49 VZV-63 VZV-66.1	4	32	4	32	6
4306	ORF 10	CUL4A	Cullin-4A	Q13619;A0A0A0MR50	TRUE	FALSE	TRUE	+	not significant	FALSE	0.510678	0.000135812	0.00305635	GFP VZV-32 VZV-4 VZV-49 VZV-61 VZV-63 VZV-66.1 VZV-9	4	32	4	32	26
4296	ORF 10	GPR50	Melatonin-related receptor	Q13585	TRUE	FALSE	TRUE	+	down-regulated	FALSE	0.803707	0.000135812	0.00305635	GFP VZV-32 VZV-38 VZV-4 VZV-49 VZV-63 VZV-66.1 VZV-9	4	32	4	31	12
4271	ORF 10	OS9	Protein OS-9	Q13438;B4E321	TRUE	TRUE	TRUE	+	not significant	FALSE	1.51224	0.000135812	0.00305635	GFP VZV-12 VZV-32 VZV-38 VZV-49 VZV-63 VZV-66.1 VZV-9	4	32	4	4	5
3506	ORF 10	POLD2	DNA polymerase delta subunit 2	P49005;A0A087WWF6;F8W8R3;C9JLE1;C9IZD2;C9J8Z7	TRUE	FALSE	TRUE	-	not significant	FALSE	-0.536904	0.000135812	0.00305635	GFP VZV-32 VZV-4 VZV-49 VZV-61 VZV-63 VZV-66.1 VZV-9	4	32	4	32	18
3457	ORF 10	CRK	Adapter molecule crk	P46108;I3L297	TRUE	FALSE	TRUE	-	not significant	FALSE	-0.538343	0.000135812	0.00305635	GFP VZV-12 VZV-32 VZV-38 VZV-49 VZV-63 VZV-66.1 VZV-9	4	32	4	32	17
3369	ORF 10	RBMX	RNA-binding motif protein, X chromosome;RNA-binding motif protein, X chromosome, N-terminally processed	P38159;H3BT71;H0Y6E7;H3BUY5	TRUE	FALSE	TRUE	+	not significant	FALSE	0.539865	0.000135812	0.00305635	GFP VZV-12 VZV-32 VZV-38 VZV-61 VZV-63 VZV-66.1 VZV-9	4	32	4	32	51
3364	ORF 10	FDFT1	Squalene synthase	P37268;E9PNM1;A0A1W2PQ47	TRUE	FALSE	TRUE	+	not significant	FALSE	0.695918	0.000135812	0.00305635	GFP VZV-12 VZV-38 VZV-4 VZV-49 VZV-61 VZV-63 VZV-9	4	32	4	32	27
3244	ORF 10	ECHS1	Enoyl-CoA hydratase, mitochondrial	P30084	TRUE	FALSE	TRUE	+	not significant	FALSE	0.531879	0.000135812	0.00305635	GFP VZV-12 VZV-32 VZV-38 VZV-49 VZV-61 VZV-63 VZV-66.1	4	32	4	32	17
3221	ORF 10	IMPA1	Inositol monophosphatase 1	P29218;H0YBL1;E5RIP7;E5RG13	TRUE	FALSE	TRUE	-	not significant	FALSE	-0.545901	0.000135812	0.00305635	GFP VZV-32 VZV-38 VZV-49 VZV-61 VZV-63 VZV-66.1 VZV-9	4	32	4	32	13
3138	ORF 10	MCC	Colorectal mutant cancer protein	P23508;D6REY2;A0A096LNU0	TRUE	FALSE	TRUE	-	not significant	FALSE	-0.98374	0.000135812	0.00305635	GFP VZV-12 VZV-32 VZV-38 VZV-61 VZV-63 VZV-66.1 VZV-9	4	32	3	25	17
3098	ORF 10	NT5E	5-nucleotidase	P21589	TRUE	TRUE	TRUE	+	#N/A	#N/A	1.24321	0.000135812	0.00305635	GFP VZV-12 VZV-32 VZV-4 VZV-49 VZV-63 VZV-66.1 VZV-9	4	32	4	31	15
2945	ORF 10	ETFA	Electron transfer flavoprotein subunit alpha, mitochondrial	P13804;H0YLU7;H0YNX6;H0YK49;H0YL12;H0YKF0	TRUE	FALSE	TRUE	+	not significant	FALSE	0.612073	0.000135812	0.00305635	GFP VZV-12 VZV-32 VZV-38 VZV-49 VZV-61 VZV-63 VZV-9	4	32	4	32	19
2900	ORF 10	LAMP1	Lysosome-associated membrane glycoprotein 1	P11279	TRUE	FALSE	TRUE	+	not significant	FALSE	0.62712	0.000135812	0.00305635	GFP VZV-32 VZV-4 VZV-49 VZV-61 VZV-63 VZV-66.1 VZV-9	4	32	4	32	7
2806	ORF 10	HMBS	Porphobilinogen deaminase	P08397;F5H345;A0A3F2YNY7;A0A3B3IRR1;F5GY90;F5H0P4;F5H226	TRUE	FALSE	TRUE	-	not significant	FALSE	-0.646955	0.000135812	0.00305635	GFP VZV-32 VZV-38 VZV-4 VZV-49 VZV-61 VZV-63 VZV-9	4	32	4	32	18
2431	ORF 10	SRSF10	Serine/arginine-rich splicing factor 10	Q5JRI1;O75494	TRUE	FALSE	TRUE	+	not significant	FALSE	0.637559	0.000135812	0.00305635	GFP VZV-12 VZV-32 VZV-38 VZV-49 VZV-61 VZV-63 VZV-9	4	32	4	32	15
2056	ORF 10	PDXK	Pyridoxal kinase	O00764;F2Z2Y4	TRUE	FALSE	TRUE	-	not significant	FALSE	-0.515017	0.000135812	0.00305635	GFP VZV-32 VZV-38 VZV-49 VZV-61 VZV-63 VZV-66.1 VZV-9	4	32	3	32	12
252	ORF 10	ATP1A3	Sodium/potassium-transporting ATPase subunit alpha-3	M0R116;A0A2R8YEY8;A0A0A0MT26;P13637	TRUE	FALSE	TRUE	+	not significant	FALSE	0.520874	0.000135812	0.00305635	GFP VZV-12 VZV-32 VZV-38 VZV-49 VZV-63 VZV-66.1 VZV-9	4	32	4	32	38
5329	ORF 10	VPS36	Vacuolar protein-sorting-associated protein 36	Q86VN1;A0A3B3ISW7	TRUE	FALSE	TRUE	+	not significant	FALSE	0.59623	0.00015319	0.00336027	GFP VZV-12 VZV-32 VZV-38 VZV-4 VZV-61 VZV-63 VZV-66.1 VZV-9	4	36	4	34	14
4053	ORF 10	FKBP4	Peptidyl-prolyl cis-trans isomerase FKBP4;Peptidyl-prolyl cis-trans isomerase FKBP4, N-terminally processed	Q02790	TRUE	FALSE	TRUE	-	not significant	FALSE	-0.501048	0.00015319	0.00336027	GFP VZV-12 VZV-32 VZV-4 VZV-49 VZV-61 VZV-63 VZV-66.1 VZV-9	4	36	4	36	48
3488	ORF 10	RFX5	DNA-binding protein RFX5	P48382;F8W689	TRUE	TRUE	TRUE	+	not significant	FALSE	1.2488	0.00015319	0.00336027	GFP VZV-12 VZV-32 VZV-38 VZV-49 VZV-61 VZV-63 VZV-66.1 VZV-9	4	36	4	21	17
120	ORF 10	UGP2	UTP--glucose-1-phosphate uridylyltransferase	A0A087WYS1;E7EUC7;Q16851	TRUE	FALSE	TRUE	-	not significant	FALSE	-0.552374	0.00015319	0.00336027	GFP VZV-12 VZV-32 VZV-38 VZV-49 VZV-61 VZV-63 VZV-66.1 VZV-9	4	36	4	36	27
7611	ORF 10	SNX7	Sorting nexin-7	Q9UNH6;E9PNL2	TRUE	TRUE	TRUE	-	not significant	FALSE	-1.23758	0.000237671	0.00442953	GFP VZV-12 VZV-32 VZV-4 VZV-61 VZV-63 VZV-66.1 VZV-9	4	32	3	31	10
7440	ORF 10	HMGXB4	HMG domain-containing protein 4	Q9UGU5;B0QXZ8;B0QXZ9	TRUE	FALSE	TRUE	-	down-regulated	TRUE	-0.59987	0.000237671	0.00442953	GFP VZV-12 VZV-32 VZV-38 VZV-4 VZV-49 VZV-63 VZV-66.1	4	32	2	29	9
7295	ORF 10	IGF2BP1	Insulin-like growth factor 2 mRNA-binding protein 1	Q9NZI8	TRUE	TRUE	TRUE	+	#N/A	#N/A	1.16767	0.000237671	0.00442953	GFP VZV-12 VZV-32 VZV-38 VZV-49 VZV-63 VZV-66.1 VZV-9	4	32	3	12	9
7207	ORF 10	SLTM	SAFB-like transcription modulator	Q9NWH9	TRUE	FALSE	TRUE	+	not significant	FALSE	0.507935	0.000237671	0.00442953	GFP VZV-12 VZV-32 VZV-38 VZV-49 VZV-61 VZV-66.1 VZV-9	4	32	4	32	37
6583	ORF 10	NTMT1	N-terminal Xaa-Pro-Lys N-methyltransferase 1;N-terminal Xaa-Pro-Lys N-methyltransferase 1, N-terminally processed	Q9BV86	TRUE	FALSE	TRUE	-	not significant	FALSE	-0.574682	0.000237671	0.00442953	GFP VZV-32 VZV-38 VZV-4 VZV-49 VZV-61 VZV-63 VZV-9	4	32	4	32	11
6499	ORF 10	GINS3	DNA replication complex GINS protein PSF3	Q9BRX5	TRUE	FALSE	TRUE	-	not significant	FALSE	-0.693998	0.000237671	0.00442953	GFP VZV-12 VZV-32 VZV-4 VZV-49 VZV-63 VZV-66.1 VZV-9	4	32	4	32	10
5903	ORF 10	ELMO1	Engulfment and cell motility protein 1	Q92556	TRUE	FALSE	TRUE	-	not significant	FALSE	-0.58107	0.000237671	0.00442953	GFP VZV-38 VZV-4 VZV-49 VZV-61 VZV-63 VZV-66.1 VZV-9	4	32	3	31	18
5882	ORF 10	LZIC	Protein LZIC	Q8WZA0;K7ES95	TRUE	FALSE	TRUE	-	not significant	FALSE	-0.583005	0.000237671	0.00442953	GFP VZV-12 VZV-32 VZV-4 VZV-49 VZV-63 VZV-66.1 VZV-9	4	32	4	32	12
5123	ORF 10	NFXL1	NF-X1-type zinc finger protein NFXL1	Q6ZNB6	TRUE	FALSE	TRUE	+	not significant	FALSE	0.539126	0.000237671	0.00442953	GFP VZV-12 VZV-32 VZV-4 VZV-49 VZV-63 VZV-66.1 VZV-9	4	32	4	32	27
5092	ORF 10	KDELC1	KDEL motif-containing protein 1	Q6UW63	TRUE	FALSE	TRUE	+	not significant	FALSE	0.831851	0.000237671	0.00442953	GFP VZV-12 VZV-32 VZV-4 VZV-49 VZV-63 VZV-66.1 VZV-9	4	32	4	30	24
3641	ORF 10	MAP2K6	Dual specificity mitogen-activated protein kinase kinase 6	P52564	TRUE	FALSE	TRUE	-	not significant	FALSE	-0.563027	0.000237671	0.00442953	GFP VZV-12 VZV-32 VZV-4 VZV-49 VZV-63 VZV-66.1 VZV-9	4	32	4	32	18
2916	ORF 10	NEFH	Neurofilament heavy polypeptide	P12036	TRUE	FALSE	TRUE	-	not significant	FALSE	-0.741048	0.000237671	0.00442953	GFP VZV-32 VZV-4 VZV-49 VZV-61 VZV-63 VZV-66.1 VZV-9	4	32	4	31	17
2406	ORF 10	SH3BGRL	SH3 domain-binding glutamic acid-rich-like protein	O75368	TRUE	FALSE	TRUE	+	#N/A	#N/A	0.967284	0.000237671	0.00442953	GFP VZV-12 VZV-32 VZV-4 VZV-49 VZV-61 VZV-66.1 VZV-9	4	32	4	28	8
2091	ORF 10	CHEK1	Serine/threonine-protein kinase Chk1	O14757;J3KN87;E7EPP6;E9PPA5	TRUE	FALSE	TRUE	-	not significant	FALSE	-0.605942	0.000237671	0.00442953	GFP VZV-12 VZV-32 VZV-38 VZV-49 VZV-63 VZV-66.1 VZV-9	4	32	4	32	19
1437	ORF 10	GLOD4	NA	F6TLX2	TRUE	FALSE	TRUE	-	not significant	FALSE	-0.507525	0.000237671	0.00442953	GFP VZV-12 VZV-32 VZV-38 VZV-49 VZV-61 VZV-63 VZV-66.1	4	32	4	32	19
1391	ORF 10	PAAF1	Proteasomal ATPase-associated factor 1	F5H0C4;Q9BRP4;F5H103;F5H3I1	TRUE	FALSE	TRUE	-	not significant	FALSE	-0.806425	0.000237671	0.00442953	GFP VZV-12 VZV-32 VZV-49 VZV-61 VZV-63 VZV-66.1 VZV-9	4	32	3	28	6
7561	ORF 10	OGDHL	2-oxoglutarate dehydrogenase-like, mitochondrial	Q9ULD0	TRUE	FALSE	FALSE	+	#N/A	#N/A	0.588354	0.000237671	0.00442953	GFP VZV-12 VZV-38 VZV-4 VZV-61 VZV-63 VZV-66.1 VZV-9	4	32	2	29	14
7334	ORF 10	CXXC1	CXXC-type zinc finger protein 1	Q9P0U4;K7EQ21	TRUE	TRUE	FALSE	+	not significant	FALSE	1.65023	0.000237671	0.00442953	GFP VZV-32 VZV-38 VZV-4 VZV-49 VZV-63 VZV-66.1 VZV-9	4	32	1	14	16
1452	ORF 10	NFYB	Nuclear transcription factor Y subunit beta	F8VSL3;P25208	TRUE	TRUE	FALSE	-	not significant	FALSE	-2.20509	0.000237671	0.00442953	GFP VZV-12 VZV-32 VZV-38 VZV-4 VZV-49 VZV-61 VZV-63	4	32	0	18	3
5613	ORF 10	ZNF579	Zinc finger protein 579	Q8NAF0	TRUE	TRUE	TRUE	+	not significant	FALSE	1.24888	0.000262611	0.00469274	GFP VZV-32 VZV-38 VZV-4 VZV-49 VZV-61 VZV-63 VZV-66.1 VZV-9	4	36	4	26	9
4038	ORF 10	ROR2	Tyrosine-protein kinase transmembrane receptor ROR2	Q01974;B1APY4	TRUE	FALSE	TRUE	+	not significant	FALSE	0.618221	0.000262611	0.00469274	GFP VZV-12 VZV-32 VZV-38 VZV-49 VZV-61 VZV-63 VZV-66.1 VZV-9	4	36	4	35	15
2095	ORF 10	NDC80	Kinetochore protein NDC80 homolog	O14777	TRUE	TRUE	TRUE	-	not significant	FALSE	-1.45642	0.000262611	0.00469274	GFP VZV-12 VZV-32 VZV-38 VZV-49 VZV-61 VZV-63 VZV-66.1 VZV-9	4	36	2	34	21
1958	ORF 10	NA	NA	M0QYT0	TRUE	FALSE	TRUE	+	#N/A	#N/A	0.832935	0.000262611	0.00469274	GFP VZV-12 VZV-32 VZV-38 VZV-49 VZV-61 VZV-63 VZV-66.1 VZV-9	4	36	4	36	7
1367	ORF 10	TRMT2A	tRNA (uracil-5-)-methyltransferase homolog A	F2Z2W7;Q8IZ69	TRUE	FALSE	TRUE	-	not significant	FALSE	-0.723815	0.000262611	0.00469274	GFP VZV-12 VZV-32 VZV-38 VZV-49 VZV-61 VZV-63 VZV-66.1 VZV-9	4	36	4	35	21
7140	ORF 10	TMEM106B	Transmembrane protein 106B	Q9NUM4;C9JZ87;F2Z3N7	TRUE	TRUE	TRUE	+	not significant	FALSE	1.90851	0.000407436	0.00594704	GFP VZV-12 VZV-32 VZV-38 VZV-49 VZV-61 VZV-63 VZV-66.1	4	32	4	14	6
7058	ORF 10	UTP3	Something about silencing protein 10	Q9NQZ2	TRUE	FALSE	TRUE	+	not significant	FALSE	0.671897	0.000407436	0.00594704	GFP VZV-12 VZV-32 VZV-38 VZV-49 VZV-63 VZV-66.1 VZV-9	4	32	4	32	14
7045	ORF 10	XPNPEP3	Probable Xaa-Pro aminopeptidase 3	Q9NQH7	TRUE	TRUE	TRUE	+	not significant	FALSE	1.46089	0.000407436	0.00594704	GFP VZV-32 VZV-38 VZV-4 VZV-49 VZV-61 VZV-63 VZV-66.1	4	32	4	11	7
6698	ORF 10	SPRY4	Protein sprouty homolog 4	Q9C004;A0A0C4DFS6	TRUE	FALSE	TRUE	+	not significant	FALSE	0.771172	0.000407436	0.00594704	GFP VZV-12 VZV-32 VZV-4 VZV-49 VZV-61 VZV-63 VZV-9	4	32	4	22	6
6647	ORF 10	QTRT1	Queuine tRNA-ribosyltransferase	Q9BXR0	TRUE	FALSE	TRUE	-	not significant	FALSE	-0.582183	0.000407436	0.00594704	GFP VZV-12 VZV-32 VZV-4 VZV-49 VZV-63 VZV-66.1 VZV-9	4	32	4	32	17
6466	ORF 10	MRPL57	Ribosomal protein 63, mitochondrial	Q9BQC6	TRUE	FALSE	TRUE	+	not significant	FALSE	0.671659	0.000407436	0.00594704	GFP VZV-12 VZV-32 VZV-38 VZV-49 VZV-61 VZV-63 VZV-9	4	32	4	31	3
5926	ORF 10	PXDN	Peroxidasin homolog	Q92626	TRUE	FALSE	TRUE	+	down-regulated	FALSE	0.612104	0.000407436	0.00594704	GFP VZV-12 VZV-32 VZV-4 VZV-49 VZV-63 VZV-66.1 VZV-9	4	32	4	30	34
5850	ORF 10	CKAP2	Cytoskeleton-associated protein 2	Q8WWK9	TRUE	FALSE	TRUE	+	up-regulated	TRUE	0.639207	0.000407436	0.00594704	GFP VZV-32 VZV-38 VZV-4 VZV-49 VZV-61 VZV-63 VZV-66.1	4	32	4	32	21
5832	ORF 10	NUDCD2	NudC domain-containing protein 2	Q8WVJ2;E5RFP0	TRUE	FALSE	TRUE	-	not significant	FALSE	-0.525423	0.000407436	0.00594704	GFP VZV-32 VZV-38 VZV-49 VZV-61 VZV-63 VZV-66.1 VZV-9	4	32	4	32	6
5629	ORF 10	RDH13	Retinol dehydrogenase 13	Q8NBN7;G8JLA1	TRUE	FALSE	TRUE	+	not significant	FALSE	0.624593	0.000393916	0.00594704	GFP VZV-12 VZV-32 VZV-38 VZV-49 VZV-61 VZV-63 VZV-66.1 VZV-9	4	36	4	32	11
5264	ORF 10	RABEPK	Rab9 effector protein with kelch motifs	Q7Z6M1	TRUE	TRUE	TRUE	-	not significant	FALSE	-1.84549	0.000407436	0.00594704	GFP VZV-12 VZV-32 VZV-4 VZV-49 VZV-63 VZV-66.1 VZV-9	4	32	1	28	14
5259	ORF 10	RBBP6	E3 ubiquitin-protein ligase RBBP6	Q7Z6E9;A0A2R8Y880;H3BSK8	TRUE	FALSE	TRUE	+	not significant	FALSE	0.600127	0.000407436	0.00594704	GFP VZV-12 VZV-38 VZV-4 VZV-49 VZV-61 VZV-63 VZV-9	4	32	4	32	29
5009	ORF 10	ARMC6	Armadillo repeat-containing protein 6	Q6NXE6;F5H4P3	TRUE	FALSE	TRUE	-	not significant	FALSE	-0.602874	0.000407436	0.00594704	GFP VZV-12 VZV-38 VZV-4 VZV-49 VZV-63 VZV-66.1 VZV-9	4	32	4	32	20
4842	ORF 10	GPATCH4	G patch domain-containing protein 4	Q5T3I0;A0A0A0MRK1;E9PAV9;F8W895	TRUE	FALSE	TRUE	+	not significant	FALSE	0.674928	0.000407436	0.00594704	GFP VZV-12 VZV-32 VZV-38 VZV-61 VZV-63 VZV-66.1 VZV-9	4	32	4	32	18
4799	ORF 10	TBCEL	Tubulin-specific chaperone cofactor E-like protein	Q5QJ74	TRUE	TRUE	TRUE	-	not significant	FALSE	-1.62533	0.000393916	0.00594704	GFP VZV-12 VZV-32 VZV-38 VZV-49 VZV-61 VZV-63 VZV-66.1 VZV-9	4	36	1	32	13
4500	ORF 10	DLGAP5	Disks large-associated protein 5	Q15398	TRUE	FALSE	TRUE	-	up-regulated	FALSE	-0.641247	0.000407436	0.00594704	GFP VZV-12 VZV-32 VZV-38 VZV-49 VZV-63 VZV-66.1 VZV-9	4	32	4	32	20
3539	ORF 10	MCM2	DNA replication licensing factor MCM2	P49736;H0Y8E6	TRUE	FALSE	TRUE	-	not significant	FALSE	-0.543378	0.000407436	0.00594704	GFP VZV-12 VZV-32 VZV-4 VZV-49 VZV-63 VZV-66.1 VZV-9	4	32	4	32	60
3216	ORF 10	GRN	Granulins;Acrogranin;Paragranulin;Granulin-1;Granulin-2;Granulin-3;Granulin-4;Granulin-5;Granulin-6;Granulin-7	P28799;K7EKL3	TRUE	FALSE	TRUE	+	not significant	FALSE	0.726452	0.000407436	0.00594704	GFP VZV-12 VZV-32 VZV-38 VZV-49 VZV-63 VZV-66.1 VZV-9	4	32	4	25	9
3093	ORF 10	CSRP1	Cysteine and glycine-rich protein 1	P21291;E9PS42;E9PND2;E9PP21	TRUE	FALSE	TRUE	+	not significant	FALSE	0.768031	0.000407436	0.00594704	GFP VZV-12 VZV-32 VZV-4 VZV-49 VZV-63 VZV-66.1 VZV-9	4	32	4	29	7
2792	ORF 10	LYN	Tyrosine-protein kinase Lyn	P07948	TRUE	FALSE	TRUE	-	not significant	FALSE	-0.515158	0.000407436	0.00594704	GFP VZV-12 VZV-32 VZV-4 VZV-49 VZV-61 VZV-66.1 VZV-9	4	32	4	32	27
2683	ORF 10	NRAS	GTPase NRas	P01111	TRUE	FALSE	TRUE	+	not significant	FALSE	0.640419	0.000407436	0.00594704	GFP VZV-12 VZV-4 VZV-49 VZV-61 VZV-63 VZV-66.1 VZV-9	4	32	4	32	10
2589	ORF 10	SVIL	Supervillin	O95425;A0A0J9YWY6	TRUE	FALSE	TRUE	+	not significant	FALSE	0.661807	0.000407436	0.00594704	GFP VZV-12 VZV-32 VZV-4 VZV-49 VZV-61 VZV-66.1 VZV-9	4	32	4	27	32
2537	ORF 10	WDR47	WD repeat-containing protein 47	O94967;A0A0A0MRE6	TRUE	FALSE	TRUE	-	not significant	FALSE	-0.602584	0.000407436	0.00594704	GFP VZV-12 VZV-32 VZV-38 VZV-49 VZV-63 VZV-66.1 VZV-9	4	32	4	32	20
2457	ORF 10	RP2	Protein XRP2	O75695	TRUE	FALSE	TRUE	+	not significant	FALSE	0.709854	0.000407436	0.00594704	GFP VZV-12 VZV-32 VZV-38 VZV-61 VZV-63 VZV-66.1 VZV-9	4	32	4	29	7
2261	ORF 10	HTATSF1	HIV Tat-specific factor 1	O43719	TRUE	FALSE	TRUE	+	not significant	FALSE	0.541949	0.000407436	0.00594704	GFP VZV-32 VZV-38 VZV-4 VZV-49 VZV-61 VZV-63 VZV-66.1	4	32	4	32	25
2182	ORF 10	BCAT2	Branched-chain-amino-acid aminotransferase, mitochondrial;Branched-chain-amino-acid aminotransferase	O15382;B3KSI3;M0QXF9;M0QZ10;M0QZP4	TRUE	FALSE	TRUE	+	not significant	FALSE	0.763903	0.000393916	0.00594704	GFP VZV-12 VZV-32 VZV-38 VZV-49 VZV-61 VZV-63 VZV-66.1 VZV-9	4	36	4	26	11
2022	ORF 10	SAP18	Histone deacetylase complex subunit SAP18	O00422;H7BZW6	TRUE	FALSE	TRUE	+	not significant	FALSE	0.518179	0.000407436	0.00594704	GFP VZV-12 VZV-32 VZV-38 VZV-49 VZV-63 VZV-66.1 VZV-9	4	32	4	32	14
1558	ORF 10	PFN2	Profilin	G5E9Q6;C9J0J7;C9JQ45	TRUE	FALSE	TRUE	-	not significant	FALSE	-0.510708	0.000407436	0.00594704	GFP VZV-12 VZV-32 VZV-38 VZV-61 VZV-63 VZV-66.1 VZV-9	4	32	4	32	11
1422	ORF 10	MRPL48	39S ribosomal protein L48, mitochondrial	F5H702;Q96GC5	TRUE	FALSE	TRUE	-	not significant	FALSE	-0.916378	0.000407436	0.00594704	GFP VZV-32 VZV-38 VZV-4 VZV-49 VZV-61 VZV-63 VZV-66.1	4	32	4	31	6
1274	ORF 10	ZFX;ZFY	Zinc finger X-chromosomal protein;Zinc finger Y-chromosomal protein	E9PEP7;P17010;P08048	TRUE	TRUE	TRUE	+	not significant	FALSE	1.02429	0.000407436	0.00594704	GFP VZV-12 VZV-32 VZV-38 VZV-49 VZV-63 VZV-66.1 VZV-9	4	32	4	23	9
1259	ORF 10	CAST	Calpastatin	E9PCH5;P20810;A0A0C4DGB5;B7Z574;E7EVY3;E7ES10;E9PDE4;H0Y7F0;H0Y9H6;E7EQ12;H0YD33;E7EQA0;A0A0A0MR45	TRUE	FALSE	TRUE	-	not significant	FALSE	-0.536528	0.000407436	0.00594704	GFP VZV-32 VZV-38 VZV-49 VZV-61 VZV-63 VZV-66.1 VZV-9	4	32	4	32	18
40	ORF 10	ERGIC2	Endoplasmic reticulum-Golgi intermediate compartment protein 2	A0A087WU02;Q96RQ1;H0YI50;F8VPA6	TRUE	TRUE	TRUE	+	not significant	FALSE	1.01232	0.000407436	0.00594704	GFP VZV-12 VZV-32 VZV-38 VZV-49 VZV-63 VZV-66.1 VZV-9	4	32	4	25	7
7570	ORF 10	ATAD2B	ATPase family AAA domain-containing protein 2B	Q9ULI0	TRUE	FALSE	TRUE	+	not significant	FALSE	0.574867	0.000611154	0.00776016	GFP VZV-12 VZV-32 VZV-4 VZV-49 VZV-61 VZV-63 VZV-9	4	32	4	31	43
7205	ORF 10	ARGLU1	Arginine and glutamate-rich protein 1	Q9NWB6	TRUE	FALSE	TRUE	+	not significant	FALSE	0.847166	0.000611154	0.00776016	GFP VZV-12 VZV-32 VZV-38 VZV-61 VZV-63 VZV-66.1 VZV-9	4	32	4	32	10
7160	ORF 10	INTS9	Integrator complex subunit 9	Q9NV88;G3XAN1	TRUE	FALSE	TRUE	-	not significant	FALSE	-0.611576	0.000611154	0.00776016	GFP VZV-12 VZV-32 VZV-38 VZV-49 VZV-61 VZV-66.1 VZV-9	4	32	4	32	20
6570	ORF 10	HTATIP2	Oxidoreductase HTATIP2	Q9BUP3;E9PI87	TRUE	FALSE	TRUE	-	not significant	FALSE	-0.676565	0.000611154	0.00776016	GFP VZV-32 VZV-4 VZV-49 VZV-61 VZV-63 VZV-66.1 VZV-9	4	32	4	30	13
6204	ORF 10	SUCLG2	Succinyl-CoA ligase [GDP-forming] subunit beta, mitochondrial	Q96I99;E9PDQ8	TRUE	FALSE	TRUE	+	not significant	FALSE	0.570125	0.000611154	0.00776016	GFP VZV-12 VZV-32 VZV-4 VZV-49 VZV-63 VZV-66.1 VZV-9	4	32	4	32	24
5859	ORF 10	PALLD	Palladin	Q8WX93	TRUE	FALSE	TRUE	-	not significant	FALSE	-0.533487	0.000590874	0.00776016	GFP VZV-12 VZV-32 VZV-38 VZV-49 VZV-61 VZV-63 VZV-66.1 VZV-9	4	36	4	36	22
5794	ORF 10	ZNF384	Zinc finger protein 384	Q8TF68;E9PHB3;F5H8L7	TRUE	FALSE	TRUE	+	not significant	FALSE	0.64531	0.000611154	0.00776016	GFP VZV-12 VZV-32 VZV-4 VZV-49 VZV-61 VZV-66.1 VZV-9	4	32	4	32	13
5748	ORF 10	LRRC20	Leucine-rich repeat-containing protein 20	Q8TCA0;X6RK58;A0A0A0MS58	TRUE	FALSE	TRUE	-	not significant	FALSE	-0.782215	0.000611154	0.00776016	GFP VZV-32 VZV-38 VZV-4 VZV-49 VZV-61 VZV-63 VZV-66.1	4	32	1	31	10
5476	ORF 10	RCOR2	REST corepressor 2	Q8IZ40	TRUE	FALSE	TRUE	-	not significant	FALSE	-0.718562	0.000611154	0.00776016	GFP VZV-12 VZV-32 VZV-4 VZV-61 VZV-63 VZV-66.1 VZV-9	4	32	1	26	13
2749	ORF 10	UROD	Uroporphyrinogen decarboxylase	P06132;A0A1B0GVN9;A0A494C0Q8;H0Y5R6;A0A494C0S8;Q5T446;A0A1B0GVZ4;A0A494BZY8	TRUE	FALSE	TRUE	-	not significant	FALSE	-0.614179	0.000611154	0.00776016	GFP VZV-12 VZV-32 VZV-38 VZV-49 VZV-61 VZV-66.1 VZV-9	4	32	4	32	15
2628	ORF 10	BAG3	BAG family molecular chaperone regulator 3	O95817;C9JFK9	TRUE	TRUE	TRUE	-	up-regulated	FALSE	-1.23785	0.000611154	0.00776016	GFP VZV-32 VZV-4 VZV-49 VZV-61 VZV-63 VZV-66.1 VZV-9	4	32	0	26	13
2296	ORF 10	KIF5C	Kinesin heavy chain isoform 5C	O60282;A0A0G2JMZ6	TRUE	FALSE	TRUE	-	not significant	FALSE	-0.53955	0.000611154	0.00776016	GFP VZV-12 VZV-32 VZV-4 VZV-49 VZV-63 VZV-66.1 VZV-9	4	32	4	32	50
2260	ORF 10	TRIAP1	TP53-regulated inhibitor of apoptosis 1	O43715	TRUE	FALSE	TRUE	+	down-regulated	FALSE	0.596713	0.000611154	0.00776016	GFP VZV-32 VZV-38 VZV-49 VZV-61 VZV-63 VZV-66.1 VZV-9	4	32	4	23	3
2193	ORF 10	DDX3Y	ATP-dependent RNA helicase DDX3Y	O15523	TRUE	FALSE	TRUE	-	not significant	FALSE	-0.742718	0.000590874	0.00776016	GFP VZV-12 VZV-32 VZV-38 VZV-49 VZV-61 VZV-63 VZV-66.1 VZV-9	4	36	4	35	6
2190	ORF 10	NUPL2	Nucleoporin-like protein 2	O15504	TRUE	FALSE	TRUE	+	not significant	FALSE	0.606342	0.000611154	0.00776016	GFP VZV-12 VZV-32 VZV-38 VZV-49 VZV-61 VZV-63 VZV-9	4	32	4	30	12
1987	ORF 10	SNAP23	Synaptosomal-associated protein 23;Synaptosomal-associated protein	O00161;H3BM38;H3BNE1;H3BR18;H3BPJ0;H3BV99	TRUE	TRUE	TRUE	+	not significant	FALSE	1.18892	0.000611154	0.00776016	GFP VZV-12 VZV-32 VZV-4 VZV-61 VZV-63 VZV-66.1 VZV-9	4	32	4	23	11
1968	ORF 10	AKT2	RAC-beta serine/threonine-protein kinase	P31751;M0R0P9;J3QKW1	TRUE	TRUE	TRUE	+	not significant	FALSE	1.12705	0.000611154	0.00776016	GFP VZV-32 VZV-38 VZV-4 VZV-49 VZV-61 VZV-66.1 VZV-9	4	32	4	23	7
1661	ORF 10	GATC	Glutamyl-tRNA(Gln) amidotransferase subunit C, mitochondrial	H0YIV9;O43716;F8VRU3	TRUE	FALSE	TRUE	+	not significant	FALSE	0.553714	0.000590874	0.00776016	GFP VZV-12 VZV-32 VZV-38 VZV-49 VZV-61 VZV-63 VZV-66.1 VZV-9	4	36	4	36	8
1368	ORF 10	NME4	Nucleoside diphosphate kinase;Nucleoside diphosphate kinase, mitochondrial	Q4TT34;F2Z2X0;O00746;H0Y6J0;A0A087WVT9	TRUE	FALSE	TRUE	+	not significant	FALSE	0.606833	0.000611154	0.00776016	GFP VZV-32 VZV-38 VZV-49 VZV-61 VZV-63 VZV-66.1 VZV-9	4	32	4	32	12
852	ORF 10	STK26	Serine/threonine-protein kinase 26	Q8NBY1;B4E0Y9;Q9P289	TRUE	TRUE	TRUE	-	not significant	FALSE	-2.26375	0.000611154	0.00776016	GFP VZV-32 VZV-38 VZV-4 VZV-49 VZV-61 VZV-66.1 VZV-9	4	32	2	31	9
360	ORF 10	EHMT2	Histone-lysine N-methyltransferase EHMT2	A0A0G2JIS2;A2ABF8;A0A0G2JIR1;Q96KQ7;A2ABF9;A0A0G2JK64;A0A0G2JRR0;A0A0G2JRN8	TRUE	FALSE	TRUE	+	not significant	FALSE	0.650609	0.000611154	0.00776016	GFP VZV-12 VZV-32 VZV-38 VZV-49 VZV-63 VZV-66.1 VZV-9	4	32	4	29	29
4958	ORF 10	HEATR6	HEAT repeat-containing protein 6	Q6AI08;A0A087WXZ7;K7EIX2	TRUE	TRUE	FALSE	-	not significant	FALSE	-1.60735	0.000611154	0.00776016	GFP VZV-12 VZV-38 VZV-4 VZV-49 VZV-61 VZV-63 VZV-66.1	4	32	1	21	15
4857	ORF 10	NASP	NA	Q5T624	TRUE	TRUE	FALSE	-	not significant	FALSE	-1.32324	0.000611154	0.00776016	GFP VZV-12 VZV-32 VZV-38 VZV-49 VZV-61 VZV-63 VZV-9	4	32	0	4	1
2505	ORF 10	STK10	Serine/threonine-protein kinase 10	O94804	TRUE	TRUE	FALSE	-	not significant	FALSE	-1.66536	0.000611154	0.00776016	GFP VZV-32 VZV-38 VZV-49 VZV-61 VZV-63 VZV-66.1 VZV-9	4	32	0	23	16
1549	ORF 10	TMPO	NA	G5E972	TRUE	FALSE	FALSE	+	not significant	FALSE	0.736416	0.000611154	0.00776016	GFP VZV-32 VZV-38 VZV-49 VZV-61 VZV-63 VZV-66.1 VZV-9	4	32	2	9	2
1394	ORF 10	GLTP	Glycolipid transfer protein	F5H0U5;Q9NZD2	TRUE	TRUE	FALSE	-	not significant	FALSE	-1.93517	0.000590874	0.00776016	GFP VZV-12 VZV-32 VZV-4 VZV-49 VZV-61 VZV-63 VZV-66.1 VZV-9	4	36	1	13	6
999	ORF 10	SYPL1	NA	C9JYN0	TRUE	TRUE	FALSE	+	not significant	FALSE	1.11438	0.000611154	0.00776016	GFP VZV-12 VZV-32 VZV-38 VZV-49 VZV-61 VZV-63 VZV-9	4	32	1	3	4
7795	ORF 10	USP15	Ubiquitin carboxyl-terminal hydrolase 15	Q9Y4E8	TRUE	FALSE	FALSE	-	not significant	FALSE	-0.544949	0.00091673	0.0104355	GFP VZV-12 VZV-32 VZV-38 VZV-61 VZV-63 VZV-66.1 VZV-9	4	32	4	32	38
7526	ORF 10	DNAJC12	DnaJ homolog subfamily C member 12	S4R3E2;Q9UKB3	TRUE	TRUE	FALSE	-	down-regulated	FALSE	-1.03105	0.000831601	0.0104355	GFP VZV-12 VZV-32 VZV-4 VZV-49 VZV-61 VZV-63 VZV-66.1 VZV-9	4	36	3	35	7
7285	ORF 10	CISD1	CDGSH iron-sulfur domain-containing protein 1	Q9NZ45	TRUE	FALSE	FALSE	-	not significant	FALSE	-0.924861	0.00091673	0.0104355	GFP VZV-32 VZV-38 VZV-4 VZV-49 VZV-61 VZV-63 VZV-66.1	4	32	4	32	7
7219	ORF 10	C1orf123	UPF0587 protein C1orf123	Q9NWV4	TRUE	FALSE	FALSE	-	not significant	FALSE	-0.542891	0.00091673	0.0104355	GFP VZV-12 VZV-32 VZV-38 VZV-49 VZV-61 VZV-63 VZV-9	4	32	4	32	7
6531	ORF 10	MTA3	Metastasis-associated protein MTA3	Q9BTC8;E7EV10;E7EQY4;D6W5A2;E9PCS8	TRUE	FALSE	FALSE	-	not significant	FALSE	-0.542318	0.00091673	0.0104355	GFP VZV-12 VZV-38 VZV-4 VZV-61 VZV-63 VZV-66.1 VZV-9	4	32	4	32	15
5399	ORF 10	ERI1	3-5 exoribonuclease 1	Q8IV48	TRUE	FALSE	FALSE	-	not significant	FALSE	-0.779713	0.00091673	0.0104355	GFP VZV-12 VZV-32 VZV-38 VZV-61 VZV-63 VZV-66.1 VZV-9	4	32	2	31	8
5049	ORF 10	PGM2L1	Glucose 1,6-bisphosphate synthase	Q6PCE3	TRUE	FALSE	FALSE	-	not significant	FALSE	-0.556482	0.00091673	0.0104355	GFP VZV-12 VZV-32 VZV-4 VZV-49 VZV-61 VZV-66.1 VZV-9	4	32	4	32	21
4893	ORF 10	VPS53	Vacuolar protein sorting-associated protein 53 homolog	Q5VIR6;F6VX93;E7EVT8	TRUE	FALSE	FALSE	-	not significant	FALSE	-0.505163	0.00091673	0.0104355	GFP VZV-12 VZV-32 VZV-38 VZV-49 VZV-63 VZV-66.1 VZV-9	4	32	4	32	19
4880	ORF 10	DNAJC16	DnaJ homolog subfamily C member 16	Q5TDH4;Q5TDG9;Q9Y2G8	TRUE	TRUE	FALSE	-	#N/A	#N/A	-1.87141	0.00091673	0.0104355	GFP VZV-12 VZV-32 VZV-4 VZV-49 VZV-61 VZV-63 VZV-66.1	4	32	4	31	9
4772	ORF 10	WDR44	WD repeat-containing protein 44	Q5JSH3;H7BY83	TRUE	FALSE	FALSE	-	not significant	FALSE	-0.698675	0.00091673	0.0104355	GFP VZV-32 VZV-4 VZV-49 VZV-61 VZV-63 VZV-66.1 VZV-9	4	32	4	28	25
4669	ORF 10	C5orf22	UPF0489 protein C5orf22	Q49AR2	TRUE	FALSE	FALSE	-	not significant	FALSE	-0.617827	0.00091673	0.0104355	GFP VZV-32 VZV-38 VZV-4 VZV-49 VZV-63 VZV-66.1 VZV-9	4	32	4	31	9
4654	ORF 10	MAP7D1	MAP7 domain-containing protein 1	Q3KQU3	TRUE	FALSE	FALSE	-	not significant	FALSE	-0.584377	0.00091673	0.0104355	GFP VZV-12 VZV-38 VZV-4 VZV-49 VZV-63 VZV-66.1 VZV-9	4	32	3	31	16
4432	ORF 10	WTAP	Pre-mRNA-splicing regulator WTAP	Q15007;A0A087X1R4	TRUE	FALSE	FALSE	+	not significant	FALSE	0.602585	0.00091673	0.0104355	GFP VZV-12 VZV-32 VZV-38 VZV-61 VZV-63 VZV-66.1 VZV-9	4	32	4	32	14
4357	ORF 10	DCTN1	Dynactin subunit 1	Q14203	TRUE	TRUE	FALSE	-	not significant	FALSE	-2.12001	0.00091673	0.0104355	GFP VZV-12 VZV-32 VZV-4 VZV-49 VZV-63 VZV-66.1 VZV-9	4	32	2	27	3
3802	ORF 10	UBE2K	Ubiquitin-conjugating enzyme E2 K	P61086;D6RDM7	TRUE	FALSE	FALSE	-	not significant	FALSE	-0.63201	0.000831601	0.0104355	GFP VZV-12 VZV-32 VZV-38 VZV-49 VZV-61 VZV-63 VZV-66.1 VZV-9	4	36	4	36	12
3627	ORF 10	RPS6KA3	Ribosomal protein S6 kinase alpha-3	P51812;B4DG22;B1AXG1;B7ZB17	TRUE	FALSE	FALSE	-	not significant	FALSE	-0.513168	0.00091673	0.0104355	GFP VZV-12 VZV-32 VZV-38 VZV-49 VZV-63 VZV-66.1 VZV-9	4	32	4	32	31
2991	ORF 10	ACADS	Short-chain specific acyl-CoA dehydrogenase, mitochondrial	P16219;E9PE82	TRUE	FALSE	FALSE	+	#N/A	#N/A	0.529924	0.00091673	0.0104355	GFP VZV-12 VZV-32 VZV-38 VZV-49 VZV-61 VZV-63 VZV-9	4	32	0	8	8
2919	ORF 10	SLC25A4	ADP/ATP translocase 1	P12235;V9GYG0	TRUE	FALSE	FALSE	-	not significant	FALSE	-0.610609	0.00091673	0.0104355	GFP VZV-12 VZV-32 VZV-38 VZV-49 VZV-61 VZV-66.1 VZV-9	4	32	4	32	6
2253	ORF 10	NDUFB3	NADH dehydrogenase [ubiquinone] 1 beta subcomplex subunit 3	O43676;C9JKQ2	TRUE	FALSE	FALSE	+	not significant	FALSE	0.614686	0.00091673	0.0104355	GFP VZV-12 VZV-32 VZV-38 VZV-61 VZV-63 VZV-66.1 VZV-9	4	32	4	32	5
1657	ORF 10	METTL7A	Methyltransferase-like protein 7A	Q9H8H3;H0YI09;F8VQX6	TRUE	TRUE	FALSE	+	not significant	FALSE	1.42722	0.00091673	0.0104355	GFP VZV-12 VZV-32 VZV-38 VZV-49 VZV-63 VZV-66.1 VZV-9	4	32	4	32	7
1473	ORF 10	ATP5B	NA	F8W0P7	TRUE	FALSE	FALSE	+	not significant	FALSE	0.686788	0.00091673	0.0104355	GFP VZV-12 VZV-32 VZV-4 VZV-49 VZV-63 VZV-66.1 VZV-9	4	32	4	30	2
813	ORF 10	JMJD6	Bifunctional arginine demethylase and lysyl-hydroxylase JMJD6	B2WTI3;B2WTI4;K7EJU9;Q6NYC1	TRUE	FALSE	FALSE	-	up-regulated	FALSE	-0.678739	0.00091673	0.0104355	GFP VZV-12 VZV-32 VZV-38 VZV-61 VZV-63 VZV-66.1 VZV-9	4	32	4	32	9
591	ORF 10	FGFR1	Fibroblast growth factor receptor;Fibroblast growth factor receptor 1	E7EU09;A0A3B3ISD1;P11362	TRUE	FALSE	FALSE	-	#N/A	#N/A	-0.908485	0.00091673	0.0104355	GFP VZV-12 VZV-32 VZV-38 VZV-49 VZV-61 VZV-66.1 VZV-9	4	32	0	2	4
15	ORF 10	ATP11C	Phospholipid-transporting ATPase;Phospholipid-transporting ATPase IG	A0A067XG54;Q8NB49	TRUE	FALSE	FALSE	+	not significant	FALSE	0.70847	0.00091673	0.0104355	GFP VZV-12 VZV-32 VZV-4 VZV-49 VZV-61 VZV-66.1 VZV-9	4	32	4	17	13
7802	ORF 10	MAP4K5	Mitogen-activated protein kinase kinase kinase kinase 5	Q9Y4K4	TRUE	FALSE	FALSE	-	not significant	FALSE	-0.694817	0.00129021	0.012884	GFP VZV-12 VZV-32 VZV-38 VZV-49 VZV-61 VZV-63 VZV-9	4	32	2	28	23
7454	ORF 10	CHORDC1	Cysteine and histidine-rich domain-containing protein 1	Q9UHD1;E9PPQ5	TRUE	FALSE	FALSE	-	not significant	FALSE	-0.727781	0.00129021	0.012884	GFP VZV-32 VZV-4 VZV-49 VZV-61 VZV-63 VZV-66.1 VZV-9	4	32	4	32	21
7415	ORF 10	AASS	Alpha-aminoadipic semialdehyde synthase, mitochondrial;Lysine ketoglutarate reductase;Saccharopine dehydrogenase	Q9UDR5;F8WAH1	TRUE	FALSE	FALSE	+	#N/A	#N/A	0.832863	0.00129021	0.012884	GFP VZV-12 VZV-32 VZV-38 VZV-49 VZV-63 VZV-66.1 VZV-9	4	32	3	18	14
6880	ORF 10	WDR55	WD repeat-containing protein 55	Q9H6Y2;G3V1J0	TRUE	TRUE	FALSE	-	not significant	FALSE	-2.05179	0.00129021	0.012884	GFP VZV-12 VZV-32 VZV-38 VZV-4 VZV-49 VZV-63 VZV-9	4	32	1	22	13
6133	ORF 10	ADAT3	Probable inactive tRNA-specific adenosine deaminase-like protein 3	Q96EY9;D6W601	TRUE	FALSE	FALSE	-	up-regulated	FALSE	-0.722241	0.00129021	0.012884	GFP VZV-12 VZV-32 VZV-38 VZV-4 VZV-63 VZV-66.1 VZV-9	4	32	1	22	6
5811	ORF 10	TGFBRAP1	Transforming growth factor-beta receptor-associated protein 1	Q8WUH2	TRUE	TRUE	FALSE	-	not significant	FALSE	-1.53168	0.00129021	0.012884	GFP VZV-12 VZV-32 VZV-38 VZV-49 VZV-61 VZV-66.1 VZV-9	4	32	3	29	12
5633	ORF 10	SPC24	Kinetochore protein Spc24	Q8NBT2	TRUE	FALSE	FALSE	-	not significant	FALSE	-0.522521	0.00129021	0.012884	GFP VZV-32 VZV-38 VZV-4 VZV-49 VZV-63 VZV-66.1 VZV-9	4	32	4	32	14
5422	ORF 10	BRSK2	Serine/threonine-protein kinase BRSK2	Q8IWQ3	TRUE	TRUE	FALSE	-	not significant	FALSE	-1.82797	0.00129021	0.012884	GFP VZV-12 VZV-32 VZV-4 VZV-49 VZV-63 VZV-66.1 VZV-9	4	32	0	25	13
5288	ORF 10	PATL1	Protein PAT1 homolog 1	Q86TB9	TRUE	FALSE	FALSE	-	not significant	FALSE	-0.58068	0.00129021	0.012884	GFP VZV-12 VZV-32 VZV-4 VZV-61 VZV-63 VZV-66.1 VZV-9	4	32	1	20	20
5184	ORF 10	ASRGL1	Isoaspartyl peptidase/L-asparaginase;Isoaspartyl peptidase/L-asparaginase alpha chain;Isoaspartyl peptidase/L-asparaginase beta chain	Q7L266	TRUE	FALSE	FALSE	-	not significant	FALSE	-0.578376	0.00129021	0.012884	GFP VZV-12 VZV-32 VZV-38 VZV-49 VZV-63 VZV-66.1 VZV-9	4	32	4	32	11
5090	ORF 10	SASS6	Spindle assembly abnormal protein 6 homolog	Q6UVJ0	TRUE	FALSE	FALSE	-	not significant	FALSE	-0.787296	0.00129021	0.012884	GFP VZV-12 VZV-32 VZV-38 VZV-4 VZV-49 VZV-63 VZV-66.1	4	32	0	0	12
4823	ORF 10	CLVS2	Clavesin-2	Q5SYC1	TRUE	FALSE	FALSE	-	not significant	FALSE	-0.992202	0.00129021	0.012884	GFP VZV-32 VZV-4 VZV-49 VZV-61 VZV-63 VZV-66.1 VZV-9	4	32	2	31	10
4718	ORF 10	LACTB2	Beta-lactamase-like protein 2	Q53H82	TRUE	FALSE	FALSE	-	not significant	FALSE	-0.538551	0.00129021	0.012884	GFP VZV-12 VZV-32 VZV-38 VZV-4 VZV-63 VZV-66.1 VZV-9	4	32	4	32	17
4628	ORF 10	KIZ	Centrosomal protein kizuna	Q2M2Z5;A0A087WX12;A0A087X251;A0A087X0T6	TRUE	TRUE	FALSE	-	#N/A	#N/A	-1.01599	0.00115986	0.012884	GFP VZV-32 VZV-38 VZV-4 VZV-49 VZV-61 VZV-63 VZV-66.1 VZV-9	4	36	0	0	3
4151	ORF 10	GALNT2	Polypeptide N-acetylgalactosaminyltransferase 2;Polypeptide N-acetylgalactosaminyltransferase 2 soluble form	Q10471	TRUE	FALSE	FALSE	+	not significant	FALSE	0.690511	0.00129021	0.012884	GFP VZV-12 VZV-32 VZV-4 VZV-49 VZV-63 VZV-66.1 VZV-9	4	32	4	32	22
4048	ORF 10	ALDH6A1	Methylmalonate-semialdehyde dehydrogenase [acylating], mitochondrial	Q02252	TRUE	FALSE	FALSE	+	down-regulated	FALSE	0.55931	0.00129021	0.012884	GFP VZV-12 VZV-32 VZV-4 VZV-49 VZV-61 VZV-66.1 VZV-9	4	32	4	32	25
3825	ORF 10	RND3;ARHE	Rho-related GTP-binding protein RhoE	P61587;E9PFH1;Q53RZ3	TRUE	FALSE	FALSE	-	#N/A	#N/A	-0.919947	0.00129021	0.012884	GFP VZV-12 VZV-32 VZV-38 VZV-4 VZV-49 VZV-61 VZV-9	4	32	1	4	4
3782	ORF 10	UBE2G2	Ubiquitin-conjugating enzyme E2 G2	P60604	TRUE	TRUE	FALSE	-	not significant	FALSE	-1.14183	0.00115986	0.012884	GFP VZV-32 VZV-38 VZV-4 VZV-49 VZV-61 VZV-63 VZV-66.1 VZV-9	4	36	3	32	4
3633	ORF 10	NDUFA8	NADH dehydrogenase [ubiquinone] 1 alpha subcomplex subunit 8	P51970	TRUE	FALSE	FALSE	+	not significant	FALSE	0.645847	0.00129021	0.012884	GFP VZV-32 VZV-38 VZV-49 VZV-61 VZV-63 VZV-66.1 VZV-9	4	32	4	32	11
3609	ORF 10	BCAP31	B-cell receptor-associated protein 31	P51572;A0A2R8Y5M6	TRUE	FALSE	FALSE	+	not significant	FALSE	0.585837	0.00129021	0.012884	GFP VZV-12 VZV-32 VZV-38 VZV-49 VZV-63 VZV-66.1 VZV-9	4	32	4	32	13
3580	ORF 10	ERF	ETS domain-containing transcription factor ERF	P50548	TRUE	TRUE	FALSE	-	not significant	FALSE	-1.09894	0.00129021	0.012884	GFP VZV-12 VZV-38 VZV-4 VZV-49 VZV-61 VZV-63 VZV-9	4	32	1	3	5
3556	ORF 10	SULT1E1	Estrogen sulfotransferase;Sulfotransferase	P49888;H0Y8G0	TRUE	TRUE	FALSE	+	#N/A	#N/A	1.52213	0.00129021	0.012884	GFP VZV-32 VZV-4 VZV-49 VZV-61 VZV-63 VZV-66.1 VZV-9	4	32	4	1	8
3484	ORF 10	ME1	NADP-dependent malic enzyme	P48163	TRUE	FALSE	FALSE	-	not significant	FALSE	-0.632849	0.00129021	0.012884	GFP VZV-32 VZV-38 VZV-4 VZV-49 VZV-61 VZV-63 VZV-66.1	4	32	4	32	21
3305	ORF 10	SHMT1	Serine hydroxymethyltransferase, cytosolic	P34896	TRUE	TRUE	FALSE	-	not significant	FALSE	-1.48867	0.00129021	0.012884	GFP VZV-12 VZV-32 VZV-38 VZV-4 VZV-49 VZV-63 VZV-66.1	4	32	1	28	14
2953	ORF 10	CD99	CD99 antigen	P14209;A8MQT7	TRUE	FALSE	FALSE	+	not significant	FALSE	0.903495	0.00129021	0.012884	GFP VZV-12 VZV-32 VZV-38 VZV-61 VZV-63 VZV-66.1 VZV-9	4	32	4	32	4
2453	ORF 10	SURF6	Surfeit locus protein 6	O75683	TRUE	FALSE	FALSE	+	not significant	FALSE	0.540659	0.00115986	0.012884	GFP VZV-12 VZV-38 VZV-4 VZV-49 VZV-61 VZV-63 VZV-66.1 VZV-9	4	36	4	36	13
2425	ORF 10	LGR5	Leucine-rich repeat-containing G-protein coupled receptor 5	O75473	TRUE	FALSE	FALSE	+	#N/A	#N/A	0.872429	0.00129021	0.012884	GFP VZV-12 VZV-32 VZV-4 VZV-49 VZV-63 VZV-66.1 VZV-9	4	32	3	9	8
2290	ORF 10	TIMM8A	Mitochondrial import inner membrane translocase subunit Tim8 A	O60220	TRUE	FALSE	FALSE	+	not significant	FALSE	0.5068	0.00115986	0.012884	GFP VZV-12 VZV-32 VZV-38 VZV-49 VZV-61 VZV-63 VZV-66.1 VZV-9	4	36	4	36	6
1824	ORF 10	ANKRD46	Ankyrin repeat domain-containing protein 46	J3KP26;Q86W74;E5RHV2;E5RI20;E5RFM7;E5RI04	TRUE	TRUE	FALSE	-	not significant	FALSE	-1.78671	0.00129021	0.012884	GFP VZV-12 VZV-32 VZV-38 VZV-61 VZV-63 VZV-66.1 VZV-9	4	32	2	21	5
1306	ORF 10	TCP11L1	T-complex protein 11-like protein 1	E9PJ55;Q9NUJ3	TRUE	FALSE	FALSE	-	not significant	FALSE	-0.579845	0.00129021	0.012884	GFP VZV-12 VZV-32 VZV-38 VZV-61 VZV-63 VZV-66.1 VZV-9	4	32	4	31	18
807	ORF 10	PSEN2	Presenilin;Presenilin-2;Presenilin-2 NTF subunit;Presenilin-2 CTF subunit	B1AP22;P49810	TRUE	FALSE	FALSE	-	#N/A	#N/A	-0.823807	0.00155378	0.0153783	GFP VZV-12 VZV-32 VZV-38 VZV-49 VZV-61 VZV-63 VZV-66.1 VZV-9	4	36	0	0	3
32	ORF 10	EIF2B4	NA	A0A087WTA5	TRUE	FALSE	FALSE	-	not significant	FALSE	-0.99999	0.00155378	0.0153783	GFP VZV-12 VZV-32 VZV-4 VZV-49 VZV-61 VZV-63 VZV-66.1 VZV-9	4	36	3	32	1
25	ORF 10	GPX4	Glutathione peroxidase;Phospholipid hydroperoxide glutathione peroxidase, mitochondrial	K7ERP4;A0A087X2I2;A0A087WT12;P36969;K7EKX7;R4GNE4;K7ENB4;K7EJ20	TRUE	TRUE	FALSE	+	#N/A	#N/A	1.30864	0.00155378	0.0153783	GFP VZV-12 VZV-38 VZV-4 VZV-49 VZV-61 VZV-63 VZV-66.1 VZV-9	4	36	3	5	3
4314	ORF 10	ATP1A4	Sodium/potassium-transporting ATPase subunit alpha-4	Q13733;E9PRA5	TRUE	FALSE	FALSE	-	#N/A	#N/A	-0.70679	0.00179951	0.0166695	GFP VZV-12 VZV-32 VZV-49 VZV-61 VZV-63 VZV-66.1 VZV-9	4	32	0	2	3	+
7828	ORF 10	TIMM9	Mitochondrial import inner membrane translocase subunit Tim9	Q9Y5J7;A0A1W2PRH9;A0A1W2PQS5;G3V502;G3V2F3	TRUE	FALSE	FALSE	+	not significant	FALSE	0.669125	0.00179951	0.0166695	GFP VZV-12 VZV-38 VZV-4 VZV-49 VZV-63 VZV-66.1 VZV-9	4	32	4	32	6
7815	ORF 10	POLR3H	DNA-directed RNA polymerase III subunit RPC8	Q9Y535;F8WDV1;E7ERZ2;F8WDS5	TRUE	FALSE	FALSE	-	#N/A	#N/A	-0.923245	0.00179951	0.0166695	GFP VZV-12 VZV-32 VZV-4 VZV-49 VZV-61 VZV-66.1 VZV-9	4	32	0	5	4
7522	ORF 10	HN1	Hematological and neurological expressed 1 protein;Hematological and neurological expressed 1 protein, N-terminally processed	Q9UK76;J3KT51	TRUE	FALSE	FALSE	-	not significant	FALSE	-0.659444	0.00179951	0.0166695	GFP VZV-12 VZV-32 VZV-4 VZV-49 VZV-63 VZV-66.1 VZV-9	4	32	4	32	14
7188	ORF 10	PNPO	Pyridoxine-5-phosphate oxidase	Q9NVS9;J3QQZ9;J3QQV6;A0A286YFL3	TRUE	FALSE	FALSE	-	not significant	FALSE	-0.790613	0.00179951	0.0166695	GFP VZV-32 VZV-38 VZV-4 VZV-49 VZV-61 VZV-63 VZV-66.1	4	32	2	32	12
7023	ORF 10	UBE2T	Ubiquitin-conjugating enzyme E2 T	Q9NPD8	TRUE	FALSE	FALSE	-	not significant	FALSE	-0.510914	0.00179951	0.0166695	GFP VZV-12 VZV-32 VZV-38 VZV-49 VZV-61 VZV-63 VZV-66.1	4	32	4	32	12
6766	ORF 10	MRPL18	39S ribosomal protein L18, mitochondrial	Q9H0U6	TRUE	FALSE	FALSE	+	not significant	FALSE	0.689412	0.00179951	0.0166695	GFP VZV-12 VZV-32 VZV-38 VZV-61 VZV-63 VZV-66.1 VZV-9	4	32	4	32	8
6431	ORF 10	TM9SF2	Transmembrane 9 superfamily member 2	Q99805	TRUE	FALSE	FALSE	+	not significant	FALSE	0.571956	0.00179951	0.0166695	GFP VZV-12 VZV-32 VZV-38 VZV-4 VZV-49 VZV-63 VZV-9	4	32	4	30	11
4228	ORF 10	CBX3	Chromobox protein homolog 3	Q13185;S4R2Y4	TRUE	FALSE	FALSE	+	not significant	FALSE	0.504494	0.00179951	0.0166695	GFP VZV-12 VZV-32 VZV-4 VZV-49 VZV-61 VZV-63 VZV-66.1	4	32	4	32	9
4150	ORF 10	MGAT2	Alpha-1,6-mannosyl-glycoprotein 2-beta-N-acetylglucosaminyltransferase	Q10469	TRUE	FALSE	FALSE	-	not significant	FALSE	-0.892899	0.00179951	0.0166695	GFP VZV-12 VZV-32 VZV-38 VZV-4 VZV-49 VZV-66.1 VZV-9	4	32	4	14	9
3741	ORF 10	ITGA1	Integrin alpha-1	P56199	TRUE	FALSE	FALSE	+	not significant	FALSE	0.753175	0.00179951	0.0166695	GFP VZV-12 VZV-32 VZV-4 VZV-49 VZV-63 VZV-66.1 VZV-9	4	32	4	32	24
3317	ORF 10	SERPINB6	Serpin B6	P35237;A0A024QZX5;A0A087X1N8;A0A2R8YD12	TRUE	FALSE	FALSE	-	not significant	FALSE	-0.643135	0.00179951	0.0166695	GFP VZV-12 VZV-32 VZV-38 VZV-4 VZV-61 VZV-63 VZV-66.1	4	32	4	32	19
3187	ORF 10	AK4	Adenylate kinase 4, mitochondrial	P27144;D3DQ64	TRUE	FALSE	FALSE	-	down-regulated	FALSE	-0.775534	0.00179951	0.0166695	GFP VZV-12 VZV-32 VZV-4 VZV-49 VZV-61 VZV-66.1 VZV-9	4	32	4	29	10
1952	ORF 10	ZNF428	Zinc finger protein 428	M0QXZ5;Q96B54	TRUE	FALSE	FALSE	+	not significant	FALSE	0.53667	0.00179951	0.0166695	GFP VZV-32 VZV-38 VZV-4 VZV-49 VZV-61 VZV-63 VZV-9	4	32	4	28	6
1255	ORF 10	EPN2	Epsin-2	E9PBC1;O95208;F6PQP6;I3L2B2	TRUE	FALSE	FALSE	-	not significant	FALSE	-0.792443	0.00179951	0.0166695	GFP VZV-12 VZV-32 VZV-4 VZV-49 VZV-61 VZV-66.1 VZV-9	4	32	1	20	11
871	ORF 10	BRD8	NA	B5MCW3;H7C128;H7C179;H7C127	TRUE	FALSE	FALSE	+	not significant	FALSE	0.582286	0.00179951	0.0166695	GFP VZV-12 VZV-32 VZV-4 VZV-49 VZV-61 VZV-63 VZV-9	4	32	4	22	19
698	ORF 10	FRMD3	FERM domain-containing protein 3	A2A2Y4	TRUE	TRUE	FALSE	+	not significant	FALSE	1.06677	0.00179951	0.0166695	GFP VZV-32 VZV-4 VZV-49 VZV-61 VZV-63 VZV-66.1 VZV-9	4	32	4	13	7
380	ORF 10	DNAJB6	DnaJ homolog subfamily B member 6	A0A0J9YX62;O75190;C9J2C4;E9PH18;C9JDX6;F8WCZ4;C9J2P2	TRUE	FALSE	FALSE	+	not significant	FALSE	0.503661	0.00179951	0.0166695	GFP VZV-12 VZV-38 VZV-4 VZV-49 VZV-63 VZV-66.1 VZV-9	4	32	4	32	9
7196	ORF 10	ZNF358	Zinc finger protein 358	Q9NW07	TRUE	TRUE	FALSE	-	#N/A	#N/A	-1.16112	0.00241066	0.02022	GFP VZV-12 VZV-32 VZV-38 VZV-4 VZV-49 VZV-61 VZV-9	4	32	0	4	7
6939	ORF 10	ELP3	Elongator complex protein 3	Q9H9T3;B4DKA4	TRUE	FALSE	FALSE	-	not significant	FALSE	-0.539714	0.00241066	0.02022	GFP VZV-32 VZV-4 VZV-49 VZV-61 VZV-63 VZV-66.1 VZV-9	4	32	4	32	20
6366	ORF 10	PNKP	Bifunctional polynucleotide phosphatase/kinase;Polynucleotide 3-phosphatase;Polynucleotide 5-hydroxyl-kinase	Q96T60;M0QYH2;A0A0D9SFL2;M0QYI1	TRUE	FALSE	FALSE	+	not significant	FALSE	0.554496	0.00241066	0.02022	GFP VZV-32 VZV-4 VZV-49 VZV-61 VZV-63 VZV-66.1 VZV-9	4	32	4	30	21
5816	ORF 10	SLC20A1	Sodium-dependent phosphate transporter 1	Q8WUM9	TRUE	FALSE	FALSE	-	#N/A	#N/A	-0.732501	0.00241066	0.02022	GFP VZV-12 VZV-32 VZV-38 VZV-49 VZV-61 VZV-66.1 VZV-9	4	32	0	9	2
5666	ORF 10	ZNF740	Zinc finger protein 740	Q8NDX6	TRUE	FALSE	FALSE	+	#N/A	#N/A	0.714025	0.00241066	0.02022	GFP VZV-12 VZV-4 VZV-49 VZV-61 VZV-63 VZV-66.1 VZV-9	4	32	4	23	5
5609	ORF 10	EIF1AD	Probable RNA-binding protein EIF1AD	Q8N9N8;E9PLI6;E9PS76;E9PS30;E9PNH5	TRUE	FALSE	FALSE	-	not significant	FALSE	-0.56016	0.00241066	0.02022	GFP VZV-12 VZV-32 VZV-4 VZV-49 VZV-61 VZV-63 VZV-9	4	32	4	31	6
5444	ORF 10	NRM	Nurim	Q8IXM6;H0Y6T6	TRUE	TRUE	FALSE	+	not significant	FALSE	1.32273	0.00241066	0.02022	GFP VZV-38 VZV-4 VZV-49 VZV-61 VZV-63 VZV-66.1 VZV-9	4	32	0	2	5
5167	ORF 10	CEP68	Centrosomal protein of 68 kDa	Q76N32	TRUE	FALSE	FALSE	+	not significant	FALSE	0.793103	0.00241066	0.02022	GFP VZV-32 VZV-38 VZV-49 VZV-61 VZV-63 VZV-66.1 VZV-9	4	32	3	23	6
4724	ORF 10	BOLA3	BolA-like protein 3	Q53S33	TRUE	FALSE	FALSE	+	not significant	FALSE	0.87045	0.00241066	0.02022	GFP VZV-32 VZV-38 VZV-49 VZV-61 VZV-63 VZV-66.1 VZV-9	4	32	4	24	4
4692	ORF 10	MRPL51	39S ribosomal protein L51, mitochondrial	Q4U2R6	TRUE	FALSE	FALSE	+	not significant	FALSE	0.617477	0.00241066	0.02022	GFP VZV-12 VZV-32 VZV-38 VZV-49 VZV-61 VZV-63 VZV-66.1	4	32	4	28	5
4282	ORF 10	PRPF4B	Serine/threonine-protein kinase PRP4 homolog	Q13523;H0YDJ3	TRUE	FALSE	FALSE	+	not significant	FALSE	0.569713	0.00241066	0.02022	GFP VZV-32 VZV-4 VZV-49 VZV-61 VZV-63 VZV-66.1 VZV-9	4	32	4	32	28
4112	ORF 10	POLE	DNA polymerase epsilon catalytic subunit A;DNA polymerase	Q07864;F5H1D6	TRUE	FALSE	FALSE	-	not significant	FALSE	-0.518904	0.00241066	0.02022	GFP VZV-12 VZV-32 VZV-49 VZV-61 VZV-63 VZV-66.1 VZV-9	4	32	4	32	37
2582	ORF 10	ARIH2	E3 ubiquitin-protein ligase ARIH2	O95376	TRUE	FALSE	FALSE	-	not significant	FALSE	-0.906212	0.00241066	0.02022	GFP VZV-32 VZV-38 VZV-4 VZV-49 VZV-61 VZV-63 VZV-66.1	4	32	2	22	7
2417	ORF 10	CDC45	Cell division control protein 45 homolog	O75419	TRUE	FALSE	FALSE	-	not significant	FALSE	-0.523616	0.00241066	0.02022	GFP VZV-12 VZV-32 VZV-38 VZV-49 VZV-63 VZV-66.1 VZV-9	4	32	3	31	14
1971	ORF 10	MRPL34	Ribosomal protein L34;39S ribosomal protein L34, mitochondrial	M0R226;Q9BQ48	TRUE	FALSE	FALSE	+	not significant	FALSE	0.574766	0.00241066	0.02022	GFP VZV-12 VZV-32 VZV-38 VZV-49 VZV-61 VZV-63 VZV-66.1	4	32	4	15	5
1287	ORF 10	MAP1A	Microtubule-associated protein 1A;MAP1A heavy chain;MAP1 light chain LC2	E9PGC8;P78559	TRUE	FALSE	FALSE	+	not significant	FALSE	0.533807	0.00241066	0.02022	GFP VZV-32 VZV-38 VZV-4 VZV-49 VZV-61 VZV-66.1 VZV-9	4	32	4	26	36
835	ORF 10	SEC11L3;SEC11C	Signal peptidase complex catalytic subunit SEC11;Signal peptidase complex catalytic subunit SEC11C	B4DI03;K7EJQ7;Q9BY50;A0A0A0MR04	TRUE	TRUE	FALSE	-	#N/A	#N/A	-1.01599	0.00241066	0.02022	GFP VZV-32 VZV-38 VZV-4 VZV-49 VZV-61 VZV-66.1 VZV-9	4	32	0	3	4
810	ORF 10	CLK2	Dual specificity protein kinase CLK2	B1AVT0;P49760	TRUE	FALSE	FALSE	+	not significant	FALSE	0.582531	0.00241066	0.02022	GFP VZV-12 VZV-38 VZV-4 VZV-49 VZV-61 VZV-63 VZV-66.1	4	32	4	30	5
604	ORF 10	IMPACT	Protein IMPACT	A0A3B3ITH3;Q9P2X3;J3KT25	TRUE	TRUE	FALSE	-	not significant	FALSE	-1.21456	0.00241066	0.02022	GFP VZV-32 VZV-38 VZV-4 VZV-49 VZV-63 VZV-66.1 VZV-9	4	32	3	32	6
5340	ORF 10	METTL16	Methyltransferase-like protein 16	Q86W50	TRUE	FALSE	FALSE	-	down-regulated	FALSE	-0.567711	0.00264799	0.0219981	GFP VZV-12 VZV-32 VZV-4 VZV-49 VZV-61 VZV-63 VZV-66.1 VZV-9	4	36	3	35	13
5281	ORF 10	SCD5	Stearoyl-CoA desaturase 5	Q86SK9	TRUE	TRUE	FALSE	+	not significant	FALSE	1.40227	0.00264799	0.0219981	GFP VZV-12 VZV-38 VZV-4 VZV-49 VZV-61 VZV-63 VZV-66.1 VZV-9	4	36	0	3	6
937	ORF 10	IGF1R	Tyrosine-protein kinase receptor;Insulin-like growth factor 1 receptor;Insulin-like growth factor 1 receptor alpha chain;Insulin-like growth factor 1 receptor beta chain	C9J5X1;P08069	TRUE	FALSE	FALSE	+	down-regulated	FALSE	0.512223	0.00264799	0.0219981	GFP VZV-12 VZV-32 VZV-38 VZV-49 VZV-61 VZV-63 VZV-66.1 VZV-9	4	36	4	36	31
7240	ORF 10	MIOS	WD repeat-containing protein mio	Q9NXC5	TRUE	FALSE	FALSE	+	not significant	FALSE	0.666356	0.00319158	0.0248238	GFP VZV-12 VZV-38 VZV-49 VZV-61 VZV-63 VZV-66.1 VZV-9	4	32	4	32	24
6261	ORF 10	RMDN2	Regulator of microtubule dynamics protein 2	Q96LZ7;H7C2J3;A0A0A0MSD2;A0A0C4DFM4;C9JGB2	TRUE	FALSE	FALSE	+	#N/A	#N/A	0.825411	0.00319158	0.0248238	GFP VZV-12 VZV-32 VZV-4 VZV-49 VZV-61 VZV-63 VZV-9	4	32	4	14	6
6039	ORF 10	TOMM6	Mitochondrial import receptor subunit TOM6 homolog	Q96B49	TRUE	FALSE	FALSE	+	not significant	FALSE	0.560807	0.00319158	0.0248238	GFP VZV-12 VZV-32 VZV-38 VZV-4 VZV-49 VZV-63 VZV-66.1	4	32	4	27	3
5657	ORF 10	CCNY	Cyclin-Y	Q8ND76	TRUE	FALSE	FALSE	+	#N/A	#N/A	0.53027	0.00319158	0.0248238	GFP VZV-12 VZV-38 VZV-49 VZV-61 VZV-63 VZV-66.1 VZV-9	4	32	4	30	7
5059	ORF 10	FIGNL1	Fidgetin-like protein 1	Q6PIW4	TRUE	FALSE	FALSE	-	not significant	FALSE	-0.758736	0.00319158	0.0248238	GFP VZV-12 VZV-32 VZV-38 VZV-49 VZV-61 VZV-63 VZV-9	4	32	0	8	5
4811	ORF 10	TMEM201	Transmembrane protein 201	Q5SNT2;H0Y4R5	TRUE	FALSE	FALSE	+	not significant	FALSE	0.622525	0.00319158	0.0248238	GFP VZV-12 VZV-32 VZV-38 VZV-49 VZV-61 VZV-66.1 VZV-9	4	32	4	24	9
4784	ORF 10	PCID2	PCI domain-containing protein 2	Q5JVF3	TRUE	FALSE	FALSE	+	not significant	FALSE	0.572175	0.00319158	0.0248238	GFP VZV-32 VZV-4 VZV-49 VZV-61 VZV-63 VZV-66.1 VZV-9	4	32	4	32	23
4561	ORF 10	ZFHX3	Zinc finger homeobox protein 3	Q15911	TRUE	FALSE	FALSE	+	not significant	FALSE	0.681916	0.00319158	0.0248238	GFP VZV-12 VZV-32 VZV-38 VZV-4 VZV-49 VZV-63 VZV-66.1	4	32	4	28	24
3760	ORF 10	TMEM33	Transmembrane protein 33	P57088;D6RAA6	TRUE	FALSE	FALSE	+	not significant	FALSE	0.560586	0.00319158	0.0248238	GFP VZV-32 VZV-38 VZV-4 VZV-49 VZV-63 VZV-66.1 VZV-9	4	32	4	32	11
3624	ORF 10	CLCN7	H(+)/Cl(-) exchange transporter 7	P51798;H0Y2M6	TRUE	FALSE	FALSE	+	not significant	FALSE	0.573553	0.00319158	0.0248238	GFP VZV-12 VZV-32 VZV-38 VZV-49 VZV-63 VZV-66.1 VZV-9	4	32	4	23	11
3586	ORF 10	CDK7	Cyclin-dependent kinase 7	P50613;D6R9G1;D6RAD4;D6REC6	TRUE	FALSE	FALSE	-	not significant	FALSE	-0.693676	0.00319158	0.0248238	GFP VZV-12 VZV-32 VZV-38 VZV-49 VZV-61 VZV-63 VZV-66.1	4	32	1	21	10
3551	ORF 10	FHIT	Bis(5-adenosyl)-triphosphatase	P49789;E9PBZ0	TRUE	FALSE	FALSE	-	not significant	FALSE	-0.73704	0.00319158	0.0248238	GFP VZV-12 VZV-32 VZV-4 VZV-61 VZV-63 VZV-66.1 VZV-9	4	32	0	9	7
2399	ORF 10	HMMR	Hyaluronan mediated motility receptor	O75330	TRUE	FALSE	FALSE	-	up-regulated	FALSE	-0.796992	0.00319158	0.0248238	GFP VZV-12 VZV-32 VZV-38 VZV-4 VZV-49 VZV-63 VZV-9	4	32	1	25	14
1985	ORF 10	PDLIM1	PDZ and LIM domain protein 1	O00151	TRUE	FALSE	FALSE	-	not significant	FALSE	-0.662985	0.00319158	0.0248238	GFP VZV-32 VZV-38 VZV-49 VZV-61 VZV-63 VZV-66.1 VZV-9	4	32	4	32	14
1133	ORF 10	ELMOD2	ELMO domain-containing protein 2	D6RBS5;Q8IZ81;D6RHX2	TRUE	FALSE	FALSE	+	not significant	FALSE	0.516045	0.00319158	0.0248238	GFP VZV-32 VZV-38 VZV-4 VZV-49 VZV-63 VZV-66.1 VZV-9	4	32	4	31	11
892	ORF 10	GALK2	N-acetylgalactosamine kinase	B7ZAX5;Q01415	TRUE	FALSE	FALSE	-	not significant	FALSE	-0.542209	0.00319158	0.0248238	GFP VZV-12 VZV-32 VZV-38 VZV-49 VZV-63 VZV-66.1 VZV-9	4	32	3	31	9
724	ORF 10	WBP2	WW domain-binding protein 2	K7EIJ0;K7ENL2;A6NG10;K7EMC9;Q969T9	TRUE	FALSE	FALSE	-	not significant	FALSE	-0.555435	0.00319158	0.0248238	GFP VZV-12 VZV-32 VZV-38 VZV-4 VZV-61 VZV-63 VZV-9	4	32	4	32	5
643	ORF 10	PARN	Poly(A)-specific ribonuclease PARN	A0A494C0W0;O95453;A0A494C1K5;A0A494C0Q2;A0A494C1N1;A0A494C0K5;A0A494BZU6;A0A494BZW7;A0A494C0P9;A0A494C1G3;A0A494C0Q6;A0A494C156;A0A494C002	TRUE	FALSE	FALSE	+	not significant	FALSE	0.612612	0.00319158	0.0248238	GFP VZV-12 VZV-32 VZV-38 VZV-49 VZV-63 VZV-66.1 VZV-9	4	32	4	29	23
316	ORF 10	HLTF	Helicase-like transcription factor	Q14527;A0A0C4DGA6;H7C5K0	TRUE	FALSE	FALSE	-	down-regulated	FALSE	-0.579221	0.00319158	0.0248238	GFP VZV-12 VZV-32 VZV-4 VZV-49 VZV-63 VZV-66.1 VZV-9	4	32	4	32	38
3992	ORF 10	SERF2	Small EDRK-rich factor 2	P84101	TRUE	FALSE	FALSE	+	not significant	FALSE	0.812884	0.00339206	0.0261745	GFP VZV-12 VZV-32 VZV-38 VZV-4 VZV-49 VZV-61 VZV-63 VZV-9	4	36	4	18	3
7899	ORF 10	MAU2	MAU2 chromatid cohesion factor homolog	Q9Y6X3;V9GYS3;V9GZ52	TRUE	FALSE	FALSE	+	not significant	FALSE	0.994551	0.00410831	0.0295141	GFP VZV-12 VZV-32 VZV-38 VZV-61 VZV-63 VZV-66.1 VZV-9	4	32	0	6	10
7773	ORF 10	TMED3	Transmembrane emp24 domain-containing protein 3	Q9Y3Q3;G3V1J9;F5H4M7	TRUE	FALSE	FALSE	+	not significant	FALSE	0.64815	0.00410831	0.0295141	GFP VZV-12 VZV-32 VZV-4 VZV-49 VZV-61 VZV-63 VZV-66.1	4	32	4	14	5
7281	ORF 10	ERAP1	Endoplasmic reticulum aminopeptidase 1	Q9NZ08	TRUE	FALSE	FALSE	+	not significant	FALSE	0.5315	0.00410831	0.0295141	GFP VZV-12 VZV-32 VZV-4 VZV-49 VZV-61 VZV-66.1 VZV-9	4	32	3	24	19
6691	ORF 10	UBL5	Ubiquitin-like protein 5	Q9BZL1	TRUE	FALSE	FALSE	+	not significant	FALSE	0.768783	0.00410831	0.0295141	GFP VZV-12 VZV-32 VZV-38 VZV-4 VZV-49 VZV-63 VZV-66.1	4	32	4	23	5
6369	ORF 10	FAM129B	Niban-like protein 1	Q96TA1	TRUE	FALSE	FALSE	-	not significant	FALSE	-0.516326	0.00410831	0.0295141	GFP VZV-12 VZV-32 VZV-38 VZV-4 VZV-49 VZV-61 VZV-63	4	32	3	31	17
6172	ORF 10	ZC2HC1A	Zinc finger C2HC domain-containing protein 1A	Q96GY0;H0YAP0	TRUE	FALSE	FALSE	-	not significant	FALSE	-0.517354	0.00410831	0.0295141	GFP VZV-12 VZV-32 VZV-38 VZV-49 VZV-61 VZV-63 VZV-9	4	32	3	31	15
4726	ORF 10	HS1BP3	HCLS1-binding protein 3	Q53T59;F6TR53;B5MC96	TRUE	TRUE	FALSE	-	not significant	FALSE	-1.41123	0.00410831	0.0295141	GFP VZV-12 VZV-32 VZV-4 VZV-49 VZV-63 VZV-66.1 VZV-9	4	32	1	29	16
4468	ORF 10	EBP	3-beta-hydroxysteroid-Delta(8),Delta(7)-isomerase	Q15125;C9J719;C9JJ78	TRUE	FALSE	FALSE	+	not significant	FALSE	0.58409	0.00410831	0.0295141	GFP VZV-12 VZV-4 VZV-49 VZV-61 VZV-63 VZV-66.1 VZV-9	4	32	4	30	2
3868	ORF 10	ARF6	ADP-ribosylation factor 6	P62330	TRUE	FALSE	FALSE	-	up-regulated	FALSE	-0.847142	0.00410831	0.0295141	GFP VZV-12 VZV-32 VZV-38 VZV-4 VZV-63 VZV-66.1 VZV-9	4	32	3	32	6
2666	ORF 10	MT-CO3	Cytochrome c oxidase subunit 3	P00414	TRUE	TRUE	FALSE	+	not significant	FALSE	1.05394	0.00410831	0.0295141	GFP VZV-12 VZV-32 VZV-38 VZV-49 VZV-61 VZV-63 VZV-66.1	4	32	3	22	2
1893	ORF 10	RNF126	E3 ubiquitin-protein ligase RNF126	Q9BV68;K7EIY6;U3KQF4	TRUE	FALSE	FALSE	-	not significant	FALSE	-0.842059	0.00410831	0.0295141	GFP VZV-12 VZV-32 VZV-38 VZV-49 VZV-63 VZV-66.1 VZV-9	4	32	4	32	6
1830	ORF 10	DNAJB12	DnaJ homolog subfamily B member 12	J3KPS0;Q9NXW2	TRUE	FALSE	FALSE	+	not significant	FALSE	0.575585	0.00410831	0.0295141	GFP VZV-12 VZV-32 VZV-38 VZV-4 VZV-49 VZV-63 VZV-66.1	4	32	4	23	11
1551	ORF 10	GPR107	Protein GPR107	Q5VW38;G5E994	TRUE	TRUE	FALSE	-	not significant	FALSE	-1.21511	0.00410831	0.0295141	GFP VZV-32 VZV-38 VZV-4 VZV-49 VZV-61 VZV-63 VZV-9	4	32	4	32	5
1371	ORF 10	PTGR1	Prostaglandin reductase 1	F2Z3J9;Q14914	TRUE	FALSE	FALSE	-	not significant	FALSE	-0.702235	0.00410831	0.0295141	GFP VZV-32 VZV-38 VZV-4 VZV-49 VZV-61 VZV-63 VZV-9	4	32	4	32	12
1004	ORF 10	INPP5K	Inositol polyphosphate 5-phosphatase K	C9JZB0;Q9BT40	TRUE	TRUE	FALSE	-	not significant	FALSE	-1.17262	0.00410831	0.0295141	GFP VZV-32 VZV-38 VZV-4 VZV-49 VZV-61 VZV-66.1 VZV-9	4	32	3	31	4
483	ORF 10	NFIC	Nuclear factor 1 C-type	A0A286YEX4;P08651	TRUE	FALSE	FALSE	-	not significant	FALSE	-0.518926	0.00410831	0.0295141	GFP VZV-32 VZV-4 VZV-49 VZV-61 VZV-63 VZV-66.1 VZV-9	4	32	4	31	9
368	ORF 10	MAPT	Microtubule-associated protein tau	A0A0G2JQJ7;A0A0G2JPD5;A0A0G2JS76;A0A0G2JMX7;P10636	TRUE	FALSE	FALSE	-	not significant	FALSE	-0.574747	0.00410831	0.0295141	GFP VZV-32 VZV-4 VZV-49 VZV-61 VZV-63 VZV-66.1 VZV-9	4	32	4	32	17
41	ORF 10	HNRNPDL	NA	A0A087WU03	TRUE	FALSE	FALSE	+	not significant	FALSE	0.600325	0.00410831	0.0295141	GFP VZV-12 VZV-32 VZV-38 VZV-49 VZV-61 VZV-66.1 VZV-9	4	32	4	32	2
3703	ORF 10	ATP12A	Potassium-transporting ATPase alpha chain 2	P54707	TRUE	FALSE	FALSE	+	#N/A	#N/A	0.831986	0.00424554	0.0301669	GFP VZV-12 VZV-32 VZV-38 VZV-4 VZV-49 VZV-61 VZV-66.1 VZV-9	4	36	0	2	4	+
966	ORF 10	PELP1	NA	C9JFV4;E7EV54	TRUE	FALSE	FALSE	-	not significant	FALSE	-0.812938	0.00424554	0.0301669	GFP VZV-12 VZV-32 VZV-4 VZV-49 VZV-61 VZV-63 VZV-66.1 VZV-9	4	36	0	0	1	+
4901	ORF 10	MTARC1	Mitochondrial amidoxime-reducing component 1	Q5VT66;H7BYZ9;A0A494C1P3	TRUE	FALSE	FALSE	+	#N/A	#N/A	0.963099	0.00424554	0.0301669	GFP VZV-12 VZV-38 VZV-4 VZV-49 VZV-61 VZV-63 VZV-66.1 VZV-9	4	36	4	26	7
6861	ORF 10	SLITRK6	SLIT and NTRK-like protein 6	Q9H5Y7	TRUE	FALSE	FALSE	-	#N/A	#N/A	-0.717442	0.00424554	0.0301669	GFP VZV-32 VZV-38 VZV-4 VZV-49 VZV-61 VZV-63 VZV-66.1 VZV-9	4	36	0	8	5
3764	ORF 10	PCBP4	Poly(rC)-binding protein 4	P57723;C9J0A4;C9JZY3;C9JTY5;C9J5V4	TRUE	TRUE	FALSE	-	#N/A	#N/A	-1.71144	0.00424554	0.0301669	GFP VZV-12 VZV-32 VZV-38 VZV-49 VZV-61 VZV-63 VZV-66.1 VZV-9	4	36	0	31	7
883	ORF 10	RTN3	Reticulon	B7Z4M1	TRUE	FALSE	FALSE	+	not significant	FALSE	0.954608	0.00424554	0.0301669	GFP VZV-32 VZV-38 VZV-4 VZV-49 VZV-61 VZV-63 VZV-66.1 VZV-9	4	36	0	8	1
7605	ORF 10	SLC6A14	Sodium- and chloride-dependent neutral and basic amino acid transporter B(0+)	Q9UN76	TRUE	FALSE	FALSE	-	#N/A	#N/A	-0.645666	0.00526271	0.0350813	GFP VZV-12 VZV-38 VZV-4 VZV-49 VZV-61 VZV-63 VZV-66.1	4	32	0	0	1	+
7861	ORF 10	SLC25A15	Mitochondrial ornithine transporter 1	Q9Y619	TRUE	FALSE	FALSE	+	#N/A	#N/A	0.676126	0.00526271	0.0350813	GFP VZV-12 VZV-32 VZV-49 VZV-61 VZV-63 VZV-66.1 VZV-9	4	32	4	10	10
7852	ORF 10	FLVCR1	Feline leukemia virus subgroup C receptor-related protein 1	Q9Y5Y0;H7C3Z2	TRUE	FALSE	FALSE	+	not significant	FALSE	0.88109	0.0052741	0.0350813	GFP VZV-12 VZV-32 VZV-38 VZV-49 VZV-61 VZV-63 VZV-66.1 VZV-9	4	36	1	7	4
7385	ORF 10	XPR1	Xenotropic and polytropic retrovirus receptor 1	Q9UBH6	TRUE	FALSE	FALSE	+	not significant	FALSE	0.824185	0.00526271	0.0350813	GFP VZV-32 VZV-38 VZV-4 VZV-49 VZV-61 VZV-66.1 VZV-9	4	32	4	20	11
7294	ORF 10	UBP1	Upstream-binding protein 1	Q9NZI7	TRUE	FALSE	FALSE	+	#N/A	#N/A	0.651447	0.00526271	0.0350813	GFP VZV-32 VZV-38 VZV-4 VZV-61 VZV-63 VZV-66.1 VZV-9	4	32	4	29	7
6991	ORF 10	VAT1L	Synaptic vesicle membrane protein VAT-1 homolog-like	Q9HCJ6	TRUE	FALSE	FALSE	-	not significant	FALSE	-0.533771	0.00526271	0.0350813	GFP VZV-32 VZV-38 VZV-49 VZV-61 VZV-63 VZV-66.1 VZV-9	4	32	4	31	14
6946	ORF 10	PPCS	Phosphopantothenate--cysteine ligase	Q9HAB8	TRUE	FALSE	FALSE	-	not significant	FALSE	-0.620696	0.0052741	0.0350813	GFP VZV-12 VZV-32 VZV-38 VZV-49 VZV-61 VZV-63 VZV-66.1 VZV-9	4	36	2	33	8
6903	ORF 10	RMND5A	Protein RMD5 homolog A	Q9H871	TRUE	FALSE	FALSE	-	not significant	FALSE	-0.54123	0.00526271	0.0350813	GFP VZV-12 VZV-32 VZV-38 VZV-49 VZV-61 VZV-63 VZV-9	4	32	4	30	7
6815	ORF 10	C11orf68	UPF0696 protein C11orf68	Q9H3H3	TRUE	FALSE	FALSE	-	not significant	FALSE	-0.757626	0.0052741	0.0350813	GFP VZV-12 VZV-32 VZV-38 VZV-4 VZV-49 VZV-61 VZV-63 VZV-66.1	4	36	4	36	10
6758	ORF 10	PUS7L	Pseudouridylate synthase 7 homolog-like protein	Q9H0K6;F8VZA0	TRUE	TRUE	FALSE	-	not significant	FALSE	-1.05419	0.00526271	0.0350813	GFP VZV-12 VZV-32 VZV-38 VZV-4 VZV-63 VZV-66.1 VZV-9	4	32	1	16	8
6440	ORF 10	RNF5	E3 ubiquitin-protein ligase RNF5	Q99942;A0A140TA09	TRUE	FALSE	FALSE	+	not significant	FALSE	0.545464	0.00526271	0.0350813	GFP VZV-12 VZV-32 VZV-38 VZV-61 VZV-63 VZV-66.1 VZV-9	4	32	4	29	4
6158	ORF 10	AURKB	Aurora kinase B	Q96GD4;J3KTD6;J3QLN8;J3KT86;J3QR41	TRUE	FALSE	FALSE	-	not significant	FALSE	-0.624067	0.00526271	0.0350813	GFP VZV-32 VZV-38 VZV-4 VZV-49 VZV-63 VZV-66.1 VZV-9	4	32	4	32	18
6116	ORF 10	KTI12	Protein KTI12 homolog	Q96EK9;A0A3B3IU88	TRUE	FALSE	FALSE	-	not significant	FALSE	-0.790672	0.00526271	0.0350813	GFP VZV-12 VZV-32 VZV-38 VZV-4 VZV-61 VZV-66.1 VZV-9	4	32	4	23	8
5826	ORF 10	THEM6	Protein THEM6	Q8WUY1	TRUE	FALSE	FALSE	+	not significant	FALSE	0.74115	0.00526271	0.0350813	GFP VZV-12 VZV-32 VZV-38 VZV-61 VZV-63 VZV-66.1 VZV-9	4	32	4	32	17
5749	ORF 10	MRPL30	39S ribosomal protein L30, mitochondrial	Q8TCC3;B8ZZV5	TRUE	FALSE	FALSE	+	not significant	FALSE	0.56994	0.00526271	0.0350813	GFP VZV-12 VZV-32 VZV-38 VZV-49 VZV-63 VZV-66.1 VZV-9	4	32	4	32	5
4374	ORF 10	GALE	UDP-glucose 4-epimerase	Q14376;Q5QPP3;Q5QPP4;Q5QPP1	TRUE	FALSE	FALSE	-	not significant	FALSE	-0.675866	0.00526271	0.0350813	GFP VZV-32 VZV-4 VZV-49 VZV-61 VZV-63 VZV-66.1 VZV-9	4	32	4	31	11
4104	ORF 10	SOX4	Transcription factor SOX-4	Q06945	TRUE	TRUE	FALSE	-	#N/A	#N/A	-1.01002	0.00526271	0.0350813	GFP VZV-12 VZV-32 VZV-38 VZV-49 VZV-61 VZV-63 VZV-66.1	4	32	0	5	2
2702	ORF 10	HMGCR	3-hydroxy-3-methylglutaryl-coenzyme A reductase	P04035	TRUE	FALSE	FALSE	+	up-regulated	FALSE	0.684922	0.00526271	0.0350813	GFP VZV-12 VZV-32 VZV-4 VZV-49 VZV-61 VZV-66.1 VZV-9	4	32	4	2	6
1327	ORF 10	MDK	Midkine	E9PPJ5;E9PLM6;P21741	TRUE	TRUE	FALSE	-	#N/A	#N/A	-1.09522	0.00526271	0.0350813	GFP VZV-32 VZV-38 VZV-49 VZV-61 VZV-63 VZV-66.1 VZV-9	4	32	0	0	1
571	ORF 10	KCTD1	BTB/POZ domain-containing protein KCTD1	J3KSG1;J3QRK1;A0A2U3U043;Q719H9	TRUE	TRUE	FALSE	-	not significant	FALSE	-1.44859	0.0052741	0.0350813	GFP VZV-12 VZV-32 VZV-38 VZV-4 VZV-61 VZV-63 VZV-66.1 VZV-9	4	36	4	27	6
441	ORF 10	PDE4D	cAMP-specific 3,5-cyclic phosphodiesterase 4D	A0A1B0GW84;D6RHE0;A0A087WSZ7;Q08499	TRUE	TRUE	FALSE	+	#N/A	#N/A	1.68469	0.00526271	0.0350813	GFP VZV-12 VZV-32 VZV-4 VZV-49 VZV-61 VZV-63 VZV-66.1	4	32	4	11	5
55	ORF 10	IKBKG	NF-kappa-B essential modulator	A0A087X0G7;A0A087WUW6;A0A087X1B1;Q9Y6K9;C9JN51	TRUE	FALSE	FALSE	-	not significant	FALSE	-0.779484	0.00526271	0.0350813	GFP VZV-32 VZV-38 VZV-49 VZV-61 VZV-63 VZV-66.1 VZV-9	4	32	0	22	9
7818	ORF 10	TIMM22	Mitochondrial import inner membrane translocase subunit Tim22	Q9Y584	TRUE	TRUE	FALSE	-	not significant	FALSE	-1.11967	0.00658688	0.0411495	GFP VZV-32 VZV-38 VZV-4 VZV-49 VZV-61 VZV-66.1 VZV-9	4	32	0	20	3
7613	ORF 10	DUSP12	Dual specificity protein phosphatase 12	Q9UNI6	TRUE	FALSE	FALSE	-	not significant	FALSE	-0.754241	0.00658688	0.0411495	GFP VZV-12 VZV-32 VZV-38 VZV-49 VZV-61 VZV-63 VZV-66.1	4	32	3	32	14
6522	ORF 10	ALG1	Chitobiosyldiphosphodolichol beta-mannosyltransferase	Q9BT22	TRUE	FALSE	FALSE	+	not significant	FALSE	0.863002	0.00658688	0.0411495	GFP VZV-12 VZV-32 VZV-4 VZV-49 VZV-63 VZV-66.1 VZV-9	4	32	3	10	8
5963	ORF 10	GLG1	Golgi apparatus protein 1	Q92896	TRUE	FALSE	FALSE	+	not significant	FALSE	0.749416	0.00645585	0.0411495	GFP VZV-12 VZV-32 VZV-38 VZV-49 VZV-61 VZV-63 VZV-66.1 VZV-9	4	36	4	36	33
5889	ORF 10	SLC39A7	Zinc transporter SLC39A7	Q92504;A2AAT0	TRUE	FALSE	FALSE	+	not significant	FALSE	0.757956	0.00658688	0.0411495	GFP VZV-12 VZV-32 VZV-38 VZV-49 VZV-61 VZV-66.1 VZV-9	4	32	4	21	2
5717	ORF 10	RP9	Retinitis pigmentosa 9 protein	Q8TA86	TRUE	FALSE	FALSE	+	not significant	FALSE	0.503859	0.00658688	0.0411495	GFP VZV-12 VZV-32 VZV-38 VZV-49 VZV-61 VZV-66.1 VZV-9	4	32	0	24	8
5199	ORF 10	EPM2AIP1	EPM2A-interacting protein 1	Q7L775	TRUE	FALSE	FALSE	+	#N/A	#N/A	0.61819	0.00658688	0.0411495	GFP VZV-12 VZV-32 VZV-38 VZV-49 VZV-63 VZV-66.1 VZV-9	4	32	4	25	12
4666	ORF 10	LGALSL	Galectin-related protein;Galectin	Q3ZCW2;F8WF17;U3KQ88	TRUE	FALSE	FALSE	-	not significant	FALSE	-0.511898	0.00658688	0.0411495	GFP VZV-12 VZV-32 VZV-38 VZV-4 VZV-61 VZV-66.1 VZV-9	4	32	1	32	6
4208	ORF 10	MRPL28	39S ribosomal protein L28, mitochondrial	Q13084;A2IDC6;Q4TT37;A2IDC7	TRUE	FALSE	FALSE	+	not significant	FALSE	0.576702	0.00658688	0.0411495	GFP VZV-12 VZV-32 VZV-38 VZV-49 VZV-63 VZV-66.1 VZV-9	4	32	4	32	16
3964	ORF 10	CRADD	Death domain-containing protein CRADD	P78560	TRUE	TRUE	FALSE	+	#N/A	#N/A	1.98127	0.00645585	0.0411495	GFP VZV-12 VZV-32 VZV-38 VZV-4 VZV-49 VZV-61 VZV-63 VZV-66.1	4	36	2	17	6
3083	ORF 10	M6PR	Cation-dependent mannose-6-phosphate receptor	P20645;H0YGT2;H0YGE9;F5GX30	TRUE	TRUE	FALSE	+	not significant	FALSE	1.61192	0.00645585	0.0411495	GFP VZV-12 VZV-32 VZV-38 VZV-49 VZV-61 VZV-63 VZV-66.1 VZV-9	4	36	4	33	4
2978	ORF 10	NQO1	NAD(P)H dehydrogenase [quinone] 1	P15559;B4DLR8;H3BNV2	TRUE	TRUE	FALSE	-	not significant	FALSE	-1.00589	0.00658688	0.0411495	GFP VZV-32 VZV-38 VZV-49 VZV-61 VZV-63 VZV-66.1 VZV-9	4	32	4	31	11
2653	ORF 10	CHEK2	Serine/threonine-protein kinase Chk2	O96017;H0Y820	TRUE	FALSE	FALSE	-	not significant	FALSE	-0.663079	0.00658688	0.0411495	GFP VZV-32 VZV-38 VZV-4 VZV-49 VZV-63 VZV-66.1 VZV-9	4	32	2	30	8
2576	ORF 10	SIX3	Homeobox protein SIX3	O95343	TRUE	FALSE	FALSE	-	not significant	FALSE	-0.618183	0.00658688	0.0411495	GFP VZV-12 VZV-32 VZV-4 VZV-49 VZV-61 VZV-66.1 VZV-9	4	32	2	23	7
2311	ORF 10	MAN1A2	Mannosyl-oligosaccharide 1,2-alpha-mannosidase IB	O60476	TRUE	TRUE	FALSE	-	not significant	FALSE	-1.14643	0.00645585	0.0411495	GFP VZV-12 VZV-32 VZV-38 VZV-49 VZV-61 VZV-63 VZV-66.1 VZV-9	4	36	1	25	8
2299	ORF 10	LCMT2	tRNA wybutosine-synthesizing protein 4	O60294	TRUE	FALSE	FALSE	-	up-regulated	FALSE	-0.511781	0.00658688	0.0411495	GFP VZV-32 VZV-38 VZV-4 VZV-49 VZV-63 VZV-66.1 VZV-9	4	32	0	8	11
2265	ORF 10	STX6	Syntaxin-6	O43752	TRUE	TRUE	FALSE	-	not significant	FALSE	-1.36251	0.00658688	0.0411495	GFP VZV-32 VZV-38 VZV-49 VZV-61 VZV-63 VZV-66.1 VZV-9	4	32	1	14	9
1919	ORF 10	DNM2	NA	K7EMQ3	TRUE	TRUE	FALSE	-	not significant	FALSE	-1.00302	0.00645585	0.0411495	GFP VZV-12 VZV-32 VZV-38 VZV-49 VZV-61 VZV-63 VZV-66.1 VZV-9	4	36	2	30	3
1631	ORF 10	CD44	CD44 antigen	H0YD13;P16070;H0Y2P0;H0YE40;H0YDW7;H0YCV9;H0Y5E4	TRUE	FALSE	FALSE	-	down-regulated	FALSE	-0.689642	0.00658688	0.0411495	GFP VZV-32 VZV-38 VZV-4 VZV-49 VZV-63 VZV-66.1 VZV-9	4	32	4	27	6
1458	ORF 10	NAP1L1	NA	F8VV59;F8W118;B7Z9C2;F8VRJ2	TRUE	FALSE	FALSE	-	not significant	FALSE	-0.913004	0.00658688	0.0411495	GFP VZV-32 VZV-4 VZV-49 VZV-61 VZV-63 VZV-66.1 VZV-9	4	32	3	25	2
636	ORF 10	CCBL1	Kynurenine--oxoglutarate transaminase 1	A0A494C066;B7Z4W5;Q16773	TRUE	FALSE	FALSE	-	not significant	FALSE	-0.529837	0.00658688	0.0411495	GFP VZV-32 VZV-4 VZV-49 VZV-61 VZV-63 VZV-66.1 VZV-9	4	32	1	27	11
6099	ORF 10	IQCD	IQ domain-containing protein D	Q96DY2;F8VZV9	TRUE	FALSE	FALSE	+	#N/A	#N/A	0.822557	0.00818267	0.0483347	GFP VZV-32 VZV-4 VZV-49 VZV-61 VZV-63 VZV-66.1 VZV-9	4	32	0	1	6	+
4145	ORF 10	DNAH14	Dynein heavy chain 14, axonemal	Q0VDD8	TRUE	FALSE	FALSE	-	#N/A	#N/A	-0.758885	0.00818267	0.0483347	GFP VZV-12 VZV-32 VZV-38 VZV-4 VZV-63 VZV-66.1 VZV-9	4	32	1	17	5	+
1656	ORF 10	KANSL2	NA	H0YHH4	TRUE	TRUE	FALSE	+	not significant	FALSE	1.15192	0.00818267	0.0483347	GFP VZV-32 VZV-38 VZV-4 VZV-49 VZV-63 VZV-66.1 VZV-9	4	32	0	7	1	+
7694	ORF 10	FNDC3A	Fibronectin type-III domain-containing protein 3A	Q9Y2H6;G5E9X3	TRUE	FALSE	FALSE	+	not significant	FALSE	0.540243	0.00818267	0.0483347	GFP VZV-12 VZV-32 VZV-4 VZV-49 VZV-61 VZV-66.1 VZV-9	4	32	4	20	22
7500	ORF 10	LAMP5	Lysosome-associated membrane glycoprotein 5	Q9UJQ1	TRUE	TRUE	FALSE	+	#N/A	#N/A	2.21494	0.00818267	0.0483347	GFP VZV-12 VZV-32 VZV-38 VZV-49 VZV-61 VZV-63 VZV-66.1	4	32	3	5	4
6673	ORF 10	MRPS26	28S ribosomal protein S26, mitochondrial	Q9BYN8	TRUE	FALSE	FALSE	+	not significant	FALSE	0.617454	0.00818267	0.0483347	GFP VZV-32 VZV-38 VZV-4 VZV-61 VZV-63 VZV-66.1 VZV-9	4	32	4	24	12
6444	ORF 10	SEMA3C	Semaphorin-3C	Q99985	TRUE	FALSE	FALSE	-	down-regulated	FALSE	-0.947295	0.00818267	0.0483347	GFP VZV-12 VZV-32 VZV-38 VZV-4 VZV-49 VZV-63 VZV-66.1	4	32	0	10	8
6169	ORF 10	ATXN7L3B	Putative ataxin-7-like protein 3B	Q96GX2	TRUE	TRUE	FALSE	-	not significant	FALSE	-1.1611	0.00818267	0.0483347	GFP VZV-32 VZV-38 VZV-4 VZV-49 VZV-63 VZV-66.1 VZV-9	4	32	3	30	4
6042	ORF 10	RNF25	E3 ubiquitin-protein ligase RNF25	Q96BH1	TRUE	TRUE	FALSE	-	not significant	FALSE	-1.3245	0.00818267	0.0483347	GFP VZV-12 VZV-32 VZV-49 VZV-61 VZV-63 VZV-66.1 VZV-9	4	32	0	9	5
6012	ORF 10	GTPBP3	tRNA modification GTPase GTPBP3, mitochondrial	Q969Y2	TRUE	FALSE	FALSE	-	not significant	FALSE	-0.787366	0.00785644	0.0483347	GFP VZV-12 VZV-32 VZV-4 VZV-49 VZV-61 VZV-63 VZV-66.1 VZV-9	4	36	1	27	13
5611	ORF 10	WDSUB1	WD repeat, SAM and U-box domain-containing protein 1	Q8N9V3;B8ZZF2	TRUE	FALSE	FALSE	-	not significant	FALSE	-0.618662	0.00818267	0.0483347	GFP VZV-12 VZV-32 VZV-38 VZV-4 VZV-49 VZV-63 VZV-9	4	32	0	17	7
5526	ORF 10	MICALL1	MICAL-like protein 1	Q8N3F8	TRUE	FALSE	FALSE	-	#N/A	#N/A	-0.91036	0.00818267	0.0483347	GFP VZV-12 VZV-32 VZV-38 VZV-61 VZV-63 VZV-66.1 VZV-9	4	32	3	15	8
5158	ORF 10	CENPU;MLF1IP	Centromere protein U	Q71F23;Q09GN1	TRUE	TRUE	FALSE	-	not significant	FALSE	-1.31745	0.00818267	0.0483347	GFP VZV-12 VZV-32 VZV-38 VZV-61 VZV-63 VZV-66.1 VZV-9	4	32	1	27	12
4336	ORF 10	RAB33A	Ras-related protein Rab-33A	Q14088	TRUE	TRUE	FALSE	-	not significant	FALSE	-1.45986	0.00818267	0.0483347	GFP VZV-12 VZV-32 VZV-38 VZV-49 VZV-61 VZV-63 VZV-9	4	32	0	16	8
4007	ORF 10	GTF2B	Transcription initiation factor IIB	Q00403;B1APE2	TRUE	FALSE	FALSE	-	up-regulated	FALSE	-0.507144	0.00818267	0.0483347	GFP VZV-12 VZV-38 VZV-4 VZV-49 VZV-63 VZV-66.1 VZV-9	4	32	0	29	14
3610	ORF 10	TPMT	Thiopurine S-methyltransferase	P51580	TRUE	TRUE	FALSE	-	not significant	FALSE	-1.26851	0.00818267	0.0483347	GFP VZV-32 VZV-4 VZV-49 VZV-61 VZV-63 VZV-66.1 VZV-9	4	32	0	8	9
3476	ORF 10	CAPZB	F-actin-capping protein subunit beta	P47756;B1AK85	TRUE	TRUE	FALSE	-	not significant	FALSE	-2.59406	0.00818267	0.0483347	GFP VZV-12 VZV-32 VZV-38 VZV-49 VZV-63 VZV-66.1 VZV-9	4	32	1	32	1
3103	ORF 10	BCKDHB	2-oxoisovalerate dehydrogenase subunit beta, mitochondrial	P21953	TRUE	FALSE	FALSE	+	not significant	FALSE	0.640301	0.00818267	0.0483347	GFP VZV-12 VZV-32 VZV-49 VZV-61 VZV-63 VZV-66.1 VZV-9	4	32	4	24	9
2743	ORF 10	FABP3	Fatty acid-binding protein, heart	P05413;S4R371;S4R3A2	TRUE	TRUE	FALSE	-	not significant	FALSE	-2.10511	0.00818267	0.0483347	GFP VZV-32 VZV-4 VZV-49 VZV-61 VZV-63 VZV-66.1 VZV-9	4	32	0	14	10
2492	ORF 10	WFS1	Wolframin	O76024	TRUE	FALSE	FALSE	+	not significant	FALSE	0.626906	0.00818267	0.0483347	GFP VZV-12 VZV-32 VZV-38 VZV-49 VZV-63 VZV-66.1 VZV-9	4	32	4	12	15
1877	ORF 10	CDKN2A;CDKN2B	Cyclin-dependent kinase inhibitor 2A;Cyclin-dependent kinase 4 inhibitor B	J3QRG6;P42771;K7ES20;K7ENC6;P42772	TRUE	FALSE	FALSE	+	#N/A	#N/A	0.806209	0.00818267	0.0483347	GFP VZV-12 VZV-4 VZV-49 VZV-61 VZV-63 VZV-66.1 VZV-9	4	32	4	32	4
1771	ORF 10	NDUFB2	NADH dehydrogenase [ubiquinone] 1 beta subcomplex subunit 2, mitochondrial	H7C5B8;O95178;C9IZW8;C9JXM4	TRUE	FALSE	FALSE	+	#N/A	#N/A	0.880061	0.00818267	0.0483347	GFP VZV-12 VZV-32 VZV-38 VZV-49 VZV-61 VZV-63 VZV-9	4	32	3	25	3
517	ORF 10	CLPB	NA	A0A2R8Y602	TRUE	TRUE	FALSE	+	not significant	FALSE	1.2737	0.00785644	0.0483347	GFP VZV-32 VZV-38 VZV-4 VZV-49 VZV-61 VZV-63 VZV-66.1 VZV-9	4	36	4	30	1
197	ORF 10	SPOCK1	Testican-1	A0A0A0MQX7;Q08629	TRUE	FALSE	FALSE	+	#N/A	#N/A	0.582678	0.00818267	0.0483347	GFP VZV-32 VZV-38 VZV-4 VZV-49 VZV-61 VZV-63 VZV-9	4	32	4	24	3
129	ORF 10	HMGN3	High mobility group nucleosome-binding domain-containing protein 3	A0A087WZE9;Q15651	TRUE	FALSE	FALSE	+	not significant	FALSE	0.800254	0.00785644	0.0483347	GFP VZV-12 VZV-32 VZV-38 VZV-4 VZV-49 VZV-63 VZV-66.1 VZV-9	4	36	4	25	2
7385	ORF 11	XPR1	Xenotropic and polytropic retrovirus receptor 1	Q9UBH6	TRUE	TRUE	FALSE	+	not significant	FALSE	1.04636	5.56174e-05	0.0197416	VZV-1 VZV-17 VZV-25 VZV-30 VZV-37 VZV-46 VZV-5	4	28	4	12	11
6309	ORF 11	SLC38A2	Sodium-coupled neutral amino acid transporter 2	Q96QD8	TRUE	FALSE	FALSE	+	not significant	FALSE	0.52672	0.000111235	0.0197416	VZV-1 VZV-13 VZV-25 VZV-30 VZV-37 VZV-46 VZV-7	4	28	4	28	4
6127	ORF 11	DTNBP1	Dysbindin	Q96EV8;D6RCT8;A6NFV8	TRUE	TRUE	FALSE	+	not significant	FALSE	1.02034	5.56174e-05	0.0197416	VZV-1 VZV-13 VZV-17 VZV-25 VZV-30 VZV-46 VZV-5	4	28	0	0	3
5896	ORF 11	GBF1	Golgi-specific brefeldin A-resistance guanine nucleotide exchange factor 1	Q92538	TRUE	FALSE	FALSE	+	not significant	FALSE	0.523446	5.56174e-05	0.0197416	VZV-1 VZV-13 VZV-17 VZV-25 VZV-30 VZV-37 VZV-5	4	28	4	28	41
5715	ORF 11	ADCK3	Atypical kinase ADCK3, mitochondrial	Q8NI60	TRUE	FALSE	FALSE	-	down-regulated	FALSE	-0.560936	5.56174e-05	0.0197416	VZV-13 VZV-17 VZV-25 VZV-30 VZV-37 VZV-46 VZV-5	4	28	4	28	20
5000	ORF 11	RHBDD2	Rhomboid domain-containing protein 2	Q6NTF9	TRUE	FALSE	FALSE	+	#N/A	#N/A	0.71732	0.000111235	0.0197416	VZV-1 VZV-13 VZV-17 VZV-25 VZV-30 VZV-37 VZV-7	4	28	4	27	4
4430	ORF 11	KIAA0101	PCNA-associated factor	Q15004;H0YMA4;A0A0U1RQM0;H0YKX3	TRUE	FALSE	FALSE	+	not significant	FALSE	0.771228	0.000111235	0.0197416	VZV-13 VZV-17 VZV-25 VZV-30 VZV-37 VZV-46 VZV-5	4	28	4	28	6
4091	ORF 11	EML5	Echinoderm microtubule-associated protein-like 5	Q05BV3	TRUE	FALSE	FALSE	-	not significant	FALSE	-0.917784	0.000111235	0.0197416	VZV-13 VZV-17 VZV-25 VZV-30 VZV-37 VZV-46 VZV-5	4	28	3	20	32
3270	ORF 11	RRM2	Ribonucleoside-diphosphate reductase subunit M2	P31350;A0A286YFD6;C9JXC1	TRUE	FALSE	FALSE	+	up-regulated	FALSE	0.660404	5.56174e-05	0.0197416	VZV-13 VZV-17 VZV-25 VZV-30 VZV-37 VZV-46 VZV-5	4	28	4	28	28
3265	ORF 11	S100A7A;S100A7	Protein S100-A7A;Protein S100-A7	Q86SG5;P31151	TRUE	FALSE	FALSE	-	#N/A	#N/A	-0.793185	0.000111235	0.0197416	VZV-1 VZV-13 VZV-17 VZV-25 VZV-37 VZV-46 VZV-5	4	28	0	0	1
2148	ORF 11	TBX3	T-box transcription factor TBX3	O15119	TRUE	FALSE	FALSE	+	not significant	FALSE	0.834427	5.56174e-05	0.0197416	VZV-1 VZV-13 VZV-17 VZV-25 VZV-30 VZV-37 VZV-5	4	28	3	13	7
2102	ORF 11	BCKDK	[3-methyl-2-oxobutanoate dehydrogenase [lipoamide]] kinase, mitochondrial	O14874;H3BS02;H3BTL2	TRUE	FALSE	FALSE	-	not significant	FALSE	-0.568375	0.000111235	0.0197416	VZV-1 VZV-13 VZV-17 VZV-25 VZV-37 VZV-46 VZV-5	4	28	4	28	8
2054	ORF 11	UBE2C	Ubiquitin-conjugating enzyme E2 C	O00762;A0A0A0MSE8	TRUE	FALSE	FALSE	+	not significant	FALSE	0.708555	5.56174e-05	0.0197416	VZV-13 VZV-17 VZV-25 VZV-30 VZV-37 VZV-46 VZV-5	4	28	4	24	10
1892	ORF 11	FAM32A	Protein FAM32A	K7EIY1;Q9Y421;K7ENN5;K7ELZ8	TRUE	TRUE	FALSE	+	not significant	FALSE	1.06665	0.000111235	0.0197416	VZV-13 VZV-17 VZV-25 VZV-37 VZV-46 VZV-5 VZV-7	4	28	3	3	5
1008	ORF 11	RAPH1	NA	C9K0J5	TRUE	TRUE	FALSE	+	not significant	FALSE	3.08541	5.56174e-05	0.0197416	VZV-1 VZV-17 VZV-25 VZV-30 VZV-37 VZV-5 VZV-7	4	28	4	17	13
6740	ORF 11	TMEM126A	Transmembrane protein 126A	Q9H061	TRUE	FALSE	FALSE	-	not significant	FALSE	-0.503795	0.000222469	0.0275756	VZV-1 VZV-13 VZV-17 VZV-25 VZV-37 VZV-5 VZV-7	4	28	4	28	9
4562	ORF 11	ZYX	Zyxin	Q15942;H0Y2Y8	TRUE	FALSE	FALSE	+	not significant	FALSE	0.516468	0.000222469	0.0275756	VZV-1 VZV-13 VZV-17 VZV-25 VZV-46 VZV-5 VZV-7	4	28	4	28	24
2998	ORF 11	HIST1H1D	Histone H1.3	P16402	TRUE	FALSE	FALSE	-	down-regulated	FALSE	-0.539254	0.000222469	0.0275756	VZV-1 VZV-17 VZV-25 VZV-30 VZV-37 VZV-46 VZV-5	4	28	4	28	5
2773	ORF 11	CENPB	Major centromere autoantigen B	P07199	TRUE	FALSE	FALSE	-	down-regulated	FALSE	-0.534498	0.000222469	0.0275756	VZV-1 VZV-13 VZV-17 VZV-25 VZV-30 VZV-46 VZV-5	4	28	4	27	18
2520	ORF 11	SORBS2	Sorbin and SH3 domain-containing protein 2	O94875	TRUE	FALSE	FALSE	-	down-regulated	FALSE	-0.802786	0.000222469	0.0275756	VZV-1 VZV-13 VZV-17 VZV-30 VZV-37 VZV-46 VZV-5	4	28	4	27	19
1608	ORF 11	TXNDC15	Thioredoxin domain-containing protein 15	H0Y997;Q96J42;H0Y928	TRUE	FALSE	FALSE	+	not significant	FALSE	0.80356	0.000222469	0.0275756	VZV-13 VZV-17 VZV-30 VZV-37 VZV-46 VZV-5 VZV-7	4	28	4	20	6
2091	ORF 11	CHEK1	Serine/threonine-protein kinase Chk1	O14757;J3KN87;E7EPP6;E9PPA5	TRUE	FALSE	FALSE	+	not significant	FALSE	0.503375	0.000389321	0.0380026	VZV-13 VZV-17 VZV-25 VZV-30 VZV-37 VZV-46 VZV-5	4	28	4	28	19
1854	ORF 11	CBFB	NA	J3KTD8	TRUE	TRUE	FALSE	+	not significant	FALSE	1.43249	0.000389321	0.0380026	VZV-13 VZV-25 VZV-30 VZV-37 VZV-46 VZV-5 VZV-7	4	28	4	12	1
7736	ORF 11	TMX2	Thioredoxin-related transmembrane protein 2	Q9Y320	TRUE	TRUE	FALSE	+	not significant	FALSE	1.15697	0.000667408	0.0478146	VZV-1 VZV-13 VZV-17 VZV-25 VZV-37 VZV-46 VZV-5	4	28	4	24	7
1651	ORF 11	ETNK1	Ethanolamine kinase 1	Q9HBU6;H0YH69	TRUE	TRUE	FALSE	+	not significant	FALSE	1.97665	0.000667408	0.0478146	VZV-13 VZV-17 VZV-25 VZV-37 VZV-46 VZV-5 VZV-7	4	28	4	23	8
7790	ORF 12	TCAF1	TRPM8 channel-associated factor 1	Q9Y4C2	TRUE	FALSE	TRUE	-	up-regulated	FALSE	-0.837685	3.3953e-05	0.00137378	GFP VZV-10 VZV-32 VZV-38 VZV-49 VZV-61 VZV-63 VZV-9	4	32	4	31	26
7787	ORF 12	TRRAP	Transformation/transcription domain-associated protein	Q9Y4A5	TRUE	FALSE	TRUE	-	not significant	FALSE	-0.515119	3.3953e-05	0.00137378	GFP VZV-10 VZV-32 VZV-38 VZV-4 VZV-49 VZV-63 VZV-66.1	4	32	4	32	128
7743	ORF 12	DHRS7	Dehydrogenase/reductase SDR family member 7	Q9Y394;H0YJ66;H0YJR8	TRUE	FALSE	TRUE	+	not significant	FALSE	0.96414	3.3953e-05	0.00137378	GFP VZV-10 VZV-32 VZV-38 VZV-49 VZV-63 VZV-66.1 VZV-9	4	32	4	32	12
7635	ORF 12	LIMCH1	LIM and calponin homology domains-containing protein 1	Q9UPQ0;D6RD46;H0Y8P3;E7EPK0;E9PDJ9	TRUE	TRUE	TRUE	+	not significant	FALSE	1.0291	3.3953e-05	0.00137378	GFP VZV-10 VZV-32 VZV-4 VZV-49 VZV-63 VZV-66.1 VZV-9	4	32	4	32	39
7573	ORF 12	ZMIZ1	Zinc finger MIZ domain-containing protein 1	Q9ULJ6	TRUE	FALSE	TRUE	-	#N/A	#N/A	-0.58735	3.3953e-05	0.00137378	GFP VZV-32 VZV-38 VZV-4 VZV-49 VZV-61 VZV-63 VZV-66.1	4	32	4	32	10
7358	ORF 12	RRBP1	Ribosome-binding protein 1	Q9P2E9;A0A087WVV2;F8W7S5	TRUE	TRUE	TRUE	+	not significant	FALSE	1.02399	3.3953e-05	0.00137378	GFP VZV-10 VZV-32 VZV-4 VZV-49 VZV-63 VZV-66.1 VZV-9	4	32	4	32	42
7356	ORF 12	CHD7	Chromodomain-helicase-DNA-binding protein 7	Q9P2D1	TRUE	FALSE	TRUE	-	not significant	FALSE	-0.633678	3.3953e-05	0.00137378	GFP VZV-32 VZV-38 VZV-4 VZV-49 VZV-63 VZV-66.1 VZV-9	4	32	4	32	59
7303	ORF 12	GLTSCR2	Glioma tumor suppressor candidate region gene 2 protein	Q9NZM5	TRUE	FALSE	TRUE	-	not significant	FALSE	-0.536747	3.3953e-05	0.00137378	GFP VZV-32 VZV-4 VZV-49 VZV-61 VZV-63 VZV-66.1 VZV-9	4	32	4	32	17
7288	ORF 12	C9orf78	Uncharacterized protein C9orf78	Q9NZ63	TRUE	FALSE	TRUE	+	not significant	FALSE	0.884014	3.3953e-05	0.00137378	GFP VZV-10 VZV-32 VZV-4 VZV-49 VZV-63 VZV-66.1 VZV-9	4	32	4	29	14
7285	ORF 12	CISD1	CDGSH iron-sulfur domain-containing protein 1	Q9NZ45	TRUE	FALSE	TRUE	+	not significant	FALSE	0.824701	3.3953e-05	0.00137378	GFP VZV-10 VZV-32 VZV-38 VZV-4 VZV-49 VZV-61 VZV-66.1	4	32	4	32	7
7236	ORF 12	IMPAD1	Inositol monophosphatase 3	Q9NX62	TRUE	TRUE	TRUE	+	not significant	FALSE	1.19666	3.3953e-05	0.00137378	GFP VZV-32 VZV-38 VZV-4 VZV-61 VZV-63 VZV-66.1 VZV-9	4	32	3	11	8
7105	ORF 12	HELLS	Lymphoid-specific helicase	Q9NRZ9;A0A0B4J1V9;F6XU50;A0A087WSW7	TRUE	FALSE	TRUE	-	not significant	FALSE	-0.636873	3.3953e-05	0.00137378	GFP VZV-10 VZV-32 VZV-38 VZV-4 VZV-49 VZV-63 VZV-9	4	32	4	32	37
6991	ORF 12	VAT1L	Synaptic vesicle membrane protein VAT-1 homolog-like	Q9HCJ6	TRUE	FALSE	TRUE	+	not significant	FALSE	0.897509	3.3953e-05	0.00137378	GFP VZV-10 VZV-32 VZV-38 VZV-49 VZV-63 VZV-66.1 VZV-9	4	32	4	31	14
6844	ORF 12	OSBPL3	Oxysterol-binding protein-related protein 3	Q9H4L5	TRUE	FALSE	TRUE	+	not significant	FALSE	0.719891	3.3953e-05	0.00137378	GFP VZV-32 VZV-38 VZV-49 VZV-61 VZV-63 VZV-66.1 VZV-9	4	32	4	32	35
6778	ORF 12	IRF2BPL	Interferon regulatory factor 2-binding protein-like	Q9H1B7	TRUE	FALSE	TRUE	+	up-regulated	TRUE	0.684392	3.3953e-05	0.00137378	GFP VZV-10 VZV-32 VZV-4 VZV-49 VZV-61 VZV-63 VZV-66.1	4	32	4	31	14
6583	ORF 12	NTMT1	N-terminal Xaa-Pro-Lys N-methyltransferase 1;N-terminal Xaa-Pro-Lys N-methyltransferase 1, N-terminally processed	Q9BV86	TRUE	FALSE	TRUE	+	not significant	FALSE	0.635777	3.3953e-05	0.00137378	GFP VZV-32 VZV-38 VZV-4 VZV-49 VZV-63 VZV-66.1 VZV-9	4	32	4	32	11
6429	ORF 12	MIPEP	Mitochondrial intermediate peptidase	Q99797	TRUE	FALSE	TRUE	+	not significant	FALSE	0.966102	3.3953e-05	0.00137378	GFP VZV-10 VZV-38 VZV-4 VZV-61 VZV-63 VZV-66.1 VZV-9	4	32	4	30	15
6388	ORF 12	VAT1	Synaptic vesicle membrane protein VAT-1 homolog	Q99536	TRUE	FALSE	TRUE	+	not significant	FALSE	0.593241	3.3953e-05	0.00137378	GFP VZV-10 VZV-32 VZV-38 VZV-4 VZV-49 VZV-61 VZV-66.1	4	32	4	32	24
6231	ORF 12	DCHS1	Protocadherin-16	Q96JQ0	TRUE	TRUE	TRUE	-	down-regulated	TRUE	-2.69744	3.3953e-05	0.00137378	GFP VZV-10 VZV-38 VZV-4 VZV-49 VZV-61 VZV-63 VZV-9	4	32	0	29	39
6228	ORF 12	ZNF462	Zinc finger protein 462	Q96JM2;H3BLX4	TRUE	FALSE	TRUE	-	down-regulated	TRUE	-0.578563	3.3953e-05	0.00137378	GFP VZV-10 VZV-32 VZV-38 VZV-61 VZV-63 VZV-66.1 VZV-9	4	32	4	32	50
6219	ORF 12	VPS39	Vam6/Vps39-like protein	Q96JC1	TRUE	FALSE	TRUE	-	not significant	FALSE	-0.649477	3.3953e-05	0.00137378	GFP VZV-10 VZV-32 VZV-4 VZV-49 VZV-61 VZV-63 VZV-66.1	4	32	3	31	25
6165	ORF 12	CDCA7L	Cell division cycle-associated 7-like protein	Q96GN5	TRUE	FALSE	TRUE	-	down-regulated	TRUE	-0.917025	3.3953e-05	0.00137378	GFP VZV-10 VZV-32 VZV-38 VZV-49 VZV-63 VZV-66.1 VZV-9	4	32	2	31	12
6059	ORF 12	EFHD2	EF-hand domain-containing protein D2	Q96C19;H0Y4Y4	TRUE	FALSE	TRUE	+	not significant	FALSE	0.501372	3.3953e-05	0.00137378	GFP VZV-10 VZV-32 VZV-38 VZV-4 VZV-49 VZV-63 VZV-66.1	4	32	4	32	11
5973	ORF 12	ARHGEF2	Rho guanine nucleotide exchange factor 2	V9GYM8;Q92974	TRUE	FALSE	TRUE	+	not significant	FALSE	0.555296	3.3953e-05	0.00137378	GFP VZV-10 VZV-32 VZV-38 VZV-49 VZV-63 VZV-66.1 VZV-9	4	32	4	32	47
5947	ORF 12	PROX1	Prospero homeobox protein 1	Q92786	TRUE	FALSE	TRUE	-	down-regulated	TRUE	-0.963461	3.3953e-05	0.00137378	GFP VZV-10 VZV-32 VZV-4 VZV-49 VZV-63 VZV-66.1 VZV-9	4	32	4	32	28
5729	ORF 12	DEPTOR	DEP domain-containing mTOR-interacting protein	Q8TB45	TRUE	TRUE	TRUE	+	#N/A	#N/A	1.40563	3.3953e-05	0.00137378	GFP VZV-32 VZV-38 VZV-4 VZV-49 VZV-61 VZV-63 VZV-66.1	4	32	4	31	8
5624	ORF 12	COLGALT1	Procollagen galactosyltransferase 1	Q8NBJ5	TRUE	FALSE	TRUE	+	not significant	FALSE	0.52856	3.3953e-05	0.00137378	GFP VZV-10 VZV-32 VZV-38 VZV-49 VZV-61 VZV-63 VZV-66.1	4	32	4	32	29
5416	ORF 12	FAM114A1	Protein NOXP20	Q8IWE2	TRUE	TRUE	TRUE	+	not significant	FALSE	2.00377	3.3953e-05	0.00137378	GFP VZV-10 VZV-32 VZV-38 VZV-4 VZV-61 VZV-63 VZV-9	4	32	4	13	11
5328	ORF 12	IQGAP3	Ras GTPase-activating-like protein IQGAP3	Q86VI3;F2Z2E2	TRUE	FALSE	TRUE	-	#N/A	#N/A	-0.920704	3.3953e-05	0.00137378	GFP VZV-10 VZV-38 VZV-4 VZV-61 VZV-63 VZV-66.1 VZV-9	4	32	1	28	34
4981	ORF 12	TWF2	Twinfilin-2	Q6IBS0;D6RG15	TRUE	FALSE	TRUE	+	not significant	FALSE	0.938769	3.3953e-05	0.00137378	GFP VZV-32 VZV-38 VZV-4 VZV-61 VZV-63 VZV-66.1 VZV-9	4	32	4	32	19
4963	ORF 12	ATL3	Atlastin-3	Q6DD88;F5H6I7	TRUE	FALSE	TRUE	+	not significant	FALSE	0.594999	3.3953e-05	0.00137378	GFP VZV-10 VZV-32 VZV-4 VZV-49 VZV-63 VZV-66.1 VZV-9	4	32	4	32	24
4925	ORF 12	MBNL2;MBLL	Muscleblind-like protein 2	Q5VZF2;O95205	TRUE	TRUE	TRUE	+	down-regulated	FALSE	1.0443	3.3953e-05	0.00137378	GFP VZV-10 VZV-32 VZV-38 VZV-4 VZV-49 VZV-61 VZV-63	4	32	4	18	4
4911	ORF 12	LRCH2	Leucine-rich repeat and calponin homology domain-containing protein 2	Q5VUJ6	TRUE	FALSE	TRUE	+	not significant	FALSE	0.725707	3.3953e-05	0.00137378	GFP VZV-10 VZV-32 VZV-38 VZV-49 VZV-63 VZV-66.1 VZV-9	4	32	4	32	17
4784	ORF 12	PCID2	PCI domain-containing protein 2	Q5JVF3	TRUE	FALSE	TRUE	-	not significant	FALSE	-0.833188	3.3953e-05	0.00137378	GFP VZV-32 VZV-38 VZV-4 VZV-49 VZV-63 VZV-66.1 VZV-9	4	32	4	32	23
4607	ORF 12	PCK2	Phosphoenolpyruvate carboxykinase [GTP], mitochondrial	Q16822;H0YML5;H0YM31	TRUE	TRUE	TRUE	+	not significant	FALSE	1.04258	3.3953e-05	0.00137378	GFP VZV-10 VZV-38 VZV-4 VZV-49 VZV-61 VZV-63 VZV-66.1	4	32	4	32	36
4562	ORF 12	ZYX	Zyxin	Q15942;H0Y2Y8	TRUE	FALSE	TRUE	+	not significant	FALSE	0.856261	3.3953e-05	0.00137378	GFP VZV-10 VZV-32 VZV-4 VZV-49 VZV-61 VZV-63 VZV-9	4	32	4	32	24
4507	ORF 12	SEC23B	Protein transport protein Sec23B	Q15437;A0A2R8YFH5;Q5QPE2	TRUE	FALSE	TRUE	+	not significant	FALSE	0.665019	3.3953e-05	0.00137378	GFP VZV-10 VZV-32 VZV-38 VZV-4 VZV-61 VZV-63 VZV-66.1	4	32	4	32	31
4483	ORF 12	QPRT	Nicotinate-nucleotide pyrophosphorylase [carboxylating]	Q15274;C9JCJ5	TRUE	FALSE	TRUE	+	not significant	FALSE	0.775668	2.18842e-05	0.00137378	GFP VZV-32 VZV-38 VZV-4 VZV-49 VZV-61 VZV-63 VZV-66.1 VZV-9	4	36	4	36	9
4471	ORF 12	PLEC	Plectin	Q15149;H0YDN1	TRUE	TRUE	TRUE	+	not significant	FALSE	1.79533	3.3953e-05	0.00137378	GFP VZV-10 VZV-32 VZV-4 VZV-49 VZV-61 VZV-63 VZV-66.1	4	32	4	32	202
4459	ORF 12	EEA1	Early endosome antigen 1	Q15075	TRUE	FALSE	TRUE	+	not significant	FALSE	0.553928	3.3953e-05	0.00137378	GFP VZV-10 VZV-38 VZV-49 VZV-61 VZV-63 VZV-66.1 VZV-9	4	32	4	32	47
4445	ORF 12	RAB3GAP1	Rab3 GTPase-activating protein catalytic subunit	Q15042	TRUE	FALSE	TRUE	+	not significant	FALSE	0.500451	3.3953e-05	0.00137378	GFP VZV-10 VZV-32 VZV-49 VZV-61 VZV-63 VZV-66.1 VZV-9	4	32	4	32	36
4389	ORF 12	IL13RA2	Interleukin-13 receptor subunit alpha-2	Q14627	TRUE	TRUE	TRUE	+	not significant	FALSE	2.57815	2.18842e-05	0.00137378	GFP VZV-10 VZV-32 VZV-38 VZV-4 VZV-49 VZV-61 VZV-66.1 VZV-9	4	36	4	16	8
4380	ORF 12	PDIA5	Protein disulfide-isomerase A5	Q14554	TRUE	TRUE	TRUE	+	not significant	FALSE	1.13252	3.3953e-05	0.00137378	GFP VZV-10 VZV-32 VZV-4 VZV-49 VZV-63 VZV-66.1 VZV-9	4	32	4	31	17
4368	ORF 12	FLNC	Filamin-C	Q14315	TRUE	TRUE	TRUE	+	not significant	FALSE	1.4549	2.18842e-05	0.00137378	GFP VZV-32 VZV-38 VZV-4 VZV-49 VZV-61 VZV-63 VZV-66.1 VZV-9	4	36	4	36	80
4282	ORF 12	PRPF4B	Serine/threonine-protein kinase PRP4 homolog	Q13523;H0YDJ3	TRUE	FALSE	TRUE	-	not significant	FALSE	-0.992197	2.18842e-05	0.00137378	GFP VZV-32 VZV-38 VZV-4 VZV-49 VZV-61 VZV-63 VZV-66.1 VZV-9	4	36	3	36	28
4213	ORF 12	CHAF1A	Chromatin assembly factor 1 subunit A	Q13111	TRUE	FALSE	TRUE	-	not significant	FALSE	-0.539024	3.3953e-05	0.00137378	GFP VZV-32 VZV-38 VZV-4 VZV-49 VZV-61 VZV-66.1 VZV-9	4	32	4	32	25
4142	ORF 12	AHNAK	Neuroblast differentiation-associated protein AHNAK	Q09666	TRUE	FALSE	TRUE	+	not significant	FALSE	0.930973	3.3953e-05	0.00137378	GFP VZV-10 VZV-32 VZV-4 VZV-49 VZV-63 VZV-66.1 VZV-9	4	32	4	32	222
4121	ORF 12	CRYZ	Quinone oxidoreductase	Q08257;A6NP24;C9JH92	TRUE	FALSE	TRUE	+	not significant	FALSE	0.783815	3.3953e-05	0.00137378	GFP VZV-10 VZV-32 VZV-38 VZV-49 VZV-61 VZV-63 VZV-9	4	32	4	32	19
4069	ORF 12	GBE1	1,4-alpha-glucan-branching enzyme	Q04446;E9PGM4	TRUE	FALSE	TRUE	+	not significant	FALSE	0.874689	3.3953e-05	0.00137378	GFP VZV-10 VZV-32 VZV-38 VZV-49 VZV-61 VZV-63 VZV-66.1	4	32	4	28	15
4055	ORF 12	NUCB1	Nucleobindin-1	Q02818;H7BZI1	TRUE	FALSE	TRUE	-	not significant	FALSE	-0.68937	3.3953e-05	0.00137378	GFP VZV-32 VZV-38 VZV-4 VZV-49 VZV-63 VZV-66.1 VZV-9	4	32	4	32	25
4054	ORF 12	PLOD1	Procollagen-lysine,2-oxoglutarate 5-dioxygenase 1	Q02809	TRUE	FALSE	TRUE	+	not significant	FALSE	0.675268	3.3953e-05	0.00137378	GFP VZV-10 VZV-32 VZV-4 VZV-49 VZV-61 VZV-63 VZV-66.1	4	32	4	32	34
4033	ORF 12	PFKP	ATP-dependent 6-phosphofructokinase, platelet type	Q01813;B1APP6	TRUE	FALSE	TRUE	+	not significant	FALSE	0.604446	2.18842e-05	0.00137378	GFP VZV-32 VZV-38 VZV-4 VZV-49 VZV-61 VZV-63 VZV-66.1 VZV-9	4	36	4	36	34
4002	ORF 12	RBM3	RNA-binding protein 3	P98179	TRUE	TRUE	TRUE	-	not significant	FALSE	-1.28709	2.18842e-05	0.00137378	GFP VZV-32 VZV-38 VZV-4 VZV-49 VZV-61 VZV-63 VZV-66.1 VZV-9	4	36	4	36	8
3966	ORF 12	NUCB2;Nucb2	Nucleobindin-2;Nesfatin-1	P80303;E9PKG6;Q2L696;E9PLR0;E9PLE9;A0A2R8Y6G7	TRUE	FALSE	TRUE	+	#N/A	#N/A	0.656281	3.3953e-05	0.00137378	GFP VZV-10 VZV-32 VZV-38 VZV-4 VZV-49 VZV-61 VZV-66.1	4	32	4	32	18
3945	ORF 12	PSPH	Phosphoserine phosphatase	P78330;C9JBI3	TRUE	FALSE	TRUE	+	not significant	FALSE	0.614618	3.3953e-05	0.00137378	GFP VZV-32 VZV-38 VZV-4 VZV-49 VZV-63 VZV-66.1 VZV-9	4	32	4	32	13
3883	ORF 12	VSNL1	Visinin-like protein 1	P62760	TRUE	FALSE	TRUE	-	#N/A	#N/A	-0.789924	3.3953e-05	0.00137378	GFP VZV-10 VZV-32 VZV-4 VZV-49 VZV-61 VZV-66.1 VZV-9	4	32	4	32	13
3790	ORF 12	S100A10	Protein S100-A10	P60903	TRUE	TRUE	TRUE	+	not significant	FALSE	2.76872	3.3953e-05	0.00137378	GFP VZV-10 VZV-32 VZV-4 VZV-49 VZV-63 VZV-66.1 VZV-9	4	32	4	13	3
3698	ORF 12	YARS	Tyrosine--tRNA ligase, cytoplasmic;Tyrosine--tRNA ligase, cytoplasmic, N-terminally processed;Tyrosine--tRNA ligase	P54577;A0A0C4DGZ5	TRUE	FALSE	TRUE	+	not significant	FALSE	0.669847	3.3953e-05	0.00137378	GFP VZV-32 VZV-38 VZV-4 VZV-49 VZV-63 VZV-66.1 VZV-9	4	32	4	32	43
3631	ORF 12	LUM	Lumican	P51884	TRUE	TRUE	TRUE	+	#N/A	#N/A	1.90072	3.3953e-05	0.00137378	GFP VZV-32 VZV-4 VZV-49 VZV-61 VZV-63 VZV-66.1 VZV-9	4	32	4	21	8
3591	ORF 12	ANXA11	Annexin A11	P50995	TRUE	FALSE	TRUE	+	not significant	FALSE	0.815668	3.3953e-05	0.00137378	GFP VZV-32 VZV-38 VZV-4 VZV-49 VZV-63 VZV-66.1 VZV-9	4	32	4	32	20
3581	ORF 12	VASP	Vasodilator-stimulated phosphoprotein	P50552	TRUE	FALSE	TRUE	+	not significant	FALSE	0.705978	3.3953e-05	0.00137378	GFP VZV-10 VZV-32 VZV-38 VZV-4 VZV-49 VZV-63 VZV-9	4	32	4	32	12
3577	ORF 12	SERPINH1	Serpin H1	P50454;E9PPV6;E9PR70;E9PK86;E9PMI5	TRUE	FALSE	TRUE	+	not significant	FALSE	0.841696	3.3953e-05	0.00137378	GFP VZV-10 VZV-32 VZV-4 VZV-49 VZV-63 VZV-66.1 VZV-9	4	32	4	32	23
3554	ORF 12	GSK3A	Glycogen synthase kinase-3 alpha	P49840;A8MT37;M0QYV0	TRUE	FALSE	TRUE	-	not significant	FALSE	-0.703698	3.3953e-05	0.00137378	GFP VZV-10 VZV-32 VZV-38 VZV-49 VZV-61 VZV-63 VZV-66.1	4	32	4	32	12
3534	ORF 12	PRIM1	DNA primase small subunit;DNA primase	P49642;F8VNY2	TRUE	FALSE	TRUE	-	not significant	FALSE	-0.877917	3.3953e-05	0.00137378	GFP VZV-32 VZV-38 VZV-4 VZV-61 VZV-63 VZV-66.1 VZV-9	4	32	4	32	17
3531	ORF 12	SARS	Serine--tRNA ligase, cytoplasmic	Q5T5C7;P49591	TRUE	FALSE	TRUE	+	not significant	FALSE	0.762281	3.3953e-05	0.00137378	GFP VZV-10 VZV-32 VZV-4 VZV-49 VZV-63 VZV-66.1 VZV-9	4	32	4	32	42
3530	ORF 12	CARS	Cysteine--tRNA ligase, cytoplasmic	P49589	TRUE	FALSE	TRUE	+	not significant	FALSE	0.55956	3.3953e-05	0.00137378	GFP VZV-32 VZV-38 VZV-4 VZV-49 VZV-63 VZV-66.1 VZV-9	4	32	4	32	37
3529	ORF 12	AARS	Alanine--tRNA ligase, cytoplasmic	P49588	TRUE	FALSE	TRUE	+	not significant	FALSE	0.513173	3.3953e-05	0.00137378	GFP VZV-32 VZV-38 VZV-4 VZV-49 VZV-63 VZV-66.1 VZV-9	4	32	4	32	57
3527	ORF 12	CENPF	Centromere protein F	P49454	TRUE	FALSE	TRUE	-	not significant	FALSE	-0.738539	2.18842e-05	0.00137378	GFP VZV-10 VZV-32 VZV-38 VZV-4 VZV-49 VZV-61 VZV-63 VZV-9	4	36	4	36	120
3484	ORF 12	ME1	NADP-dependent malic enzyme	P48163	TRUE	TRUE	TRUE	+	not significant	FALSE	1.09776	3.3953e-05	0.00137378	GFP VZV-32 VZV-38 VZV-4 VZV-49 VZV-63 VZV-66.1 VZV-9	4	32	4	32	21
3390	ORF 12	STAT3	Signal transducer and activator of transcription 3;Signal transducer and activator of transcription	P40763;G8JLH9	TRUE	FALSE	TRUE	+	not significant	FALSE	0.721803	3.3953e-05	0.00137378	GFP VZV-10 VZV-32 VZV-49 VZV-61 VZV-63 VZV-66.1 VZV-9	4	32	4	32	22
3363	ORF 12	HPCAL1	Hippocalcin-like protein 1	P37235;E9PC71	TRUE	TRUE	TRUE	+	up-regulated	TRUE	1.03976	3.3953e-05	0.00137378	GFP VZV-10 VZV-32 VZV-38 VZV-49 VZV-63 VZV-66.1 VZV-9	4	32	4	32	13
3355	ORF 12	PGM1	Phosphoglucomutase-1	P36871;A0A3B3ITK7	TRUE	FALSE	TRUE	+	not significant	FALSE	0.83553	3.3953e-05	0.00137378	GFP VZV-32 VZV-38 VZV-4 VZV-49 VZV-63 VZV-66.1 VZV-9	4	32	4	32	30
3340	ORF 12	GLRX	Glutaredoxin-1	P35754	TRUE	FALSE	TRUE	+	not significant	FALSE	0.602656	3.3953e-05	0.00137378	GFP VZV-32 VZV-38 VZV-4 VZV-49 VZV-63 VZV-66.1 VZV-9	4	32	4	25	5
3329	ORF 12	MYH9	Myosin-9	P35579	TRUE	FALSE	TRUE	+	not significant	FALSE	0.563336	3.3953e-05	0.00137378	GFP VZV-10 VZV-32 VZV-49 VZV-61 VZV-63 VZV-66.1 VZV-9	4	32	4	32	146
3281	ORF 12	S100A11	Protein S100-A11;Protein S100-A11, N-terminally processed	P31949	TRUE	TRUE	TRUE	+	not significant	FALSE	1.5345	3.3953e-05	0.00137378	GFP VZV-10 VZV-32 VZV-4 VZV-49 VZV-63 VZV-66.1 VZV-9	4	32	4	32	7
3231	ORF 12	CRABP1	Cellular retinoic acid-binding protein 1	P29762;B5MCB5	TRUE	TRUE	TRUE	+	not significant	FALSE	1.15039	3.3953e-05	0.00137378	GFP VZV-32 VZV-38 VZV-49 VZV-61 VZV-63 VZV-66.1 VZV-9	4	32	4	32	12
3179	ORF 12	S100A4	Protein S100-A4	P26447	TRUE	TRUE	TRUE	+	not significant	FALSE	1.55663	3.3953e-05	0.00137378	GFP VZV-10 VZV-32 VZV-4 VZV-49 VZV-61 VZV-63 VZV-9	4	32	4	22	4
3166	ORF 12	DNAJB1	DnaJ homolog subfamily B member 1	P25685;M0R080	TRUE	FALSE	TRUE	+	up-regulated	TRUE	0.514731	3.3953e-05	0.00137378	GFP VZV-32 VZV-38 VZV-4 VZV-49 VZV-63 VZV-66.1 VZV-9	4	32	4	32	21
3058	ORF 12	HK1	Hexokinase-1	P19367	TRUE	FALSE	TRUE	+	not significant	FALSE	0.517466	3.3953e-05	0.00137378	GFP VZV-10 VZV-32 VZV-38 VZV-4 VZV-49 VZV-61 VZV-66.1	4	32	4	32	55
3043	ORF 12	VCL	Vinculin	P18206	TRUE	FALSE	TRUE	+	not significant	FALSE	0.587135	3.3953e-05	0.00137378	GFP VZV-10 VZV-4 VZV-49 VZV-61 VZV-63 VZV-66.1 VZV-9	4	32	4	32	62
3032	ORF 12	DDX5	Probable ATP-dependent RNA helicase DDX5	P17844;J3KTA4	TRUE	FALSE	TRUE	-	not significant	FALSE	-0.514006	3.3953e-05	0.00137378	GFP VZV-10 VZV-32 VZV-49 VZV-61 VZV-63 VZV-66.1 VZV-9	4	32	4	32	52
3018	ORF 12	ITGA2	Integrin alpha-2	P17301	TRUE	TRUE	TRUE	+	not significant	FALSE	1.85333	2.18842e-05	0.00137378	GFP VZV-10 VZV-32 VZV-38 VZV-4 VZV-49 VZV-61 VZV-63 VZV-9	4	36	4	26	21
3017	ORF 12	PRKCA	Protein kinase C alpha type	P17252;J3KRN5	TRUE	TRUE	TRUE	+	not significant	FALSE	2.0251	3.3953e-05	0.00137378	GFP VZV-10 VZV-32 VZV-4 VZV-49 VZV-61 VZV-66.1 VZV-9	4	32	4	31	20
2978	ORF 12	NQO1	NAD(P)H dehydrogenase [quinone] 1	P15559;B4DLR8;H3BNV2	TRUE	TRUE	TRUE	+	not significant	FALSE	1.61715	3.3953e-05	0.00137378	GFP VZV-10 VZV-32 VZV-49 VZV-61 VZV-63 VZV-66.1 VZV-9	4	32	4	31	11
2954	ORF 12	HGF	Hepatocyte growth factor;Hepatocyte growth factor alpha chain;Hepatocyte growth factor beta chain	P14210	TRUE	TRUE	TRUE	+	#N/A	#N/A	2.25387	2.18842e-05	0.00137378	GFP VZV-32 VZV-38 VZV-4 VZV-49 VZV-61 VZV-63 VZV-66.1 VZV-9	4	36	4	0	9
2944	ORF 12	PLS3	Plastin-3	P13797;A0A0A0MSQ0	TRUE	FALSE	TRUE	+	not significant	FALSE	0.660162	3.3953e-05	0.00137378	GFP VZV-10 VZV-4 VZV-49 VZV-61 VZV-63 VZV-66.1 VZV-9	4	32	4	32	30
2935	ORF 12	RNH1	Ribonuclease inhibitor	P13489	TRUE	FALSE	TRUE	+	not significant	FALSE	0.543426	3.3953e-05	0.00137378	GFP VZV-32 VZV-4 VZV-49 VZV-61 VZV-63 VZV-66.1 VZV-9	4	32	4	32	22
2841	ORF 12	ALDOC	Fructose-bisphosphate aldolase C;Fructose-bisphosphate aldolase	P09972;A8MVZ9;J3KSV6;J3QKP5;C9J8F3	TRUE	FALSE	TRUE	+	not significant	FALSE	0.697588	3.3953e-05	0.00137378	GFP VZV-32 VZV-38 VZV-4 VZV-49 VZV-63 VZV-66.1 VZV-9	4	32	4	32	24
2827	ORF 12	SPARC	SPARC	P09486;F5GY03;E5RK62	TRUE	TRUE	TRUE	+	down-regulated	FALSE	2.19384	3.3953e-05	0.00137378	GFP VZV-10 VZV-32 VZV-4 VZV-49 VZV-63 VZV-66.1 VZV-9	4	32	4	15	6
2822	ORF 12	LGALS1	Galectin-1	P09382	TRUE	FALSE	TRUE	+	not significant	FALSE	0.959617	3.3953e-05	0.00137378	GFP VZV-10 VZV-32 VZV-49 VZV-61 VZV-63 VZV-66.1 VZV-9	4	32	4	32	12
2813	ORF 12	VIM	Vimentin	P08670;B0YJC4	TRUE	FALSE	TRUE	+	not significant	FALSE	0.587006	3.3953e-05	0.00137378	GFP VZV-10 VZV-32 VZV-4 VZV-49 VZV-63 VZV-66.1 VZV-9	4	32	4	32	79
2803	ORF 12	ASNS	Asparagine synthetase [glutamine-hydrolyzing]	P08243;F8WEJ5	TRUE	FALSE	TRUE	+	up-regulated	TRUE	0.737359	3.3953e-05	0.00137378	GFP VZV-32 VZV-38 VZV-4 VZV-49 VZV-63 VZV-66.1 VZV-9	4	32	4	32	33
2802	ORF 12	SRPR	Signal recognition particle receptor subunit alpha	P08240	TRUE	FALSE	TRUE	+	not significant	FALSE	0.704694	3.3953e-05	0.00137378	GFP VZV-32 VZV-38 VZV-4 VZV-49 VZV-61 VZV-63 VZV-9	4	32	4	32	39
2778	ORF 12	ANXA2;ANXA2P2	Annexin A2;Annexin;Putative annexin A2-like protein	P07355;H0YN42;H0YM50;H0YMU9;H0YMD0;A6NMY6	TRUE	FALSE	TRUE	+	not significant	FALSE	0.785097	3.3953e-05	0.00137378	GFP VZV-10 VZV-32 VZV-4 VZV-49 VZV-61 VZV-63 VZV-66.1	4	32	4	32	37
2762	ORF 12	PYGL	Glycogen phosphorylase, liver form;Alpha-1,4 glucan phosphorylase	P06737;E9PK47	TRUE	TRUE	TRUE	+	not significant	FALSE	1.73805	3.3953e-05	0.00137378	GFP VZV-10 VZV-32 VZV-4 VZV-49 VZV-61 VZV-63 VZV-9	4	32	4	17	16
2754	ORF 12	CDK1;CDC2	Cyclin-dependent kinase 1	P06493;A0A024QZP7;A0A087WZZ9;E5RIU6	TRUE	FALSE	TRUE	-	not significant	FALSE	-0.555584	3.3953e-05	0.00137378	GFP VZV-10 VZV-32 VZV-38 VZV-49 VZV-61 VZV-63 VZV-66.1	4	32	4	32	23
2743	ORF 12	FABP3	Fatty acid-binding protein, heart	P05413;S4R371;S4R3A2	TRUE	TRUE	TRUE	+	not significant	FALSE	2.83943	3.3953e-05	0.00137378	GFP VZV-10 VZV-32 VZV-4 VZV-49 VZV-63 VZV-66.1 VZV-9	4	32	4	10	10
2708	ORF 12	APOB	Apolipoprotein B-100;Apolipoprotein B-48	P04114	TRUE	TRUE	TRUE	+	not significant	FALSE	2.30951	3.3953e-05	0.00137378	GFP VZV-32 VZV-38 VZV-49 VZV-61 VZV-63 VZV-66.1 VZV-9	4	32	4	3	13
2696	ORF 12	FTH1	Ferritin heavy chain;Ferritin heavy chain, N-terminally processed;Ferritin	P02794;G3V192;G3V1D1;E9PRK8;E9PKY7	TRUE	FALSE	TRUE	+	not significant	FALSE	0.968116	3.3953e-05	0.00137378	GFP VZV-10 VZV-38 VZV-4 VZV-49 VZV-61 VZV-63 VZV-9	4	32	4	32	12
2695	ORF 12	FTL	Ferritin light chain	P02792	TRUE	FALSE	TRUE	+	not significant	FALSE	0.796892	3.3953e-05	0.00137378	GFP VZV-10 VZV-32 VZV-38 VZV-4 VZV-49 VZV-63 VZV-9	4	32	4	31	6
2680	ORF 12	ASS1	Argininosuccinate synthase	P00966;Q5T6L6;Q5T6L5	TRUE	TRUE	TRUE	+	not significant	FALSE	1.82023	3.3953e-05	0.00137378	GFP VZV-32 VZV-38 VZV-4 VZV-49 VZV-63 VZV-66.1 VZV-9	4	32	4	32	25
2662	ORF 12	CYB5R3	NADH-cytochrome b5 reductase 3;NADH-cytochrome b5 reductase 3 membrane-bound form;NADH-cytochrome b5 reductase 3 soluble form	P00387;B1AHF3	TRUE	FALSE	TRUE	+	not significant	FALSE	0.646047	3.3953e-05	0.00137378	GFP VZV-10 VZV-32 VZV-38 VZV-49 VZV-61 VZV-63 VZV-66.1	4	32	4	32	20
2661	ORF 12	DHFR	Dihydrofolate reductase	P00374;B4DM58	TRUE	TRUE	TRUE	-	not significant	FALSE	-1.33013	3.3953e-05	0.00137378	GFP VZV-10 VZV-32 VZV-38 VZV-49 VZV-63 VZV-66.1 VZV-9	4	32	4	32	16
2655	ORF 12	WHSC1	Histone-lysine N-methyltransferase NSD2	O96028	TRUE	FALSE	TRUE	-	not significant	FALSE	-0.581945	3.3953e-05	0.00137378	GFP VZV-10 VZV-32 VZV-38 VZV-61 VZV-63 VZV-66.1 VZV-9	4	32	4	32	30
2628	ORF 12	BAG3	BAG family molecular chaperone regulator 3	O95817;C9JFK9	TRUE	TRUE	TRUE	+	up-regulated	TRUE	1.84584	2.18842e-05	0.00137378	GFP VZV-10 VZV-32 VZV-4 VZV-49 VZV-61 VZV-63 VZV-66.1 VZV-9	4	36	4	26	13
2596	ORF 12	SEC24A	Protein transport protein Sec24A	O95486	TRUE	FALSE	TRUE	+	up-regulated	TRUE	0.751973	3.3953e-05	0.00137378	GFP VZV-32 VZV-38 VZV-4 VZV-49 VZV-63 VZV-66.1 VZV-9	4	32	4	32	25
2531	ORF 12	ENDOD1	Endonuclease domain-containing 1 protein	O94919	TRUE	TRUE	TRUE	+	not significant	FALSE	1.67858	3.3953e-05	0.00137378	GFP VZV-10 VZV-32 VZV-38 VZV-4 VZV-63 VZV-66.1 VZV-9	4	32	4	28	10
2415	ORF 12	MRPL33	39S ribosomal protein L33, mitochondrial	O75394	TRUE	TRUE	TRUE	-	not significant	FALSE	-2.38682	2.18842e-05	0.00137378	GFP VZV-10 VZV-32 VZV-38 VZV-49 VZV-61 VZV-63 VZV-66.1 VZV-9	4	36	3	36	3
2331	ORF 12	PLIN3	Perilipin-3	O60664;K7ERZ3	TRUE	FALSE	TRUE	+	not significant	FALSE	0.941021	3.3953e-05	0.00137378	GFP VZV-10 VZV-32 VZV-4 VZV-49 VZV-61 VZV-63 VZV-9	4	32	4	32	17
2327	ORF 12	PLOD3	Procollagen-lysine,2-oxoglutarate 5-dioxygenase 3	O60568;H7C2V1	TRUE	FALSE	TRUE	+	not significant	FALSE	0.525163	3.3953e-05	0.00137378	GFP VZV-10 VZV-32 VZV-38 VZV-49 VZV-63 VZV-66.1 VZV-9	4	32	4	32	34
2238	ORF 12	WIPF1	WAS/WASL-interacting protein family member 1	O43516;E9PB87	TRUE	FALSE	TRUE	+	not significant	FALSE	0.855732	3.3953e-05	0.00137378	GFP VZV-32 VZV-38 VZV-4 VZV-49 VZV-63 VZV-66.1 VZV-9	4	32	4	21	10
2168	ORF 12	VGF	Neurosecretory protein VGF;Neuroendocrine regulatory peptide-1;Neuroendocrine regulatory peptide-2;Antimicrobial peptide VGF[554-577]	O15240;Q05BJ3	TRUE	TRUE	TRUE	+	up-regulated	TRUE	1.08455	3.3953e-05	0.00137378	GFP VZV-10 VZV-38 VZV-4 VZV-61 VZV-63 VZV-66.1 VZV-9	4	32	4	32	30
2054	ORF 12	UBE2C	Ubiquitin-conjugating enzyme E2 C	O00762;A0A0A0MSE8	TRUE	FALSE	TRUE	-	not significant	FALSE	-0.621685	3.3953e-05	0.00137378	GFP VZV-10 VZV-32 VZV-38 VZV-49 VZV-61 VZV-63 VZV-9	4	32	4	32	10
1952	ORF 12	ZNF428	Zinc finger protein 428	M0QXZ5;Q96B54	TRUE	TRUE	TRUE	-	not significant	FALSE	-1.33466	3.3953e-05	0.00137378	GFP VZV-10 VZV-32 VZV-38 VZV-4 VZV-49 VZV-63 VZV-9	4	32	3	30	6
1403	ORF 12	CIZ1	Cip1-interacting zinc finger protein	F5H2X7;Q9ULV3;H0Y5D5;Q9BTG3;Q5SYW2;A0A494C0L7	TRUE	FALSE	TRUE	-	down-regulated	TRUE	-0.68891	3.3953e-05	0.00137378	GFP VZV-10 VZV-32 VZV-38 VZV-4 VZV-49 VZV-63 VZV-66.1	4	32	4	32	18
1389	ORF 12	SLC3A2	4F2 cell-surface antigen heavy chain	F5GZS6;J3KPF3;P08195	TRUE	FALSE	TRUE	+	not significant	FALSE	0.778183	3.3953e-05	0.00137378	GFP VZV-10 VZV-32 VZV-38 VZV-49 VZV-63 VZV-66.1 VZV-9	4	32	4	32	29
1377	ORF 12	ATE1	Arginyl-tRNA--protein transferase 1	F5GXE4;H0Y5C2;O95260;B4E107;B4DK25	TRUE	FALSE	TRUE	+	not significant	FALSE	0.52107	3.3953e-05	0.00137378	GFP VZV-10 VZV-32 VZV-38 VZV-49 VZV-63 VZV-66.1 VZV-9	4	32	4	31	13
1371	ORF 12	PTGR1	Prostaglandin reductase 1	F2Z3J9;Q14914	TRUE	TRUE	TRUE	+	not significant	FALSE	1.31024	3.3953e-05	0.00137378	GFP VZV-10 VZV-38 VZV-4 VZV-49 VZV-61 VZV-63 VZV-9	4	32	4	32	12
1368	ORF 12	NME4	Nucleoside diphosphate kinase;Nucleoside diphosphate kinase, mitochondrial	Q4TT34;F2Z2X0;O00746;H0Y6J0;A0A087WVT9	TRUE	TRUE	TRUE	-	not significant	FALSE	-1.30161	3.3953e-05	0.00137378	GFP VZV-10 VZV-32 VZV-38 VZV-49 VZV-63 VZV-66.1 VZV-9	4	32	4	32	12
1259	ORF 12	CAST	Calpastatin	E9PCH5;P20810;A0A0C4DGB5;B7Z574;E7EVY3;E7ES10;E9PDE4;H0Y7F0;H0Y9H6;E7EQ12;H0YD33;E7EQA0;A0A0A0MR45	TRUE	FALSE	TRUE	+	not significant	FALSE	0.901598	3.3953e-05	0.00137378	GFP VZV-32 VZV-4 VZV-49 VZV-61 VZV-63 VZV-66.1 VZV-9	4	32	4	32	18
727	ORF 12	ZMYM3	Zinc finger MYM-type protein 3	A6NHB5;Q14202;A6NHN7	TRUE	FALSE	TRUE	-	not significant	FALSE	-0.654243	3.3953e-05	0.00137378	GFP VZV-10 VZV-32 VZV-49 VZV-61 VZV-63 VZV-66.1 VZV-9	4	32	4	32	33
565	ORF 12	FAM208B	Protein FAM208B	A0A2R8YH03;Q5VWN6	TRUE	FALSE	TRUE	-	not significant	FALSE	-0.616426	3.3953e-05	0.00137378	GFP VZV-10 VZV-32 VZV-38 VZV-4 VZV-49 VZV-61 VZV-66.1	4	32	2	32	39
368	ORF 12	MAPT	Microtubule-associated protein tau	A0A0G2JQJ7;A0A0G2JPD5;A0A0G2JS76;A0A0G2JMX7;P10636	TRUE	FALSE	TRUE	+	not significant	FALSE	0.786752	3.3953e-05	0.00137378	GFP VZV-10 VZV-32 VZV-4 VZV-49 VZV-63 VZV-66.1 VZV-9	4	32	4	32	17
357	ORF 12	DIAPH1	Protein diaphanous homolog 1	A0A0G2JH68;O60610;A0A140T8Z0;A0A2R8Y5N1;H9KV28	TRUE	FALSE	TRUE	+	not significant	FALSE	0.524178	3.3953e-05	0.00137378	GFP VZV-32 VZV-38 VZV-4 VZV-49 VZV-63 VZV-66.1 VZV-9	4	32	4	32	52
159	ORF 12	ARFIP2	Arfaptin-2	A0A087X1E4;P53365	TRUE	FALSE	TRUE	+	not significant	FALSE	0.941995	3.3953e-05	0.00137378	GFP VZV-10 VZV-38 VZV-4 VZV-49 VZV-61 VZV-63 VZV-9	4	32	4	30	11
74	ORF 12	SH3GLB1	Endophilin-B1	A0A087WW40;Q9Y371	TRUE	FALSE	TRUE	+	not significant	FALSE	0.814489	2.18842e-05	0.00137378	GFP VZV-32 VZV-38 VZV-4 VZV-49 VZV-61 VZV-63 VZV-66.1 VZV-9	4	36	4	35	16
38	ORF 12	UHRF1	E3 ubiquitin-protein ligase UHRF1	A0A087WVR3;A0A087WTW0;Q96T88;A0A087WWG9	TRUE	FALSE	TRUE	-	not significant	FALSE	-0.929592	3.3953e-05	0.00137378	GFP VZV-10 VZV-38 VZV-4 VZV-49 VZV-63 VZV-66.1 VZV-9	4	32	4	32	36
5647	ORF 12	CHST14	Carbohydrate sulfotransferase 14	Q8NCH0;H0YN65	TRUE	TRUE	FALSE	-	not significant	FALSE	-1.2374	3.3953e-05	0.00137378	GFP VZV-10 VZV-32 VZV-4 VZV-49 VZV-63 VZV-66.1 VZV-9	4	32	0	24	8
4651	ORF 12	LMNA	Prelamin-A/C;Lamin-A/C	P02545	TRUE	FALSE	FALSE	+	not significant	FALSE	0.710001	3.3953e-05	0.00137378	GFP VZV-10 VZV-32 VZV-4 VZV-49 VZV-63 VZV-66.1 VZV-9	4	32	4	32	2
2720	ORF 12	TYMS	Thymidylate synthase	P04818	TRUE	TRUE	FALSE	-	not significant	FALSE	-1.29616	3.3953e-05	0.00137378	GFP VZV-10 VZV-32 VZV-38 VZV-61 VZV-63 VZV-66.1 VZV-9	4	32	1	23	10
7834	ORF 12	TIMM13	Mitochondrial import inner membrane translocase subunit Tim13	Q9Y5L4;K7EIT2	TRUE	FALSE	TRUE	-	down-regulated	TRUE	-0.833665	4.37685e-05	0.00170894	GFP VZV-10 VZV-38 VZV-4 VZV-49 VZV-61 VZV-63 VZV-66.1 VZV-9	4	36	4	36	7
6438	ORF 12	PRMT1	Protein arginine N-methyltransferase 1	Q99873;E9PKG1;E9PIX6;E9PQ98	TRUE	FALSE	TRUE	-	not significant	FALSE	-0.657389	4.37685e-05	0.00170894	GFP VZV-10 VZV-32 VZV-4 VZV-49 VZV-61 VZV-63 VZV-66.1 VZV-9	4	36	4	36	25
5820	ORF 12	C15orf40	UPF0235 protein C15orf40	Q8WUR7;H3BMR1	TRUE	TRUE	TRUE	+	not significant	FALSE	1.70064	4.37685e-05	0.00170894	GFP VZV-10 VZV-38 VZV-4 VZV-49 VZV-61 VZV-63 VZV-66.1 VZV-9	4	36	4	7	3
3799	ORF 12	CKS1B	Cyclin-dependent kinases regulatory subunit 1;Cyclin-dependent kinases regulatory subunit	P61024;Q5T179;Q9BZU3	TRUE	TRUE	TRUE	-	not significant	FALSE	-1.79571	4.37685e-05	0.00170894	GFP VZV-10 VZV-38 VZV-4 VZV-49 VZV-61 VZV-63 VZV-66.1 VZV-9	4	36	2	36	4
2719	ORF 12	HSPB1	Heat shock protein beta-1	P04792	TRUE	FALSE	TRUE	+	not significant	FALSE	0.844423	4.37685e-05	0.00170894	GFP VZV-10 VZV-32 VZV-38 VZV-4 VZV-49 VZV-63 VZV-66.1 VZV-9	4	36	4	36	19
2101	ORF 12	SCAMP3	Secretory carrier-associated membrane protein 3	O14828	TRUE	FALSE	TRUE	+	not significant	FALSE	0.53917	4.37685e-05	0.00170894	GFP VZV-32 VZV-38 VZV-4 VZV-49 VZV-61 VZV-63 VZV-66.1 VZV-9	4	36	4	36	12
7559	ORF 12	RAB23	Ras-related protein Rab-23	Q9ULC3	TRUE	FALSE	TRUE	+	not significant	FALSE	0.550843	6.7906e-05	0.00199352	GFP VZV-10 VZV-32 VZV-38 VZV-4 VZV-61 VZV-63 VZV-66.1	4	32	4	26	10
7326	ORF 12	VAPA	Vesicle-associated membrane protein-associated protein A	Q9P0L0	TRUE	FALSE	TRUE	+	not significant	FALSE	0.525483	6.7906e-05	0.00199352	GFP VZV-10 VZV-32 VZV-49 VZV-61 VZV-63 VZV-66.1 VZV-9	4	32	4	32	18
7271	ORF 12	TMOD3	Tropomodulin-3	Q9NYL9;H0YNJ8;H0YKU1	TRUE	FALSE	TRUE	+	not significant	FALSE	0.514604	6.7906e-05	0.00199352	GFP VZV-10 VZV-32 VZV-49 VZV-61 VZV-63 VZV-66.1 VZV-9	4	32	4	32	11
6998	ORF 12	CD248	Endosialin	Q9HCU0	TRUE	FALSE	TRUE	-	not significant	FALSE	-0.970246	6.7906e-05	0.00199352	GFP VZV-10 VZV-32 VZV-38 VZV-49 VZV-63 VZV-66.1 VZV-9	4	32	3	32	7
6624	ORF 12	SFXN3	Sideroflexin-3	Q9BWM7;A0A1P0AYU5;S4R3N9	TRUE	FALSE	TRUE	+	not significant	FALSE	0.783825	6.7906e-05	0.00199352	GFP VZV-10 VZV-32 VZV-38 VZV-4 VZV-49 VZV-63 VZV-66.1	4	32	4	32	19
6210	ORF 12	ABHD14B	Alpha/beta hydrolase domain-containing protein 14B	Q96IU4;B4DQI4;F8W9U3	TRUE	FALSE	TRUE	+	not significant	FALSE	0.861932	6.7906e-05	0.00199352	GFP VZV-10 VZV-32 VZV-38 VZV-4 VZV-49 VZV-63 VZV-9	4	32	4	32	5
6082	ORF 12	RCN3	Reticulocalbin-3	Q96D15;M0QZH0	TRUE	TRUE	TRUE	+	not significant	FALSE	1.04483	6.7906e-05	0.00199352	GFP VZV-10 VZV-38 VZV-4 VZV-49 VZV-61 VZV-63 VZV-9	4	32	4	25	7
6062	ORF 12	PYCR2	Pyrroline-5-carboxylate reductase 2;Pyrroline-5-carboxylate reductase	Q96C36;A0A087WTV6;J3KR12;A0A087WZR9	TRUE	FALSE	TRUE	+	not significant	FALSE	0.515199	6.7906e-05	0.00199352	GFP VZV-10 VZV-32 VZV-38 VZV-49 VZV-61 VZV-63 VZV-66.1	4	32	4	32	15
5920	ORF 12	LARP4B	La-related protein 4B	Q92615	TRUE	FALSE	TRUE	+	not significant	FALSE	0.525686	6.7906e-05	0.00199352	GFP VZV-10 VZV-32 VZV-38 VZV-4 VZV-49 VZV-63 VZV-9	4	32	4	28	22
5685	ORF 12	USP32	Ubiquitin carboxyl-terminal hydrolase 32;Ubiquitin carboxyl-terminal hydrolase	Q8NFA0;K7EQL6	TRUE	FALSE	TRUE	+	not significant	FALSE	0.706334	6.7906e-05	0.00199352	GFP VZV-32 VZV-4 VZV-49 VZV-61 VZV-63 VZV-66.1 VZV-9	4	32	4	31	13
5631	ORF 12	HSD17B11	Estradiol 17-beta-dehydrogenase 11	Q8NBQ5;D6RCD0	TRUE	FALSE	TRUE	-	not significant	FALSE	-0.559301	6.7906e-05	0.00199352	GFP VZV-10 VZV-32 VZV-38 VZV-4 VZV-61 VZV-66.1 VZV-9	4	32	4	32	16
5221	ORF 12	EFTUD1	Elongation factor Tu GTP-binding domain-containing protein 1	Q7Z2Z2	TRUE	FALSE	TRUE	+	not significant	FALSE	0.504872	6.7906e-05	0.00199352	GFP VZV-10 VZV-32 VZV-4 VZV-49 VZV-61 VZV-63 VZV-9	4	32	4	32	34
5006	ORF 12	TMEM214	Transmembrane protein 214	Q6NUQ4;H7C0H8	TRUE	FALSE	TRUE	+	not significant	FALSE	0.946944	6.7906e-05	0.00199352	GFP VZV-10 VZV-32 VZV-38 VZV-49 VZV-61 VZV-63 VZV-9	4	32	4	31	25
4501	ORF 12	RSU1	Ras suppressor protein 1	Q15404	TRUE	FALSE	TRUE	+	not significant	FALSE	0.510754	6.7906e-05	0.00199352	GFP VZV-10 VZV-32 VZV-38 VZV-61 VZV-63 VZV-66.1 VZV-9	4	32	4	32	14
4430	ORF 12	KIAA0101	PCNA-associated factor	Q15004;H0YMA4;A0A0U1RQM0;H0YKX3	TRUE	TRUE	TRUE	-	not significant	FALSE	-2.02358	6.7906e-05	0.00199352	GFP VZV-10 VZV-32 VZV-38 VZV-4 VZV-49 VZV-61 VZV-66.1	4	32	3	32	6
4334	ORF 12	COTL1	Coactosin-like protein	Q14019;H3BT58	TRUE	TRUE	TRUE	+	not significant	FALSE	1.09403	6.7906e-05	0.00199352	GFP VZV-10 VZV-32 VZV-4 VZV-49 VZV-61 VZV-66.1 VZV-9	4	32	4	32	7
4330	ORF 12	CBFB	Core-binding factor subunit beta	Q13951;A0A494C0A9;J3KS23	TRUE	FALSE	TRUE	+	not significant	FALSE	0.802707	6.7906e-05	0.00199352	GFP VZV-10 VZV-32 VZV-38 VZV-4 VZV-49 VZV-63 VZV-66.1	4	32	4	30	13
3853	ORF 12	UBE2G1	Ubiquitin-conjugating enzyme E2 G1;Ubiquitin-conjugating enzyme E2 G1, N-terminally processed	P62253;I3L0Q0;I3L2Q4;K7EPR7;I3L2H7	TRUE	FALSE	TRUE	+	not significant	FALSE	0.724559	6.7906e-05	0.00199352	GFP VZV-10 VZV-32 VZV-38 VZV-49 VZV-63 VZV-66.1 VZV-9	4	32	4	29	6
3666	ORF 12	PLK1	Serine/threonine-protein kinase PLK1	P53350	TRUE	FALSE	TRUE	-	up-regulated	FALSE	-0.61847	6.7906e-05	0.00199352	GFP VZV-10 VZV-32 VZV-38 VZV-4 VZV-49 VZV-63 VZV-9	4	32	1	32	14
3542	ORF 12	VPS41	Vacuolar protein sorting-associated protein 41 homolog	P49754	TRUE	FALSE	TRUE	-	not significant	FALSE	-0.71006	6.7906e-05	0.00199352	GFP VZV-10 VZV-32 VZV-4 VZV-49 VZV-63 VZV-66.1 VZV-9	4	32	0	31	13
3520	ORF 12	DHPS	Deoxyhypusine synthase	P49366;A0A087WZK0	TRUE	FALSE	TRUE	+	not significant	FALSE	0.547941	6.7906e-05	0.00199352	GFP VZV-32 VZV-38 VZV-4 VZV-49 VZV-63 VZV-66.1 VZV-9	4	32	4	32	16
3245	ORF 12	CMPK1	UMP-CMP kinase	P30085;Q5T0D2;A0A494BXC7	TRUE	FALSE	TRUE	+	not significant	FALSE	0.527609	6.7906e-05	0.00199352	GFP VZV-32 VZV-38 VZV-4 VZV-49 VZV-63 VZV-66.1 VZV-9	4	32	4	32	14
3149	ORF 12	RRM1	Ribonucleoside-diphosphate reductase large subunit	P23921;E9PL69	TRUE	FALSE	TRUE	-	not significant	FALSE	-0.576599	6.7906e-05	0.00199352	GFP VZV-10 VZV-32 VZV-49 VZV-61 VZV-63 VZV-66.1 VZV-9	4	32	4	32	40
3099	ORF 12	TAF1	Transcription initiation factor TFIID subunit 1	P21675	TRUE	TRUE	TRUE	-	not significant	FALSE	-1.2692	6.7906e-05	0.00199352	GFP VZV-10 VZV-32 VZV-38 VZV-4 VZV-49 VZV-61 VZV-9	4	32	2	25	18
2936	ORF 12	SCG2	Secretogranin-2;Secretoneurin;Manserin	P13521	TRUE	TRUE	TRUE	+	down-regulated	FALSE	1.06408	6.7906e-05	0.00199352	GFP VZV-10 VZV-32 VZV-38 VZV-4 VZV-49 VZV-61 VZV-66.1	4	32	4	29	20
2931	ORF 12	UNG;DKFZp781L1143	Uracil-DNA glycosylase	P13051;F5GYA2;Q68DM5	TRUE	TRUE	TRUE	-	not significant	FALSE	-1.29747	6.7906e-05	0.00199352	GFP VZV-10 VZV-32 VZV-38 VZV-4 VZV-49 VZV-61 VZV-9	4	32	4	32	13
2820	ORF 12	DBH	Dopamine beta-hydroxylase;Soluble dopamine beta-hydroxylase	P09172	TRUE	TRUE	TRUE	-	not significant	FALSE	-1.28267	6.7906e-05	0.00199352	GFP VZV-10 VZV-32 VZV-38 VZV-49 VZV-63 VZV-66.1 VZV-9	4	32	3	30	13
2768	ORF 12	EPHX1	Epoxide hydrolase 1	P07099	TRUE	FALSE	TRUE	+	not significant	FALSE	0.925888	6.7906e-05	0.00199352	GFP VZV-10 VZV-32 VZV-38 VZV-49 VZV-61 VZV-66.1 VZV-9	4	32	4	30	19
2564	ORF 12	KIF4A	Chromosome-associated kinesin KIF4A	O95239	TRUE	FALSE	TRUE	-	not significant	FALSE	-0.534882	6.7906e-05	0.00199352	GFP VZV-10 VZV-32 VZV-38 VZV-49 VZV-61 VZV-63 VZV-66.1	4	32	4	32	38
2382	ORF 12	PHF2	Lysine-specific demethylase PHF2	O75151	TRUE	FALSE	TRUE	-	not significant	FALSE	-0.710937	6.7906e-05	0.00199352	GFP VZV-10 VZV-32 VZV-4 VZV-49 VZV-61 VZV-63 VZV-9	4	32	4	31	22
2006	ORF 12	DFFA	DNA fragmentation factor subunit alpha	O00273	TRUE	FALSE	TRUE	+	not significant	FALSE	0.732152	6.7906e-05	0.00199352	GFP VZV-32 VZV-38 VZV-4 VZV-49 VZV-63 VZV-66.1 VZV-9	4	32	4	32	14
1878	ORF 12	MYL12A;MYL12B;MYL9	Myosin regulatory light chain 12A;Myosin regulatory light chain 12B;Myosin regulatory light polypeptide 9	J3QRS3;P19105;O14950;P24844	TRUE	FALSE	TRUE	+	#N/A	#N/A	0.512889	6.7906e-05	0.00199352	GFP VZV-10 VZV-32 VZV-38 VZV-61 VZV-63 VZV-66.1 VZV-9	4	32	4	32	16
1729	ORF 12	STX16-NPEPL1;STX16	Syntaxin-16	H3BU86;O14662;F8W9Z6	TRUE	FALSE	TRUE	+	#N/A	#N/A	0.693479	6.7906e-05	0.00199352	GFP VZV-10 VZV-32 VZV-38 VZV-4 VZV-61 VZV-63 VZV-9	4	32	4	31	11
1634	ORF 12	TEAD1	Transcriptional enhancer factor TEF-1	H0YE88;P28347;E9PKB7;H0YEJ9	TRUE	FALSE	TRUE	-	not significant	FALSE	-0.633656	6.7906e-05	0.00199352	GFP VZV-10 VZV-32 VZV-4 VZV-49 VZV-61 VZV-66.1 VZV-9	4	32	4	31	11
1485	ORF 12	FAM162A	Protein FAM162A	Q96A26;F8W7Q4;E9PH05	TRUE	FALSE	TRUE	+	not significant	FALSE	0.605055	6.7906e-05	0.00199352	GFP VZV-32 VZV-38 VZV-4 VZV-49 VZV-61 VZV-63 VZV-66.1	4	32	4	32	7
694	ORF 12	SH3PXD2B	SH3 and PX domain-containing protein 2B	A1X283	TRUE	FALSE	TRUE	+	not significant	FALSE	0.857629	6.7906e-05	0.00199352	GFP VZV-10 VZV-32 VZV-38 VZV-4 VZV-49 VZV-63 VZV-9	4	32	4	26	13
7455	ORF 12	TBK1	Serine/threonine-protein kinase TBK1	Q9UHD2;A0A494C045;A0A494C0X2;A0A494C167;A0A494C148;A0A494C0A8;A0A494C1M6;A0A494C079;A0A494C0R4	TRUE	FALSE	TRUE	+	not significant	FALSE	0.69366	8.75369e-05	0.0024948	GFP VZV-32 VZV-38 VZV-4 VZV-49 VZV-61 VZV-63 VZV-66.1 VZV-9	4	36	3	21	16
6295	ORF 12	MCEE	Methylmalonyl-CoA epimerase, mitochondrial	Q96PE7;F5GZ54;H7BZS7	TRUE	FALSE	TRUE	+	not significant	FALSE	0.999312	8.75369e-05	0.0024948	GFP VZV-10 VZV-32 VZV-38 VZV-4 VZV-49 VZV-61 VZV-66.1 VZV-9	4	36	4	21	4
4729	ORF 12	ESCO2	N-acetyltransferase ESCO2	Q56NI9	TRUE	TRUE	TRUE	-	not significant	FALSE	-1.02488	8.75369e-05	0.0024948	GFP VZV-32 VZV-38 VZV-4 VZV-49 VZV-61 VZV-63 VZV-66.1 VZV-9	4	36	1	34	13
3422	ORF 12	CASP2	Caspase-2;Caspase-2 subunit p18;Caspase-2 subunit p13;Caspase-2 subunit p12	P42575	TRUE	FALSE	TRUE	-	not significant	FALSE	-0.71918	8.75369e-05	0.0024948	GFP VZV-10 VZV-32 VZV-38 VZV-4 VZV-61 VZV-63 VZV-66.1 VZV-9	4	36	2	36	16
3259	ORF 12	GCH1	GTP cyclohydrolase 1	P30793	TRUE	FALSE	TRUE	+	not significant	FALSE	0.639987	8.75369e-05	0.0024948	GFP VZV-10 VZV-32 VZV-38 VZV-49 VZV-61 VZV-63 VZV-66.1 VZV-9	4	36	4	36	7
2178	ORF 12	INPPL1	Phosphatidylinositol 3,4,5-trisphosphate 5-phosphatase 2	O15357;A0A0A0MTP6	TRUE	FALSE	TRUE	+	not significant	FALSE	0.50253	8.75369e-05	0.0024948	GFP VZV-32 VZV-38 VZV-4 VZV-49 VZV-61 VZV-63 VZV-66.1 VZV-9	4	36	4	35	33
7807	ORF 12	TELO2	Telomere length regulation protein TEL2 homolog	Q9Y4R8;H3BRS3	TRUE	TRUE	TRUE	-	not significant	FALSE	-1.03972	0.000135812	0.00314705	GFP VZV-10 VZV-32 VZV-38 VZV-4 VZV-49 VZV-61 VZV-9	4	32	2	31	27
7462	ORF 12	DPP7	Dipeptidyl peptidase 2	Q9UHL4	TRUE	FALSE	TRUE	-	not significant	FALSE	-0.751037	0.000135812	0.00314705	GFP VZV-10 VZV-32 VZV-38 VZV-49 VZV-63 VZV-66.1 VZV-9	4	32	4	32	17
7188	ORF 12	PNPO	Pyridoxine-5-phosphate oxidase	Q9NVS9;J3QQZ9;J3QQV6;A0A286YFL3	TRUE	FALSE	TRUE	+	not significant	FALSE	0.844419	0.000135812	0.00314705	GFP VZV-32 VZV-38 VZV-4 VZV-49 VZV-61 VZV-66.1 VZV-9	4	32	4	32	12
7134	ORF 12	ZCCHC3	Zinc finger CCHC domain-containing protein 3	Q9NUD5	TRUE	FALSE	TRUE	-	not significant	FALSE	-0.61655	0.000135812	0.00314705	GFP VZV-10 VZV-32 VZV-4 VZV-49 VZV-63 VZV-66.1 VZV-9	4	32	4	32	16
7062	ORF 12	ACSS2	Acetyl-coenzyme A synthetase, cytoplasmic	Q9NR19	TRUE	FALSE	TRUE	+	not significant	FALSE	0.97007	0.000135812	0.00314705	GFP VZV-10 VZV-32 VZV-4 VZV-49 VZV-61 VZV-63 VZV-66.1	4	32	3	19	11
7056	ORF 12	XPNPEP1	Xaa-Pro aminopeptidase 1	Q9NQW7;Q5T6H7	TRUE	FALSE	TRUE	+	not significant	FALSE	0.502474	0.000135812	0.00314705	GFP VZV-32 VZV-38 VZV-4 VZV-61 VZV-63 VZV-66.1 VZV-9	4	32	4	32	28
7012	ORF 12	ARFGAP3	ADP-ribosylation factor GTPase-activating protein 3	Q9NP61;H0Y6A0	TRUE	FALSE	TRUE	+	not significant	FALSE	0.982071	0.000135812	0.00314705	GFP VZV-10 VZV-32 VZV-38 VZV-4 VZV-61 VZV-63 VZV-9	4	32	4	16	7
6927	ORF 12	EHMT1	Histone-lysine N-methyltransferase EHMT1	Q9H9B1;A0A1B0GV09;A0A1B0GU48;A0A0C4DGF8	TRUE	FALSE	TRUE	-	not significant	FALSE	-0.744807	0.000135812	0.00314705	GFP VZV-10 VZV-32 VZV-38 VZV-4 VZV-49 VZV-63 VZV-9	4	32	4	32	35
6570	ORF 12	HTATIP2	Oxidoreductase HTATIP2	Q9BUP3;E9PI87	TRUE	FALSE	TRUE	+	not significant	FALSE	0.744387	0.000135812	0.00314705	GFP VZV-32 VZV-38 VZV-4 VZV-49 VZV-63 VZV-66.1 VZV-9	4	32	4	30	13
6417	ORF 12	MTR	Methionine synthase	Q99707;B1ANE3	TRUE	FALSE	TRUE	-	not significant	FALSE	-0.755243	0.000135812	0.00314705	GFP VZV-10 VZV-32 VZV-4 VZV-49 VZV-61 VZV-66.1 VZV-9	4	32	3	30	33
5842	ORF 12	FAR1	Fatty acyl-CoA reductase 1	Q8WVX9;E9PNW8	TRUE	TRUE	TRUE	-	not significant	FALSE	-1.17211	0.000135812	0.00314705	GFP VZV-10 VZV-32 VZV-4 VZV-49 VZV-63 VZV-66.1 VZV-9	4	32	0	30	13
5635	ORF 12	SCCPDH	Saccharopine dehydrogenase-like oxidoreductase	Q8NBX0	TRUE	FALSE	TRUE	+	not significant	FALSE	0.71207	0.000135812	0.00314705	GFP VZV-32 VZV-38 VZV-4 VZV-49 VZV-63 VZV-66.1 VZV-9	4	32	4	32	14
5562	ORF 12	CISD2	CDGSH iron-sulfur domain-containing protein 2	Q8N5K1;A0A2R8Y540;I3L1N9	TRUE	FALSE	TRUE	+	not significant	FALSE	0.625371	0.000135812	0.00314705	GFP VZV-10 VZV-4 VZV-49 VZV-61 VZV-63 VZV-66.1 VZV-9	4	32	4	32	8
5278	ORF 12	SLFN11	Schlafen family member 11	Q7Z7L1	TRUE	FALSE	TRUE	-	#N/A	#N/A	-0.911824	0.000135812	0.00314705	GFP VZV-10 VZV-32 VZV-38 VZV-61 VZV-63 VZV-66.1 VZV-9	4	32	2	32	18
5165	ORF 12	NOL8	Nucleolar protein 8	Q76FK4;F5H101;F8WE42;F5GWN9	TRUE	FALSE	TRUE	-	not significant	FALSE	-0.518103	0.000135812	0.00314705	GFP VZV-10 VZV-32 VZV-4 VZV-49 VZV-61 VZV-63 VZV-9	4	32	2	32	24
5091	ORF 12	MOXD1	DBH-like monooxygenase protein 1	Q6UVY6	TRUE	TRUE	TRUE	+	#N/A	#N/A	1.67038	0.000135812	0.00314705	GFP VZV-10 VZV-32 VZV-4 VZV-61 VZV-63 VZV-66.1 VZV-9	4	32	4	0	3
4762	ORF 12	EARS2	Probable glutamate--tRNA ligase, mitochondrial	Q5JPH6;H3BTB7	TRUE	FALSE	TRUE	-	not significant	FALSE	-0.609026	0.000135812	0.00314705	GFP VZV-10 VZV-32 VZV-38 VZV-49 VZV-61 VZV-63 VZV-9	4	32	4	32	15
4364	ORF 12	ENDOG	Endonuclease G, mitochondrial	Q14249	TRUE	TRUE	TRUE	-	up-regulated	FALSE	-1.20567	0.000135812	0.00314705	GFP VZV-10 VZV-32 VZV-38 VZV-4 VZV-49 VZV-61 VZV-66.1	4	32	2	30	9
4181	ORF 12	TRIM26	Tripartite motif-containing protein 26	Q12899;A2AE48;A0A0G2JIW2	TRUE	FALSE	TRUE	-	up-regulated	FALSE	-0.59732	0.000135812	0.00314705	GFP VZV-10 VZV-32 VZV-38 VZV-49 VZV-61 VZV-63 VZV-66.1	4	32	4	29	10
3178	ORF 12	CHML	Rab proteins geranylgeranyltransferase component A 2	P26374	TRUE	FALSE	TRUE	-	not significant	FALSE	-0.925677	0.000135812	0.00314705	GFP VZV-10 VZV-32 VZV-38 VZV-49 VZV-61 VZV-63 VZV-66.1	4	32	2	30	7
3105	ORF 12	TGM2	Protein-glutamine gamma-glutamyltransferase 2	P21980	TRUE	TRUE	TRUE	+	#N/A	#N/A	1.84584	0.000135812	0.00314705	GFP VZV-10 VZV-32 VZV-49 VZV-61 VZV-63 VZV-66.1 VZV-9	4	32	4	20	20
3023	ORF 12	NDUFB7	NADH dehydrogenase [ubiquinone] 1 beta subcomplex subunit 7	P17568	TRUE	FALSE	TRUE	-	not significant	FALSE	-0.637486	0.000135812	0.00314705	GFP VZV-10 VZV-32 VZV-49 VZV-61 VZV-63 VZV-66.1 VZV-9	4	32	4	32	7
2992	ORF 12	CREB1;CREM	Cyclic AMP-responsive element-binding protein 1	P16220;C9JBT4;C9J896;G5E998	TRUE	FALSE	TRUE	-	#N/A	#N/A	-0.529495	0.000135812	0.00314705	GFP VZV-10 VZV-38 VZV-4 VZV-49 VZV-61 VZV-66.1 VZV-9	4	32	4	32	6
2310	ORF 12	NRP2	Neuropilin-2	O60462	TRUE	FALSE	TRUE	-	down-regulated	TRUE	-0.546541	0.000135812	0.00314705	GFP VZV-10 VZV-32 VZV-4 VZV-61 VZV-63 VZV-66.1 VZV-9	4	32	4	32	21
2309	ORF 12	DFNA5	Non-syndromic hearing impairment protein 5	O60443;C9JSR4	TRUE	FALSE	TRUE	+	not significant	FALSE	0.605789	0.000135812	0.00314705	GFP VZV-10 VZV-32 VZV-38 VZV-61 VZV-63 VZV-66.1 VZV-9	4	32	4	32	16
2056	ORF 12	PDXK	Pyridoxal kinase	O00764;F2Z2Y4	TRUE	FALSE	TRUE	+	not significant	FALSE	0.707407	0.000135812	0.00314705	GFP VZV-10 VZV-38 VZV-49 VZV-61 VZV-63 VZV-66.1 VZV-9	4	32	4	31	12
1916	ORF 12	EIF1	Eukaryotic translation initiation factor 1	P41567;K7EM18	TRUE	FALSE	TRUE	-	#N/A	#N/A	-0.537325	0.000135812	0.00314705	GFP VZV-32 VZV-38 VZV-4 VZV-49 VZV-63 VZV-66.1 VZV-9	4	32	4	32	9
1139	ORF 12	SIL1	Nucleotide exchange factor SIL1	Q9H173;D6REA1	TRUE	TRUE	TRUE	+	not significant	FALSE	1.0655	0.000135812	0.00314705	GFP VZV-10 VZV-4 VZV-49 VZV-61 VZV-63 VZV-66.1 VZV-9	4	32	4	17	7
974	ORF 12	ARVCF	Armadillo repeat protein deleted in velo-cardio-facial syndrome	C9JJX6;E9PDC3;O00192	TRUE	FALSE	TRUE	-	not significant	FALSE	-0.571559	0.000135812	0.00314705	GFP VZV-32 VZV-38 VZV-4 VZV-49 VZV-63 VZV-66.1 VZV-9	4	32	4	31	24
945	ORF 12	RNF13	E3 ubiquitin-protein ligase RNF13	C9J8T4;C9JYN7;O43567;C9JRV0;F8WDJ5;C9J383	TRUE	FALSE	TRUE	-	not significant	FALSE	-0.653619	0.000135812	0.00314705	GFP VZV-10 VZV-32 VZV-38 VZV-4 VZV-61 VZV-63 VZV-66.1	4	32	2	31	7
250	ORF 12	AKR1C3	Aldo-keto reductase family 1 member C3	A0A0A0MSS8;P42330;S4R3Z2	TRUE	FALSE	TRUE	+	not significant	FALSE	0.702071	0.000135812	0.00314705	GFP VZV-10 VZV-32 VZV-4 VZV-49 VZV-63 VZV-66.1 VZV-9	4	32	4	32	17
5649	ORF 12	DYNC2H1	Cytoplasmic dynein 2 heavy chain 1	Q8NCM8	TRUE	FALSE	FALSE	+	#N/A	#N/A	0.509416	0.000135812	0.00314705	GFP VZV-10 VZV-32 VZV-4 VZV-49 VZV-61 VZV-63 VZV-9	4	32	1	11	17
4651	ORF 12	LMNA	NA	Q3BDU5	TRUE	TRUE	FALSE	+	not significant	FALSE	1.90526	0.000135812	0.00314705	GFP VZV-32 VZV-38 VZV-4 VZV-49 VZV-61 VZV-63 VZV-9	4	32	4	19	2
1690	ORF 12	NUB1	NEDD8 ultimate buster 1	H3BM14;H3BM74;Q9Y5A7;F8WDB6;C9JRT6	TRUE	TRUE	FALSE	-	not significant	FALSE	-1.24483	0.000135812	0.00314705	GFP VZV-32 VZV-38 VZV-4 VZV-49 VZV-61 VZV-63 VZV-66.1	4	32	0	24	8
7197	ORF 12	POLR3B	DNA-directed RNA polymerase III subunit RPC2	Q9NW08	TRUE	FALSE	TRUE	-	not significant	FALSE	-0.76689	0.00015319	0.00345739	GFP VZV-32 VZV-38 VZV-4 VZV-49 VZV-61 VZV-63 VZV-66.1 VZV-9	4	36	1	36	23
4411	ORF 12	MVP	Major vault protein	Q14764	TRUE	TRUE	TRUE	+	#N/A	#N/A	1.38438	0.00015319	0.00345739	GFP VZV-10 VZV-32 VZV-38 VZV-4 VZV-61 VZV-63 VZV-66.1 VZV-9	4	36	3	1	10
3860	ORF 12	SNRPE	Small nuclear ribonucleoprotein E	P62304;A6NHK2	TRUE	FALSE	TRUE	-	not significant	FALSE	-0.694289	0.00015319	0.00345739	GFP VZV-10 VZV-32 VZV-4 VZV-49 VZV-61 VZV-63 VZV-66.1 VZV-9	4	36	4	36	3
2718	ORF 12	ASL	Argininosuccinate lyase	P04424;F8W943	TRUE	TRUE	TRUE	+	#N/A	#N/A	1.35027	0.00015319	0.00345739	GFP VZV-10 VZV-38 VZV-4 VZV-49 VZV-61 VZV-63 VZV-66.1 VZV-9	4	36	4	18	11
7384	ORF 12	MRC2	C-type mannose receptor 2	Q9UBG0	TRUE	FALSE	TRUE	+	not significant	FALSE	0.781137	0.000237671	0.00465156	GFP VZV-10 VZV-32 VZV-4 VZV-61 VZV-63 VZV-66.1 VZV-9	4	32	3	18	6
5836	ORF 12	STAG1;DKFZp781D1416	Cohesin subunit SA-1	Q8WVM7;Q68DW7	TRUE	FALSE	TRUE	-	not significant	FALSE	-0.519618	0.000237671	0.00465156	GFP VZV-10 VZV-32 VZV-4 VZV-49 VZV-61 VZV-63 VZV-66.1	4	32	3	32	28
5050	ORF 12	CTR9	RNA polymerase-associated protein CTR9 homolog	Q6PD62	TRUE	FALSE	TRUE	-	not significant	FALSE	-0.612707	0.000237671	0.00465156	GFP VZV-10 VZV-38 VZV-4 VZV-49 VZV-61 VZV-66.1 VZV-9	4	32	4	32	29
4286	ORF 12	EIF4EBP2	Eukaryotic translation initiation factor 4E-binding protein 2	Q13542	TRUE	TRUE	TRUE	-	#N/A	#N/A	-1.21548	0.000237671	0.00465156	GFP VZV-10 VZV-32 VZV-38 VZV-49 VZV-61 VZV-63 VZV-66.1	4	32	4	32	5
4214	ORF 12	CHAF1B	Chromatin assembly factor 1 subunit B	Q13112	TRUE	FALSE	TRUE	-	not significant	FALSE	-0.538349	0.000237671	0.00465156	GFP VZV-10 VZV-32 VZV-38 VZV-49 VZV-61 VZV-63 VZV-66.1	4	32	4	32	16
3990	ORF 12	ERH	Enhancer of rudimentary homolog	P84090;G3V279	TRUE	FALSE	TRUE	-	not significant	FALSE	-0.574552	0.000237671	0.00465156	GFP VZV-10 VZV-32 VZV-38 VZV-61 VZV-63 VZV-66.1 VZV-9	4	32	4	32	7
3876	ORF 12	YPEL5	Protein yippee-like 5	P62699	TRUE	FALSE	TRUE	+	not significant	FALSE	0.605518	0.000237671	0.00465156	GFP VZV-32 VZV-38 VZV-4 VZV-49 VZV-61 VZV-66.1 VZV-9	4	32	4	27	4
3602	ORF 12	DUSP3	Dual specificity protein phosphatase 3	P51452;K7ELG5;K7ES89	TRUE	FALSE	TRUE	+	not significant	FALSE	0.604821	0.000237671	0.00465156	GFP VZV-10 VZV-32 VZV-38 VZV-4 VZV-49 VZV-63 VZV-9	4	32	4	29	8
3004	ORF 12	FAH	Fumarylacetoacetase	P16930	TRUE	FALSE	TRUE	+	#N/A	#N/A	0.983245	0.000237671	0.00465156	GFP VZV-32 VZV-38 VZV-4 VZV-49 VZV-61 VZV-63 VZV-66.1	4	32	4	11	9
2757	ORF 12	S100A6	Protein S100-A6;Protein S100	P06703;R4GN98	TRUE	TRUE	TRUE	+	not significant	FALSE	1.30756	0.000237671	0.00465156	GFP VZV-10 VZV-32 VZV-4 VZV-49 VZV-63 VZV-66.1 VZV-9	4	32	4	32	7
2638	ORF 12	TXNDC12	Thioredoxin domain-containing protein 12	O95881	TRUE	FALSE	TRUE	+	not significant	FALSE	0.973169	0.000237671	0.00465156	GFP VZV-10 VZV-32 VZV-38 VZV-49 VZV-61 VZV-63 VZV-66.1	4	32	4	32	8
2584	ORF 12	PGM3	Phosphoacetylglucosamine mutase	O95394;A0A494C0G1;H0Y987;A0A494C1Q4;A0A494C1E2;A0A087WT27;J3KN95;A0A494C099	TRUE	FALSE	TRUE	+	not significant	FALSE	0.500744	0.000237671	0.00465156	GFP VZV-10 VZV-32 VZV-38 VZV-61 VZV-63 VZV-66.1 VZV-9	4	32	4	32	21
2466	ORF 12	CBR3	Carbonyl reductase [NADPH] 3	O75828	TRUE	FALSE	TRUE	+	not significant	FALSE	0.778063	0.000237671	0.00465156	GFP VZV-10 VZV-32 VZV-38 VZV-4 VZV-61 VZV-63 VZV-66.1	4	32	4	30	10
2277	ORF 12	GTPBP6	Putative GTP-binding protein 6	O43824	TRUE	FALSE	TRUE	-	not significant	FALSE	-0.528088	0.000237671	0.00465156	GFP VZV-10 VZV-32 VZV-38 VZV-4 VZV-49 VZV-61 VZV-9	4	32	4	32	15
2090	ORF 12	SLC9A3R1	Na(+)/H(+) exchange regulatory cofactor NHE-RF1	O14745;J3QRP6	TRUE	FALSE	TRUE	+	up-regulated	TRUE	0.54017	0.000237671	0.00465156	GFP VZV-10 VZV-32 VZV-4 VZV-49 VZV-63 VZV-66.1 VZV-9	4	32	4	31	17
7238	ORF 12	SIRT5	NAD-dependent protein deacylase sirtuin-5, mitochondrial	Q9NXA8	TRUE	FALSE	TRUE	+	not significant	FALSE	0.518651	0.000262611	0.00503864	GFP VZV-10 VZV-32 VZV-38 VZV-4 VZV-49 VZV-61 VZV-66.1 VZV-9	4	36	4	36	10
4985	ORF 12	MRM1	rRNA methyltransferase 1, mitochondrial	Q6IN84	TRUE	FALSE	TRUE	+	not significant	FALSE	0.644262	0.000262611	0.00503864	GFP VZV-10 VZV-32 VZV-38 VZV-4 VZV-49 VZV-61 VZV-63 VZV-66.1	4	36	4	34	10
4481	ORF 12	PPP2R4;DKFZp781M17165	Serine/threonine-protein phosphatase 2A activator	Q15257;A6PVN5;Q5T949;Q5T948;F6WIT2;A6PVN9;Q68CR8	TRUE	FALSE	TRUE	+	not significant	FALSE	0.529536	0.000262611	0.00503864	GFP VZV-10 VZV-32 VZV-38 VZV-49 VZV-61 VZV-63 VZV-66.1 VZV-9	4	36	4	36	16
3034	ORF 12	LGALS3	Galectin-3;Galectin	P17931;G3V3R6	TRUE	FALSE	TRUE	+	not significant	FALSE	0.921831	0.000262611	0.00503864	GFP VZV-10 VZV-32 VZV-4 VZV-49 VZV-61 VZV-63 VZV-66.1 VZV-9	4	36	4	31	8
2912	ORF 12	CDK4	Cyclin-dependent kinase 4	P11802;F8VYH9;F8VTV8;F8VWX7;F8VZ51;F8W1L8;F8VZZ0	TRUE	FALSE	TRUE	-	not significant	FALSE	-0.630499	0.000262611	0.00503864	GFP VZV-10 VZV-32 VZV-38 VZV-4 VZV-61 VZV-63 VZV-66.1 VZV-9	4	36	4	36	11
7118	ORF 12	TREX1	Three-prime repair exonuclease 1	Q9NSU2	TRUE	FALSE	FALSE	+	#N/A	#N/A	0.813347	0.000262611	0.00503864	GFP VZV-10 VZV-32 VZV-38 VZV-4 VZV-49 VZV-61 VZV-66.1 VZV-9	4	36	1	3	2
7323	ORF 12	PDP1	[Pyruvate dehydrogenase [acetyl-transferring]]-phosphatase 1, mitochondrial	Q9P0J1	TRUE	FALSE	TRUE	+	not significant	FALSE	0.597258	0.000407436	0.00675513	GFP VZV-10 VZV-4 VZV-49 VZV-61 VZV-63 VZV-66.1 VZV-9	4	32	4	31	15
7040	ORF 12	PLCB1	1-phosphatidylinositol 4,5-bisphosphate phosphodiesterase beta-1;Phosphoinositide phospholipase C	Q9NQ66;A0A087WT80;A0A087WW73;A0A1B0GWB6;A0A0D9SG17;A0A0D9SF51;H0YCJ2	TRUE	FALSE	TRUE	+	down-regulated	FALSE	0.504883	0.000407436	0.00675513	GFP VZV-10 VZV-32 VZV-38 VZV-4 VZV-49 VZV-63 VZV-9	4	32	4	32	34
6840	ORF 12	OSGEPL1	Probable tRNA N6-adenosine threonylcarbamoyltransferase, mitochondrial	Q9H4B0	TRUE	FALSE	TRUE	+	not significant	FALSE	0.716979	0.000407436	0.00675513	GFP VZV-10 VZV-4 VZV-49 VZV-61 VZV-63 VZV-66.1 VZV-9	4	32	3	31	10
6494	ORF 12	MIEN1	Migration and invasion enhancer 1	Q9BRT3	TRUE	FALSE	TRUE	+	not significant	FALSE	0.652305	0.000393916	0.00675513	GFP VZV-10 VZV-32 VZV-38 VZV-4 VZV-49 VZV-61 VZV-66.1 VZV-9	4	36	4	30	5
6142	ORF 12	DYNLL2	Dynein light chain 2, cytoplasmic	Q96FJ2	TRUE	FALSE	TRUE	-	not significant	FALSE	-0.789886	0.000407436	0.00675513	GFP VZV-10 VZV-32 VZV-38 VZV-4 VZV-49 VZV-63 VZV-9	4	32	4	32	6
6141	ORF 12	STAMBPL1	AMSH-like protease	Q96FJ0;B3KR00	TRUE	FALSE	TRUE	+	not significant	FALSE	0.702443	0.000407436	0.00675513	GFP VZV-32 VZV-38 VZV-4 VZV-49 VZV-63 VZV-66.1 VZV-9	4	32	4	23	10
5956	ORF 12	KIFAP3	Kinesin-associated protein 3	Q92845	TRUE	TRUE	TRUE	+	not significant	FALSE	1.26522	0.000407436	0.00675513	GFP VZV-10 VZV-38 VZV-4 VZV-49 VZV-61 VZV-66.1 VZV-9	4	32	3	6	10
5131	ORF 12	C1orf122	Uncharacterized protein C1orf122	Q6ZSJ8	TRUE	FALSE	TRUE	+	not significant	FALSE	0.849131	0.000407436	0.00675513	GFP VZV-32 VZV-38 VZV-4 VZV-61 VZV-63 VZV-66.1 VZV-9	4	32	4	13	4
4874	ORF 12	DCAF8	DDB1- and CUL4-associated factor 8	Q5TAQ9	TRUE	FALSE	TRUE	+	not significant	FALSE	0.537719	0.000407436	0.00675513	GFP VZV-10 VZV-32 VZV-38 VZV-4 VZV-61 VZV-66.1 VZV-9	4	32	3	22	11
4298	ORF 12	TRA2A	Transformer-2 protein homolog alpha	Q13595	TRUE	FALSE	TRUE	-	not significant	FALSE	-0.52836	0.000407436	0.00675513	GFP VZV-32 VZV-38 VZV-4 VZV-49 VZV-63 VZV-66.1 VZV-9	4	32	4	32	11
3419	ORF 12	EPS15	Epidermal growth factor receptor substrate 15	P42566;B1AUU8	TRUE	FALSE	TRUE	+	not significant	FALSE	0.747103	0.000407436	0.00675513	GFP VZV-10 VZV-38 VZV-4 VZV-49 VZV-61 VZV-63 VZV-66.1	4	32	4	20	17
3116	ORF 12	GAL	Galanin peptides;Galanin;Galanin message-associated peptide	P22466	TRUE	TRUE	TRUE	-	down-regulated	TRUE	-3.76659	0.000407436	0.00675513	GFP VZV-10 VZV-4 VZV-49 VZV-61 VZV-63 VZV-66.1 VZV-9	4	32	1	30	6
3050	ORF 12	LIG1	DNA ligase 1;DNA ligase	P18858;F5GZ28;M0R0Q7	TRUE	FALSE	TRUE	-	not significant	FALSE	-0.547219	0.000407436	0.00675513	GFP VZV-10 VZV-32 VZV-38 VZV-49 VZV-61 VZV-63 VZV-66.1	4	32	4	32	27
2866	ORF 12	TROVE2	60 kDa SS-A/Ro ribonucleoprotein	P10155	TRUE	FALSE	TRUE	+	not significant	FALSE	0.547859	0.000407436	0.00675513	GFP VZV-10 VZV-38 VZV-4 VZV-49 VZV-61 VZV-63 VZV-9	4	32	4	32	29
2806	ORF 12	HMBS	Porphobilinogen deaminase	P08397;F5H345;A0A3F2YNY7;A0A3B3IRR1;F5GY90;F5H0P4;F5H226	TRUE	FALSE	TRUE	+	not significant	FALSE	0.575884	0.000407436	0.00675513	GFP VZV-32 VZV-38 VZV-4 VZV-49 VZV-63 VZV-66.1 VZV-9	4	32	4	32	18
2627	ORF 12	BAG2	BAG family molecular chaperone regulator 2	O95816	TRUE	FALSE	TRUE	+	not significant	FALSE	0.555322	0.000407436	0.00675513	GFP VZV-10 VZV-32 VZV-4 VZV-49 VZV-61 VZV-66.1 VZV-9	4	32	4	32	13
879	ORF 12	COG2	Conserved oligomeric Golgi complex subunit 2	Q14746;B7Z2Y2	TRUE	FALSE	TRUE	+	#N/A	#N/A	0.555231	0.000407436	0.00675513	GFP VZV-10 VZV-32 VZV-38 VZV-61 VZV-63 VZV-66.1 VZV-9	4	32	4	20	16
493	ORF 12	CEP78	Centrosomal protein of 78 kDa	A0A2R8Y7U5;A8MST6;A0A2U3TZI9;A0A2R8Y5W6;A0A2R8Y432;A0A2R8YCP0;A0A2R8Y7A4;Q5JTW2;A0A2R8Y589;A0A2R8Y4C1	TRUE	FALSE	TRUE	-	not significant	FALSE	-0.879495	0.000407436	0.00675513	GFP VZV-10 VZV-32 VZV-38 VZV-61 VZV-63 VZV-66.1 VZV-9	4	32	4	31	16
273	ORF 12	NCAPH2	Condensin-2 complex subunit H2	A0A0A6YYG7;Q6IBW4	TRUE	FALSE	TRUE	-	not significant	FALSE	-0.739267	0.000407436	0.00675513	GFP VZV-10 VZV-38 VZV-4 VZV-49 VZV-61 VZV-63 VZV-9	4	32	3	30	15
234	ORF 12	GSN	Gelsolin	A0A0A0MS51;A0A0A0MT01;P06396	TRUE	TRUE	TRUE	+	#N/A	#N/A	1.20879	0.000393916	0.00675513	GFP VZV-10 VZV-32 VZV-38 VZV-4 VZV-49 VZV-63 VZV-66.1 VZV-9	4	36	4	25	9
6167	ORF 12	C5orf30	UNC119-binding protein C5orf30	Q96GV9	TRUE	FALSE	FALSE	+	not significant	FALSE	0.604981	0.000407436	0.00675513	GFP VZV-10 VZV-32 VZV-4 VZV-49 VZV-61 VZV-63 VZV-66.1	4	32	4	12	2
4912	ORF 12	SDHAF4	Succinate dehydrogenase assembly factor 4, mitochondrial	Q5VUM1	TRUE	TRUE	FALSE	+	not significant	FALSE	1.76663	0.000407436	0.00675513	GFP VZV-10 VZV-32 VZV-38 VZV-4 VZV-49 VZV-61 VZV-63	4	32	1	19	2
3728	ORF 12	TPD52	NA	E5RFR7;H0YC44	TRUE	TRUE	FALSE	+	not significant	FALSE	3.60996	0.000407436	0.00675513	GFP VZV-10 VZV-32 VZV-4 VZV-61 VZV-63 VZV-66.1 VZV-9	4	32	4	17	10
3011	ORF 12	NAGA	Alpha-N-acetylgalactosaminidase	P17050	TRUE	FALSE	FALSE	+	not significant	FALSE	0.817986	0.000407436	0.00675513	GFP VZV-10 VZV-32 VZV-38 VZV-49 VZV-61 VZV-63 VZV-66.1	4	32	2	26	7
2299	ORF 12	LCMT2	tRNA wybutosine-synthesizing protein 4	O60294	TRUE	FALSE	FALSE	-	up-regulated	FALSE	-0.830681	0.000407436	0.00675513	GFP VZV-32 VZV-38 VZV-4 VZV-49 VZV-63 VZV-66.1 VZV-9	4	32	0	8	11
2153	ORF 12	ARPC1B	Actin-related protein 2/3 complex subunit 1B	O15143;C9JEY1;C9K057;C9JBJ7;F8VXW2	TRUE	TRUE	FALSE	+	not significant	FALSE	1.73562	0.000407436	0.00675513	GFP VZV-10 VZV-32 VZV-38 VZV-4 VZV-49 VZV-66.1 VZV-9	4	32	4	27	2
1258	ORF 12	RAPGEF6	Rap guanine nucleotide exchange factor 6	E9PCH4;Q8TEU7;D6RE77;B7Z7Y1	TRUE	FALSE	FALSE	-	not significant	FALSE	-0.839206	0.000407436	0.00675513	GFP VZV-10 VZV-32 VZV-38 VZV-49 VZV-61 VZV-66.1 VZV-9	4	32	2	9	7
266	ORF 12	SKP2	S-phase kinase-associated protein 2	A0A0A0MTL5;Q13309	TRUE	TRUE	FALSE	-	#N/A	#N/A	-1.03048	0.000407436	0.00675513	GFP VZV-10 VZV-32 VZV-4 VZV-49 VZV-61 VZV-66.1 VZV-9	4	32	1	24	8
7633	ORF 12	TRIM33	E3 ubiquitin-protein ligase TRIM33	Q9UPN9;H0Y612	TRUE	FALSE	TRUE	-	not significant	FALSE	-0.517374	0.000611154	0.00897086	GFP VZV-32 VZV-38 VZV-4 VZV-49 VZV-61 VZV-63 VZV-9	4	32	4	32	24
7452	ORF 12	AFF4	AF4/FMR2 family member 4	Q9UHB7	TRUE	FALSE	TRUE	-	down-regulated	TRUE	-0.573901	0.000611154	0.00897086	GFP VZV-10 VZV-32 VZV-38 VZV-4 VZV-49 VZV-61 VZV-63	4	32	4	32	20
6482	ORF 12	NUDT16L1	Protein syndesmos	Q9BRJ7;K7EIN2;K7ENA3;W4VSQ8	TRUE	TRUE	TRUE	-	not significant	FALSE	-1.19984	0.000611154	0.00897086	GFP VZV-10 VZV-32 VZV-38 VZV-61 VZV-63 VZV-66.1 VZV-9	4	32	4	32	14
6454	ORF 12	RBM4B	RNA-binding protein 4B	Q9BQ04;E9PLB0;E9PM61;U3KQD5	TRUE	FALSE	TRUE	-	not significant	FALSE	-0.68339	0.000611154	0.00897086	GFP VZV-10 VZV-32 VZV-4 VZV-49 VZV-61 VZV-66.1 VZV-9	4	32	4	32	5
5751	ORF 12	NT5C	5(3)-deoxyribonucleotidase, cytosolic type	Q8TCD5;J3KRC4;J3KSY6;J3KSX6	TRUE	FALSE	TRUE	+	not significant	FALSE	0.527131	0.000611154	0.00897086	GFP VZV-32 VZV-38 VZV-4 VZV-49 VZV-63 VZV-66.1 VZV-9	4	32	4	32	12
5484	ORF 12	UNC5B	Netrin receptor UNC5B	Q8IZJ1	TRUE	TRUE	TRUE	+	#N/A	#N/A	1.10399	0.000611154	0.00897086	GFP VZV-10 VZV-32 VZV-38 VZV-4 VZV-61 VZV-63 VZV-66.1	4	32	4	12	10
5433	ORF 12	SUGP1	SURP and G-patch domain-containing protein 1	Q8IWZ8	TRUE	FALSE	TRUE	-	not significant	FALSE	-0.668834	0.000611154	0.00897086	GFP VZV-10 VZV-38 VZV-4 VZV-61 VZV-63 VZV-66.1 VZV-9	4	32	2	32	15
5421	ORF 12	HSCB	Iron-sulfur cluster co-chaperone protein HscB, mitochondrial	Q8IWL3;B0QYH2	TRUE	FALSE	TRUE	+	not significant	FALSE	0.688272	0.000611154	0.00897086	GFP VZV-10 VZV-38 VZV-49 VZV-61 VZV-63 VZV-66.1 VZV-9	4	32	3	22	5
5107	ORF 12	PACS1	Phosphofurin acidic cluster sorting protein 1	Q6VY07;B4DF77	TRUE	FALSE	TRUE	+	not significant	FALSE	0.523911	0.000611154	0.00897086	GFP VZV-10 VZV-32 VZV-4 VZV-49 VZV-61 VZV-63 VZV-66.1	4	32	4	31	15
4823	ORF 12	CLVS2	Clavesin-2	Q5SYC1	TRUE	FALSE	TRUE	+	not significant	FALSE	0.517514	0.000590874	0.00897086	GFP VZV-10 VZV-32 VZV-4 VZV-49 VZV-61 VZV-63 VZV-66.1 VZV-9	4	36	4	33	10
4772	ORF 12	WDR44	WD repeat-containing protein 44	Q5JSH3;H7BY83	TRUE	FALSE	TRUE	+	not significant	FALSE	0.821971	0.000611154	0.00897086	GFP VZV-32 VZV-38 VZV-4 VZV-49 VZV-61 VZV-66.1 VZV-9	4	32	4	28	25
4306	ORF 12	CUL4A	Cullin-4A	Q13619;A0A0A0MR50	TRUE	FALSE	TRUE	-	not significant	FALSE	-0.631222	0.000590874	0.00897086	GFP VZV-10 VZV-32 VZV-4 VZV-49 VZV-61 VZV-63 VZV-66.1 VZV-9	4	36	4	36	26
3286	ORF 12	DCTD	Deoxycytidylate deaminase	P32321;D6RBJ9	TRUE	FALSE	TRUE	+	not significant	FALSE	0.739258	0.000611154	0.00897086	GFP VZV-10 VZV-32 VZV-4 VZV-49 VZV-61 VZV-63 VZV-66.1	4	32	4	31	8
2788	ORF 12	CTSB	Cathepsin B;Cathepsin B light chain;Cathepsin B heavy chain	P07858	TRUE	FALSE	TRUE	+	down-regulated	FALSE	0.539317	0.000611154	0.00897086	GFP VZV-10 VZV-32 VZV-4 VZV-49 VZV-63 VZV-66.1 VZV-9	4	32	4	32	10
1525	ORF 12	ACYP1	Acylphosphatase-1;Acylphosphatase	P07311;G3V2U7	TRUE	FALSE	TRUE	+	not significant	FALSE	0.983359	0.000611154	0.00897086	GFP VZV-10 VZV-32 VZV-38 VZV-4 VZV-61 VZV-63 VZV-66.1	4	32	4	23	6
7593	ORF 12	ALK	ALK tyrosine kinase receptor;Tyrosine-protein kinase receptor	Q9UM73;A0A087WZL3	TRUE	TRUE	FALSE	-	not significant	FALSE	-1.24049	0.000611154	0.00897086	GFP VZV-10 VZV-32 VZV-38 VZV-49 VZV-61 VZV-63 VZV-9	4	32	0	21	21
6156	ORF 12	VMP1	Vacuole membrane protein 1	Q96GC9;K7EPE7	TRUE	TRUE	FALSE	+	not significant	FALSE	1.58372	0.000611154	0.00897086	GFP VZV-32 VZV-38 VZV-4 VZV-49 VZV-63 VZV-66.1 VZV-9	4	32	1	7	4
5574	ORF 12	ZBTB2	Zinc finger and BTB domain-containing protein 2	Q8N680	TRUE	TRUE	FALSE	-	not significant	FALSE	-1.20599	0.000590874	0.00897086	GFP VZV-10 VZV-32 VZV-38 VZV-4 VZV-49 VZV-61 VZV-63 VZV-9	4	36	0	7	4
5079	ORF 12	FAM111B	Protein FAM111B	Q6SJ93	TRUE	FALSE	FALSE	-	up-regulated	FALSE	-0.887034	0.000611154	0.00897086	GFP VZV-10 VZV-32 VZV-38 VZV-49 VZV-61 VZV-63 VZV-9	4	32	0	22	17
3744	ORF 12	POLE2	DNA polymerase epsilon subunit 2	P56282	TRUE	TRUE	FALSE	-	not significant	FALSE	-1.46878	0.000611154	0.00897086	GFP VZV-10 VZV-32 VZV-38 VZV-49 VZV-63 VZV-66.1 VZV-9	4	32	1	22	8
619	ORF 12	SNU13	NA	A0A3B3IUA2	TRUE	TRUE	FALSE	+	#N/A	#N/A	1.38759	0.000611154	0.00897086	GFP VZV-32 VZV-38 VZV-4 VZV-49 VZV-63 VZV-66.1 VZV-9	4	32	4	29	1
542	ORF 12	CUX1	NA	A0A2R8Y852;A0A2R8YDI1	TRUE	TRUE	FALSE	-	not significant	FALSE	-1.38889	0.000590874	0.00897086	GFP VZV-32 VZV-38 VZV-4 VZV-49 VZV-61 VZV-63 VZV-66.1 VZV-9	4	36	0	2	2
375	ORF 12	AP2A2	NA	A0A0G2JQM1	TRUE	TRUE	FALSE	-	not significant	FALSE	-1.07741	0.000611154	0.00897086	GFP VZV-10 VZV-32 VZV-38 VZV-4 VZV-49 VZV-63 VZV-9	4	32	2	12	1
2075	ORF 12	ENPP3	Ectonucleotide pyrophosphatase/phosphodiesterase family member 3;Alkaline phosphodiesterase I;Nucleotide pyrophosphatase	O14638;F8W6H5	TRUE	TRUE	FALSE	+	#N/A	#N/A	1.29546	0.00091673	0.0120113	GFP VZV-10 VZV-32 VZV-38 VZV-4 VZV-49 VZV-63 VZV-9	4	32	0	1	2	+
7228	ORF 12	NDUFB11	NADH dehydrogenase [ubiquinone] 1 beta subcomplex subunit 11, mitochondrial	Q9NX14	TRUE	FALSE	FALSE	-	not significant	FALSE	-0.542903	0.000831601	0.0120113	GFP VZV-10 VZV-32 VZV-38 VZV-4 VZV-61 VZV-63 VZV-66.1 VZV-9	4	36	4	36	5
7183	ORF 12	FAIM	Fas apoptotic inhibitory molecule 1	Q9NVQ4;C9JDZ2	TRUE	TRUE	FALSE	-	not significant	FALSE	-1.60383	0.00091673	0.0120113	GFP VZV-10 VZV-32 VZV-38 VZV-4 VZV-61 VZV-66.1 VZV-9	4	32	0	14	3
6461	ORF 12	TCF25	Transcription factor 25	Q9BQ70;H3BQ53;H3BSP8;H3BTU3	TRUE	FALSE	FALSE	-	not significant	FALSE	-0.585258	0.00091673	0.0120113	GFP VZV-10 VZV-32 VZV-38 VZV-49 VZV-61 VZV-63 VZV-66.1	4	32	3	30	18
6366	ORF 12	PNKP	Bifunctional polynucleotide phosphatase/kinase;Polynucleotide 3-phosphatase;Polynucleotide 5-hydroxyl-kinase	Q96T60;M0QYH2;A0A0D9SFL2;M0QYI1	TRUE	FALSE	FALSE	-	not significant	FALSE	-0.540709	0.00091673	0.0120113	GFP VZV-32 VZV-38 VZV-4 VZV-49 VZV-63 VZV-66.1 VZV-9	4	32	2	31	21
6321	ORF 12	PANX1	Pannexin-1	Q96RD7	TRUE	TRUE	FALSE	+	not significant	FALSE	1.62553	0.00091673	0.0120113	GFP VZV-10 VZV-32 VZV-38 VZV-4 VZV-63 VZV-66.1 VZV-9	4	32	4	25	6
6162	ORF 12	FAHD2A;FAHD2B	Fumarylacetoacetate hydrolase domain-containing protein 2A;Fumarylacetoacetate hydrolase domain-containing protein 2B	Q96GK7;C9JGM0;Q6P2I3	TRUE	FALSE	FALSE	+	not significant	FALSE	0.579819	0.00091673	0.0120113	GFP VZV-10 VZV-32 VZV-38 VZV-49 VZV-61 VZV-63 VZV-66.1	4	32	4	30	9
6090	ORF 12	ANAPC16	Anaphase-promoting complex subunit 16	Q96DE5;A0A087WUN5	TRUE	FALSE	FALSE	-	not significant	FALSE	-0.806039	0.00091673	0.0120113	GFP VZV-10 VZV-32 VZV-38 VZV-49 VZV-63 VZV-66.1 VZV-9	4	32	0	3	4
4773	ORF 12	PRRC2B	Protein PRRC2B	Q5JSZ5	TRUE	FALSE	FALSE	-	not significant	FALSE	-0.627154	0.00091673	0.0120113	GFP VZV-10 VZV-32 VZV-38 VZV-61 VZV-63 VZV-66.1 VZV-9	4	32	4	32	34
4591	ORF 12	NRF1	Nuclear respiratory factor 1	Q16656;C9JP85	TRUE	FALSE	FALSE	-	not significant	FALSE	-0.54163	0.00091673	0.0120113	GFP VZV-10 VZV-32 VZV-38 VZV-4 VZV-61 VZV-63 VZV-66.1	4	32	4	31	8
4458	ORF 12	ZNF146	Zinc finger protein OZF	Q15072	TRUE	FALSE	FALSE	-	#N/A	#N/A	-0.769902	0.000831601	0.0120113	GFP VZV-10 VZV-32 VZV-38 VZV-4 VZV-49 VZV-61 VZV-66.1 VZV-9	4	36	3	27	6
4206	ORF 12	TRIM32	E3 ubiquitin-protein ligase TRIM32	Q13049	TRUE	TRUE	FALSE	+	not significant	FALSE	1.13023	0.00091673	0.0120113	GFP VZV-38 VZV-4 VZV-49 VZV-61 VZV-63 VZV-66.1 VZV-9	4	32	2	5	7
3358	ORF 12	POLR2I	DNA-directed RNA polymerase II subunit RPB9	P36954;K7EKS1	TRUE	FALSE	FALSE	-	down-regulated	FALSE	-0.569525	0.000831601	0.0120113	GFP VZV-10 VZV-32 VZV-38 VZV-49 VZV-61 VZV-63 VZV-66.1 VZV-9	4	36	3	36	7
3221	ORF 12	IMPA1	Inositol monophosphatase 1	P29218;H0YBL1;E5RIP7;E5RG13	TRUE	FALSE	FALSE	+	not significant	FALSE	0.559224	0.00091673	0.0120113	GFP VZV-32 VZV-38 VZV-4 VZV-61 VZV-63 VZV-66.1 VZV-9	4	32	4	32	13
2941	ORF 12	P4HA1	Prolyl 4-hydroxylase subunit alpha-1	P13674	TRUE	TRUE	FALSE	+	not significant	FALSE	1.17794	0.00091673	0.0120113	GFP VZV-10 VZV-32 VZV-38 VZV-49 VZV-63 VZV-66.1 VZV-9	4	32	4	31	18
2878	ORF 12	CHGA	Chromogranin-A;Vasostatin-1;Vasostatin-2;EA-92;ES-43;Pancreastatin;SS-18;WA-8;WE-14;LF-19;Catestatin;AL-11;GV-19;GR-44;ER-37;GE-25;Serpinin-RRG;Serpinin;p-Glu serpinin precursor	P10645;G5E968	TRUE	FALSE	FALSE	-	not significant	FALSE	-0.838319	0.00091673	0.0120113	GFP VZV-10 VZV-32 VZV-4 VZV-49 VZV-61 VZV-66.1 VZV-9	4	32	4	32	20
2552	ORF 12	ZFPL1	Zinc finger protein-like 1	O95159;E9PQ47;E9PNY1	TRUE	FALSE	FALSE	+	not significant	FALSE	0.581804	0.00091673	0.0120113	GFP VZV-10 VZV-38 VZV-4 VZV-49 VZV-63 VZV-66.1 VZV-9	4	32	4	31	9
1719	ORF 12	ABAT	4-aminobutyrate aminotransferase, mitochondrial	H3BRN4;P80404;H3BNQ7	TRUE	FALSE	FALSE	-	#N/A	#N/A	-0.524911	0.00091673	0.0120113	GFP VZV-10 VZV-32 VZV-38 VZV-49 VZV-61 VZV-63 VZV-66.1	4	32	3	32	18
1541	ORF 12	CDK2	Cyclin-dependent kinase 2	G3V5T9;P24941;E7ESI2	TRUE	FALSE	FALSE	-	not significant	FALSE	-0.550874	0.00091673	0.0120113	GFP VZV-10 VZV-32 VZV-38 VZV-49 VZV-61 VZV-63 VZV-66.1	4	32	3	32	20
491	ORF 12	ARMC9	LisH domain-containing protein ARMC9	A0A2Q3DP09;Q7Z3E5	TRUE	TRUE	FALSE	+	not significant	FALSE	1.21928	0.00091673	0.0120113	GFP VZV-32 VZV-38 VZV-4 VZV-61 VZV-63 VZV-66.1 VZV-9	4	32	4	2	16
419	ORF 12	PXN	Paxillin	A0A1B0GTU4;P49023;F5GZ78;A0A1B0GU60	TRUE	FALSE	FALSE	+	#N/A	#N/A	0.649415	0.00091673	0.0120113	GFP VZV-10 VZV-32 VZV-4 VZV-61 VZV-63 VZV-66.1 VZV-9	4	32	4	25	10
263	ORF 12	ILK	Integrin-linked protein kinase	Q13418;A0A0A0MTH3	TRUE	FALSE	FALSE	+	not significant	FALSE	0.75192	0.00091673	0.0120113	GFP VZV-10 VZV-32 VZV-49 VZV-61 VZV-63 VZV-66.1 VZV-9	4	32	4	31	19
6126	ORF 12	RBM33	RNA-binding protein 33	Q96EV2;H0Y3K4	TRUE	FALSE	FALSE	+	not significant	FALSE	0.745387	0.00115986	0.0150705	GFP VZV-32 VZV-38 VZV-4 VZV-49 VZV-61 VZV-63 VZV-66.1 VZV-9	4	36	4	35	17
4308	ORF 12	TSTA3	GDP-L-fucose synthase	Q13630;E9PKL9;E9PP14;A0A0J9YX13	TRUE	FALSE	FALSE	-	not significant	FALSE	-0.700394	0.00115986	0.0150705	GFP VZV-10 VZV-38 VZV-4 VZV-49 VZV-61 VZV-63 VZV-66.1 VZV-9	4	36	4	36	15
7047	ORF 12	RRAGD	Ras-related GTP-binding protein D	Q9NQL2	TRUE	FALSE	FALSE	+	#N/A	#N/A	0.690625	0.00129021	0.0153586	GFP VZV-10 VZV-32 VZV-38 VZV-4 VZV-49 VZV-66.1 VZV-9	4	32	0	0	1	+
1961	ORF 12	ZNF85	NA	M0QZ75	TRUE	TRUE	FALSE	-	#N/A	#N/A	-1.27542	0.00129021	0.0153586	GFP VZV-10 VZV-38 VZV-4 VZV-61 VZV-63 VZV-66.1 VZV-9	4	32	0	0	1	+
1764	ORF 12	OSBP2	Oxysterol-binding protein	H7C368	TRUE	FALSE	FALSE	+	#N/A	#N/A	0.987664	0.00129021	0.0153586	GFP VZV-10 VZV-38 VZV-4 VZV-49 VZV-61 VZV-63 VZV-9	4	32	0	0	2	+
7542	ORF 12	ACAD8	Isobutyryl-CoA dehydrogenase, mitochondrial	Q9UKU7	TRUE	TRUE	FALSE	-	not significant	FALSE	-1.76163	0.00129021	0.0153586	GFP VZV-32 VZV-38 VZV-4 VZV-49 VZV-61 VZV-66.1 VZV-9	4	32	1	25	9
7324	ORF 12	KCMF1	E3 ubiquitin-protein ligase KCMF1	Q9P0J7	TRUE	TRUE	FALSE	+	not significant	FALSE	1.00013	0.00129021	0.0153586	GFP VZV-10 VZV-32 VZV-38 VZV-4 VZV-49 VZV-66.1 VZV-9	4	32	4	30	7
6737	ORF 12	MFF	Mitochondrial fission factor	Q9GZY8	TRUE	FALSE	FALSE	+	down-regulated	FALSE	0.507342	0.00129021	0.0153586	GFP VZV-10 VZV-32 VZV-38 VZV-4 VZV-61 VZV-63 VZV-66.1	4	32	4	32	16
6441	ORF 12	AGPAT1	1-acyl-sn-glycerol-3-phosphate acyltransferase alpha	Q99943	TRUE	TRUE	FALSE	+	down-regulated	FALSE	1.11167	0.00129021	0.0153586	GFP VZV-10 VZV-32 VZV-38 VZV-4 VZV-61 VZV-66.1 VZV-9	4	32	2	11	6
6237	ORF 12	ZNF668	Zinc finger protein 668	Q96K58;C9JCJ0	TRUE	TRUE	FALSE	+	not significant	FALSE	1.13471	0.00129021	0.0153586	GFP VZV-10 VZV-32 VZV-38 VZV-4 VZV-63 VZV-66.1 VZV-9	4	32	1	6	4
5998	ORF 12	RPL36AL	60S ribosomal protein L36a-like	Q969Q0	TRUE	FALSE	FALSE	-	#N/A	#N/A	-0.939633	0.00129021	0.0153586	GFP VZV-10 VZV-32 VZV-38 VZV-4 VZV-61 VZV-63 VZV-66.1	4	32	4	32	5
4724	ORF 12	BOLA3	BolA-like protein 3	Q53S33	TRUE	FALSE	FALSE	-	not significant	FALSE	-0.728239	0.00129021	0.0153586	GFP VZV-32 VZV-38 VZV-4 VZV-61 VZV-63 VZV-66.1 VZV-9	4	32	4	25	4
4627	ORF 12	AAK1	AP2-associated protein kinase 1	Q2M2I8;E9PG46	TRUE	FALSE	FALSE	+	not significant	FALSE	0.546517	0.00129021	0.0153586	GFP VZV-10 VZV-32 VZV-38 VZV-4 VZV-61 VZV-63 VZV-66.1	4	32	4	28	18
4465	ORF 12	PDK3	[Pyruvate dehydrogenase (acetyl-transferring)] kinase isozyme 3, mitochondrial	Q15120	TRUE	FALSE	FALSE	+	not significant	FALSE	0.669827	0.00129021	0.0153586	GFP VZV-10 VZV-38 VZV-4 VZV-61 VZV-63 VZV-66.1 VZV-9	4	32	4	17	10
4454	ORF 12	KIF14	Kinesin-like protein KIF14	Q15058	TRUE	FALSE	FALSE	+	not significant	FALSE	0.656181	0.00129021	0.0153586	GFP VZV-10 VZV-32 VZV-38 VZV-4 VZV-61 VZV-66.1 VZV-9	4	32	4	28	37
4112	ORF 12	POLE	DNA polymerase epsilon catalytic subunit A;DNA polymerase	Q07864;F5H1D6	TRUE	FALSE	FALSE	-	not significant	FALSE	-0.513599	0.00129021	0.0153586	GFP VZV-10 VZV-32 VZV-49 VZV-61 VZV-63 VZV-66.1 VZV-9	4	32	4	32	37
3270	ORF 12	RRM2	Ribonucleoside-diphosphate reductase subunit M2	P31350;A0A286YFD6;C9JXC1	TRUE	FALSE	FALSE	-	up-regulated	FALSE	-0.688667	0.00129021	0.0153586	GFP VZV-10 VZV-32 VZV-49 VZV-61 VZV-63 VZV-66.1 VZV-9	4	32	4	32	28
3151	ORF 12	CCND1	G1/S-specific cyclin-D1	P24385	TRUE	TRUE	FALSE	-	not significant	FALSE	-1.56679	0.00129021	0.0153586	GFP VZV-10 VZV-32 VZV-38 VZV-61 VZV-63 VZV-66.1 VZV-9	4	32	0	20	15
2651	ORF 12	PEX11B	Peroxisomal membrane protein 11B	O96011	TRUE	FALSE	FALSE	-	not significant	FALSE	-0.78104	0.00129021	0.0153586	GFP VZV-10 VZV-38 VZV-4 VZV-49 VZV-63 VZV-66.1 VZV-9	4	32	3	27	10
2503	ORF 12	B3GAT3	Galactosylgalactosylxylosylprotein 3-beta-glucuronosyltransferase 3	O94766;G3V150	TRUE	FALSE	FALSE	+	not significant	FALSE	0.768224	0.00129021	0.0153586	GFP VZV-10 VZV-32 VZV-4 VZV-49 VZV-61 VZV-66.1 VZV-9	4	32	4	31	10
2343	ORF 12	TOM1	Target of Myb protein 1	O60784;B0QY01	TRUE	FALSE	FALSE	+	not significant	FALSE	0.546074	0.00129021	0.0153586	GFP VZV-10 VZV-32 VZV-38 VZV-4 VZV-49 VZV-63 VZV-66.1	4	32	4	21	10
1232	ORF 12	CAPN5	Calpain-5	E7EV01;O15484;A0A3B3IRX8	TRUE	TRUE	FALSE	+	not significant	FALSE	1.2457	0.00129021	0.0153586	GFP VZV-10 VZV-32 VZV-38 VZV-4 VZV-61 VZV-66.1 VZV-9	4	32	4	22	9
7747	ORF 12	TMED5	Transmembrane emp24 domain-containing protein 5	Q9Y3A6;B1AKT3	TRUE	FALSE	FALSE	+	not significant	FALSE	0.514095	0.00155378	0.0183009	GFP VZV-32 VZV-38 VZV-4 VZV-49 VZV-61 VZV-63 VZV-66.1 VZV-9	4	36	4	33	5
4764	ORF 12	SH3KBP1	SH3 domain-containing kinase-binding protein 1	Q5JPT2;Q96B97;Q5VSN0	TRUE	TRUE	FALSE	+	#N/A	#N/A	1.25077	0.00155378	0.0183009	GFP VZV-32 VZV-38 VZV-4 VZV-49 VZV-61 VZV-63 VZV-66.1 VZV-9	4	36	4	7	5
2541	ORF 12	HEXIM1	Protein HEXIM1	O94992	TRUE	FALSE	FALSE	-	up-regulated	FALSE	-0.571895	0.00155378	0.0183009	GFP VZV-10 VZV-32 VZV-38 VZV-4 VZV-61 VZV-63 VZV-66.1 VZV-9	4	36	3	30	8
819	ORF 12	MORF4L1	Mortality factor 4-like protein 1	B3KTM8;Q9UBU8;H0YLJ3;H0YMJ0	TRUE	FALSE	FALSE	-	not significant	FALSE	-0.5402	0.00155378	0.0183009	GFP VZV-10 VZV-32 VZV-38 VZV-4 VZV-49 VZV-63 VZV-66.1 VZV-9	4	36	4	36	20
28	ORF 12	HMOX2	Heme oxygenase 2	A0A087WT44;P30519;I3L159;I3L1F5	TRUE	FALSE	FALSE	+	not significant	FALSE	0.532239	0.00155378	0.0183009	GFP VZV-10 VZV-32 VZV-4 VZV-49 VZV-61 VZV-63 VZV-66.1 VZV-9	4	36	4	36	15
7850	ORF 12	SNX8	Sorting nexin-8	Q9Y5X2;C9J8E6;C9J014;C9J271	TRUE	TRUE	FALSE	+	#N/A	#N/A	1.8823	0.00179951	0.0193559	GFP VZV-32 VZV-4 VZV-49 VZV-61 VZV-63 VZV-66.1 VZV-9	4	32	1	2	8
7287	ORF 12	PODXL2	Podocalyxin-like protein 2	Q9NZ53	TRUE	FALSE	FALSE	+	not significant	FALSE	0.584408	0.00179951	0.0193559	GFP VZV-32 VZV-38 VZV-4 VZV-49 VZV-63 VZV-66.1 VZV-9	4	32	4	23	7
7189	ORF 12	ARMC1	Armadillo repeat-containing protein 1	Q9NVT9;E5RJ86	TRUE	FALSE	FALSE	+	not significant	FALSE	0.521534	0.00179951	0.0193559	GFP VZV-10 VZV-4 VZV-49 VZV-61 VZV-63 VZV-66.1 VZV-9	4	32	4	31	14
7126	ORF 12	CUTC	Copper homeostasis protein cutC homolog	Q9NTM9;Q5TCZ7;A0A0B4J226	TRUE	FALSE	FALSE	+	not significant	FALSE	0.746639	0.00179951	0.0193559	GFP VZV-10 VZV-32 VZV-38 VZV-4 VZV-49 VZV-63 VZV-66.1	4	32	4	25	7
6890	ORF 12	SCAF1	Splicing factor, arginine/serine-rich 19	Q9H7N4	TRUE	FALSE	FALSE	-	not significant	FALSE	-0.558366	0.00179951	0.0193559	GFP VZV-10 VZV-32 VZV-38 VZV-4 VZV-49 VZV-63 VZV-66.1	4	32	4	32	17
6491	ORF 12	RIOK1	Serine/threonine-protein kinase RIO1	Q9BRS2	TRUE	FALSE	FALSE	-	up-regulated	FALSE	-0.509847	0.00179951	0.0193559	GFP VZV-32 VZV-38 VZV-4 VZV-49 VZV-63 VZV-66.1 VZV-9	4	32	3	32	16
6168	ORF 12	MARS2	Methionine--tRNA ligase, mitochondrial	Q96GW9	TRUE	FALSE	FALSE	+	not significant	FALSE	0.768551	0.00179951	0.0193559	GFP VZV-32 VZV-38 VZV-4 VZV-49 VZV-61 VZV-63 VZV-9	4	32	3	27	12
6153	ORF 12	DUS3L	tRNA-dihydrouridine(47) synthase [NAD(P)(+)]-like	Q96G46	TRUE	FALSE	FALSE	-	not significant	FALSE	-0.549905	0.00179951	0.0193559	GFP VZV-10 VZV-32 VZV-4 VZV-61 VZV-63 VZV-66.1 VZV-9	4	32	4	32	24
5874	ORF 12	BRI3BP	BRI3-binding protein	Q8WY22	TRUE	TRUE	FALSE	-	not significant	FALSE	-1.01587	0.00179951	0.0193559	GFP VZV-10 VZV-32 VZV-38 VZV-61 VZV-63 VZV-66.1 VZV-9	4	32	3	16	3
5850	ORF 12	CKAP2	Cytoskeleton-associated protein 2	Q8WWK9	TRUE	FALSE	FALSE	-	up-regulated	FALSE	-0.695004	0.00179951	0.0193559	GFP VZV-10 VZV-32 VZV-4 VZV-49 VZV-61 VZV-63 VZV-66.1	4	32	3	32	21
5209	ORF 12	HS2ST1	Heparan sulfate 2-O-sulfotransferase 1	Q7LGA3	TRUE	FALSE	FALSE	+	not significant	FALSE	0.740743	0.00179951	0.0193559	GFP VZV-10 VZV-32 VZV-4 VZV-61 VZV-63 VZV-66.1 VZV-9	4	32	4	26	7
4315	ORF 12	ALCAM	CD166 antigen	Q13740;F5GXJ9	TRUE	FALSE	FALSE	+	not significant	FALSE	0.621303	0.00179951	0.0193559	GFP VZV-32 VZV-38 VZV-4 VZV-49 VZV-63 VZV-66.1 VZV-9	4	32	4	32	27
4071	ORF 12	ATP7A	Copper-transporting ATPase 1	Q04656	TRUE	FALSE	FALSE	+	not significant	FALSE	0.645806	0.00179951	0.0193559	GFP VZV-10 VZV-32 VZV-4 VZV-49 VZV-63 VZV-66.1 VZV-9	4	32	4	27	18
3861	ORF 12	SNRPF	Small nuclear ribonucleoprotein F	P62306;A0A0B4J254;F8W0W6	TRUE	FALSE	FALSE	-	not significant	FALSE	-0.574423	0.00179951	0.0193559	GFP VZV-10 VZV-32 VZV-38 VZV-4 VZV-49 VZV-63 VZV-9	4	32	4	32	7
3728	ORF 12	TPD52	Tumor protein D52	P55327	TRUE	FALSE	FALSE	+	not significant	FALSE	0.514488	0.00179951	0.0193559	GFP VZV-10 VZV-32 VZV-38 VZV-4 VZV-49 VZV-63 VZV-66.1	4	32	4	32	10
3522	ORF 12	MRPL19	39S ribosomal protein L19, mitochondrial	P49406;S4R3W9	TRUE	FALSE	FALSE	-	not significant	FALSE	-0.512837	0.00179951	0.0193559	GFP VZV-10 VZV-32 VZV-38 VZV-4 VZV-49 VZV-66.1 VZV-9	4	32	4	32	18
3501	ORF 12	PTDSS1	Phosphatidylserine synthase 1	P48651	TRUE	TRUE	FALSE	+	not significant	FALSE	2.04866	0.00179951	0.0193559	GFP VZV-32 VZV-38 VZV-4 VZV-49 VZV-61 VZV-63 VZV-9	4	32	4	6	6
2916	ORF 12	NEFH	Neurofilament heavy polypeptide	P12036	TRUE	FALSE	FALSE	+	not significant	FALSE	0.525655	0.00179951	0.0193559	GFP VZV-32 VZV-38 VZV-4 VZV-49 VZV-63 VZV-66.1 VZV-9	4	32	4	31	17
2728	ORF 12	APP	Amyloid beta A4 protein;N-APP;Soluble APP-alpha;Soluble APP-beta;C99;Beta-amyloid protein 42;Beta-amyloid protein 40;C83;P3(42);P3(40);C80;Gamma-secretase C-terminal fragment 59;Gamma-secretase C-terminal fragment 57;Gamma-secretase C-terminal fragment 50;C31	P05067;E9PG40;A0A0A0MRG2;H7C0V9	TRUE	FALSE	FALSE	-	not significant	FALSE	-0.516757	0.00179951	0.0193559	GFP VZV-10 VZV-38 VZV-4 VZV-49 VZV-61 VZV-63 VZV-9	4	32	4	32	22
2505	ORF 12	STK10	Serine/threonine-protein kinase 10	O94804	TRUE	FALSE	FALSE	+	not significant	FALSE	0.543526	0.00179951	0.0193559	GFP VZV-32 VZV-38 VZV-4 VZV-49 VZV-63 VZV-66.1 VZV-9	4	32	4	21	16
2199	ORF 12	ASAP2	Arf-GAP with SH3 domain, ANK repeat and PH domain-containing protein 2	O43150	TRUE	FALSE	FALSE	-	not significant	FALSE	-0.750927	0.00179951	0.0193559	GFP VZV-10 VZV-38 VZV-49 VZV-61 VZV-63 VZV-66.1 VZV-9	4	32	3	32	18
2121	ORF 12	PPP1R12A	Protein phosphatase 1 regulatory subunit 12A	O14974;F8VZN8	TRUE	FALSE	FALSE	+	not significant	FALSE	0.604848	0.00179951	0.0193559	GFP VZV-10 VZV-32 VZV-4 VZV-49 VZV-61 VZV-63 VZV-9	4	32	4	31	23
2120	ORF 12	DSCR3	Down syndrome critical region protein 3	O14972;A8MTY9;A8MY26	TRUE	FALSE	FALSE	+	not significant	FALSE	0.56648	0.00179951	0.0193559	GFP VZV-10 VZV-32 VZV-38 VZV-49 VZV-63 VZV-66.1 VZV-9	4	32	4	32	8
2079	ORF 12	TOR1B	Torsin-1B	O14657	TRUE	FALSE	FALSE	+	not significant	FALSE	0.588644	0.00179951	0.0193559	GFP VZV-32 VZV-38 VZV-4 VZV-49 VZV-61 VZV-63 VZV-66.1	4	32	4	27	7
1418	ORF 12	MYO1C	Unconventional myosin-Ic	F5H6E2;O00159	TRUE	FALSE	FALSE	+	not significant	FALSE	0.520664	0.00179951	0.0193559	GFP VZV-10 VZV-32 VZV-38 VZV-49 VZV-61 VZV-63 VZV-66.1	4	32	4	32	42
1337	ORF 12	HSF1	Heat shock factor protein 1	E9PMQ6;Q00613;E9PI02;A0A087X1F9	TRUE	FALSE	FALSE	+	not significant	FALSE	0.985533	0.00179951	0.0193559	GFP VZV-10 VZV-38 VZV-4 VZV-49 VZV-61 VZV-63 VZV-9	4	32	4	25	8
1315	ORF 12	LMO1	Rhombotin-1	E9PK83;P25800	TRUE	FALSE	FALSE	+	#N/A	#N/A	0.94266	0.00179951	0.0193559	GFP VZV-10 VZV-32 VZV-4 VZV-49 VZV-61 VZV-63 VZV-66.1	4	32	0	6	1
326	ORF 12	DHRS7B	Dehydrogenase/reductase SDR family member 7B	A0A0C4DGQ8;Q6IAN0;J3KRS1	TRUE	TRUE	FALSE	+	not significant	FALSE	1.01451	0.00179951	0.0193559	GFP VZV-10 VZV-4 VZV-49 VZV-61 VZV-63 VZV-66.1 VZV-9	4	32	4	23	5
6085	ORF 12	RAB39B	Ras-related protein Rab-39B	Q96DA2	TRUE	TRUE	FALSE	+	not significant	FALSE	1.27258	0.00205712	0.0217965	GFP VZV-10 VZV-32 VZV-38 VZV-4 VZV-61 VZV-63 VZV-66.1 VZV-9	4	36	2	8	6
5663	ORF 12	RCBTB1	RCC1 and BTB domain-containing protein 1	Q8NDN9	TRUE	FALSE	FALSE	+	#N/A	#N/A	0.87436	0.00205712	0.0217965	GFP VZV-10 VZV-32 VZV-38 VZV-4 VZV-49 VZV-63 VZV-66.1 VZV-9	4	36	0	0	1
3546	ORF 12	CLK1	Dual specificity protein kinase CLK1	P49759;B8ZZR0;A0A087WVK0;F8WBF5	TRUE	TRUE	FALSE	+	up-regulated	FALSE	1.95671	0.00205712	0.0217965	GFP VZV-10 VZV-32 VZV-4 VZV-49 VZV-61 VZV-63 VZV-66.1 VZV-9	4	36	1	20	9
1631	ORF 12	CD44	CD44 antigen	H0YD13;P16070;H0Y2P0;H0YE40;H0YDW7;H0YCV9;H0Y5E4	TRUE	TRUE	FALSE	+	down-regulated	FALSE	1.09917	0.00205712	0.0217965	GFP VZV-10 VZV-32 VZV-38 VZV-4 VZV-49 VZV-63 VZV-66.1 VZV-9	4	36	4	31	6
7103	ORF 12	AGPAT4	1-acyl-sn-glycerol-3-phosphate acyltransferase delta	Q9NRZ5	TRUE	FALSE	FALSE	+	not significant	FALSE	0.867175	0.00241066	0.0239198	GFP VZV-10 VZV-32 VZV-38 VZV-49 VZV-61 VZV-63 VZV-9	4	32	2	15	15
6078	ORF 12	KCTD12	BTB/POZ domain-containing protein KCTD12	Q96CX2	TRUE	FALSE	FALSE	-	not significant	FALSE	-0.504474	0.00241066	0.0239198	GFP VZV-10 VZV-32 VZV-49 VZV-61 VZV-63 VZV-66.1 VZV-9	4	32	4	32	20
5876	ORF 12	PPM1E	Protein phosphatase 1E	Q8WY54	TRUE	FALSE	FALSE	+	not significant	FALSE	0.550664	0.00241066	0.0239198	GFP VZV-38 VZV-4 VZV-49 VZV-61 VZV-63 VZV-66.1 VZV-9	4	32	4	29	9
5671	ORF 12	GSTCD	Glutathione S-transferase C-terminal domain-containing protein	Q8NEC7;D6R9W2	TRUE	FALSE	FALSE	+	not significant	FALSE	0.833413	0.00241066	0.0239198	GFP VZV-10 VZV-32 VZV-4 VZV-49 VZV-61 VZV-63 VZV-66.1	4	32	4	29	9
5613	ORF 12	ZNF579	Zinc finger protein 579	Q8NAF0	TRUE	FALSE	FALSE	-	not significant	FALSE	-0.825753	0.00241066	0.0239198	GFP VZV-32 VZV-38 VZV-4 VZV-61 VZV-63 VZV-66.1 VZV-9	4	32	3	22	9
5331	ORF 12	GLCCI1	Glucocorticoid-induced transcript 1 protein	Q86VQ1	TRUE	TRUE	FALSE	-	not significant	FALSE	-1.43992	0.00241066	0.0239198	GFP VZV-10 VZV-32 VZV-38 VZV-49 VZV-63 VZV-66.1 VZV-9	4	32	0	26	13
4564	ORF 12	SNCB	Beta-synuclein	Q16143;G4Y816	TRUE	TRUE	FALSE	+	#N/A	#N/A	1.30523	0.00241066	0.0239198	GFP VZV-32 VZV-38 VZV-4 VZV-49 VZV-63 VZV-66.1 VZV-9	4	32	3	2	3
4541	ORF 12	SLC1A5	Neutral amino acid transporter B(0);Amino acid transporter	Q15758;M0QXM4	TRUE	TRUE	FALSE	+	not significant	FALSE	1.24369	0.00241066	0.0239198	GFP VZV-10 VZV-32 VZV-38 VZV-49 VZV-61 VZV-63 VZV-9	4	32	4	29	9
4359	ORF 12	NPAT	Protein NPAT	Q14207;H0YET3	TRUE	TRUE	FALSE	+	up-regulated	FALSE	2.15634	0.00241066	0.0239198	GFP VZV-10 VZV-38 VZV-49 VZV-61 VZV-63 VZV-66.1 VZV-9	4	32	4	20	11
4049	ORF 12	BDH1	D-beta-hydroxybutyrate dehydrogenase, mitochondrial	Q02338;E9PCG9;C9K0G7;H7C2W1	TRUE	FALSE	FALSE	-	not significant	FALSE	-0.519491	0.00241066	0.0239198	GFP VZV-10 VZV-32 VZV-38 VZV-4 VZV-49 VZV-61 VZV-66.1	4	32	3	29	12
3962	ORF 12	ARG2	Arginase-2, mitochondrial	P78540	TRUE	FALSE	FALSE	+	not significant	FALSE	0.85509	0.00241066	0.0239198	GFP VZV-10 VZV-32 VZV-38 VZV-4 VZV-63 VZV-66.1 VZV-9	4	32	0	3	5
2572	ORF 12	NDUFC2;KCTD14;NDUFC2-KCTD14	NADH dehydrogenase [ubiquinone] 1 subunit C2;NADH dehydrogenase [ubiquinone] 1 subunit C2, isoform 2	O95298;E9PM14;A0A087WUM3;E9PQ53	TRUE	FALSE	FALSE	-	not significant	FALSE	-0.506158	0.00241066	0.0239198	GFP VZV-10 VZV-32 VZV-38 VZV-4 VZV-61 VZV-63 VZV-66.1	4	32	4	32	11
1947	ORF 12	SMCR7L	NA	L0R8F8	TRUE	FALSE	FALSE	-	#N/A	#N/A	-0.796338	0.00241066	0.0239198	GFP VZV-32 VZV-38 VZV-4 VZV-49 VZV-61 VZV-66.1 VZV-9	4	32	2	31	4
1826	ORF 12	HECTD4	Probable E3 ubiquitin-protein ligase HECTD4	J3KPF0;F8VWT9;Q9Y4D8	TRUE	FALSE	FALSE	+	not significant	FALSE	0.6986	0.00241066	0.0239198	GFP VZV-10 VZV-32 VZV-4 VZV-49 VZV-61 VZV-63 VZV-66.1	4	32	4	29	38
1324	ORF 12	EEF1D	NA	E9PL71;E9PN91	TRUE	TRUE	FALSE	+	down-regulated	FALSE	2.65801	0.00241066	0.0239198	GFP VZV-10 VZV-32 VZV-38 VZV-4 VZV-49 VZV-61 VZV-9	4	32	4	30	1
1191	ORF 12	CTHRC1	Collagen triple helix repeat-containing protein 1	E5RK99;Q96CG8	TRUE	FALSE	FALSE	+	not significant	FALSE	0.604653	0.00241066	0.0239198	GFP VZV-10 VZV-38 VZV-4 VZV-49 VZV-61 VZV-66.1 VZV-9	4	32	1	5	3
1008	ORF 12	RAPH1	NA	C9K0J5	TRUE	TRUE	FALSE	+	not significant	FALSE	5.44613	0.00241066	0.0239198	GFP VZV-32 VZV-38 VZV-49 VZV-61 VZV-63 VZV-66.1 VZV-9	4	32	2	12	13
955	ORF 12	DRAP1	Dr1-associated corepressor	C9JCC6;Q14919;E9PQX9;E9PNC7	TRUE	FALSE	FALSE	+	not significant	FALSE	0.562763	0.00241066	0.0239198	GFP VZV-32 VZV-38 VZV-4 VZV-61 VZV-63 VZV-66.1 VZV-9	4	32	4	32	5
633	ORF 12	MYADM	Myeloid-associated differentiation marker	A0A494C017;C9JJV6;C9JZL8;A0A499FIY8;C9JC07;Q96S97	TRUE	TRUE	FALSE	-	not significant	FALSE	-1.03286	0.00241066	0.0239198	GFP VZV-10 VZV-32 VZV-38 VZV-49 VZV-61 VZV-66.1 VZV-9	4	32	1	1	2
612	ORF 12	RPL29	60S ribosomal protein L29	A0A3B3ITT5;P47914	TRUE	FALSE	FALSE	+	not significant	FALSE	0.574314	0.00241066	0.0239198	GFP VZV-10 VZV-32 VZV-38 VZV-49 VZV-61 VZV-66.1 VZV-9	4	32	4	32	6
3937	ORF 12	TUBA4A	Tubulin alpha-4A chain	P68366	TRUE	TRUE	FALSE	+	#N/A	#N/A	1.21779	0.00264799	0.026043	GFP VZV-32 VZV-38 VZV-4 VZV-49 VZV-61 VZV-63 VZV-66.1 VZV-9	4	36	4	3	5
7719	ORF 12	COG6	Conserved oligomeric Golgi complex subunit 6	Q9Y2V7	TRUE	FALSE	FALSE	+	not significant	FALSE	0.614589	0.00319158	0.0294251	GFP VZV-10 VZV-38 VZV-4 VZV-61 VZV-63 VZV-66.1 VZV-9	4	32	4	20	12
7562	ORF 12	MTUS1	Microtubule-associated tumor suppressor 1	Q9ULD2	TRUE	FALSE	FALSE	-	down-regulated	FALSE	-0.581466	0.00319158	0.0294251	GFP VZV-10 VZV-32 VZV-38 VZV-49 VZV-61 VZV-63 VZV-66.1	4	32	2	29	19
7385	ORF 12	XPR1	Xenotropic and polytropic retrovirus receptor 1	Q9UBH6	TRUE	FALSE	FALSE	+	not significant	FALSE	0.885879	0.00319158	0.0294251	GFP VZV-10 VZV-32 VZV-4 VZV-49 VZV-61 VZV-66.1 VZV-9	4	32	4	20	11
7157	ORF 12	MRGBP	MRG/MORF4L-binding protein	Q9NV56	TRUE	FALSE	FALSE	-	not significant	FALSE	-0.560779	0.00319158	0.0294251	GFP VZV-10 VZV-38 VZV-49 VZV-61 VZV-63 VZV-66.1 VZV-9	4	32	3	28	5
7100	ORF 12	INIP	SOSS complex subunit C	Q9NRY2	TRUE	TRUE	FALSE	-	not significant	FALSE	-1.03213	0.00319158	0.0294251	GFP VZV-10 VZV-38 VZV-4 VZV-49 VZV-61 VZV-66.1 VZV-9	4	32	3	26	6
7081	ORF 12	PCDHB16	Protocadherin beta-16	Q9NRJ7	TRUE	TRUE	FALSE	-	#N/A	#N/A	-1.14217	0.00319158	0.0294251	GFP VZV-10 VZV-32 VZV-38 VZV-4 VZV-49 VZV-63 VZV-66.1	4	32	1	10	13
6990	ORF 12	RAVER2	Ribonucleoprotein PTB-binding 2	Q9HCJ3;E9PE10	TRUE	FALSE	FALSE	+	#N/A	#N/A	0.809035	0.00319158	0.0294251	GFP VZV-10 VZV-32 VZV-38 VZV-4 VZV-49 VZV-63 VZV-9	4	32	2	16	8
6158	ORF 12	AURKB	Aurora kinase B	Q96GD4;J3KTD6;J3QLN8;J3KT86;J3QR41	TRUE	FALSE	FALSE	-	not significant	FALSE	-0.684661	0.00319158	0.0294251	GFP VZV-32 VZV-38 VZV-4 VZV-49 VZV-63 VZV-66.1 VZV-9	4	32	4	32	18
5601	ORF 12	C12orf29	Uncharacterized protein C12orf29	Q8N999	TRUE	FALSE	FALSE	-	not significant	FALSE	-0.873478	0.00319158	0.0294251	GFP VZV-10 VZV-38 VZV-4 VZV-49 VZV-61 VZV-63 VZV-66.1	4	32	4	32	12
5316	ORF 12	NLRX1	NLR family member X1	Q86UT6	TRUE	FALSE	FALSE	+	#N/A	#N/A	0.590953	0.00319158	0.0294251	GFP VZV-10 VZV-32 VZV-4 VZV-49 VZV-61 VZV-66.1 VZV-9	4	32	4	32	11
5199	ORF 12	EPM2AIP1	EPM2A-interacting protein 1	Q7L775	TRUE	FALSE	FALSE	-	#N/A	#N/A	-0.520031	0.00319158	0.0294251	GFP VZV-32 VZV-38 VZV-4 VZV-49 VZV-63 VZV-66.1 VZV-9	4	32	1	28	12
4195	ORF 12	BNIP1	Vesicle transport protein SEC20	Q12981	TRUE	FALSE	FALSE	+	not significant	FALSE	0.54415	0.00319158	0.0294251	GFP VZV-10 VZV-32 VZV-38 VZV-49 VZV-61 VZV-63 VZV-9	4	32	4	31	12
4126	ORF 12	MFGE8	Lactadherin;Lactadherin short form;Medin	Q08431;H0YKS8	TRUE	TRUE	FALSE	-	not significant	FALSE	-1.06208	0.00319158	0.0294251	GFP VZV-10 VZV-32 VZV-38 VZV-4 VZV-49 VZV-61 VZV-66.1	4	32	0	23	11
4091	ORF 12	EML5	Echinoderm microtubule-associated protein-like 5	Q05BV3	TRUE	TRUE	FALSE	-	not significant	FALSE	-1.02092	0.00319158	0.0294251	GFP VZV-32 VZV-38 VZV-4 VZV-49 VZV-61 VZV-63 VZV-66.1	4	32	0	29	32
3494	ORF 12	GCLM	Glutamate--cysteine ligase regulatory subunit	P48507	TRUE	FALSE	FALSE	+	not significant	FALSE	0.6309	0.00319158	0.0294251	GFP VZV-10 VZV-32 VZV-38 VZV-4 VZV-49 VZV-63 VZV-9	4	32	4	28	10
2367	ORF 12	DNAJC6	Putative tyrosine-protein phosphatase auxilin	O75061;S4R305	TRUE	FALSE	FALSE	+	not significant	FALSE	0.571323	0.00319158	0.0294251	GFP VZV-10 VZV-32 VZV-4 VZV-49 VZV-61 VZV-63 VZV-9	4	32	4	32	18
2293	ORF 12	PRPSAP2	Phosphoribosyl pyrophosphate synthase-associated protein 2	O60256;E7EPA1;C9JJS3;C9K0K7;C9JDU5;I3L0S1	TRUE	FALSE	FALSE	+	not significant	FALSE	0.50869	0.00319158	0.0294251	GFP VZV-10 VZV-32 VZV-38 VZV-49 VZV-63 VZV-66.1 VZV-9	4	32	4	32	20
2203	ORF 12	SIPA1L1	Signal-induced proliferation-associated 1-like protein 1	O43166;F5GYF8	TRUE	TRUE	FALSE	+	not significant	FALSE	1.42855	0.00319158	0.0294251	GFP VZV-32 VZV-38 VZV-4 VZV-49 VZV-63 VZV-66.1 VZV-9	4	32	1	3	11
1777	ORF 12	TDRD1	Tudor domain-containing protein 1	H9KV62;H9KV63;Q9BXT4	TRUE	TRUE	FALSE	-	not significant	FALSE	-1.01982	0.00319158	0.0294251	GFP VZV-10 VZV-32 VZV-38 VZV-61 VZV-63 VZV-66.1 VZV-9	4	32	0	4	7
1551	ORF 12	GPR107	Protein GPR107	Q5VW38;G5E994	TRUE	FALSE	FALSE	+	not significant	FALSE	0.760663	0.00319158	0.0294251	GFP VZV-32 VZV-4 VZV-49 VZV-61 VZV-63 VZV-66.1 VZV-9	4	32	4	32	5
1305	ORF 12	SF3B2	NA	E9PJ04;H0YCG1	TRUE	TRUE	FALSE	+	not significant	FALSE	1.33403	0.00319158	0.0294251	GFP VZV-38 VZV-4 VZV-49 VZV-61 VZV-63 VZV-66.1 VZV-9	4	32	0	0	1
1287	ORF 12	MAP1A	Microtubule-associated protein 1A;MAP1A heavy chain;MAP1 light chain LC2	E9PGC8;P78559	TRUE	FALSE	FALSE	+	not significant	FALSE	0.600101	0.00319158	0.0294251	GFP VZV-32 VZV-38 VZV-4 VZV-49 VZV-61 VZV-66.1 VZV-9	4	32	4	26	36
420	ORF 12	TJP2	Tight junction protein ZO-2	A0A3B3ITE1;A0A1B0GTW1;A0A2R8YDH4;Q9UDY2;A0A3B3IRI3;A0A3B3ISZ5;A0A3B3IU51;A0A3B3ISF1;A0A3B3IRV6;A0A3B3IT83;A0A3B3IS03	TRUE	FALSE	FALSE	+	up-regulated	FALSE	0.608966	0.00319158	0.0294251	GFP VZV-32 VZV-38 VZV-4 VZV-49 VZV-63 VZV-66.1 VZV-9	4	32	4	22	23
248	ORF 12	ACE	Angiotensin-converting enzyme;Angiotensin-converting enzyme, soluble form	A0A0A0MSN4;P12821;F6X3S4	TRUE	TRUE	FALSE	-	#N/A	#N/A	-1.78439	0.00319158	0.0294251	GFP VZV-10 VZV-32 VZV-4 VZV-49 VZV-61 VZV-63 VZV-9	4	32	0	24	21
6754	ORF 12	ARL6	ADP-ribosylation factor-like protein 6	Q9H0F7;A0A0J9YXT0	TRUE	FALSE	FALSE	+	not significant	FALSE	0.51568	0.00339206	0.031163	GFP VZV-10 VZV-32 VZV-38 VZV-4 VZV-61 VZV-63 VZV-66.1 VZV-9	4	36	4	33	7
7766	ORF 12	BOLA1	BolA-like protein 1	Q9Y3E2	TRUE	FALSE	FALSE	+	not significant	FALSE	0.608396	0.00410831	0.0350621	GFP VZV-10 VZV-32 VZV-4 VZV-61 VZV-63 VZV-66.1 VZV-9	4	32	4	21	5
7300	ORF 12	HSPBP1	Hsp70-binding protein 1	Q9NZL4	TRUE	FALSE	FALSE	-	not significant	FALSE	-0.510377	0.00410831	0.0350621	GFP VZV-10 VZV-32 VZV-49 VZV-61 VZV-63 VZV-66.1 VZV-9	4	32	4	32	17
6971	ORF 12	SLC25A19	Mitochondrial thiamine pyrophosphate carrier	Q9HC21	TRUE	FALSE	FALSE	+	not significant	FALSE	0.575	0.00410831	0.0350621	GFP VZV-32 VZV-38 VZV-49 VZV-61 VZV-63 VZV-66.1 VZV-9	4	32	4	32	12
6472	ORF 12	ACBD6	Acyl-CoA-binding domain-containing protein 6	Q9BR61;A0A2R8Y544	TRUE	FALSE	FALSE	+	not significant	FALSE	0.512172	0.00410831	0.0350621	GFP VZV-32 VZV-38 VZV-4 VZV-49 VZV-63 VZV-66.1 VZV-9	4	32	4	31	9
6309	ORF 12	SLC38A2	Sodium-coupled neutral amino acid transporter 2	Q96QD8	TRUE	TRUE	FALSE	-	not significant	FALSE	-1.04255	0.00410831	0.0350621	GFP VZV-10 VZV-32 VZV-38 VZV-4 VZV-49 VZV-61 VZV-63	4	32	2	24	4
6103	ORF 12	RAB3C	Ras-related protein Rab-3C	Q96E17	TRUE	FALSE	FALSE	+	not significant	FALSE	0.639305	0.00410831	0.0350621	GFP VZV-10 VZV-32 VZV-38 VZV-4 VZV-49 VZV-66.1 VZV-9	4	32	4	27	5
6060	ORF 12	GALM	Aldose 1-epimerase	Q96C23;H7C1B5	TRUE	TRUE	FALSE	+	#N/A	#N/A	1.02201	0.00410831	0.0350621	GFP VZV-10 VZV-32 VZV-38 VZV-49 VZV-61 VZV-63 VZV-9	4	32	2	14	6
5739	ORF 12	ZCRB1	Zinc finger CCHC-type and RNA-binding motif-containing protein 1	Q8TBF4;G3V1V1;F8VXY6	TRUE	FALSE	FALSE	-	down-regulated	FALSE	-0.677908	0.00410831	0.0350621	GFP VZV-10 VZV-32 VZV-38 VZV-49 VZV-63 VZV-66.1 VZV-9	4	32	3	32	6
5596	ORF 12	PTGR2	Prostaglandin reductase 2	Q8N8N7;G3V3Y1;G3V2R9	TRUE	FALSE	FALSE	+	not significant	FALSE	0.511431	0.00410831	0.0350621	GFP VZV-32 VZV-38 VZV-4 VZV-49 VZV-61 VZV-66.1 VZV-9	4	32	4	23	10
5234	ORF 12	SZRD1	SUZ domain-containing protein 1	Q7Z422	TRUE	FALSE	FALSE	+	not significant	FALSE	0.564698	0.00410831	0.0350621	GFP VZV-10 VZV-32 VZV-38 VZV-49 VZV-61 VZV-63 VZV-9	4	32	4	21	9
4601	ORF 12	UBE2S	Ubiquitin-conjugating enzyme E2 S	Q16763	TRUE	FALSE	FALSE	-	up-regulated	FALSE	-0.668337	0.00410831	0.0350621	GFP VZV-10 VZV-32 VZV-38 VZV-49 VZV-61 VZV-63 VZV-66.1	4	32	2	32	10
4561	ORF 12	ZFHX3	Zinc finger homeobox protein 3	Q15911	TRUE	FALSE	FALSE	-	not significant	FALSE	-0.586522	0.00410831	0.0350621	GFP VZV-32 VZV-38 VZV-4 VZV-49 VZV-63 VZV-66.1 VZV-9	4	32	2	30	24
4075	ORF 12	AKR1C1	Aldo-keto reductase family 1 member C1	Q04828;H0Y804;A6NHU4	TRUE	FALSE	FALSE	-	not significant	FALSE	-0.72227	0.00410831	0.0350621	GFP VZV-10 VZV-32 VZV-49 VZV-61 VZV-63 VZV-66.1 VZV-9	4	32	1	26	8
3894	ORF 12	POLR2L	DNA-directed RNA polymerases I, II, and III subunit RPABC5	P62875	TRUE	FALSE	FALSE	-	not significant	FALSE	-0.56286	0.00410831	0.0350621	GFP VZV-10 VZV-32 VZV-38 VZV-49 VZV-61 VZV-63 VZV-9	4	32	4	32	2
3667	ORF 12	DAPK1	Death-associated protein kinase 1	P53355	TRUE	TRUE	FALSE	-	#N/A	#N/A	-1.12775	0.00410831	0.0350621	GFP VZV-32 VZV-38 VZV-4 VZV-49 VZV-61 VZV-66.1 VZV-9	4	32	1	27	13
3067	ORF 12	ATP2B1	Plasma membrane calcium-transporting ATPase 1	P20020	TRUE	FALSE	FALSE	+	not significant	FALSE	0.930155	0.00410831	0.0350621	GFP VZV-10 VZV-32 VZV-38 VZV-49 VZV-63 VZV-66.1 VZV-9	4	32	4	32	34
2871	ORF 12	BCL2	Apoptosis regulator Bcl-2	P10415	TRUE	TRUE	FALSE	+	#N/A	#N/A	1.08089	0.00410831	0.0350621	GFP VZV-32 VZV-38 VZV-4 VZV-49 VZV-61 VZV-63 VZV-9	4	32	2	19	3
2854	ORF 12	RBMY1C	RNA-binding motif protein, Y chromosome, family 1 member C	P0DJD4	TRUE	TRUE	FALSE	+	#N/A	#N/A	1.22716	0.00410831	0.0350621	GFP VZV-32 VZV-38 VZV-4 VZV-49 VZV-63 VZV-66.1 VZV-9	4	32	0	0	1
1484	ORF 12	RPL10	NA	F8W7C6;A0A087WV22;H7C123;H7C2C5	TRUE	FALSE	FALSE	-	not significant	FALSE	-0.60916	0.00410831	0.0350621	GFP VZV-10 VZV-32 VZV-38 VZV-49 VZV-61 VZV-63 VZV-66.1	4	32	4	32	3
852	ORF 12	STK26	Serine/threonine-protein kinase 26	Q8NBY1;B4E0Y9;Q9P289	TRUE	FALSE	FALSE	+	not significant	FALSE	0.62608	0.00410831	0.0350621	GFP VZV-32 VZV-38 VZV-4 VZV-49 VZV-63 VZV-66.1 VZV-9	4	32	4	31	9
728	ORF 12	TUBAL3	Tubulin alpha chain-like 3	A6NHL2	TRUE	FALSE	FALSE	+	#N/A	#N/A	0.949041	0.00410831	0.0350621	GFP VZV-10 VZV-32 VZV-4 VZV-49 VZV-63 VZV-66.1 VZV-9	4	32	4	29	2
621	ORF 12	HM13	Minor histocompatibility antigen H13	A0A3B3IUB5;Q8TCT9;A0A075B6F6;A0A0S2Z6F0;A0A3B3IT72	TRUE	FALSE	FALSE	+	not significant	FALSE	0.867931	0.00410831	0.0350621	GFP VZV-10 VZV-32 VZV-38 VZV-49 VZV-61 VZV-63 VZV-9	4	32	4	32	9
604	ORF 12	IMPACT	Protein IMPACT	A0A3B3ITH3;Q9P2X3;J3KT25	TRUE	TRUE	FALSE	-	not significant	FALSE	-1.16091	0.00410831	0.0350621	GFP VZV-32 VZV-38 VZV-4 VZV-49 VZV-63 VZV-66.1 VZV-9	4	32	4	32	6
4975	ORF 12	PTRHD1	Putative peptidyl-tRNA hydrolase PTRHD1	Q6GMV3	TRUE	FALSE	FALSE	+	not significant	FALSE	0.538164	0.00424554	0.0358803	GFP VZV-10 VZV-32 VZV-38 VZV-49 VZV-61 VZV-63 VZV-66.1 VZV-9	4	36	4	35	6
672	ORF 12	KANSL3	KAT8 regulatory NSL complex subunit 3	A0A590UJ53;Q9P2N6	TRUE	FALSE	FALSE	-	down-regulated	FALSE	-0.668876	0.00424554	0.0358803	GFP VZV-10 VZV-32 VZV-38 VZV-4 VZV-49 VZV-61 VZV-63 VZV-9	4	36	0	13	17
1153	ORF 12	DTNBP1	NA	D6RJC6	TRUE	FALSE	FALSE	-	not significant	FALSE	-0.910145	0.00526271	0.0421119	GFP VZV-10 VZV-38 VZV-4 VZV-49 VZV-61 VZV-66.1 VZV-9	4	32	0	0	1	+
764	ORF 12	CBR1	NA	A8MTM1;E9PQ63	TRUE	FALSE	FALSE	-	not significant	FALSE	-0.807221	0.00526271	0.0421119	GFP VZV-10 VZV-38 VZV-4 VZV-49 VZV-61 VZV-63 VZV-66.1	4	32	0	0	1	+
6380	ORF 12	SDF2	Stromal cell-derived factor 2	Q99470	TRUE	TRUE	FALSE	+	not significant	FALSE	1.05709	0.00526271	0.0421119	GFP VZV-10 VZV-32 VZV-49 VZV-61 VZV-63 VZV-66.1 VZV-9	4	32	4	25	5
6377	ORF 12	PHOX2B	Paired mesoderm homeobox protein 2B	Q99453	TRUE	FALSE	FALSE	-	not significant	FALSE	-0.606221	0.00526271	0.0421119	GFP VZV-10 VZV-32 VZV-38 VZV-4 VZV-49 VZV-66.1 VZV-9	4	32	3	32	5
6290	ORF 12	ARAP1	Arf-GAP with Rho-GAP domain, ANK repeat and PH domain-containing protein 1	Q96P48;E7EU13;A0A0A0MSJ2	TRUE	FALSE	FALSE	+	not significant	FALSE	0.53768	0.00526271	0.0421119	GFP VZV-10 VZV-32 VZV-38 VZV-4 VZV-61 VZV-63 VZV-66.1	4	32	4	31	29
6271	ORF 12	ZNF48	Zinc finger protein 48	Q96MX3;A0A087WVT1	TRUE	FALSE	FALSE	-	not significant	FALSE	-0.967359	0.0052741	0.0421119	GFP VZV-10 VZV-32 VZV-38 VZV-4 VZV-49 VZV-63 VZV-66.1 VZV-9	4	36	3	29	7
6081	ORF 12	GPRASP2	G-protein coupled receptor-associated sorting protein 2	Q96D09	TRUE	FALSE	FALSE	+	#N/A	#N/A	0.828578	0.0052741	0.0421119	GFP VZV-10 VZV-32 VZV-38 VZV-4 VZV-49 VZV-61 VZV-66.1 VZV-9	4	36	0	1	8
5537	ORF 12	RYBP	RING1 and YY1-binding protein	Q8N488	TRUE	FALSE	FALSE	+	up-regulated	FALSE	0.722304	0.0052741	0.0421119	GFP VZV-10 VZV-32 VZV-38 VZV-4 VZV-49 VZV-63 VZV-66.1 VZV-9	4	36	4	19	6
5024	ORF 12	TAF2	Transcription initiation factor TFIID subunit 2	Q6P1X5	TRUE	FALSE	FALSE	+	not significant	FALSE	0.567768	0.00526271	0.0421119	GFP VZV-38 VZV-4 VZV-49 VZV-61 VZV-63 VZV-66.1 VZV-9	4	32	3	20	16
5014	ORF 12	MRPL54	39S ribosomal protein L54, mitochondrial	Q6P161	TRUE	TRUE	FALSE	-	not significant	FALSE	-1.02279	0.00526271	0.0421119	GFP VZV-10 VZV-32 VZV-38 VZV-61 VZV-63 VZV-66.1 VZV-9	4	32	3	26	4
3978	ORF 12	MRPS15	28S ribosomal protein S15, mitochondrial	P82914	TRUE	TRUE	FALSE	-	not significant	FALSE	-1.13586	0.00526271	0.0421119	GFP VZV-10 VZV-32 VZV-38 VZV-49 VZV-63 VZV-66.1 VZV-9	4	32	1	25	11
3967	ORF 12	DLK1	Protein delta homolog 1;Fetal antigen 1	P80370	TRUE	TRUE	FALSE	-	not significant	FALSE	-1.98696	0.00526271	0.0421119	GFP VZV-10 VZV-32 VZV-4 VZV-49 VZV-61 VZV-66.1 VZV-9	4	32	0	19	6
3615	ORF 12	GPC3	Glypican-3;Secreted glypican-3	P51654;H0Y3U6	TRUE	FALSE	FALSE	+	#N/A	#N/A	0.977044	0.00526271	0.0421119	GFP VZV-10 VZV-32 VZV-38 VZV-4 VZV-49 VZV-66.1 VZV-9	4	32	1	5	4
3401	ORF 12	CD200	OX-2 membrane glycoprotein	U3KQG5;P41217;F8WC99;F8W7G1	TRUE	FALSE	FALSE	-	not significant	FALSE	-0.864455	0.00526271	0.0421119	GFP VZV-32 VZV-38 VZV-4 VZV-49 VZV-61 VZV-66.1 VZV-9	4	32	0	4	2
2406	ORF 12	SH3BGRL	SH3 domain-binding glutamic acid-rich-like protein	O75368	TRUE	TRUE	FALSE	-	#N/A	#N/A	-1.38767	0.00526271	0.0421119	GFP VZV-10 VZV-32 VZV-4 VZV-49 VZV-61 VZV-66.1 VZV-9	4	32	2	30	8
2265	ORF 12	STX6	Syntaxin-6	O43752	TRUE	TRUE	FALSE	+	not significant	FALSE	2.15102	0.0052741	0.0421119	GFP VZV-32 VZV-38 VZV-4 VZV-49 VZV-61 VZV-63 VZV-66.1 VZV-9	4	36	4	14	9
2170	ORF 12	SURF4	Surfeit locus protein 4	O15260;Q5T8U5;B7Z1G8	TRUE	FALSE	FALSE	+	not significant	FALSE	0.753051	0.00526271	0.0421119	GFP VZV-10 VZV-32 VZV-38 VZV-49 VZV-63 VZV-66.1 VZV-9	4	32	4	32	8
2084	ORF 12	IMPA2	Inositol monophosphatase 2	O14732;Q6PIP6;K7EL65;K7ELF8	TRUE	FALSE	FALSE	-	#N/A	#N/A	-0.855114	0.00526271	0.0421119	GFP VZV-10 VZV-38 VZV-49 VZV-61 VZV-63 VZV-66.1 VZV-9	4	32	0	0	2
963	ORF 12	CDC42EP3	Cdc42 effector protein 3	C9JEZ4;Q9UKI2	TRUE	FALSE	FALSE	+	not significant	FALSE	0.639852	0.00526271	0.0421119	GFP VZV-10 VZV-32 VZV-38 VZV-4 VZV-61 VZV-63 VZV-9	4	32	4	27	6
231	ORF 12	TNIP1	TNFAIP3-interacting protein 1	A0A0A0MRZ4;Q15025;E7EMV7;E7EW15	TRUE	TRUE	FALSE	-	not significant	FALSE	-1.00083	0.0052741	0.0421119	GFP VZV-10 VZV-32 VZV-38 VZV-4 VZV-49 VZV-61 VZV-63 VZV-9	4	36	1	27	9
119	ORF 12	SRP19	Signal recognition particle 19 kDa protein	A0A087WYR0;P09132;A0A087WWU9;A0A2U3TZN1	TRUE	FALSE	FALSE	+	not significant	FALSE	0.592975	0.00526271	0.0421119	GFP VZV-10 VZV-32 VZV-4 VZV-49 VZV-63 VZV-66.1 VZV-9	4	32	4	32	9
903	ORF 12	ITM2C	NA	B8ZZM6;F5H4I5;E7EUS6	TRUE	TRUE	FALSE	+	not significant	FALSE	1.33283	0.00645585	0.0493163	GFP VZV-10 VZV-32 VZV-38 VZV-4 VZV-49 VZV-61 VZV-66.1 VZV-9	4	36	0	0	1	+
7565	ORF 12	PALD1	Paladin	Q9ULE6	TRUE	FALSE	FALSE	+	not significant	FALSE	0.502448	0.00658688	0.0493163	GFP VZV-10 VZV-32 VZV-38 VZV-49 VZV-61 VZV-63 VZV-9	4	32	3	15	21
7352	ORF 12	ARMCX1	Armadillo repeat-containing X-linked protein 1	Q9P291	TRUE	TRUE	FALSE	-	down-regulated	FALSE	-1.06312	0.00658688	0.0493163	GFP VZV-10 VZV-32 VZV-38 VZV-49 VZV-61 VZV-63 VZV-9	4	32	2	28	10
7316	ORF 12	CRIPT	Cysteine-rich PDZ-binding protein	Q9P021	TRUE	FALSE	FALSE	-	not significant	FALSE	-0.775954	0.00658688	0.0493163	GFP VZV-10 VZV-32 VZV-38 VZV-4 VZV-49 VZV-61 VZV-66.1	4	32	1	25	2
6708	ORF 12	TNKS1BP1	182 kDa tankyrase-1-binding protein	Q9C0C2	TRUE	FALSE	FALSE	+	not significant	FALSE	0.577363	0.00645585	0.0493163	GFP VZV-10 VZV-32 VZV-4 VZV-49 VZV-61 VZV-63 VZV-66.1 VZV-9	4	36	4	35	34
6673	ORF 12	MRPS26	28S ribosomal protein S26, mitochondrial	Q9BYN8	TRUE	FALSE	FALSE	+	not significant	FALSE	0.542026	0.00658688	0.0493163	GFP VZV-32 VZV-38 VZV-4 VZV-61 VZV-63 VZV-66.1 VZV-9	4	32	4	24	12
6413	ORF 12	CHP1	Calcineurin B homologous protein 1	Q99653;H0YKE7;F5GX29;H0YNG9	TRUE	FALSE	FALSE	+	not significant	FALSE	0.527777	0.00658688	0.0493163	GFP VZV-10 VZV-32 VZV-38 VZV-4 VZV-49 VZV-61 VZV-66.1	4	32	4	32	12
6250	ORF 12	NSD1	Histone-lysine N-methyltransferase, H3 lysine-36 and H4 lysine-20 specific	Q96L73	TRUE	TRUE	FALSE	-	not significant	FALSE	-1.2453	0.00645585	0.0493163	GFP VZV-10 VZV-32 VZV-4 VZV-49 VZV-61 VZV-63 VZV-66.1 VZV-9	4	36	1	15	14
6241	ORF 12	DNAJC1	DnaJ homolog subfamily C member 1	Q96KC8	TRUE	FALSE	FALSE	+	not significant	FALSE	0.830111	0.00658688	0.0493163	GFP VZV-10 VZV-32 VZV-4 VZV-49 VZV-61 VZV-63 VZV-9	4	32	3	24	9
5880	ORF 12	DGCR8	Microprocessor complex subunit DGCR8	Q8WYQ5	TRUE	FALSE	FALSE	-	not significant	FALSE	-0.94068	0.00658688	0.0493163	GFP VZV-10 VZV-32 VZV-38 VZV-4 VZV-49 VZV-63 VZV-9	4	32	1	29	13
5772	ORF 12	LRRC8C	Volume-regulated anion channel subunit LRRC8C	Q8TDW0	TRUE	TRUE	FALSE	+	not significant	FALSE	1.04343	0.00658688	0.0493163	GFP VZV-10 VZV-38 VZV-4 VZV-49 VZV-61 VZV-63 VZV-66.1	4	32	4	10	14
5670	ORF 12	MCU	Calcium uniporter protein, mitochondrial	Q8NE86;S4R468	TRUE	FALSE	FALSE	+	not significant	FALSE	0.582508	0.00658688	0.0493163	GFP VZV-10 VZV-32 VZV-38 VZV-61 VZV-63 VZV-66.1 VZV-9	4	32	4	30	16
5138	ORF 12	CEP128	Centrosomal protein of 128 kDa	Q6ZU80;H0YJE3	TRUE	FALSE	FALSE	-	not significant	FALSE	-0.994026	0.00658688	0.0493163	GFP VZV-32 VZV-38 VZV-4 VZV-49 VZV-61 VZV-63 VZV-66.1	4	32	1	8	13
4628	ORF 12	KIZ	Centrosomal protein kizuna	Q2M2Z5;A0A087WX12;A0A087X251;A0A087X0T6	TRUE	FALSE	FALSE	-	#N/A	#N/A	-0.550473	0.00645585	0.0493163	GFP VZV-32 VZV-38 VZV-4 VZV-49 VZV-61 VZV-63 VZV-66.1 VZV-9	4	36	0	0	3
4224	ORF 12	FADD	FAS-associated death domain protein	Q13158	TRUE	TRUE	FALSE	-	not significant	FALSE	-2.35964	0.00658688	0.0493163	GFP VZV-32 VZV-38 VZV-49 VZV-61 VZV-63 VZV-66.1 VZV-9	4	32	4	30	6
4125	ORF 12	EHHADH	Peroxisomal bifunctional enzyme;Enoyl-CoA hydratase/3,2-trans-enoyl-CoA isomerase;3-hydroxyacyl-CoA dehydrogenase	Q08426;C9JJE0	TRUE	FALSE	FALSE	+	#N/A	#N/A	0.931526	0.00658688	0.0493163	GFP VZV-32 VZV-4 VZV-49 VZV-61 VZV-63 VZV-66.1 VZV-9	4	32	0	1	4
3418	ORF 12	PI4KA	Phosphatidylinositol 4-kinase alpha	P42356	TRUE	TRUE	FALSE	-	not significant	FALSE	-1.42514	0.00658688	0.0493163	GFP VZV-10 VZV-32 VZV-4 VZV-49 VZV-61 VZV-63 VZV-66.1	4	32	0	9	32
3118	ORF 12	FDXR	NADPH:adrenodoxin oxidoreductase, mitochondrial	P22570;A0A0C4DFN8;A0A0A0MSZ4;A0A0A0MTR6;A0A0C4DGN7;A0A0A0MT64;A0A0A0MTN9;J3QQX3	TRUE	FALSE	FALSE	+	not significant	FALSE	0.538978	0.00658688	0.0493163	GFP VZV-10 VZV-32 VZV-49 VZV-61 VZV-63 VZV-66.1 VZV-9	4	32	4	28	19
2657	ORF 12	CYB5A	Cytochrome b5	P00167	TRUE	FALSE	FALSE	-	not significant	FALSE	-0.529755	0.00658688	0.0493163	GFP VZV-10 VZV-38 VZV-4 VZV-49 VZV-61 VZV-66.1 VZV-9	4	32	4	31	5
2395	ORF 12	NDUFS7	NADH dehydrogenase [ubiquinone] iron-sulfur protein 7, mitochondrial	O75251;A0A087WXF6;A0A087WTI3;F5H5N1;F5GXJ1	TRUE	FALSE	FALSE	+	not significant	FALSE	0.794768	0.00658688	0.0493163	GFP VZV-10 VZV-32 VZV-38 VZV-61 VZV-63 VZV-66.1 VZV-9	4	32	4	32	9
2131	ORF 12	KHNYN	Protein KHNYN	O15037;G3V3G3	TRUE	FALSE	FALSE	+	#N/A	#N/A	0.80833	0.00658688	0.0493163	GFP VZV-32 VZV-38 VZV-4 VZV-49 VZV-61 VZV-63 VZV-9	4	32	0	0	6
1985	ORF 12	PDLIM1	PDZ and LIM domain protein 1	O00151	TRUE	FALSE	FALSE	+	not significant	FALSE	0.553377	0.00658688	0.0493163	GFP VZV-32 VZV-38 VZV-4 VZV-49 VZV-63 VZV-66.1 VZV-9	4	32	4	32	14
1892	ORF 12	FAM32A	Protein FAM32A	K7EIY1;Q9Y421;K7ENN5;K7ELZ8	TRUE	TRUE	FALSE	-	not significant	FALSE	-1.68238	0.00658688	0.0493163	GFP VZV-32 VZV-38 VZV-4 VZV-49 VZV-61 VZV-63 VZV-9	4	32	0	16	5
1304	ORF 12	THY1	Thy-1 membrane glycoprotein	E9PIM6;E9PNQ8;P04216;J3QRJ3	TRUE	FALSE	FALSE	+	not significant	FALSE	0.619538	0.00658688	0.0493163	GFP VZV-10 VZV-32 VZV-38 VZV-49 VZV-61 VZV-63 VZV-66.1	4	32	4	32	5
408	ORF 12	SPATA20	Spermatogenesis-associated protein 20	Q8TB22;A0A0U1RRL8	TRUE	FALSE	FALSE	-	#N/A	#N/A	-0.795164	0.00658688	0.0493163	GFP VZV-10 VZV-32 VZV-4 VZV-49 VZV-61 VZV-63 VZV-9	4	32	0	4	6
381	ORF 12	LIMS4	NA	A0A0J9YXC7	TRUE	FALSE	FALSE	+	#N/A	#N/A	0.797228	0.00658688	0.0493163	GFP VZV-10 VZV-32 VZV-4 VZV-49 VZV-63 VZV-66.1 VZV-9	4	32	4	32	14
265	ORF 12	DHCR24	Delta(24)-sterol reductase	A0A0A0MTI1;Q15392	TRUE	FALSE	FALSE	+	#N/A	#N/A	0.51379	0.00658688	0.0493163	GFP VZV-10 VZV-32 VZV-38 VZV-49 VZV-61 VZV-66.1 VZV-9	4	32	4	32	15
7892	ORF 14	OAS3	2-5-oligoadenylate synthase 3	Q9Y6K5	TRUE	FALSE	TRUE	+	not significant	FALSE	0.743694	1.97492e-05	0.00115956	VZV-16 VZV-28 VZV-33 VZV-34 VZV-40 VZV-58 VZV-6 VZV-60.2 VZV-68 VZV-9A	4	37	4	34	25
7796	ORF 14	FARP1	FERM, RhoGEF and pleckstrin domain-containing protein 1	Q9Y4F1;C9JME2;A0A1B0GV68	TRUE	FALSE	TRUE	+	down-regulated	FALSE	0.578006	1.62061e-05	0.00115956	VZV-21 VZV-28 VZV-33 VZV-34 VZV-35 VZV-40 VZV-58 VZV-6 VZV-60.2 VZV-66.2	4	39	4	39	39
7747	ORF 14	TMED5	Transmembrane emp24 domain-containing protein 5	Q9Y3A6;B1AKT3	TRUE	FALSE	TRUE	+	not significant	FALSE	0.73941	1.97492e-05	0.00115956	VZV-16 VZV-21 VZV-28 VZV-34 VZV-35 VZV-40 VZV-58 VZV-6 VZV-68 VZV-9A	4	37	4	37	5
7663	ORF 14	GNE	Bifunctional UDP-N-acetylglucosamine 2-epimerase/N-acetylmannosamine kinase;UDP-N-acetylglucosamine 2-epimerase (hydrolyzing);N-acetylmannosamine kinase	Q9Y223	TRUE	FALSE	TRUE	+	not significant	FALSE	0.557874	1.78683e-05	0.00115956	VZV-16 VZV-21 VZV-28 VZV-33 VZV-35 VZV-40 VZV-58 VZV-60.2 VZV-66.2 VZV-9A	4	38	4	38	25
7601	ORF 14	NOL7	Nucleolar protein 7	Q9UMY1	TRUE	FALSE	TRUE	+	not significant	FALSE	0.786504	1.78683e-05	0.00115956	VZV-15 VZV-21 VZV-33 VZV-35 VZV-40 VZV-58 VZV-6 VZV-60.2 VZV-66.2 VZV-68	4	38	4	38	9
7304	ORF 14	EHD3	EH domain-containing protein 3	Q9NZN3	TRUE	TRUE	TRUE	+	#N/A	#N/A	1.69484	1.78683e-05	0.00115956	VZV-15 VZV-16 VZV-21 VZV-33 VZV-34 VZV-40 VZV-58 VZV-6 VZV-60.2 VZV-9A	4	38	4	10	8
7147	ORF 14	UFSP2	Ufm1-specific protease 2	Q9NUQ7;D6RGX2;H0YA18	TRUE	FALSE	TRUE	+	not significant	FALSE	0.726184	1.97492e-05	0.00115956	VZV-16 VZV-21 VZV-28 VZV-33 VZV-40 VZV-58 VZV-60.2 VZV-66.2 VZV-68 VZV-9A	4	37	4	37	20
6787	ORF 14	ATG5	Autophagy protein 5	Q9H1Y0;A0A2R8Y718;A0A1B0GV54;A0A1B0GUS1;L7UQJ2	TRUE	FALSE	TRUE	+	not significant	FALSE	0.57941	1.78683e-05	0.00115956	VZV-21 VZV-28 VZV-33 VZV-34 VZV-35 VZV-40 VZV-58 VZV-60.2 VZV-68 VZV-9A	4	38	4	35	9
6604	ORF 14	NUP85	Nuclear pore complex protein Nup85	Q9BW27;J3KT10;J3QL54	TRUE	FALSE	TRUE	+	not significant	FALSE	0.715575	1.78683e-05	0.00115956	VZV-16 VZV-21 VZV-28 VZV-33 VZV-40 VZV-58 VZV-6 VZV-60.2 VZV-66.2 VZV-9A	4	38	4	38	27
6573	ORF 14	BDH2	3-hydroxybutyrate dehydrogenase type 2	Q9BUT1;D6R9U8;D6RIR6	TRUE	TRUE	TRUE	+	not significant	FALSE	1.0838	1.97492e-05	0.00115956	VZV-15 VZV-16 VZV-21 VZV-33 VZV-34 VZV-35 VZV-58 VZV-6 VZV-60.2 VZV-68	4	37	4	37	9
6511	ORF 14	ESYT1	Extended synaptotagmin-1	Q9BSJ8	TRUE	FALSE	TRUE	+	not significant	FALSE	0.650935	1.78683e-05	0.00115956	VZV-15 VZV-16 VZV-21 VZV-34 VZV-35 VZV-40 VZV-58 VZV-6 VZV-60.2 VZV-66.2	4	38	4	38	49
6369	ORF 14	FAM129B	Niban-like protein 1	Q96TA1	TRUE	FALSE	TRUE	+	not significant	FALSE	0.647756	1.97492e-05	0.00115956	VZV-15 VZV-16 VZV-21 VZV-34 VZV-35 VZV-40 VZV-6 VZV-60.2 VZV-68 VZV-9A	4	37	4	36	17
6334	ORF 14	ERBB2IP	Protein LAP2	Q96RT1;B4DIP2	TRUE	TRUE	TRUE	+	not significant	FALSE	1.59866	1.78683e-05	0.00115956	VZV-21 VZV-28 VZV-33 VZV-34 VZV-35 VZV-6 VZV-60.2 VZV-66.2 VZV-68 VZV-9A	4	38	4	16	13
6210	ORF 14	ABHD14B	Alpha/beta hydrolase domain-containing protein 14B	Q96IU4;B4DQI4;F8W9U3	TRUE	FALSE	TRUE	+	not significant	FALSE	0.983286	1.78683e-05	0.00115956	VZV-15 VZV-21 VZV-28 VZV-33 VZV-34 VZV-35 VZV-58 VZV-6 VZV-60.2 VZV-66.2	4	38	4	38	5
6195	ORF 14	INTS4	Integrator complex subunit 4	Q96HW7	TRUE	FALSE	TRUE	+	not significant	FALSE	0.516447	1.78683e-05	0.00115956	VZV-16 VZV-33 VZV-34 VZV-35 VZV-40 VZV-58 VZV-6 VZV-60.2 VZV-66.2 VZV-68	4	38	4	38	41
6184	ORF 14	ERO1L	ERO1-like protein alpha	Q96HE7	TRUE	FALSE	TRUE	+	not significant	FALSE	0.544097	1.78683e-05	0.00115956	VZV-16 VZV-21 VZV-28 VZV-33 VZV-34 VZV-35 VZV-40 VZV-58 VZV-66.2 VZV-9A	4	38	4	38	26
6028	ORF 14	LRRC59	Leucine-rich repeat-containing protein 59	Q96AG4	TRUE	FALSE	TRUE	+	not significant	FALSE	0.628118	1.97492e-05	0.00115956	VZV-16 VZV-21 VZV-28 VZV-33 VZV-34 VZV-35 VZV-58 VZV-6 VZV-66.2 VZV-68	4	37	4	37	21
6026	ORF 14	TTC17	Tetratricopeptide repeat protein 17	Q96AE7	TRUE	FALSE	TRUE	+	#N/A	#N/A	0.912937	1.78683e-05	0.00115956	VZV-16 VZV-33 VZV-34 VZV-35 VZV-40 VZV-58 VZV-60.2 VZV-66.2 VZV-68 VZV-9A	4	38	4	36	8
5963	ORF 14	GLG1	Golgi apparatus protein 1	Q92896	TRUE	FALSE	TRUE	+	not significant	FALSE	0.548652	1.97492e-05	0.00115956	VZV-15 VZV-16 VZV-33 VZV-34 VZV-35 VZV-40 VZV-58 VZV-6 VZV-66.2 VZV-68	4	37	4	37	33
5835	ORF 14	TFB1M	Dimethyladenosine transferase 1, mitochondrial	Q8WVM0	TRUE	FALSE	TRUE	+	not significant	FALSE	0.777454	1.78683e-05	0.00115956	VZV-16 VZV-21 VZV-33 VZV-34 VZV-35 VZV-58 VZV-6 VZV-66.2 VZV-68 VZV-9A	4	38	4	38	18
5761	ORF 14	GPT2	Alanine aminotransferase 2	Q8TD30	TRUE	FALSE	TRUE	+	not significant	FALSE	0.542704	1.97492e-05	0.00115956	VZV-16 VZV-21 VZV-28 VZV-34 VZV-35 VZV-58 VZV-6 VZV-60.2 VZV-66.2 VZV-68	4	37	4	37	19
5748	ORF 14	LRRC20	Leucine-rich repeat-containing protein 20	Q8TCA0;X6RK58;A0A0A0MS58	TRUE	TRUE	TRUE	+	not significant	FALSE	1.34456	1.97492e-05	0.00115956	VZV-16 VZV-21 VZV-28 VZV-33 VZV-34 VZV-35 VZV-58 VZV-66.2 VZV-68 VZV-9A	4	37	4	37	10
5622	ORF 14	XXYLT1	Xyloside xylosyltransferase 1	Q8NBI6;A0A140T9D0	TRUE	TRUE	TRUE	+	not significant	FALSE	1.24475	1.62061e-05	0.00115956	VZV-21 VZV-33 VZV-34 VZV-35 VZV-40 VZV-58 VZV-6 VZV-60.2 VZV-66.2 VZV-68	4	39	4	23	12
5369	ORF 14	NDUFA11	NADH dehydrogenase [ubiquinone] 1 alpha subcomplex subunit 11	Q86Y39	TRUE	FALSE	TRUE	+	not significant	FALSE	0.992303	1.78683e-05	0.00115956	VZV-15 VZV-33 VZV-34 VZV-35 VZV-40 VZV-58 VZV-60.2 VZV-66.2 VZV-68 VZV-9A	4	38	4	38	5
4485	ORF 14	RAB35	Ras-related protein Rab-35	Q15286;F5H157	TRUE	FALSE	TRUE	+	not significant	FALSE	0.810853	1.97492e-05	0.00115956	VZV-16 VZV-21 VZV-28 VZV-33 VZV-40 VZV-58 VZV-60.2 VZV-66.2 VZV-68 VZV-9A	4	37	4	37	11
4460	ORF 14	PDIA6	Protein disulfide-isomerase A6	Q15084	TRUE	FALSE	TRUE	+	not significant	FALSE	0.559783	1.97492e-05	0.00115956	VZV-16 VZV-21 VZV-28 VZV-33 VZV-34 VZV-35 VZV-40 VZV-58 VZV-68 VZV-9A	4	37	4	37	23
4348	ORF 14	MLEC	Malectin	Q14165;F5H1S8;H0YG07	TRUE	FALSE	TRUE	+	not significant	FALSE	0.700071	1.97492e-05	0.00115956	VZV-16 VZV-21 VZV-28 VZV-33 VZV-35 VZV-40 VZV-58 VZV-60.2 VZV-68 VZV-9A	4	37	4	37	15
4324	ORF 14	EXOSC2	Exosome complex component RRP4	Q13868;A3KFL2;A3KFL5;A3KFL1	TRUE	FALSE	TRUE	+	not significant	FALSE	0.554915	1.97492e-05	0.00115956	VZV-16 VZV-21 VZV-28 VZV-33 VZV-34 VZV-40 VZV-58 VZV-6 VZV-66.2 VZV-68	4	37	4	37	19
4220	ORF 14	TARDBP;TDP43	TAR DNA-binding protein 43	Q13148;A0A087WYY0;A0A087X260;G3V162;B1AKP7;A0A0A0N0M3;K7EN94;A0A087WV68;K7EJM5;A0A087WXQ5;A0A087WXV3	TRUE	FALSE	TRUE	-	#N/A	#N/A	-0.624647	1.97492e-05	0.00115956	VZV-15 VZV-16 VZV-21 VZV-28 VZV-34 VZV-35 VZV-58 VZV-6 VZV-60.2 VZV-66.2	4	37	4	37	16
4210	ORF 14	PDIA2	Protein disulfide-isomerase A2	Q13087	TRUE	FALSE	TRUE	+	not significant	FALSE	0.598511	1.78683e-05	0.00115956	VZV-16 VZV-21 VZV-33 VZV-34 VZV-58 VZV-6 VZV-60.2 VZV-66.2 VZV-68 VZV-9A	4	38	4	38	28
4113	ORF 14	LRP1	Prolow-density lipoprotein receptor-related protein 1;Low-density lipoprotein receptor-related protein 1 85 kDa subunit;Low-density lipoprotein receptor-related protein 1 515 kDa subunit;Low-density lipoprotein receptor-related protein 1 intracellular domain	Q07954	TRUE	TRUE	TRUE	+	not significant	FALSE	1.84155	1.97492e-05	0.00115956	VZV-15 VZV-16 VZV-21 VZV-33 VZV-34 VZV-35 VZV-40 VZV-58 VZV-66.2 VZV-68	4	37	4	34	33
4054	ORF 14	PLOD1	Procollagen-lysine,2-oxoglutarate 5-dioxygenase 1	Q02809	TRUE	FALSE	TRUE	+	not significant	FALSE	0.697856	1.78683e-05	0.00115956	VZV-16 VZV-21 VZV-33 VZV-34 VZV-35 VZV-58 VZV-6 VZV-66.2 VZV-68 VZV-9A	4	38	4	38	34
3868	ORF 14	ARF6	ADP-ribosylation factor 6	P62330	TRUE	FALSE	TRUE	+	up-regulated	TRUE	0.918769	1.78683e-05	0.00115956	VZV-21 VZV-28 VZV-33 VZV-35 VZV-40 VZV-58 VZV-6 VZV-60.2 VZV-68 VZV-9A	4	38	4	38	6
3678	ORF 14	CTSC	Dipeptidyl peptidase 1;Dipeptidyl peptidase 1 exclusion domain chain;Dipeptidyl peptidase 1 heavy chain;Dipeptidyl peptidase 1 light chain	P53634	TRUE	FALSE	TRUE	+	not significant	FALSE	0.546277	1.62061e-05	0.00115956	VZV-28 VZV-33 VZV-34 VZV-35 VZV-40 VZV-58 VZV-6 VZV-60.2 VZV-66.2 VZV-9A	4	39	4	39	15
3633	ORF 14	NDUFA8	NADH dehydrogenase [ubiquinone] 1 alpha subcomplex subunit 8	P51970	TRUE	FALSE	TRUE	+	not significant	FALSE	0.773092	1.97492e-05	0.00115956	VZV-15 VZV-16 VZV-21 VZV-28 VZV-34 VZV-35 VZV-40 VZV-58 VZV-66.2 VZV-9A	4	37	4	37	11
3618	ORF 14	SGSH	N-sulphoglucosamine sulphohydrolase	P51688	TRUE	FALSE	TRUE	+	not significant	FALSE	0.921457	1.78683e-05	0.00115956	VZV-16 VZV-21 VZV-34 VZV-35 VZV-40 VZV-58 VZV-6 VZV-60.2 VZV-68 VZV-9A	4	38	3	19	9
3608	ORF 14	SSR4	Translocon-associated protein subunit delta	P51571;A6NLM8	TRUE	FALSE	TRUE	+	not significant	FALSE	0.933965	1.78683e-05	0.00115956	VZV-16 VZV-21 VZV-33 VZV-34 VZV-35 VZV-58 VZV-6 VZV-66.2 VZV-68 VZV-9A	4	38	4	38	7
3543	ORF 14	TMED10	Transmembrane emp24 domain-containing protein 10	P49755	TRUE	FALSE	TRUE	+	not significant	FALSE	0.538021	1.97492e-05	0.00115956	VZV-16 VZV-28 VZV-34 VZV-35 VZV-40 VZV-6 VZV-60.2 VZV-66.2 VZV-68 VZV-9A	4	37	4	37	12
3314	ORF 14	CTNNA1	Catenin alpha-1	P35221;G3XAM7	TRUE	FALSE	TRUE	+	not significant	FALSE	0.57117	1.78683e-05	0.00115956	VZV-16 VZV-21 VZV-33 VZV-34 VZV-35 VZV-40 VZV-58 VZV-6 VZV-66.2 VZV-68	4	38	4	38	53
3241	ORF 14	PRDX3	Thioredoxin-dependent peroxide reductase, mitochondrial	P30048	TRUE	FALSE	TRUE	+	not significant	FALSE	0.579468	1.97492e-05	0.00115956	VZV-16 VZV-21 VZV-28 VZV-33 VZV-34 VZV-35 VZV-58 VZV-6 VZV-66.2 VZV-68	4	37	4	37	13
3235	ORF 14	ALDH4A1	Delta-1-pyrroline-5-carboxylate dehydrogenase, mitochondrial	P30038	TRUE	FALSE	TRUE	+	not significant	FALSE	0.733269	1.78683e-05	0.00115956	VZV-16 VZV-21 VZV-28 VZV-33 VZV-34 VZV-35 VZV-58 VZV-60.2 VZV-66.2 VZV-9A	4	38	4	38	19
3223	ORF 14	SHC1	SHC-transforming protein 1	P29353;X6R6D0;H0Y539	TRUE	FALSE	TRUE	+	not significant	FALSE	0.942538	1.78683e-05	0.00115956	VZV-21 VZV-28 VZV-33 VZV-34 VZV-35 VZV-40 VZV-58 VZV-6 VZV-60.2 VZV-68	4	38	4	38	17
3208	ORF 14	ABCD3	ATP-binding cassette sub-family D member 3	P28288	TRUE	FALSE	TRUE	+	not significant	FALSE	0.708154	1.97492e-05	0.00115956	VZV-16 VZV-21 VZV-28 VZV-33 VZV-35 VZV-40 VZV-60.2 VZV-66.2 VZV-68 VZV-9A	4	37	4	37	20
3105	ORF 14	TGM2	Protein-glutamine gamma-glutamyltransferase 2	P21980	TRUE	TRUE	TRUE	+	#N/A	#N/A	2.90402	1.97492e-05	0.00115956	VZV-15 VZV-16 VZV-21 VZV-34 VZV-35 VZV-40 VZV-58 VZV-6 VZV-60.2 VZV-68	4	37	4	30	20
3098	ORF 14	NT5E	5-nucleotidase	P21589	TRUE	TRUE	TRUE	+	#N/A	#N/A	1.84933	1.97492e-05	0.00115956	VZV-15 VZV-16 VZV-21 VZV-33 VZV-34 VZV-35 VZV-40 VZV-58 VZV-60.2 VZV-68	4	37	4	36	15
3092	ORF 14	ATP6V1C1	V-type proton ATPase subunit C 1	P21283;E7EV59	TRUE	FALSE	TRUE	+	not significant	FALSE	0.771509	1.78683e-05	0.00115956	VZV-16 VZV-21 VZV-33 VZV-34 VZV-35 VZV-58 VZV-60.2 VZV-66.2 VZV-68 VZV-9A	4	38	4	38	23
3043	ORF 14	VCL	Vinculin	P18206	TRUE	FALSE	TRUE	+	not significant	FALSE	0.59184	1.97492e-05	0.00115956	VZV-15 VZV-16 VZV-21 VZV-34 VZV-35 VZV-40 VZV-58 VZV-6 VZV-60.2 VZV-68	4	37	4	37	62
3028	ORF 14	GAP43	Neuromodulin	P17677	TRUE	FALSE	TRUE	-	down-regulated	TRUE	-0.82034	1.78683e-05	0.00115956	VZV-16 VZV-21 VZV-28 VZV-33 VZV-34 VZV-35 VZV-40 VZV-6 VZV-60.2 VZV-66.2	4	38	4	38	23
3000	ORF 14	POR	NADPH--cytochrome P450 reductase	P16435;H0Y4R2;E7EMD0	TRUE	FALSE	TRUE	+	not significant	FALSE	0.548235	1.97492e-05	0.00115956	VZV-15 VZV-16 VZV-21 VZV-33 VZV-34 VZV-40 VZV-58 VZV-60.2 VZV-68 VZV-9A	4	37	4	37	26
2971	ORF 14	GLUL	Glutamine synthetase	P15104	TRUE	FALSE	TRUE	+	not significant	FALSE	0.945953	1.78683e-05	0.00115956	VZV-15 VZV-21 VZV-33 VZV-34 VZV-40 VZV-58 VZV-60.2 VZV-66.2 VZV-68 VZV-9A	4	38	4	38	18
2940	ORF 14	PDIA4	Protein disulfide-isomerase A4	P13667	TRUE	FALSE	TRUE	+	not significant	FALSE	0.520288	1.62061e-05	0.00115956	VZV-16 VZV-21 VZV-33 VZV-34 VZV-35 VZV-40 VZV-58 VZV-6 VZV-60.2 VZV-66.2	4	39	4	39	49
2936	ORF 14	SCG2	Secretogranin-2;Secretoneurin;Manserin	P13521	TRUE	FALSE	TRUE	-	down-regulated	TRUE	-0.805478	1.97492e-05	0.00115956	VZV-15 VZV-16 VZV-21 VZV-33 VZV-34 VZV-35 VZV-40 VZV-60.2 VZV-66.2 VZV-68	4	37	4	37	20
2822	ORF 14	LGALS1	Galectin-1	P09382	TRUE	FALSE	TRUE	+	not significant	FALSE	0.616405	1.97492e-05	0.00115956	VZV-15 VZV-16 VZV-21 VZV-34 VZV-35 VZV-40 VZV-58 VZV-6 VZV-68 VZV-9A	4	37	4	37	12
2820	ORF 14	DBH	Dopamine beta-hydroxylase;Soluble dopamine beta-hydroxylase	P09172	TRUE	FALSE	TRUE	+	not significant	FALSE	0.684706	1.97492e-05	0.00115956	VZV-16 VZV-28 VZV-34 VZV-40 VZV-58 VZV-6 VZV-60.2 VZV-66.2 VZV-68 VZV-9A	4	37	4	36	13
2815	ORF 14	ANXA5	Annexin A5;Annexin	P08758;D6RBL5;E9PHT9;D6RBE9	TRUE	FALSE	TRUE	+	not significant	FALSE	0.617024	1.97492e-05	0.00115956	VZV-15 VZV-16 VZV-21 VZV-34 VZV-35 VZV-40 VZV-58 VZV-6 VZV-60.2 VZV-68	4	37	4	37	29
2781	ORF 14	PSAP	Prosaposin;Saposin-A;Saposin-B-Val;Saposin-B;Saposin-C;Saposin-D	P07602;C9JIZ6	TRUE	FALSE	TRUE	+	down-regulated	FALSE	0.647573	1.97492e-05	0.00115956	VZV-16 VZV-21 VZV-28 VZV-33 VZV-34 VZV-35 VZV-58 VZV-66.2 VZV-68 VZV-9A	4	37	4	37	26
2767	ORF 14	SERPINE2	Glia-derived nexin	P07093	TRUE	TRUE	TRUE	+	down-regulated	FALSE	2.10861	1.97492e-05	0.00115956	VZV-16 VZV-21 VZV-28 VZV-33 VZV-35 VZV-40 VZV-58 VZV-66.2 VZV-68 VZV-9A	4	37	4	31	9
2762	ORF 14	PYGL	Glycogen phosphorylase, liver form;Alpha-1,4 glucan phosphorylase	P06737;E9PK47	TRUE	TRUE	TRUE	+	not significant	FALSE	1.2306	1.97492e-05	0.00115956	VZV-15 VZV-16 VZV-21 VZV-28 VZV-33 VZV-34 VZV-35 VZV-58 VZV-6 VZV-60.2	4	37	4	24	16
2746	ORF 14	ITGB1	Integrin beta-1	P05556	TRUE	FALSE	TRUE	+	down-regulated	FALSE	0.752691	1.78683e-05	0.00115956	VZV-16 VZV-21 VZV-33 VZV-34 VZV-35 VZV-40 VZV-58 VZV-6 VZV-68 VZV-9A	4	38	4	38	29
2627	ORF 14	BAG2	BAG family molecular chaperone regulator 2	O95816	TRUE	FALSE	TRUE	+	not significant	FALSE	0.750463	1.78683e-05	0.00115956	VZV-16 VZV-21 VZV-33 VZV-34 VZV-35 VZV-40 VZV-58 VZV-6 VZV-68 VZV-9A	4	38	4	38	13
2573	ORF 14	FKBP9	Peptidyl-prolyl cis-trans isomerase FKBP9	O95302	TRUE	FALSE	TRUE	+	down-regulated	FALSE	0.925856	1.97492e-05	0.00115956	VZV-16 VZV-21 VZV-28 VZV-33 VZV-34 VZV-35 VZV-40 VZV-58 VZV-68 VZV-9A	4	37	4	37	15
2447	ORF 14	NPM3	Nucleoplasmin-3	O75607	TRUE	FALSE	TRUE	+	not significant	FALSE	0.602486	1.62061e-05	0.00115956	VZV-21 VZV-34 VZV-35 VZV-40 VZV-58 VZV-6 VZV-60.2 VZV-66.2 VZV-68 VZV-9A	4	39	4	39	7
2327	ORF 14	PLOD3	Procollagen-lysine,2-oxoglutarate 5-dioxygenase 3	O60568;H7C2V1	TRUE	FALSE	TRUE	+	not significant	FALSE	0.742087	1.97492e-05	0.00115956	VZV-16 VZV-21 VZV-28 VZV-33 VZV-34 VZV-35 VZV-40 VZV-6 VZV-66.2 VZV-68	4	37	4	37	34
2144	ORF 14	KIAA0391	Mitochondrial ribonuclease P protein 3	O15091	TRUE	FALSE	TRUE	+	not significant	FALSE	0.936391	1.78683e-05	0.00115956	VZV-16 VZV-21 VZV-28 VZV-33 VZV-34 VZV-35 VZV-58 VZV-60.2 VZV-66.2 VZV-9A	4	38	4	38	23
2099	ORF 14	PHOX2A	Paired mesoderm homeobox protein 2A	O14813	TRUE	FALSE	TRUE	-	down-regulated	TRUE	-0.74272	1.97492e-05	0.00115956	VZV-15 VZV-16 VZV-21 VZV-34 VZV-35 VZV-40 VZV-58 VZV-6 VZV-68 VZV-9A	4	37	4	37	12
1872	ORF 14	LIMD2	LIM domain-containing protein 2	J3QQM5;Q9BT23;J3QL69;J3KRR0	TRUE	TRUE	TRUE	-	not significant	FALSE	-1.84525	1.78683e-05	0.00115956	VZV-16 VZV-21 VZV-33 VZV-34 VZV-35 VZV-40 VZV-58 VZV-6 VZV-66.2 VZV-68	4	38	4	38	4
1363	ORF 14	CADPS	Calcium-dependent secretion activator 1	F1T0E5;Q9ULU8	TRUE	TRUE	TRUE	+	#N/A	#N/A	1.30082	1.97492e-05	0.00115956	VZV-15 VZV-21 VZV-28 VZV-33 VZV-35 VZV-40 VZV-58 VZV-60.2 VZV-68 VZV-9A	4	37	4	8	13
1139	ORF 14	SIL1	Nucleotide exchange factor SIL1	Q9H173;D6REA1	TRUE	TRUE	TRUE	+	not significant	FALSE	1.01752	1.97492e-05	0.00115956	VZV-16 VZV-21 VZV-28 VZV-33 VZV-34 VZV-35 VZV-40 VZV-58 VZV-66.2 VZV-68	4	37	4	29	7
974	ORF 14	ARVCF	Armadillo repeat protein deleted in velo-cardio-facial syndrome	C9JJX6;E9PDC3;O00192	TRUE	FALSE	TRUE	+	not significant	FALSE	0.838103	1.97492e-05	0.00115956	VZV-16 VZV-21 VZV-28 VZV-33 VZV-34 VZV-40 VZV-58 VZV-66.2 VZV-68 VZV-9A	4	37	4	37	24
937	ORF 14	IGF1R	Tyrosine-protein kinase receptor;Insulin-like growth factor 1 receptor;Insulin-like growth factor 1 receptor alpha chain;Insulin-like growth factor 1 receptor beta chain	C9J5X1;P08069	TRUE	FALSE	TRUE	+	down-regulated	FALSE	0.818106	1.97492e-05	0.00115956	VZV-16 VZV-28 VZV-33 VZV-34 VZV-35 VZV-40 VZV-6 VZV-66.2 VZV-68 VZV-9A	4	37	4	36	31
707	ORF 14	VWA8	von Willebrand factor A domain-containing protein 8	A3KMH1	TRUE	FALSE	TRUE	+	not significant	FALSE	0.701198	1.97492e-05	0.00115956	VZV-16 VZV-21 VZV-28 VZV-33 VZV-34 VZV-40 VZV-58 VZV-66.2 VZV-68 VZV-9A	4	37	4	37	52
379	ORF 14	PHRF1	PHD and RING finger domain-containing protein 1	E9PJ24;B7ZM65;F8WEF5;A0A0J9YYB5;A0A0J9YWD5;Q9P1Y6;A0A0J9YX88	TRUE	FALSE	TRUE	+	not significant	FALSE	0.743955	1.78683e-05	0.00115956	VZV-21 VZV-28 VZV-33 VZV-34 VZV-35 VZV-58 VZV-6 VZV-66.2 VZV-68 VZV-9A	4	38	4	31	14
248	ORF 14	ACE	Angiotensin-converting enzyme;Angiotensin-converting enzyme, soluble form	A0A0A0MSN4;P12821;F6X3S4	TRUE	TRUE	TRUE	+	#N/A	#N/A	2.1166	1.78683e-05	0.00115956	VZV-16 VZV-21 VZV-33 VZV-34 VZV-35 VZV-40 VZV-58 VZV-6 VZV-60.2 VZV-68	4	38	4	30	21
234	ORF 14	GSN	Gelsolin	A0A0A0MS51;A0A0A0MT01;P06396	TRUE	TRUE	TRUE	+	#N/A	#N/A	1.09539	1.97492e-05	0.00115956	VZV-15 VZV-16 VZV-33 VZV-34 VZV-35 VZV-40 VZV-58 VZV-6 VZV-60.2 VZV-68	4	37	4	34	9
120	ORF 14	UGP2	UTP--glucose-1-phosphate uridylyltransferase	A0A087WYS1;E7EUC7;Q16851	TRUE	FALSE	TRUE	+	not significant	FALSE	0.792994	1.97492e-05	0.00115956	VZV-15 VZV-16 VZV-21 VZV-34 VZV-35 VZV-40 VZV-6 VZV-60.2 VZV-66.2 VZV-68	4	37	4	37	27
3468	ORF 14	RPS10	40S ribosomal protein S10	P46783	TRUE	FALSE	FALSE	-	not significant	FALSE	-0.712985	1.97492e-05	0.00115956	VZV-16 VZV-21 VZV-28 VZV-33 VZV-34 VZV-35 VZV-40 VZV-58 VZV-6 VZV-68	4	37	4	37	2
3139	ORF 14	NFYA	Nuclear transcription factor Y subunit alpha	P23511	TRUE	TRUE	FALSE	-	not significant	FALSE	-1.10999	1.97492e-05	0.00115956	VZV-16 VZV-28 VZV-34 VZV-40 VZV-58 VZV-6 VZV-60.2 VZV-66.2 VZV-68 VZV-9A	4	37	4	37	2
687	ORF 14	TMEM223	Transmembrane protein 223	A0PJW6	TRUE	TRUE	FALSE	+	not significant	FALSE	1.23169	1.62061e-05	0.00115956	VZV-21 VZV-33 VZV-34 VZV-35 VZV-40 VZV-6 VZV-60.2 VZV-66.2 VZV-68 VZV-9A	4	39	1	15	4
7494	ORF 14	NAGK	N-acetyl-D-glucosamine kinase	Q9UJ70;H7C3G9;C9JEV6;H7C286	TRUE	FALSE	TRUE	+	not significant	FALSE	0.506545	2.18842e-05	0.00120348	VZV-15 VZV-16 VZV-21 VZV-28 VZV-33 VZV-35 VZV-40 VZV-58 VZV-60.2 VZV-68	4	36	4	36	15
6803	ORF 14	TAOK3	Serine/threonine-protein kinase TAO3	Q9H2K8;G3V1Q8	TRUE	TRUE	TRUE	+	not significant	FALSE	1.02161	2.18842e-05	0.00120348	VZV-15 VZV-16 VZV-21 VZV-28 VZV-34 VZV-35 VZV-40 VZV-6 VZV-66.2 VZV-68	4	36	4	36	21
5775	ORF 14	MICAL1	Protein-methionine sulfoxide oxidase MICAL1	Q8TDZ2	TRUE	FALSE	TRUE	+	not significant	FALSE	0.667058	2.18842e-05	0.00120348	VZV-15 VZV-16 VZV-28 VZV-33 VZV-35 VZV-40 VZV-58 VZV-60.2 VZV-68 VZV-9A	4	36	4	35	27
4893	ORF 14	VPS53	Vacuolar protein sorting-associated protein 53 homolog	Q5VIR6;F6VX93;E7EVT8	TRUE	FALSE	TRUE	+	not significant	FALSE	0.70139	2.18842e-05	0.00120348	VZV-15 VZV-16 VZV-21 VZV-28 VZV-33 VZV-35 VZV-40 VZV-60.2 VZV-66.2 VZV-68	4	36	4	36	19
2772	ORF 14	NEFL	Neurofilament light polypeptide	P07196	TRUE	FALSE	TRUE	-	not significant	FALSE	-0.527009	2.18842e-05	0.00120348	VZV-15 VZV-16 VZV-21 VZV-28 VZV-34 VZV-35 VZV-40 VZV-58 VZV-66.2 VZV-68	4	36	4	36	37
7559	ORF 14	RAB23	Ras-related protein Rab-23	Q9ULC3	TRUE	FALSE	TRUE	+	not significant	FALSE	0.801763	3.94984e-05	0.00155779	VZV-15 VZV-28 VZV-33 VZV-34 VZV-35 VZV-40 VZV-58 VZV-66.2 VZV-68 VZV-9A	4	37	3	32	10
7384	ORF 14	MRC2	C-type mannose receptor 2	Q9UBG0	TRUE	TRUE	TRUE	+	not significant	FALSE	1.41568	3.57366e-05	0.00155779	VZV-16 VZV-28 VZV-34 VZV-35 VZV-40 VZV-58 VZV-6 VZV-60.2 VZV-66.2 VZV-9A	4	38	4	17	6
7352	ORF 14	ARMCX1	Armadillo repeat-containing X-linked protein 1	Q9P291	TRUE	FALSE	TRUE	+	down-regulated	FALSE	0.703453	3.94984e-05	0.00155779	VZV-15 VZV-16 VZV-33 VZV-34 VZV-35 VZV-40 VZV-60.2 VZV-66.2 VZV-68 VZV-9A	4	37	4	37	10
6929	ORF 14	ACTR5	Actin-related protein 5	Q9H9F9	TRUE	FALSE	TRUE	+	not significant	FALSE	0.67855	3.57366e-05	0.00155779	VZV-16 VZV-21 VZV-33 VZV-34 VZV-40 VZV-58 VZV-6 VZV-60.2 VZV-66.2 VZV-68	4	38	4	36	13
6890	ORF 14	SCAF1	Splicing factor, arginine/serine-rich 19	Q9H7N4	TRUE	FALSE	TRUE	+	not significant	FALSE	0.605977	3.57366e-05	0.00155779	VZV-16 VZV-33 VZV-34 VZV-35 VZV-40 VZV-58 VZV-6 VZV-60.2 VZV-68 VZV-9A	4	38	4	37	17
6833	ORF 14	POFUT1	GDP-fucose protein O-fucosyltransferase 1	Q9H488	TRUE	FALSE	TRUE	+	not significant	FALSE	0.501748	3.94984e-05	0.00155779	VZV-16 VZV-21 VZV-28 VZV-33 VZV-35 VZV-58 VZV-6 VZV-60.2 VZV-68 VZV-9A	4	37	4	37	18
6746	ORF 14	NAT10	N-acetyltransferase 10	Q9H0A0;A0A087WV29	TRUE	FALSE	TRUE	+	not significant	FALSE	0.515151	3.57366e-05	0.00155779	VZV-16 VZV-21 VZV-33 VZV-34 VZV-58 VZV-6 VZV-60.2 VZV-66.2 VZV-68 VZV-9A	4	38	4	38	55
6691	ORF 14	UBL5	Ubiquitin-like protein 5	Q9BZL1	TRUE	TRUE	TRUE	-	not significant	FALSE	-2.24032	3.57366e-05	0.00155779	VZV-15 VZV-16 VZV-21 VZV-34 VZV-35 VZV-40 VZV-58 VZV-6 VZV-60.2 VZV-66.2	4	38	4	35	5
6299	ORF 14	QKI	Protein quaking	Q96PU8;H0YG47	TRUE	FALSE	TRUE	+	not significant	FALSE	0.50192	3.94984e-05	0.00155779	VZV-16 VZV-21 VZV-28 VZV-34 VZV-35 VZV-40 VZV-6 VZV-60.2 VZV-68 VZV-9A	4	37	4	37	12
6035	ORF 14	FKBP10	Peptidyl-prolyl cis-trans isomerase FKBP10	Q96AY3;H0Y827	TRUE	FALSE	TRUE	+	not significant	FALSE	0.749352	3.57366e-05	0.00155779	VZV-16 VZV-21 VZV-33 VZV-34 VZV-35 VZV-40 VZV-58 VZV-6 VZV-66.2 VZV-68	4	38	4	38	33
5948	ORF 14	LEPREL4;P3H4	Synaptonemal complex protein SC65	Q92791;K7ERA3	TRUE	TRUE	TRUE	+	not significant	FALSE	1.11442	3.94984e-05	0.00155779	VZV-16 VZV-21 VZV-28 VZV-33 VZV-34 VZV-35 VZV-40 VZV-60.2 VZV-66.2 VZV-68	4	37	4	36	10
4975	ORF 14	PTRHD1	Putative peptidyl-tRNA hydrolase PTRHD1	Q6GMV3	TRUE	FALSE	TRUE	-	not significant	FALSE	-0.616693	3.94984e-05	0.00155779	VZV-16 VZV-21 VZV-28 VZV-33 VZV-34 VZV-35 VZV-58 VZV-6 VZV-66.2 VZV-68	4	37	4	37	6
4313	ORF 14	MOGS	Mannosyl-oligosaccharide glucosidase	Q13724;A0A3B3IRK6;A0A3B3IRW2	TRUE	FALSE	TRUE	+	not significant	FALSE	0.501487	3.94984e-05	0.00155779	VZV-16 VZV-21 VZV-28 VZV-33 VZV-34 VZV-35 VZV-58 VZV-6 VZV-66.2 VZV-68	4	37	4	37	34
4234	ORF 14	DNAJC3	DnaJ homolog subfamily C member 3	Q13217	TRUE	FALSE	TRUE	+	not significant	FALSE	0.698084	3.94984e-05	0.00155779	VZV-16 VZV-21 VZV-28 VZV-33 VZV-34 VZV-35 VZV-40 VZV-58 VZV-66.2 VZV-68	4	37	4	37	19
3869	ORF 14	TBPL1	TATA box-binding protein-like protein 1	P62380;Q7Z6U2;Q7Z6U1	TRUE	TRUE	TRUE	-	not significant	FALSE	-1.40679	3.57366e-05	0.00155779	VZV-21 VZV-28 VZV-33 VZV-35 VZV-58 VZV-6 VZV-60.2 VZV-66.2 VZV-68 VZV-9A	4	38	2	37	9
3741	ORF 14	ITGA1	Integrin alpha-1	P56199	TRUE	FALSE	TRUE	+	not significant	FALSE	0.810005	3.57366e-05	0.00155779	VZV-21 VZV-28 VZV-33 VZV-34 VZV-35 VZV-40 VZV-58 VZV-6 VZV-66.2 VZV-68	4	38	4	36	24
3352	ORF 14	CPOX	Oxygen-dependent coproporphyrinogen-III oxidase, mitochondrial	P36551	TRUE	FALSE	TRUE	+	not significant	FALSE	0.655603	3.94984e-05	0.00155779	VZV-16 VZV-21 VZV-28 VZV-34 VZV-35 VZV-40 VZV-58 VZV-66.2 VZV-68 VZV-9A	4	37	4	37	19
3281	ORF 14	S100A11	Protein S100-A11;Protein S100-A11, N-terminally processed	P31949	TRUE	FALSE	TRUE	+	not significant	FALSE	0.906044	3.57366e-05	0.00155779	VZV-16 VZV-21 VZV-33 VZV-34 VZV-35 VZV-40 VZV-58 VZV-6 VZV-60.2 VZV-68	4	38	4	38	7
3087	ORF 14	IMPDH1	Inosine-5-monophosphate dehydrogenase 1;Inosine-5-monophosphate dehydrogenase	P20839;A0A3B3IRL5;C9J381;C9K0R9	TRUE	FALSE	TRUE	+	not significant	FALSE	0.563191	3.94984e-05	0.00155779	VZV-16 VZV-21 VZV-28 VZV-34 VZV-35 VZV-40 VZV-6 VZV-60.2 VZV-68 VZV-9A	4	37	4	37	20
2969	ORF 14	JUP	Junction plakoglobin	P14923	TRUE	FALSE	TRUE	+	not significant	FALSE	0.615944	3.57366e-05	0.00155779	VZV-16 VZV-21 VZV-33 VZV-34 VZV-35 VZV-40 VZV-58 VZV-6 VZV-66.2 VZV-68	4	38	4	38	37
2944	ORF 14	PLS3	Plastin-3	P13797;A0A0A0MSQ0	TRUE	TRUE	TRUE	+	not significant	FALSE	1.08084	3.94984e-05	0.00155779	VZV-15 VZV-16 VZV-21 VZV-33 VZV-34 VZV-35 VZV-58 VZV-6 VZV-60.2 VZV-68	4	37	4	37	30
2904	ORF 14	G6PD	Glucose-6-phosphate 1-dehydrogenase	P11413;E9PD92	TRUE	FALSE	TRUE	+	not significant	FALSE	0.532096	3.94984e-05	0.00155779	VZV-15 VZV-16 VZV-21 VZV-34 VZV-35 VZV-40 VZV-58 VZV-6 VZV-60.2 VZV-68	4	37	4	37	38
2885	ORF 14	LAMC1	Laminin subunit gamma-1	P11047	TRUE	TRUE	TRUE	+	not significant	FALSE	1.06969	3.57366e-05	0.00155779	VZV-16 VZV-21 VZV-33 VZV-34 VZV-35 VZV-40 VZV-58 VZV-6 VZV-66.2 VZV-68	4	38	4	38	38
2827	ORF 14	SPARC	SPARC	P09486;F5GY03;E5RK62	TRUE	TRUE	TRUE	+	down-regulated	FALSE	1.60921	3.94984e-05	0.00155779	VZV-15 VZV-16 VZV-21 VZV-33 VZV-34 VZV-35 VZV-40 VZV-58 VZV-66.2 VZV-68	4	37	4	32	6
2788	ORF 14	CTSB	Cathepsin B;Cathepsin B light chain;Cathepsin B heavy chain	P07858	TRUE	FALSE	TRUE	+	down-regulated	FALSE	0.581597	3.94984e-05	0.00155779	VZV-16 VZV-28 VZV-34 VZV-35 VZV-40 VZV-6 VZV-60.2 VZV-66.2 VZV-68 VZV-9A	4	37	4	37	10
2707	ORF 14	ANXA1	Annexin A1	P04083	TRUE	TRUE	TRUE	+	#N/A	#N/A	3.78847	3.57366e-05	0.00155779	VZV-15 VZV-21 VZV-33 VZV-40 VZV-58 VZV-6 VZV-60.2 VZV-66.2 VZV-68 VZV-9A	4	38	4	7	11
2680	ORF 14	ASS1	Argininosuccinate synthase	P00966;Q5T6L6;Q5T6L5	TRUE	FALSE	TRUE	+	not significant	FALSE	0.972022	3.24123e-05	0.00155779	VZV-16 VZV-21 VZV-33 VZV-34 VZV-35 VZV-40 VZV-58 VZV-6 VZV-66.2 VZV-9A	4	39	4	39	25
2503	ORF 14	B3GAT3	Galactosylgalactosylxylosylprotein 3-beta-glucuronosyltransferase 3	O94766;G3V150	TRUE	FALSE	TRUE	+	not significant	FALSE	0.925852	3.57366e-05	0.00155779	VZV-16 VZV-21 VZV-33 VZV-34 VZV-40 VZV-58 VZV-6 VZV-60.2 VZV-66.2 VZV-68	4	38	4	32	10
2459	ORF 14	CRTAP	Cartilage-associated protein	O75718;C9JP16	TRUE	TRUE	TRUE	+	not significant	FALSE	1.29799	3.94984e-05	0.00155779	VZV-16 VZV-21 VZV-28 VZV-33 VZV-34 VZV-40 VZV-58 VZV-60.2 VZV-66.2 VZV-68	4	37	4	37	14
2425	ORF 14	LGR5	Leucine-rich repeat-containing G-protein coupled receptor 5	O75473	TRUE	TRUE	TRUE	+	#N/A	#N/A	1.08035	3.94984e-05	0.00155779	VZV-15 VZV-16 VZV-21 VZV-28 VZV-34 VZV-35 VZV-40 VZV-58 VZV-66.2 VZV-9A	4	37	4	23	8
2123	ORF 14	GAK	Cyclin-G-associated kinase	O14976	TRUE	FALSE	TRUE	+	not significant	FALSE	0.626887	3.94984e-05	0.00155779	VZV-16 VZV-21 VZV-28 VZV-34 VZV-35 VZV-40 VZV-58 VZV-66.2 VZV-68 VZV-9A	4	37	4	37	30
965	ORF 14	CYCS	Cytochrome c	C9JFR7;P99999	TRUE	FALSE	TRUE	+	not significant	FALSE	0.506447	3.94984e-05	0.00155779	VZV-16 VZV-28 VZV-34 VZV-40 VZV-58 VZV-6 VZV-60.2 VZV-66.2 VZV-68 VZV-9A	4	37	4	37	10
240	ORF 14	HADH	Hydroxyacyl-coenzyme A dehydrogenase, mitochondrial	A0A0A0MSE2;E9PF18;Q16836;A0A0D9SFP2;A0A1W2PQV5;A0A1W2PNM1;A0A1W2PQC2;A0A1W2PRT2	TRUE	FALSE	TRUE	+	not significant	FALSE	0.532174	3.57366e-05	0.00155779	VZV-16 VZV-21 VZV-33 VZV-34 VZV-58 VZV-6 VZV-60.2 VZV-66.2 VZV-68 VZV-9A	4	38	4	38	16
871	ORF 14	BRD8	NA	B5MCW3;H7C128;H7C179;H7C127	TRUE	FALSE	FALSE	+	not significant	FALSE	0.829957	3.94984e-05	0.00155779	VZV-15 VZV-16 VZV-34 VZV-35 VZV-40 VZV-58 VZV-6 VZV-60.2 VZV-66.2 VZV-68	4	37	1	35	19
7840	ORF 14	GTF3C3	General transcription factor 3C polypeptide 3	Q9Y5Q9;A0A494C1S7	TRUE	FALSE	TRUE	+	down-regulated	FALSE	0.825344	7.14732e-05	0.00227633	VZV-16 VZV-21 VZV-28 VZV-33 VZV-34 VZV-35 VZV-40 VZV-58 VZV-6 VZV-66.2	4	38	4	38	27
7454	ORF 14	CHORDC1	Cysteine and histidine-rich domain-containing protein 1	Q9UHD1;E9PPQ5	TRUE	FALSE	TRUE	-	not significant	FALSE	-0.614771	6.48246e-05	0.00227633	VZV-16 VZV-21 VZV-33 VZV-34 VZV-35 VZV-40 VZV-6 VZV-60.2 VZV-66.2 VZV-9A	4	39	4	39	21
7433	ORF 14	TES	Testin	Q9UGI8	TRUE	FALSE	TRUE	-	not significant	FALSE	-0.77063	7.14732e-05	0.00227633	VZV-28 VZV-33 VZV-34 VZV-35 VZV-40 VZV-6 VZV-60.2 VZV-66.2 VZV-68 VZV-9A	4	38	4	37	19
7408	ORF 14	SEL1L	Protein sel-1 homolog 1	Q9UBV2	TRUE	FALSE	TRUE	+	not significant	FALSE	0.548216	7.89967e-05	0.00227633	VZV-16 VZV-28 VZV-34 VZV-35 VZV-40 VZV-6 VZV-60.2 VZV-66.2 VZV-68 VZV-9A	4	37	4	36	14
7032	ORF 14	DCP1A	mRNA-decapping enzyme 1A	Q9NPI6	TRUE	FALSE	TRUE	+	not significant	FALSE	0.849094	6.48246e-05	0.00227633	VZV-16 VZV-21 VZV-33 VZV-34 VZV-35 VZV-40 VZV-58 VZV-6 VZV-60.2 VZV-9A	4	39	4	39	17
6813	ORF 14	CPVL	Probable serine carboxypeptidase CPVL	Q9H3G5;H7C0X5	TRUE	FALSE	TRUE	+	not significant	FALSE	0.557569	7.89967e-05	0.00227633	VZV-16 VZV-28 VZV-33 VZV-34 VZV-35 VZV-58 VZV-6 VZV-60.2 VZV-68 VZV-9A	4	37	4	37	17
6778	ORF 14	IRF2BPL	Interferon regulatory factor 2-binding protein-like	Q9H1B7	TRUE	FALSE	TRUE	+	up-regulated	TRUE	0.63755	7.14732e-05	0.00227633	VZV-16 VZV-21 VZV-33 VZV-34 VZV-35 VZV-40 VZV-58 VZV-60.2 VZV-68 VZV-9A	4	38	3	38	14
6626	ORF 14	COLEC11	Collectin-11	Q9BWP8	TRUE	FALSE	TRUE	+	down-regulated	FALSE	0.570031	7.89967e-05	0.00227633	VZV-16 VZV-21 VZV-28 VZV-33 VZV-34 VZV-40 VZV-6 VZV-60.2 VZV-68 VZV-9A	4	37	4	37	5
6273	ORF 14	GDAP1L1	Ganglioside-induced differentiation-associated protein 1-like 1	Q96MZ0;H0Y6A7;H0UIB3;Q5TE61;A0A087WWT8	TRUE	FALSE	TRUE	-	not significant	FALSE	-0.548594	7.89967e-05	0.00227633	VZV-15 VZV-16 VZV-21 VZV-34 VZV-35 VZV-40 VZV-58 VZV-6 VZV-68 VZV-9A	4	37	4	36	14
6230	ORF 14	L3MBTL3	Lethal(3)malignant brain tumor-like protein 3	Q96JM7	TRUE	TRUE	TRUE	+	not significant	FALSE	1.04059	6.48246e-05	0.00227633	VZV-21 VZV-28 VZV-33 VZV-34 VZV-40 VZV-58 VZV-6 VZV-60.2 VZV-66.2 VZV-9A	4	39	4	9	11
6139	ORF 14	EDC3	Enhancer of mRNA-decapping protein 3	Q96F86	TRUE	FALSE	TRUE	-	not significant	FALSE	-0.506081	7.89967e-05	0.00227633	VZV-16 VZV-21 VZV-28 VZV-34 VZV-35 VZV-40 VZV-58 VZV-6 VZV-66.2 VZV-68	4	37	4	37	22
6079	ORF 14	LRRC58	Leucine-rich repeat-containing protein 58	Q96CX6	TRUE	FALSE	TRUE	+	#N/A	#N/A	0.895793	7.89967e-05	0.00227633	VZV-15 VZV-16 VZV-21 VZV-33 VZV-34 VZV-35 VZV-40 VZV-58 VZV-60.2 VZV-68	4	37	4	10	9
6033	ORF 14	VPS33A	Vacuolar protein sorting-associated protein 33A	Q96AX1;A0A2R8YF87;H3BMM5	TRUE	FALSE	TRUE	+	not significant	FALSE	0.685362	7.89967e-05	0.00227633	VZV-16 VZV-21 VZV-28 VZV-33 VZV-34 VZV-35 VZV-40 VZV-60.2 VZV-68 VZV-9A	4	37	4	37	25
6029	ORF 14	PBXIP1	Pre-B-cell leukemia transcription factor-interacting protein 1	Q96AQ6	TRUE	TRUE	TRUE	+	not significant	FALSE	1.01704	7.14732e-05	0.00227633	VZV-16 VZV-21 VZV-33 VZV-34 VZV-35 VZV-40 VZV-58 VZV-6 VZV-68 VZV-9A	4	38	4	14	11
5802	ORF 14	SCFD2	Sec1 family domain-containing protein 2	Q8WU76;A0A087WUD7	TRUE	FALSE	TRUE	+	not significant	FALSE	0.5569	7.89967e-05	0.00227633	VZV-16 VZV-21 VZV-28 VZV-33 VZV-34 VZV-35 VZV-40 VZV-58 VZV-68 VZV-9A	4	37	4	37	17
5783	ORF 14	NUP210	Nuclear pore membrane glycoprotein 210	Q8TEM1	TRUE	FALSE	TRUE	+	not significant	FALSE	0.591801	7.89967e-05	0.00227633	VZV-16 VZV-21 VZV-28 VZV-33 VZV-34 VZV-35 VZV-58 VZV-6 VZV-66.2 VZV-68	4	37	4	37	46
5497	ORF 14	CEND1	Cell cycle exit and neuronal differentiation protein 1	Q8N111	TRUE	TRUE	TRUE	-	not significant	FALSE	-1.12495	7.14732e-05	0.00227633	VZV-16 VZV-21 VZV-33 VZV-34 VZV-35 VZV-40 VZV-6 VZV-60.2 VZV-68 VZV-9A	4	38	4	38	7
5416	ORF 14	FAM114A1	Protein NOXP20	Q8IWE2	TRUE	TRUE	TRUE	+	not significant	FALSE	1.06814	7.89967e-05	0.00227633	VZV-16 VZV-21 VZV-28 VZV-33 VZV-34 VZV-35 VZV-58 VZV-66.2 VZV-68 VZV-9A	4	37	4	24	11
5227	ORF 14	C16orf62	UPF0505 protein C16orf62	Q7Z3J2;E7EWW0;F5H7K1;C9J7I2;H3BV68;H3BVG8	TRUE	FALSE	TRUE	+	not significant	FALSE	0.592867	7.89967e-05	0.00227633	VZV-16 VZV-21 VZV-28 VZV-33 VZV-35 VZV-40 VZV-58 VZV-60.2 VZV-68 VZV-9A	4	37	4	36	26
5094	ORF 14	LRSAM1	E3 ubiquitin-protein ligase LRSAM1	Q6UWE0	TRUE	FALSE	TRUE	+	not significant	FALSE	0.656697	7.14732e-05	0.00227633	VZV-21 VZV-28 VZV-34 VZV-35 VZV-40 VZV-58 VZV-6 VZV-60.2 VZV-66.2 VZV-68	4	38	4	38	30
4593	ORF 14	IFI16	Gamma-interferon-inducible protein 16	Q16666	TRUE	FALSE	TRUE	+	down-regulated	FALSE	0.829567	7.14732e-05	0.00227633	VZV-16 VZV-21 VZV-33 VZV-34 VZV-35 VZV-40 VZV-58 VZV-6 VZV-60.2 VZV-68	4	38	4	38	31
4571	ORF 14	INA	Alpha-internexin	Q16352	TRUE	FALSE	TRUE	-	not significant	FALSE	-0.582287	7.89967e-05	0.00227633	VZV-15 VZV-16 VZV-21 VZV-33 VZV-34 VZV-35 VZV-58 VZV-6 VZV-66.2 VZV-68	4	37	4	37	42
4351	ORF 14	DOCK1	Dedicator of cytokinesis protein 1	Q14185;A0A096LNH6	TRUE	TRUE	TRUE	+	not significant	FALSE	1.11575	7.89967e-05	0.00227633	VZV-16 VZV-28 VZV-33 VZV-34 VZV-35 VZV-40 VZV-58 VZV-66.2 VZV-68 VZV-9A	4	37	4	35	31
3292	ORF 14	ACSL1	Long-chain-fatty-acid--CoA ligase 1	P33121;E7EPM6;B7Z3Z9;D6RER0	TRUE	FALSE	TRUE	-	not significant	FALSE	-0.686107	7.89967e-05	0.00227633	VZV-15 VZV-16 VZV-21 VZV-33 VZV-34 VZV-35 VZV-58 VZV-6 VZV-60.2 VZV-68	4	37	4	37	35
2614	ORF 14	POP4	Ribonuclease P protein subunit p29	O95707;K7EQV2;K7ERD7	TRUE	TRUE	TRUE	+	not significant	FALSE	1.13185	7.89967e-05	0.00227633	VZV-16 VZV-28 VZV-33 VZV-34 VZV-35 VZV-40 VZV-58 VZV-60.2 VZV-68 VZV-9A	4	37	4	23	6
2466	ORF 14	CBR3	Carbonyl reductase [NADPH] 3	O75828	TRUE	FALSE	TRUE	+	not significant	FALSE	0.580245	7.14732e-05	0.00227633	VZV-16 VZV-21 VZV-28 VZV-33 VZV-34 VZV-35 VZV-40 VZV-58 VZV-6 VZV-60.2	4	38	4	32	10
2457	ORF 14	RP2	Protein XRP2	O75695	TRUE	FALSE	TRUE	+	not significant	FALSE	0.68163	7.89967e-05	0.00227633	VZV-16 VZV-21 VZV-28 VZV-33 VZV-34 VZV-40 VZV-58 VZV-66.2 VZV-68 VZV-9A	4	37	4	37	7
872	ORF 14	LDAH;C2orf43	UPF0554 protein C2orf43	B5MDU6;Q9H6V9;B5MCU4	TRUE	FALSE	TRUE	+	#N/A	#N/A	0.504761	7.89967e-05	0.00227633	VZV-16 VZV-28 VZV-33 VZV-34 VZV-35 VZV-40 VZV-58 VZV-6 VZV-68 VZV-9A	4	37	4	37	18
434	ORF 14	CTSD	Cathepsin D;Cathepsin D light chain;Cathepsin D heavy chain	A0A1B0GVD5;A0A1B0GWE8;P07339;A0A1B0GW44;A0A1B0GV23;A0A1B0GVP3;A0A1B0GU03;C9JH19;H7C469	TRUE	FALSE	TRUE	+	not significant	FALSE	0.660973	7.89967e-05	0.00227633	VZV-15 VZV-16 VZV-21 VZV-35 VZV-58 VZV-6 VZV-60.2 VZV-66.2 VZV-68 VZV-9A	4	37	4	37	21
247	ORF 14	ARHGAP5	Rho GTPase-activating protein 5	A0A0A0MSK6;Q13017	TRUE	FALSE	TRUE	+	not significant	FALSE	0.90289	7.14732e-05	0.00227633	VZV-16 VZV-21 VZV-33 VZV-34 VZV-35 VZV-40 VZV-58 VZV-6 VZV-68 VZV-9A	4	38	4	28	23
97	ORF 14	FAM83D	Protein FAM83D	A0A087WXK8;Q9H4H8	TRUE	TRUE	TRUE	+	up-regulated	TRUE	1.12887	7.14732e-05	0.00227633	VZV-15 VZV-21 VZV-33 VZV-34 VZV-40 VZV-58 VZV-60.2 VZV-66.2 VZV-68 VZV-9A	4	38	4	32	7
93	ORF 14	ST3GAL6	Type 2 lactosamine alpha-2,3-sialyltransferase	A0A087WXB8;Q9Y274;C9J480;C9JWJ3;C9J0E2	TRUE	TRUE	TRUE	+	#N/A	#N/A	1.18879	7.14732e-05	0.00227633	VZV-21 VZV-28 VZV-33 VZV-34 VZV-35 VZV-40 VZV-58 VZV-6 VZV-66.2 VZV-68	4	38	3	30	5
3957	ORF 14	PRAME	Melanoma antigen preferentially expressed in tumors	P78395;B5MCY4;A0A0G2JRX7;E7EMH2;H7C2P3;E7EW99	TRUE	TRUE	FALSE	+	#N/A	#N/A	1.12035	7.89967e-05	0.00227633	VZV-16 VZV-21 VZV-28 VZV-33 VZV-34 VZV-40 VZV-60.2 VZV-66.2 VZV-68 VZV-9A	4	37	0	1	2
427	ORF 14	NA	NA	H0YHG0	TRUE	FALSE	FALSE	-	#N/A	#N/A	-0.559231	7.89967e-05	0.00227633	VZV-15 VZV-28 VZV-33 VZV-40 VZV-58 VZV-6 VZV-60.2 VZV-66.2 VZV-68 VZV-9A	4	37	4	37	1
5845	ORF 14	PCNP	PEST proteolytic signal-containing nuclear protein	Q8WW12	TRUE	FALSE	TRUE	-	not significant	FALSE	-0.64973	8.75369e-05	0.00245009	VZV-15 VZV-16 VZV-28 VZV-34 VZV-35 VZV-40 VZV-6 VZV-60.2 VZV-66.2 VZV-68	4	36	4	36	11
2616	ORF 14	RAB3D	Ras-related protein Rab-3D	O95716	TRUE	TRUE	TRUE	+	not significant	FALSE	1.43544	8.75369e-05	0.00245009	VZV-15 VZV-16 VZV-28 VZV-33 VZV-34 VZV-35 VZV-58 VZV-60.2 VZV-66.2 VZV-68	4	36	4	36	7
7793	ORF 14	DAAM1	Disheveled-associated activator of morphogenesis 1	Q9Y4D1	TRUE	TRUE	FALSE	+	#N/A	#N/A	1.17205	0.000138244	0.0030669	VZV-15 VZV-28 VZV-33 VZV-34 VZV-35 VZV-40 VZV-6 VZV-66.2 VZV-68 VZV-9A	4	37	0	2	5	+
7465	ORF 14	CYB5R1	NADH-cytochrome b5 reductase 1	Q9UHQ9;H7C0R7	TRUE	FALSE	TRUE	+	not significant	FALSE	0.762449	0.000138244	0.0030669	VZV-15 VZV-16 VZV-21 VZV-33 VZV-34 VZV-35 VZV-40 VZV-58 VZV-66.2 VZV-68	4	37	4	37	13
7358	ORF 14	RRBP1	Ribosome-binding protein 1	Q9P2E9;A0A087WVV2;F8W7S5	TRUE	FALSE	TRUE	+	not significant	FALSE	0.565566	0.000125078	0.0030669	VZV-16 VZV-21 VZV-33 VZV-34 VZV-35 VZV-40 VZV-58 VZV-6 VZV-66.2 VZV-68	4	38	4	38	42
6980	ORF 14	MOV10	Putative helicase MOV-10	Q9HCE1;Q5JR04	TRUE	FALSE	TRUE	+	not significant	FALSE	0.600452	0.000138244	0.0030669	VZV-15 VZV-16 VZV-21 VZV-34 VZV-35 VZV-40 VZV-58 VZV-6 VZV-66.2 VZV-68	4	37	4	37	38
6948	ORF 14	MEAF6	Chromatin modification-related protein MEAF6	Q9HAF1	TRUE	FALSE	TRUE	+	not significant	FALSE	0.716512	0.000125078	0.0030669	VZV-16 VZV-21 VZV-33 VZV-40 VZV-58 VZV-6 VZV-60.2 VZV-66.2 VZV-68 VZV-9A	4	38	4	29	5
6931	ORF 14	VPS37B	Vacuolar protein sorting-associated protein 37B	Q9H9H4;F5H4M0;F5H1F6	TRUE	FALSE	TRUE	-	not significant	FALSE	-0.952817	0.000138244	0.0030669	VZV-16 VZV-21 VZV-28 VZV-35 VZV-40 VZV-58 VZV-60.2 VZV-66.2 VZV-68 VZV-9A	4	37	4	37	7
6279	ORF 14	ZNF830	Zinc finger protein 830	Q96NB3	TRUE	TRUE	TRUE	-	not significant	FALSE	-1.49195	0.000125078	0.0030669	VZV-16 VZV-21 VZV-34 VZV-40 VZV-58 VZV-6 VZV-60.2 VZV-66.2 VZV-68 VZV-9A	4	38	1	37	14
6084	ORF 14	REPS1	RalBP1-associated Eps domain-containing protein 1	Q96D71;E9PMG1;H0YDT0	TRUE	FALSE	TRUE	+	not significant	FALSE	0.528351	0.000125078	0.0030669	VZV-21 VZV-28 VZV-33 VZV-34 VZV-35 VZV-40 VZV-58 VZV-6 VZV-68 VZV-9A	4	38	4	38	21
5926	ORF 14	PXDN	Peroxidasin homolog	Q92626	TRUE	FALSE	TRUE	+	down-regulated	FALSE	0.793011	0.000125078	0.0030669	VZV-16 VZV-21 VZV-33 VZV-34 VZV-35 VZV-40 VZV-58 VZV-6 VZV-68 VZV-9A	4	38	4	38	34
5620	ORF 14	SPATA5	Spermatogenesis-associated protein 5	Q8NB90	TRUE	FALSE	TRUE	+	not significant	FALSE	0.500283	0.000138244	0.0030669	VZV-16 VZV-28 VZV-33 VZV-34 VZV-35 VZV-40 VZV-58 VZV-6 VZV-60.2 VZV-68	4	37	4	37	37
5551	ORF 14	AFAP1	Actin filament-associated protein 1	Q8N556	TRUE	FALSE	TRUE	+	not significant	FALSE	0.727356	0.000138244	0.0030669	VZV-16 VZV-21 VZV-28 VZV-33 VZV-40 VZV-58 VZV-6 VZV-66.2 VZV-68 VZV-9A	4	37	4	36	14
5299	ORF 14	ISCA2	Iron-sulfur cluster assembly 2 homolog, mitochondrial	Q86U28;J3QSS7	TRUE	TRUE	TRUE	+	#N/A	#N/A	1.57153	0.000113443	0.0030669	VZV-16 VZV-21 VZV-33 VZV-34 VZV-35 VZV-40 VZV-58 VZV-6 VZV-60.2 VZV-66.2	4	39	4	10	6
4933	ORF 14	PLCXD3	PI-PLC X domain-containing protein 3	Q63HM9	TRUE	FALSE	TRUE	+	not significant	FALSE	0.503676	0.000125078	0.0030669	VZV-16 VZV-21 VZV-33 VZV-34 VZV-35 VZV-40 VZV-58 VZV-6 VZV-60.2 VZV-68	4	38	4	37	8
4904	ORF 14	PLEKHA6	Pleckstrin homology domain-containing family A member 6	Q5VTI5;Q9Y2H5	TRUE	FALSE	TRUE	+	not significant	FALSE	0.837523	0.000138244	0.0030669	VZV-16 VZV-28 VZV-34 VZV-35 VZV-40 VZV-58 VZV-6 VZV-66.2 VZV-68 VZV-9A	4	37	4	34	20
4164	ORF 14	ASPH	Aspartyl/asparaginyl beta-hydroxylase	Q12797	TRUE	FALSE	TRUE	+	not significant	FALSE	0.519096	0.000113443	0.0030669	VZV-21 VZV-33 VZV-34 VZV-35 VZV-40 VZV-58 VZV-6 VZV-66.2 VZV-68 VZV-9A	4	39	4	39	23
3883	ORF 14	VSNL1	Visinin-like protein 1	P62760	TRUE	FALSE	TRUE	+	#N/A	#N/A	0.674221	0.000125078	0.0030669	VZV-15 VZV-16 VZV-21 VZV-33 VZV-34 VZV-35 VZV-40 VZV-58 VZV-6 VZV-60.2	4	38	4	38	13
3581	ORF 14	VASP	Vasodilator-stimulated phosphoprotein	P50552	TRUE	FALSE	TRUE	+	not significant	FALSE	0.772919	0.000138244	0.0030669	VZV-16 VZV-21 VZV-28 VZV-33 VZV-34 VZV-35 VZV-40 VZV-58 VZV-68 VZV-9A	4	37	4	27	12
3054	ORF 14	CDH2	Cadherin-2	P19022	TRUE	FALSE	TRUE	+	not significant	FALSE	0.806057	0.000138244	0.0030669	VZV-16 VZV-28 VZV-33 VZV-34 VZV-35 VZV-40 VZV-58 VZV-66.2 VZV-68 VZV-9A	4	37	4	37	26
2978	ORF 14	NQO1	NAD(P)H dehydrogenase [quinone] 1	P15559;B4DLR8;H3BNV2	TRUE	TRUE	TRUE	+	not significant	FALSE	1.10768	0.000138244	0.0030669	VZV-15 VZV-16 VZV-21 VZV-34 VZV-35 VZV-40 VZV-58 VZV-6 VZV-60.2 VZV-68	4	37	4	36	11
2779	ORF 14	CAPN1	Calpain-1 catalytic subunit	P07384	TRUE	FALSE	TRUE	+	not significant	FALSE	0.731396	0.000125078	0.0030669	VZV-15 VZV-21 VZV-34 VZV-35 VZV-40 VZV-58 VZV-6 VZV-60.2 VZV-68 VZV-9A	4	38	4	38	32
2555	ORF 14	NDUFB4	NADH dehydrogenase [ubiquinone] 1 beta subcomplex subunit 4	O95168;C9JXQ9	TRUE	FALSE	TRUE	+	not significant	FALSE	0.54647	0.000138244	0.0030669	VZV-15 VZV-16 VZV-33 VZV-35 VZV-40 VZV-58 VZV-6 VZV-60.2 VZV-66.2 VZV-68	4	37	4	36	9
1209	ORF 14	NDUFV2	NADH dehydrogenase [ubiquinone] flavoprotein 2, mitochondrial	E7EPT4;P19404	TRUE	FALSE	TRUE	+	not significant	FALSE	0.502066	0.000138244	0.0030669	VZV-16 VZV-21 VZV-28 VZV-33 VZV-34 VZV-35 VZV-58 VZV-66.2 VZV-68 VZV-9A	4	37	4	37	13
417	ORF 14	ASAH1	Acid ceramidase;Acid ceramidase subunit alpha;Acid ceramidase subunit beta	Q13510;A0A1B0GTZ5;A0A1B0GTM3;A0A1B0GUA4;A0A1B0GW68;E7EMM4;A0A1B0GUH5;A0A1B0GUE3;A0A1B0GUW4;A0A1B0GTP7;A0A1B0GUG1;A0A1B0GVG2	TRUE	FALSE	TRUE	+	not significant	FALSE	0.672511	0.000138244	0.0030669	VZV-16 VZV-21 VZV-28 VZV-33 VZV-34 VZV-35 VZV-40 VZV-58 VZV-6 VZV-68	4	37	4	37	17
368	ORF 14	MAPT	Microtubule-associated protein tau	A0A0G2JQJ7;A0A0G2JPD5;A0A0G2JS76;A0A0G2JMX7;P10636	TRUE	TRUE	TRUE	-	not significant	FALSE	-1.68309	0.000125078	0.0030669	VZV-16 VZV-21 VZV-33 VZV-34 VZV-35 VZV-40 VZV-58 VZV-6 VZV-66.2 VZV-68	4	38	2	38	17
253	ORF 14	LIPA	Lysosomal acid lipase/cholesteryl ester hydrolase	A0A0A0MT32;P38571;Q5T073	TRUE	TRUE	TRUE	+	not significant	FALSE	1.25721	0.000125078	0.0030669	VZV-16 VZV-21 VZV-33 VZV-34 VZV-40 VZV-58 VZV-6 VZV-60.2 VZV-68 VZV-9A	4	38	3	27	5
7800	ORF 14	DTNA	Dystrobrevin alpha	Q9Y4J8	TRUE	TRUE	FALSE	+	#N/A	#N/A	1.90895	0.000138244	0.0030669	VZV-16 VZV-21 VZV-28 VZV-34 VZV-35 VZV-58 VZV-60.2 VZV-66.2 VZV-68 VZV-9A	4	37	2	13	5
2808	ORF 14	COL4A2	Collagen alpha-2(IV) chain;Canstatin	P08572	TRUE	TRUE	FALSE	+	#N/A	#N/A	1.03848	0.000138244	0.0030669	VZV-16 VZV-21 VZV-28 VZV-33 VZV-34 VZV-35 VZV-40 VZV-66.2 VZV-68 VZV-9A	4	37	1	15	4
4405	ORF 14	LPIN1	Phosphatidate phosphatase LPIN1	Q14693	TRUE	FALSE	TRUE	+	not significant	FALSE	0.593711	0.00015319	0.0033415	VZV-15 VZV-16 VZV-21 VZV-28 VZV-33 VZV-34 VZV-40 VZV-60.2 VZV-66.2 VZV-68	4	36	4	36	13
2277	ORF 14	GTPBP6	Putative GTP-binding protein 6	O43824	TRUE	FALSE	TRUE	+	not significant	FALSE	0.52003	0.00015319	0.0033415	VZV-15 VZV-16 VZV-21 VZV-28 VZV-34 VZV-58 VZV-60.2 VZV-66.2 VZV-68 VZV-9A	4	36	4	36	15
514	ORF 14	COL4A3BP	Collagen type IV alpha-3-binding protein	A0A2R8Y7Q9;A0A2R8YEK8;A0A2R8Y5S9;Q9Y5P4;A0A2U3TZL3;A0A2R8Y5H3;A0A2R8YE18;A0A2R8Y7C5;A0A2R8YE59;A0A2R8YFI2;A0A2R8YEA4	TRUE	FALSE	TRUE	+	not significant	FALSE	0.812675	0.00015319	0.0033415	VZV-15 VZV-16 VZV-28 VZV-33 VZV-35 VZV-40 VZV-58 VZV-60.2 VZV-68 VZV-9A	4	36	4	33	19
873	ORF 14	SEPTIN10	Septin-10	E7EW69;B5ME97;Q9P0V9;E7EX04	TRUE	FALSE	TRUE	+	#N/A	#N/A	0.787056	0.00021442	0.00409437	VZV-16 VZV-33 VZV-34 VZV-35 VZV-40 VZV-58 VZV-60.2 VZV-66.2 VZV-68 VZV-9A	4	38	4	36	14
7802	ORF 14	MAP4K5	Mitogen-activated protein kinase kinase kinase kinase 5	Q9Y4K4	TRUE	FALSE	TRUE	+	not significant	FALSE	0.521699	0.00023699	0.00409437	VZV-15 VZV-16 VZV-33 VZV-34 VZV-35 VZV-40 VZV-58 VZV-60.2 VZV-66.2 VZV-68	4	37	4	31	23
7729	ORF 14	YARS2	Tyrosine--tRNA ligase, mitochondrial;Tyrosine--tRNA ligase	Q9Y2Z4;H0YHS6	TRUE	FALSE	TRUE	+	not significant	FALSE	0.531835	0.00021442	0.00409437	VZV-16 VZV-21 VZV-28 VZV-33 VZV-34 VZV-35 VZV-40 VZV-58 VZV-66.2 VZV-9A	4	38	4	38	21
7438	ORF 14	ZC3H7B	Zinc finger CCCH domain-containing protein 7B	Q9UGR2	TRUE	FALSE	TRUE	+	not significant	FALSE	0.567341	0.00021442	0.00409437	VZV-28 VZV-33 VZV-34 VZV-35 VZV-40 VZV-58 VZV-6 VZV-60.2 VZV-68 VZV-9A	4	38	4	37	18
7348	ORF 14	SLAIN2	SLAIN motif-containing protein 2	Q9P270;D6RIF6	TRUE	TRUE	TRUE	-	up-regulated	FALSE	-1.225	0.00023699	0.00409437	VZV-16 VZV-21 VZV-28 VZV-33 VZV-35 VZV-58 VZV-6 VZV-66.2 VZV-68 VZV-9A	4	37	2	34	14
6394	ORF 14	PIK3R4	Phosphoinositide 3-kinase regulatory subunit 4	Q99570	TRUE	FALSE	TRUE	+	not significant	FALSE	0.51727	0.00021442	0.00409437	VZV-16 VZV-21 VZV-28 VZV-33 VZV-34 VZV-35 VZV-40 VZV-58 VZV-60.2 VZV-9A	4	38	4	38	30
6239	ORF 14	CLPTM1L	Cleft lip and palate transmembrane protein 1-like protein	Q96KA5;G5E9Z2	TRUE	FALSE	TRUE	+	not significant	FALSE	0.644774	0.00023699	0.00409437	VZV-16 VZV-21 VZV-28 VZV-33 VZV-34 VZV-35 VZV-40 VZV-58 VZV-60.2 VZV-68	4	37	4	36	8
6111	ORF 14	SEH1L	Nucleoporin SEH1	Q96EE3;K7ELV2;K7EP88;K7ENI5	TRUE	FALSE	TRUE	+	not significant	FALSE	0.625956	0.000194474	0.00409437	VZV-16 VZV-21 VZV-33 VZV-34 VZV-40 VZV-58 VZV-6 VZV-60.2 VZV-66.2 VZV-9A	4	39	4	39	17
5988	ORF 14	SCAMP4	Secretory carrier-associated membrane protein 4	Q969E2;K7EJJ4;C9JWM2	TRUE	TRUE	TRUE	+	not significant	FALSE	1.45162	0.00021442	0.00409437	VZV-21 VZV-28 VZV-33 VZV-35 VZV-40 VZV-6 VZV-60.2 VZV-66.2 VZV-68 VZV-9A	4	38	4	25	4
5463	ORF 14	GSPT2	Eukaryotic peptide chain release factor GTP-binding subunit ERF3B	Q8IYD1	TRUE	FALSE	TRUE	+	#N/A	#N/A	0.651473	0.00021442	0.00409437	VZV-28 VZV-33 VZV-34 VZV-35 VZV-40 VZV-58 VZV-6 VZV-60.2 VZV-66.2 VZV-68	4	38	4	38	6
5303	ORF 14	LDB1	LIM domain-binding protein 1	Q86U70	TRUE	TRUE	TRUE	-	not significant	FALSE	-1.71326	0.00023699	0.00409437	VZV-15 VZV-16 VZV-33 VZV-34 VZV-40 VZV-58 VZV-6 VZV-60.2 VZV-68 VZV-9A	4	37	2	30	11
4970	ORF 14	RLTPR	Leucine-rich repeat-containing protein 16C	Q6F5E8	TRUE	TRUE	TRUE	-	not significant	FALSE	-2.02626	0.00023699	0.00409437	VZV-15 VZV-16 VZV-21 VZV-33 VZV-34 VZV-35 VZV-40 VZV-66.2 VZV-68 VZV-9A	4	37	0	28	11
4665	ORF 14	TIMM50	Mitochondrial import inner membrane translocase subunit TIM50	Q3ZCQ8;M0R0C3;M0R2F8	TRUE	FALSE	TRUE	+	not significant	FALSE	0.504952	0.000194474	0.00409437	VZV-21 VZV-28 VZV-33 VZV-34 VZV-35 VZV-40 VZV-58 VZV-6 VZV-66.2 VZV-9A	4	39	4	39	11
4644	ORF 14	LEPRE1	Prolyl 3-hydroxylase 1	Q32P28	TRUE	FALSE	TRUE	+	not significant	FALSE	0.624056	0.00023699	0.00409437	VZV-15 VZV-16 VZV-21 VZV-34 VZV-35 VZV-40 VZV-58 VZV-6 VZV-68 VZV-9A	4	37	4	37	19
4471	ORF 14	PLEC	Plectin	Q15149;H0YDN1	TRUE	TRUE	TRUE	+	not significant	FALSE	1.20329	0.00023699	0.00409437	VZV-15 VZV-16 VZV-21 VZV-34 VZV-35 VZV-40 VZV-58 VZV-6 VZV-68 VZV-9A	4	37	4	37	202
4430	ORF 14	KIAA0101	PCNA-associated factor	Q15004;H0YMA4;A0A0U1RQM0;H0YKX3	TRUE	TRUE	TRUE	-	not significant	FALSE	-1.95406	0.00023699	0.00409437	VZV-15 VZV-16 VZV-21 VZV-28 VZV-33 VZV-34 VZV-35 VZV-40 VZV-58 VZV-66.2	4	37	2	35	6
4380	ORF 14	PDIA5	Protein disulfide-isomerase A5	Q14554	TRUE	FALSE	TRUE	+	not significant	FALSE	0.95613	0.00021442	0.00409437	VZV-16 VZV-21 VZV-33 VZV-34 VZV-35 VZV-40 VZV-58 VZV-6 VZV-68 VZV-9A	4	38	4	35	17
4368	ORF 14	FLNC	Filamin-C	Q14315	TRUE	FALSE	TRUE	+	not significant	FALSE	0.794318	0.00023699	0.00409437	VZV-15 VZV-16 VZV-21 VZV-33 VZV-34 VZV-35 VZV-40 VZV-58 VZV-66.2 VZV-68	4	37	4	37	80
4252	ORF 14	PPP2R5C	Serine/threonine-protein phosphatase 2A 56 kDa regulatory subunit gamma isoform	Q13362;H0YJ75;Q96B13	TRUE	FALSE	TRUE	+	not significant	FALSE	0.559948	0.00021442	0.00409437	VZV-21 VZV-28 VZV-33 VZV-40 VZV-58 VZV-6 VZV-60.2 VZV-66.2 VZV-68 VZV-9A	4	38	4	38	10
4149	ORF 14	LAMTOR4	Ragulator complex protein LAMTOR4;Ragulator complex protein LAMTOR4, N-terminally processed	Q0VGL1;A0A087WT92;A0A087WV46;C9JXA7	TRUE	TRUE	TRUE	+	not significant	FALSE	1.1065	0.00023699	0.00409437	VZV-15 VZV-16 VZV-33 VZV-34 VZV-35 VZV-40 VZV-58 VZV-6 VZV-60.2 VZV-68	4	37	4	14	3
3715	ORF 14	PSMD4	26S proteasome non-ATPase regulatory subunit 4	P55036;Q5VWC4;A6PVX3	TRUE	FALSE	TRUE	-	not significant	FALSE	-0.610078	0.00023699	0.00409437	VZV-15 VZV-16 VZV-21 VZV-28 VZV-33 VZV-34 VZV-35 VZV-40 VZV-58 VZV-60.2	4	37	4	37	17
3305	ORF 14	SHMT1	Serine hydroxymethyltransferase, cytosolic	P34896	TRUE	TRUE	TRUE	-	not significant	FALSE	-1.40062	0.00021442	0.00409437	VZV-15 VZV-21 VZV-33 VZV-34 VZV-40 VZV-58 VZV-6 VZV-60.2 VZV-66.2 VZV-68	4	38	1	36	14
3257	ORF 14	LRPAP1	Alpha-2-macroglobulin receptor-associated protein	P30533;A0A3B3IRQ7	TRUE	FALSE	TRUE	+	not significant	FALSE	0.527039	0.00021442	0.00409437	VZV-16 VZV-21 VZV-33 VZV-35 VZV-40 VZV-58 VZV-6 VZV-60.2 VZV-66.2 VZV-68	4	38	4	38	12
3018	ORF 14	ITGA2	Integrin alpha-2	P17301	TRUE	TRUE	TRUE	+	not significant	FALSE	1.05336	0.00023699	0.00409437	VZV-15 VZV-16 VZV-21 VZV-33 VZV-34 VZV-35 VZV-58 VZV-6 VZV-66.2 VZV-68	4	37	4	30	21
2979	ORF 14	GNS	N-acetylglucosamine-6-sulfatase	P15586;H7C3P4;F6S8M0;H0YFA9	TRUE	FALSE	TRUE	+	not significant	FALSE	0.698789	0.00023699	0.00409437	VZV-15 VZV-21 VZV-28 VZV-34 VZV-58 VZV-6 VZV-60.2 VZV-66.2 VZV-68 VZV-9A	4	37	4	37	13
2941	ORF 14	P4HA1	Prolyl 4-hydroxylase subunit alpha-1	P13674	TRUE	FALSE	TRUE	+	not significant	FALSE	0.572711	0.00021442	0.00409437	VZV-16 VZV-33 VZV-34 VZV-35 VZV-40 VZV-58 VZV-6 VZV-60.2 VZV-66.2 VZV-68	4	38	4	38	18
2934	ORF 14	LAMP2	Lysosome-associated membrane glycoprotein 2	P13473	TRUE	FALSE	TRUE	+	not significant	FALSE	0.695054	0.00023699	0.00409437	VZV-16 VZV-21 VZV-28 VZV-34 VZV-35 VZV-40 VZV-58 VZV-6 VZV-68 VZV-9A	4	37	4	37	6
2697	ORF 14	MT-ND1	NADH-ubiquinone oxidoreductase chain 1	P03886	TRUE	TRUE	TRUE	-	not significant	FALSE	-2.50811	0.00021442	0.00409437	VZV-16 VZV-21 VZV-34 VZV-35 VZV-40 VZV-58 VZV-6 VZV-60.2 VZV-68 VZV-9A	4	38	4	38	3
2683	ORF 14	NRAS	GTPase NRas	P01111	TRUE	FALSE	TRUE	+	not significant	FALSE	0.568906	0.00023699	0.00409437	VZV-16 VZV-21 VZV-28 VZV-33 VZV-34 VZV-35 VZV-40 VZV-58 VZV-66.2 VZV-68	4	37	4	37	10
2342	ORF 14	MRPS14	28S ribosomal protein S14, mitochondrial	O60783	TRUE	FALSE	TRUE	+	not significant	FALSE	0.70547	0.00023699	0.00409437	VZV-16 VZV-21 VZV-28 VZV-33 VZV-35 VZV-40 VZV-58 VZV-66.2 VZV-68 VZV-9A	4	37	4	37	3
2206	ORF 14	NDUFS4	NADH dehydrogenase [ubiquinone] iron-sulfur protein 4, mitochondrial	O43181	TRUE	FALSE	TRUE	+	not significant	FALSE	0.578245	0.00023699	0.00409437	VZV-16 VZV-21 VZV-28 VZV-34 VZV-35 VZV-40 VZV-58 VZV-60.2 VZV-68 VZV-9A	4	37	4	37	7
1552	ORF 14	USP11	Ubiquitin carboxyl-terminal hydrolase 11;Ubiquitin carboxyl-terminal hydrolase	P51784;G5E9A6	TRUE	FALSE	TRUE	+	not significant	FALSE	0.714293	0.00023699	0.00409437	VZV-16 VZV-21 VZV-28 VZV-33 VZV-34 VZV-35 VZV-40 VZV-60.2 VZV-68 VZV-9A	4	37	4	35	19
1547	ORF 14	LAMB1	Laminin subunit beta-1	G3XAI2;P07942	TRUE	FALSE	TRUE	+	not significant	FALSE	0.594484	0.00021442	0.00409437	VZV-16 VZV-21 VZV-33 VZV-34 VZV-35 VZV-40 VZV-58 VZV-6 VZV-66.2 VZV-68	4	38	4	38	38
1394	ORF 14	GLTP	Glycolipid transfer protein	F5H0U5;Q9NZD2	TRUE	FALSE	TRUE	+	not significant	FALSE	0.836485	0.00021442	0.00409437	VZV-15 VZV-21 VZV-28 VZV-33 VZV-35 VZV-58 VZV-6 VZV-60.2 VZV-66.2 VZV-9A	4	38	4	31	6
999	ORF 14	SYPL1	NA	C9JYN0	TRUE	TRUE	TRUE	+	not significant	FALSE	1.10845	0.00021442	0.00409437	VZV-16 VZV-21 VZV-34 VZV-35 VZV-40 VZV-58 VZV-60.2 VZV-66.2 VZV-68 VZV-9A	4	38	3	26	4
979	ORF 14	APAF1	Apoptotic protease-activating factor 1	O14727;C9JLV4	TRUE	FALSE	TRUE	+	#N/A	#N/A	0.80947	0.00023699	0.00409437	VZV-16 VZV-28 VZV-34 VZV-35 VZV-40 VZV-58 VZV-60.2 VZV-66.2 VZV-68 VZV-9A	4	37	4	23	11
851	ORF 14	PEX5	Peroxisomal targeting signal 1 receptor	B4E0T2;P50542	TRUE	TRUE	TRUE	+	not significant	FALSE	1.19259	0.00023699	0.00409437	VZV-15 VZV-16 VZV-33 VZV-34 VZV-35 VZV-58 VZV-6 VZV-60.2 VZV-68 VZV-9A	4	37	3	22	14
783	ORF 14	EWSR1	RNA-binding protein EWS	B0QYK0;Q01844;A0A0D9SFL3;C9JGE3;H7BY36	TRUE	FALSE	TRUE	-	not significant	FALSE	-0.654895	0.00023699	0.00409437	VZV-15 VZV-16 VZV-21 VZV-33 VZV-34 VZV-35 VZV-40 VZV-60.2 VZV-68 VZV-9A	4	37	4	37	10
123	ORF 14	SYNJ2BP-COX16	NA	A0A087X1F5;A0A087WYV9	TRUE	FALSE	TRUE	+	#N/A	#N/A	0.919855	0.00021442	0.00409437	VZV-21 VZV-28 VZV-33 VZV-35 VZV-58 VZV-6 VZV-60.2 VZV-66.2 VZV-68 VZV-9A	4	38	4	22	7
6817	ORF 14	GHITM	Growth hormone-inducible transmembrane protein	Q9H3K2	TRUE	TRUE	FALSE	+	not significant	FALSE	1.78809	0.00023699	0.00409437	VZV-15 VZV-21 VZV-28 VZV-33 VZV-34 VZV-35 VZV-40 VZV-58 VZV-68 VZV-9A	4	37	2	21	8
6629	ORF 14	PAPOLG	Poly(A) polymerase gamma	Q9BWT3;F8WAT4	TRUE	FALSE	FALSE	+	not significant	FALSE	0.807123	0.000194474	0.00409437	VZV-21 VZV-28 VZV-33 VZV-34 VZV-35 VZV-40 VZV-58 VZV-60.2 VZV-66.2 VZV-9A	4	39	1	2	10
7285	ORF 14	CISD1	CDGSH iron-sulfur domain-containing protein 1	Q9NZ45	TRUE	FALSE	TRUE	-	not significant	FALSE	-0.644758	0.000262611	0.00444843	VZV-15 VZV-16 VZV-21 VZV-28 VZV-34 VZV-35 VZV-6 VZV-60.2 VZV-66.2 VZV-68	4	36	4	36	7
3827	ORF 14	NCALD	Neurocalcin-delta	P61601;E5RGA9;E5RIZ1	TRUE	FALSE	TRUE	+	#N/A	#N/A	0.983895	0.000262611	0.00444843	VZV-15 VZV-16 VZV-21 VZV-28 VZV-33 VZV-34 VZV-35 VZV-58 VZV-66.2 VZV-68	4	36	4	29	3
2685	ORF 14	KRAS	GTPase KRas;GTPase KRas, N-terminally processed	P01116	TRUE	TRUE	TRUE	+	not significant	FALSE	1.026	0.000262611	0.00444843	VZV-15 VZV-16 VZV-21 VZV-28 VZV-33 VZV-34 VZV-58 VZV-60.2 VZV-66.2 VZV-68	4	36	4	24	3
5873	ORF 14	SORCS1	VPS10 domain-containing receptor SorCS1	Q8WY21	TRUE	TRUE	FALSE	+	#N/A	#N/A	1.16248	0.000291711	0.00490941	VZV-15 VZV-21 VZV-33 VZV-34 VZV-35 VZV-40 VZV-58 VZV-6 VZV-66.2 VZV-9A	4	39	0	3	4
6701	ORF 14	TRIM4	E3 ubiquitin-protein ligase TRIM4	Q9C037;H7C0Q6	TRUE	FALSE	TRUE	+	not significant	FALSE	0.960292	0.00032163	0.00506372	VZV-15 VZV-21 VZV-28 VZV-34 VZV-35 VZV-40 VZV-58 VZV-6 VZV-60.2 VZV-66.2	4	38	4	34	6
6441	ORF 14	AGPAT1	1-acyl-sn-glycerol-3-phosphate acyltransferase alpha	Q99943	TRUE	FALSE	TRUE	+	down-regulated	FALSE	0.71941	0.00032163	0.00506372	VZV-21 VZV-28 VZV-33 VZV-34 VZV-40 VZV-58 VZV-6 VZV-66.2 VZV-68 VZV-9A	4	38	4	33	6
5147	ORF 14	TMTC3	Transmembrane and TPR repeat-containing protein 3	Q6ZXV5	TRUE	FALSE	TRUE	+	not significant	FALSE	0.723615	0.00032163	0.00506372	VZV-16 VZV-21 VZV-28 VZV-33 VZV-34 VZV-35 VZV-40 VZV-58 VZV-60.2 VZV-9A	4	38	4	36	16
5040	ORF 14	FAHD1	Acylpyruvase FAHD1, mitochondrial	Q6P587	TRUE	FALSE	TRUE	+	not significant	FALSE	0.680743	0.00032163	0.00506372	VZV-16 VZV-21 VZV-33 VZV-35 VZV-40 VZV-58 VZV-6 VZV-60.2 VZV-68 VZV-9A	4	38	4	38	11
5020	ORF 14	SLC27A4	Long-chain fatty acid transport protein 4	Q6P1M0	TRUE	FALSE	TRUE	+	not significant	FALSE	0.785605	0.00032163	0.00506372	VZV-15 VZV-21 VZV-33 VZV-34 VZV-40 VZV-58 VZV-6 VZV-60.2 VZV-68 VZV-9A	4	38	4	38	19
4927	ORF 14	ZMYM4	Zinc finger MYM-type protein 4	Q5VZL5;H7C1I7	TRUE	FALSE	TRUE	-	not significant	FALSE	-0.60587	0.00032163	0.00506372	VZV-21 VZV-28 VZV-33 VZV-34 VZV-35 VZV-40 VZV-6 VZV-60.2 VZV-68 VZV-9A	4	38	4	38	42
4838	ORF 14	C9orf114	Putative methyltransferase C9orf114	Q5T280	TRUE	FALSE	TRUE	+	not significant	FALSE	0.723179	0.00032163	0.00506372	VZV-16 VZV-21 VZV-33 VZV-35 VZV-40 VZV-58 VZV-6 VZV-60.2 VZV-66.2 VZV-68	4	38	4	38	10
4066	ORF 14	PTS	6-pyruvoyl tetrahydrobiopterin synthase	Q03393	TRUE	FALSE	TRUE	+	not significant	FALSE	0.842866	0.00032163	0.00506372	VZV-16 VZV-21 VZV-28 VZV-33 VZV-34 VZV-35 VZV-40 VZV-58 VZV-60.2 VZV-66.2	4	38	3	35	7
3101	ORF 14	BGN	Biglycan	P21810	TRUE	FALSE	TRUE	+	down-regulated	FALSE	0.765299	0.00032163	0.00506372	VZV-21 VZV-28 VZV-33 VZV-34 VZV-35 VZV-40 VZV-58 VZV-60.2 VZV-68 VZV-9A	4	38	4	24	12
2406	ORF 14	SH3BGRL	SH3 domain-binding glutamic acid-rich-like protein	O75368	TRUE	FALSE	TRUE	+	#N/A	#N/A	0.718524	0.00032163	0.00506372	VZV-16 VZV-21 VZV-33 VZV-34 VZV-35 VZV-40 VZV-58 VZV-6 VZV-60.2 VZV-68	4	38	4	37	8
1753	ORF 14	SON	NA	H7C1M2	TRUE	FALSE	TRUE	+	not significant	FALSE	0.578439	0.00032163	0.00506372	VZV-16 VZV-21 VZV-28 VZV-34 VZV-40 VZV-58 VZV-6 VZV-60.2 VZV-66.2 VZV-9A	4	38	4	38	4
578	ORF 14	SSR1	Translocon-associated protein subunit alpha	A0A3B3IRT8;P43307;C9J3L8;C9J5W0;E9PAL7;C9IZQ1	TRUE	FALSE	TRUE	+	not significant	FALSE	0.675136	0.00032163	0.00506372	VZV-21 VZV-28 VZV-33 VZV-35 VZV-40 VZV-58 VZV-6 VZV-66.2 VZV-68 VZV-9A	4	38	4	38	7
505	ORF 14	CTNNB1	Catenin beta-1	A0A2R8Y804;A0A2R8Y543;A0A2R8YCH5;A0A2R8Y5A3;P35222;B4DGU4;A0A2R8Y7Z0;A0A2R8Y750;A0A2R8Y5C3;A0A2R8Y5Z1;A0A2R8Y6G0	TRUE	FALSE	TRUE	+	not significant	FALSE	0.51677	0.00032163	0.00506372	VZV-16 VZV-21 VZV-33 VZV-40 VZV-58 VZV-6 VZV-60.2 VZV-66.2 VZV-68 VZV-9A	4	38	4	38	30
303	ORF 14	TM9SF4	Transmembrane 9 superfamily member 4	A0A0C4DFM1;Q92544	TRUE	FALSE	TRUE	+	not significant	FALSE	0.658696	0.00032163	0.00506372	VZV-16 VZV-21 VZV-33 VZV-34 VZV-35 VZV-40 VZV-58 VZV-6 VZV-68 VZV-9A	4	38	4	38	11
7160	ORF 14	INTS9	Integrator complex subunit 9	Q9NV88;G3XAN1	TRUE	FALSE	TRUE	+	not significant	FALSE	0.534175	0.000355485	0.00525755	VZV-16 VZV-21 VZV-28 VZV-34 VZV-35 VZV-58 VZV-6 VZV-60.2 VZV-66.2 VZV-68	4	37	4	37	20
6556	ORF 14	DOHH	Deoxyhypusine hydroxylase	Q9BU89	TRUE	FALSE	TRUE	+	not significant	FALSE	0.666526	0.000355485	0.00525755	VZV-15 VZV-16 VZV-21 VZV-34 VZV-35 VZV-40 VZV-58 VZV-60.2 VZV-66.2 VZV-68	4	37	3	27	7
5865	ORF 14	SRSF12	Serine/arginine-rich splicing factor 12	Q8WXF0	TRUE	FALSE	TRUE	+	not significant	FALSE	0.661235	0.000355485	0.00525755	VZV-15 VZV-21 VZV-28 VZV-33 VZV-34 VZV-35 VZV-58 VZV-66.2 VZV-68 VZV-9A	4	37	3	19	5
5371	ORF 14	STX12	Syntaxin-12	Q86Y82;B1AJQ6	TRUE	FALSE	TRUE	+	not significant	FALSE	0.562911	0.000355485	0.00525755	VZV-16 VZV-21 VZV-28 VZV-33 VZV-35 VZV-40 VZV-6 VZV-60.2 VZV-66.2 VZV-68	4	37	4	37	9
3072	ORF 14	POU3F3	POU domain, class 3, transcription factor 3	P20264;A0A2R8Y739	TRUE	TRUE	TRUE	+	#N/A	#N/A	1.25147	0.000355485	0.00525755	VZV-16 VZV-21 VZV-28 VZV-33 VZV-34 VZV-40 VZV-58 VZV-60.2 VZV-68 VZV-9A	4	37	4	14	6
3026	ORF 14	CAPN2	Calpain-2 catalytic subunit	P17655	TRUE	FALSE	TRUE	+	not significant	FALSE	0.543602	0.000355485	0.00525755	VZV-16 VZV-21 VZV-28 VZV-33 VZV-34 VZV-35 VZV-58 VZV-6 VZV-60.2 VZV-68	4	37	4	37	23
2766	ORF 14	ITGAV	Integrin alpha-V;Integrin alpha-V heavy chain;Integrin alpha-V light chain	P06756	TRUE	FALSE	TRUE	+	not significant	FALSE	0.74042	0.000355485	0.00525755	VZV-16 VZV-21 VZV-28 VZV-34 VZV-35 VZV-40 VZV-58 VZV-60.2 VZV-68 VZV-9A	4	37	4	36	25
791	ORF 14	TSPO	Translocator protein	B1AH87;P30536	TRUE	FALSE	TRUE	+	not significant	FALSE	0.667877	0.000355485	0.00525755	VZV-15 VZV-16 VZV-28 VZV-34 VZV-40 VZV-58 VZV-6 VZV-60.2 VZV-66.2 VZV-9A	4	37	4	35	4
3019	ORF 14	UBTF	Nucleolar transcription factor 1	P17480	TRUE	TRUE	FALSE	+	not significant	FALSE	1.13867	0.000393916	0.00573898	VZV-15 VZV-16 VZV-21 VZV-28 VZV-33 VZV-34 VZV-35 VZV-58 VZV-68 VZV-9A	4	36	3	28	1	+
6219	ORF 14	VPS39	Vam6/Vps39-like protein	Q96JC1	TRUE	FALSE	TRUE	+	not significant	FALSE	0.581881	0.000393916	0.00573898	VZV-15 VZV-16 VZV-28 VZV-34 VZV-35 VZV-40 VZV-60.2 VZV-66.2 VZV-68 VZV-9A	4	36	4	35	25
1460	ORF 14	SLC25A3	NA	F8VVM2	TRUE	TRUE	FALSE	+	not significant	FALSE	5.32448	0.000393916	0.00573898	VZV-15 VZV-16 VZV-21 VZV-28 VZV-34 VZV-40 VZV-58 VZV-66.2 VZV-68 VZV-9A	4	36	2	18	1
4317	ORF 14	ARFRP1	ADP-ribosylation factor-related protein 1	Q13795	TRUE	FALSE	TRUE	+	#N/A	#N/A	0.590408	0.000437566	0.00633943	VZV-21 VZV-28 VZV-33 VZV-34 VZV-35 VZV-40 VZV-58 VZV-6 VZV-66.2 VZV-9A	4	39	4	37	4
4541	ORF 14	SLC1A5	Neutral amino acid transporter B(0);Amino acid transporter	Q15758;M0QXM4	TRUE	FALSE	TRUE	+	not significant	FALSE	0.770717	0.000482444	0.0066562	VZV-16 VZV-21 VZV-33 VZV-34 VZV-40 VZV-58 VZV-6 VZV-66.2 VZV-68 VZV-9A	4	38	4	38	9
4297	ORF 14	STIM1	Stromal interaction molecule 1	Q13586;G0XQ39;E9PNJ4;H0YDB2	TRUE	FALSE	TRUE	+	not significant	FALSE	0.578534	0.000482444	0.0066562	VZV-16 VZV-21 VZV-34 VZV-35 VZV-40 VZV-58 VZV-6 VZV-66.2 VZV-68 VZV-9A	4	38	4	32	16
4142	ORF 14	AHNAK	Neuroblast differentiation-associated protein AHNAK	Q09666	TRUE	FALSE	TRUE	+	not significant	FALSE	0.686829	0.000482444	0.0066562	VZV-16 VZV-21 VZV-33 VZV-34 VZV-35 VZV-40 VZV-58 VZV-6 VZV-66.2 VZV-68	4	38	4	38	222
2356	ORF 14	CUTA	Protein CutA	O60888	TRUE	FALSE	TRUE	+	not significant	FALSE	0.51995	0.000482444	0.0066562	VZV-21 VZV-28 VZV-33 VZV-34 VZV-35 VZV-40 VZV-58 VZV-6 VZV-68 VZV-9A	4	38	4	38	7
1827	ORF 14	HDAC7	Histone deacetylase;Histone deacetylase 7	J3KPH8;Q8WUI4	TRUE	FALSE	TRUE	+	not significant	FALSE	0.529347	0.000482444	0.0066562	VZV-15 VZV-21 VZV-28 VZV-33 VZV-34 VZV-35 VZV-40 VZV-6 VZV-66.2 VZV-9A	4	38	3	23	11
1605	ORF 14	DNPH1	2-deoxynucleoside 5-phosphate N-hydrolase 1	H0Y8X4;O43598	TRUE	FALSE	TRUE	+	not significant	FALSE	0.864277	0.000482444	0.0066562	VZV-15 VZV-16 VZV-33 VZV-34 VZV-35 VZV-40 VZV-6 VZV-60.2 VZV-66.2 VZV-9A	4	38	3	36	8
1455	ORF 14	FKBP11	Peptidyl-prolyl cis-trans isomerase;Peptidyl-prolyl cis-trans isomerase FKBP11	F8VU90;Q9NYL4	TRUE	FALSE	TRUE	+	not significant	FALSE	0.868185	0.000482444	0.0066562	VZV-16 VZV-21 VZV-28 VZV-33 VZV-35 VZV-58 VZV-6 VZV-60.2 VZV-66.2 VZV-9A	4	38	4	24	4
959	ORF 14	CACNA2D2	Voltage-dependent calcium channel subunit alpha-2/delta-2;Voltage-dependent calcium channel subunit alpha-2-2;Voltage-dependent calcium channel subunit delta-2	C9JE82;C9JVC9;Q9NY47	TRUE	FALSE	TRUE	+	down-regulated	FALSE	0.614153	0.000482444	0.0066562	VZV-16 VZV-21 VZV-28 VZV-33 VZV-34 VZV-35 VZV-40 VZV-58 VZV-6 VZV-66.2	4	38	4	38	20
3313	ORF 14	PFN2	Profilin-2;Profilin	P35080;C9J712;C9J2N0	TRUE	TRUE	FALSE	-	not significant	FALSE	-1.07633	0.000482444	0.0066562	VZV-16 VZV-21 VZV-33 VZV-40 VZV-58 VZV-6 VZV-60.2 VZV-66.2 VZV-68 VZV-9A	4	38	4	38	2
553	ORF 14	BPI	Bactericidal permeability-increasing protein	A0A2R8YDF1;H0Y738;P17213	TRUE	TRUE	FALSE	+	#N/A	#N/A	1.14008	0.000482444	0.0066562	VZV-15 VZV-21 VZV-28 VZV-33 VZV-35 VZV-40 VZV-58 VZV-60.2 VZV-66.2 VZV-9A	4	38	4	34	1
8127	ORF 14	CTSA	Carboxypeptidase;Lysosomal protective protein;Lysosomal protective protein 32 kDa chain;Lysosomal protective protein 20 kDa chain	X6R5C5;X6R8A1;P10619	TRUE	FALSE	TRUE	+	not significant	FALSE	0.649006	0.000533228	0.00688261	VZV-16 VZV-28 VZV-33 VZV-34 VZV-35 VZV-58 VZV-6 VZV-60.2 VZV-66.2 VZV-68	4	37	4	37	10
7777	ORF 14	RPL36	60S ribosomal protein L36	Q9Y3U8;J3QSB5	TRUE	FALSE	TRUE	-	not significant	FALSE	-0.574666	0.000533228	0.00688261	VZV-15 VZV-16 VZV-21 VZV-33 VZV-35 VZV-40 VZV-58 VZV-6 VZV-66.2 VZV-68	4	37	4	37	14
7021	ORF 14	ENY2	Transcription and mRNA export factor ENY2	Q9NPA8;E5RHX8	TRUE	FALSE	TRUE	+	not significant	FALSE	0.525727	0.000533228	0.00688261	VZV-16 VZV-21 VZV-28 VZV-34 VZV-35 VZV-58 VZV-6 VZV-66.2 VZV-68 VZV-9A	4	37	4	36	8
6103	ORF 14	RAB3C	Ras-related protein Rab-3C	Q96E17	TRUE	TRUE	TRUE	-	not significant	FALSE	-1.33448	0.000533228	0.00688261	VZV-15 VZV-16 VZV-21 VZV-34 VZV-35 VZV-40 VZV-60.2 VZV-66.2 VZV-68 VZV-9A	4	37	2	36	5
5968	ORF 14	SMARCC1	SWI/SNF complex subunit SMARCC1	Q92922	TRUE	FALSE	TRUE	+	not significant	FALSE	0.640949	0.000533228	0.00688261	VZV-16 VZV-21 VZV-28 VZV-34 VZV-40 VZV-58 VZV-60.2 VZV-66.2 VZV-68 VZV-9A	4	37	4	37	39
5846	ORF 14	SPRYD4	SPRY domain-containing protein 4	Q8WW59	TRUE	FALSE	TRUE	+	not significant	FALSE	0.887805	0.000533228	0.00688261	VZV-15 VZV-21 VZV-28 VZV-33 VZV-34 VZV-40 VZV-6 VZV-60.2 VZV-66.2 VZV-68	4	37	4	21	11
5597	ORF 14	SLC25A29	Mitochondrial basic amino acids transporter	Q8N8R3;G3V5F4	TRUE	TRUE	TRUE	+	not significant	FALSE	1.81283	0.000533228	0.00688261	VZV-15 VZV-21 VZV-28 VZV-33 VZV-34 VZV-40 VZV-58 VZV-60.2 VZV-68 VZV-9A	4	37	4	27	4
4557	ORF 14	ATP6AP1	V-type proton ATPase subunit S1	Q15904;A0A0C4DGX8;A6QRJ1	TRUE	FALSE	TRUE	-	not significant	FALSE	-0.870879	0.000533228	0.00688261	VZV-16 VZV-21 VZV-28 VZV-33 VZV-35 VZV-40 VZV-60.2 VZV-66.2 VZV-68 VZV-9A	4	37	2	34	10
3465	ORF 14	RPL21	60S ribosomal protein L21	P46778;M0R181;G3V1B3	TRUE	FALSE	TRUE	-	not significant	FALSE	-0.686993	0.000533228	0.00688261	VZV-16 VZV-21 VZV-28 VZV-33 VZV-35 VZV-40 VZV-6 VZV-66.2 VZV-68 VZV-9A	4	37	4	37	15
2025	ORF 14	RTCA	RNA 3-terminal phosphate cyclase	O00442	TRUE	FALSE	TRUE	+	not significant	FALSE	0.53297	0.000533228	0.00688261	VZV-15 VZV-16 VZV-21 VZV-33 VZV-34 VZV-35 VZV-40 VZV-58 VZV-60.2 VZV-68	4	37	4	37	13
4719	ORF 14	CCDC92	Coiled-coil domain-containing protein 92	Q53HC0	TRUE	TRUE	FALSE	+	#N/A	#N/A	1.04564	0.000533228	0.00688261	VZV-15 VZV-16 VZV-21 VZV-33 VZV-58 VZV-6 VZV-60.2 VZV-66.2 VZV-68 VZV-9A	4	37	0	0	5
1963	ORF 14	MED25	Mediator of RNA polymerase II transcription subunit 25	M0QZQ2;Q71SY5;B9TX31	TRUE	FALSE	FALSE	+	not significant	FALSE	0.984732	0.000533228	0.00688261	VZV-15 VZV-21 VZV-28 VZV-33 VZV-34 VZV-35 VZV-40 VZV-60.2 VZV-68 VZV-9A	4	37	1	26	7
5899	ORF 14	NCSTN	Nicastrin	Q92542;Q5T205;H0Y3Z4	TRUE	FALSE	TRUE	+	not significant	FALSE	0.510515	0.000590874	0.00740632	VZV-15 VZV-16 VZV-21 VZV-28 VZV-33 VZV-34 VZV-35 VZV-40 VZV-58 VZV-68	4	36	4	36	14
5079	ORF 14	FAM111B	Protein FAM111B	Q6SJ93	TRUE	FALSE	TRUE	-	up-regulated	FALSE	-0.667455	0.000590874	0.00740632	VZV-15 VZV-16 VZV-21 VZV-28 VZV-35 VZV-40 VZV-6 VZV-60.2 VZV-66.2 VZV-68	4	36	4	36	17
3317	ORF 14	SERPINB6	Serpin B6	P35237;A0A024QZX5;A0A087X1N8;A0A2R8YD12	TRUE	FALSE	TRUE	+	not significant	FALSE	0.57561	0.000590874	0.00740632	VZV-15 VZV-16 VZV-21 VZV-28 VZV-33 VZV-34 VZV-35 VZV-40 VZV-58 VZV-68	4	36	4	36	19
2033	ORF 14	EXOC5	Exocyst complex component 5	O00471;A0A0A0MSI8;F8W9B8	TRUE	FALSE	TRUE	+	not significant	FALSE	0.589562	0.000590874	0.00740632	VZV-15 VZV-16 VZV-21 VZV-28 VZV-34 VZV-35 VZV-40 VZV-60.2 VZV-66.2 VZV-68	4	36	4	35	23
1459	ORF 14	COPZ1	Coatomer subunit zeta-1	F8VVA7;P61923;F8W651;F8VXB1;F8VUC5;F8W156;F8VYZ4;F8VXR1	TRUE	FALSE	TRUE	+	not significant	FALSE	0.652252	0.000590874	0.00740632	VZV-15 VZV-16 VZV-21 VZV-28 VZV-33 VZV-34 VZV-40 VZV-58 VZV-60.2 VZV-68	4	36	4	36	6
6376	ORF 14	PCYT2	Ethanolamine-phosphate cytidylyltransferase	Q99447;I3L1R7;I3L3V9	TRUE	TRUE	FALSE	+	not significant	FALSE	1.3299	0.000590874	0.00740632	VZV-15 VZV-16 VZV-21 VZV-28 VZV-33 VZV-35 VZV-58 VZV-6 VZV-68 VZV-9A	4	36	2	4	9
1815	ORF 14	CCS	Copper chaperone for superoxide dismutase;Superoxide dismutase [Cu-Zn]	J3KNF4;O14618;E9PP76	TRUE	FALSE	TRUE	+	not significant	FALSE	0.620901	0.000615833	0.00764554	VZV-28 VZV-33 VZV-34 VZV-35 VZV-40 VZV-58 VZV-6 VZV-60.2 VZV-66.2 VZV-9A	4	39	4	29	7
7241	ORF 14	SMPD4	Sphingomyelin phosphodiesterase 4	Q9NXE4;H7C1Q6;H7C0W5	TRUE	FALSE	TRUE	+	not significant	FALSE	0.792346	0.000678996	0.00820786	VZV-16 VZV-21 VZV-28 VZV-33 VZV-34 VZV-35 VZV-40 VZV-58 VZV-66.2 VZV-9A	4	38	4	38	25
7018	ORF 14	DYNLRB1;DYNLRB2	Dynein light chain roadblock-type 1;Dynein light chain roadblock-type 2	Q9NP97;B1AKR6;Q8TF09	TRUE	FALSE	TRUE	+	#N/A	#N/A	0.575702	0.000678996	0.00820786	VZV-21 VZV-28 VZV-33 VZV-40 VZV-58 VZV-6 VZV-60.2 VZV-66.2 VZV-68 VZV-9A	4	38	4	38	8
4417	ORF 14	LASP1	LIM and SH3 domain protein 1	Q14847;C9J9W2	TRUE	FALSE	TRUE	+	not significant	FALSE	0.505111	0.000678996	0.00820786	VZV-15 VZV-16 VZV-21 VZV-33 VZV-34 VZV-35 VZV-40 VZV-6 VZV-60.2 VZV-66.2	4	38	4	38	14
3095	ORF 14	MAOA	Amine oxidase [flavin-containing] A	P21397	TRUE	FALSE	TRUE	+	down-regulated	FALSE	0.509928	0.000678996	0.00820786	VZV-21 VZV-28 VZV-33 VZV-34 VZV-35 VZV-58 VZV-60.2 VZV-66.2 VZV-68 VZV-9A	4	38	4	34	12
953	ORF 14	FXN	Frataxin, mitochondrial;Frataxin intermediate form;Frataxin(56-210);Frataxin(78-210);Frataxin mature form	C9JAX1;Q16595;A0A2R8Y5A1	TRUE	FALSE	TRUE	+	not significant	FALSE	0.507077	0.000678996	0.00820786	VZV-16 VZV-21 VZV-28 VZV-33 VZV-34 VZV-35 VZV-40 VZV-58 VZV-60.2 VZV-66.2	4	38	3	34	5
382	ORF 14	PON2	Serum paraoxonase/arylesterase 2	A0A0J9YXF2;Q15165;G3XAK4	TRUE	FALSE	TRUE	+	not significant	FALSE	0.939509	0.000678996	0.00820786	VZV-16 VZV-21 VZV-33 VZV-34 VZV-35 VZV-40 VZV-58 VZV-6 VZV-60.2 VZV-68	4	38	4	37	9
315	ORF 14	ECI2	Enoyl-CoA delta isomerase 2, mitochondrial	A0A0C4DGA2;O75521;F1LLU7	TRUE	FALSE	TRUE	+	not significant	FALSE	0.842783	0.000678996	0.00820786	VZV-16 VZV-21 VZV-28 VZV-34 VZV-35 VZV-40 VZV-58 VZV-6 VZV-66.2 VZV-9A	4	38	4	35	15
7357	ORF 14	HEATR5B	HEAT repeat-containing protein 5B	Q9P2D3	TRUE	FALSE	FALSE	+	not significant	FALSE	0.707858	0.000678996	0.00820786	VZV-15 VZV-16 VZV-21 VZV-34 VZV-35 VZV-40 VZV-58 VZV-6 VZV-60.2 VZV-9A	4	38	1	15	31
7119	ORF 14	DIAPH3	Protein diaphanous homolog 3	Q9NSV4	TRUE	FALSE	FALSE	+	#N/A	#N/A	0.742747	0.000678996	0.00820786	VZV-21 VZV-28 VZV-34 VZV-35 VZV-40 VZV-58 VZV-60.2 VZV-66.2 VZV-68 VZV-9A	4	38	0	22	9
6957	ORF 14	MKKS	NA	Q9HB66	TRUE	FALSE	FALSE	+	not significant	FALSE	0.764756	0.000678996	0.00820786	VZV-15 VZV-28 VZV-34 VZV-35 VZV-40 VZV-58 VZV-6 VZV-60.2 VZV-66.2 VZV-9A	4	38	4	37	2
820	ORF 14	TUBGCP2	NA	B3KTU7	TRUE	FALSE	FALSE	+	not significant	FALSE	0.924816	0.000750469	0.0086056	VZV-16 VZV-21 VZV-28 VZV-33 VZV-34 VZV-40 VZV-6 VZV-66.2 VZV-68 VZV-9A	4	37	0	0	1	+
7349	ORF 14	TENM3	Teneurin-3	Q9P273	TRUE	TRUE	TRUE	+	#N/A	#N/A	1.08994	0.000750469	0.0086056	VZV-16 VZV-21 VZV-28 VZV-33 VZV-35 VZV-40 VZV-58 VZV-6 VZV-68 VZV-9A	4	37	4	28	12
5491	ORF 14	SPG20	Spartin	Q8N0X7	TRUE	FALSE	TRUE	+	not significant	FALSE	0.911304	0.000750469	0.0086056	VZV-16 VZV-21 VZV-28 VZV-33 VZV-35 VZV-58 VZV-6 VZV-60.2 VZV-66.2 VZV-68	4	37	4	37	12
5053	ORF 14	ULK3	Serine/threonine-protein kinase ULK3	Q6PHR2	TRUE	FALSE	TRUE	+	#N/A	#N/A	0.640057	0.000750469	0.0086056	VZV-16 VZV-21 VZV-28 VZV-33 VZV-35 VZV-40 VZV-58 VZV-60.2 VZV-68 VZV-9A	4	37	4	35	9
4466	ORF 14	PEA15	Astrocytic phosphoprotein PEA-15	Q15121;B1AKZ5	TRUE	FALSE	TRUE	+	not significant	FALSE	0.523959	0.000750469	0.0086056	VZV-15 VZV-16 VZV-21 VZV-33 VZV-35 VZV-40 VZV-58 VZV-60.2 VZV-68 VZV-9A	4	37	4	37	7
4204	ORF 14	STK4	Serine/threonine-protein kinase 4;Serine/threonine-protein kinase 4 37kDa subunit;Serine/threonine-protein kinase 4 18kDa subunit	Q13043;F5H5B4	TRUE	FALSE	TRUE	+	not significant	FALSE	0.500533	0.000750469	0.0086056	VZV-15 VZV-21 VZV-28 VZV-34 VZV-40 VZV-58 VZV-60.2 VZV-66.2 VZV-68 VZV-9A	4	37	4	34	12
4048	ORF 14	ALDH6A1	Methylmalonate-semialdehyde dehydrogenase [acylating], mitochondrial	Q02252	TRUE	FALSE	TRUE	+	down-regulated	FALSE	0.780687	0.000750469	0.0086056	VZV-16 VZV-21 VZV-28 VZV-33 VZV-34 VZV-35 VZV-40 VZV-58 VZV-6 VZV-68	4	37	4	37	25
3704	ORF 14	ATP1B3	Sodium/potassium-transporting ATPase subunit beta-3	P54709;C9JA36;C9JXZ1	TRUE	FALSE	TRUE	+	not significant	FALSE	0.783257	0.000750469	0.0086056	VZV-16 VZV-21 VZV-28 VZV-35 VZV-40 VZV-6 VZV-60.2 VZV-66.2 VZV-68 VZV-9A	4	37	4	37	13
2695	ORF 14	FTL	Ferritin light chain	P02792	TRUE	FALSE	TRUE	+	not significant	FALSE	0.807122	0.000750469	0.0086056	VZV-16 VZV-21 VZV-28 VZV-33 VZV-34 VZV-35 VZV-58 VZV-66.2 VZV-68 VZV-9A	4	37	4	35	6
2549	ORF 14	NDUFB6	NADH dehydrogenase [ubiquinone] 1 beta subcomplex subunit 6	O95139;A0A087WZX2	TRUE	FALSE	TRUE	+	not significant	FALSE	0.829376	0.000750469	0.0086056	VZV-15 VZV-16 VZV-21 VZV-28 VZV-34 VZV-40 VZV-58 VZV-60.2 VZV-66.2 VZV-9A	4	37	4	37	7
1368	ORF 14	NME4	Nucleoside diphosphate kinase;Nucleoside diphosphate kinase, mitochondrial	Q4TT34;F2Z2X0;O00746;H0Y6J0;A0A087WVT9	TRUE	FALSE	TRUE	+	not significant	FALSE	0.679421	0.000750469	0.0086056	VZV-15 VZV-16 VZV-21 VZV-33 VZV-34 VZV-35 VZV-40 VZV-60.2 VZV-66.2 VZV-68	4	37	4	37	12
6220	ORF 14	MAP6	Microtubule-associated protein 6	Q96JE9	TRUE	TRUE	FALSE	+	not significant	FALSE	1.11026	0.000750469	0.0086056	VZV-15 VZV-21 VZV-28 VZV-33 VZV-35 VZV-40 VZV-58 VZV-6 VZV-60.2 VZV-68	4	37	0	5	14
5525	ORF 14	MTURN	Maturin	Q8N3F0;C9JBT1	TRUE	FALSE	FALSE	+	#N/A	#N/A	0.968585	0.000750469	0.0086056	VZV-15 VZV-16 VZV-21 VZV-28 VZV-33 VZV-34 VZV-35 VZV-58 VZV-66.2 VZV-9A	4	37	0	0	2
5003	ORF 14	TYW1B	S-adenosyl-L-methionine-dependent tRNA 4-demethylwyosine synthase	Q6NUM6	TRUE	TRUE	FALSE	+	#N/A	#N/A	1.25943	0.000831601	0.00941155	VZV-15 VZV-16 VZV-21 VZV-28 VZV-33 VZV-34 VZV-40 VZV-58 VZV-6 VZV-68	4	36	0	1	1	+
5769	ORF 14	BRIX1	Ribosome biogenesis protein BRX1 homolog	Q8TDN6	TRUE	FALSE	TRUE	+	not significant	FALSE	0.553568	0.000831601	0.00941155	VZV-15 VZV-16 VZV-21 VZV-28 VZV-33 VZV-34 VZV-58 VZV-60.2 VZV-66.2 VZV-68	4	36	4	36	28
5112	ORF 14	DNMBP	Dynamin-binding protein	Q6XZF7;A0A1C7CYY6;A0A1B0GTX1	TRUE	FALSE	TRUE	-	not significant	FALSE	-0.823965	0.000831601	0.00941155	VZV-15 VZV-16 VZV-21 VZV-28 VZV-33 VZV-34 VZV-35 VZV-40 VZV-66.2 VZV-68	4	36	4	36	19
1719	ORF 14	ABAT	4-aminobutyrate aminotransferase, mitochondrial	H3BRN4;P80404;H3BNQ7	TRUE	FALSE	TRUE	+	#N/A	#N/A	0.556541	0.000831601	0.00941155	VZV-15 VZV-16 VZV-21 VZV-28 VZV-33 VZV-34 VZV-35 VZV-58 VZV-60.2 VZV-68	4	36	4	35	18
6207	ORF 14	BOD1	Biorientation of chromosomes in cell division protein 1	Q96IK1	TRUE	TRUE	FALSE	-	not significant	FALSE	-1.29068	0.000831601	0.00941155	VZV-15 VZV-16 VZV-28 VZV-33 VZV-35 VZV-58 VZV-6 VZV-60.2 VZV-66.2 VZV-68	4	36	0	12	6
1877	ORF 14	CDKN2A;CDKN2B	Cyclin-dependent kinase inhibitor 2A;Cyclin-dependent kinase 4 inhibitor B	J3QRG6;P42771;K7ES20;K7ENC6;P42772	TRUE	FALSE	TRUE	+	#N/A	#N/A	0.694446	0.000858926	0.00965086	VZV-16 VZV-21 VZV-33 VZV-34 VZV-35 VZV-40 VZV-58 VZV-6 VZV-60.2 VZV-66.2	4	39	4	36	4
150	ORF 14	COL6A1	Collagen alpha-1(VI) chain	A0A087X0S5;P12109	TRUE	FALSE	TRUE	+	down-regulated	FALSE	0.740029	0.000858926	0.00965086	VZV-16 VZV-21 VZV-33 VZV-34 VZV-35 VZV-58 VZV-6 VZV-60.2 VZV-66.2 VZV-9A	4	39	4	35	14
7136	ORF 14	ABHD10	Mycophenolic acid acyl-glucuronide esterase, mitochondrial	Q9NUJ1	TRUE	FALSE	FALSE	+	not significant	FALSE	0.506637	0.00094702	0.0104159	VZV-16 VZV-21 VZV-33 VZV-34 VZV-35 VZV-40 VZV-58 VZV-6 VZV-66.2 VZV-68	4	38	4	38	15
6709	ORF 14	SEMA4C	Semaphorin-4C	Q9C0C4	TRUE	FALSE	FALSE	+	not significant	FALSE	0.893396	0.00094702	0.0104159	VZV-16 VZV-21 VZV-33 VZV-34 VZV-40 VZV-58 VZV-6 VZV-60.2 VZV-68 VZV-9A	4	38	4	32	11
6083	ORF 14	ADCK4	AarF domain-containing protein kinase 4	Q96D53	TRUE	FALSE	FALSE	+	#N/A	#N/A	0.957916	0.00094702	0.0104159	VZV-16 VZV-28 VZV-33 VZV-34 VZV-35 VZV-40 VZV-58 VZV-6 VZV-60.2 VZV-66.2	4	38	3	24	7
5516	ORF 14	GHDC	GH3 domain-containing protein	Q8N2G8;K7ESN3	TRUE	FALSE	FALSE	+	not significant	FALSE	0.744583	0.00094702	0.0104159	VZV-16 VZV-21 VZV-33 VZV-34 VZV-35 VZV-58 VZV-6 VZV-60.2 VZV-66.2 VZV-68	4	38	4	35	10
3577	ORF 14	SERPINH1	Serpin H1	P50454;E9PPV6;E9PR70;E9PK86;E9PMI5	TRUE	FALSE	FALSE	+	not significant	FALSE	0.611069	0.00094702	0.0104159	VZV-16 VZV-21 VZV-33 VZV-34 VZV-35 VZV-40 VZV-58 VZV-6 VZV-68 VZV-9A	4	38	4	38	23
2800	ORF 14	GUSB	Beta-glucuronidase	P08236	TRUE	FALSE	FALSE	+	not significant	FALSE	0.526436	0.00094702	0.0104159	VZV-21 VZV-28 VZV-33 VZV-34 VZV-35 VZV-40 VZV-58 VZV-6 VZV-66.2 VZV-68	4	38	4	38	8
7861	ORF 14	SLC25A15	Mitochondrial ornithine transporter 1	Q9Y619	TRUE	FALSE	FALSE	+	#N/A	#N/A	0.886472	0.00104671	0.0108261	VZV-16 VZV-28 VZV-33 VZV-34 VZV-35 VZV-40 VZV-58 VZV-60.2 VZV-68 VZV-9A	4	37	4	32	10
7399	ORF 14	EXTL2	Exostosin-like 2;Processed exostosin-like 2	Q9UBQ6;C9JEG3;F5GZK1	TRUE	FALSE	FALSE	+	not significant	FALSE	0.533414	0.00104671	0.0108261	VZV-15 VZV-16 VZV-34 VZV-35 VZV-40 VZV-58 VZV-6 VZV-60.2 VZV-66.2 VZV-68	4	37	4	26	8
6847	ORF 14	EBF3	Transcription factor COE3	Q9H4W6	TRUE	TRUE	FALSE	+	not significant	FALSE	1.34891	0.00104671	0.0108261	VZV-15 VZV-16 VZV-21 VZV-28 VZV-33 VZV-35 VZV-58 VZV-6 VZV-60.2 VZV-66.2	4	37	0	19	18
6455	ORF 14	NABP2	SOSS complex subunit B1	Q9BQ15;C9JT95;C9JMP5	TRUE	TRUE	FALSE	-	#N/A	#N/A	-2.3292	0.00104671	0.0108261	VZV-16 VZV-21 VZV-28 VZV-33 VZV-35 VZV-40 VZV-58 VZV-66.2 VZV-68 VZV-9A	4	37	0	26	5
6052	ORF 14	COA7	Cytochrome c oxidase assembly factor 7	Q96BR5	TRUE	TRUE	FALSE	-	not significant	FALSE	-1.49044	0.00104671	0.0108261	VZV-15 VZV-21 VZV-28 VZV-34 VZV-40 VZV-58 VZV-60.2 VZV-66.2 VZV-68 VZV-9A	4	37	3	30	9
5659	ORF 14	PNMA1	Paraneoplastic antigen Ma1	Q8ND90	TRUE	TRUE	FALSE	+	not significant	FALSE	1.00703	0.00104671	0.0108261	VZV-15 VZV-16 VZV-21 VZV-33 VZV-34 VZV-35 VZV-40 VZV-58 VZV-60.2 VZV-68	4	37	0	1	5
5383	ORF 14	CAMK1D	Calcium/calmodulin-dependent protein kinase type 1D	Q8IU85;A0A087WUR6	TRUE	TRUE	FALSE	+	not significant	FALSE	1.06843	0.00104671	0.0108261	VZV-15 VZV-21 VZV-28 VZV-34 VZV-35 VZV-40 VZV-58 VZV-60.2 VZV-68 VZV-9A	4	37	4	36	11
5178	ORF 14	SV2A	Synaptic vesicle glycoprotein 2A	Q7L0J3	TRUE	TRUE	FALSE	-	not significant	FALSE	-1.0263	0.00104671	0.0108261	VZV-16 VZV-28 VZV-33 VZV-34 VZV-35 VZV-58 VZV-6 VZV-60.2 VZV-66.2 VZV-68	4	37	3	34	10
5152	ORF 14	USP30	Ubiquitin carboxyl-terminal hydrolase 30;Ubiquitin carboxyl-terminal hydrolase	Q70CQ3;B3KUS5	TRUE	TRUE	FALSE	+	#N/A	#N/A	1.02615	0.00104671	0.0108261	VZV-15 VZV-28 VZV-33 VZV-34 VZV-40 VZV-58 VZV-6 VZV-60.2 VZV-66.2 VZV-68	4	37	4	13	6
5119	ORF 14	CERS6	Ceramide synthase 6	Q6ZMG9	TRUE	FALSE	FALSE	+	not significant	FALSE	0.966144	0.00104671	0.0108261	VZV-16 VZV-28 VZV-34 VZV-35 VZV-40 VZV-58 VZV-6 VZV-66.2 VZV-68 VZV-9A	4	37	0	2	5
4389	ORF 14	IL13RA2	Interleukin-13 receptor subunit alpha-2	Q14627	TRUE	TRUE	FALSE	+	not significant	FALSE	1.53547	0.00104671	0.0108261	VZV-15 VZV-16 VZV-21 VZV-33 VZV-34 VZV-35 VZV-40 VZV-58 VZV-68 VZV-9A	4	37	4	29	8
4192	ORF 14	MYO1E	Unconventional myosin-Ie	Q12965	TRUE	TRUE	FALSE	+	#N/A	#N/A	1.17075	0.00104671	0.0108261	VZV-15 VZV-16 VZV-21 VZV-33 VZV-40 VZV-58 VZV-6 VZV-60.2 VZV-68 VZV-9A	4	37	3	5	5
3929	ORF 14	SEC11A	Signal peptidase complex catalytic subunit SEC11A;Signal peptidase complex catalytic subunit SEC11;Signal peptidase I	P67812;H0YNG3;H0YNX5;H0YNA5	TRUE	FALSE	FALSE	+	not significant	FALSE	0.618071	0.00104671	0.0108261	VZV-16 VZV-28 VZV-33 VZV-34 VZV-35 VZV-40 VZV-58 VZV-60.2 VZV-68 VZV-9A	4	37	4	37	10
3777	ORF 14	SEC61B	Protein transport protein Sec61 subunit beta	P60468	TRUE	FALSE	FALSE	-	not significant	FALSE	-0.638047	0.00104671	0.0108261	VZV-15 VZV-16 VZV-21 VZV-28 VZV-34 VZV-35 VZV-40 VZV-6 VZV-60.2 VZV-66.2	4	37	4	37	4
3599	ORF 14	FABP6	Gastrotropin	P51161	TRUE	FALSE	FALSE	-	not significant	FALSE	-0.801728	0.00104671	0.0108261	VZV-15 VZV-16 VZV-21 VZV-28 VZV-34 VZV-35 VZV-40 VZV-60.2 VZV-66.2 VZV-9A	4	37	4	35	8
3423	ORF 14	DPP6	Dipeptidyl aminopeptidase-like protein 6	P42658;E9PDL2;E9PF59	TRUE	TRUE	FALSE	+	#N/A	#N/A	1.60291	0.00104671	0.0108261	VZV-16 VZV-21 VZV-28 VZV-33 VZV-35 VZV-40 VZV-58 VZV-60.2 VZV-68 VZV-9A	4	37	3	11	17
217	ORF 14	CDC42BPA	Non-specific serine/threonine protein kinase;Serine/threonine-protein kinase MRCK alpha	A0A0A0MRJ0;Q5VT25;A0A0A0MRJ1;H0Y5V1	TRUE	FALSE	FALSE	+	not significant	FALSE	0.856015	0.00104671	0.0108261	VZV-16 VZV-21 VZV-28 VZV-34 VZV-35 VZV-40 VZV-58 VZV-60.2 VZV-68 VZV-9A	4	37	4	33	24
6463	ORF 14	ECSIT	Evolutionarily conserved signaling intermediate in Toll pathway, mitochondrial	Q9BQ95;J3KTF5;K7EPL5;K7EN32	TRUE	FALSE	FALSE	+	not significant	FALSE	0.55779	0.00115986	0.0117324	VZV-15 VZV-16 VZV-21 VZV-28 VZV-33 VZV-34 VZV-58 VZV-60.2 VZV-66.2 VZV-68	4	36	4	36	16
6225	ORF 14	TMX3	Protein disulfide-isomerase TMX3	Q96JJ7	TRUE	FALSE	FALSE	+	not significant	FALSE	0.562331	0.00115986	0.0117324	VZV-15 VZV-16 VZV-21 VZV-28 VZV-33 VZV-34 VZV-35 VZV-40 VZV-60.2 VZV-68	4	36	4	34	16
5647	ORF 14	CHST14	Carbohydrate sulfotransferase 14	Q8NCH0;H0YN65	TRUE	FALSE	FALSE	+	not significant	FALSE	0.678624	0.00115064	0.0117324	VZV-16 VZV-21 VZV-33 VZV-34 VZV-35 VZV-40 VZV-58 VZV-6 VZV-60.2 VZV-9A	4	39	4	29	8
5107	ORF 14	PACS1	Phosphofurin acidic cluster sorting protein 1	Q6VY07;B4DF77	TRUE	FALSE	FALSE	+	not significant	FALSE	0.599407	0.00115986	0.0117324	VZV-15 VZV-16 VZV-21 VZV-28 VZV-34 VZV-35 VZV-40 VZV-60.2 VZV-68 VZV-9A	4	36	4	33	15
3485	ORF 14	IREB2	Iron-responsive element-binding protein 2	P48200	TRUE	FALSE	FALSE	+	not significant	FALSE	0.833512	0.00115986	0.0117324	VZV-15 VZV-16 VZV-21 VZV-28 VZV-33 VZV-34 VZV-35 VZV-58 VZV-66.2 VZV-68	4	36	4	25	10
2411	ORF 14	PEX14	Peroxisomal membrane protein PEX14	O75381	TRUE	FALSE	FALSE	+	not significant	FALSE	0.620941	0.00115064	0.0117324	VZV-15 VZV-21 VZV-33 VZV-34 VZV-40 VZV-58 VZV-6 VZV-60.2 VZV-66.2 VZV-9A	4	39	4	24	12
1232	ORF 14	CAPN5	Calpain-5	E7EV01;O15484;A0A3B3IRX8	TRUE	FALSE	FALSE	+	not significant	FALSE	0.814375	0.00115986	0.0117324	VZV-15 VZV-16 VZV-21 VZV-28 VZV-33 VZV-34 VZV-35 VZV-6 VZV-66.2 VZV-68	4	36	4	13	9
4115	ORF 14	ACTN3	Alpha-actinin-3	Q08043;A0A087WSZ2	TRUE	FALSE	FALSE	+	#N/A	#N/A	0.879894	0.00126865	0.0124929	VZV-16 VZV-21 VZV-28 VZV-33 VZV-34 VZV-40 VZV-58 VZV-6 VZV-60.2 VZV-9A	4	38	0	0	3	+
7286	ORF 14	GGA3	ADP-ribosylation factor-binding protein GGA3	Q9NZ52;J3KSS7;J3QS87	TRUE	FALSE	FALSE	+	not significant	FALSE	0.527023	0.00126865	0.0124929	VZV-28 VZV-33 VZV-34 VZV-35 VZV-58 VZV-6 VZV-60.2 VZV-66.2 VZV-68 VZV-9A	4	38	4	28	8
7062	ORF 14	ACSS2	Acetyl-coenzyme A synthetase, cytoplasmic	Q9NR19	TRUE	FALSE	FALSE	+	not significant	FALSE	0.767436	0.00126865	0.0124929	VZV-15 VZV-21 VZV-33 VZV-34 VZV-35 VZV-40 VZV-58 VZV-60.2 VZV-68 VZV-9A	4	38	4	25	11
4519	ORF 14	TAF1C	TATA box-binding protein-associated factor RNA polymerase I subunit C	Q15572	TRUE	FALSE	FALSE	+	not significant	FALSE	0.767558	0.00126865	0.0124929	VZV-16 VZV-28 VZV-33 VZV-34 VZV-35 VZV-40 VZV-58 VZV-60.2 VZV-66.2 VZV-9A	4	38	4	33	16
4411	ORF 14	MVP	Major vault protein	Q14764	TRUE	TRUE	FALSE	+	#N/A	#N/A	1.31156	0.00126865	0.0124929	VZV-15 VZV-21 VZV-34 VZV-35 VZV-40 VZV-58 VZV-6 VZV-60.2 VZV-68 VZV-9A	4	38	4	7	10
7568	ORF 14	KIDINS220	Kinase D-interacting substrate of 220 kDa	Q9ULH0;E9PH70;A0A1W2PPB7;H0Y8E4	TRUE	FALSE	FALSE	+	not significant	FALSE	0.650557	0.00140219	0.0131766	VZV-15 VZV-16 VZV-21 VZV-33 VZV-34 VZV-35 VZV-40 VZV-60.2 VZV-68 VZV-9A	4	37	4	37	49
7561	ORF 14	OGDHL	2-oxoglutarate dehydrogenase-like, mitochondrial	Q9ULD0	TRUE	FALSE	FALSE	+	#N/A	#N/A	0.880915	0.00140219	0.0131766	VZV-16 VZV-21 VZV-28 VZV-34 VZV-35 VZV-58 VZV-6 VZV-66.2 VZV-68 VZV-9A	4	37	3	33	14
6694	ORF 14	EDEM3	ER degradation-enhancing alpha-mannosidase-like protein 3	Q9BZQ6	TRUE	FALSE	FALSE	+	not significant	FALSE	0.574028	0.00140219	0.0131766	VZV-15 VZV-16 VZV-28 VZV-33 VZV-34 VZV-40 VZV-58 VZV-60.2 VZV-66.2 VZV-9A	4	37	4	29	15
6609	ORF 14	HIRIP3	HIRA-interacting protein 3	Q9BW71	TRUE	FALSE	FALSE	-	not significant	FALSE	-0.570719	0.00140219	0.0131766	VZV-16 VZV-28 VZV-33 VZV-35 VZV-40 VZV-58 VZV-60.2 VZV-66.2 VZV-68 VZV-9A	4	37	4	37	21
6434	ORF 14	PRRX2;PRRX1	Paired mesoderm homeobox protein 2;Paired mesoderm homeobox protein 1	Q99811;G3V2N3;P54821	TRUE	TRUE	FALSE	-	#N/A	#N/A	-1.23509	0.00140219	0.0131766	VZV-15 VZV-16 VZV-33 VZV-34 VZV-35 VZV-40 VZV-58 VZV-6 VZV-60.2 VZV-68	4	37	1	28	6
4810	ORF 14	PPM1L	Protein phosphatase 1L	Q5SGD2	TRUE	FALSE	FALSE	+	not significant	FALSE	0.686348	0.00140219	0.0131766	VZV-16 VZV-21 VZV-28 VZV-33 VZV-34 VZV-35 VZV-58 VZV-6 VZV-66.2 VZV-68	4	37	4	28	12
3694	ORF 14	ATN1	Atrophin-1	P54259	TRUE	FALSE	FALSE	+	not significant	FALSE	0.930078	0.00140219	0.0131766	VZV-15 VZV-16 VZV-21 VZV-28 VZV-34 VZV-40 VZV-58 VZV-60.2 VZV-66.2 VZV-9A	4	37	1	4	8
2793	ORF 14	RET	Proto-oncogene tyrosine-protein kinase receptor Ret;Soluble RET kinase fragment;Extracellular cell-membrane anchored RET cadherin 120 kDa fragment	P07949;Q9BTX6	TRUE	FALSE	FALSE	+	#N/A	#N/A	0.995318	0.00140219	0.0131766	VZV-15 VZV-16 VZV-21 VZV-33 VZV-35 VZV-40 VZV-58 VZV-66.2 VZV-68 VZV-9A	4	37	4	36	13
2757	ORF 14	S100A6	Protein S100-A6;Protein S100	P06703;R4GN98	TRUE	FALSE	FALSE	+	not significant	FALSE	0.860621	0.00140219	0.0131766	VZV-15 VZV-16 VZV-21 VZV-33 VZV-34 VZV-35 VZV-58 VZV-6 VZV-60.2 VZV-68	4	37	4	37	7
2589	ORF 14	SVIL	Supervillin	O95425;A0A0J9YWY6	TRUE	FALSE	FALSE	+	not significant	FALSE	0.908765	0.00140219	0.0131766	VZV-15 VZV-16 VZV-21 VZV-34 VZV-35 VZV-40 VZV-58 VZV-6 VZV-60.2 VZV-68	4	37	4	34	32
427	ORF 14	NA	NA	H0YC42	TRUE	TRUE	FALSE	-	#N/A	#N/A	-1.86096	0.00140219	0.0131766	VZV-16 VZV-21 VZV-28 VZV-33 VZV-34 VZV-35 VZV-40 VZV-60.2 VZV-68 VZV-9A	4	37	3	32	1
427	ORF 14	NA	Putative TAF11-like protein ENSP00000332601	A6NLC8	TRUE	FALSE	FALSE	+	#N/A	#N/A	0.91876	0.00140219	0.0131766	VZV-15 VZV-16 VZV-21 VZV-34 VZV-35 VZV-58 VZV-6 VZV-60.2 VZV-66.2 VZV-68	4	37	0	1	1
5983	ORF 14	LPP	Lipoma-preferred partner	Q93052;A0A087WZF1;C9JUT4	TRUE	TRUE	FALSE	+	not significant	FALSE	1.14323	0.00152338	0.014281	VZV-16 VZV-21 VZV-33 VZV-34 VZV-35 VZV-40 VZV-58 VZV-6 VZV-60.2 VZV-9A	4	39	4	24	11
5649	ORF 14	DYNC2H1	Cytoplasmic dynein 2 heavy chain 1	Q8NCM8	TRUE	FALSE	FALSE	+	#N/A	#N/A	0.916122	0.00152338	0.014281	VZV-21 VZV-28 VZV-33 VZV-34 VZV-40 VZV-58 VZV-6 VZV-60.2 VZV-66.2 VZV-9A	4	39	4	14	17
7169	ORF 14	TBC1D13	TBC1 domain family member 13	Q9NVG8	TRUE	FALSE	FALSE	+	not significant	FALSE	0.522625	0.00155378	0.0143932	VZV-15 VZV-16 VZV-21 VZV-28 VZV-33 VZV-34 VZV-35 VZV-40 VZV-60.2 VZV-68	4	36	4	29	15
6290	ORF 14	ARAP1	Arf-GAP with Rho-GAP domain, ANK repeat and PH domain-containing protein 1	Q96P48;E7EU13;A0A0A0MSJ2	TRUE	FALSE	FALSE	+	not significant	FALSE	0.523683	0.00155378	0.0143932	VZV-15 VZV-16 VZV-21 VZV-28 VZV-33 VZV-34 VZV-35 VZV-58 VZV-66.2 VZV-68	4	36	4	34	29
3003	ORF 14	CPE	Carboxypeptidase E	P16870	TRUE	FALSE	FALSE	-	down-regulated	FALSE	-0.510574	0.00155378	0.0143932	VZV-15 VZV-16 VZV-21 VZV-28 VZV-33 VZV-34 VZV-58 VZV-6 VZV-60.2 VZV-68	4	36	4	36	11
159	ORF 14	ARFIP2	Arfaptin-2	A0A087X1E4;P53365	TRUE	FALSE	FALSE	+	not significant	FALSE	0.652891	0.00155378	0.0143932	VZV-15 VZV-16 VZV-21 VZV-28 VZV-34 VZV-35 VZV-40 VZV-58 VZV-68 VZV-9A	4	36	3	22	11
7858	ORF 14	LRRFIP2	Leucine-rich repeat flightless-interacting protein 2	Q9Y608	TRUE	FALSE	FALSE	+	not significant	FALSE	0.957412	0.00167962	0.0149557	VZV-15 VZV-16 VZV-21 VZV-34 VZV-35 VZV-40 VZV-58 VZV-60.2 VZV-66.2 VZV-9A	4	38	0	2	5	+
6284	ORF 14	STX16	NA	Q96NX8	TRUE	FALSE	FALSE	+	#N/A	#N/A	0.92614	0.00167962	0.0149557	VZV-16 VZV-21 VZV-33 VZV-34 VZV-58 VZV-6 VZV-60.2 VZV-66.2 VZV-68 VZV-9A	4	38	0	0	1	+
2125	ORF 14	ATP2A1	Sarcoplasmic/endoplasmic reticulum calcium ATPase 1	O14983	TRUE	FALSE	FALSE	+	#N/A	#N/A	0.92271	0.00167962	0.0149557	VZV-21 VZV-28 VZV-33 VZV-35 VZV-40 VZV-58 VZV-6 VZV-60.2 VZV-66.2 VZV-68	4	38	0	0	2	+
7782	ORF 14	PRKAB1	5-AMP-activated protein kinase subunit beta-1	Q9Y478;F5H2X8	TRUE	FALSE	FALSE	+	not significant	FALSE	0.862593	0.00167962	0.0149557	VZV-16 VZV-21 VZV-33 VZV-34 VZV-35 VZV-40 VZV-60.2 VZV-66.2 VZV-68 VZV-9A	4	38	4	33	6
7045	ORF 14	XPNPEP3	Probable Xaa-Pro aminopeptidase 3	Q9NQH7	TRUE	FALSE	FALSE	+	not significant	FALSE	0.850216	0.00167962	0.0149557	VZV-15 VZV-16 VZV-21 VZV-33 VZV-35 VZV-40 VZV-58 VZV-60.2 VZV-66.2 VZV-9A	4	38	4	19	7
6295	ORF 14	MCEE	Methylmalonyl-CoA epimerase, mitochondrial	Q96PE7;F5GZ54;H7BZS7	TRUE	FALSE	FALSE	+	not significant	FALSE	0.565043	0.00167962	0.0149557	VZV-16 VZV-21 VZV-28 VZV-33 VZV-34 VZV-35 VZV-40 VZV-58 VZV-6 VZV-66.2	4	38	4	26	4
5121	ORF 14	SYNE3	Nesprin-3	Q6ZMZ3;G3V533	TRUE	FALSE	FALSE	+	not significant	FALSE	0.748481	0.00167962	0.0149557	VZV-16 VZV-21 VZV-28 VZV-33 VZV-34 VZV-35 VZV-40 VZV-58 VZV-60.2 VZV-66.2	4	38	1	23	23
4487	ORF 14	RCN1	Reticulocalbin-1	Q15293	TRUE	FALSE	FALSE	+	not significant	FALSE	0.519355	0.00167962	0.0149557	VZV-16 VZV-21 VZV-33 VZV-34 VZV-35 VZV-40 VZV-58 VZV-6 VZV-68 VZV-9A	4	38	4	38	17
1981	ORF 14	DNASE2	Deoxyribonuclease-2-alpha	O00115	TRUE	FALSE	FALSE	+	not significant	FALSE	0.903212	0.00167962	0.0149557	VZV-16 VZV-21 VZV-33 VZV-35 VZV-58 VZV-6 VZV-60.2 VZV-66.2 VZV-68 VZV-9A	4	38	1	21	5
7416	ORF 14	CLIP2	CAP-Gly domain-containing linker protein 2	Q9UDT6	TRUE	FALSE	FALSE	+	not significant	FALSE	0.573318	0.00185642	0.0158782	VZV-15 VZV-21 VZV-28 VZV-34 VZV-35 VZV-40 VZV-6 VZV-60.2 VZV-66.2 VZV-68	4	37	4	37	20
5943	ORF 14	SYN2	Synapsin-2	Q92777	TRUE	FALSE	FALSE	-	not significant	FALSE	-0.74711	0.00185642	0.0158782	VZV-15 VZV-16 VZV-21 VZV-33 VZV-34 VZV-40 VZV-58 VZV-6 VZV-66.2 VZV-68	4	37	4	36	11
4364	ORF 14	ENDOG	Endonuclease G, mitochondrial	Q14249	TRUE	FALSE	FALSE	+	up-regulated	FALSE	0.704522	0.00185642	0.0158782	VZV-16 VZV-28 VZV-33 VZV-34 VZV-40 VZV-58 VZV-6 VZV-60.2 VZV-66.2 VZV-68	4	37	4	36	9
4282	ORF 14	PRPF4B	Serine/threonine-protein kinase PRP4 homolog	Q13523;H0YDJ3	TRUE	FALSE	FALSE	+	not significant	FALSE	0.551754	0.00185642	0.0158782	VZV-16 VZV-28 VZV-33 VZV-34 VZV-35 VZV-40 VZV-58 VZV-60.2 VZV-68 VZV-9A	4	37	4	37	28
3783	ORF 14	MYL6	NA	G3V1V0;F8W1R7;B7Z6Z4;F8VPF3	TRUE	TRUE	FALSE	+	not significant	FALSE	1.15374	0.00185642	0.0158782	VZV-16 VZV-28 VZV-33 VZV-34 VZV-35 VZV-40 VZV-58 VZV-60.2 VZV-68 VZV-9A	4	37	0	1	8
2511	ORF 14	KBTBD11	Kelch repeat and BTB domain-containing protein 11	O94819	TRUE	TRUE	FALSE	-	not significant	FALSE	-1.71141	0.00185642	0.0158782	VZV-15 VZV-21 VZV-28 VZV-34 VZV-35 VZV-40 VZV-58 VZV-6 VZV-60.2 VZV-68	4	37	1	26	17
2421	ORF 14	NDUFB1	NADH dehydrogenase [ubiquinone] 1 beta subcomplex subunit 1	O75438	TRUE	FALSE	FALSE	+	not significant	FALSE	0.633149	0.00185642	0.0158782	VZV-15 VZV-16 VZV-21 VZV-28 VZV-33 VZV-34 VZV-40 VZV-58 VZV-60.2 VZV-66.2	4	37	4	36	3
2353	ORF 14	KIN	DNA/RNA-binding protein KIN17	O60870	TRUE	FALSE	FALSE	+	up-regulated	FALSE	0.59325	0.00185642	0.0158782	VZV-16 VZV-28 VZV-34 VZV-35 VZV-40 VZV-58 VZV-6 VZV-60.2 VZV-66.2 VZV-68	4	37	3	35	12
769	ORF 14	ERCC2	TFIIH basal transcription factor complex helicase XPD subunit	A8MX75;P18074;E7EVE9;K7EIT8	TRUE	FALSE	FALSE	+	#N/A	#N/A	0.695955	0.00185642	0.0158782	VZV-16 VZV-21 VZV-28 VZV-33 VZV-35 VZV-40 VZV-58 VZV-6 VZV-66.2 VZV-68	4	37	3	33	17
739	ORF 14	RTL1	Retrotransposon-like protein 1	A6NKG5	TRUE	FALSE	FALSE	+	#N/A	#N/A	0.980339	0.00185642	0.0158782	VZV-16 VZV-28 VZV-33 VZV-34 VZV-35 VZV-40 VZV-6 VZV-60.2 VZV-66.2 VZV-68	4	37	4	9	17
6566	ORF 14	MSTO1	Protein misato homolog 1	Q9BUK6	TRUE	TRUE	FALSE	-	not significant	FALSE	-1.61393	0.00196094	0.0166808	VZV-16 VZV-21 VZV-33 VZV-34 VZV-35 VZV-40 VZV-58 VZV-60.2 VZV-66.2 VZV-9A	4	39	3	38	15
2086	ORF 14	ACOT8	Acyl-coenzyme A thioesterase 8	O14734;H7C5A7;E9PJN0;E9PRD4;A0A494C0N6	TRUE	FALSE	FALSE	+	not significant	FALSE	0.965689	0.00196094	0.0166808	VZV-21 VZV-28 VZV-33 VZV-34 VZV-35 VZV-40 VZV-6 VZV-60.2 VZV-66.2 VZV-9A	4	39	3	20	8
7903	ORF 14	ROBO2	Roundabout homolog 2	R4GMM8;F8W703;Q9HCK4;A0A087WWM5	TRUE	TRUE	FALSE	-	down-regulated	FALSE	-1.47222	0.00205712	0.0173665	VZV-15 VZV-16 VZV-21 VZV-28 VZV-34 VZV-35 VZV-6 VZV-60.2 VZV-68 VZV-9A	4	36	2	17	17
4822	ORF 14	NOL9	Polynucleotide 5-hydroxyl-kinase NOL9	Q5SY16	TRUE	FALSE	FALSE	+	not significant	FALSE	0.51244	0.00205712	0.0173665	VZV-15 VZV-16 VZV-21 VZV-28 VZV-33 VZV-34 VZV-40 VZV-58 VZV-60.2 VZV-68	4	36	4	36	24
1862	ORF 14	DRG2	NA	J3QKW7	TRUE	FALSE	FALSE	+	not significant	FALSE	0.836324	0.00216207	0.0178473	VZV-16 VZV-21 VZV-33 VZV-35 VZV-40 VZV-58 VZV-60.2 VZV-66.2 VZV-68 VZV-9A	4	38	0	7	1	+
6489	ORF 14	ADPGK	ADP-dependent glucokinase	Q9BRR6;H3BRS6	TRUE	FALSE	FALSE	+	not significant	FALSE	0.502336	0.00216207	0.0178473	VZV-16 VZV-21 VZV-33 VZV-40 VZV-58 VZV-6 VZV-60.2 VZV-66.2 VZV-68 VZV-9A	4	38	4	38	13
5393	ORF 14	ARMC8	Armadillo repeat-containing protein 8	Q8IUR7;B7Z637	TRUE	FALSE	FALSE	-	not significant	FALSE	-0.842798	0.00216207	0.0178473	VZV-16 VZV-21 VZV-28 VZV-33 VZV-34 VZV-35 VZV-40 VZV-58 VZV-60.2 VZV-66.2	4	38	2	37	17
233	ORF 14	COG4	Conserved oligomeric Golgi complex subunit 4	A0A0A0MS45;J3KNI1;Q9H9E3	TRUE	FALSE	FALSE	+	not significant	FALSE	0.743621	0.00216207	0.0178473	VZV-16 VZV-21 VZV-34 VZV-35 VZV-40 VZV-58 VZV-60.2 VZV-66.2 VZV-68 VZV-9A	4	38	4	34	19
7763	ORF 14	AK6;TAF9	Adenylate kinase isoenzyme 6	Q9Y3D8;A0A087WVD7;D6RDH4	TRUE	TRUE	FALSE	-	not significant	FALSE	-1.8291	0.00238965	0.0191786	VZV-15 VZV-16 VZV-21 VZV-28 VZV-33 VZV-34 VZV-35 VZV-40 VZV-58 VZV-66.2	4	37	1	29	6
7578	ORF 14	CNOT6	CCR4-NOT transcription complex subunit 6	Q9ULM6	TRUE	FALSE	FALSE	+	#N/A	#N/A	0.522052	0.00238965	0.0191786	VZV-16 VZV-21 VZV-28 VZV-33 VZV-34 VZV-40 VZV-60.2 VZV-66.2 VZV-68 VZV-9A	4	37	4	31	10
6873	ORF 14	ZDHHC6	Palmitoyltransferase ZDHHC6	Q9H6R6;A0A0D9SEX5	TRUE	FALSE	FALSE	+	not significant	FALSE	0.94474	0.00238965	0.0191786	VZV-15 VZV-21 VZV-28 VZV-33 VZV-58 VZV-6 VZV-60.2 VZV-66.2 VZV-68 VZV-9A	4	37	1	19	2
5195	ORF 14	NDUFAF7	NADH dehydrogenase [ubiquinone] complex I, assembly factor 7	Q7L592;C9JS27;C9J236	TRUE	FALSE	FALSE	+	not significant	FALSE	0.582062	0.00238965	0.0191786	VZV-16 VZV-21 VZV-28 VZV-33 VZV-34 VZV-35 VZV-58 VZV-66.2 VZV-68 VZV-9A	4	37	4	37	13
2942	ORF 14	ALAD	Delta-aminolevulinic acid dehydratase	P13716	TRUE	TRUE	FALSE	+	not significant	FALSE	1.03898	0.00238965	0.0191786	VZV-16 VZV-21 VZV-28 VZV-34 VZV-40 VZV-58 VZV-6 VZV-60.2 VZV-68 VZV-9A	4	37	4	14	12
2414	ORF 14	SPAG7	Sperm-associated antigen 7	O75391;I3L0X5	TRUE	TRUE	FALSE	+	not significant	FALSE	1.76274	0.00238965	0.0191786	VZV-16 VZV-21 VZV-28 VZV-33 VZV-34 VZV-35 VZV-60.2 VZV-66.2 VZV-68 VZV-9A	4	37	1	19	9
4636	ORF 14	RELA	Transcription factor p65	Q2TAM5;A0A087X0W8;Q04206;E9PKH5;E9PKV4;A0A087WVP0;E9PI38;E9PQS6	TRUE	FALSE	FALSE	-	not significant	FALSE	-0.663495	0.00251195	0.0201188	VZV-21 VZV-28 VZV-33 VZV-34 VZV-35 VZV-40 VZV-58 VZV-6 VZV-60.2 VZV-9A	4	39	3	36	18
4005	ORF 14	PITPNA	Phosphatidylinositol transfer protein alpha isoform	Q00169;F5GWE5;I3L4H1	TRUE	FALSE	FALSE	-	not significant	FALSE	-0.837812	0.00251195	0.0201188	VZV-16 VZV-21 VZV-33 VZV-34 VZV-35 VZV-40 VZV-58 VZV-6 VZV-66.2 VZV-9A	4	39	2	37	9
338	ORF 14	RANBP10	Ran-binding protein 10	A0A0D9SEU5;R4GMX8;Q6VN20	TRUE	TRUE	FALSE	+	not significant	FALSE	1.08362	0.00264799	0.0210787	VZV-15 VZV-16 VZV-21 VZV-28 VZV-34 VZV-35 VZV-40 VZV-58 VZV-68 VZV-9A	4	36	3	15	7
6305	ORF 14	SMG1	Serine/threonine-protein kinase SMG1	Q96Q15;J3KRA9	TRUE	FALSE	FALSE	+	not significant	FALSE	0.59436	0.00276959	0.0215415	VZV-15 VZV-28 VZV-33 VZV-35 VZV-40 VZV-58 VZV-6 VZV-60.2 VZV-66.2 VZV-9A	4	38	4	38	32
5877	ORF 14	THAP4	THAP domain-containing protein 4	Q8WY91	TRUE	FALSE	FALSE	+	not significant	FALSE	0.917798	0.00276959	0.0215415	VZV-15 VZV-16 VZV-21 VZV-34 VZV-35 VZV-40 VZV-6 VZV-60.2 VZV-66.2 VZV-9A	4	38	0	7	6
5738	ORF 14	NANP	N-acylneuraminate-9-phosphatase	Q8TBE9	TRUE	TRUE	FALSE	+	not significant	FALSE	1.06978	0.00276959	0.0215415	VZV-15 VZV-21 VZV-28 VZV-34 VZV-35 VZV-40 VZV-58 VZV-60.2 VZV-66.2 VZV-9A	4	38	0	2	4
5331	ORF 14	GLCCI1	Glucocorticoid-induced transcript 1 protein	Q86VQ1	TRUE	TRUE	FALSE	-	not significant	FALSE	-1.29551	0.00276959	0.0215415	VZV-16 VZV-21 VZV-33 VZV-34 VZV-35 VZV-40 VZV-58 VZV-6 VZV-66.2 VZV-68	4	38	3	37	13
5078	ORF 14	POTEE;POTEF	POTE ankyrin domain family member E;POTE ankyrin domain family member F	Q6S8J3;A5A3E0	TRUE	FALSE	FALSE	+	#N/A	#N/A	0.583193	0.00276959	0.0215415	VZV-15 VZV-16 VZV-21 VZV-33 VZV-40 VZV-58 VZV-6 VZV-60.2 VZV-66.2 VZV-9A	4	38	4	31	4
4667	ORF 14	FUT11	Alpha-(1,3)-fucosyltransferase 11	Q495W5	TRUE	FALSE	FALSE	+	#N/A	#N/A	0.980447	0.00276959	0.0215415	VZV-16 VZV-21 VZV-33 VZV-40 VZV-58 VZV-6 VZV-60.2 VZV-66.2 VZV-68 VZV-9A	4	38	3	30	5
1525	ORF 14	ACYP1	Acylphosphatase-1;Acylphosphatase	P07311;G3V2U7	TRUE	TRUE	FALSE	-	not significant	FALSE	-1.50816	0.00276959	0.0215415	VZV-16 VZV-33 VZV-34 VZV-35 VZV-40 VZV-58 VZV-6 VZV-66.2 VZV-68 VZV-9A	4	38	3	26	6
1450	ORF 14	PCBP2	NA	F8VRH0	TRUE	FALSE	FALSE	-	not significant	FALSE	-0.907049	0.00276959	0.0215415	VZV-15 VZV-21 VZV-34 VZV-35 VZV-40 VZV-58 VZV-60.2 VZV-66.2 VZV-68 VZV-9A	4	38	4	38	4
1970	ORF 14	DHPS	NA	M0R1T2	TRUE	TRUE	FALSE	+	not significant	FALSE	1.22927	0.00306112	0.0230737	VZV-15 VZV-16 VZV-21 VZV-34 VZV-40 VZV-58 VZV-6 VZV-66.2 VZV-68 VZV-9A	4	37	0	0	1	+
7816	ORF 14	HSPB11	Intraflagellar transport protein 25 homolog	Q9Y547;X6R7Y7	TRUE	TRUE	FALSE	-	not significant	FALSE	-1.49857	0.00306112	0.0230737	VZV-15 VZV-16 VZV-21 VZV-33 VZV-35 VZV-40 VZV-6 VZV-66.2 VZV-68 VZV-9A	4	37	3	33	3
7642	ORF 14	USP22	Ubiquitin carboxyl-terminal hydrolase 22	Q9UPT9	TRUE	FALSE	FALSE	-	not significant	FALSE	-0.674962	0.00306112	0.0230737	VZV-16 VZV-28 VZV-33 VZV-35 VZV-40 VZV-58 VZV-6 VZV-60.2 VZV-66.2 VZV-68	4	37	4	37	12
7534	ORF 14	NXT1;NXT2	NTF2-related export protein 1;NTF2-related export protein 2	Q9UKK6;Q9NPJ8	TRUE	FALSE	FALSE	+	#N/A	#N/A	0.863153	0.00306112	0.0230737	VZV-15 VZV-16 VZV-34 VZV-35 VZV-40 VZV-58 VZV-60.2 VZV-66.2 VZV-68 VZV-9A	4	37	0	0	3
6736	ORF 14	COA1	Cytochrome c oxidase assembly factor 1 homolog	Q9GZY4;C9JA07	TRUE	FALSE	FALSE	+	not significant	FALSE	0.588377	0.00306112	0.0230737	VZV-16 VZV-21 VZV-28 VZV-34 VZV-35 VZV-40 VZV-58 VZV-60.2 VZV-66.2 VZV-68	4	37	4	26	5
5731	ORF 14	SLC35B2	Adenosine 3-phospho 5-phosphosulfate transporter 1	Q8TB61	TRUE	TRUE	FALSE	+	not significant	FALSE	1.06531	0.00306112	0.0230737	VZV-15 VZV-28 VZV-33 VZV-34 VZV-35 VZV-6 VZV-60.2 VZV-66.2 VZV-68 VZV-9A	4	37	4	24	6
3596	ORF 14	RAB9A	Ras-related protein Rab-9A	P51151	TRUE	TRUE	FALSE	+	not significant	FALSE	1.04254	0.00306112	0.0230737	VZV-16 VZV-21 VZV-28 VZV-33 VZV-35 VZV-40 VZV-58 VZV-60.2 VZV-66.2 VZV-68	4	37	2	22	6
3410	ORF 14	ACTR1B	Beta-centractin	P42025	TRUE	TRUE	FALSE	-	not significant	FALSE	-1.7808	0.00306112	0.0230737	VZV-16 VZV-21 VZV-28 VZV-34 VZV-35 VZV-40 VZV-6 VZV-60.2 VZV-66.2 VZV-68	4	37	2	36	8
2409	ORF 14	VAMP4	Vesicle-associated membrane protein 4	O75379	TRUE	FALSE	FALSE	+	not significant	FALSE	0.937383	0.00306112	0.0230737	VZV-16 VZV-21 VZV-28 VZV-33 VZV-35 VZV-40 VZV-58 VZV-6 VZV-68 VZV-9A	4	37	2	23	5
1515	ORF 14	GRIA4	Glutamate receptor 4	P48058;G3V164	TRUE	FALSE	FALSE	+	#N/A	#N/A	0.936833	0.00306112	0.0230737	VZV-15 VZV-16 VZV-21 VZV-28 VZV-33 VZV-35 VZV-40 VZV-58 VZV-66.2 VZV-9A	4	37	0	12	4
367	ORF 14	PCMTD2	Protein-L-isoaspartate O-methyltransferase domain-containing protein 2	A0A0G2JM70;Q9NV79;V9GYG6;V9GZ41;F8W9F3	TRUE	FALSE	FALSE	+	#N/A	#N/A	0.604847	0.00306112	0.0230737	VZV-15 VZV-16 VZV-21 VZV-34 VZV-35 VZV-58 VZV-60.2 VZV-66.2 VZV-68 VZV-9A	4	37	3	28	6
5028	ORF 14	PRMT9	Putative protein arginine N-methyltransferase 9	Q6P2P2	TRUE	FALSE	FALSE	+	not significant	FALSE	0.825562	0.00314399	0.0236071	VZV-16 VZV-21 VZV-34 VZV-35 VZV-40 VZV-58 VZV-6 VZV-60.2 VZV-66.2 VZV-9A	4	39	0	7	10
254	ORF 14	SCAF8	Protein SCAF8	A0A0A0MT33;Q9UPN6	TRUE	FALSE	FALSE	+	not significant	FALSE	0.519288	0.00314399	0.0236071	VZV-21 VZV-28 VZV-33 VZV-34 VZV-35 VZV-40 VZV-6 VZV-60.2 VZV-66.2 VZV-9A	4	39	4	39	25
7531	ORF 14	APPL1	DCC-interacting protein 13-alpha	Q9UKG1	TRUE	FALSE	FALSE	+	not significant	FALSE	0.580743	0.00346645	0.0249949	VZV-15 VZV-16 VZV-21 VZV-34 VZV-35 VZV-40 VZV-6 VZV-60.2 VZV-66.2 VZV-9A	4	38	4	36	18
7440	ORF 14	HMGXB4	HMG domain-containing protein 4	Q9UGU5;B0QXZ8;B0QXZ9	TRUE	FALSE	FALSE	+	down-regulated	FALSE	0.609995	0.00346645	0.0249949	VZV-16 VZV-21 VZV-28 VZV-33 VZV-34 VZV-35 VZV-58 VZV-6 VZV-60.2 VZV-66.2	4	38	4	33	9
6671	ORF 14	YTHDF1	YTH domain-containing family protein 1	Q9BYJ9	TRUE	FALSE	FALSE	-	not significant	FALSE	-0.693065	0.00346645	0.0249949	VZV-16 VZV-21 VZV-33 VZV-34 VZV-35 VZV-40 VZV-6 VZV-66.2 VZV-68 VZV-9A	4	38	1	24	8
6146	ORF 14	TRMT61A	tRNA (adenine(58)-N(1))-methyltransferase catalytic subunit TRMT61A	Q96FX7;H0Y2Q1	TRUE	FALSE	FALSE	-	up-regulated	FALSE	-0.739612	0.00346645	0.0249949	VZV-16 VZV-21 VZV-33 VZV-34 VZV-35 VZV-58 VZV-6 VZV-60.2 VZV-66.2 VZV-68	4	38	4	37	10
4166	ORF 14	AKAP13	A-kinase anchor protein 13	Q12802;H0YMW2	TRUE	FALSE	FALSE	+	not significant	FALSE	0.841254	0.00339206	0.0249949	VZV-15 VZV-16 VZV-21 VZV-28 VZV-33 VZV-40 VZV-58 VZV-66.2 VZV-68 VZV-9A	4	36	4	35	37
4151	ORF 14	GALNT2	Polypeptide N-acetylgalactosaminyltransferase 2;Polypeptide N-acetylgalactosaminyltransferase 2 soluble form	Q10471	TRUE	FALSE	FALSE	+	not significant	FALSE	0.502878	0.00346645	0.0249949	VZV-15 VZV-21 VZV-33 VZV-34 VZV-35 VZV-40 VZV-58 VZV-6 VZV-60.2 VZV-68	4	38	4	38	22
3843	ORF 14	TIMM10	Mitochondrial import inner membrane translocase subunit Tim10	P62072	TRUE	FALSE	FALSE	-	not significant	FALSE	-0.707755	0.00339206	0.0249949	VZV-15 VZV-16 VZV-21 VZV-28 VZV-33 VZV-34 VZV-40 VZV-60.2 VZV-66.2 VZV-68	4	36	4	36	5
3783	ORF 14	MYL6	Myosin light polypeptide 6	P60660;G3V1Y7	TRUE	FALSE	FALSE	+	not significant	FALSE	0.526104	0.00346645	0.0249949	VZV-16 VZV-21 VZV-33 VZV-34 VZV-35 VZV-40 VZV-58 VZV-6 VZV-68 VZV-9A	4	38	4	38	8
2986	ORF 14	COX7C	Cytochrome c oxidase subunit 7C, mitochondrial	P15954;D6R9Z7	TRUE	FALSE	FALSE	+	not significant	FALSE	0.53272	0.00346645	0.0249949	VZV-16 VZV-21 VZV-33 VZV-34 VZV-35 VZV-40 VZV-58 VZV-66.2 VZV-68 VZV-9A	4	38	4	34	3
2082	ORF 14	KMT2D	Histone-lysine N-methyltransferase 2D	O14686	TRUE	TRUE	FALSE	-	not significant	FALSE	-2.42028	0.00346645	0.0249949	VZV-28 VZV-33 VZV-34 VZV-35 VZV-40 VZV-58 VZV-6 VZV-60.2 VZV-66.2 VZV-68	4	38	0	25	34
1968	ORF 14	AKT2	RAC-beta serine/threonine-protein kinase	P31751;M0R0P9;J3QKW1	TRUE	FALSE	FALSE	+	not significant	FALSE	0.930314	0.00339206	0.0249949	VZV-15 VZV-16 VZV-21 VZV-28 VZV-34 VZV-35 VZV-40 VZV-58 VZV-6 VZV-68	4	36	1	20	7
1885	ORF 14	BAG1	BAG family molecular chaperone regulator 1	J3QTA2;Q99933;C9JYK5	TRUE	TRUE	FALSE	+	not significant	FALSE	1.10949	0.00346645	0.0249949	VZV-28 VZV-33 VZV-35 VZV-40 VZV-58 VZV-6 VZV-60.2 VZV-66.2 VZV-68 VZV-9A	4	38	3	31	10
7838	ORF 14	GMPPB	Mannose-1-phosphate guanyltransferase beta	Q9Y5P6	TRUE	TRUE	FALSE	-	not significant	FALSE	-1.21719	0.00383134	0.0266895	VZV-15 VZV-16 VZV-21 VZV-33 VZV-34 VZV-58 VZV-60.2 VZV-66.2 VZV-68 VZV-9A	4	37	1	31	13
7503	ORF 14	DBNL	Drebrin-like protein	Q9UJU6;H0Y5J4	TRUE	FALSE	FALSE	-	not significant	FALSE	-0.564249	0.00383134	0.0266895	VZV-15 VZV-16 VZV-21 VZV-28 VZV-34 VZV-35 VZV-40 VZV-58 VZV-60.2 VZV-66.2	4	37	4	37	22
7173	ORF 14	TMLHE	Trimethyllysine dioxygenase, mitochondrial	Q9NVH6	TRUE	FALSE	FALSE	+	not significant	FALSE	0.698633	0.00383134	0.0266895	VZV-16 VZV-21 VZV-28 VZV-33 VZV-34 VZV-35 VZV-40 VZV-6 VZV-60.2 VZV-68	4	37	0	10	9
6241	ORF 14	DNAJC1	DnaJ homolog subfamily C member 1	Q96KC8	TRUE	FALSE	FALSE	+	not significant	FALSE	0.930992	0.00383134	0.0266895	VZV-16 VZV-21 VZV-28 VZV-33 VZV-34 VZV-35 VZV-40 VZV-60.2 VZV-68 VZV-9A	4	37	4	13	9
4362	ORF 14	MAP7	Ensconsin	Q14244;A0A087WZ40	TRUE	TRUE	FALSE	+	down-regulated	FALSE	1.04978	0.00383134	0.0266895	VZV-16 VZV-21 VZV-28 VZV-33 VZV-34 VZV-40 VZV-58 VZV-66.2 VZV-68 VZV-9A	4	37	0	22	10
3788	ORF 14	SNAP25	Synaptosomal-associated protein 25	P60880;A0A0A0MSS0	TRUE	FALSE	FALSE	-	not significant	FALSE	-0.70701	0.00383134	0.0266895	VZV-15 VZV-16 VZV-21 VZV-34 VZV-35 VZV-40 VZV-6 VZV-60.2 VZV-68 VZV-9A	4	37	2	36	17
3211	ORF 14	HOXD9;HOXB9;HOXB7;HOXC5;HOXB6;HOXA7;HOXA6;HOXB5;HOXA5	Homeobox protein Hox-D9;Homeobox protein Hox-B9;Homeobox protein Hox-B7;Homeobox protein Hox-C5;Homeobox protein Hox-B6;Homeobox protein Hox-A7;Homeobox protein Hox-A6;Homeobox protein Hox-B5;Homeobox protein Hox-A5	P28356;P17482;V9GYH0;P09629;Q00444;P17509;P31268;P31267;P09067;P20719	TRUE	TRUE	FALSE	+	#N/A	#N/A	1.05493	0.00383134	0.0266895	VZV-15 VZV-16 VZV-21 VZV-33 VZV-34 VZV-35 VZV-40 VZV-60.2 VZV-66.2 VZV-68	4	37	0	1	1
3138	ORF 14	MCC	Colorectal mutant cancer protein	P23508;D6REY2;A0A096LNU0	TRUE	TRUE	FALSE	-	not significant	FALSE	-1.10802	0.00383134	0.0266895	VZV-16 VZV-21 VZV-28 VZV-33 VZV-34 VZV-35 VZV-58 VZV-60.2 VZV-66.2 VZV-68	4	37	0	27	17
3015	ORF 14	TMEM11	Transmembrane protein 11, mitochondrial	P17152	TRUE	FALSE	FALSE	-	not significant	FALSE	-0.89235	0.00383134	0.0266895	VZV-16 VZV-21 VZV-28 VZV-33 VZV-34 VZV-35 VZV-40 VZV-66.2 VZV-68 VZV-9A	4	37	3	36	7
3012	ORF 14	HSPA6;HSPA7	Heat shock 70 kDa protein 6;Putative heat shock 70 kDa protein 7	P17066;P48741	TRUE	FALSE	FALSE	+	#N/A	#N/A	0.744336	0.00383134	0.0266895	VZV-15 VZV-16 VZV-28 VZV-34 VZV-35 VZV-40 VZV-58 VZV-6 VZV-66.2 VZV-9A	4	37	4	37	5
2998	ORF 14	HIST1H1D	Histone H1.3	P16402	TRUE	FALSE	FALSE	+	down-regulated	FALSE	0.541306	0.00383134	0.0266895	VZV-16 VZV-21 VZV-28 VZV-33 VZV-35 VZV-40 VZV-58 VZV-6 VZV-60.2 VZV-68	4	37	4	37	5
1987	ORF 14	SNAP23	Synaptosomal-associated protein 23;Synaptosomal-associated protein	O00161;H3BM38;H3BNE1;H3BR18;H3BPJ0;H3BV99	TRUE	FALSE	FALSE	+	not significant	FALSE	0.660929	0.00383134	0.0266895	VZV-15 VZV-16 VZV-21 VZV-34 VZV-35 VZV-40 VZV-58 VZV-6 VZV-60.2 VZV-68	4	37	4	36	11
1771	ORF 14	NDUFB2	NADH dehydrogenase [ubiquinone] 1 beta subcomplex subunit 2, mitochondrial	H7C5B8;O95178;C9IZW8;C9JXM4	TRUE	FALSE	FALSE	+	#N/A	#N/A	0.899457	0.00383134	0.0266895	VZV-15 VZV-28 VZV-33 VZV-35 VZV-40 VZV-58 VZV-60.2 VZV-66.2 VZV-68 VZV-9A	4	37	3	28	3
1484	ORF 14	RPL10	NA	F8W7C6;A0A087WV22;H7C123;H7C2C5	TRUE	TRUE	FALSE	-	not significant	FALSE	-1.12614	0.00383134	0.0266895	VZV-16 VZV-21 VZV-28 VZV-33 VZV-34 VZV-35 VZV-58 VZV-66.2 VZV-68 VZV-9A	4	37	3	37	3
7770	ORF 14	FBXO7	F-box only protein 7	Q9Y3I1	TRUE	TRUE	FALSE	-	not significant	FALSE	-1.4002	0.00430626	0.0290645	VZV-15 VZV-21 VZV-33 VZV-34 VZV-40 VZV-58 VZV-60.2 VZV-66.2 VZV-68 VZV-9A	4	38	3	35	8
7711	ORF 14	COA3	Cytochrome c oxidase assembly factor 3 homolog, mitochondrial	Q9Y2R0;K7EPV0	TRUE	FALSE	FALSE	+	not significant	FALSE	0.558354	0.00424554	0.0290645	VZV-15 VZV-16 VZV-21 VZV-28 VZV-40 VZV-58 VZV-6 VZV-66.2 VZV-68 VZV-9A	4	36	4	30	4
5471	ORF 14	MICU2	Calcium uptake protein 2, mitochondrial	Q8IYU8	TRUE	FALSE	FALSE	+	#N/A	#N/A	0.851041	0.00430626	0.0290645	VZV-16 VZV-21 VZV-28 VZV-33 VZV-34 VZV-35 VZV-40 VZV-6 VZV-60.2 VZV-9A	4	38	4	19	7
2348	ORF 14	PQBP1	Polyglutamine-binding protein 1	O60828;H7C053	TRUE	TRUE	FALSE	-	not significant	FALSE	-3.20105	0.00430626	0.0290645	VZV-28 VZV-33 VZV-34 VZV-35 VZV-40 VZV-58 VZV-6 VZV-60.2 VZV-66.2 VZV-68	4	38	3	38	10
1516	ORF 14	TJP1	Tight junction protein ZO-1	G3V1L9;Q07157;A0A087X0K9;G5E9E7	TRUE	FALSE	FALSE	+	#N/A	#N/A	0.730733	0.00430626	0.0290645	VZV-16 VZV-21 VZV-33 VZV-34 VZV-35 VZV-40 VZV-6 VZV-60.2 VZV-66.2 VZV-68	4	38	4	25	33
1287	ORF 14	MAP1A	Microtubule-associated protein 1A;MAP1A heavy chain;MAP1 light chain LC2	E9PGC8;P78559	TRUE	FALSE	FALSE	+	not significant	FALSE	0.629176	0.00430626	0.0290645	VZV-15 VZV-16 VZV-21 VZV-34 VZV-35 VZV-40 VZV-58 VZV-6 VZV-60.2 VZV-9A	4	38	4	37	36
427	ORF 14	NA	NA	A0A1B0GUL7	TRUE	FALSE	FALSE	+	#N/A	#N/A	0.961839	0.00430626	0.0290645	VZV-16 VZV-21 VZV-33 VZV-34 VZV-35 VZV-40 VZV-6 VZV-60.2 VZV-68 VZV-9A	4	38	0	0	1
6323	ORF 14	SNX18	Sorting nexin-18	Q96RF0	TRUE	FALSE	FALSE	-	not significant	FALSE	-0.582026	0.00475955	0.0311807	VZV-15 VZV-16 VZV-21 VZV-34 VZV-35 VZV-40 VZV-58 VZV-6 VZV-60.2 VZV-68	4	37	4	37	15
6151	ORF 14	CERS2	Ceramide synthase 2	Q96G23;Q5SZE1;Q5SZE3;H0YKH6;Q5SZE4;H0YNU7	TRUE	FALSE	FALSE	+	not significant	FALSE	0.777487	0.00475955	0.0311807	VZV-16 VZV-21 VZV-28 VZV-33 VZV-40 VZV-58 VZV-6 VZV-60.2 VZV-66.2 VZV-68	4	37	4	37	7
3762	ORF 14	KLF3	Krueppel-like factor 3	P57682	TRUE	FALSE	FALSE	+	#N/A	#N/A	0.849381	0.00475955	0.0311807	VZV-15 VZV-21 VZV-28 VZV-33 VZV-35 VZV-40 VZV-6 VZV-60.2 VZV-66.2 VZV-68	4	37	0	2	2
3610	ORF 14	TPMT	Thiopurine S-methyltransferase	P51580	TRUE	FALSE	FALSE	+	not significant	FALSE	0.835887	0.00475955	0.0311807	VZV-15 VZV-16 VZV-21 VZV-28 VZV-34 VZV-40 VZV-58 VZV-6 VZV-66.2 VZV-9A	4	37	3	16	9
2919	ORF 14	SLC25A4	ADP/ATP translocase 1	P12235;V9GYG0	TRUE	FALSE	FALSE	+	not significant	FALSE	0.717962	0.00475955	0.0311807	VZV-15 VZV-16 VZV-21 VZV-28 VZV-35 VZV-40 VZV-58 VZV-6 VZV-60.2 VZV-66.2	4	37	4	37	6
2718	ORF 14	ASL	Argininosuccinate lyase	P04424;F8W943	TRUE	TRUE	FALSE	+	#N/A	#N/A	1.11901	0.00475955	0.0311807	VZV-16 VZV-21 VZV-28 VZV-33 VZV-34 VZV-35 VZV-58 VZV-60.2 VZV-68 VZV-9A	4	37	2	5	11
1683	ORF 14	EMC9	ER membrane protein complex subunit 9	H0YNH6;Q9Y3B6	TRUE	TRUE	FALSE	+	#N/A	#N/A	1.05206	0.00475955	0.0311807	VZV-16 VZV-21 VZV-28 VZV-33 VZV-34 VZV-40 VZV-58 VZV-6 VZV-68 VZV-9A	4	37	0	4	1
1421	ORF 14	CDK17	Cyclin-dependent kinase 17	F5H6Z0;Q00537	TRUE	FALSE	FALSE	+	#N/A	#N/A	0.749802	0.00475955	0.0311807	VZV-16 VZV-21 VZV-28 VZV-33 VZV-35 VZV-6 VZV-60.2 VZV-66.2 VZV-68 VZV-9A	4	37	4	13	9
464	ORF 14	NHSL2	NHS-like protein 2	A0A1W2PQQ1;Q5HYW2;A0A0J9YY72;A0A0J9YW69	TRUE	FALSE	FALSE	+	not significant	FALSE	0.502125	0.00475955	0.0311807	VZV-16 VZV-21 VZV-28 VZV-34 VZV-35 VZV-40 VZV-58 VZV-6 VZV-60.2 VZV-68	4	37	4	37	34
6354	ORF 14	CDK5RAP2	CDK5 regulatory subunit-associated protein 2	Q96SN8;A0A0A0MRG9;B1AMJ5	TRUE	TRUE	FALSE	-	not significant	FALSE	-1.46816	0.00478081	0.0312413	VZV-33 VZV-34 VZV-35 VZV-40 VZV-58 VZV-6 VZV-60.2 VZV-66.2 VZV-68 VZV-9A	4	39	3	29	25
6186	ORF 14	SENP5	Sentrin-specific protease 5	Q96HI0	TRUE	TRUE	FALSE	+	#N/A	#N/A	1.0537	0.00478081	0.0312413	VZV-21 VZV-28 VZV-33 VZV-34 VZV-40 VZV-58 VZV-6 VZV-60.2 VZV-66.2 VZV-9A	4	39	1	4	4
7594	ORF 14	KMT2B	Histone-lysine N-methyltransferase 2B	Q9UMN6	TRUE	FALSE	FALSE	+	#N/A	#N/A	0.744551	0.00527115	0.0336208	VZV-15 VZV-21 VZV-28 VZV-33 VZV-35 VZV-40 VZV-58 VZV-6 VZV-66.2 VZV-9A	4	38	0	4	6
4587	ORF 14	STX1A	Syntaxin-1A	Q16623;A0A0C4DFZ1;A8MZ54	TRUE	TRUE	FALSE	-	not significant	FALSE	-1.42833	0.0052741	0.0336208	VZV-15 VZV-16 VZV-21 VZV-28 VZV-33 VZV-35 VZV-40 VZV-60.2 VZV-66.2 VZV-68	4	36	1	26	7
3755	ORF 14	HUNK	Hormonally up-regulated neu tumor-associated kinase	P57058	TRUE	FALSE	FALSE	+	#N/A	#N/A	0.86082	0.00527115	0.0336208	VZV-16 VZV-21 VZV-28 VZV-33 VZV-35 VZV-40 VZV-58 VZV-60.2 VZV-66.2 VZV-9A	4	38	0	0	2
3619	ORF 14	ARSD	Arylsulfatase D	P51689;H7C327	TRUE	FALSE	FALSE	+	#N/A	#N/A	0.807367	0.00527115	0.0336208	VZV-15 VZV-21 VZV-35 VZV-40 VZV-58 VZV-6 VZV-60.2 VZV-66.2 VZV-68 VZV-9A	4	38	0	0	3
2977	ORF 14	NME1	Nucleoside diphosphate kinase A	P15531	TRUE	FALSE	FALSE	-	not significant	FALSE	-0.594279	0.00527115	0.0336208	VZV-16 VZV-21 VZV-28 VZV-33 VZV-35 VZV-40 VZV-58 VZV-60.2 VZV-66.2 VZV-9A	4	38	4	38	2
2216	ORF 14	HSPA12A	Heat shock 70 kDa protein 12A	O43301;A0A1B0GTF3	TRUE	FALSE	FALSE	-	not significant	FALSE	-0.76899	0.00527115	0.0336208	VZV-16 VZV-21 VZV-33 VZV-34 VZV-35 VZV-40 VZV-58 VZV-6 VZV-60.2 VZV-68	4	38	4	38	31
2018	ORF 14	FOXN3;FOXN2	Forkhead box protein N3;Forkhead box protein N2	O00409;H0YJ54;A0A087X1X6;P32314	TRUE	TRUE	FALSE	+	#N/A	#N/A	1.24205	0.0052741	0.0336208	VZV-15 VZV-16 VZV-21 VZV-28 VZV-34 VZV-35 VZV-58 VZV-60.2 VZV-66.2 VZV-68	4	36	0	5	2
1495	ORF 14	MTMR1	Myotubularin-related protein 1	F8WA39;Q13613;Q8NEC6;H0YDX3	TRUE	TRUE	FALSE	-	not significant	FALSE	-1.54825	0.00527115	0.0336208	VZV-16 VZV-21 VZV-33 VZV-34 VZV-40 VZV-58 VZV-6 VZV-66.2 VZV-68 VZV-9A	4	38	3	28	10
1241	ORF 14	EXOC6	Exocyst complex component 6	E7EW84;Q8TAG9	TRUE	FALSE	FALSE	-	not significant	FALSE	-0.94043	0.00527115	0.0336208	VZV-16 VZV-21 VZV-34 VZV-35 VZV-40 VZV-58 VZV-6 VZV-60.2 VZV-66.2 VZV-68	4	38	2	25	17
7132	ORF 14	ZBTB40	Zinc finger and BTB domain-containing protein 40	Q9NUA8;F8WAI8;A0A3B3IRZ6	TRUE	FALSE	FALSE	+	not significant	FALSE	0.536488	0.00582601	0.0362512	VZV-16 VZV-28 VZV-34 VZV-35 VZV-40 VZV-58 VZV-6 VZV-60.2 VZV-66.2 VZV-68	4	37	4	11	15
6548	ORF 14	FUCA2	Plasma alpha-L-fucosidase	Q9BTY2;Q7Z6V2	TRUE	FALSE	FALSE	+	#N/A	#N/A	0.888198	0.00582601	0.0362512	VZV-15 VZV-16 VZV-21 VZV-34 VZV-40 VZV-58 VZV-6 VZV-60.2 VZV-66.2 VZV-68	4	37	0	3	2
5712	ORF 14	MCFD2	Multiple coagulation factor deficiency protein 2	Q8NI22;H7BZ18;A0A3B3IU18	TRUE	FALSE	FALSE	+	not significant	FALSE	0.501401	0.00582601	0.0362512	VZV-15 VZV-28 VZV-33 VZV-34 VZV-35 VZV-40 VZV-60.2 VZV-66.2 VZV-68 VZV-9A	4	37	4	34	4
4886	ORF 14	PRR14L	Protein PRR14L	Q5THK1	TRUE	TRUE	FALSE	+	#N/A	#N/A	1.74505	0.00581801	0.0362512	VZV-16 VZV-21 VZV-33 VZV-34 VZV-35 VZV-58 VZV-6 VZV-60.2 VZV-66.2 VZV-9A	4	39	1	29	11
4172	ORF 14	FSTL1	Follistatin-related protein 1	Q12841	TRUE	FALSE	FALSE	+	#N/A	#N/A	0.873892	0.00582601	0.0362512	VZV-15 VZV-16 VZV-33 VZV-34 VZV-35 VZV-40 VZV-58 VZV-6 VZV-68 VZV-9A	4	37	2	21	5
3631	ORF 14	LUM	Lumican	P51884	TRUE	FALSE	FALSE	+	#N/A	#N/A	0.54422	0.00582601	0.0362512	VZV-15 VZV-16 VZV-21 VZV-33 VZV-34 VZV-35 VZV-40 VZV-58 VZV-68 VZV-9A	4	37	4	20	8
3597	ORF 14	RAB13	Ras-related protein Rab-13	P51153	TRUE	TRUE	FALSE	+	not significant	FALSE	1.17369	0.00582601	0.0362512	VZV-15 VZV-16 VZV-21 VZV-33 VZV-40 VZV-58 VZV-60.2 VZV-66.2 VZV-68 VZV-9A	4	37	2	19	6
3145	ORF 14	GATA2	Endothelial transcription factor GATA-2	P23769	TRUE	TRUE	FALSE	+	not significant	FALSE	1.12491	0.00581801	0.0362512	VZV-21 VZV-33 VZV-34 VZV-35 VZV-58 VZV-6 VZV-60.2 VZV-66.2 VZV-68 VZV-9A	4	39	4	16	7
3083	ORF 14	M6PR	Cation-dependent mannose-6-phosphate receptor	P20645;H0YGT2;H0YGE9;F5GX30	TRUE	TRUE	FALSE	-	not significant	FALSE	-1.30429	0.00581801	0.0362512	VZV-21 VZV-28 VZV-34 VZV-35 VZV-40 VZV-58 VZV-6 VZV-60.2 VZV-66.2 VZV-9A	4	39	3	35	4
1886	ORF 14	CHCHD6	MICOS complex subunit MIC25	J3QTA6;Q9BRQ6;J3QTB2;H0Y922	TRUE	TRUE	FALSE	-	not significant	FALSE	-1.15218	0.00582601	0.0362512	VZV-15 VZV-16 VZV-33 VZV-40 VZV-58 VZV-6 VZV-60.2 VZV-66.2 VZV-68 VZV-9A	4	37	0	34	9
1865	ORF 14	DUS1L	tRNA-dihydrouridine(16/17) synthase [NAD(P)(+)]-like	J3QLE4;Q6P1R4;J3QKP9;J3QQZ0;J3QQL9	TRUE	FALSE	FALSE	+	#N/A	#N/A	0.968984	0.00581801	0.0362512	VZV-21 VZV-33 VZV-34 VZV-35 VZV-40 VZV-58 VZV-6 VZV-60.2 VZV-68 VZV-9A	4	39	0	14	4
594	ORF 14	ECE1	Endothelin-converting enzyme 1	B4DKB2;A0A3B3ISF9;P42892	TRUE	FALSE	FALSE	+	not significant	FALSE	0.540281	0.00582601	0.0362512	VZV-16 VZV-28 VZV-33 VZV-34 VZV-35 VZV-40 VZV-58 VZV-6 VZV-66.2 VZV-68	4	37	4	36	21
4312	ORF 14	ALKBH1	Alkylated DNA repair protein alkB homolog 1	Q13686;H0YJF3;G3V4M4	TRUE	TRUE	FALSE	+	#N/A	#N/A	1.03885	0.00641472	0.0393191	VZV-21 VZV-28 VZV-33 VZV-34 VZV-40 VZV-58 VZV-6 VZV-60.2 VZV-68 VZV-9A	4	38	3	22	4
3503	ORF 14	HSPA13	Heat shock 70 kDa protein 13	P48723	TRUE	FALSE	FALSE	+	not significant	FALSE	0.542692	0.00641472	0.0393191	VZV-16 VZV-21 VZV-28 VZV-33 VZV-35 VZV-40 VZV-58 VZV-60.2 VZV-66.2 VZV-9A	4	38	4	38	13
3400	ORF 14	EIF2D	Eukaryotic translation initiation factor 2D	P41214	TRUE	FALSE	FALSE	+	not significant	FALSE	0.50371	0.00641472	0.0393191	VZV-16 VZV-21 VZV-33 VZV-34 VZV-35 VZV-40 VZV-58 VZV-6 VZV-68 VZV-9A	4	38	4	37	16
1657	ORF 14	METTL7A	Methyltransferase-like protein 7A	Q9H8H3;H0YI09;F8VQX6	TRUE	FALSE	FALSE	+	not significant	FALSE	0.687163	0.00641472	0.0393191	VZV-16 VZV-21 VZV-33 VZV-34 VZV-35 VZV-40 VZV-58 VZV-60.2 VZV-66.2 VZV-68	4	38	4	37	7
1262	ORF 14	TOP2B	DNA topoisomerase 2	E9PCY5	TRUE	FALSE	FALSE	+	down-regulated	FALSE	0.767784	0.00641472	0.0393191	VZV-21 VZV-28 VZV-34 VZV-35 VZV-40 VZV-58 VZV-6 VZV-66.2 VZV-68 VZV-9A	4	38	0	0	1
83	ORF 14	JPH4	Junctophilin-4	Q96JJ6;A0A087WWT0;F5H1L9	TRUE	FALSE	FALSE	+	#N/A	#N/A	0.700508	0.00641472	0.0393191	VZV-16 VZV-33 VZV-35 VZV-40 VZV-58 VZV-6 VZV-60.2 VZV-66.2 VZV-68 VZV-9A	4	38	0	0	4
4867	ORF 14	ACBD5	Acyl-CoA-binding domain-containing protein 5	Q5T8D3;X6RDD7;Q5T8E0	TRUE	TRUE	FALSE	+	up-regulated	FALSE	1.38388	0.00645585	0.0393857	VZV-15 VZV-16 VZV-28 VZV-34 VZV-35 VZV-58 VZV-6 VZV-60.2 VZV-66.2 VZV-68	4	36	0	0	1	+
7250	ORF 14	BRE	BRCA1-A complex subunit BRE	Q9NXR7;F8W733;C9J2G0	TRUE	FALSE	FALSE	+	not significant	FALSE	0.668698	0.00645585	0.0393857	VZV-15 VZV-16 VZV-21 VZV-28 VZV-34 VZV-35 VZV-40 VZV-60.2 VZV-68 VZV-9A	4	36	4	36	13
4373	ORF 14	GAMT	Guanidinoacetate N-methyltransferase	Q14353;A0A1W2PR36	TRUE	FALSE	FALSE	+	not significant	FALSE	0.670115	0.00645585	0.0393857	VZV-15 VZV-16 VZV-21 VZV-28 VZV-34 VZV-35 VZV-58 VZV-6 VZV-66.2 VZV-68	4	36	4	30	10
1466	ORF 14	SMARCC2	NA	F8VXC8	TRUE	FALSE	FALSE	+	not significant	FALSE	0.713981	0.00708996	0.0421993	VZV-15 VZV-16 VZV-28 VZV-34 VZV-35 VZV-40 VZV-58 VZV-60.2 VZV-66.2 VZV-9A	4	37	0	0	1	+
1144	ORF 14	HNRNPD	NA	D6RF44	TRUE	FALSE	FALSE	+	not significant	FALSE	0.566791	0.00708996	0.0421993	VZV-15 VZV-16 VZV-21 VZV-28 VZV-35 VZV-58 VZV-6 VZV-60.2 VZV-66.2 VZV-9A	4	37	0	0	1	+
7553	ORF 14	AGO1	Protein argonaute-1;Protein argonaute	Q9UL18;Q5TA58	TRUE	FALSE	FALSE	-	not significant	FALSE	-0.795011	0.00708996	0.0421993	VZV-15 VZV-16 VZV-21 VZV-34 VZV-35 VZV-40 VZV-58 VZV-60.2 VZV-66.2 VZV-68	4	37	0	25	12
7270	ORF 14	ZAK	Mitogen-activated protein kinase kinase kinase MLT	Q9NYL2	TRUE	FALSE	FALSE	+	#N/A	#N/A	0.733316	0.00708996	0.0421993	VZV-15 VZV-21 VZV-28 VZV-34 VZV-35 VZV-58 VZV-60.2 VZV-66.2 VZV-68 VZV-9A	4	37	4	27	13
6993	ORF 14	KIAA1549	UPF0606 protein KIAA1549	Q9HCM3	TRUE	FALSE	FALSE	+	not significant	FALSE	0.545967	0.00708996	0.0421993	VZV-15 VZV-16 VZV-21 VZV-28 VZV-33 VZV-34 VZV-58 VZV-6 VZV-60.2 VZV-9A	4	37	3	26	12
6133	ORF 14	ADAT3	Probable inactive tRNA-specific adenosine deaminase-like protein 3	Q96EY9;D6W601	TRUE	TRUE	FALSE	-	up-regulated	FALSE	-1.05958	0.00708996	0.0421993	VZV-16 VZV-28 VZV-33 VZV-34 VZV-35 VZV-58 VZV-60.2 VZV-66.2 VZV-68 VZV-9A	4	37	1	24	6
4862	ORF 14	TMEM59	Transmembrane protein 59	Q5T6Z8;Q9BXS4;Q5T706;Q5T704	TRUE	FALSE	FALSE	+	not significant	FALSE	0.919718	0.00708996	0.0421993	VZV-15 VZV-16 VZV-21 VZV-28 VZV-35 VZV-40 VZV-58 VZV-6 VZV-60.2 VZV-66.2	4	37	0	4	4
3431	ORF 14	CDKN2C	Cyclin-dependent kinase 4 inhibitor C	P42773	TRUE	FALSE	FALSE	-	not significant	FALSE	-0.943287	0.00708996	0.0421993	VZV-16 VZV-21 VZV-28 VZV-33 VZV-34 VZV-35 VZV-58 VZV-6 VZV-66.2 VZV-68	4	37	1	36	6
2541	ORF 14	HEXIM1	Protein HEXIM1	O94992	TRUE	FALSE	FALSE	-	up-regulated	FALSE	-0.963724	0.00708996	0.0421993	VZV-15 VZV-21 VZV-28 VZV-33 VZV-40 VZV-58 VZV-60.2 VZV-66.2 VZV-68 VZV-9A	4	37	3	27	8
1369	ORF 14	XPO4	Exportin-4	F2Z2X4;Q9C0E2	TRUE	FALSE	FALSE	+	not significant	FALSE	0.558331	0.00708996	0.0421993	VZV-16 VZV-21 VZV-28 VZV-33 VZV-34 VZV-58 VZV-60.2 VZV-66.2 VZV-68 VZV-9A	4	37	4	16	24
7742	ORF 14	UBE2J1	Ubiquitin-conjugating enzyme E2 J1	Q9Y385	TRUE	FALSE	FALSE	+	not significant	FALSE	0.667361	0.00770124	0.0451494	VZV-15 VZV-21 VZV-28 VZV-34 VZV-35 VZV-40 VZV-58 VZV-60.2 VZV-66.2 VZV-9A	4	38	1	10	4
5705	ORF 14	MOSPD2	Motile sperm domain-containing protein 2	Q8NHP6;R4GMN1	TRUE	FALSE	FALSE	+	not significant	FALSE	0.876071	0.00770124	0.0451494	VZV-15 VZV-16 VZV-21 VZV-33 VZV-35 VZV-40 VZV-58 VZV-6 VZV-60.2 VZV-9A	4	38	0	9	6
5499	ORF 14	CNPY4	Protein canopy homolog 4	Q8N129;A0A0J9YYJ0	TRUE	FALSE	FALSE	+	not significant	FALSE	0.554174	0.00770124	0.0451494	VZV-15 VZV-21 VZV-28 VZV-34 VZV-35 VZV-40 VZV-6 VZV-60.2 VZV-66.2 VZV-9A	4	38	4	28	6
5262	ORF 14	TSEN54	tRNA-splicing endonuclease subunit Sen54	Q7Z6J9;J3KRC5	TRUE	FALSE	FALSE	+	#N/A	#N/A	0.905744	0.00770124	0.0451494	VZV-15 VZV-16 VZV-21 VZV-33 VZV-35 VZV-40 VZV-58 VZV-6 VZV-66.2 VZV-9A	4	38	0	2	4
3629	ORF 14	AKR1D1	3-oxo-5-beta-steroid 4-dehydrogenase	P51857	TRUE	TRUE	FALSE	+	#N/A	#N/A	1.00492	0.00770124	0.0451494	VZV-16 VZV-21 VZV-33 VZV-35 VZV-58 VZV-6 VZV-60.2 VZV-66.2 VZV-68 VZV-9A	4	38	0	12	2
2988	ORF 14	NQO2	Ribosyldihydronicotinamide dehydrogenase [quinone]	Q5TD07;P16083;Q5TD05	TRUE	TRUE	FALSE	+	not significant	FALSE	1.1937	0.00770124	0.0451494	VZV-15 VZV-16 VZV-21 VZV-33 VZV-34 VZV-40 VZV-58 VZV-6 VZV-60.2 VZV-66.2	4	38	3	20	6
2750	ORF 14	INSR	Insulin receptor;Insulin receptor subunit alpha;Insulin receptor subunit beta	P06213	TRUE	FALSE	FALSE	+	not significant	FALSE	0.542047	0.00770124	0.0451494	VZV-16 VZV-21 VZV-33 VZV-34 VZV-58 VZV-6 VZV-60.2 VZV-66.2 VZV-68 VZV-9A	4	38	0	10	9
854	ORF 14	DERL1	Derlin-1	Q9BUN8;B4E1G1;E5RGY0	TRUE	TRUE	FALSE	+	not significant	FALSE	1.77675	0.00770124	0.0451494	VZV-15 VZV-16 VZV-21 VZV-33 VZV-35 VZV-40 VZV-58 VZV-60.2 VZV-66.2 VZV-9A	4	38	4	21	6
156	ORF 14	ATXN3	Ataxin-3	P54252;F5H211;A0A2R8Y3X7;G3V3R7;A0A087X1A8;D3VVH9;C9JQV6;A0A087WXY4;G3V328;A0A0A0MS38;G3V4U9;E9PJN5;G3V2G1;G3V526	TRUE	TRUE	FALSE	-	not significant	FALSE	-1.397	0.00785644	0.0455802	VZV-15 VZV-16 VZV-21 VZV-28 VZV-34 VZV-35 VZV-40 VZV-58 VZV-60.2 VZV-68	4	36	2	21	9
1318	ORF 14	RAB2A	NA	E9PKL7	TRUE	FALSE	FALSE	+	not significant	FALSE	0.702182	0.0085119	0.0479924	VZV-15 VZV-16 VZV-21 VZV-33 VZV-35 VZV-58 VZV-6 VZV-60.2 VZV-68 VZV-9A	4	37	0	0	1	+
7693	ORF 14	STK38L	Serine/threonine-protein kinase 38-like	Q9Y2H1	TRUE	FALSE	FALSE	+	not significant	FALSE	0.858104	0.0085119	0.0479924	VZV-15 VZV-21 VZV-28 VZV-33 VZV-35 VZV-40 VZV-58 VZV-6 VZV-66.2 VZV-68	4	37	3	14	9
6551	ORF 14	THTPA	Thiamine-triphosphatase	Q9BU02;G3V5Q5;G3V5B9	TRUE	TRUE	FALSE	-	not significant	FALSE	-1.60982	0.0085119	0.0479924	VZV-16 VZV-21 VZV-28 VZV-33 VZV-34 VZV-40 VZV-6 VZV-66.2 VZV-68 VZV-9A	4	37	1	28	12
5995	ORF 14	TOMM40L	Mitochondrial import receptor subunit TOM40B	Q969M1	TRUE	FALSE	FALSE	+	#N/A	#N/A	0.801616	0.0085119	0.0479924	VZV-15 VZV-21 VZV-28 VZV-33 VZV-34 VZV-35 VZV-40 VZV-66.2 VZV-68 VZV-9A	4	37	0	0	3
5894	ORF 14	SHC3	SHC-transforming protein 3	Q92529	TRUE	TRUE	FALSE	+	#N/A	#N/A	1.08105	0.0085119	0.0479924	VZV-16 VZV-21 VZV-28 VZV-33 VZV-34 VZV-35 VZV-40 VZV-60.2 VZV-66.2 VZV-68	4	37	1	0	6
5145	ORF 14	STXBP4	Syntaxin-binding protein 4	Q6ZWJ1;E7EPP7;B5MCT9	TRUE	FALSE	FALSE	-	#N/A	#N/A	-0.742697	0.0085119	0.0479924	VZV-16 VZV-21 VZV-28 VZV-33 VZV-35 VZV-40 VZV-58 VZV-60.2 VZV-68 VZV-9A	4	37	0	4	8
3821	ORF 14	ISL1	Insulin gene enhancer protein ISL-1	P61371;D6RBJ1	TRUE	FALSE	FALSE	-	not significant	FALSE	-0.657214	0.0085119	0.0479924	VZV-16 VZV-21 VZV-28 VZV-34 VZV-35 VZV-40 VZV-6 VZV-60.2 VZV-68 VZV-9A	4	37	1	35	8
2227	ORF 14	ERI3	ERI1 exoribonuclease 3	O43414;H0Y4B0;A0A3B3ISV9	TRUE	TRUE	FALSE	-	not significant	FALSE	-1.19119	0.0085119	0.0479924	VZV-16 VZV-21 VZV-28 VZV-33 VZV-35 VZV-40 VZV-58 VZV-60.2 VZV-66.2 VZV-68	4	37	2	33	10
6015	ORF 15	ATP6V1E2	V-type proton ATPase subunit E 2	Q96A05	TRUE	TRUE	FALSE	+	#N/A	#N/A	1.17445	0.000202429	0.0044781	VZV-14 VZV-16 VZV-28 VZV-33 VZV-34 VZV-35 VZV-58 VZV-60.2 VZV-68 VZV-9A	3	37	0	0	1	+
7886	ORF 15	EPN1	Epsin-1	Q9Y6I3	TRUE	FALSE	TRUE	+	not significant	FALSE	0.664252	0.000187617	0.0044781	VZV-21 VZV-28 VZV-33 VZV-34 VZV-35 VZV-40 VZV-58 VZV-60.2 VZV-66.2 VZV-68	3	38	3	38	10
7873	ORF 15	CLIC4	Chloride intracellular channel protein 4	Q9Y696	TRUE	FALSE	TRUE	+	not significant	FALSE	0.522943	0.000202429	0.0044781	VZV-16 VZV-21 VZV-28 VZV-34 VZV-35 VZV-40 VZV-58 VZV-6 VZV-60.2 VZV-68	3	37	3	37	22
7823	ORF 15	PAXBP1	PAX3- and PAX7-binding protein 1	Q9Y5B6	TRUE	FALSE	TRUE	+	not significant	FALSE	0.569568	0.000202429	0.0044781	VZV-16 VZV-21 VZV-28 VZV-33 VZV-35 VZV-40 VZV-58 VZV-66.2 VZV-68 VZV-9A	3	37	3	37	23
7803	ORF 15	HYOU1	Hypoxia up-regulated protein 1	Q9Y4L1;A0A087X054	TRUE	FALSE	TRUE	+	not significant	FALSE	0.60635	0.000187617	0.0044781	VZV-16 VZV-21 VZV-33 VZV-40 VZV-58 VZV-6 VZV-60.2 VZV-66.2 VZV-68 VZV-9A	3	38	3	38	57
7796	ORF 15	FARP1	FERM, RhoGEF and pleckstrin domain-containing protein 1	Q9Y4F1;C9JME2;A0A1B0GV68	TRUE	FALSE	TRUE	+	down-regulated	FALSE	0.502449	0.000174216	0.0044781	VZV-21 VZV-28 VZV-33 VZV-34 VZV-35 VZV-40 VZV-58 VZV-6 VZV-60.2 VZV-66.2	3	39	3	39	39
7792	ORF 15	RBM19	Probable RNA-binding protein 19	Q9Y4C8	TRUE	FALSE	TRUE	+	not significant	FALSE	0.648958	0.000202429	0.0044781	VZV-16 VZV-28 VZV-33 VZV-34 VZV-35 VZV-40 VZV-58 VZV-66.2 VZV-68 VZV-9A	3	37	3	37	34
7788	ORF 15	VPRBP	Protein VPRBP	Q9Y4B6	TRUE	FALSE	TRUE	+	not significant	FALSE	0.884655	0.000187617	0.0044781	VZV-14 VZV-21 VZV-28 VZV-35 VZV-40 VZV-58 VZV-6 VZV-66.2 VZV-68 VZV-9A	3	38	3	38	21
7762	ORF 15	FIS1	Mitochondrial fission 1 protein	Q9Y3D6	TRUE	FALSE	TRUE	+	not significant	FALSE	0.568098	0.000202429	0.0044781	VZV-14 VZV-16 VZV-21 VZV-28 VZV-35 VZV-40 VZV-58 VZV-60.2 VZV-68 VZV-9A	3	37	3	37	6
7752	ORF 15	NOP16	Nucleolar protein 16	Q9Y3C1;D6RIC3;A0A0C4DGU5;A0A087X2G6	TRUE	FALSE	TRUE	+	not significant	FALSE	0.970393	0.000187617	0.0044781	VZV-16 VZV-21 VZV-33 VZV-34 VZV-35 VZV-40 VZV-58 VZV-6 VZV-68 VZV-9A	3	38	3	38	13
7746	ORF 15	RRP7A	Ribosomal RNA-processing protein 7 homolog A	Q9Y3A4	TRUE	FALSE	TRUE	+	down-regulated	FALSE	0.538326	0.000202429	0.0044781	VZV-16 VZV-21 VZV-28 VZV-33 VZV-34 VZV-35 VZV-58 VZV-6 VZV-66.2 VZV-68	3	37	3	37	19
7743	ORF 15	DHRS7	Dehydrogenase/reductase SDR family member 7	Q9Y394;H0YJ66;H0YJR8	TRUE	FALSE	TRUE	+	not significant	FALSE	0.622281	0.000202429	0.0044781	VZV-16 VZV-21 VZV-28 VZV-33 VZV-34 VZV-35 VZV-40 VZV-58 VZV-6 VZV-68	3	37	3	37	12
7678	ORF 15	VDAC3	Voltage-dependent anion-selective channel protein 3	Q9Y277;E5RJN6;E5RHZ6	TRUE	FALSE	TRUE	-	not significant	FALSE	-0.649887	0.000187617	0.0044781	VZV-16 VZV-21 VZV-28 VZV-33 VZV-35 VZV-40 VZV-58 VZV-6 VZV-60.2 VZV-66.2	3	38	3	38	16
7660	ORF 15	ZNF148	Zinc finger protein 148	Q9UQR1	TRUE	FALSE	TRUE	+	not significant	FALSE	0.530569	0.000187617	0.0044781	VZV-16 VZV-21 VZV-33 VZV-34 VZV-35 VZV-58 VZV-6 VZV-66.2 VZV-68 VZV-9A	3	38	3	38	23
7561	ORF 15	OGDHL	2-oxoglutarate dehydrogenase-like, mitochondrial	Q9ULD0	TRUE	TRUE	TRUE	+	#N/A	#N/A	1.40097	0.000202429	0.0044781	VZV-16 VZV-21 VZV-28 VZV-34 VZV-35 VZV-58 VZV-6 VZV-66.2 VZV-68 VZV-9A	3	37	3	33	14
7536	ORF 15	RCOR1	REST corepressor 1	Q9UKL0	TRUE	FALSE	TRUE	+	not significant	FALSE	0.733521	0.000187617	0.0044781	VZV-16 VZV-21 VZV-33 VZV-34 VZV-35 VZV-40 VZV-58 VZV-6 VZV-60.2 VZV-68	3	38	3	38	20
7477	ORF 15	TAGLN3	Transgelin-3	Q9UI15;C9J5W6	TRUE	FALSE	TRUE	-	not significant	FALSE	-0.749359	0.000174216	0.0044781	VZV-14 VZV-16 VZV-21 VZV-33 VZV-35 VZV-40 VZV-58 VZV-6 VZV-66.2 VZV-9A	3	39	3	39	15
7408	ORF 15	SEL1L	Protein sel-1 homolog 1	Q9UBV2	TRUE	FALSE	TRUE	+	not significant	FALSE	0.768412	0.000202429	0.0044781	VZV-16 VZV-28 VZV-34 VZV-35 VZV-40 VZV-6 VZV-60.2 VZV-66.2 VZV-68 VZV-9A	3	37	3	36	14
7402	ORF 15	DNAJB11	DnaJ homolog subfamily B member 11	Q9UBS4;H7C2Y5	TRUE	FALSE	TRUE	+	not significant	FALSE	0.587035	0.000187617	0.0044781	VZV-16 VZV-21 VZV-33 VZV-40 VZV-58 VZV-6 VZV-60.2 VZV-66.2 VZV-68 VZV-9A	3	38	3	38	14
7287	ORF 15	PODXL2	Podocalyxin-like protein 2	Q9NZ53	TRUE	TRUE	TRUE	+	not significant	FALSE	1.16549	0.000202429	0.0044781	VZV-16 VZV-21 VZV-28 VZV-33 VZV-34 VZV-35 VZV-58 VZV-6 VZV-66.2 VZV-68	3	37	3	33	7
7241	ORF 15	SMPD4	Sphingomyelin phosphodiesterase 4	Q9NXE4;H7C1Q6;H7C0W5	TRUE	TRUE	TRUE	+	not significant	FALSE	1.03762	0.000187617	0.0044781	VZV-16 VZV-21 VZV-28 VZV-33 VZV-34 VZV-35 VZV-40 VZV-58 VZV-66.2 VZV-9A	3	38	3	38	25
7191	ORF 15	SDAD1	Protein SDA1 homolog	Q9NVU7;E7EW05	TRUE	FALSE	TRUE	+	not significant	FALSE	0.562776	0.000187617	0.0044781	VZV-14 VZV-28 VZV-33 VZV-34 VZV-35 VZV-40 VZV-58 VZV-60.2 VZV-66.2 VZV-68	3	38	3	38	20
7181	ORF 15	DDX18	ATP-dependent RNA helicase DDX18	Q9NVP1	TRUE	FALSE	TRUE	+	not significant	FALSE	0.543521	0.000202429	0.0044781	VZV-16 VZV-21 VZV-28 VZV-33 VZV-35 VZV-40 VZV-58 VZV-66.2 VZV-68 VZV-9A	3	37	3	37	37
7146	ORF 15	SPATS2L	SPATS2-like protein	Q9NUQ6;F8W6C2;B8ZZZ7;C9JKE4;F8VZ02;F8VT91;C9JGM8;C9JW67	TRUE	TRUE	TRUE	+	not significant	FALSE	1.5799	0.000187617	0.0044781	VZV-16 VZV-21 VZV-33 VZV-34 VZV-35 VZV-40 VZV-58 VZV-60.2 VZV-66.2 VZV-68	3	38	3	34	8
7138	ORF 15	DDX28	Probable ATP-dependent RNA helicase DDX28	Q9NUL7	TRUE	FALSE	TRUE	+	not significant	FALSE	0.582152	0.000187617	0.0044781	VZV-16 VZV-21 VZV-28 VZV-33 VZV-34 VZV-35 VZV-40 VZV-6 VZV-66.2 VZV-9A	3	38	3	38	23
7130	ORF 15	MDN1	Midasin	Q9NU22	TRUE	FALSE	TRUE	+	not significant	FALSE	0.660913	0.000187617	0.0044781	VZV-14 VZV-16 VZV-33 VZV-34 VZV-35 VZV-40 VZV-58 VZV-60.2 VZV-66.2 VZV-68	3	38	3	38	178
7044	ORF 15	RPRD1B	Regulation of nuclear pre-mRNA domain-containing protein 1B	Q9NQG5	TRUE	FALSE	TRUE	+	not significant	FALSE	0.513252	0.000202429	0.0044781	VZV-16 VZV-21 VZV-28 VZV-33 VZV-34 VZV-35 VZV-60.2 VZV-66.2 VZV-68 VZV-9A	3	37	3	37	17
7021	ORF 15	ENY2	Transcription and mRNA export factor ENY2	Q9NPA8;E5RHX8	TRUE	TRUE	TRUE	+	not significant	FALSE	1.01908	0.000202429	0.0044781	VZV-16 VZV-21 VZV-28 VZV-34 VZV-35 VZV-58 VZV-6 VZV-66.2 VZV-68 VZV-9A	3	37	3	36	8
7001	ORF 15	ATP13A1	Manganese-transporting ATPase 13A1	Q9HD20	TRUE	FALSE	TRUE	+	not significant	FALSE	0.668913	0.000187617	0.0044781	VZV-16 VZV-21 VZV-33 VZV-34 VZV-40 VZV-58 VZV-6 VZV-60.2 VZV-68 VZV-9A	3	38	3	38	45
6996	ORF 15	SDF2L1	Stromal cell-derived factor 2-like protein 1	Q9HCN8	TRUE	FALSE	TRUE	+	not significant	FALSE	0.966979	0.000187617	0.0044781	VZV-16 VZV-21 VZV-28 VZV-33 VZV-34 VZV-35 VZV-40 VZV-58 VZV-60.2 VZV-9A	3	38	3	37	6
6953	ORF 15	GRPEL1	GrpE protein homolog 1, mitochondrial	Q9HAV7	TRUE	FALSE	TRUE	+	not significant	FALSE	0.576942	0.000174216	0.0044781	VZV-14 VZV-21 VZV-28 VZV-33 VZV-34 VZV-35 VZV-58 VZV-6 VZV-60.2 VZV-66.2	3	39	3	39	14
6939	ORF 15	ELP3	Elongator complex protein 3	Q9H9T3;B4DKA4	TRUE	TRUE	TRUE	+	not significant	FALSE	1.04839	0.000202429	0.0044781	VZV-16 VZV-21 VZV-28 VZV-33 VZV-34 VZV-35 VZV-58 VZV-6 VZV-66.2 VZV-68	3	37	3	34	20
6932	ORF 15	MRPL44	39S ribosomal protein L44, mitochondrial	Q9H9J2	TRUE	FALSE	TRUE	+	not significant	FALSE	0.604154	0.000187617	0.0044781	VZV-14 VZV-16 VZV-33 VZV-34 VZV-35 VZV-40 VZV-6 VZV-60.2 VZV-66.2 VZV-68	3	38	3	38	19
6929	ORF 15	ACTR5	Actin-related protein 5	Q9H9F9	TRUE	FALSE	TRUE	+	not significant	FALSE	0.729821	0.000187617	0.0044781	VZV-16 VZV-21 VZV-33 VZV-34 VZV-40 VZV-58 VZV-6 VZV-60.2 VZV-66.2 VZV-68	3	38	3	36	13
6894	ORF 15	PTGES2	Prostaglandin E synthase 2;Prostaglandin E synthase 2 truncated form	Q9H7Z7;A6NHH0	TRUE	FALSE	TRUE	+	not significant	FALSE	0.613638	0.000202429	0.0044781	VZV-16 VZV-21 VZV-28 VZV-33 VZV-35 VZV-40 VZV-58 VZV-6 VZV-66.2 VZV-68	3	37	3	37	22
6890	ORF 15	SCAF1	Splicing factor, arginine/serine-rich 19	Q9H7N4	TRUE	FALSE	TRUE	+	not significant	FALSE	0.797474	0.000187617	0.0044781	VZV-16 VZV-33 VZV-34 VZV-35 VZV-40 VZV-58 VZV-6 VZV-60.2 VZV-68 VZV-9A	3	38	3	37	17
6849	ORF 15	ESF1	ESF1 homolog	Q9H501;A0A087WX71	TRUE	FALSE	TRUE	+	not significant	FALSE	0.601404	0.000187617	0.0044781	VZV-16 VZV-21 VZV-34 VZV-40 VZV-58 VZV-6 VZV-60.2 VZV-66.2 VZV-68 VZV-9A	3	38	3	38	34
6813	ORF 15	CPVL	Probable serine carboxypeptidase CPVL	Q9H3G5;H7C0X5	TRUE	FALSE	TRUE	+	not significant	FALSE	0.725767	0.000202429	0.0044781	VZV-16 VZV-28 VZV-33 VZV-34 VZV-35 VZV-58 VZV-6 VZV-60.2 VZV-68 VZV-9A	3	37	3	37	17
6787	ORF 15	ATG5	Autophagy protein 5	Q9H1Y0;A0A2R8Y718;A0A1B0GV54;A0A1B0GUS1;L7UQJ2	TRUE	FALSE	TRUE	+	not significant	FALSE	0.763829	0.000187617	0.0044781	VZV-21 VZV-28 VZV-33 VZV-34 VZV-35 VZV-40 VZV-58 VZV-60.2 VZV-68 VZV-9A	3	38	3	35	9
6777	ORF 15	ANAPC1	Anaphase-promoting complex subunit 1	Q9H1A4;H0Y564	TRUE	FALSE	TRUE	+	not significant	FALSE	0.727677	0.000202429	0.0044781	VZV-16 VZV-21 VZV-28 VZV-34 VZV-40 VZV-58 VZV-6 VZV-60.2 VZV-66.2 VZV-68	3	37	3	36	31
6746	ORF 15	NAT10	N-acetyltransferase 10	Q9H0A0;A0A087WV29	TRUE	FALSE	TRUE	+	not significant	FALSE	0.616917	0.000187617	0.0044781	VZV-16 VZV-21 VZV-33 VZV-34 VZV-58 VZV-6 VZV-60.2 VZV-66.2 VZV-68 VZV-9A	3	38	3	38	55
6728	ORF 15	POLR1E	DNA-directed RNA polymerase I subunit RPA49	Q9GZS1	TRUE	FALSE	TRUE	+	not significant	FALSE	0.516858	0.000202429	0.0044781	VZV-16 VZV-21 VZV-28 VZV-34 VZV-40 VZV-6 VZV-60.2 VZV-66.2 VZV-68 VZV-9A	3	37	3	37	22
6626	ORF 15	COLEC11	Collectin-11	Q9BWP8	TRUE	FALSE	TRUE	+	down-regulated	FALSE	0.927749	0.000202429	0.0044781	VZV-16 VZV-21 VZV-28 VZV-33 VZV-34 VZV-40 VZV-6 VZV-60.2 VZV-68 VZV-9A	3	37	3	37	5
6615	ORF 15	ACAT2	Acetyl-CoA acetyltransferase, cytosolic	Q9BWD1	TRUE	FALSE	TRUE	-	not significant	FALSE	-0.67495	0.000202429	0.0044781	VZV-14 VZV-16 VZV-21 VZV-28 VZV-34 VZV-35 VZV-40 VZV-60.2 VZV-66.2 VZV-68	3	37	3	37	20
6593	ORF 15	UTP14A	U3 small nucleolar RNA-associated protein 14 homolog A	Q9BVJ6	TRUE	FALSE	TRUE	+	not significant	FALSE	0.520245	0.000202429	0.0044781	VZV-16 VZV-21 VZV-28 VZV-33 VZV-34 VZV-58 VZV-60.2 VZV-66.2 VZV-68 VZV-9A	3	37	3	37	37
6430	ORF 15	ACO2	Aconitate hydratase, mitochondrial	Q99798;A2A274	TRUE	FALSE	TRUE	+	not significant	FALSE	0.532471	0.000202429	0.0044781	VZV-14 VZV-16 VZV-28 VZV-34 VZV-35 VZV-40 VZV-6 VZV-60.2 VZV-66.2 VZV-68	3	37	3	37	50
6413	ORF 15	CHP1	Calcineurin B homologous protein 1	Q99653;H0YKE7;F5GX29;H0YNG9	TRUE	FALSE	TRUE	+	not significant	FALSE	0.560353	0.000202429	0.0044781	VZV-14 VZV-16 VZV-21 VZV-28 VZV-33 VZV-34 VZV-35 VZV-58 VZV-66.2 VZV-68	3	37	3	37	12
6334	ORF 15	ERBB2IP	Protein LAP2	Q96RT1;B4DIP2	TRUE	TRUE	TRUE	+	not significant	FALSE	1.59047	0.000187617	0.0044781	VZV-21 VZV-28 VZV-33 VZV-34 VZV-35 VZV-6 VZV-60.2 VZV-66.2 VZV-68 VZV-9A	3	38	3	16	13
6328	ORF 15	GFM1	Elongation factor G, mitochondrial	Q96RP9;C9IZ01;F8WAU4	TRUE	FALSE	TRUE	+	not significant	FALSE	0.542032	0.000202429	0.0044781	VZV-16 VZV-21 VZV-28 VZV-33 VZV-40 VZV-58 VZV-60.2 VZV-66.2 VZV-68 VZV-9A	3	37	3	37	37
6310	ORF 15	FYTTD1	UAP56-interacting factor	Q96QD9;H9KVC6	TRUE	FALSE	TRUE	+	not significant	FALSE	0.797085	0.000162061	0.0044781	VZV-21 VZV-33 VZV-34 VZV-35 VZV-40 VZV-58 VZV-6 VZV-60.2 VZV-66.2 VZV-9A	3	40	3	40	10
6297	ORF 15	UHRF2	E3 ubiquitin-protein ligase UHRF2	Q96PU4	TRUE	FALSE	TRUE	+	not significant	FALSE	0.754459	0.000187617	0.0044781	VZV-16 VZV-21 VZV-28 VZV-33 VZV-34 VZV-35 VZV-40 VZV-58 VZV-6 VZV-66.2	3	38	3	32	13
6295	ORF 15	MCEE	Methylmalonyl-CoA epimerase, mitochondrial	Q96PE7;F5GZ54;H7BZS7	TRUE	TRUE	TRUE	+	not significant	FALSE	1.16926	0.000187617	0.0044781	VZV-16 VZV-21 VZV-28 VZV-33 VZV-34 VZV-35 VZV-40 VZV-58 VZV-6 VZV-66.2	3	38	3	26	4
6264	ORF 15	NDNL2	Melanoma-associated antigen G1	Q96MG7	TRUE	FALSE	TRUE	+	not significant	FALSE	0.565915	0.000202429	0.0044781	VZV-14 VZV-16 VZV-21 VZV-28 VZV-34 VZV-35 VZV-40 VZV-60.2 VZV-66.2 VZV-68	3	37	3	36	11
6241	ORF 15	DNAJC1	DnaJ homolog subfamily C member 1	Q96KC8	TRUE	TRUE	TRUE	+	not significant	FALSE	1.72917	0.000202429	0.0044781	VZV-16 VZV-21 VZV-28 VZV-33 VZV-34 VZV-35 VZV-40 VZV-60.2 VZV-68 VZV-9A	3	37	3	13	9
6204	ORF 15	SUCLG2	Succinyl-CoA ligase [GDP-forming] subunit beta, mitochondrial	Q96I99;E9PDQ8	TRUE	FALSE	TRUE	+	not significant	FALSE	0.616671	0.000202429	0.0044781	VZV-16 VZV-21 VZV-28 VZV-34 VZV-35 VZV-40 VZV-58 VZV-6 VZV-68 VZV-9A	3	37	3	37	24
6195	ORF 15	INTS4	Integrator complex subunit 4	Q96HW7	TRUE	FALSE	TRUE	+	not significant	FALSE	0.649194	0.000187617	0.0044781	VZV-16 VZV-33 VZV-34 VZV-35 VZV-40 VZV-58 VZV-6 VZV-60.2 VZV-66.2 VZV-68	3	38	3	38	41
6193	ORF 15	PGAM5	Serine/threonine-protein phosphatase PGAM5, mitochondrial	Q96HS1	TRUE	FALSE	TRUE	+	not significant	FALSE	0.567861	0.000174216	0.0044781	VZV-16 VZV-21 VZV-33 VZV-34 VZV-35 VZV-40 VZV-58 VZV-6 VZV-60.2 VZV-9A	3	39	3	39	21
6184	ORF 15	ERO1L	ERO1-like protein alpha	Q96HE7	TRUE	FALSE	TRUE	+	not significant	FALSE	0.795079	0.000187617	0.0044781	VZV-16 VZV-21 VZV-28 VZV-33 VZV-34 VZV-35 VZV-40 VZV-58 VZV-66.2 VZV-9A	3	38	3	38	26
6164	ORF 15	TOE1	Target of EGR1 protein 1	Q96GM8	TRUE	TRUE	TRUE	-	not significant	FALSE	-1.22246	0.000202429	0.0044781	VZV-14 VZV-16 VZV-21 VZV-28 VZV-33 VZV-35 VZV-40 VZV-58 VZV-60.2 VZV-68	3	37	3	35	15
6133	ORF 15	ADAT3	Probable inactive tRNA-specific adenosine deaminase-like protein 3	Q96EY9;D6W601	TRUE	FALSE	TRUE	+	up-regulated	TRUE	0.75981	0.000187617	0.0044781	VZV-28 VZV-33 VZV-34 VZV-35 VZV-58 VZV-6 VZV-60.2 VZV-66.2 VZV-68 VZV-9A	3	38	3	23	6
6059	ORF 15	EFHD2	EF-hand domain-containing protein D2	Q96C19;H0Y4Y4	TRUE	TRUE	TRUE	+	not significant	FALSE	1.03915	0.000187617	0.0044781	VZV-14 VZV-16 VZV-21 VZV-33 VZV-35 VZV-40 VZV-6 VZV-66.2 VZV-68 VZV-9A	3	38	3	37	11
6037	ORF 15	EXOSC8	Exosome complex component RRP43	Q96B26	TRUE	FALSE	TRUE	+	not significant	FALSE	0.557328	0.000187617	0.0044781	VZV-14 VZV-16 VZV-21 VZV-28 VZV-34 VZV-35 VZV-40 VZV-58 VZV-6 VZV-9A	3	38	3	38	12
6028	ORF 15	LRRC59	Leucine-rich repeat-containing protein 59	Q96AG4	TRUE	FALSE	TRUE	+	not significant	FALSE	0.633691	0.000202429	0.0044781	VZV-16 VZV-21 VZV-28 VZV-33 VZV-34 VZV-35 VZV-58 VZV-6 VZV-66.2 VZV-68	3	37	3	37	21
5911	ORF 15	UBXN4	UBX domain-containing protein 4	Q92575	TRUE	FALSE	TRUE	+	not significant	FALSE	0.969124	0.000202429	0.0044781	VZV-16 VZV-21 VZV-28 VZV-33 VZV-35 VZV-40 VZV-58 VZV-66.2 VZV-68 VZV-9A	3	37	3	37	8
5860	ORF 15	SREK1	Splicing regulatory glutamine/lysine-rich protein 1	Q8WXA9	TRUE	FALSE	TRUE	+	not significant	FALSE	0.785812	0.000174216	0.0044781	VZV-33 VZV-34 VZV-35 VZV-40 VZV-58 VZV-6 VZV-60.2 VZV-66.2 VZV-68 VZV-9A	3	39	3	39	8
5842	ORF 15	FAR1	Fatty acyl-CoA reductase 1	Q8WVX9;E9PNW8	TRUE	TRUE	TRUE	-	not significant	FALSE	-1.34306	0.000187617	0.0044781	VZV-14 VZV-16 VZV-21 VZV-33 VZV-34 VZV-35 VZV-6 VZV-60.2 VZV-66.2 VZV-68	3	38	2	38	13
5783	ORF 15	NUP210	Nuclear pore membrane glycoprotein 210	Q8TEM1	TRUE	FALSE	TRUE	+	not significant	FALSE	0.98143	0.000202429	0.0044781	VZV-16 VZV-21 VZV-28 VZV-33 VZV-34 VZV-35 VZV-58 VZV-6 VZV-66.2 VZV-68	3	37	3	37	46
5761	ORF 15	GPT2	Alanine aminotransferase 2	Q8TD30	TRUE	FALSE	TRUE	+	not significant	FALSE	0.636167	0.000202429	0.0044781	VZV-16 VZV-21 VZV-28 VZV-34 VZV-35 VZV-58 VZV-6 VZV-60.2 VZV-66.2 VZV-68	3	37	3	37	19
5641	ORF 15	LEMD2	LEM domain-containing protein 2	Q8NC56	TRUE	FALSE	TRUE	+	not significant	FALSE	0.840613	0.000187617	0.0044781	VZV-14 VZV-16 VZV-21 VZV-33 VZV-34 VZV-35 VZV-60.2 VZV-66.2 VZV-68 VZV-9A	3	38	3	35	21
5625	ORF 15	POGLUT1	Protein O-glucosyltransferase 1	Q8NBL1;H7C5H0	TRUE	FALSE	TRUE	+	not significant	FALSE	0.717086	0.000202429	0.0044781	VZV-16 VZV-21 VZV-28 VZV-34 VZV-35 VZV-40 VZV-58 VZV-66.2 VZV-68 VZV-9A	3	37	3	36	14
5624	ORF 15	COLGALT1	Procollagen galactosyltransferase 1	Q8NBJ5	TRUE	FALSE	TRUE	+	not significant	FALSE	0.57167	0.000187617	0.0044781	VZV-16 VZV-21 VZV-33 VZV-34 VZV-58 VZV-6 VZV-60.2 VZV-66.2 VZV-68 VZV-9A	3	38	3	38	29
5530	ORF 15	SYNPO	Synaptopodin	Q8N3V7	TRUE	TRUE	TRUE	+	not significant	FALSE	1.68727	0.000202429	0.0044781	VZV-16 VZV-21 VZV-28 VZV-33 VZV-35 VZV-58 VZV-6 VZV-60.2 VZV-68 VZV-9A	3	37	3	28	10
5362	ORF 15	DDX42	ATP-dependent RNA helicase DDX42	Q86XP3	TRUE	FALSE	TRUE	+	not significant	FALSE	0.511448	0.000187617	0.0044781	VZV-14 VZV-28 VZV-33 VZV-34 VZV-35 VZV-40 VZV-58 VZV-6 VZV-66.2 VZV-68	3	38	3	38	47
5314	ORF 15	KTN1	Kinectin	Q86UP2	TRUE	FALSE	TRUE	+	down-regulated	FALSE	0.580517	0.000187617	0.0044781	VZV-16 VZV-21 VZV-33 VZV-34 VZV-35 VZV-40 VZV-58 VZV-6 VZV-68 VZV-9A	3	38	3	38	92
5300	ORF 15	NOP9	Nucleolar protein 9	Q86U38;A0A3B3ISH6	TRUE	FALSE	TRUE	+	not significant	FALSE	0.572317	0.000187617	0.0044781	VZV-28 VZV-33 VZV-34 VZV-35 VZV-40 VZV-58 VZV-6 VZV-66.2 VZV-68 VZV-9A	3	38	3	38	22
5299	ORF 15	ISCA2	Iron-sulfur cluster assembly 2 homolog, mitochondrial	Q86U28;J3QSS7	TRUE	TRUE	TRUE	+	#N/A	#N/A	1.98063	0.000174216	0.0044781	VZV-16 VZV-21 VZV-33 VZV-34 VZV-35 VZV-40 VZV-58 VZV-6 VZV-60.2 VZV-66.2	3	39	3	10	6
5284	ORF 15	GLRX5	Glutaredoxin-related protein 5, mitochondrial	Q86SX6	TRUE	FALSE	TRUE	+	not significant	FALSE	0.890705	0.000187617	0.0044781	VZV-14 VZV-16 VZV-21 VZV-34 VZV-35 VZV-40 VZV-6 VZV-60.2 VZV-66.2 VZV-68	3	38	3	38	6
5117	ORF 15	HSDL2	Hydroxysteroid dehydrogenase-like protein 2	Q6YN16	TRUE	FALSE	TRUE	+	not significant	FALSE	0.611888	0.000202429	0.0044781	VZV-16 VZV-21 VZV-28 VZV-33 VZV-34 VZV-35 VZV-40 VZV-6 VZV-68 VZV-9A	3	37	3	37	21
5049	ORF 15	PGM2L1	Glucose 1,6-bisphosphate synthase	Q6PCE3	TRUE	FALSE	TRUE	-	not significant	FALSE	-0.72757	0.000187617	0.0044781	VZV-16 VZV-21 VZV-33 VZV-34 VZV-35 VZV-40 VZV-58 VZV-60.2 VZV-66.2 VZV-68	3	38	3	38	21
4976	ORF 15	OTUD7B	OTU domain-containing protein 7B	Q6GQQ9	TRUE	FALSE	TRUE	+	not significant	FALSE	0.688152	0.000202429	0.0044781	VZV-16 VZV-21 VZV-28 VZV-34 VZV-35 VZV-40 VZV-58 VZV-6 VZV-60.2 VZV-68	3	37	3	37	9
4731	ORF 15	OCIAD2	OCIA domain-containing protein 2	Q56VL3;J3KPI9	TRUE	FALSE	TRUE	-	not significant	FALSE	-0.566563	0.000187617	0.0044781	VZV-14 VZV-16 VZV-28 VZV-33 VZV-34 VZV-40 VZV-58 VZV-60.2 VZV-66.2 VZV-9A	3	38	3	38	10
4716	ORF 15	AGK	Acylglycerol kinase, mitochondrial	Q53H12;E9PC15;A0A3B3ISZ0;A0A3B3ITD0;A0A3B3ISY9;E9PG39;A0A3B3ITX7;A0A0G2JLG5	TRUE	FALSE	TRUE	+	not significant	FALSE	0.514796	0.000187617	0.0044781	VZV-28 VZV-33 VZV-34 VZV-35 VZV-40 VZV-6 VZV-60.2 VZV-66.2 VZV-68 VZV-9A	3	38	3	38	24
4714	ORF 15	USP39	U4/U6.U5 tri-snRNP-associated protein 2	Q53GS9;A0A087X1B2	TRUE	FALSE	TRUE	+	not significant	FALSE	0.603353	0.000202429	0.0044781	VZV-16 VZV-28 VZV-33 VZV-35 VZV-40 VZV-58 VZV-60.2 VZV-66.2 VZV-68 VZV-9A	3	37	3	37	23
4696	ORF 15	CCDC58	Coiled-coil domain-containing protein 58	Q4VC31;C9JQ41;H7C525	TRUE	FALSE	TRUE	+	not significant	FALSE	0.605589	0.000174216	0.0044781	VZV-16 VZV-21 VZV-34 VZV-35 VZV-40 VZV-58 VZV-6 VZV-60.2 VZV-66.2 VZV-9A	3	39	3	39	8
4668	ORF 15	GLYR1	Putative oxidoreductase GLYR1	Q49A26	TRUE	FALSE	TRUE	+	not significant	FALSE	0.598052	0.000187617	0.0044781	VZV-16 VZV-28 VZV-33 VZV-34 VZV-35 VZV-40 VZV-58 VZV-6 VZV-66.2 VZV-9A	3	38	3	38	23
4665	ORF 15	TIMM50	Mitochondrial import inner membrane translocase subunit TIM50	Q3ZCQ8;M0R0C3;M0R2F8	TRUE	FALSE	TRUE	+	not significant	FALSE	0.764883	0.000174216	0.0044781	VZV-21 VZV-28 VZV-33 VZV-34 VZV-35 VZV-40 VZV-58 VZV-6 VZV-66.2 VZV-9A	3	39	3	39	11
4641	ORF 15	CTU2	Cytoplasmic tRNA 2-thiolation protein 2	Q2VPK5;H3BSW6	TRUE	FALSE	TRUE	+	not significant	FALSE	0.88261	0.000187617	0.0044781	VZV-21 VZV-28 VZV-33 VZV-34 VZV-35 VZV-40 VZV-58 VZV-6 VZV-60.2 VZV-68	3	38	3	34	9
4607	ORF 15	PCK2	Phosphoenolpyruvate carboxykinase [GTP], mitochondrial	Q16822;H0YML5;H0YM31	TRUE	TRUE	TRUE	+	not significant	FALSE	1.26954	0.000202429	0.0044781	VZV-14 VZV-16 VZV-21 VZV-28 VZV-33 VZV-34 VZV-35 VZV-6 VZV-66.2 VZV-68	3	37	3	37	36
4593	ORF 15	IFI16	Gamma-interferon-inducible protein 16	Q16666	TRUE	TRUE	TRUE	+	down-regulated	FALSE	1.25756	0.000187617	0.0044781	VZV-16 VZV-21 VZV-33 VZV-34 VZV-35 VZV-40 VZV-58 VZV-6 VZV-60.2 VZV-68	3	38	3	38	31
4561	ORF 15	ZFHX3	Zinc finger homeobox protein 3	Q15911	TRUE	FALSE	TRUE	+	not significant	FALSE	0.897843	0.000187617	0.0044781	VZV-14 VZV-16 VZV-21 VZV-34 VZV-40 VZV-58 VZV-6 VZV-66.2 VZV-68 VZV-9A	3	38	3	27	24
4541	ORF 15	SLC1A5	Neutral amino acid transporter B(0);Amino acid transporter	Q15758;M0QXM4	TRUE	TRUE	TRUE	+	not significant	FALSE	1.16697	0.000187617	0.0044781	VZV-16 VZV-21 VZV-33 VZV-34 VZV-40 VZV-58 VZV-6 VZV-66.2 VZV-68 VZV-9A	3	38	3	38	9
4527	ORF 15	TRIP11	Thyroid receptor-interacting protein 11	Q15643;H0YJ97	TRUE	TRUE	TRUE	+	not significant	FALSE	1.15451	0.000174216	0.0044781	VZV-21 VZV-28 VZV-33 VZV-34 VZV-40 VZV-58 VZV-6 VZV-60.2 VZV-66.2 VZV-9A	3	39	3	34	31
4487	ORF 15	RCN1	Reticulocalbin-1	Q15293	TRUE	FALSE	TRUE	+	not significant	FALSE	0.724954	0.000187617	0.0044781	VZV-16 VZV-21 VZV-33 VZV-34 VZV-35 VZV-40 VZV-58 VZV-6 VZV-68 VZV-9A	3	38	3	38	17
4478	ORF 15	PVRL1	Nectin-1	Q15223	TRUE	TRUE	TRUE	+	not significant	FALSE	1.05653	0.000202429	0.0044781	VZV-16 VZV-21 VZV-28 VZV-34 VZV-35 VZV-40 VZV-60.2 VZV-66.2 VZV-68 VZV-9A	3	37	3	34	9
4460	ORF 15	PDIA6	Protein disulfide-isomerase A6	Q15084	TRUE	FALSE	TRUE	+	not significant	FALSE	0.709269	0.000202429	0.0044781	VZV-16 VZV-21 VZV-28 VZV-33 VZV-34 VZV-35 VZV-40 VZV-58 VZV-68 VZV-9A	3	37	3	37	23
4456	ORF 15	WDR43	WD repeat-containing protein 43	Q15061	TRUE	FALSE	TRUE	+	not significant	FALSE	0.565586	0.000187617	0.0044781	VZV-21 VZV-28 VZV-35 VZV-40 VZV-58 VZV-6 VZV-60.2 VZV-66.2 VZV-68 VZV-9A	3	38	3	38	35
4401	ORF 15	GSE1	Genetic suppressor element 1	Q14687;H0Y613	TRUE	FALSE	TRUE	+	not significant	FALSE	0.638779	0.000202429	0.0044781	VZV-14 VZV-16 VZV-21 VZV-28 VZV-34 VZV-40 VZV-58 VZV-66.2 VZV-68 VZV-9A	3	37	3	37	27
4361	ORF 15	EIF4A2	Eukaryotic initiation factor 4A-II;Eukaryotic initiation factor 4A-II, N-terminally processed	Q14240;E7EQG2	TRUE	FALSE	TRUE	-	not significant	FALSE	-0.643617	0.000202429	0.0044781	VZV-16 VZV-28 VZV-33 VZV-35 VZV-58 VZV-6 VZV-60.2 VZV-66.2 VZV-68 VZV-9A	3	37	3	37	16
4335	ORF 15	COX17	Cytochrome c oxidase copper chaperone	Q14061;H7C4E5;C9J8T6	TRUE	TRUE	TRUE	+	down-regulated	FALSE	1.00801	0.000202429	0.0044781	VZV-14 VZV-16 VZV-28 VZV-33 VZV-35 VZV-58 VZV-6 VZV-60.2 VZV-66.2 VZV-68	3	37	3	35	4
4334	ORF 15	COTL1	Coactosin-like protein	Q14019;H3BT58	TRUE	TRUE	TRUE	-	not significant	FALSE	-1.10491	0.000187617	0.0044781	VZV-14 VZV-16 VZV-21 VZV-33 VZV-34 VZV-35 VZV-58 VZV-6 VZV-60.2 VZV-68	3	38	3	38	7
4313	ORF 15	MOGS	Mannosyl-oligosaccharide glucosidase	Q13724;A0A3B3IRK6;A0A3B3IRW2	TRUE	FALSE	TRUE	+	not significant	FALSE	0.814308	0.000202429	0.0044781	VZV-16 VZV-21 VZV-28 VZV-33 VZV-34 VZV-35 VZV-58 VZV-6 VZV-66.2 VZV-68	3	37	3	37	34
4297	ORF 15	STIM1	Stromal interaction molecule 1	Q13586;G0XQ39;E9PNJ4;H0YDB2	TRUE	FALSE	TRUE	+	not significant	FALSE	0.827061	0.000187617	0.0044781	VZV-16 VZV-21 VZV-34 VZV-35 VZV-40 VZV-58 VZV-6 VZV-66.2 VZV-68 VZV-9A	3	38	3	32	16
4252	ORF 15	PPP2R5C	Serine/threonine-protein phosphatase 2A 56 kDa regulatory subunit gamma isoform	Q13362;H0YJ75;Q96B13	TRUE	FALSE	TRUE	+	not significant	FALSE	0.623396	0.000187617	0.0044781	VZV-21 VZV-28 VZV-33 VZV-40 VZV-58 VZV-6 VZV-60.2 VZV-66.2 VZV-68 VZV-9A	3	38	3	38	10
4210	ORF 15	PDIA2	Protein disulfide-isomerase A2	Q13087	TRUE	FALSE	TRUE	+	not significant	FALSE	0.809156	0.000187617	0.0044781	VZV-16 VZV-21 VZV-33 VZV-34 VZV-58 VZV-6 VZV-60.2 VZV-66.2 VZV-68 VZV-9A	3	38	3	38	28
4199	ORF 15	ECH1	Delta(3,5)-Delta(2,4)-dienoyl-CoA isomerase, mitochondrial	Q13011;M0R248	TRUE	FALSE	TRUE	+	not significant	FALSE	0.643739	0.000202429	0.0044781	VZV-16 VZV-21 VZV-28 VZV-33 VZV-40 VZV-58 VZV-6 VZV-60.2 VZV-66.2 VZV-68	3	37	3	37	12
4133	ORF 15	CAMSAP2	Calmodulin-regulated spectrin-associated protein 2	Q08AD1	TRUE	FALSE	TRUE	-	not significant	FALSE	-0.856227	0.000202429	0.0044781	VZV-16 VZV-21 VZV-28 VZV-33 VZV-34 VZV-35 VZV-58 VZV-66.2 VZV-68 VZV-9A	3	37	3	37	35
4094	ORF 15	PPAT	Amidophosphoribosyltransferase	Q06203	TRUE	FALSE	TRUE	+	not significant	FALSE	0.517534	0.000174216	0.0044781	VZV-14 VZV-21 VZV-28 VZV-34 VZV-35 VZV-40 VZV-58 VZV-6 VZV-60.2 VZV-66.2	3	39	3	39	27
4076	ORF 15	SSBP1	Single-stranded DNA-binding protein, mitochondrial	Q04837;A0A0G2JLD8;E7EUY5;C9K0U8	TRUE	FALSE	TRUE	+	not significant	FALSE	0.700671	0.000202429	0.0044781	VZV-14 VZV-16 VZV-21 VZV-28 VZV-34 VZV-58 VZV-60.2 VZV-66.2 VZV-68 VZV-9A	3	37	3	37	11
4066	ORF 15	PTS	6-pyruvoyl tetrahydrobiopterin synthase	Q03393	TRUE	TRUE	TRUE	+	not significant	FALSE	1.00038	0.000187617	0.0044781	VZV-16 VZV-21 VZV-28 VZV-33 VZV-34 VZV-35 VZV-40 VZV-58 VZV-60.2 VZV-66.2	3	38	3	35	7
4054	ORF 15	PLOD1	Procollagen-lysine,2-oxoglutarate 5-dioxygenase 1	Q02809	TRUE	FALSE	TRUE	+	not significant	FALSE	0.915077	0.000187617	0.0044781	VZV-16 VZV-21 VZV-33 VZV-34 VZV-35 VZV-58 VZV-6 VZV-66.2 VZV-68 VZV-9A	3	38	3	38	34
4048	ORF 15	ALDH6A1	Methylmalonate-semialdehyde dehydrogenase [acylating], mitochondrial	Q02252	TRUE	FALSE	TRUE	+	down-regulated	FALSE	0.834273	0.000202429	0.0044781	VZV-16 VZV-21 VZV-28 VZV-33 VZV-34 VZV-35 VZV-40 VZV-58 VZV-6 VZV-68	3	37	3	37	25
4046	ORF 15	OGDH	2-oxoglutarate dehydrogenase, mitochondrial	Q02218;E9PCR7;A0A0D9SFS3;E9PDF2;E9PFG7	TRUE	FALSE	TRUE	+	not significant	FALSE	0.547232	0.000202429	0.0044781	VZV-14 VZV-16 VZV-21 VZV-28 VZV-33 VZV-34 VZV-35 VZV-58 VZV-66.2 VZV-68	3	37	3	37	60
4028	ORF 15	SLC7A5	Large neutral amino acids transporter small subunit 1	Q01650	TRUE	TRUE	TRUE	+	not significant	FALSE	1.80654	0.000187617	0.0044781	VZV-14 VZV-21 VZV-28 VZV-34 VZV-35 VZV-58 VZV-6 VZV-60.2 VZV-68 VZV-9A	3	38	3	21	6
3995	ORF 15	FOXK1	Forkhead box protein K1	P85037	TRUE	FALSE	TRUE	+	not significant	FALSE	0.556843	0.000202429	0.0044781	VZV-16 VZV-21 VZV-28 VZV-33 VZV-34 VZV-35 VZV-6 VZV-60.2 VZV-66.2 VZV-68	3	37	3	37	25
3967	ORF 15	DLK1	Protein delta homolog 1;Fetal antigen 1	P80370	TRUE	TRUE	TRUE	+	not significant	FALSE	2.16192	0.000162061	0.0044781	VZV-14 VZV-21 VZV-33 VZV-34 VZV-35 VZV-40 VZV-6 VZV-60.2 VZV-66.2 VZV-9A	3	40	3	29	6
3966	ORF 15	NUCB2;Nucb2	Nucleobindin-2;Nesfatin-1	P80303;E9PKG6;Q2L696;E9PLR0;E9PLE9;A0A2R8Y6G7	TRUE	FALSE	TRUE	+	#N/A	#N/A	0.522026	0.000202429	0.0044781	VZV-16 VZV-21 VZV-28 VZV-34 VZV-35 VZV-40 VZV-58 VZV-6 VZV-68 VZV-9A	3	37	3	37	18
3888	ORF 15	RPL23	60S ribosomal protein L23	P62829;J3KT29;C9JD32;J3KTJ3	TRUE	FALSE	TRUE	+	not significant	FALSE	0.73266	0.000202429	0.0044781	VZV-16 VZV-21 VZV-28 VZV-34 VZV-35 VZV-58 VZV-60.2 VZV-66.2 VZV-68 VZV-9A	3	37	3	37	14
3868	ORF 15	ARF6	ADP-ribosylation factor 6	P62330	TRUE	TRUE	TRUE	+	up-regulated	TRUE	1.26368	0.000187617	0.0044781	VZV-21 VZV-28 VZV-33 VZV-35 VZV-40 VZV-58 VZV-6 VZV-60.2 VZV-68 VZV-9A	3	38	3	38	6
3795	ORF 15	SPCS3	Signal peptidase complex subunit 3	P61009	TRUE	FALSE	TRUE	+	not significant	FALSE	0.71779	0.000202429	0.0044781	VZV-16 VZV-28 VZV-34 VZV-35 VZV-40 VZV-58 VZV-60.2 VZV-66.2 VZV-68 VZV-9A	3	37	3	37	7
3720	ORF 15	HADHB	Trifunctional enzyme subunit beta, mitochondrial;3-ketoacyl-CoA thiolase	P55084;F5GZQ3;B5MD38	TRUE	FALSE	TRUE	+	not significant	FALSE	0.524248	0.000187617	0.0044781	VZV-16 VZV-21 VZV-33 VZV-40 VZV-58 VZV-6 VZV-60.2 VZV-66.2 VZV-68 VZV-9A	3	38	3	38	32
3672	ORF 15	SUCLG1	Succinyl-CoA ligase [ADP/GDP-forming] subunit alpha, mitochondrial	P53597;A0A494C0D1	TRUE	FALSE	TRUE	+	not significant	FALSE	0.523578	0.000187617	0.0044781	VZV-14 VZV-21 VZV-28 VZV-34 VZV-35 VZV-40 VZV-58 VZV-66.2 VZV-68 VZV-9A	3	38	3	38	16
3655	ORF 15	HK2	Hexokinase-2;Hexokinase	P52789;E9PB90	TRUE	TRUE	TRUE	+	not significant	FALSE	1.15877	0.000187617	0.0044781	VZV-14 VZV-16 VZV-21 VZV-34 VZV-35 VZV-40 VZV-6 VZV-60.2 VZV-66.2 VZV-68	3	38	3	38	36
3608	ORF 15	SSR4	Translocon-associated protein subunit delta	P51571;A6NLM8	TRUE	TRUE	TRUE	+	not significant	FALSE	1.12215	0.000187617	0.0044781	VZV-16 VZV-21 VZV-33 VZV-34 VZV-35 VZV-58 VZV-6 VZV-66.2 VZV-68 VZV-9A	3	38	3	38	7
3567	ORF 15	GNG10	Guanine nucleotide-binding protein G(I)/G(S)/G(O) subunit gamma-10	P50151	TRUE	TRUE	TRUE	+	#N/A	#N/A	1.04572	0.000187617	0.0044781	VZV-14 VZV-16 VZV-33 VZV-34 VZV-35 VZV-40 VZV-6 VZV-60.2 VZV-66.2 VZV-68	3	38	3	28	5
3559	ORF 15	MTHFS;ST20-MTHFS	5-formyltetrahydrofolate cyclo-ligase	P49914;A0A0A6YYL1;A0A0U1RQM3	TRUE	TRUE	TRUE	+	#N/A	#N/A	1.36851	0.000187617	0.0044781	VZV-14 VZV-16 VZV-28 VZV-33 VZV-34 VZV-58 VZV-6 VZV-60.2 VZV-66.2 VZV-9A	3	38	3	27	5
3538	ORF 15	PSMB2	Proteasome subunit beta type-2	P49721	TRUE	FALSE	TRUE	-	not significant	FALSE	-0.677769	0.000187617	0.0044781	VZV-16 VZV-21 VZV-34 VZV-35 VZV-40 VZV-6 VZV-60.2 VZV-66.2 VZV-68 VZV-9A	3	38	3	38	15
3480	ORF 15	UQCRFS1;UQCRFS1P1	Cytochrome b-c1 complex subunit Rieske, mitochondrial;Cytochrome b-c1 complex subunit 11;Putative cytochrome b-c1 complex subunit Rieske-like protein 1	P47985;P0C7P4	TRUE	FALSE	TRUE	+	not significant	FALSE	0.631494	0.000174216	0.0044781	VZV-14 VZV-16 VZV-21 VZV-34 VZV-35 VZV-40 VZV-6 VZV-60.2 VZV-66.2 VZV-9A	3	39	3	39	14
3471	ORF 15	IQGAP1	Ras GTPase-activating-like protein IQGAP1	P46940;A0A0J9YXZ5;H0YLE8	TRUE	FALSE	TRUE	+	not significant	FALSE	0.510075	0.000187617	0.0044781	VZV-16 VZV-21 VZV-33 VZV-34 VZV-35 VZV-40 VZV-58 VZV-6 VZV-68 VZV-9A	3	38	3	38	80
3436	ORF 15	PAFAH1B1	Platelet-activating factor acetylhydrolase IB subunit alpha	P43034	TRUE	FALSE	TRUE	-	not significant	FALSE	-0.724745	0.000187617	0.0044781	VZV-14 VZV-16 VZV-28 VZV-33 VZV-34 VZV-40 VZV-6 VZV-60.2 VZV-66.2 VZV-9A	3	38	3	38	27
3394	ORF 15	MDH2	Malate dehydrogenase, mitochondrial;Malate dehydrogenase	P40926;G3XAL0	TRUE	FALSE	TRUE	+	not significant	FALSE	0.509038	0.000202429	0.0044781	VZV-16 VZV-21 VZV-28 VZV-33 VZV-34 VZV-35 VZV-58 VZV-6 VZV-66.2 VZV-68	3	37	3	37	30
3368	ORF 15	ETFB	Electron transfer flavoprotein subunit beta	P38117;M0QY67	TRUE	FALSE	TRUE	+	not significant	FALSE	0.573921	0.000174216	0.0044781	VZV-16 VZV-21 VZV-33 VZV-34 VZV-40 VZV-58 VZV-6 VZV-60.2 VZV-66.2 VZV-9A	3	39	3	39	22
3343	ORF 15	HMGCL	Hydroxymethylglutaryl-CoA lyase, mitochondrial	P35914	TRUE	TRUE	TRUE	+	not significant	FALSE	1.08281	0.000187617	0.0044781	VZV-21 VZV-28 VZV-33 VZV-34 VZV-35 VZV-40 VZV-58 VZV-6 VZV-60.2 VZV-68	3	38	3	36	11
3314	ORF 15	CTNNA1	Catenin alpha-1	P35221;G3XAM7	TRUE	FALSE	TRUE	+	not significant	FALSE	0.530885	0.000187617	0.0044781	VZV-16 VZV-21 VZV-33 VZV-34 VZV-35 VZV-40 VZV-58 VZV-6 VZV-66.2 VZV-68	3	38	3	38	53
3288	ORF 15	GTF2H1	General transcription factor IIH subunit 1	P32780	TRUE	FALSE	TRUE	+	not significant	FALSE	0.7284	0.000187617	0.0044781	VZV-14 VZV-16 VZV-21 VZV-28 VZV-33 VZV-34 VZV-35 VZV-40 VZV-58 VZV-60.2	3	38	3	38	16
3282	ORF 15	L1CAM	Neural cell adhesion molecule L1	P32004	TRUE	FALSE	TRUE	+	not significant	FALSE	0.58487	0.000202429	0.0044781	VZV-14 VZV-16 VZV-21 VZV-28 VZV-34 VZV-40 VZV-6 VZV-60.2 VZV-66.2 VZV-68	3	37	3	37	37
3274	ORF 15	HIBADH	3-hydroxyisobutyrate dehydrogenase, mitochondrial	P31937	TRUE	FALSE	TRUE	+	not significant	FALSE	0.674092	0.000202429	0.0044781	VZV-16 VZV-28 VZV-33 VZV-34 VZV-35 VZV-40 VZV-6 VZV-66.2 VZV-68 VZV-9A	3	37	3	37	11
3261	ORF 15	ALDH1B1	Aldehyde dehydrogenase X, mitochondrial	P30837	TRUE	FALSE	TRUE	+	not significant	FALSE	0.584877	0.000187617	0.0044781	VZV-14 VZV-16 VZV-21 VZV-33 VZV-34 VZV-35 VZV-6 VZV-60.2 VZV-66.2 VZV-68	3	38	3	38	23
3244	ORF 15	ECHS1	Enoyl-CoA hydratase, mitochondrial	P30084	TRUE	FALSE	TRUE	+	not significant	FALSE	0.522332	0.000202429	0.0044781	VZV-16 VZV-21 VZV-28 VZV-33 VZV-35 VZV-40 VZV-58 VZV-60.2 VZV-68 VZV-9A	3	37	3	37	17
3242	ORF 15	ATP5D	ATP synthase subunit delta, mitochondrial	P30049	TRUE	FALSE	TRUE	+	not significant	FALSE	0.754406	0.000174216	0.0044781	VZV-14 VZV-21 VZV-33 VZV-34 VZV-40 VZV-58 VZV-6 VZV-60.2 VZV-66.2 VZV-68	3	39	3	39	7
3241	ORF 15	PRDX3	Thioredoxin-dependent peroxide reductase, mitochondrial	P30048	TRUE	FALSE	TRUE	+	not significant	FALSE	0.894646	0.000202429	0.0044781	VZV-16 VZV-21 VZV-28 VZV-33 VZV-34 VZV-35 VZV-58 VZV-6 VZV-66.2 VZV-68	3	37	3	37	13
3237	ORF 15	ERP29	Endoplasmic reticulum resident protein 29	P30040;F8VY02	TRUE	FALSE	TRUE	+	not significant	FALSE	0.558129	0.000202429	0.0044781	VZV-16 VZV-28 VZV-33 VZV-34 VZV-35 VZV-40 VZV-58 VZV-66.2 VZV-68 VZV-9A	3	37	3	37	12
3235	ORF 15	ALDH4A1	Delta-1-pyrroline-5-carboxylate dehydrogenase, mitochondrial	P30038	TRUE	TRUE	TRUE	+	not significant	FALSE	1.01582	0.000187617	0.0044781	VZV-16 VZV-21 VZV-28 VZV-33 VZV-34 VZV-35 VZV-58 VZV-60.2 VZV-66.2 VZV-9A	3	38	3	38	19
3225	ORF 15	CRABP2	Cellular retinoic acid-binding protein 2	P29373;Q5SYZ4	TRUE	FALSE	TRUE	+	not significant	FALSE	0.555336	0.000187617	0.0044781	VZV-16 VZV-21 VZV-33 VZV-34 VZV-35 VZV-40 VZV-58 VZV-6 VZV-66.2 VZV-68	3	38	3	38	13
3223	ORF 15	SHC1	SHC-transforming protein 1	P29353;X6R6D0;H0Y539	TRUE	TRUE	TRUE	+	not significant	FALSE	1.16299	0.000187617	0.0044781	VZV-21 VZV-28 VZV-33 VZV-34 VZV-35 VZV-40 VZV-58 VZV-6 VZV-60.2 VZV-68	3	38	3	38	17
3116	ORF 15	GAL	Galanin peptides;Galanin;Galanin message-associated peptide	P22466	TRUE	FALSE	TRUE	+	down-regulated	FALSE	0.945525	0.000187617	0.0044781	VZV-14 VZV-16 VZV-21 VZV-33 VZV-34 VZV-35 VZV-6 VZV-60.2 VZV-66.2 VZV-68	3	38	3	38	6
3102	ORF 15	SDHB	Succinate dehydrogenase [ubiquinone] iron-sulfur subunit, mitochondrial	P21912;A0A087WWT1	TRUE	FALSE	TRUE	+	not significant	FALSE	0.8278	0.000202429	0.0044781	VZV-14 VZV-16 VZV-21 VZV-28 VZV-33 VZV-34 VZV-35 VZV-6 VZV-66.2 VZV-68	3	37	3	37	20
3095	ORF 15	MAOA	Amine oxidase [flavin-containing] A	P21397	TRUE	TRUE	TRUE	+	down-regulated	FALSE	1.38532	0.000187617	0.0044781	VZV-21 VZV-28 VZV-33 VZV-34 VZV-35 VZV-58 VZV-60.2 VZV-66.2 VZV-68 VZV-9A	3	38	3	34	12
3048	ORF 15	RCC1	Regulator of chromosome condensation	P18754;C9JW69	TRUE	FALSE	TRUE	+	not significant	FALSE	0.514316	0.000202429	0.0044781	VZV-16 VZV-21 VZV-28 VZV-34 VZV-35 VZV-40 VZV-6 VZV-66.2 VZV-68 VZV-9A	3	37	3	37	23
2989	ORF 15	H2AFX	Histone H2AX	P16104	TRUE	FALSE	TRUE	+	not significant	FALSE	0.77248	0.000187617	0.0044781	VZV-14 VZV-16 VZV-21 VZV-33 VZV-34 VZV-35 VZV-40 VZV-58 VZV-6 VZV-68	3	38	3	38	3
2963	ORF 15	SNRPB	Small nuclear ribonucleoprotein-associated proteins B and B	P14678	TRUE	FALSE	TRUE	+	#N/A	#N/A	0.7832	0.000202429	0.0044781	VZV-16 VZV-21 VZV-28 VZV-34 VZV-35 VZV-58 VZV-6 VZV-60.2 VZV-66.2 VZV-68	3	37	3	37	10
2960	ORF 15	HSP90B1	Endoplasmin	P14625	TRUE	FALSE	TRUE	+	not significant	FALSE	0.514892	0.000202429	0.0044781	VZV-16 VZV-21 VZV-28 VZV-34 VZV-40 VZV-6 VZV-60.2 VZV-66.2 VZV-68 VZV-9A	3	37	3	37	65
2945	ORF 15	ETFA	Electron transfer flavoprotein subunit alpha, mitochondrial	P13804;H0YLU7;H0YNX6;H0YK49;H0YL12;H0YKF0	TRUE	FALSE	TRUE	+	not significant	FALSE	0.829041	0.000202429	0.0044781	VZV-16 VZV-21 VZV-28 VZV-33 VZV-34 VZV-35 VZV-40 VZV-58 VZV-68 VZV-9A	3	37	3	37	19
2940	ORF 15	PDIA4	Protein disulfide-isomerase A4	P13667	TRUE	FALSE	TRUE	+	not significant	FALSE	0.565878	0.000174216	0.0044781	VZV-16 VZV-21 VZV-33 VZV-34 VZV-35 VZV-40 VZV-58 VZV-6 VZV-60.2 VZV-66.2	3	39	3	39	49
2885	ORF 15	LAMC1	Laminin subunit gamma-1	P11047	TRUE	TRUE	TRUE	+	not significant	FALSE	1.41878	0.000187617	0.0044781	VZV-16 VZV-21 VZV-33 VZV-34 VZV-35 VZV-40 VZV-58 VZV-6 VZV-66.2 VZV-68	3	38	3	38	38
2884	ORF 15	HSPA5	78 kDa glucose-regulated protein	P11021	TRUE	FALSE	TRUE	+	not significant	FALSE	0.545001	0.000187617	0.0044781	VZV-16 VZV-21 VZV-33 VZV-34 VZV-35 VZV-58 VZV-6 VZV-66.2 VZV-68 VZV-9A	3	38	3	38	53
2858	ORF 15	CBS	Cystathionine beta-synthase	P0DN79;P35520	TRUE	FALSE	TRUE	-	not significant	FALSE	-0.912715	0.000187617	0.0044781	VZV-28 VZV-33 VZV-34 VZV-35 VZV-40 VZV-58 VZV-6 VZV-66.2 VZV-68 VZV-9A	3	38	3	38	31
2823	ORF 15	QDPR	Dihydropteridine reductase	P09417;B7Z415;D6RGG7	TRUE	FALSE	TRUE	+	not significant	FALSE	0.55553	0.000187617	0.0044781	VZV-16 VZV-21 VZV-28 VZV-33 VZV-34 VZV-35 VZV-40 VZV-58 VZV-60.2 VZV-66.2	3	38	3	38	16
2820	ORF 15	DBH	Dopamine beta-hydroxylase;Soluble dopamine beta-hydroxylase	P09172	TRUE	TRUE	TRUE	+	not significant	FALSE	2.38826	0.000202429	0.0044781	VZV-16 VZV-28 VZV-34 VZV-40 VZV-58 VZV-6 VZV-60.2 VZV-66.2 VZV-68 VZV-9A	3	37	3	36	13
2812	ORF 15	SNRNP70	U1 small nuclear ribonucleoprotein 70 kDa	P08621	TRUE	FALSE	TRUE	+	not significant	FALSE	0.562287	0.000187617	0.0044781	VZV-14 VZV-16 VZV-21 VZV-33 VZV-34 VZV-35 VZV-40 VZV-60.2 VZV-68 VZV-9A	3	38	3	38	29
2808	ORF 15	COL4A2	Collagen alpha-2(IV) chain;Canstatin	P08572	TRUE	TRUE	TRUE	+	#N/A	#N/A	1.47013	0.000202429	0.0044781	VZV-16 VZV-21 VZV-28 VZV-33 VZV-34 VZV-35 VZV-40 VZV-66.2 VZV-68 VZV-9A	3	37	3	15	4
2802	ORF 15	SRPR	Signal recognition particle receptor subunit alpha	P08240	TRUE	FALSE	TRUE	+	not significant	FALSE	0.903771	0.000187617	0.0044781	VZV-16 VZV-21 VZV-33 VZV-34 VZV-40 VZV-58 VZV-6 VZV-66.2 VZV-68 VZV-9A	3	38	3	38	39
2782	ORF 15	HEXB	Beta-hexosaminidase subunit beta;Beta-hexosaminidase subunit beta chain B;Beta-hexosaminidase subunit beta chain A	P07686;Q5URX0	TRUE	FALSE	TRUE	+	not significant	FALSE	0.602102	0.000202429	0.0044781	VZV-16 VZV-21 VZV-28 VZV-33 VZV-34 VZV-35 VZV-6 VZV-66.2 VZV-68 VZV-9A	3	37	3	37	19
2781	ORF 15	PSAP	Prosaposin;Saposin-A;Saposin-B-Val;Saposin-B;Saposin-C;Saposin-D	P07602;C9JIZ6	TRUE	FALSE	TRUE	+	down-regulated	FALSE	0.695214	0.000202429	0.0044781	VZV-16 VZV-21 VZV-28 VZV-33 VZV-34 VZV-35 VZV-58 VZV-66.2 VZV-68 VZV-9A	3	37	3	37	26
2768	ORF 15	EPHX1	Epoxide hydrolase 1	P07099	TRUE	FALSE	TRUE	-	not significant	FALSE	-0.847685	0.000187617	0.0044781	VZV-14 VZV-16 VZV-21 VZV-28 VZV-35 VZV-58 VZV-6 VZV-60.2 VZV-66.2 VZV-9A	3	38	0	38	19
2767	ORF 15	SERPINE2	Glia-derived nexin	P07093	TRUE	TRUE	TRUE	+	down-regulated	FALSE	2.3141	0.000202429	0.0044781	VZV-16 VZV-21 VZV-28 VZV-33 VZV-35 VZV-40 VZV-58 VZV-66.2 VZV-68 VZV-9A	3	37	3	31	9
2727	ORF 15	CHGB	Secretogranin-1;PE-11;GAWK peptide;CCB peptide	P05060	TRUE	FALSE	TRUE	+	down-regulated	FALSE	0.795871	0.000202429	0.0044781	VZV-16 VZV-21 VZV-28 VZV-33 VZV-34 VZV-35 VZV-6 VZV-60.2 VZV-66.2 VZV-68	3	37	3	37	22
2700	ORF 15	MT-ND5	NADH-ubiquinone oxidoreductase chain 5	P03915	TRUE	TRUE	TRUE	+	not significant	FALSE	1.59479	0.000174216	0.0044781	VZV-21 VZV-28 VZV-33 VZV-34 VZV-35 VZV-40 VZV-58 VZV-6 VZV-60.2 VZV-9A	3	39	3	10	4
2695	ORF 15	FTL	Ferritin light chain	P02792	TRUE	TRUE	TRUE	+	not significant	FALSE	1.3194	0.000202429	0.0044781	VZV-16 VZV-21 VZV-28 VZV-33 VZV-34 VZV-35 VZV-58 VZV-66.2 VZV-68 VZV-9A	3	37	3	35	6
2690	ORF 15	LMNA	Prelamin-A/C;Lamin-A/C	P02545	TRUE	FALSE	TRUE	+	not significant	FALSE	0.564927	0.000187617	0.0044781	VZV-16 VZV-21 VZV-33 VZV-34 VZV-40 VZV-58 VZV-6 VZV-66.2 VZV-68 VZV-9A	3	38	3	38	75
2683	ORF 15	NRAS	GTPase NRas	P01111	TRUE	FALSE	TRUE	+	not significant	FALSE	0.691144	0.000202429	0.0044781	VZV-16 VZV-21 VZV-28 VZV-33 VZV-34 VZV-35 VZV-40 VZV-58 VZV-66.2 VZV-68	3	37	3	37	10
2662	ORF 15	CYB5R3	NADH-cytochrome b5 reductase 3;NADH-cytochrome b5 reductase 3 membrane-bound form;NADH-cytochrome b5 reductase 3 soluble form	P00387;B1AHF3	TRUE	FALSE	TRUE	+	not significant	FALSE	0.684597	0.000202429	0.0044781	VZV-14 VZV-16 VZV-28 VZV-33 VZV-34 VZV-35 VZV-40 VZV-6 VZV-66.2 VZV-68	3	37	3	37	20
2624	ORF 15	AP2A1	AP-2 complex subunit alpha-1	O95782	TRUE	FALSE	TRUE	+	not significant	FALSE	0.719604	0.000202429	0.0044781	VZV-16 VZV-21 VZV-28 VZV-33 VZV-35 VZV-40 VZV-58 VZV-66.2 VZV-68 VZV-9A	3	37	3	37	29
2558	ORF 15	RTN3	Reticulon-3	O95197	TRUE	FALSE	TRUE	+	not significant	FALSE	0.542239	0.000187617	0.0044781	VZV-14 VZV-16 VZV-33 VZV-34 VZV-35 VZV-40 VZV-58 VZV-6 VZV-66.2 VZV-68	3	38	3	38	11
2506	ORF 15	ACTL6B	Actin-like protein 6B	O94805	TRUE	TRUE	TRUE	-	not significant	FALSE	-1.73076	0.000187617	0.0044781	VZV-16 VZV-21 VZV-33 VZV-34 VZV-35 VZV-40 VZV-6 VZV-60.2 VZV-66.2 VZV-68	3	38	1	38	13
2502	ORF 15	URI1	Unconventional prefoldin RPB5 interactor 1	O94763	TRUE	FALSE	TRUE	+	not significant	FALSE	0.502223	0.000174216	0.0044781	VZV-14 VZV-21 VZV-28 VZV-34 VZV-35 VZV-40 VZV-58 VZV-60.2 VZV-66.2 VZV-9A	3	39	3	37	13
2491	ORF 15	RSL1D1	Ribosomal L1 domain-containing protein 1	O76021;J3QSV6;I3L3U9	TRUE	FALSE	TRUE	+	not significant	FALSE	0.50691	0.000187617	0.0044781	VZV-21 VZV-28 VZV-33 VZV-35 VZV-58 VZV-6 VZV-60.2 VZV-66.2 VZV-68 VZV-9A	3	38	3	38	28
2476	ORF 15	ARL6IP5	PRA1 family protein 3	O75915;F8WF90;C9JQU6;F8WF33	TRUE	FALSE	TRUE	+	not significant	FALSE	0.896845	0.000202429	0.0044781	VZV-16 VZV-21 VZV-28 VZV-33 VZV-35 VZV-40 VZV-58 VZV-60.2 VZV-68 VZV-9A	3	37	3	37	9
2467	ORF 15	PSMD10	26S proteasome non-ATPase regulatory subunit 10	O75832;B1AJY7;B1AJY5	TRUE	TRUE	TRUE	-	not significant	FALSE	-2.4924	0.000202429	0.0044781	VZV-14 VZV-16 VZV-21 VZV-28 VZV-33 VZV-34 VZV-35 VZV-40 VZV-66.2 VZV-68	3	37	0	32	9
2459	ORF 15	CRTAP	Cartilage-associated protein	O75718;C9JP16	TRUE	TRUE	TRUE	+	not significant	FALSE	1.25985	0.000202429	0.0044781	VZV-16 VZV-21 VZV-28 VZV-33 VZV-34 VZV-40 VZV-58 VZV-60.2 VZV-66.2 VZV-68	3	37	3	37	14
2447	ORF 15	NPM3	Nucleoplasmin-3	O75607	TRUE	TRUE	TRUE	+	not significant	FALSE	1.06884	0.000174216	0.0044781	VZV-21 VZV-34 VZV-35 VZV-40 VZV-58 VZV-6 VZV-60.2 VZV-66.2 VZV-68 VZV-9A	3	39	3	39	7
2422	ORF 15	PMPCB	Mitochondrial-processing peptidase subunit beta	O75439;G3V0E4	TRUE	FALSE	TRUE	+	not significant	FALSE	0.597901	0.000187617	0.0044781	VZV-21 VZV-28 VZV-35 VZV-40 VZV-58 VZV-6 VZV-60.2 VZV-66.2 VZV-68 VZV-9A	3	38	3	38	20
2401	ORF 15	ATP6V1G1	V-type proton ATPase subunit G 1	O75348	TRUE	FALSE	TRUE	+	not significant	FALSE	0.587595	0.000187617	0.0044781	VZV-14 VZV-16 VZV-21 VZV-33 VZV-35 VZV-40 VZV-58 VZV-60.2 VZV-68 VZV-9A	3	38	3	38	5
2366	ORF 15	IGSF3	Immunoglobulin superfamily member 3	O75054	TRUE	FALSE	TRUE	+	down-regulated	FALSE	0.673529	0.000202429	0.0044781	VZV-14 VZV-16 VZV-21 VZV-28 VZV-33 VZV-34 VZV-35 VZV-58 VZV-66.2 VZV-68	3	37	3	33	13
2327	ORF 15	PLOD3	Procollagen-lysine,2-oxoglutarate 5-dioxygenase 3	O60568;H7C2V1	TRUE	FALSE	TRUE	+	not significant	FALSE	0.849817	0.000202429	0.0044781	VZV-16 VZV-21 VZV-28 VZV-33 VZV-34 VZV-35 VZV-40 VZV-6 VZV-66.2 VZV-68	3	37	3	37	34
2250	ORF 15	PRC1	Protein regulator of cytokinesis 1	O43663	TRUE	FALSE	TRUE	-	not significant	FALSE	-0.553399	0.000187617	0.0044781	VZV-16 VZV-21 VZV-33 VZV-34 VZV-35 VZV-40 VZV-6 VZV-60.2 VZV-68 VZV-9A	3	38	3	38	22
2187	ORF 15	CD3EAP	DNA-directed RNA polymerase I subunit RPA34	O15446	TRUE	FALSE	TRUE	+	not significant	FALSE	0.861758	0.000187617	0.0044781	VZV-21 VZV-28 VZV-34 VZV-40 VZV-58 VZV-6 VZV-60.2 VZV-66.2 VZV-68 VZV-9A	3	38	3	38	18
2168	ORF 15	VGF	Neurosecretory protein VGF;Neuroendocrine regulatory peptide-1;Neuroendocrine regulatory peptide-2;Antimicrobial peptide VGF[554-577]	O15240;Q05BJ3	TRUE	FALSE	TRUE	+	up-regulated	TRUE	0.636494	0.000187617	0.0044781	VZV-14 VZV-16 VZV-21 VZV-33 VZV-34 VZV-35 VZV-58 VZV-6 VZV-60.2 VZV-68	3	38	3	38	30
2143	ORF 15	ZNF536	Zinc finger protein 536	O15090;K7EKT4	TRUE	FALSE	TRUE	+	not significant	FALSE	0.548423	0.000187617	0.0044781	VZV-14 VZV-16 VZV-33 VZV-34 VZV-35 VZV-40 VZV-58 VZV-60.2 VZV-66.2 VZV-68	3	38	3	38	13
2066	ORF 15	COX7A2L	Cytochrome c oxidase subunit 7A-related protein, mitochondrial	O14548;E5RJZ1;H0YBD2	TRUE	TRUE	TRUE	+	not significant	FALSE	1.50624	0.000202429	0.0044781	VZV-14 VZV-16 VZV-28 VZV-33 VZV-34 VZV-35 VZV-40 VZV-60.2 VZV-68 VZV-9A	3	37	3	33	6
2006	ORF 15	DFFA	DNA fragmentation factor subunit alpha	O00273	TRUE	FALSE	TRUE	+	not significant	FALSE	0.574967	0.000187617	0.0044781	VZV-14 VZV-16 VZV-21 VZV-33 VZV-40 VZV-58 VZV-60.2 VZV-66.2 VZV-68 VZV-9A	3	38	3	38	14
1985	ORF 15	PDLIM1	PDZ and LIM domain protein 1	O00151	TRUE	FALSE	TRUE	-	not significant	FALSE	-0.769064	0.000187617	0.0044781	VZV-14 VZV-16 VZV-21 VZV-28 VZV-33 VZV-35 VZV-40 VZV-58 VZV-6 VZV-60.2	3	38	3	38	14
1926	ORF 15	RBM42	RNA-binding protein 42	K7EP90;Q9BTD8;K7EQ03;K7ER08	TRUE	FALSE	TRUE	+	down-regulated	FALSE	0.591062	0.000187617	0.0044781	VZV-14 VZV-21 VZV-28 VZV-40 VZV-58 VZV-6 VZV-60.2 VZV-66.2 VZV-68 VZV-9A	3	38	3	37	16
1905	ORF 15	LONP1	Lon protease homolog, mitochondrial	K7EKE6;P36776;K7EJE8	TRUE	FALSE	TRUE	+	not significant	FALSE	0.654539	0.000202429	0.0044781	VZV-14 VZV-16 VZV-28 VZV-33 VZV-34 VZV-35 VZV-6 VZV-60.2 VZV-66.2 VZV-68	3	37	3	37	53
1729	ORF 15	STX16-NPEPL1;STX16	Syntaxin-16	H3BU86;O14662;F8W9Z6	TRUE	FALSE	TRUE	+	#N/A	#N/A	0.819323	0.000187617	0.0044781	VZV-16 VZV-21 VZV-33 VZV-35 VZV-40 VZV-58 VZV-6 VZV-66.2 VZV-68 VZV-9A	3	38	3	38	11
1573	ORF 15	PUS1	tRNA pseudouridine synthase;tRNA pseudouridine synthase A, mitochondrial	G8JLB3;Q9Y606	TRUE	FALSE	TRUE	+	not significant	FALSE	0.785221	0.000202429	0.0044781	VZV-16 VZV-28 VZV-33 VZV-34 VZV-40 VZV-58 VZV-6 VZV-60.2 VZV-66.2 VZV-68	3	37	3	37	21
1476	ORF 15	AK2	Adenylate kinase 2, mitochondrial;Adenylate kinase 2, mitochondrial;Adenylate kinase 2, mitochondrial, N-terminally processed	F8W1A4;P54819;F8VY04;F8VZG5	TRUE	FALSE	TRUE	+	not significant	FALSE	0.560077	0.000202429	0.0044781	VZV-16 VZV-21 VZV-28 VZV-33 VZV-34 VZV-35 VZV-58 VZV-6 VZV-66.2 VZV-68	3	37	3	37	21
1389	ORF 15	SLC3A2	4F2 cell-surface antigen heavy chain	F5GZS6;J3KPF3;P08195	TRUE	FALSE	TRUE	+	not significant	FALSE	0.761673	0.000202429	0.0044781	VZV-16 VZV-21 VZV-28 VZV-33 VZV-40 VZV-58 VZV-60.2 VZV-66.2 VZV-68 VZV-9A	3	37	3	37	29
1294	ORF 15	SUN1	SUN domain-containing protein 1	E9PHI4;O94901;H0Y6N5	TRUE	FALSE	TRUE	+	not significant	FALSE	0.590903	0.000202429	0.0044781	VZV-14 VZV-16 VZV-21 VZV-28 VZV-33 VZV-34 VZV-58 VZV-60.2 VZV-66.2 VZV-68	3	37	3	37	30
1259	ORF 15	CAST	Calpastatin	E9PCH5;P20810;A0A0C4DGB5;B7Z574;E7EVY3;E7ES10;E9PDE4;H0Y7F0;H0Y9H6;E7EQ12;H0YD33;E7EQA0;A0A0A0MR45	TRUE	FALSE	TRUE	+	not significant	FALSE	0.645384	0.000202429	0.0044781	VZV-16 VZV-21 VZV-28 VZV-33 VZV-34 VZV-35 VZV-40 VZV-58 VZV-68 VZV-9A	3	37	3	37	18
1239	ORF 15	SQLE	Squalene monooxygenase	Q14534;E7EVQ6	TRUE	FALSE	TRUE	-	not significant	FALSE	-0.727531	0.000187617	0.0044781	VZV-14 VZV-16 VZV-21 VZV-33 VZV-34 VZV-40 VZV-6 VZV-60.2 VZV-66.2 VZV-68	3	38	3	38	15
974	ORF 15	ARVCF	Armadillo repeat protein deleted in velo-cardio-facial syndrome	C9JJX6;E9PDC3;O00192	TRUE	FALSE	TRUE	+	not significant	FALSE	0.878166	0.000202429	0.0044781	VZV-16 VZV-21 VZV-28 VZV-33 VZV-34 VZV-40 VZV-58 VZV-66.2 VZV-68 VZV-9A	3	37	3	37	24
965	ORF 15	CYCS	Cytochrome c	C9JFR7;P99999	TRUE	TRUE	TRUE	+	not significant	FALSE	1.26731	0.000202429	0.0044781	VZV-16 VZV-28 VZV-34 VZV-40 VZV-58 VZV-6 VZV-60.2 VZV-66.2 VZV-68 VZV-9A	3	37	3	37	10
962	ORF 15	PCYT1A	Choline-phosphate cytidylyltransferase A	C9JEJ2;P49585;C9J050;H7C1T3	TRUE	TRUE	TRUE	+	not significant	FALSE	1.34807	0.000187617	0.0044781	VZV-16 VZV-33 VZV-34 VZV-35 VZV-40 VZV-58 VZV-6 VZV-60.2 VZV-66.2 VZV-68	3	38	3	38	18
924	ORF 15	NCOR2	Nuclear receptor corepressor 2	C9JE98;C9J0Q5;Q9Y618;C9J7T7;A0A384DVL6;C9JQE8	TRUE	FALSE	TRUE	+	down-regulated	FALSE	0.757097	0.000202429	0.0044781	VZV-16 VZV-28 VZV-34 VZV-35 VZV-40 VZV-58 VZV-6 VZV-66.2 VZV-68 VZV-9A	3	37	3	37	44
901	ORF 15	GLS	NA	B8ZZA8;B8ZZC5	TRUE	FALSE	TRUE	+	not significant	FALSE	0.617083	0.000174216	0.0044781	VZV-14 VZV-21 VZV-34 VZV-35 VZV-40 VZV-6 VZV-60.2 VZV-66.2 VZV-68 VZV-9A	3	39	3	39	3
837	ORF 15	VWA9	von Willebrand factor A domain-containing protein 9	H3BRY6;B4DVT3;B4DJL6;Q96SY0	TRUE	FALSE	TRUE	+	not significant	FALSE	0.555666	0.000187617	0.0044781	VZV-21 VZV-28 VZV-33 VZV-34 VZV-40 VZV-58 VZV-6 VZV-66.2 VZV-68 VZV-9A	3	38	3	38	14
810	ORF 15	CLK2	Dual specificity protein kinase CLK2	B1AVT0;P49760	TRUE	TRUE	TRUE	+	not significant	FALSE	1.00684	0.000187617	0.0044781	VZV-14 VZV-16 VZV-21 VZV-28 VZV-33 VZV-35 VZV-40 VZV-58 VZV-66.2 VZV-9A	3	38	3	29	5
769	ORF 15	ERCC2	TFIIH basal transcription factor complex helicase XPD subunit	A8MX75;P18074;E7EVE9;K7EIT8	TRUE	TRUE	TRUE	+	#N/A	#N/A	1.4597	0.000202429	0.0044781	VZV-16 VZV-21 VZV-28 VZV-33 VZV-35 VZV-40 VZV-58 VZV-6 VZV-66.2 VZV-68	3	37	3	33	17
724	ORF 15	WBP2	WW domain-binding protein 2	K7EIJ0;K7ENL2;A6NG10;K7EMC9;Q969T9	TRUE	TRUE	TRUE	-	not significant	FALSE	-2.13875	0.000187617	0.0044781	VZV-14 VZV-16 VZV-21 VZV-33 VZV-34 VZV-35 VZV-40 VZV-58 VZV-66.2 VZV-68	3	38	2	34	5
694	ORF 15	SH3PXD2B	SH3 and PX domain-containing protein 2B	A1X283	TRUE	FALSE	TRUE	+	not significant	FALSE	0.899146	0.000187617	0.0044781	VZV-16 VZV-21 VZV-33 VZV-34 VZV-35 VZV-40 VZV-58 VZV-6 VZV-60.2 VZV-68	3	38	3	37	13
687	ORF 15	TMEM223	Transmembrane protein 223	A0PJW6	TRUE	TRUE	TRUE	+	not significant	FALSE	1.77635	0.000174216	0.0044781	VZV-21 VZV-33 VZV-34 VZV-35 VZV-40 VZV-6 VZV-60.2 VZV-66.2 VZV-68 VZV-9A	3	39	3	15	4
623	ORF 15	PDCD11	Protein RRP5 homolog	Q14690;A0A3B3IUD7	TRUE	FALSE	TRUE	+	not significant	FALSE	0.514167	0.000202429	0.0044781	VZV-16 VZV-28 VZV-34 VZV-35 VZV-40 VZV-6 VZV-60.2 VZV-66.2 VZV-68 VZV-9A	3	37	3	37	97
612	ORF 15	RPL29	60S ribosomal protein L29	A0A3B3ITT5;P47914	TRUE	TRUE	TRUE	-	not significant	FALSE	-1.18953	0.000202429	0.0044781	VZV-14 VZV-16 VZV-28 VZV-34 VZV-35 VZV-40 VZV-6 VZV-60.2 VZV-66.2 VZV-68	3	37	3	37	6
578	ORF 15	SSR1	Translocon-associated protein subunit alpha	A0A3B3IRT8;P43307;C9J3L8;C9J5W0;E9PAL7;C9IZQ1	TRUE	TRUE	TRUE	+	not significant	FALSE	1.35853	0.000187617	0.0044781	VZV-21 VZV-28 VZV-33 VZV-35 VZV-40 VZV-58 VZV-6 VZV-66.2 VZV-68 VZV-9A	3	38	3	38	7
442	ORF 15	DCX	Neuronal migration protein doublecortin	A0A1B0GWD1;A8K340;O43602;A0A1B0GUE1	TRUE	FALSE	TRUE	-	not significant	FALSE	-0.520758	0.000202429	0.0044781	VZV-14 VZV-16 VZV-28 VZV-33 VZV-34 VZV-35 VZV-58 VZV-6 VZV-60.2 VZV-68	3	37	3	37	17
417	ORF 15	ASAH1	Acid ceramidase;Acid ceramidase subunit alpha;Acid ceramidase subunit beta	Q13510;A0A1B0GTZ5;A0A1B0GTM3;A0A1B0GUA4;A0A1B0GW68;E7EMM4;A0A1B0GUH5;A0A1B0GUE3;A0A1B0GUW4;A0A1B0GTP7;A0A1B0GUG1;A0A1B0GVG2	TRUE	FALSE	TRUE	+	not significant	FALSE	0.748065	0.000202429	0.0044781	VZV-16 VZV-21 VZV-28 VZV-33 VZV-34 VZV-35 VZV-40 VZV-58 VZV-6 VZV-68	3	37	3	37	17
382	ORF 15	PON2	Serum paraoxonase/arylesterase 2	A0A0J9YXF2;Q15165;G3XAK4	TRUE	TRUE	TRUE	+	not significant	FALSE	1.51752	0.000187617	0.0044781	VZV-16 VZV-21 VZV-33 VZV-34 VZV-35 VZV-40 VZV-58 VZV-6 VZV-60.2 VZV-68	3	38	3	37	9
379	ORF 15	PHRF1	PHD and RING finger domain-containing protein 1	E9PJ24;B7ZM65;F8WEF5;A0A0J9YYB5;A0A0J9YWD5;Q9P1Y6;A0A0J9YX88	TRUE	FALSE	TRUE	+	not significant	FALSE	0.726715	0.000187617	0.0044781	VZV-21 VZV-28 VZV-33 VZV-34 VZV-35 VZV-58 VZV-6 VZV-66.2 VZV-68 VZV-9A	3	38	3	31	14
371	ORF 15	SCRIB	Protein scribble homolog	A0A0G2JPP5;A0A0G2JNZ2;Q14160;A0A0G2JMS7	TRUE	FALSE	TRUE	+	not significant	FALSE	0.627747	0.000187617	0.0044781	VZV-16 VZV-21 VZV-33 VZV-34 VZV-35 VZV-40 VZV-58 VZV-6 VZV-66.2 VZV-68	3	38	3	38	54
315	ORF 15	ECI2	Enoyl-CoA delta isomerase 2, mitochondrial	A0A0C4DGA2;O75521;F1LLU7	TRUE	FALSE	TRUE	+	not significant	FALSE	0.970684	0.000187617	0.0044781	VZV-16 VZV-21 VZV-28 VZV-34 VZV-35 VZV-40 VZV-58 VZV-6 VZV-66.2 VZV-9A	3	38	3	35	15
221	ORF 15	NOLC1	NA	A0A0A0MRM9	TRUE	FALSE	TRUE	+	not significant	FALSE	0.710541	0.000187617	0.0044781	VZV-14 VZV-28 VZV-33 VZV-35 VZV-40 VZV-58 VZV-6 VZV-66.2 VZV-68 VZV-9A	3	38	3	38	36
76	ORF 15	LLGL1	Lethal(2) giant larvae protein homolog 1	A0A087WW77;Q15334	TRUE	TRUE	TRUE	-	not significant	FALSE	-1.04595	0.000202429	0.0044781	VZV-16 VZV-21 VZV-28 VZV-33 VZV-35 VZV-40 VZV-6 VZV-60.2 VZV-66.2 VZV-68	3	37	0	28	26
64	ORF 15	MTHFD1L	Monofunctional C1-tetrahydrofolate synthase, mitochondrial	A0A087WVM4;B7ZM99;Q6UB35	TRUE	FALSE	TRUE	+	not significant	FALSE	0.545241	0.000187617	0.0044781	VZV-16 VZV-21 VZV-34 VZV-35 VZV-40 VZV-58 VZV-6 VZV-60.2 VZV-66.2 VZV-68	3	38	3	38	43
47	ORF 15	SPCS2	Signal peptidase complex subunit 2	A0A087WUC6;E9PI68;Q15005;E9PL01;E9PRB9	TRUE	FALSE	TRUE	+	not significant	FALSE	0.714087	0.000187617	0.0044781	VZV-16 VZV-21 VZV-33 VZV-34 VZV-35 VZV-40 VZV-6 VZV-66.2 VZV-68 VZV-9A	3	38	3	38	10
7421	ORF 15	ZNF629	Zinc finger protein 629	Q9UEG4	TRUE	FALSE	FALSE	+	not significant	FALSE	0.528335	0.000202429	0.0044781	VZV-16 VZV-21 VZV-28 VZV-33 VZV-35 VZV-40 VZV-58 VZV-60.2 VZV-68 VZV-9A	3	37	2	19	18
5607	ORF 15	ASCC1	Activating signal cointegrator 1 complex subunit 1	Q8N9N2;H0YCB3;H0YE76	TRUE	TRUE	FALSE	+	not significant	FALSE	1.35504	0.000187617	0.0044781	VZV-14 VZV-16 VZV-21 VZV-33 VZV-34 VZV-35 VZV-40 VZV-58 VZV-6 VZV-68	3	38	0	5	9
5538	ORF 15	PNKD	Probable hydrolase PNKD	Q8N490	TRUE	TRUE	FALSE	+	not significant	FALSE	1.01069	0.000187617	0.0044781	VZV-21 VZV-28 VZV-33 VZV-34 VZV-35 VZV-40 VZV-6 VZV-60.2 VZV-66.2 VZV-68	3	38	3	34	2
5328	ORF 15	IQGAP3	Ras GTPase-activating-like protein IQGAP3	Q86VI3;F2Z2E2	TRUE	FALSE	FALSE	+	#N/A	#N/A	0.593341	0.000187617	0.0044781	VZV-16 VZV-21 VZV-28 VZV-34 VZV-40 VZV-58 VZV-6 VZV-60.2 VZV-66.2 VZV-9A	3	38	1	25	34
3618	ORF 15	SGSH	N-sulphoglucosamine sulphohydrolase	P51688	TRUE	FALSE	FALSE	+	not significant	FALSE	0.977557	0.000187617	0.0044781	VZV-16 VZV-21 VZV-34 VZV-35 VZV-40 VZV-58 VZV-6 VZV-60.2 VZV-68 VZV-9A	3	38	1	19	9
1743	ORF 15	PDIA3	Protein disulfide-isomerase A3	P30101	TRUE	FALSE	FALSE	+	not significant	FALSE	0.601727	0.000187617	0.0044781	VZV-16 VZV-21 VZV-33 VZV-34 VZV-35 VZV-40 VZV-58 VZV-6 VZV-68 VZV-9A	3	38	3	38	1
1355	ORF 15	DDX25	ATP-dependent RNA helicase DDX25	E9PR46;Q9UHL0;J3QL17;H0YD26	TRUE	FALSE	FALSE	+	#N/A	#N/A	0.965739	0.000404858	0.00628536	VZV-14 VZV-16 VZV-28 VZV-34 VZV-58 VZV-6 VZV-60.2 VZV-66.2 VZV-68 VZV-9A	3	37	0	0	3	+
497	ORF 15	SEPTIN3	Neuronal-specific septin-3	A0A2R8Y4H2;Q9UH03;B1AHR1	TRUE	FALSE	TRUE	-	#N/A	#N/A	-0.525884	0.000375235	0.00628536	VZV-14 VZV-16 VZV-21 VZV-33 VZV-35 VZV-58 VZV-6 VZV-60.2 VZV-66.2 VZV-68	3	38	3	38	15
7892	ORF 15	OAS3	2-5-oligoadenylate synthase 3	Q9Y6K5	TRUE	FALSE	TRUE	+	not significant	FALSE	0.898482	0.000404858	0.00628536	VZV-16 VZV-28 VZV-33 VZV-34 VZV-40 VZV-58 VZV-6 VZV-60.2 VZV-68 VZV-9A	3	37	3	34	25
7834	ORF 15	TIMM13	Mitochondrial import inner membrane translocase subunit Tim13	Q9Y5L4;K7EIT2	TRUE	FALSE	TRUE	+	down-regulated	FALSE	0.54465	0.000375235	0.00628536	VZV-14 VZV-16 VZV-33 VZV-34 VZV-40 VZV-58 VZV-6 VZV-60.2 VZV-66.2 VZV-68	3	38	3	38	7
7648	ORF 15	DICER1	Endoribonuclease Dicer	Q9UPY3	TRUE	FALSE	TRUE	+	not significant	FALSE	0.54117	0.000375235	0.00628536	VZV-14 VZV-16 VZV-21 VZV-34 VZV-35 VZV-40 VZV-6 VZV-60.2 VZV-68 VZV-9A	3	38	3	38	49
7550	ORF 15	INTS6	Integrator complex subunit 6	Q9UL03;B3KQH5;G5E9X1	TRUE	FALSE	TRUE	+	not significant	FALSE	0.548984	0.000404858	0.00628536	VZV-16 VZV-28 VZV-33 VZV-34 VZV-35 VZV-58 VZV-6 VZV-60.2 VZV-66.2 VZV-68	3	37	3	37	33
7446	ORF 15	SUN2	SUN domain-containing protein 2	Q9UH99	TRUE	FALSE	TRUE	+	not significant	FALSE	0.84201	0.000404858	0.00628536	VZV-14 VZV-16 VZV-28 VZV-33 VZV-34 VZV-40 VZV-6 VZV-60.2 VZV-66.2 VZV-68	3	37	3	37	25
7435	ORF 15	WARS2	Tryptophan--tRNA ligase, mitochondrial	Q9UGM6	TRUE	FALSE	TRUE	+	not significant	FALSE	0.787461	0.000404858	0.00628536	VZV-16 VZV-28 VZV-33 VZV-34 VZV-40 VZV-58 VZV-6 VZV-60.2 VZV-66.2 VZV-68	3	37	3	37	12
7433	ORF 15	TES	Testin	Q9UGI8	TRUE	TRUE	TRUE	-	not significant	FALSE	-1.01511	0.000375235	0.00628536	VZV-28 VZV-33 VZV-34 VZV-35 VZV-40 VZV-6 VZV-60.2 VZV-66.2 VZV-68 VZV-9A	3	38	3	37	19
7318	ORF 15	NDUFAF4	NADH dehydrogenase [ubiquinone] 1 alpha subcomplex assembly factor 4	Q9P032	TRUE	TRUE	TRUE	+	not significant	FALSE	1.00017	0.000404858	0.00628536	VZV-16 VZV-21 VZV-28 VZV-33 VZV-34 VZV-35 VZV-58 VZV-66.2 VZV-68 VZV-9A	3	37	3	37	8
7178	ORF 15	DNAJC17	DnaJ homolog subfamily C member 17	Q9NVM6	TRUE	TRUE	TRUE	+	not significant	FALSE	1.22352	0.000348432	0.00628536	VZV-14 VZV-16 VZV-21 VZV-33 VZV-34 VZV-40 VZV-58 VZV-6 VZV-60.2 VZV-66.2	3	39	3	34	10
7147	ORF 15	UFSP2	Ufm1-specific protease 2	Q9NUQ7;D6RGX2;H0YA18	TRUE	FALSE	TRUE	+	not significant	FALSE	0.546174	0.000404858	0.00628536	VZV-16 VZV-21 VZV-28 VZV-33 VZV-40 VZV-58 VZV-60.2 VZV-66.2 VZV-68 VZV-9A	3	37	3	37	20
7136	ORF 15	ABHD10	Mycophenolic acid acyl-glucuronide esterase, mitochondrial	Q9NUJ1	TRUE	FALSE	TRUE	+	not significant	FALSE	0.78354	0.000375235	0.00628536	VZV-16 VZV-21 VZV-33 VZV-34 VZV-35 VZV-40 VZV-58 VZV-6 VZV-66.2 VZV-68	3	38	3	38	15
7032	ORF 15	DCP1A	mRNA-decapping enzyme 1A	Q9NPI6	TRUE	FALSE	TRUE	+	not significant	FALSE	0.843542	0.000348432	0.00628536	VZV-16 VZV-21 VZV-33 VZV-34 VZV-35 VZV-40 VZV-58 VZV-6 VZV-60.2 VZV-9A	3	39	3	39	17
6931	ORF 15	VPS37B	Vacuolar protein sorting-associated protein 37B	Q9H9H4;F5H4M0;F5H1F6	TRUE	TRUE	TRUE	-	not significant	FALSE	-2.15427	0.000404858	0.00628536	VZV-16 VZV-21 VZV-28 VZV-35 VZV-40 VZV-58 VZV-60.2 VZV-66.2 VZV-68 VZV-9A	3	37	2	37	7
6900	ORF 15	NT5DC2	5-nucleotidase domain-containing protein 2	Q9H857	TRUE	FALSE	TRUE	+	not significant	FALSE	0.760282	0.000375235	0.00628536	VZV-14 VZV-16 VZV-21 VZV-28 VZV-33 VZV-35 VZV-40 VZV-58 VZV-60.2 VZV-66.2	3	38	3	38	23
6833	ORF 15	POFUT1	GDP-fucose protein O-fucosyltransferase 1	Q9H488	TRUE	FALSE	TRUE	+	not significant	FALSE	0.559288	0.000404858	0.00628536	VZV-16 VZV-21 VZV-28 VZV-33 VZV-35 VZV-58 VZV-6 VZV-60.2 VZV-68 VZV-9A	3	37	3	37	18
6820	ORF 15	TMX1	Thioredoxin-related transmembrane protein 1	Q9H3N1	TRUE	FALSE	TRUE	+	not significant	FALSE	0.616729	0.000375235	0.00628536	VZV-21 VZV-28 VZV-33 VZV-34 VZV-35 VZV-40 VZV-58 VZV-6 VZV-68 VZV-9A	3	38	3	38	12
6749	ORF 15	ILKAP;ILKAP3	Integrin-linked kinase-associated serine/threonine phosphatase 2C	Q9H0C8;F8SNU7	TRUE	FALSE	TRUE	+	not significant	FALSE	0.508054	0.000404858	0.00628536	VZV-16 VZV-21 VZV-28 VZV-33 VZV-35 VZV-6 VZV-60.2 VZV-66.2 VZV-68 VZV-9A	3	37	3	37	17
[truncated: 5,899 more rows]

## Sheet: 2 - Gene set enrichment
VZV protein	Gene set ID	Gene set collection	Gene set description	Gene set name - simplified	Regulated function	Change direction	Set overlap p-value	n gene intersection
[truncated: 168 more rows]
