# Supplementary material for: Multi-proteomic profiling of the varicella-zoster virus–host interface reveals host susceptibilities to severe infection
Source: Nat Microbiol. 2025 Jul 30;10(8):2048–72. doi: 10.1038/s41564-025-02068-7 (PMC12313529; doi:10.1038/s41564-025-02068-7)
Supplement: Supplementary file 8 — Complementary proteomic and transcriptomic datasets. [file 41564_2025_2068_MOESM8_ESM.xlsx]

## Sheet: Legend
Supplementary Table S5 - Complementary proteomic and transcriptomic datasets
1 - Proteome changes in MPP8-knockout (KO) and control SK-N-BE2 cells. Difference of human and viral proteins abundance between control (Non-Targeting-Control) and MPP8-depleted SK-N-BE2 cells. Median log2 difference and p-values were obtained from Bayesian statistical analysis (Methods section; n=3 independent experiments). A difference is defined as significant when its enrichment is ≥ 0.5 and …
2 - Transcriptome changes in NPHP4-knockout (KO) and control SK-N-BE2 cells, mock- or VZV-infected for 48 hours. Difference of transcript abundance between control (NTC) and NPHP4-depleted (KO), mock- or VZV-infected SK-N-BE2 cells. log2 fold changes and adjusted p-values, or non-adjusted p-values of the respective tests, are indicated (see Methods section; n=3 independent experiments). is_shared…
3 - Interactomes of NPHP4 wild-type (WT) and S862N mutant in SK-N-BE2 cells generated by AP-MS. Interactions of transduced HA-tagged NPHP4 WT or S862N in SK-N-BE2 cells detected by affinity-purification followed by mass-spectrometry. Enrichment are indicated as median log2 difference to GFP, or to the respective NPHP4 variant. p-values and permuation-based adjusted FDR were obtained by Welch t-te…

## Sheet: 1 - Proteome MPP8-KO
gene names	majority protein Uniprot ID	protein name	is reverse	is contaminant	change direction	median log2 difference	p-value	is significant
ANXA1	P04083;Q5T3N0;Q5T3N1	Annexin A1	FALSE	FALSE	-	-2.14676	2e-30	TRUE
FAM208A	Q9UK61;A0A087X0F1	Isoform of Q9UK61, Protein TASOR	FALSE	FALSE	-	-1.52514	2e-30	TRUE
FN1	P02751;H0Y4K8;H0Y7Z1	Fibronectin	FALSE	FALSE	-	-1.06506	2e-30	TRUE
IQGAP2	Q13576;D6R939;D6R999;D6RDK8;D6RGC6;E7EWC2;E9PDT6;F5H7S7	Isoform of Q13576, Ras GTPase-activating-like protein IQGAP2	FALSE	FALSE	-	-0.637444	2e-30	TRUE
NRCAM	Q92823;A0A087X2B3;C9J8B6;C9JF43;C9JH43;C9JYY6;F8W775;H7C132	Isoform of Q92823, Neuronal cell adhesion molecule	FALSE	FALSE	-	-0.60058	1.39588e-27	TRUE
SULT1E1	P49888;H0Y8G0	Estrogen sulfotransferase	FALSE	FALSE	-	-1.84483	1.96701e-25	TRUE
GAA	P10253;I3L0S5;I3L2V9;I3L3L3	Isoform of P10253, Lysosomal alpha-glucosidase (Fragment)	FALSE	FALSE	-	-0.518527	2.8835e-23	TRUE
COTL1	Q14019;H3BT58	Coactosin-like protein	FALSE	FALSE	-	-0.953606	9.07844e-23	TRUE
SYNM	O15061;A0A075B7B1;C9JIE4;H0YL34	Isoform of O15061, Desmuslin, isoform CRA_a	FALSE	FALSE	-	-0.519319	1.95771e-21	TRUE
PDLIM1	O00151	PDZ and LIM domain protein 1	FALSE	FALSE	-	-0.835624	6.5015e-20	TRUE
PDIA5	Q14554;C9JY10;H7C4F9	Isoform of Q14554, Protein disulfide-isomerase A5 (Fragment)	FALSE	FALSE	-	-0.646513	7.39706e-20	TRUE
COL18A1	P39060;H7BXV5;H7C457	Collagen alpha-1(XVIII) chain	FALSE	FALSE	-	-0.597053	5.18102e-19	TRUE
LGALS3	P17931;G3V3R6	Galectin-3	FALSE	FALSE	-	-0.877485	5.67936e-19	TRUE
COL6A1	P12109;A0A087X0S5	Collagen alpha-1(VI) chain	FALSE	FALSE	-	-0.515654	1.019e-18	TRUE
FAM208B	Q5VWN6;J3KPH3;A0A2R8YH03	Isoform of Q5VWN6, Protein FAM208B (Fragment)	FALSE	FALSE	-	-0.775867	1.03114e-18	TRUE
ITGA2	P17301;D6RG08;E7EMF1;E7ESP4;E9PB77	Integrin alpha-2	FALSE	FALSE	-	-0.735216	3.76861e-18	TRUE
CPT1A	P50416;H3BMD2;H3BP22;H3BUV7	Carnitine O-palmitoyltransferase 1, liver isoform	FALSE	FALSE	-	-0.557041	4.79763e-18	TRUE
TRIM67	Q6ZTA4;F8W8C1	Isoform of Q6ZTA4, Tripartite motif-containing protein 67	FALSE	FALSE	-	-0.58611	5.29919e-18	TRUE
PCDHGB6	Q9Y5F9	Protocadherin gamma-B6	FALSE	FALSE	-	-4.75655	2.53097e-16	TRUE
SYT4	Q9H2B2;M0QZF3	Isoform of Q9H2B2, Synaptotagmin-4 (Fragment)	FALSE	FALSE	-	-1.93037	8.28389e-16	TRUE
CD44	P16070;E9PKC6;H0Y2P0;H0Y5E4;H0YCV9;H0YD13;H0YD17;H0YDW7;H0YDX6;H0YE40;J3KN83;Q86UZ1	CD44 antigen	FALSE	FALSE	-	-0.608742	8.81844e-16	TRUE
CYB5B	O43169;D6RFH4;H3BUX2;J3QR91;A0A499FJ32	Cytochrome b5 type B	FALSE	FALSE	-	-0.576244	1.16411e-15	TRUE
PAM	P19021;D6RG20;F8W8D9;H0Y9I4;H7BYD9	Isoform of P19021, Peptidyl-glycine alpha-amidating monooxygenase	FALSE	FALSE	-	-0.738391	1.58106e-15	TRUE
PIGK	Q92643;A6NEM5;B1AK81	GPI-anchor transamidase	FALSE	FALSE	-	-0.530355	3.65111e-15	TRUE
NAB2	Q15742	NGFI-A-binding protein 2	FALSE	FALSE	-	-0.549191	5.98174e-15	TRUE
ELOF1	P60002;A0A024R7E8;K7EMV4;K7EN05;K7EPC8;K7EQ44	Isoform of P60002, Transcription elongation factor 1 homolog	FALSE	FALSE	-	-1.37583	8.1239e-15	TRUE
CNPY3	Q9BT09;A0A0C4DFY8	Isoform of Q9BT09, Protein canopy homolog 3	FALSE	FALSE	-	-0.64318	9.57159e-15	TRUE
S100A10	P60903	Protein S100-A10	FALSE	FALSE	-	-0.932751	1.07949e-14	TRUE
ELOB	Q15370;A0A0B4J296;B8ZZU8;I3L0M9	Elongin-B	FALSE	FALSE	-	-0.587101	1.24209e-14	TRUE
SNCG	O76070;F8W754	Gamma-synuclein	FALSE	FALSE	-	-0.515091	1.91135e-14	TRUE
SLC35A4	L0R6Q1	Isoform of Q96G79, SLC35A4 upstream open reading frame protein	FALSE	FALSE	-	-0.574517	2.13963e-14	TRUE
P4HA2	O15460;A8MXE0;C9JCP0;C9JIG4;C9JN43;C9JX45;E7ENX0;E7EPI9;E7ERI1	Isoform of O15460, Prolyl 4-hydroxylase subunit alpha-2 (Fragment)	FALSE	FALSE	-	-0.639069	2.39562e-14	TRUE
ABLIM1	O14639;A0A0A0MRL6;F6XFR5;F8W8M4;H0Y7N6;J3QSX6;A0A3B3IS55;A0A494C1G0;A0A494C1P1	Actin-binding LIM protein 1	FALSE	FALSE	-	-0.509175	4.3819e-14	TRUE
DNAJC16	Q9Y2G8;Q5TDG9;Q5TDH4	DnaJ homolog subfamily C member 16	FALSE	FALSE	-	-1.06431	7.75775e-14	TRUE
DNAJC19	Q96DA6;F2Z3A7;G5E9V2;A0A2R8Y817;A0A2R8Y839	Isoform of Q96DA6, DnaJ (Hsp40) homolog, subfamily C, member 19, isoform CRA_b	FALSE	FALSE	-	-0.648731	9.78796e-14	TRUE
EHD3	Q9NZN3	EH domain-containing protein 3	FALSE	FALSE	-	-0.8137	1.56234e-13	TRUE
CDY1;CDY2A;CDYL	Q9Y232;Q9Y6F7;Q9Y6F8;C9JQG7;C9JMH9	Chromodomain Y-like protein	FALSE	FALSE	-	-0.504768	3.51413e-13	TRUE
SPARC	P09486;E5RK62;F5GY03;F5H4E2	Isoform of P09486, SPARC (Fragment)	FALSE	FALSE	-	-0.528354	3.7658e-13	TRUE
OGDHL	Q9ULD0	2-oxoglutarate dehydrogenase-like, mitochondrial	FALSE	FALSE	-	-0.769862	4.23439e-13	TRUE
DYSF;MYOF	O75923;Q9NZM1;H0YD14	Dysferlin	FALSE	FALSE	-	-1.14857	7.68089e-13	TRUE
ACE	P12821;A0A0A0MSN4;J3KS28;J3QLR4;J3KTB8;J3KSQ5;J3QRX8;F6X3S4	Angiotensin-converting enzyme	FALSE	FALSE	-	-0.541419	2.76353e-12	TRUE
GGCX	P38435;F8WDU9	Isoform of P38435, Vitamin K-dependent gamma-carboxylase	FALSE	FALSE	-	-0.602472	3.03948e-12	TRUE
COL11A1;COL11A2;COL5A1;COL5A3	P12107;P13942;P20908;P25940;A0A0C4DFS1;A0A0G2JL35;A0A0U1RRA7;A0A140T9I7;A0A140T9N1;A0A140TA43;A0A140TA54;C9JMN2;H0YIS1;H7BY82;Q4VXY6;A0A2R8Y4I5;A0A2R8Y4M5;A0A2R8Y5N4;A0A2R8YDU3	Collagen alpha-1(V) chain	FALSE	FALSE	-	-0.651228	3.3606e-12	TRUE
DCAF8	Q5TAQ9;Q5TAQ8;V9GY54;V9GYZ9;V9GZ39	DDB1- and CUL4-associated factor 8	FALSE	FALSE	-	-0.552001	4.26244e-12	TRUE
S100A4	P26447	Protein S100-A4	FALSE	FALSE	-	-0.580658	6.55222e-12	TRUE
C11orf68	Q9H3H3	UPF0696 protein C11orf68	FALSE	FALSE	-	-0.659036	4.21343e-11	TRUE
AKAP2	Q9Y2D5	A-kinase anchor protein 2	FALSE	FALSE	-	-0.50198	4.22779e-11	TRUE
CASZ1	Q86V15	Zinc finger protein castor homolog 1	FALSE	FALSE	-	-0.6193	3.70881e-10	TRUE
PRCP	P42785;E9PIG4;E9PKN6;E9PL49;E9PL85;E9PLY4;E9PNF7;E9PNJ1;E9PQB5;E9PQN3;E9PR42	Isoform of P42785, Lysosomal Pro-X carboxypeptidase (Fragment)	FALSE	FALSE	-	-0.558067	4.07609e-10	TRUE
CORIN	Q9Y5Q5;A0A087X1D5;E7EQE7;J3KR83;J3KR88;J3KR90	Atrial natriuretic peptide-converting enzyme	FALSE	FALSE	-	-0.789977	1.06336e-09	TRUE
TPP1	O14773;E7EV34;A0A2R8Y7I4;A0A2R8Y7U1;A0A2R8YD45;A0A2R8YD72;A0A2R8YDY1;A0A2R8YE64;A0A2R8YGD1	Isoform of O14773, Tripeptidyl-peptidase 1 (Fragment)	FALSE	FALSE	-	-0.576151	2.3908e-09	TRUE
SDHC	Q99643	Succinate dehydrogenase cytochrome b560 subunit, mitochondrial	FALSE	FALSE	-	-1.11067	3.74059e-09	TRUE
GAMT	Q14353;A0A1W2PR36;K7EM34	Guanidinoacetate N-methyltransferase	FALSE	FALSE	-	-0.575849	6.61676e-09	TRUE
ZKSCAN1	P17029;B3KRF7;C9JRM9;E9PC66	Isoform of P17029, Zinc finger protein with KRAB and SCAN domains 1	FALSE	FALSE	-	-0.762631	1.79506e-08	TRUE
NEK6;NEK7	Q8TDX7;Q9HC98;F5H3U7;F8WAG2;Q5TBG1;Q5TBG7;Q5TBH0;Q5TBH1;Q5TBH2	Isoform of Q8TDX7, Serine/threonine-protein kinase Nek7 (Fragment)	FALSE	FALSE	-	-0.524864	4.48857e-08	TRUE
TAF5L	O75529	TAF5-like RNA polymerase II p300/CBP-associated factor-associated factor 65 kDa subunit 5L	FALSE	FALSE	-	-0.821538	8.9748e-08	TRUE
CLN5	O75503;A0A024R644;A0A1B0GWI2;A0A087WZY0;A0A1B0GTR6;A0A1B0GTV7;A0A1B0GU14;A0A1B0GUE8;A0A1B0GV94;A0A1B0GVL0;A0A1C7CYZ2;A0A1B0GWJ7	Ceroid-lipofuscinosis neuronal protein 5	FALSE	FALSE	-	-0.593772	1.59296e-07	TRUE
TADA2B	Q86TJ2;D6RC20;D6RJ05	Isoform of Q86TJ2, Transcriptional adapter 2-beta (Fragment)	FALSE	FALSE	-	-0.910953	2.94825e-07	TRUE
NEDD4	P46934;H0Y8X6	E3 ubiquitin-protein ligase NEDD4	FALSE	FALSE	-	-0.811074	3.23606e-07	TRUE
TLE4	Q04727;A0A0A0MT79;E7EQH3;F8WAY5;H0Y5S0;H7C4E4;H7C4W5;Q5JSY7;Q5JSY8;Q5JSZ1;Q5JSZ2	Isoform of Q04727, Transducin-like enhancer of split 4 (E(Sp1) homolog, Drosophila), isoform CRA_d	FALSE	FALSE	-	-0.656648	4.99026e-07	TRUE
CNOT2	Q9NZN8;A0A087X050;F8VP97;F8VQD8;F8VQF4;F8VRJ3;F8VRS8;F8VUB4;F8VV52;F8VVD4;F8VVY1;F8VWH8;F8VX63;F8W145;H0YH84;H0YHT6;H0YHT8;H0YI11;H0YI80	CCR4-NOT transcription complex subunit 2	FALSE	FALSE	-	-0.607076	6.47931e-07	TRUE
MRPL14	Q6P1L8	39S ribosomal protein L14, mitochondrial	FALSE	FALSE	-	-0.504082	7.29866e-07	TRUE
SMARCD3	Q6STE5	SWI/SNF-related matrix-associated actin-dependent regulator of chromatin subfamily D member 3	FALSE	FALSE	-	-0.862321	2.3142e-06	TRUE
ALDH4A1	P30038;Q5TF55	Delta-1-pyrroline-5-carboxylate dehydrogenase, mitochondrial	FALSE	FALSE	-	-0.845158	4.38525e-06	TRUE
GPC4;GPC6	O75487;Q9Y625;A0A087WT82	Glypican-4	FALSE	FALSE	-	-0.728919	4.8872e-06	TRUE
DBT	P11182;Q5VVL7	Isoform of P11182, Dihydrolipoamide acetyltransferase component of pyruvate dehydrogenase complex	FALSE	FALSE	-	-0.546065	1.40178e-05	TRUE
ZBTB7B	O15156	Zinc finger and BTB domain-containing protein 7B	FALSE	FALSE	-	-1.3601	1.58425e-05	TRUE
KDM4A	O75164;A0A2R8Y4U1;A0A2R8YDF7	Lysine-specific demethylase 4A	FALSE	FALSE	-	-0.582188	1.96891e-05	TRUE
GLIPR2	Q9H4G4;A0A087WUM5;A0A088AWP7;Q5VZR0	Golgi-associated plant pathogenesis-related protein 1	FALSE	FALSE	-	-0.514781	2.0545e-05	TRUE
CD59	P13987;E9PNW4;H0YET2;A0A2U3TZL5	CD59 glycoprotein	FALSE	FALSE	-	-0.924458	2.1048e-05	TRUE
SF3B4	Q15427;Q5SZ64	Isoform of Q15427, Splicing factor 3B subunit 4 (Fragment)	FALSE	FALSE	-	-0.512525	2.22695e-05	TRUE
FBLL1	A6NHQ2	rRNA/tRNA 2'-O-methyltransferase fibrillarin-like protein 1	FALSE	FALSE	-	-0.895536	2.23258e-05	TRUE
DBI	P07108;A0A0A0MTI5;B8ZWD1	Acyl-CoA-binding protein	FALSE	FALSE	-	-0.553594	2.27016e-05	TRUE
CELF2	O95319;A0A0J9YX66;A0A0J9YXJ0;A0A0J9YXK1;A0A1B0GU44;A0A1B0GUN8;E9PC62;Q5VZZ6;V9GY47;V9GYD9	CUGBP Elav-like family member 2	FALSE	FALSE	-	-0.847108	2.61869e-05	TRUE
RDH10	Q8IZV5;E5RK48	Isoform of Q8IZV5, Retinol dehydrogenase 10	FALSE	FALSE	-	-0.784046	3.01817e-05	TRUE
POLR2L	P62875	DNA-directed RNA polymerases I, II, and III subunit RPABC5	FALSE	FALSE	-	-0.832064	3.11438e-05	TRUE
GPX1	P07203;A0A087WUQ6;A0A2R8Y6B6;A0A494C118;A0A494C1C9	Glutathione peroxidase 1	FALSE	FALSE	-	-1.00021	3.25397e-05	TRUE
ARF5	P84085;C9J1Z8	ADP-ribosylation factor 5	FALSE	FALSE	-	-0.777478	4.89165e-05	TRUE
BCL7C	Q8WUZ0;I3L1Q2;I3L4D5	B-cell CLL/lymphoma 7 protein family member C	FALSE	FALSE	-	-0.576434	5.18416e-05	TRUE
TENM4	Q6N022;H0YCJ4;H0YCW4	Isoform of Q6N022, Teneurin-4 (Fragment)	FALSE	FALSE	-	-0.538177	6.46637e-05	TRUE
VTI1B	Q9UEU0;G3V5I2;H0YJJ5;H0YJL5;J3KMW2	Isoform of Q9UEU0, Vesicle transport through interaction with t-SNAREs homolog 1B	FALSE	FALSE	-	-0.947404	7.33564e-05	TRUE
LIN52	Q52LA3;G3V5T8	Isoform of Q52LA3, Protein lin-52 homolog (Fragment)	FALSE	FALSE	-	-0.931775	8.63702e-05	TRUE
ARL10	Q8N8L6;H0Y8L6	ADP-ribosylation factor-like protein 10	FALSE	FALSE	-	-0.98607	9.95546e-05	TRUE
PRPF39	Q86UA1;H0YJY9	Isoform of Q86UA1, Pre-mRNA-processing factor 39 (Fragment)	FALSE	FALSE	-	-0.58153	0.000102073	TRUE
KIAA1191	Q96A73;A0A087WT18	Isoform of Q96A73, Putative monooxygenase p33MONOX	FALSE	FALSE	-	-0.964083	0.000112316	TRUE
KIF16B	Q96L93;A0A0A0MRC9;A0A1B0GTU3;H0Y534	Isoform of Q96L93, Kinesin-like protein KIF16B	FALSE	FALSE	-	-1.17309	0.000118782	TRUE
PLBD2	Q8NHP8	Putative phospholipase B-like 2	FALSE	FALSE	-	-0.770404	0.000120371	TRUE
TOM1	O60784;B0QY01;B0QY02;F8WAW7;F8WB30;F8WBB0;F8WE29;H7BYN7;Q6UW50;V9GYF4;V9GZ68	Isoform of O60784, TOM1	FALSE	FALSE	-	-0.537999	0.00014286	TRUE
MT-CO3	P00414	Cytochrome c oxidase subunit 3	FALSE	FALSE	-	-3.29696	0.000187512	TRUE
TRAPPC2L	Q9UL33;A0A0B4J286;A0A0B4J294;H3BP13;H3BPN3;H3BQQ8;H3BUK6;H3BPE0;H3BPS1	Isoform of H3BP13, Trafficking protein particle complex subunit 2-like protein	FALSE	FALSE	-	-0.599172	0.00019095	TRUE
ISOC2	Q96AB3;K7EKW4;K7ENV7	Isochorismatase domain-containing protein 2	FALSE	FALSE	-	-0.630075	0.000201462	TRUE
C5orf51	A6NDU8;A0A0C4DGW6	Isoform of A6NDU8, UPF0600 protein C5orf51	FALSE	FALSE	-	-0.513478	0.000216389	TRUE
SCRN2	Q96FV2;J3KT79;J3QL71;J3QQM9;J3QR84;J3QRJ1	Isoform of Q96FV2, Secernin-2	FALSE	FALSE	-	-0.582298	0.000225724	TRUE
CD9	P21926;A0A087WU13;A6NNI4;G8JLH6;A0A2R8Y478	CD9 antigen	FALSE	FALSE	-	-0.972665	0.000249946	TRUE
ITGA11	Q9UKX5	Integrin alpha-11	FALSE	FALSE	-	-0.925753	0.000268777	TRUE
SREK1	A0A087WY03;E5RFV3	Isoform of Q8WXA9, Splicing regulatory glutamine/lysine-rich protein 1	FALSE	FALSE	-	-0.8279	0.000281478	TRUE
RBMS3	Q6XE24;A0A1B0GUW5;C9J9B2;C9JIJ9	Isoform of Q6XE24, RNA-binding motif, single-stranded-interacting protein 3	FALSE	FALSE	-	-0.576222	0.000285872	TRUE
SLC39A11	Q8N1S5;A0A0J9YXE3;A0A0J9YXX3;A0A0J9YXZ0;J3KRX2;J3KS66;J3QLA9;J3QLB2;J3QQP1;J3QRN3;J3QS49	Isoform of Q8N1S5, Zinc transporter ZIP11	FALSE	FALSE	-	-1.66603	0.000296546	TRUE
HSPE1	P61604;B8ZZ54;B8ZZL8	10 kDa heat shock protein, mitochondrial	FALSE	FALSE	-	-0.624072	0.000297951	TRUE
NMT2	O60551;Q5VUC6	Glycylpeptide N-tetradecanoyltransferase 2	FALSE	FALSE	-	-0.745318	0.000318894	TRUE
C11orf96	Q7Z7L8;A0A087WW59	Isoform of Q7Z7L8, Uncharacterized protein C11orf96	FALSE	FALSE	-	-0.504746	0.00032001	TRUE
CHRAC1	Q9NRG0;E5RGS9	Chromatin accessibility complex protein 1	FALSE	FALSE	-	-0.574049	0.000326391	TRUE
UBE2H	P62256;C9J8Q9;C9JZG9;C9JZY6;H7C4M9;A0A3B3IU20	Isoform of P62256, Ubiquitin-conjugating enzyme E2 H (Fragment)	FALSE	FALSE	-	-0.625224	0.000332619	TRUE
APPL2	Q8NEU8;F8VWV2;F8VXB0;F8W124;H0YH86	DCC-interacting protein 13-beta	FALSE	FALSE	-	-0.553496	0.000337709	TRUE
PPHLN1	Q8NEY8;B7Z8L1;F8VPY7;F8VRK2;F8VWU8;F8VXV7;F8W0Q9;F8W6A0;F8WF16	Isoform of Q8NEY8, Periphilin-1	FALSE	FALSE	-	-0.68966	0.00036931	TRUE
PDE6D	O43924;B8ZZK5;C9IZ52	Isoform of O43924, Phosphodiesterase 6D, cGMP-specific, rod, delta, isoform CRA_a	FALSE	FALSE	-	-0.920465	0.000373174	TRUE
MED18	Q9BUE0	Mediator of RNA polymerase II transcription subunit 18	FALSE	FALSE	-	-0.760263	0.000544061	TRUE
GLRX5	Q86SX6	Glutaredoxin-related protein 5, mitochondrial	FALSE	FALSE	-	-0.621416	0.000587545	TRUE
PALM	O75781;A0A087WTK8	Isoform of O75781, Paralemmin-1	FALSE	FALSE	-	-0.841641	0.000635307	TRUE
SYNPO2	Q9UMS6;B4E258	Isoform of Q9UMS6, Synaptopodin-2	FALSE	FALSE	-	-0.572758	0.000649156	TRUE
CD109	Q6YHK3	CD109 antigen	FALSE	FALSE	-	-0.631037	0.000658966	TRUE
TSEN15	Q8WW01;E9PPN1;F2Z3M0;H0YCV5;A0A2R8Y5L0;A0A2R8Y5Q6;A0A2R8Y6A4;A0A2R8Y6B3;A0A2R8Y6M5;A0A2R8Y7T8;A0A2R8YDU8;A0A2R8YEM0;A0A2R8YG40;A0A2U3TZM3	Isoform of Q8WW01, tRNA-splicing endonuclease subunit Sen15	FALSE	FALSE	-	-0.658947	0.000659175	TRUE
APOE	P02649;E7ERP7;E9PEV4;H0Y7L5	Apolipoprotein E	FALSE	FALSE	-	-0.663415	0.000664758	TRUE
RGL1	Q9NZL6	Ral guanine nucleotide dissociation stimulator-like 1	FALSE	FALSE	-	-0.937438	0.00069258	TRUE
COQ8B	Q96D53;M0QZZ2;M0R001;M0R011;M0R0F4;M0R0L2;M0R2F4;M0R307;M0R340;M0R362;M0R3F7	Atypical kinase COQ8B, mitochondrial	FALSE	FALSE	-	-0.509093	0.000707223	TRUE
CRAT	P43155;A6PVN3;B7ZBP5;H0Y4Z7	Carnitine O-acetyltransferase	FALSE	FALSE	-	-0.668017	0.000710565	TRUE
EPDR1	Q9UM22;D6RIH7	Isoform of Q9UM22, Mammalian ependymin-related protein 1	FALSE	FALSE	-	-0.674198	0.000748278	TRUE
MEST	Q5EB52;C9JCM6;C9JRA9;C9JUD2;C9JW74;C9JWU9	Isoform of Q5EB52, Mesoderm-specific transcript homolog protein	FALSE	FALSE	-	-0.813326	0.00078268	TRUE
PCYT2	Q99447;I3L1C4;I3L1L9;I3L1R7;I3L2Q1;I3L3V9	Ethanolamine-phosphate cytidylyltransferase	FALSE	FALSE	-	-0.736954	0.000850102	TRUE
TPPP3	Q9BW30	Tubulin polymerization-promoting protein family member 3	FALSE	FALSE	-	-1.122	0.000912142	TRUE
TPM4	P67936;K7ENT6;K7EPB9;A0A2R8YE05	Isoform of P67936, Tropomyosin alpha-4 chain (Fragment)	FALSE	FALSE	-	-0.60532	0.00101346	TRUE
RAB2B	Q8WUD1;A0A3B3ITL1	Ras-related protein Rab-2B	FALSE	FALSE	-	-0.603462	0.00106174	TRUE
LSM8	O95777;C9JIZ0;C9JNV3;F2Z2Y6	Isoform of O95777, LSM8 homolog, U6 small nuclear RNA associated (S. cerevisiae), isoform CRA_a	FALSE	FALSE	-	-0.622775	0.00107157	TRUE
MBOAT7	Q96N66;A0A0G2JNX6;A9C4B8;C9J4E9;H7C2M4	Isoform of Q96N66, Lysophospholipid acyltransferase 7 (Fragment)	FALSE	FALSE	-	-0.588697	0.00114908	TRUE
EMC2	Q15006;E5RGJ2;H0YAS9	ER membrane protein complex subunit 2	FALSE	FALSE	-	-0.501447	0.00117713	TRUE
ZNF768	Q9H5H4;H3BS42	Isoform of Q9H5H4, Zinc finger protein 768	FALSE	FALSE	-	-0.551097	0.00119319	TRUE
PTN	P21246;C9JR52	Isoform of P21246, Pleiotrophin	FALSE	FALSE	-	-0.815418	0.00119876	TRUE
TMEM199	Q8N511;J3KRW7;J3KS81	Isoform of Q8N511, Transmembrane protein 199	FALSE	FALSE	-	-0.795654	0.00124331	TRUE
HDAC9	Q9UKV0;B5MCF1;B7Z3P7;C9IZS0;C9J1W4;C9J835;C9JD56	Histone deacetylase 9	FALSE	FALSE	-	-1.24064	0.00130802	TRUE
NAPRT	Q6XQN6;A0A087WUT5;C9J8U2;G5E977;H0YF31	Isoform of Q6XQN6, Nicotinate phosphoribosyltransferase	FALSE	FALSE	-	-0.511611	0.00132788	TRUE
GLA	P06280;V9GYN5;A0A3B3IRU3;A0A3B3IUC4	Alpha-galactosidase A	FALSE	FALSE	-	-0.599846	0.00138945	TRUE
FSTL1	Q12841;C9J5G4	Follistatin-related protein 1	FALSE	FALSE	-	-0.563926	0.00150849	TRUE
IER3IP1	Q9Y5U9;A0A1W2PNR9	Immediate early response 3-interacting protein 1	FALSE	FALSE	-	-0.686428	0.00162252	TRUE
SHD	Q96IW2;M0QYZ4	Isoform of Q96IW2, SH2 domain-containing adapter protein D	FALSE	FALSE	-	-0.509173	0.00166291	TRUE
PKP4	Q99569;A0A0D9SF60	Isoform of Q99569, Plakophilin-4	FALSE	FALSE	-	-0.573794	0.00170947	TRUE
COMMD5	Q9GZQ3;E9PJE4;H0YEQ6	COMM domain-containing protein 5	FALSE	FALSE	-	-0.689708	0.0017621	TRUE
NR0B1	P51843;A6NNU8	Isoform of P51843, Nuclear receptor subfamily 0 group B member 1	FALSE	FALSE	-	-0.772983	0.00179947	TRUE
PNPLA2	Q96AD5	Patatin-like phospholipase domain-containing protein 2	FALSE	FALSE	-	-0.820618	0.00185698	TRUE
MED30	Q96HR3	Mediator of RNA polymerase II transcription subunit 30	FALSE	FALSE	-	-0.703202	0.00202937	TRUE
NAPG	Q99747;J3KTJ6;J3QKW4;J3QS28	Gamma-soluble NSF attachment protein	FALSE	FALSE	-	-0.509861	0.00208908	TRUE
ACSS2	Q9NR19;B4DEH9;C9IYL0;C9J7L5;C9JXD9;C9JY31;F8WCJ4;F8WDJ9	Acetyl-coenzyme A synthetase, cytoplasmic	FALSE	FALSE	-	-0.547176	0.00221939	TRUE
SLC25A23;SLC25A25	Q6KCM7;Q9BV35;H7C4Z4;M0QZJ5;M0QZT4;M0R1W8;M0QZP9	Calcium-binding mitochondrial carrier protein SCaMC-2	FALSE	FALSE	-	-0.775269	0.00234436	TRUE
MTFR1L	Q9H019;C9JF50;E9PLD2;E9PLU1;E9PPF9;E9PPQ0;E9PRK5;E9PRW1;E9PSD6	Isoform of Q9H019, Mitochondrial fission regulator 1-like	FALSE	FALSE	-	-0.508911	0.00249693	TRUE
KATNAL2	Q8IYT4;K7EIJ8;K7EM02	Isoform of Q8IYT4, Katanin p60 ATPase-containing subunit A-like 2 (Fragment)	FALSE	FALSE	-	-0.984177	0.0027122	TRUE
EHHADH	Q08426;C9JJE0	Isoform of Q08426, Peroxisomal bifunctional enzyme	FALSE	FALSE	-	-0.530563	0.00292451	TRUE
KAT5	Q92993;E9PJI1;E9PMG8;E9PRL6;E9PRM3;H0YEP0	Histone acetyltransferase KAT5	FALSE	FALSE	-	-0.615805	0.00305249	TRUE
PLEKHG2	Q9H7P9;E7ESZ3;H7BXC7;M0QX05;M0QZT7;M0R0V0;M0R3J0	Isoform of Q9H7P9, Pleckstrin homology domain-containing family G member 2	FALSE	FALSE	-	-0.784922	0.00306076	TRUE
NDUFAF5	Q5TEU4;B3KR61	Arginine-hydroxylase NDUFAF5, mitochondrial	FALSE	FALSE	-	-0.777637	0.0030645	TRUE
E2F4;E2F5	Q15329;Q16254;H3BMP3;H3BTM3;H3BVE4;I3L1B6	Isoform of Q16254, Transcription factor E2F4	FALSE	FALSE	-	-0.906748	0.00322608	TRUE
LARP6	Q9BRS8;K7EPD2	Isoform of Q9BRS8, La-related protein 6 (Fragment)	FALSE	FALSE	-	-0.509084	0.00325173	TRUE
MED11	Q9P086;I3L2Q0;I3L3E8	Isoform of Q9P086, Mediator of RNA polymerase II transcription subunit 11	FALSE	FALSE	-	-0.594782	0.00330912	TRUE
NFATC2IP	Q8NCF5;H3BSZ7	Isoform of Q8NCF5, NFATC2-interacting protein	FALSE	FALSE	-	-0.555362	0.00331103	TRUE
LSAMP	Q13449;C9J5G3;F5H5G1;H3BLU2	Isoform of Q13449, Limbic system-associated membrane protein	FALSE	FALSE	-	-0.53983	0.00337653	TRUE
MPHOSPH8	Q99549;A0A0A0MT47;H0Y6J1	Isoform of Q99549, M-phase phosphoprotein 8 (Fragment)	FALSE	FALSE	-	-2.98347	0.00388855	TRUE
TMEM63B	Q5T3F8;H0YCP6;H3BLW6	CSC1-like protein 2	FALSE	FALSE	-	-1.01591	0.00398455	TRUE
EMC3	Q9P0I2;S4R3U9	ER membrane protein complex subunit 3	FALSE	FALSE	-	-0.511248	0.00400781	TRUE
PARL	Q9H300;C9JNP8;F8WCQ4;H7C0U0;A0A1W2PS40;A0A1W2PP11	Isoform of Q9H300, Presenilins-associated rhomboid-like protein, mitochondrial	FALSE	FALSE	-	-0.653689	0.00483673	TRUE
HBA1;HBA2	P69905;G3V1N2	Hemoglobin subunit alpha	FALSE	FALSE	-	-0.938444	0.00487681	TRUE
BET1;DKFZp781C0425	O15155;C9JTT8;H7C1N3;Q68DU7;A0A3B3IU16	BET1 homolog	FALSE	FALSE	-	-1.69043	0.00489428	TRUE
SMPD1	P17405;E9PL59;E9PPK6;E9PQT3;G3V1E1;H0YEP5	Isoform of P17405, Sphingomyelin phosphodiesterase	FALSE	FALSE	-	-0.637959	0.00495829	TRUE
SSR3	Q9UNL2;C9JA28	Isoform of Q9UNL2, Translocon-associated protein subunit gamma	FALSE	FALSE	-	-0.672079	0.00524854	TRUE
ELF2	D6R9B1;D6RHI1	Isoform of Q15723, ETS-related transcription factor Elf-2 (Fragment)	FALSE	FALSE	-	-0.881667	0.00532061	TRUE
RETSAT	Q6NUM9;H0YGU3;H7BZ81;H7C3J0	All-trans-retinol 13,14-reductase	FALSE	FALSE	-	-1.34522	0.00534534	TRUE
SIPA1L3	O60292;M0QX89;M0R2Q7	Isoform of O60292, Signal-induced proliferation-associated 1-like protein 3 (Fragment)	FALSE	FALSE	-	-2.91434	0.00586183	TRUE
NISCH	Q9Y2I1;C9J715	Isoform of Q9Y2I1, Nischarin	FALSE	FALSE	-	-0.918653	0.00614816	TRUE
ISCU	Q9H1K1;B3KQ30;B4DNC9;F5H5N2;F5H672	Iron-sulfur cluster assembly enzyme ISCU, mitochondrial	FALSE	FALSE	-	-0.51908	0.00639613	TRUE
TMED3	Q9Y3Q3;F5H4M7;G3V1J9	Isoform of Q9Y3Q3, Transmembrane emp24 domain-containing protein 3	FALSE	FALSE	-	-0.605336	0.00648017	TRUE
ATP12A	P54707	Potassium-transporting ATPase alpha chain 2	FALSE	FALSE	-	-1.40545	0.00678836	TRUE
TUBA8	Q9NY65;C9J2C0	Isoform of Q9NY65, Tubulin alpha chain (Fragment)	FALSE	FALSE	-	-2.57248	0.00685031	TRUE
DDC	P20711;A0A087WU57;A0A087WV24;C9JMP0;F8WER1;H7BZF7	Aromatic-L-amino-acid decarboxylase	FALSE	FALSE	-	-0.50566	0.00691548	TRUE
NDUFB1	O75438	NADH dehydrogenase [ubiquinone] 1 beta subcomplex subunit 1	FALSE	FALSE	-	-0.578825	0.00716197	TRUE
TRADD	Q15628	Tumor necrosis factor receptor type 1-associated DEATH domain protein	FALSE	FALSE	-	-0.843598	0.00748918	TRUE
F13A1	P00488;A6PVK5;Q9NQP5	Coagulation factor XIII A chain	FALSE	FALSE	-	-0.739229	0.00759254	TRUE
LOXL3	P58215;B9A025;E7END4;H7C248	Isoform of P58215, Lysyl oxidase homolog 3	FALSE	FALSE	-	-0.918016	0.00759581	TRUE
HNMT	P50135	Histamine N-methyltransferase	FALSE	FALSE	-	-1.3266	0.00770557	TRUE
SEC22A	Q96IW7;C9J463;C9JDJ8;C9JNZ0;C9JR77;C9JRY4;C9JZ27;F8WAU7	Isoform of Q96IW7, Vesicle-trafficking protein SEC22a	FALSE	FALSE	-	-0.81532	0.00790414	TRUE
MFAP4	P55083;K7ES70	Isoform of P55083, Microfibril-associated glycoprotein 4	FALSE	FALSE	-	-2.06564	0.00800514	TRUE
PRR14	Q9BWN1	Proline-rich protein 14	FALSE	FALSE	-	-0.571609	0.00858132	TRUE
DIP2A	Q14689;A0A494C143	Disco-interacting protein 2 homolog A	FALSE	FALSE	-	-0.53693	0.00870413	TRUE
TSPYL1	Q9H0U9	Testis-specific Y-encoded-like protein 1	FALSE	FALSE	-	-2.19296	0.00875253	TRUE
BNIP3L	O60238;H0YBC7	BCL2/adenovirus E1B 19 kDa protein-interacting protein 3-like	FALSE	FALSE	-	-0.564879	0.00891177	TRUE
STX4	Q12846;A0A087WWW0;C9JFM5;H3BMK2	Isoform of Q12846, Syntaxin-4	FALSE	FALSE	-	-0.510692	0.00957962	TRUE
NRP1	O14786;E7EX60;E9PEP6;Q5JWQ2;Q5JWQ4;Q5JWQ6;Q5T7F0	Isoform of O14786, Neuropilin	FALSE	FALSE	-	-0.733035	0.00997313	TRUE
CNN2	Q99439;A0A087X1X5;A0A087X271;B4DDF4;B4DUT8;H3BQH0;H3BVI6;K7ES69;U3KPS3	Calponin-2	FALSE	FALSE	-	-0.649917	0.00998285	TRUE
MGA	H3BU53	Isoform of Q8IWI9, MAX gene-associated protein (Fragment)	FALSE	FALSE	-	-0.590517	0.010239	TRUE
C3orf38	Q5JPI3	Uncharacterized protein C3orf38	FALSE	FALSE	-	-0.657882	0.0106119	TRUE
FARP2	O94887;C9JVQ5;C9JWM9	FERM, RhoGEF and pleckstrin domain-containing protein 2	FALSE	FALSE	-	-0.541804	0.0110978	TRUE
AADAT	Q8N5Z0;D6RC56;D6REB9;D6RFY7	Isoform of Q8N5Z0, Kynurenine/alpha-aminoadipate aminotransferase, mitochondrial (Fragment)	FALSE	FALSE	-	-0.754142	0.0112061	TRUE
RHOC	P08134;E9PQH6;Q5JR07;Q5JR08;Q5JR05;E9PLA2;E9PN11;Q5JR06;U3KQA9;U3KQV3	Isoform of P08134, Rho-related GTP-binding protein RhoC	FALSE	FALSE	-	-0.65225	0.0114788	TRUE
LIMS1;LIMS2	P48059;Q7Z4I7;A0A0M3HER1;H0Y592	Isoform of P48059, LIM and senescent cell antigen-like-containing domain protein 1 (Fragment)	FALSE	FALSE	-	-0.732367	0.0119808	TRUE
B3GLCT	Q6Y288	Beta-1,3-glucosyltransferase	FALSE	FALSE	-	-0.647472	0.0132357	TRUE
ATXN1L	P0C7T5	Ataxin-1-like	FALSE	FALSE	-	-0.507767	0.0139442	TRUE
BRPF1	P55201	Peregrin	FALSE	FALSE	-	-0.501831	0.0142133	TRUE
PXMP2	Q9NR77;F5H4N4	Isoform of Q9NR77, Peroxisomal membrane protein 2	FALSE	FALSE	-	-0.526946	0.0146406	TRUE
MAK16	Q9BXY0;H0YBV6	Isoform of Q9BXY0, Protein MAK16 homolog (Fragment)	FALSE	FALSE	-	-0.753812	0.0147375	TRUE
TYW1;TYW1B	Q6NUM6;Q9NV66;A0A087WUV9;A0A087X1V1;A0A087WWV6	Isoform of Q6NUM6, S-adenosyl-L-methionine-dependent tRNA 4-demethylwyosine synthase	FALSE	FALSE	-	-0.560477	0.0149498	TRUE
GPX4	P36969;A0A087WT12;A0A087X247;A0A087X2I2;A0A0A0MTT1;K7EJ20;K7EKX7;K7ENB4;K7ERP4;R4GNE4	Isoform of P36969, Glutathione peroxidase	FALSE	FALSE	-	-0.638602	0.0150603	TRUE
MIER3	Q7Z3K6;A8MQD4	Isoform of Q7Z3K6, Mesoderm induction early response protein 3 (Fragment)	FALSE	FALSE	-	-1.74293	0.0154901	TRUE
TMEM222	Q9H0R3;H0Y861;H0Y870;H0Y8D0;H7C5C5;Q5SSC2;Q8TDQ4	Isoform of Q9H0R3, Chromosome 1 open reading frame 160, isoform CRA_e	FALSE	FALSE	-	-0.529308	0.0157395	TRUE
RAP1A	P62834;A0A075B6Q0	Isoform of P62834, Ras-related protein Rap-1A (Fragment)	FALSE	FALSE	-	-0.63032	0.0158224	TRUE
ICMT	O60725	Protein-S-isoprenylcysteine O-methyltransferase	FALSE	FALSE	-	-0.533769	0.0167375	TRUE
NCEH1	Q6PIU2;A0A0A0MTJ9;A0A0R4J2G3;H7C046	Isoform of Q6PIU2, Arylacetamide deacetylase-like 1	FALSE	FALSE	-	-1.04334	0.0178203	TRUE
RNASET2	O00584;A0A087WZM2;D6REQ6;D6RHI9;H0YAE9	Isoform of O00584, Ribonuclease T2	FALSE	FALSE	-	-0.612356	0.0187375	TRUE
GORASP1	Q9BQQ3;B4E1H8	Golgi reassembly-stacking protein 1	FALSE	FALSE	-	-0.870307	0.0193998	TRUE
ITGA8	P53708	Integrin alpha-8	FALSE	FALSE	-	-1.02751	0.0200857	TRUE
UBR3	Q6ZT12;H0Y3K2;H7C481	E3 ubiquitin-protein ligase UBR3	FALSE	FALSE	-	-0.71524	0.0207162	TRUE
HLCS	P50747	Biotin--protein ligase	FALSE	FALSE	-	-1.2998	0.0216166	TRUE
HAND2	P61296;A0A087WT70;H0YAH1	Heart- and neural crest derivatives-expressed protein 2	FALSE	FALSE	-	-0.528822	0.0217082	TRUE
CTSF	Q9UBX1;H0YD65	Cathepsin F	FALSE	FALSE	-	-0.520942	0.0218635	TRUE
CCNJ	Q5T5M9	Cyclin-J	FALSE	FALSE	-	-1.90434	0.0221467	TRUE
SMURF1	Q9HCE7	E3 ubiquitin-protein ligase SMURF1	FALSE	FALSE	-	-0.848612	0.0225823	TRUE
TMED8	Q6PL24	Protein TMED8	FALSE	FALSE	-	-0.762104	0.022659	TRUE
ZCCHC10	Q8TBK6;B3KVL5	Isoform of Q8TBK6, Zinc finger CCHC domain-containing protein 10	FALSE	FALSE	-	-0.762613	0.0235493	TRUE
PPP1R35	Q8TAP8	Protein phosphatase 1 regulatory subunit 35	FALSE	FALSE	-	-1.06608	0.0247085	TRUE
ZMYND8	Q9ULU4;H7C4X9	Isoform of Q9ULU4, Protein kinase C-binding protein 1 (Fragment)	FALSE	FALSE	-	-0.63646	0.0259891	TRUE
AK5	Q9Y6K8;E9PQQ8;H0YEZ1	Adenylate kinase isoenzyme 5	FALSE	FALSE	-	-0.504844	0.0265419	TRUE
PDF	Q9HBH1	Peptide deformylase, mitochondrial	FALSE	FALSE	-	-0.803606	0.0266872	TRUE
PPP1R11	O60927;Q5SRK2	Isoform of O60927, PPP1R11 protein	FALSE	FALSE	-	-0.629537	0.0267314	TRUE
GSTM1;GSTM4	P09488;Q03013;A0A0A0MR85;A6NNT0;B9ZVX7;E7EWW9;H3BRM6	Glutathione S-transferase Mu 1	FALSE	FALSE	-	-0.681909	0.0270192	TRUE
SLC33A1	O00400;H7C562;H7C577;H7C532;A0A2R8Y359;A0A2R8Y5I5;A0A2R8Y6H1;A0A2R8YEX5;A0A2R8YF57	Acetyl-coenzyme A transporter 1	FALSE	FALSE	-	-0.942014	0.0270973	TRUE
MAPK7	Q13164;C9JUK9;J3KT50;J3KT61;S4R3I1	Isoform of Q13164, Mitogen-activated protein kinase (Fragment)	FALSE	FALSE	-	-0.709841	0.0276553	TRUE
TARSL2	A2RTX5;B7ZLP8;H0YKB9	Isoform of A2RTX5, Probable threonine--tRNA ligase 2, cytoplasmic	FALSE	FALSE	-	-0.946687	0.0277809	TRUE
RAD51C	O43502;A0A087WZ35;E9PI66;H7C1R0;H7C2Q5;J3QKK3;J3QLB5;J3QR58;Q7KZJ0	DNA repair protein RAD51 homolog 3	FALSE	FALSE	-	-0.535894	0.0301913	TRUE
MTIF3	Q9H2K0	Translation initiation factor IF-3, mitochondrial	FALSE	FALSE	-	-0.617683	0.0309782	TRUE
RTN4	F8W914	Isoform of Q9NQC3, Reticulon	FALSE	FALSE	-	-0.615323	0.0327741	TRUE
ARGLU1	Q9NWB6	Arginine and glutamate-rich protein 1	FALSE	FALSE	-	-0.517767	0.0328861	TRUE
TRAF6	Q9Y4K3	TNF receptor-associated factor 6	FALSE	FALSE	-	-0.821278	0.0334261	TRUE
TRAPPC13	A5PLN9	Trafficking protein particle complex subunit 13	FALSE	FALSE	-	-0.788774	0.0346941	TRUE
LCP1	P13796;Q5TBN3;Q5TBN5	Isoform of P13796, Plastin-2 (Fragment)	FALSE	FALSE	-	-1.00428	0.035678	TRUE
PCDH1	Q08174;D6RAX3;H0Y9F5	Isoform of Q08174, Protocadherin-1	FALSE	FALSE	-	-0.641157	0.03581	TRUE
CDAN1	Q8IWY9;H3BM60;A0A2R8Y5C2	Codanin-1	FALSE	FALSE	-	-0.731751	0.0363092	TRUE
SCLT1	Q96NL6;D6RBP0;A0A494C0G8	Isoform of Q96NL6, Sodium channel and clathrin linker 1	FALSE	FALSE	-	-1.6464	0.0376815	TRUE
GPS2	Q13227;I3L3Y9;I3L4X7	G protein pathway suppressor 2	FALSE	FALSE	-	-0.657379	0.0384392	TRUE
RRM2B	Q7LG56;A0A0C4DGZ6;H0YAV1	Isoform of Q7LG56, Ribonucleoside-diphosphate reductase subunit M2 B	FALSE	FALSE	-	-0.530093	0.0385481	TRUE
PLAT	P00750;B4DN26;B4DNJ1;E5RGA1;E5RHG4;E7ESF4;H0YBH9	Isoform of P00750, Plasminogen activator	FALSE	FALSE	-	-0.554623	0.0405869	TRUE
ROGDI	Q9GZN7;K7EL91;K7EMJ5;K7EPS3;K7ERP1	Isoform of Q9GZN7, Protein rogdi homolog	FALSE	FALSE	-	-1.01967	0.0417276	TRUE
SIRT3	Q9NTG7;E9PK80;E9PM75;E9PN58;E9PNA0	Isoform of Q9NTG7, NAD-dependent protein deacetylase sirtuin-3, mitochondrial	FALSE	FALSE	-	-0.531649	0.0421193	TRUE
TMED10	P49755;G3V2K7	Isoform of P49755, Transmembrane emp24 domain-containing protein 10	FALSE	FALSE	-	-0.641691	0.0435815	TRUE
HIST3H2BB	Q8N257;A0A2R8Y619	Histone H2B type 3-B	FALSE	FALSE	-	-0.667107	0.0440504	TRUE
CRY1;CRY2	Q16526;Q49AN0;A0A0D2X7Z3	Cryptochrome-1	FALSE	FALSE	-	-0.719294	0.0450456	TRUE
EBF1	Q9UH73;A0A087WTE5;E5RFQ1	Isoform of Q9UH73, Transcription factor COE1	FALSE	FALSE	-	-0.886589	0.0461146	TRUE
YAF2	Q8IY57;A0A0B4J255;F8VRE5;G3V1X5;G3V212;G3V219	Isoform of Q8IY57, YY1 associated factor 2, isoform CRA_b	FALSE	FALSE	-	-0.937303	0.0464802	TRUE
SIK2	Q9H0K1	Serine/threonine-protein kinase SIK2	FALSE	FALSE	-	-0.666821	0.0467376	TRUE
VGF	O15240;Q05BJ3	Isoform of O15240, Neurosecretory protein VGF	FALSE	FALSE	+	0.690431	2e-30	TRUE
ZNF551	Q7Z340;M0R2M4	Isoform of Q7Z340, Zinc finger protein 551 (Fragment)	FALSE	FALSE	+	1.68723	2e-30	TRUE
RPL26L1	Q9UNX3;E5RHH1;E5RIT6	60S ribosomal protein L26-like 1	FALSE	FALSE	+	2.06653	5.92571e-21	TRUE
APOB	P04114;A8MUN2	Apolipoprotein B-100	FALSE	FALSE	+	0.819759	7.08633e-21	TRUE
ASNS	P08243;C9J057;C9JLN6;C9JM09;C9JT45;F8WEJ5	Asparagine synthetase [glutamine-hydrolyzing]	FALSE	FALSE	+	0.50009	1.0271e-20	TRUE
FAM111B	Q6SJ93;E9PS27	Isoform of Q6SJ93, Protein FAM111B (Fragment)	FALSE	FALSE	+	0.984737	2.78544e-18	TRUE
PCDHB13;PCDHB16;PCDHB2;PCDHB8	Q9NRJ7;Q9Y5E7;Q9UN66;Q9Y5F0;A0A096LP81	Isoform of Q9NRJ7, Protocadherin beta-16 (Fragment)	FALSE	FALSE	+	0.615089	7.39621e-17	TRUE
NCOA4	Q13772;B4DF87;B4DZ85	Isoform of Q13772, Nuclear receptor coactivator 4	FALSE	FALSE	+	0.86051	1.4063e-16	TRUE
CDCA7L	Q96GN5;C9IZR6;C9J8L0;C9JFL7	Cell division cycle-associated 7-like protein	FALSE	FALSE	+	1.28547	1.41204e-16	TRUE
UBE2T	Q9NPD8;A0A2R8Y812	Ubiquitin-conjugating enzyme E2 T	FALSE	FALSE	+	0.569837	2.07428e-16	TRUE
TRAF3	Q13114;A6NHG8;H0YL26;H0YMI8	Isoform of Q13114, TNF receptor-associated factor 3	FALSE	FALSE	+	2.00597	5.53068e-15	TRUE
CCDC138	Q96M89;H7BZ08;H7C005	Coiled-coil domain-containing protein 138	FALSE	FALSE	+	0.833195	5.3215e-14	TRUE
FYTTD1	Q96QD9;H9KVC1;H9KVC6;H9KVD1;H9KVD5	Isoform of Q96QD9, UAP56-interacting factor	FALSE	FALSE	+	0.962411	1.13386e-13	TRUE
ATF6B	Q99941;H0Y7D7;A0A0G2JIM1	Cyclic AMP-dependent transcription factor ATF-6 beta	FALSE	FALSE	+	1.24099	2.00295e-12	TRUE
HIGD2A	Q9BW72	HIG1 domain family member 2A, mitochondrial	FALSE	FALSE	+	1.35953	1.53299e-11	TRUE
PITPNC1	Q9UKF7;A0A0C4DGP0;E7EU35	Cytoplasmic phosphatidylinositol transfer protein 1	FALSE	FALSE	+	1.46816	7.06219e-10	TRUE
MRPL18	Q9H0U6	39S ribosomal protein L18, mitochondrial	FALSE	FALSE	+	0.501309	1.01746e-07	TRUE
MYCN	A0A1W2PPD9	Isoform of P04198, N-myc proto-oncogene protein	FALSE	FALSE	+	1.31578	1.35797e-07	TRUE
SYT11	Q9BT88	Synaptotagmin-11	FALSE	FALSE	+	0.522149	3.72047e-07	TRUE
HMGCR	P04035;H0Y8F6;H0Y8K6	3-hydroxy-3-methylglutaryl-coenzyme A reductase	FALSE	FALSE	+	0.67544	3.39795e-06	TRUE
ADAT1	Q9BUB4	tRNA-specific adenosine deaminase 1	FALSE	FALSE	+	1.09729	4.25498e-06	TRUE
NEFH	P12036	Neurofilament heavy polypeptide	FALSE	FALSE	+	0.547205	7.67116e-06	TRUE
MSL2	Q9HCI7	E3 ubiquitin-protein ligase MSL2	FALSE	FALSE	+	0.649964	1.449e-05	TRUE
TDRKH	Q9Y2W6;B7ZAG4;E9PKN8;E9PQX4;F6TB26;Q5SZR4	Isoform of Q9Y2W6, Tudor and KH domain containing, isoform CRA_a	FALSE	FALSE	+	0.757524	2.50848e-05	TRUE
MZF1;ZNF460;ZNF7;ZNF823	P17097;P28698;Q14592;P16415;F5H290	Isoform of P17097, Zinc finger protein 7	FALSE	FALSE	+	0.629503	2.70375e-05	TRUE
DCHS1	Q96JQ0	Protocadherin-16	FALSE	FALSE	+	1.27476	8.24759e-05	TRUE
SCARB1	Q8WTV0;B7ZKQ9;F5H4X0;F5H5E8	Isoform of Q8WTV0, SCARB1 protein	FALSE	FALSE	+	0.521227	0.000111705	TRUE
MOXD1	Q6UVY6	DBH-like monooxygenase protein 1	FALSE	FALSE	+	1.06626	0.000147484	TRUE
CHKA	P35790;E9PM06	Choline kinase alpha	FALSE	FALSE	+	0.740487	0.000155124	TRUE
CDC26	Q8NHZ8	Anaphase-promoting complex subunit CDC26	FALSE	FALSE	+	1.93624	0.000184741	TRUE
STMN2	Q93045;E5RGX5	Isoform of Q93045, Stathmin	FALSE	FALSE	+	0.627283	0.000215727	TRUE
DACH1;DACH2	Q9UI36;Q96NX9;D6REJ4;D6RFG7	Dachshund homolog 1	FALSE	FALSE	+	0.635887	0.000223168	TRUE
KIAA1143	Q96AT1	Uncharacterized protein KIAA1143	FALSE	FALSE	+	0.577778	0.000348543	TRUE
NR2C2AP	Q86WQ0;F5H0B6;U3KQ53	Isoform of Q86WQ0, Nuclear receptor 2C2-associated protein	FALSE	FALSE	+	0.642651	0.00039016	TRUE
GLUL	P15104;A0A2R8YDT1	Glutamine synthetase	FALSE	FALSE	+	0.64997	0.000410077	TRUE
UBE2R2	Q712K3	Ubiquitin-conjugating enzyme E2 R2	FALSE	FALSE	+	0.627352	0.000471594	TRUE
SLC6A6	P31641;A0A087WY96;A0A087WYN0;C9JPV1	Isoform of P31641, Transporter	FALSE	FALSE	+	0.923871	0.000487619	TRUE
RICTOR	Q6R327;D6R9S6	Isoform of Q6R327, Rapamycin-insensitive companion of mTOR (Fragment)	FALSE	FALSE	+	0.832064	0.000527716	TRUE
ITM2B	Q9Y287;A0A3B3ITP9;A0A3B3IU60;A0A3B3IUC0	Integral membrane protein 2B	FALSE	FALSE	+	0.706638	0.000542664	TRUE
HEATR5A	Q86XA9;F5H619;H0YIW3;H7C5W6	HEAT repeat-containing protein 5A	FALSE	FALSE	+	1.22101	0.000571053	TRUE
XPNPEP3	Q9NQH7	Probable Xaa-Pro aminopeptidase 3	FALSE	FALSE	+	0.528342	0.00070931	TRUE
GPC3	P51654;H0Y3U6	Glypican-3	FALSE	FALSE	+	0.541958	0.000852225	TRUE
GMEB2	Q9UKD1;Q5JTV1	Glucocorticoid modulatory element-binding protein 2	FALSE	FALSE	+	0.83129	0.000891304	TRUE
BDH1	Q02338;A0A0G2JRX6;C9JEB9;C9JM78;C9JQ90;C9K0G7;E9PCG9;H7C2W1	D-beta-hydroxybutyrate dehydrogenase, mitochondrial	FALSE	FALSE	+	0.528887	0.000907714	TRUE
CCDC88C	Q9P219;A0A0A0MR69;G3V3S0;Q0P665	Isoform of Q9P219, CCDC88C protein	FALSE	FALSE	+	1.56254	0.000959279	TRUE
CDCA3	Q99618;F5GX58;F8WDL1;J3KMY0	Cell division cycle-associated protein 3	FALSE	FALSE	+	0.550606	0.00119619	TRUE
NSMCE2	Q96MF7;A0A087WTZ8;E5RFJ1;E5RHW9;E5RIM1	E3 SUMO-protein ligase NSE2	FALSE	FALSE	+	0.545978	0.00126357	TRUE
CPLX2	Q6PUV4;D6R960;D6RGY3	Complexin-2	FALSE	FALSE	+	0.691976	0.00132665	TRUE
HJURP	Q8NCD3;C9JWC4;F8WCV1	Holliday junction recognition protein	FALSE	FALSE	+	0.518024	0.00156229	TRUE
MAZ	P56270;A0A087WWR2;H3BQI4;H3BQS2;I3L2Z5;H3BRC5;H3BTS8;I3L4D3	Isoform of P56270, Myc-associated zinc finger protein	FALSE	FALSE	+	0.543969	0.00175803	TRUE
TCEAL9	Q9UHQ7	Transcription elongation factor A protein-like 9	FALSE	FALSE	+	1.07839	0.0020758	TRUE
TRAF2	Q12933;B1AMX7;B1AMX8	Isoform of Q12933, TNF receptor-associated factor 2 (Fragment)	FALSE	FALSE	+	0.50608	0.00219183	TRUE
DNM2	K7EMQ3	Isoform of P50570, Dynamin-2 (Fragment)	FALSE	FALSE	+	0.688218	0.00245249	TRUE
RALA	P11233;H7C3P7	Isoform of P11233, Ras-related protein Ral-A (Fragment)	FALSE	FALSE	+	0.654598	0.00252818	TRUE
EBP	Q15125;C9J719;C9JJ78;A0A494C0F3	3-beta-hydroxysteroid-Delta(8),Delta(7)-isomerase	FALSE	FALSE	+	0.914251	0.00255086	TRUE
ATP1A3	P13637;A0A0A0MT26;M0QXF2;M0R116;A0A2R8YEY8	Isoform of P13637, Sodium/potassium-transporting ATPase subunit alpha	FALSE	FALSE	+	0.697634	0.00262247	TRUE
FPGS	Q05932;Q5JU20;Q5JU21;Q5JU23	Folylpolyglutamate synthase, mitochondrial	FALSE	FALSE	+	0.588827	0.00270377	TRUE
LMF1	H3BVI4	Isoform of Q96S06, Lipase maturation factor	FALSE	FALSE	+	1.00988	0.00280511	TRUE
HIST2H2AA3;HIST2H2AC	Q16777;Q6FI13	Histone H2A type 2-A	FALSE	FALSE	+	0.604602	0.00309519	TRUE
RAB3C	Q96E17	Ras-related protein Rab-3C	FALSE	FALSE	+	0.929203	0.00366988	TRUE
SNAP91	O60641;E5RGY9;E9PDG8	Clathrin coat assembly protein AP180	FALSE	FALSE	+	0.768706	0.00435636	TRUE
IFNGR1	P15260;A0A2R8Y4U4;A0A2R8Y7R1;A0A2R8YFL3	Interferon gamma receptor 1	FALSE	FALSE	+	0.755892	0.0046376	TRUE
NDFIP1	Q9BT67	NEDD4 family-interacting protein 1	FALSE	FALSE	+	0.622814	0.00499276	TRUE
ARHGEF28	Q8N1W1;D6RGZ3	Isoform of Q8N1W1, Rho guanine nucleotide exchange factor 28	FALSE	FALSE	+	0.660382	0.00512244	TRUE
SLC38A1	Q9H2H9;F8VX04	Isoform of Q9H2H9, Sodium-coupled neutral amino acid transporter 1	FALSE	FALSE	+	2.29871	0.00574204	TRUE
PDCD2	Q16342;A0A087WYJ3;F5GWT2;F5H4V9;J3QK82	Isoform of Q16342, Programmed cell death 2, isoform CRA_a	FALSE	FALSE	+	0.706123	0.00606926	TRUE
RELL1	Q8IUW5;D6RBN9	Isoform of Q8IUW5, RELT-like protein 1 (Fragment)	FALSE	FALSE	+	0.894041	0.00690239	TRUE
GAL	P22466	Galanin peptides	FALSE	FALSE	+	0.831579	0.00732232	TRUE
SS18L1	O75177	Calcium-responsive transactivator	FALSE	FALSE	+	2.89262	0.00789454	TRUE
THUMPD2	Q9BTF0;H0YE26;H7C5V1	Isoform of Q9BTF0, THUMP domain-containing protein 2 (Fragment)	FALSE	FALSE	+	0.53018	0.00795431	TRUE
PCLO	Q9Y6V0;E9PE96	Isoform of Q9Y6V0, Protein piccolo	FALSE	FALSE	+	0.831705	0.00802622	TRUE
KCTD2	Q14681	BTB/POZ domain-containing protein KCTD2	FALSE	FALSE	+	1.84282	0.00846112	TRUE
TEFM	Q96QE5;J3KTG7	Isoform of Q96QE5, Transcription elongation factor, mitochondrial	FALSE	FALSE	+	0.839075	0.00898515	TRUE
SPICE1	Q8N0Z3	Spindle and centriole-associated protein 1	FALSE	FALSE	+	1.15252	0.00931332	TRUE
KIAA1586	Q9HCI6;F5H2N6	E3 SUMO-protein ligase KIAA1586	FALSE	FALSE	+	1.39634	0.00936487	TRUE
EIF5A2	Q9GZV4;C9J4W5;C9J7B5;F8WCJ1	Eukaryotic translation initiation factor 5A-2	FALSE	FALSE	+	3.20611	0.0112685	TRUE
CDC20	Q12834	Cell division cycle protein 20 homolog	FALSE	FALSE	+	0.702395	0.0115182	TRUE
FAM103A1	Q9BTL3;A0A3B3IU46	RNMT-activating mini protein	FALSE	FALSE	+	0.581856	0.0134718	TRUE
ISG15	P05161;A0A096LNZ9;A0A096LPJ4	Isoform of P05161, Ubiquitin-like protein ISG15	FALSE	FALSE	+	1.08315	0.0142184	TRUE
NDFIP2	Q9NV92;A0A0C4DGW0;B4DGY6;H7C5F7;A0A3B3IRK3	Isoform of Q9NV92, NEDD4 family-interacting protein 2	FALSE	FALSE	+	0.513365	0.0145823	TRUE
ODF2	Q5BJF6;Q5T4C3;Q5T4C6;Q5T4C8;S4R411	Isoform of Q5BJF6, Outer dense fiber protein 2 (Fragment)	FALSE	FALSE	+	0.853129	0.0147288	TRUE
SLC38A7	Q9NVC3;H3BMC5;H3BN87;H3BP25;H3BPK8;H3BPV9;H3BU46	Isoform of Q9NVC3, Putative sodium-coupled neutral amino acid transporter 7	FALSE	FALSE	+	1.26521	0.0150899	TRUE
PLEKHM2	Q8IWE5;Q5VVD7;A0A2R8Y575	Isoform of Q8IWE5, Pleckstrin homology domain-containing family M member 2	FALSE	FALSE	+	0.571373	0.0165322	TRUE
TES	Q9UGI8	Testin	FALSE	FALSE	+	0.837608	0.016566	TRUE
KAT6A;MYST3	Q92794;A5PLL3;C9JJY6;A0A3B3IS53;A0A3B3ISU5;A0A3B3ITI3;A0A3F2YNX6	Histone acetyltransferase KAT6A	FALSE	FALSE	+	0.7984	0.0166019	TRUE
DNAJC30	Q96LL9	DnaJ homolog subfamily C member 30	FALSE	FALSE	+	0.783621	0.0177026	TRUE
MRPS28	Q9Y2Q9;E5RFH3;E5RFT8;E5RGC7;E5RK86;H0YAT2;H7C5V3	28S ribosomal protein S28, mitochondrial	FALSE	FALSE	+	0.543526	0.0184229	TRUE
ZNF581	Q9P0T4;K7EM32	Isoform of Q9P0T4, Zinc finger protein 581 (Fragment)	FALSE	FALSE	+	0.532944	0.0187024	TRUE
DYNC2LI1	Q8TCX1;E5RFM8;E5RJK4;H7BYC8	Cytoplasmic dynein 2 light intermediate chain 1	FALSE	FALSE	+	0.667285	0.02138	TRUE
SLC36A4	Q6YBV0;E9PN09	Isoform of Q6YBV0, Proton-coupled amino acid transporter 4	FALSE	FALSE	+	0.791643	0.021711	TRUE
DSTYK	Q6XUX3	Dual serine/threonine and tyrosine protein kinase	FALSE	FALSE	+	0.592299	0.0237168	TRUE
CHURC1;CHURC1-FNTB	Q8WUH1;A0A0C4DGJ7;H0YHA3;H0YHB4;H0YID9;H0YIM3;H0YIM9;H0YJ25	Isoform of B4DL54, CHURC1-FNTB readthrough (Fragment)	FALSE	FALSE	+	0.537503	0.0237546	TRUE
PLXNA3	P51805	Plexin-A3	FALSE	FALSE	+	1.40905	0.0243463	TRUE
LETMD1	Q6P1Q0;F8VP71;F8VR33;F8VS60;F8VVQ3;F8VZA2;F8W1Z2;H0YHF4;H0YIV5	Isoform of Q6P1Q0, LETM1 domain-containing protein 1	FALSE	FALSE	+	0.787562	0.0258713	TRUE
NAAA	Q02083;B4DVL2;D6R9S9;H0Y988;R4GNC0	Isoform of Q02083, N-acylethanolamine-hydrolyzing acid amidase	FALSE	FALSE	+	0.736182	0.0260231	TRUE
ATG101	Q9BSB4;F8VQD9	Autophagy-related protein 101	FALSE	FALSE	+	0.989588	0.0279948	TRUE
HSPA8	E9PN89	Isoform of P11142, Heat shock cognate 71 kDa protein (Fragment)	FALSE	FALSE	+	0.57811	0.0280007	TRUE
DCAF10	Q5QP82;A0A0A0MQT4	DDB1- and CUL4-associated factor 10	FALSE	FALSE	+	1.10761	0.0290899	TRUE
TMPO	G5E972	Isoform of P42166, Lamina-associated polypeptide 2, isoforms beta/gamma	FALSE	FALSE	+	0.506559	0.0313013	TRUE
SLC25A32	Q9H2D1;E5RFL3;E5RGK5;E5RGT9;A0A3B3IRK5	Isoform of Q9H2D1, Mitochondrial folate transporter/carrier	FALSE	FALSE	+	0.538074	0.0334129	TRUE
ADNP2	Q6IQ32;H0YLN6;H0YM09	Activity-dependent neuroprotector homeobox protein 2	FALSE	FALSE	+	0.579049	0.0392878	TRUE
HLA-A;HLA-C	P10321;A0A0G2JPD3;A0A140T8W8;A0A140T8Y4;A0A140T913;A0A140T921;A0A140T933;A0A140T941;A0A140T955;A0A140T975;A0A140T9H5;A0A140T9I0;A0A140T9M5;A0A140T9U8;A0A140T9X5;A0A140T9Z6;A0A1W2PPF8;A0A1W2PPQ2;A0A1W2PQS8;A0A1W2PR61;A0A1W2PRT9;A0A1W2PRU9;A0A1W2PS39;A2AEA2;B0UXQ0;O19617;Q9GJ45	Isoform of P01891, HLA class I histocompatibility antigen, A-3 alpha chain	FALSE	FALSE	+	0.666209	0.0398231	TRUE
BIRC2	Q13490;A0A087X2B2;E9PI77;E9PIW1;E9PMH5;H0YDY3	Baculoviral IAP repeat-containing protein 2	FALSE	FALSE	+	0.644399	0.0430226	TRUE
RTL8A	Q9BWD3	Retrotransposon Gag-like protein 8A	FALSE	FALSE	+	0.64462	0.0437402	TRUE
MGST1	P10620;F5GX73;F5H613;F5H6X2;F5H7F6	Isoform of P10620, Microsomal glutathione S-transferase 1	FALSE	FALSE	+	1.13342	0.0443497	TRUE
TECPR2	O15040	Tectonin beta-propeller repeat-containing protein 2	FALSE	FALSE	+	1.08022	0.0483865	TRUE
SERPINH1	P50454;E9PIG2;E9PJH8;E9PK86;E9PKH2;E9PLA6;E9PMI5;E9PNX1;E9PPV6;E9PQ34;E9PR70;E9PRS3;H0YEP8	Isoform of P50454, Serpin H1	FALSE	FALSE		-0.437497	1.65722e-25	FALSE
CYB5R3	P00387;B1AHF3	Isoform of P00387, NADH-cytochrome b5 reductase 3 (Fragment)	FALSE	FALSE		-0.467874	7.64587e-23	FALSE
ASPH	Q12797;A0A087WUJ2;A0A087WW51;E5RG29;E5RG56;E5RHK2	Aspartyl/asparaginyl beta-hydroxylase	FALSE	FALSE		-0.456132	1.73105e-22	FALSE
RRBP1	Q9P2E9;A0A087WU26;A0A087WVV2;A2A2S5;F8W7S5;V9GY78	Isoform of Q9P2E9, Ribosome-binding protein 1	FALSE	FALSE		-0.355276	1.67139e-21	FALSE
FLNA	P21333;A0A087WWY3;F8WE98;H0Y5C6;H0Y5F3;H7C2E7;Q60FE5	Filamin-A	FALSE	FALSE		-0.332768	1.90119e-21	FALSE
NEFM	P07197;E7EMV2;E7ESP9	Isoform of P07197, Neurofilament medium polypeptide	FALSE	FALSE		0.41114	3.13548e-21	FALSE
PLS3	P13797;A0A0A0MSQ0;F2Z2Z9;H7C4N2;U3KQI3	Isoform of P13797, Plastin-3	FALSE	FALSE		-0.49586	5.46855e-21	FALSE
IQGAP1	P46940;A0A087WWP1;A0A087X225;A0A0J9YXZ5;H0YLE8	Isoform of P46940, Ras GTPase-activating-like protein IQGAP1	FALSE	FALSE		-0.344934	1.4614e-20	FALSE
RRM1	P23921;E9PL69;E9PP77;H0YCY7	Isoform of P23921, Ribonucleoside-diphosphate reductase (Fragment)	FALSE	FALSE		-0.349907	1.80636e-20	FALSE
MOGS	Q13724;B8ZZE2;C9JDQ1;A0A3B3IRI7;A0A3B3IRK6;A0A3B3IRW2;A0A3B3IS52;A0A3B3ITC1;A0A3B3ITU6	Isoform of Q13724, Mannosyl-oligosaccharide glucosidase	FALSE	FALSE		-0.490872	2.01583e-20	FALSE
GPD2	P43304;E7EM56;F5GYK7	Glycerol-3-phosphate dehydrogenase, mitochondrial	FALSE	FALSE		-0.457699	2.46369e-20	FALSE
KALRN;TRIO	O75962;A0A087X139;A0A1W2PRD7;C9J1B4;E7EPJ7;E7EWP2;F5H228;H7C1X7	Isoform of O60229, Kalirin (Fragment)	FALSE	FALSE		-0.36436	5.94658e-20	FALSE
CNTN1	Q12860;F8VQW3;F8VUI8;F8VUI9;F8VX96;H0YIJ1	Contactin-1	FALSE	FALSE		0.403888	1.48537e-19	FALSE
VCL	P18206;A0A096LPE1	Isoform of P18206, Vinculin	FALSE	FALSE		-0.338767	1.99656e-19	FALSE
KCTD12;KCTD16;KCTD8	Q68DU8;Q96CX2;Q6ZWB6	BTB/POZ domain-containing protein KCTD12	FALSE	FALSE		-0.468223	7.64889e-19	FALSE
GFAP;VIM	P08670;P14136;A0A1B0GTT5;A0A1B0GVG8;A0A1W2PR46;A0A1W2PRT3;A0A1X7SBR3;B0YJC4;B0YJC5	Glial fibrillary acidic protein	FALSE	FALSE		-0.300676	1.33268e-18	FALSE
JUP	P14923;C9J826;C9JK18;C9JKY1;C9JPI2;C9JTX4;K7ERP3	Isoform of P14923, Junction plakoglobin (Fragment)	FALSE	FALSE		-0.451643	1.59897e-18	FALSE
PLCB3	Q01970	1-phosphatidylinositol 4,5-bisphosphate phosphodiesterase beta-3	FALSE	FALSE		-0.444244	2.10473e-18	FALSE
CAPN2	P17655	Calpain-2 catalytic subunit	FALSE	FALSE		-0.339756	2.98811e-18	FALSE
TLN1	Q9Y490	Talin-1	FALSE	FALSE		-0.26914	3.18796e-18	FALSE
DPYSL3	Q14195;D6RF19;H0YB87;H0YBT4	Dihydropyrimidinase-related protein 3	FALSE	FALSE		-0.325752	3.4661e-18	FALSE
ACADVL	P49748;G3V1M7;J3KS89;J3KSR4;J3QKU9;J3QRJ8;K7EJW8;K7EMF8;K7EQP4	Isoform of P49748, Very long-chain-specific acyl-CoA dehydrogenase, mitochondrial (Fragment)	FALSE	FALSE		-0.361413	3.97114e-18	FALSE
ILF2	Q12905;A0A0A0MRL0;B4DY09;X6R6Z1	Interleukin enhancer-binding factor 2	FALSE	FALSE		-0.334937	1.33795e-17	FALSE
ITGB1	P05556;C9JJP8;C9JPK5;E7EQW5;E7ERX5;E7EUI6;E9PLR6;E9PQJ2;H7C4N8;Q5T3E5;Q5T3E6;C9JNE0	Integrin beta-1	FALSE	FALSE		-0.351135	8.58822e-17	FALSE
DDX42	Q86XP3;A0A0A0MSJ0;J3KRE3;J3KTK9;J3QRI2	ATP-dependent RNA helicase DDX42	FALSE	FALSE		-0.288397	1.5612e-16	FALSE
GATAD2B	Q8WXI9;A0A0U1RR30;A0A0U1RR34;A0A0U1RRK3;A0A0U1RRM1;A0A1B0GW07	Isoform of Q8WXI9, Transcriptional repressor p66-beta	FALSE	FALSE		-0.416052	2.6564e-16	FALSE
PAFAH1B3	Q15102;M0QXS6;M0QZT2;M0R1K3;M0R323;M0R389	Isoform of Q15102, Platelet-activating factor acetylhydrolase IB subunit gamma (Fragment)	FALSE	FALSE		-0.398854	2.92291e-16	FALSE
FLII	Q13045;J3KS39;J3KS54;J3KT47;J3QLR6;J3QQQ2;J3QQU5;K7EP27;K7EP37;K7EQZ7	Isoform of Q13045, Protein flightless-1 homolog	FALSE	FALSE		-0.421294	3.12153e-16	FALSE
API5	Q9BZZ5;E9PQK6;G3V1C3;H0YER7	Apoptosis inhibitor 5	FALSE	FALSE		-0.37376	3.87296e-16	FALSE
NAPA;NAPB	P54920;Q9H115;A0A087WZQ7;M0QZM9;M0QZN5;M0R027;M0R031;M0R058;M0R0I4;M0R0Y2;M0R213;M0R2M1	Alpha-soluble NSF attachment protein	FALSE	FALSE		-0.384157	4.19947e-16	FALSE
CKAP4	Q07065	Cytoskeleton-associated protein 4	FALSE	FALSE		-0.271691	7.58222e-16	FALSE
PLOD1	Q02809;Q5JXB7;Q5JXB8	Isoform of Q02809, Procollagen-lysine,2-oxoglutarate 5-dioxygenase 1 (Fragment)	FALSE	FALSE		-0.33654	9.4559e-16	FALSE
AQR	O60306;H0YH15;H0YLN9	Intron-binding protein aquarius	FALSE	FALSE		-0.245932	1.03201e-15	FALSE
SYNE2	Q8WXH0;A0A0A0MRE3;A0A0C4DGK3;A0A1W2PRN9;G3V3D4;G3V4T3;G3V5N1;G3V5X4	Isoform of Q8WXH0, Nesprin-2	FALSE	FALSE		-0.246744	3.09998e-15	FALSE
NQO1	P15559;B4DLR8;H3BNV2;H3BRK3	Isoform of P15559, NAD(P)H dehydrogenase [quinone] 1	FALSE	FALSE		-0.456059	3.72588e-15	FALSE
MORC1;MORC2	Q9Y6X9;Q86VD1;H7C1V1;H7C3M1	Isoform of Q9Y6X9, MORC family CW-type zinc finger protein 2 (Fragment)	FALSE	FALSE		0.344417	7.9126e-15	FALSE
PITRM1	Q5JRX3;A0A0A0MRX9;B1APQ0;B1APQ1;H0Y4F7;H0Y7L7	Isoform of Q5JRX3, Presequence protease, mitochondrial	FALSE	FALSE		-0.312947	1.18565e-14	FALSE
EP400	Q96L91;A0A0A0MR70;A0A0A0MR72;A0A0A0MR80	E1A-binding protein p400	FALSE	FALSE		-0.259978	1.64888e-14	FALSE
CPD	O75976;J3QQJ4;J3QRJ9	Carboxypeptidase D	FALSE	FALSE		-0.299459	1.93606e-14	FALSE
SIN3A	Q96ST3;H3BMA2;H3BNA0;H3BNZ3;H3BP90;H3BQ76;H3BQ88;H3BQL7;H3BT34	Isoform of Q96ST3, Paired amphipathic helix protein Sin3a	FALSE	FALSE		-0.397246	2.68804e-14	FALSE
PDCD4	Q53EL6;Q5VZS7	Isoform of Q53EL6, Programmed cell death protein 4 (Fragment)	FALSE	FALSE		-0.417511	3.27231e-14	FALSE
RPL7L1	Q6DKI1;R4GMU7	60S ribosomal protein L7-like 1	FALSE	FALSE		0.394948	3.35771e-14	FALSE
PBRM1	Q86U86;C9J053;C9J409;C9JCJ2;C9JPI5;C9JQF1;E7EVG2;H0Y5B5	Isoform of Q86U86, Protein polybromo-1 (Fragment)	FALSE	FALSE		-0.315244	5.0727e-14	FALSE
CHID1	Q9BWS9;E9PI70;E9PIP0;E9PKF1;E9PPA0;E9PPH0;E9PRL3;H0YC89;H0YCC4;H0YDL6	Chitinase domain-containing protein 1	FALSE	FALSE		-0.473004	1.43565e-13	FALSE
RACGAP1	Q9H0H5;F8VQF5;F8VQZ5;F8VRD2;F8VRL2;F8VS54;F8VUW9;F8VV37;F8VV39;F8VV47;F8VVE5;F8VVY0;F8VWX0;F8VWY4;F8VXH1;F8VYH6;F8VZ41;F8VZ66;F8W0L1;F8W1E5;F8W1T4;H0YIK5	Isoform of Q9H0H5, Rac GTPase-activating protein 1	FALSE	FALSE		0.351318	1.55582e-13	FALSE
NSF	P46459;I3L0L3;I3L0N3;I3L2G1;I3L338;I3L4Q9;K7EQD6	Isoform of P46459, Vesicle-fusing ATPase	FALSE	FALSE		-0.239068	1.98466e-13	FALSE
FLNB	O75369;A0A0A0MT44;A0A0C4DGA1;E7EN95;H7C5L4	Filamin-B	FALSE	FALSE		-0.227556	2.39348e-13	FALSE
GTF2F1	P35269;M0QXD6;M0R0R9;M0R0Z3	General transcription factor IIF subunit 1	FALSE	FALSE		-0.436764	3.29629e-13	FALSE
HNRNPU	Q00839;A0A087WVI9;A0A1W2PNG3;A0A1W2PP22;A0A1W2PP34;A0A1W2PP35;A0A1W2PPE9;A0A1W2PPH7;A0A1W2PPL4;A0A1W2PPS1;A0A1W2PQ74;A0A1W2PQD4;A0A1W2PQL0;A0A1W2PRI6;A0A1W2PRZ7;A0A1X7SBS1;Q5RI18	Heterogeneous nuclear ribonucleoprotein U	FALSE	FALSE		-0.20977	4.06313e-13	FALSE
COX5A	P20674;H3BNX8;H3BRI0;H3BRM5;H3BV69	Cytochrome c oxidase subunit 5A, mitochondrial	FALSE	FALSE		-0.429814	4.25414e-13	FALSE
ZYX	Q15942;C9IZ41;C9JJK5;H0Y2Y8;H7C3D3;H7C3R3	Isoform of Q15942, Zyxin (Fragment)	FALSE	FALSE		-0.354967	6.36415e-13	FALSE
PTK2;PTK2B	Q05397;Q14289;B4DWJ1;E5RFW9;E5RG54;E5RG66;E5RG80;E5RG86;E5RGA6;E5RH01;E5RH08;E5RH48;E5RHD8;E5RHK7;E5RI03;E5RI72;E5RIK4;E5RJI4;E5RJP0;E5RJQ2;E7ESA6;E9PEI4;H0YAS0;H0YB16;H0YB33;H0YB99;H0YBP1;H0YBZ1	Focal adhesion kinase 1	FALSE	FALSE		-0.357513	6.4247e-13	FALSE
IARS2	Q9NSE4	Isoleucine--tRNA ligase, mitochondrial	FALSE	FALSE		-0.2329	8.1075e-13	FALSE
ELOA;TCEB3	Q14241;A0A024RAC6	Elongin-A	FALSE	FALSE		-0.415019	8.73941e-13	FALSE
ILK	Q13418;A0A087WW45;A0A087WWY6;A0A0A0MTH3;E9PQ52	Integrin-linked protein kinase	FALSE	FALSE		-0.341546	1.90333e-12	FALSE
FKBP4	Q02790;F5H120;F5H1U3;H0YFG2	Isoform of Q02790, Peptidyl-prolyl cis-trans isomerase FKBP4	FALSE	FALSE		0.22417	3.44512e-12	FALSE
SPTB;SPTBN1	P11277;Q01082;A0A087WUZ3;F8W6C1	Isoform of Q01082, Spectrin beta chain	FALSE	FALSE		-0.208272	4.31956e-12	FALSE
XAB2	Q9HCS7	Pre-mRNA-splicing factor SYF1	FALSE	FALSE		-0.253519	4.59877e-12	FALSE
H2AFY	O75367;B4DJC3;D6RCF2	Core histone macro-H2A.1	FALSE	FALSE		-0.248542	4.67485e-12	FALSE
PFKP	Q01813;B1APP6;H0Y3Y3;H0Y757;Q5VSR5;V9GY25;V9GYV7	ATP-dependent 6-phosphofructokinase, platelet type	FALSE	FALSE		-0.291674	5.0648e-12	FALSE
RCOR3	Q9P2K3;B4DV59;E9PPC5;E9PQE5;E9PR63;H0YDD7;H0YDR8;H0YF22	Isoform of Q9P2K3, REST corepressor 3	FALSE	FALSE		-0.498144	5.74828e-12	FALSE
BYSL	Q13895;F8WBL2;H7BY94	Bystin	FALSE	FALSE		0.290713	9.57673e-12	FALSE
FANCI	Q9NVI1;F8W7R3;H3BMG4;H3BN35;H3BP78;H3BQE2;H3BS60;H3BT54	Fanconi anemia group I protein	FALSE	FALSE		0.297486	9.64856e-12	FALSE
G6PD	P11413;E7EM57;E7EUI8;E9PD92	Glucose-6-phosphate 1-dehydrogenase	FALSE	FALSE		-0.237343	1.23142e-11	FALSE
GSE1	Q14687;C9JLW9;H0Y613;H7C3B5	Genetic suppressor element 1	FALSE	FALSE		-0.314402	2.03854e-11	FALSE
TPT1;TPT1P8	P13693;A0A0B4J2C3;E9PJF7;H0YCX0;J3KPG2;Q5W0H4;Q9HAU6;Q56UQ5	Isoform of P13693, Translationally-controlled tumor protein	FALSE	FALSE		0.450487	2.21791e-11	FALSE
PRKCA;PRKCB;PRKCG	P05129;P05771;P17252;H3BV73;I3L148;J3KN97;J3KRN5;M0R0I9	Isoform of P05129, Protein kinase C gamma type (Fragment)	FALSE	FALSE		-0.295899	2.64529e-11	FALSE
TOMM70	O94826	Mitochondrial import receptor subunit TOM70	FALSE	FALSE		-0.239571	3.06087e-11	FALSE
XPO7	Q9UIA9;E5RIW1;E7ESC6;H0YBE1	Exportin-7	FALSE	FALSE		-0.305439	8.32356e-11	FALSE
COPS4	Q9BT78;D6RAX7;D6RD63;D6REK7;D6RFN0	COP9 signalosome complex subunit 4	FALSE	FALSE		-0.285463	2.29905e-10	FALSE
CAPNS1;CAPNS2	P04632;Q96L46;A0A075B7C0;A0A0C4DGQ5;K7EIV0;K7EKD8;K7ELJ7;K7EM73;K7EMQ1;K7ES78;U3KPR7;U3KQE2	Calpain small subunit 1	FALSE	FALSE		-0.328116	2.7034e-10	FALSE
OGDH	Q02218;A0A0D9SFS3;C9J4G7;E9PCR7;E9PDF2;E9PFG7	2-oxoglutarate dehydrogenase, mitochondrial	FALSE	FALSE		-0.249601	3.30635e-10	FALSE
MAOA	P21397	Amine oxidase [flavin-containing] A	FALSE	FALSE		-0.490422	3.10216e-09	FALSE
ALDH7A1	P49419;A0A0J9YWF7;A0A0J9YWK1;A0A0J9YWM6;A0A1B0GTG2;A0A1B0GTJ4;A0A1B0GTY9;A0A1B0GUA1;A0A1B0GUY0;A0A1B0GV49;A0A1B0GVU0;A0A1B0GW65;A0A1B0GW77;A0A1B0GW82;F8VVF2;F8WD33;F8WDY6;H0YHM6	Alpha-aminoadipic semialdehyde dehydrogenase	FALSE	FALSE		-0.233913	3.95682e-09	FALSE
TTC37	Q6PGP7;D6RCE2;H0Y964	Isoform of Q6PGP7, Tetratricopeptide repeat protein 37 (Fragment)	FALSE	FALSE		-0.350148	6.01111e-09	FALSE
PLCG1	P19174;A0A0D9SEK2;M0QX77;V9GY63;V9GY71;V9GYH5	1-phosphatidylinositol 4,5-bisphosphate phosphodiesterase gamma-1	FALSE	FALSE		0.198369	6.75171e-09	FALSE
GPR162;P3H3	Q8IVL6;U3KQI6	Isoform of Q16538, Probable G-protein-coupled receptor 162 (Fragment)	FALSE	FALSE		-0.388278	6.88683e-09	FALSE
RPS3A	P61247;D6R9B6;D6RAS7;D6RAT0;D6RB09;D6RED7;D6RG13;D6RGE0;D6RI02;E9PFI5;H0Y8L7;H0Y9Y4	40S ribosomal protein S3a	FALSE	FALSE		0.219181	3.50283e-08	FALSE
CHORDC1	Q9UHD1;E9PHZ2;E9PIF7;E9PIZ4;E9PL00;E9PPQ5;E9PSD5	Cysteine and histidine-rich domain-containing protein 1	FALSE	FALSE		0.258335	7.84829e-08	FALSE
UGDH	O60701;D6RHF4;E7ER83;E7ER95;E7ETF4;E7EV97;E9PBD2	Isoform of O60701, UDP-glucose 6-dehydrogenase	FALSE	FALSE		-0.264247	1.36678e-07	FALSE
MTA2	O94776	Metastasis-associated protein MTA2	FALSE	FALSE		-0.200321	1.9775e-07	FALSE
HEXA	P06865;H3BP20;H3BS10;H3BTD4;H3BU85	Beta-hexosaminidase subunit alpha	FALSE	FALSE		-0.386331	2.37922e-07	FALSE
PEX14	O75381;K7EK59	Isoform of O75381, Peroxisomal membrane protein PEX14 (Fragment)	FALSE	FALSE		-0.39946	2.62011e-07	FALSE
TIMMDC1	Q9NPL8;C9JR82;C9JU35;F8WAU6;F8WB00;F8WC42;G3XA94;H7C5U1	Complex I assembly factor TIMMDC1, mitochondrial	FALSE	FALSE		-0.396255	3.83881e-07	FALSE
SYNCRIP	O60506;B7Z645;F6UXX1;H0YAA0	Heterogeneous nuclear ribonucleoprotein Q	FALSE	FALSE		-0.225166	5.18908e-07	FALSE
YME1L1	Q96TA2;Q5T8D1;Q5T8D2;Q96I63;R4GNA5	ATP-dependent zinc metalloprotease YME1L1	FALSE	FALSE		-0.368674	6.16181e-07	FALSE
PRKCSH	P14314;A0A0C4DGP4;K7EIP3;K7EJ70;K7EKX1;K7EL27;K7ELL7;K7EPW7	Glucosidase 2 subunit beta	FALSE	FALSE		-0.217604	6.38195e-07	FALSE
PDCD11	Q14690;S4R3Q4;A0A3B3IUD7	Isoform of Q14690, Protein RRP5 homolog	FALSE	FALSE		-0.212771	7.61859e-07	FALSE
RNPEP	Q9H4A4;A0A087WU27;A0A087WUS4;A6NKB8;C9JMZ3;H7C2T3	Aminopeptidase B	FALSE	FALSE		-0.212719	8.88507e-07	FALSE
PCOLCE	Q15113	Procollagen C-endopeptidase enhancer 1	FALSE	FALSE		-0.385299	1.0847e-06	FALSE
PGRMC2	O15173;D3DNX8;U3KQM0	Isoform of O15173, Membrane-associated progesterone receptor component 2	FALSE	FALSE		-0.466659	1.45561e-06	FALSE
UBTF	P17480;E9PKP7;E9PLT2;E9PMM2;H0YDH7	Isoform of P17480, Nucleolar transcription factor 1	FALSE	FALSE		-0.202686	1.45574e-06	FALSE
SH3PXD2B	A1X283;A0A1B0GUF2;G3V144	Isoform of A1X283, SH3 and PX domain-containing protein 2B	FALSE	FALSE		-0.375702	1.68626e-06	FALSE
NCOA5	Q9HCD5;Q5JY17	Isoform of Q9HCD5, Nuclear receptor coactivator 5 (Fragment)	FALSE	FALSE		-0.243846	1.86312e-06	FALSE
NSUN5;NSUN5P1;NSUN5P2	Q96P11;Q3KNT7;Q63ZY6	Probable 28S rRNA (cytosine-C(5))-methyltransferase	FALSE	FALSE		0.395032	1.87183e-06	FALSE
PXDN	Q92626;C9J4I9;H7C1W1;H7C300;H7C3W2	Isoform of Q92626, Peroxidasin homolog (Fragment)	FALSE	FALSE		-0.241131	3.46987e-06	FALSE
ALDH9A1	P49189	4-trimethylaminobutyraldehyde dehydrogenase	FALSE	FALSE		-0.326178	3.58214e-06	FALSE
AKT1	P31749;A0A087WY56;G3V2I6;G3V3X1;G3V4I6	Isoform of P31749, RAC-alpha serine/threonine-protein kinase (Fragment)	FALSE	FALSE		-0.427866	3.79773e-06	FALSE
PPFIA1;PPFIA2;PPFIA3;PPFIA4	O75334;Q13136;O75335;A0A1B0GVT3;B1APN9;E9PID5;E9PJZ7;E9PPF6;F8VWR9;G3V200;H0YD72;H0YDW2;H0YEF9;H0YF15;H0YH95;H0YHK3;M0QZB5;R4GN36;R4GNF1;H0YHJ4;H0YIJ4;A0A2R8Y7R9;A0A3B3ITS2	Isoform of O75145, Liprin-alpha-3	FALSE	FALSE		-0.337777	7.96137e-06	FALSE
KANK2	Q63ZY3;K7EIU4;K7EL48;K7ERU2;K7ES05	Isoform of Q63ZY3, KN motif and ankyrin repeat domain-containing protein 2 (Fragment)	FALSE	FALSE		-0.446845	8.17249e-06	FALSE
MAP2	P11137;A8MZ31;E7EV03	Isoform of P11137, Microtubule-associated protein 2 (Fragment)	FALSE	FALSE		-0.185786	8.23645e-06	FALSE
MOCS3	O95396	Adenylyltransferase and sulfurtransferase MOCS3	FALSE	FALSE		-0.476294	9.02118e-06	FALSE
P4HB	P07237;H0Y3Z3;H7BZ94;I3L0S0;I3L1Y5;I3L312;I3L398;I3L3P5;I3L3U6;I3L4M2;I3L514;I3NI03	Isoform of P07237, Protein disulfide-isomerase	FALSE	FALSE		-0.242863	9.59326e-06	FALSE
RHOG	P84095	Rho-related GTP-binding protein RhoG	FALSE	FALSE		-0.46078	1.15267e-05	FALSE
SMARCC2	Q8TAQ2;F8VXC8;F8VZW6	Isoform of Q8TAQ2, SWI/SNF complex subunit SMARCC2	FALSE	FALSE		-0.22102	1.26276e-05	FALSE
ACTN4	O43707;F5GXS2;H7C144;K7EJH8;K7EP19	Alpha-actinin-4	FALSE	FALSE		-0.206309	1.4704e-05	FALSE
ADGRL2	O95490;B1ALU1;B1ALU3;H0Y3V3;H0Y5C0	Adhesion G protein-coupled receptor L2	FALSE	FALSE		-0.270888	2.10463e-05	FALSE
	A0A3B3ISK4;A0A3B3IUA2		FALSE	FALSE		-0.441425	2.18046e-05	FALSE
PRPSAP2	O60256;C9JDH0;C9JDU5;C9JJS3;C9K0K7;E7EPA1;E7EW35;I3L0S1;I3L164;I3L1T1;I3L2J4;I3L331;I3L3B8;I3L4G9	Isoform of O60256, Phosphoribosyl pyrophosphate synthase-associated protein 2	FALSE	FALSE		-0.35716	2.78645e-05	FALSE
AAK1	A0A096LNZ0;A0A096LP25;Q6ZSR9	Isoform of Q2M2I8, AP2-associated protein kinase 1 (Fragment)	FALSE	FALSE		-0.4636	2.90252e-05	FALSE
MRPL55	Q7Z7F7;X6R631;X6RIW1	39S ribosomal protein L55, mitochondrial	FALSE	FALSE		-0.393906	2.95629e-05	FALSE
NCLN	Q969V3;A0A0C4DGP7;K7ELZ9;K7EMW4;K7ENM2;K7EQ66	Isoform of Q969V3, Nicalin	FALSE	FALSE		-0.345203	3.28208e-05	FALSE
MRC2	Q9UBG0;E7EME3	C-type mannose receptor 2	FALSE	FALSE		-0.448024	4.33151e-05	FALSE
NDUFB9	Q9Y6M9;E7EWZ0;E9PF49;E9PH64;A0A3B3IT57	Isoform of Q9Y6M9, NADH dehydrogenase [ubiquinone] 1 beta subcomplex subunit 9	FALSE	FALSE		-0.448609	4.65672e-05	FALSE
HELLS	Q9NRZ9;A0A087WSW7;A0A0B4J1V9;B1ALG6;F6XU50;Q9NW36	Isoform of Q9NRZ9, Helicase, lymphoid-specific, isoform CRA_b	FALSE	FALSE		0.241924	4.83566e-05	FALSE
TMOD1;TMOD4	P28289;Q9NZQ9	Tropomodulin-1	FALSE	FALSE		-0.350714	5.63258e-05	FALSE
LRP1;LRP5;LRP6	O75197;Q07954;E9PHY1;F5H0Z3;H0YGW5;Q6PJ72	Isoform of O75197, Low-density lipoprotein receptor-related protein 5	FALSE	FALSE		-0.374395	5.78545e-05	FALSE
CBX8	Q9HC52;C9J6K3;C9JM54	Chromobox protein homolog 8	FALSE	FALSE		-0.341482	6.02809e-05	FALSE
TOPBP1	Q92547;I3L1F2;A0A2R8YD63	DNA topoisomerase 2-binding protein 1	FALSE	FALSE		0.303233	6.28298e-05	FALSE
PSAP	P07602;A0A0J9YXB8;C9JIZ6;Q5BJH1	Isoform of P07602, PSAP protein	FALSE	FALSE		-0.237267	6.88463e-05	FALSE
SYNE1	Q8NF91;A0A0C4DG40;A0A0C4DH48;E7ENN3;F5GZ83;F5H6R8;F8WAI0;H0Y325;H0Y326;Q5JV20	Isoform of Q8NF91, Nesprin-1	FALSE	FALSE		-0.28078	6.99126e-05	FALSE
POLR2I	P36954;K7EK49;K7EKS1	DNA-directed RNA polymerase II subunit RPB9	FALSE	FALSE		-0.43875	7.01941e-05	FALSE
ELAVL2	Q12926;A0A0A0MRX1;B1AM48;C9JB16	ELAV-like protein 2	FALSE	FALSE		0.436028	7.06874e-05	FALSE
DNAJA1	P31689	DnaJ homolog subfamily A member 1	FALSE	FALSE		0.232885	7.31471e-05	FALSE
ACOX1	Q15067;I3L0T4;I3L2U4;I3L4S5;K7ELT1;K7ENF1;K7ESC7	Isoform of Q15067, Peroxisomal acyl-coenzyme A oxidase 1	FALSE	FALSE		-0.249012	8.20516e-05	FALSE
DNAJC10	Q8IXB1;A0A087WXH7;E7EP04;H7C1G0;Q71S60;A0A494C1G5	DnaJ homolog subfamily C member 10	FALSE	FALSE		-0.398578	8.39642e-05	FALSE
VCP	P55072;C9IZA5;C9JUP7	Isoform of P55072, Transitional endoplasmic reticulum ATPase (Fragment)	FALSE	FALSE		-0.167497	8.92194e-05	FALSE
TM9SF3	Q9HD45;Q5TB53	Isoform of Q9HD45, Transmembrane 9 superfamily member (Fragment)	FALSE	FALSE		-0.366374	9.08574e-05	FALSE
HPCA;HPCAL1	P37235;P84074;C9JW46;E9PC71;H7BZC1	Hippocalcin-like protein 1	FALSE	FALSE		-0.40976	0.000109768	FALSE
FLOT2	Q14254;E7EMK3;J3QLD9;K7EKW9	Flotillin-2	FALSE	FALSE		-0.307764	0.000115154	FALSE
ITGAV	P06756;H7BZG1	Integrin alpha-V	FALSE	FALSE		-0.260591	0.00011582	FALSE
HNRNPUL2;HNRNPUL2-BSCL2	Q1KMD3;H3BQZ7	HCG2044799	FALSE	FALSE		-0.201648	0.000115977	FALSE
MCAM	P43121	Cell surface glycoprotein MUC18	FALSE	FALSE		-0.420247	0.000124753	FALSE
GPR50	Q13585	Melatonin-related receptor	FALSE	FALSE		-0.420731	0.000125393	FALSE
ATAD3A;ATAD3C	Q9NVI7;Q5T2N8;H0Y2W2;J3QSF3;Q5SV16	ATPase family AAA domain-containing protein 3A	FALSE	FALSE		-0.207877	0.000126843	FALSE
HNRNPH2	P55795	Heterogeneous nuclear ribonucleoprotein H2	FALSE	FALSE		-0.341346	0.000127127	FALSE
PLIN3	O60664;K7EJD0;K7EL96;K7ER39;K7ERZ3	Isoform of O60664, Perilipin-3 (Fragment)	FALSE	FALSE		-0.274848	0.000138642	FALSE
PEPD	P12955;K7ES25;V9GYE4;V9GYL0;A0A494C165;A0A494C194	Isoform of P12955, Xaa-Pro dipeptidase (Fragment)	FALSE	FALSE		-0.330108	0.000140249	FALSE
IDH3A	P50213;H0YKD0;H0YL72;H0YLI6;H0YM46;H0YM64;H0YMU3;H0YNF5	Isocitrate dehydrogenase [NAD] subunit alpha, mitochondrial	FALSE	FALSE		-0.340745	0.000143485	FALSE
ZFR	Q96KR1;H0Y8W1	Isoform of Q96KR1, Zinc finger RNA-binding protein (Fragment)	FALSE	FALSE		-0.208271	0.000149357	FALSE
DOCK6;DOCK7;DOCK8	Q96N67;A0A0C4DGY6;A0A0U1RQG7;A0A0U1RQJ5;A0A0U1RQT6;A0A0U1RR97;A0A0U1RRC1;A0A1B0GUE9;A0A1B0GVW2;A0A1B0GWE0;A2A369;K7ESB7	Dedicator of cytokinesis protein 7	FALSE	FALSE		-0.177309	0.000153244	FALSE
IPO9	Q96P70;Q5SVH5	Importin-9	FALSE	FALSE		-0.215806	0.000172309	FALSE
DAB2IP;RASAL2	Q5VWQ8;Q9UJF2;F6R503;F8WA47;H0Y3A3;H0Y638;A0A3B3ITG3	Disabled homolog 2-interacting protein	FALSE	FALSE		-0.457652	0.000174807	FALSE
MMS19	Q96T76;B0QZ77;F8WCH8;H0Y746;H0Y7V3;H7C1W5;Q5T454	Isoform of Q96T76, MMS19 nucleotide excision repair protein homolog	FALSE	FALSE		0.347394	0.000197505	FALSE
GTF3C2	Q8WUA4;A0A087WZD8;C9JNH7;H0Y4Q6;H7C1A9;H7C318;H7C3X9	General transcription factor 3C polypeptide 2	FALSE	FALSE		-0.252019	0.000200088	FALSE
hCG_2043597	B3KNS4;Q96A10;A0A0U1RQL9;A0A0U1RQN3;A0A0U1RQS5;A0A0U1RQV1	Isoform of A0A0U1RQV1, HCG2043597, isoform CRA_a	FALSE	FALSE		0.481496	0.000201416	FALSE
TMOD2	G5EA42	Isoform of Q9NZR1, Tropomodulin 2 (Neuronal), isoform CRA_a	FALSE	FALSE		-0.486913	0.000208105	FALSE
ZRANB2	O95218	Zinc finger Ran-binding domain-containing protein 2	FALSE	FALSE		-0.3441	0.000221637	FALSE
UBE3A	Q05086;A0A0D9SES7;A0A0D9SF91;A0A0D9SFU3;A0A0D9SG54;A0A0D9SG63;A0A0D9SG77;A0A1B0GTB3;A0A1B0GVL3;S4R306	Isoform of Q05086, Ubiquitin-protein ligase E3A	FALSE	FALSE		-0.282566	0.000224804	FALSE
PDLIM5	Q96HC4;A0A0A0MSP3;A0A0D9SFR4;H0Y8Y3;H0Y929;H0YBI4	Isoform of Q96HC4, PDZ and LIM domain protein 5	FALSE	FALSE		-0.237986	0.000225648	FALSE
PBXIP1	Q96AQ6;Q5T173	Isoform of Q96AQ6, Pre-B-cell leukemia transcription factor-interacting protein 1	FALSE	FALSE		-0.461562	0.000226743	FALSE
ACTN1;ACTN2;ACTN3	P12814;P35609;Q08043;A0A087WSZ2;F6THM6;G3V2E8;G3V2N5;G3V2W4;G3V2X9;G3V380;G3V5M4;H0YJ11;H0YJW3;H7C5W8;H9KV75;A0A494C031;A0A494C033;A0A494C060;A0A494C0Q3;A0A494C166;A0A494C1A0	Alpha-actinin-1	FALSE	FALSE		-0.166682	0.000230931	FALSE
SPTAN1	Q13813;A0A0D9SF54;A0A0D9SFF6;A0A0D9SFH4;A0A0D9SGF6;A0A1B0GTB7;A0A1B0GUH3;A0A1B0GV13;A0A1B0GW19;A0A1B0GWE2	Isoform of Q13813, Spectrin alpha chain, non-erythrocytic 1	FALSE	FALSE		-0.178511	0.000240355	FALSE
NCSTN	Q92542;H0Y3Z4;H0Y6T7;Q5T205;Q5T209;Q5T210	Isoform of Q92542, Nicastrin (Fragment)	FALSE	FALSE		-0.318618	0.000240624	FALSE
FTSJ3	Q8IY81;J3KS36;J3KS74;J3QSE2	Isoform of Q8IY81, pre-rRNA-processing protein FTSJ3	FALSE	FALSE		-0.187891	0.000254617	FALSE
CWC15	Q9P013	Spliceosome-associated protein CWC15 homolog	FALSE	FALSE		0.383118	0.000257729	FALSE
PDPR	Q8NCN5;A8MT40;B7ZAR9;H3BQG3	Isoform of Q8NCN5, Pyruvate dehydrogenase phosphatase regulatory subunit, mitochondrial	FALSE	FALSE		-0.381463	0.000260781	FALSE
AGFG1	P52594;B8ZZY2;C9J2I0	Arf-GAP domain and FG repeat-containing protein 1	FALSE	FALSE		-0.475914	0.000281163	FALSE
ATP5H	O75947;F5H608	ATP synthase subunit d, mitochondrial	FALSE	FALSE		-0.423306	0.000282706	FALSE
GDI1	P31150;G5E9U5	Isoform of P31150, Rab GDP dissociation inhibitor	FALSE	FALSE		-0.223393	0.000294123	FALSE
PPP1CB	P62140;C9J9S3;C9JP48;E7ETD8	Isoform of P62140, Serine/threonine-protein phosphatase (Fragment)	FALSE	FALSE		-0.367263	0.000294267	FALSE
ZMYM2;ZMYM5	Q9UBW7;Q9UJ78;A0A087X151	Isoform of Q9UBW7, Zinc finger MYM-type protein 2 (Fragment)	FALSE	FALSE		-0.193172	0.000300847	FALSE
CYB5R4	Q7L1T6	Cytochrome b5 reductase 4	FALSE	FALSE		0.478823	0.000319405	FALSE
PCLAF	Q15004;H0YKX3;H0YMA4;A0A0U1RQC1;A0A0U1RQM0	Isoform of Q15004, HCG2039386, isoform CRA_b	FALSE	FALSE		0.442912	0.000349184	FALSE
TIMM9	Q9Y5J7;A0A1W2PQS5;A0A1W2PRH9;G3V2F3;G3V502	Isoform of Q9Y5J7, Mitochondrial import inner membrane translocase subunit Tim9	FALSE	FALSE		0.437126	0.000350488	FALSE
FHOD1	Q9Y613;H3BVE7;J3KTH7	FH1/FH2 domain-containing protein 1	FALSE	FALSE		-0.290168	0.000355429	FALSE
MTG1	Q9BT17;E7EVK2;U3KQ69	Isoform of Q9BT17, Mitochondrial GTPase 1	FALSE	FALSE		-0.419679	0.000363219	FALSE
PLOD3	O60568;C9JIX5;C9JU11;H7C0B8;H7C2S8;H7C2V1	Isoform of O60568, Procollagen-lysine,2-oxoglutarate 5-dioxygenase 3 (Fragment)	FALSE	FALSE		-0.213634	0.000398903	FALSE
THYN1	Q9P016	Thymocyte nuclear protein 1	FALSE	FALSE		-0.400465	0.000405085	FALSE
GMPS	P49915	GMP synthase [glutamine-hydrolyzing]	FALSE	FALSE		0.173471	0.000449018	FALSE
AHDC1	Q5TGY3	AT-hook DNA-binding motif-containing protein 1	FALSE	FALSE		-0.317149	0.00045398	FALSE
ESRRG	P62508;C9J5W9;C9JU32	Estrogen-related receptor gamma	FALSE	FALSE		-0.423254	0.000455169	FALSE
EEA1	Q15075	Early endosome antigen 1	FALSE	FALSE		-0.212506	0.000468713	FALSE
CSNK1A1;CSNK1A1L	P48729;Q8N752;D6REM4;D6RGE5;E5RG27;E7ETM0;H0Y9X2;U3KPX3;U3KQ83;U3KQK7;A0A590UJ43;A0A590UJQ7;A0A590UK94	Casein kinase I isoform alpha	FALSE	FALSE		0.328275	0.000495672	FALSE
PDHB	P11177;C9J634;F8WF02	Isoform of P11177, Pyruvate dehydrogenase E1 component subunit beta	FALSE	FALSE		-0.244351	0.000495733	FALSE
DKFZp686L22104;MATR3	P43243;A0A0R4J2E8;A0A1B0GX04;A8MXP9;B3KM87;D6R8Z5;D6R991;D6R9F3;D6RB45;D6RBK5;D6RBS2;D6RCM3;D6REK4;D6REM6;H0Y8T4;Q68E03	Isoform of P43243, Matrin-3	FALSE	FALSE		-0.145005	0.000517846	FALSE
PDCD6IP	Q8WUM4;C9IZF9;F8WBR8;F8WDK9;F8WEQ7;A0A3B3IT07	Isoform of Q8WUM4, Programmed cell death 6-interacting protein	FALSE	FALSE		0.177127	0.000537627	FALSE
YTHDF3	Q7Z739;A0A024R7W5;A0A087WY31;A0A087X0C3;A0A087X0Q1;S4R373	Isoform of Q7Z739, YTH domain family, member 3, isoform CRA_a	FALSE	FALSE		-0.32501	0.000541727	FALSE
PREPL	Q4J6C6;C9JMT4;H7BZP6;H7C0M0	Isoform of Q4J6C6, Prolyl endopeptidase-like (Fragment)	FALSE	FALSE		-0.273415	0.000543706	FALSE
PLCB4	Q15147;B1AJW3;B1AJW4	1-phosphatidylinositol 4,5-bisphosphate phosphodiesterase beta-4	FALSE	FALSE		-0.442252	0.00054499	FALSE
ZC3H13	Q5T200;A0A087WX14;Q5T9K0	Isoform of Q5T200, Zinc finger CCCH domain-containing protein 13 (Fragment)	FALSE	FALSE		0.245742	0.000545235	FALSE
BLOC1S2	Q6QNY1;A0A087X1N6;J3QRU7	Biogenesis of lysosome-related organelles complex 1 subunit 2	FALSE	FALSE		-0.433337	0.000551864	FALSE
STRN	O43815	Striatin	FALSE	FALSE		-0.293966	0.000554119	FALSE
UBE2K	P61086;D6RDM7;D6RFX1	Isoform of P61086, Ubiquitin-conjugating enzyme E2 K	FALSE	FALSE		-0.348955	0.000561392	FALSE
ACAA2	P42765;A0A0B4J2A4;K7EJ68;K7EJB1;K7EME0;K7ER88	3-ketoacyl-CoA thiolase, mitochondrial	FALSE	FALSE		-0.196961	0.000570176	FALSE
CAMK2A;CAMK2D	Q13557;Q9UQM7;D6R938;E9PBG7;E9PF82;H0Y9C2;H0Y9J2	Calcium/calmodulin-dependent protein kinase type II subunit alpha	FALSE	FALSE		-0.333998	0.000578755	FALSE
CHAMP1	Q96JM3;S4R3K0;A0A2R8Y4S6;A0A2R8Y735	Chromosome alignment-maintaining phosphoprotein 1	FALSE	FALSE		-0.177313	0.000587461	FALSE
DDX27	Q96GQ7;A0A087WYH5;A0A087X059;B7Z6D5	Isoform of Q96GQ7, Probable ATP-dependent RNA helicase DDX27	FALSE	FALSE		-0.21054	0.000589618	FALSE
CLTB	P09497;D6RJD1;H0Y9Q6	Clathrin light chain B	FALSE	FALSE		-0.416285	0.000600183	FALSE
PRMT1;PRMT8	Q99873;Q9NR22;E9PIX6;E9PKG1;E9PMW9;E9PMZ2;E9PNR9;E9PQ98;H0YDE4	Isoform of Q99873, Protein arginine N-methyltransferase 1	FALSE	FALSE		-0.204406	0.00064359	FALSE
VDAC3	Q9Y277;E5RFL1;E5RFP6;E5RHE1;E5RHZ6;E5RJN6;E5RK27	Isoform of Q9Y277, Voltage-dependent anion-selective channel protein 3	FALSE	FALSE		-0.290878	0.000651747	FALSE
PLXNB2	O15031;A0A087WU36;A6QRG9;A6QRH1;E2PU09;H0Y6J7;H0Y7X5	Isoform of O15031, Plexin-B2	FALSE	FALSE		-0.206518	0.000662793	FALSE
SDHA	P31040;A0A087X1I3;D6RFM5;H0Y8X1;A0A494C1T6	Isoform of P31040, Succinate dehydrogenase [ubiquinone] flavoprotein subunit, mitochondrial	FALSE	FALSE		-0.187937	0.000675105	FALSE
EXOC3	O60645;D6RB59;D6RBR9;H0Y995	Exocyst complex component 3	FALSE	FALSE		-0.395971	0.000684291	FALSE
BAIAP2	Q9UQB8;B4DWA1;I3L0M4;I3L0Y9;I3L113;I3L125;I3L1C8;I3L2J6;I3L2M4;I3L327;I3L3C5;I3L3C6;I3L3J7;I3L4A3;I3L4C2;I3L526	Brain-specific angiogenesis inhibitor 1-associated protein 2	FALSE	FALSE		-0.377044	0.00068467	FALSE
EFHD1;EFHD2;PP1187	Q96C19;Q9BUP0;A0A087X1Z2;C9JTV4;H0Y4Y4;Q8WYH2	EF-hand domain-containing protein D1	FALSE	FALSE		-0.417069	0.000701459	FALSE
SLC16A1	P53985;Q5T8R3;Q5T8R4;Q5T8R5	Isoform of P53985, Monocarboxylate transporter 1 (Fragment)	FALSE	FALSE		0.369387	0.000702403	FALSE
AGO2	Q9UKV8;E5RJY2	Isoform of Q9UKV8, Protein argonaute-2 (Fragment)	FALSE	FALSE		-0.289124	0.000713502	FALSE
ARPC5	O15511;B1ALC0	Actin-related protein 2/3 complex subunit 5	FALSE	FALSE		-0.499698	0.000721021	FALSE
QARS	P47897;A0A0U1RQC3;A0A0U1RQE9;A0A0U1RQJ6;A0A0U1RQL2;A0A0U1RQM8;A0A0U1RQQ5;A0A0U1RQT0;A0A0U1RQU2;A0A0U1RQX5;A0A0U1RQX9;A0A0U1RR66;A0A0U1RR79;A0A0U1RRC8;A0A0U1RRI9;A0A0U1RRJ7;A0A1B0GTT3;A0A1B0GVU9;B4DDN1;C9J165;F2Z2V6;H7C0R3	Glutamine--tRNA ligase	FALSE	FALSE		-0.16756	0.000733138	FALSE
PIGS	Q96S52;K7EN97	GPI transamidase component PIG-S	FALSE	FALSE		-0.2752	0.000737883	FALSE
FTL	P02792	Ferritin light chain	FALSE	FALSE		0.499526	0.000745338	FALSE
STAT3	P40763;G8JLH9;K7EP08	Isoform of P40763, Signal transducer and activator of transcription	FALSE	FALSE		-0.251081	0.000799979	FALSE
SSRP1	Q08945;A0A0U1RRK2;E9PMD4;E9PPZ7	FACT complex subunit SSRP1	FALSE	FALSE		-0.200231	0.000817473	FALSE
INTS2	Q9H0H0;J3KMZ7;J3KRH0;A0A2R8Y4Z6;A0A2R8Y7F8	Integrator complex subunit 2	FALSE	FALSE		-0.493845	0.000834334	FALSE
SUN2	Q9UH99;B0QY60;B0QY63;B0QY64;B0QY65;B0QY66;B0QY67;B0QY68;B0QY69;H0Y686	Isoform of Q9UH99, SUN domain-containing protein 2 (Fragment)	FALSE	FALSE		-0.262776	0.000857416	FALSE
PURB	Q96QR8	Transcriptional activator protein Pur-beta	FALSE	FALSE		-0.420001	0.000894695	FALSE
TANC2	Q9HCD6;J3KRP9	Isoform of Q9HCD6, Protein TANC2 (Fragment)	FALSE	FALSE		-0.231418	0.000983203	FALSE
HNRNPUL1	Q9BUJ2;A0A087X1I2;A0A0A0MRA5;B7Z4B8;M0QYI8;M0QYM5;M0QYZ0;M0QZV6;M0R0K8;M0R203;M0R247;M0R3F1	Heterogeneous nuclear ribonucleoprotein U-like protein 1	FALSE	FALSE		-0.176752	0.000992756	FALSE
GFM1	Q96RP9;C9IZ01;C9JA25;F8WAU4	Elongation factor G, mitochondrial	FALSE	FALSE		0.190532	0.00102175	FALSE
SKIV2L	Q15477;B4E0B4;F8WDE8;H7C4L3;H7C5N0	Helicase SKI2W	FALSE	FALSE		-0.221823	0.00104531	FALSE
NKTR	P30414;A0A087WYW3;A8K7K2;C9JMM5	Isoform of P30414, NK-tumor recognition protein	FALSE	FALSE		-0.49076	0.00105682	FALSE
MAPKAPK2;MAPKAPK3	P49137;Q16644;C9J8E1	Isoform of Q16644, MAP kinase-activated protein kinase 3 (Fragment)	FALSE	FALSE		-0.378549	0.00110912	FALSE
RBM15	Q96T37;A0A087WWP4;A0A494C001;A0A499FJY3	Isoform of Q96T37, Putative RNA-binding protein 15	FALSE	FALSE		-0.221113	0.00115596	FALSE
MLLT1	Q03111	Protein ENL	FALSE	FALSE		-0.430731	0.00116582	FALSE
SARS2	Q9NP81;B4DJM9;M0QWZ7;M0R1C0;M0R2H5;M0QX29;M0R259;M0R2C6	Isoform of Q9NP81, Serine--tRNA ligase, mitochondrial	FALSE	FALSE		-0.285127	0.00118756	FALSE
NSUN2	Q08J23;A0A140T9Y7	Isoform of Q08J23, tRNA (cytosine(34)-C(5))-methyltransferase	FALSE	FALSE		-0.151698	0.00124908	FALSE
GPRIN1	Q7Z2K8	G protein-regulated inducer of neurite outgrowth 1	FALSE	FALSE		0.407521	0.00124921	FALSE
MTR	Q99707;B1ANE3;A0A494C064;A0A494C1A2	Isoform of Q99707, Methionine synthase (Fragment)	FALSE	FALSE		0.220547	0.00127383	FALSE
EPB41L2	O43491;E9PHY5;E9PIG0;E9PII3;E9PJP4;E9PK52;E9PMG5;E9PMV8;E9PN54;E9PPC9;E9PQD2;E9PQN0;E9PRG1;H0Y5B0;Q6R5J7;Q6ZSX4;A0A2R8Y5B3	Band 4.1-like protein 2	FALSE	FALSE		-0.37961	0.00131254	FALSE
RPS13	P62277;E9PS50;J3KMX5	40S ribosomal protein S13	FALSE	FALSE		0.256785	0.00131885	FALSE
GYG1	P46976;C9J7C7;C9J8R8;C9JQ42;G5E9W8	Glycogenin-1	FALSE	FALSE		-0.356999	0.00136234	FALSE
STX8	Q9UNK0;I3L305;I3L3D0;K7EQB1;K7ER37	Isoform of Q9UNK0, Syntaxin-8	FALSE	FALSE		-0.395714	0.00142116	FALSE
EMSY	Q7Z589;E9PMC9;E9PPE6;H0YCS3;H0YDI4;H0YET8	BRCA2-interacting transcriptional repressor EMSY	FALSE	FALSE		-0.345214	0.00142362	FALSE
CARNS1;HUWE1	A5YM72;Q7Z6Z7;A0A087X146;A0A1B0GXC7;H0Y659	Carnosine synthase 1	FALSE	FALSE		-0.146241	0.0014288	FALSE
TIMM23;TIMM23B	O14925;B4DDK6;Q5SRD1	Isoform of Q5SRD1, Putative mitochondrial import inner membrane translocase subunit Tim23B	FALSE	FALSE		-0.4719	0.00149258	FALSE
CSTF3	Q12996;E9PJ06;E9PLP8;H0YE74	Cleavage stimulation factor subunit 3	FALSE	FALSE		-0.251995	0.00149837	FALSE
RPN1	P04843;B7Z4L4;F8WF32	Dolichyl-diphosphooligosaccharide--protein glycosyltransferase subunit 1	FALSE	FALSE		-0.15137	0.00153223	FALSE
BCL9	O00512	B-cell CLL/lymphoma 9 protein	FALSE	FALSE		-0.287724	0.00153308	FALSE
ATG3	Q9NT62;F8WDI0	Isoform of Q9NT62, Ubiquitin-like-conjugating enzyme ATG3	FALSE	FALSE		-0.432054	0.00155305	FALSE
FDXR	P22570;A0A0A0MSZ4;A0A0A0MT64;A0A0A0MTN9;A0A0A0MTR6;A0A0C4DFN8;A0A0C4DGN7;J3KS64;J3QKZ8;J3QQW7;J3QQX3	Isoform of P22570, NADPH:adrenodoxin oxidoreductase, mitochondrial	FALSE	FALSE		-0.355654	0.00156055	FALSE
CDC7	O00311;B1AMW7	Cell division cycle 7-related protein kinase	FALSE	FALSE		0.3492	0.00156318	FALSE
KTN1	Q86UP2;B7Z6P3;G3V4Y7;G3V5G2;G3V5P0;H0YJP2;H0YJV5;H0YJZ8	Isoform of Q86UP2, Kinectin	FALSE	FALSE		-0.14853	0.00159509	FALSE
NPM3	O75607	Nucleoplasmin-3	FALSE	FALSE		-0.465687	0.00159514	FALSE
DIDO1	Q9BTC0	Death-inducer obliterator 1	FALSE	FALSE		-0.162857	0.00161462	FALSE
TBC1D5	Q92609;C9J3F6;C9JDR8	Isoform of Q92609, TBC1 domain family member 5	FALSE	FALSE		-0.464821	0.00162493	FALSE
EXOC5	O00471;A0A0A0MSI8;F8W9B8	Exocyst complex component 5	FALSE	FALSE		-0.350247	0.0016262	FALSE
ACO1;PDE2A	P21399;F5H3Z7;F5H143;F5H2R8	Cytoplasmic aconitate hydratase	FALSE	FALSE		-0.282868	0.00164309	FALSE
EEF1D	P29692;A0A087X1X7;A0A0J9YXU2;E9PI39;E9PI93;E9PIP5;E9PIZ1;E9PJ84;E9PJD0;E9PJV8;E9PK01;E9PK06;E9PK72;E9PKH7;E9PKK3;E9PL12;E9PL21;E9PL71;E9PLA1;E9PLL8;E9PLS6;E9PLT8;E9PM66;E9PMW7;E9PN56;E9PN71;E9PN91;E9PNC8;E9PNW6;E9PPR1;E9PPY1;E9PQ49;E9PQC9;E9PQR8;E9PQZ1;E9PRL0;E9PRY8;H0YCK7;H0YE58;H0YE72	Elongation factor 1-delta	FALSE	FALSE		0.187675	0.00170633	FALSE
ZPR1	O75312;H7BZM7;H7C0E5;H7C449	Isoform of O75312, Zinc finger protein ZPR1 (Fragment)	FALSE	FALSE		-0.333456	0.00171995	FALSE
MRPL9	Q9BYD2;A0A1W2PPE5;A0A1W2PPK1;A0A1W2PQB6;A0A1W2PRK9;A0A1W2PS92;Q5SZR1	39S ribosomal protein L9, mitochondrial	FALSE	FALSE		-0.361521	0.00172328	FALSE
AKAP9	Q99996;A0A087WX84;A0A0A0MRE9;A0A0A0MRF6;H0Y6Q0;H7BYL6;H7BZV6;Q6PJH3;A0A2R8Y590	A-kinase anchor protein 9	FALSE	FALSE		-0.214057	0.00173603	FALSE
SCAF1	Q9H7N4	Splicing factor, arginine/serine-rich 19	FALSE	FALSE		-0.31295	0.00173753	FALSE
YARS	P54577;A0A0C4DGZ5	Isoform of P54577, Tyrosine--tRNA ligase	FALSE	FALSE		0.164439	0.00176963	FALSE
TRIP13	Q15645;H0YAL2	Isoform of Q15645, Pachytene checkpoint protein 2 homolog (Fragment)	FALSE	FALSE		-0.290077	0.00177815	FALSE
FKBP9;FKBP9P1	O95302;C9J4P8;Q75LS8	Isoform of O95302, Peptidylprolyl isomerase (Fragment)	FALSE	FALSE		-0.278581	0.00183105	FALSE
VARS2	Q5ST30;A0A0A0MTG1;A0A0G2JIA5;A0A0G2JL52;A0A140T8Y0;A0A140TA35;A0A140TA36;A0A140TA40;A0A140TA45;A2ABL6;B4E0K6;B7ZCJ6;B7ZL25	Isoform of Q5ST30, VARS2	FALSE	FALSE		-0.494063	0.00183162	FALSE
UFL1	O94874	E3 UFM1-protein ligase 1	FALSE	FALSE		-0.227611	0.00186264	FALSE
HELZ	P42694;A0A075B6R3;J3KT20;J3QRR8;J3QS41	Isoform of P42694, Probable helicase with zinc finger domain	FALSE	FALSE		-0.257819	0.00189102	FALSE
OSGEP	Q9NPF4;G3V249;G3V445	Isoform of Q9NPF4, Probable tRNA N6-adenosine threonylcarbamoyltransferase (Fragment)	FALSE	FALSE		-0.325831	0.00190918	FALSE
ZMAT2	Q96NC0;R4GMX9;R4GNG8	Isoform of Q96NC0, Zinc finger matrin-type protein 2 (Fragment)	FALSE	FALSE		-0.479316	0.00195889	FALSE
FHL2	Q14192;C9J3S8;F8WDA8;U3KQT4	Four and a half LIM domains protein 2	FALSE	FALSE		-0.347147	0.00197087	FALSE
MRI1	Q9BV20	Methylthioribose-1-phosphate isomerase	FALSE	FALSE		0.356515	0.00197663	FALSE
TXNRD1	Q16881;A0A087WSW9;A0A087WSY9;A0A0B4J225;A0A182DWI3;E2QRB9;E9PIR7;E9PIZ5;E9PJU2;E9PKD3;E9PKI4;E9PLT3;E9PQI3;E9PRI8;F8W809	Isoform of Q16881, Thioredoxin reductase 1, cytoplasmic	FALSE	FALSE		-0.210578	0.00197972	FALSE
RASA1	P20936;E9PGC0	Isoform of P20936, Ras GTPase-activating protein 1	FALSE	FALSE		-0.448414	0.00199075	FALSE
ALCAM	Q13740;F5GXJ9;H7C543	CD166 antigen	FALSE	FALSE		-0.183548	0.00206502	FALSE
LIN28B	Q6ZN17;A0A1B0GTK2;A0A1B0GVD3	Isoform of Q6ZN17, Protein lin-28 homolog B	FALSE	FALSE		0.34294	0.00207166	FALSE
AP1G1	O43747;B3KNW1;B4DGE1;H3BN71;H3BN75;H3BNN2;H3BNR4;H3BR36;H3BRM7;H3BS13;H3BUN9;H3BV30	AP-1 complex subunit gamma-1	FALSE	FALSE		-0.207119	0.00207433	FALSE
STK17B	O94768;C9JZJ1;U3KQF8	Isoform of O94768, Serine/threonine-protein kinase 17B (Fragment)	FALSE	FALSE		-0.492655	0.00213849	FALSE
SSR1	P43307;C9IZQ1;C9J3L8;C9J5W0;C9JBX5;E9PAL7;A0A3B3IRT8	Isoform of P43307, Translocon-associated protein subunit alpha	FALSE	FALSE		-0.331776	0.00216358	FALSE
MRPS18A	Q9NVS2;Q5QPA5	39S ribosomal protein S18a, mitochondrial	FALSE	FALSE		-0.411002	0.0021976	FALSE
HEXIM1	O94992	Protein HEXIM1	FALSE	FALSE		-0.314729	0.00236348	FALSE
CCDC93	Q567U6;F8W9X7;H7C050	Coiled-coil domain-containing protein 93	FALSE	FALSE		-0.339912	0.00237891	FALSE
ACOX3	O15254;D6RJ89	Isoform of O15254, Peroxisomal acyl-coenzyme A oxidase 3 (Fragment)	FALSE	FALSE		-0.392909	0.00242848	FALSE
SERPINB1	P30740	Leukocyte elastase inhibitor	FALSE	FALSE		-0.417253	0.0024739	FALSE
EPHX1	P07099;B1AQP8;B1AQP9	Epoxide hydrolase 1	FALSE	FALSE		-0.337008	0.00248506	FALSE
UNC45A	Q9H3U1;A0A1W2PNX8	Isoform of Q9H3U1, Protein unc-45 homolog A	FALSE	FALSE		-0.205948	0.00251298	FALSE
ATP6V1D	Q9Y5K8;G3V2S6;G3V2V6;G3V341;G3V3T8;G3V559;G3V5S7;H0YJ55;H0YJH8;H0YJS0	Isoform of Q9Y5K8, V-type proton ATPase subunit D	FALSE	FALSE		-0.306419	0.00251469	FALSE
TLN2	Q9Y4G6;A0A1B0GVU7;H0YMT1;H0YN01	Isoform of Q9Y4G6, Talin-2	FALSE	FALSE		-0.237061	0.00258764	FALSE
DIS3	Q9Y2L1;F2Z2C0;G3V1J5	Exosome complex exonuclease RRP44	FALSE	FALSE		-0.192861	0.00266059	FALSE
TOMM20	Q15388	Mitochondrial import receptor subunit TOM20 homolog	FALSE	FALSE		0.467649	0.00266162	FALSE
FBXO28	Q9NVF7;B4E0H5	F-box only protein 28	FALSE	FALSE		-0.49291	0.00273357	FALSE
GTF2B	Q00403;B1APE1;B1APE2	Isoform of Q00403, Transcription initiation factor IIB (Fragment)	FALSE	FALSE		-0.314536	0.00274384	FALSE
NAGA	P17050	Alpha-N-acetylgalactosaminidase	FALSE	FALSE		-0.47904	0.0027717	FALSE
GRN	P28799;K7EKL3;K7EMR1;K7EPL0;K7EQ05;K7EQI0	Granulins	FALSE	FALSE		-0.324053	0.00280651	FALSE
DDRGK1	Q96HY6;A0A0A0MRX2	DDRGK domain-containing protein 1	FALSE	FALSE		-0.370368	0.00282834	FALSE
IFIT5	Q13325	Interferon-induced protein with tetratricopeptide repeats 5	FALSE	FALSE		0.271204	0.0028536	FALSE
MED1	Q15648;J3KSD7;J3QKZ7	Isoform of Q15648, Mediator of RNA polymerase II transcription subunit 1	FALSE	FALSE		-0.201162	0.00287733	FALSE
ZNF22	P17026	Zinc finger protein 22	FALSE	FALSE		0.323074	0.0029046	FALSE
RANBP6	O60518;A0A096LNS2;A0A096LPA6	Isoform of O60518, Ran-binding protein 6	FALSE	FALSE		0.346838	0.00291172	FALSE
CHEK1	O14757;A0A087WT52;E7EPP6;E9PJI4;E9PKQ3;E9PPA5;E9PQW7;J3KN87	Isoform of O14757, Serine/threonine-protein kinase Chk1	FALSE	FALSE		0.289216	0.00295107	FALSE
MRPS26	Q9BYN8	28S ribosomal protein S26, mitochondrial	FALSE	FALSE		-0.402238	0.00298372	FALSE
GOPC	Q9HD26;F5H1Y4	Golgi-associated PDZ and coiled-coil motif-containing protein	FALSE	FALSE		0.325564	0.00299009	FALSE
NENF	Q9UMX5	Neudesin	FALSE	FALSE		-0.490677	0.00299182	FALSE
TMA16	Q96EY4;D6RA57;D6RC31;D6RE67;H0Y9X1	Isoform of Q96EY4, Translation machinery-associated protein 16	FALSE	FALSE		0.334175	0.00301316	FALSE
MYO18A	Q92614;A0A0D9SFK2	Isoform of Q92614, Unconventional myosin-XVIIIa	FALSE	FALSE		-0.380625	0.00301334	FALSE
GCFC2	P16383;C9JII4;H7C335	GC-rich sequence DNA-binding factor 2	FALSE	FALSE		0.348328	0.00311091	FALSE
SQSTM1	Q13501;C9J6J8;C9JRJ8;D6RBF1;E3W990;E7EMC7;E9PFW8	Isoform of Q13501, Sequestosome-1	FALSE	FALSE		0.214324	0.00312329	FALSE
ALDH1L2	Q3SY69;H0YHN9;A0A494C1M4	Isoform of Q3SY69, Mitochondrial 10-formyltetrahydrofolate dehydrogenase (Fragment)	FALSE	FALSE		0.374401	0.00315844	FALSE
NVL	O15381;A0A087WV72;C9J6P7;C9JP83;E7EWK7;E9PGD8;E9PH71;F8WF01	Isoform of O15381, Nuclear valosin-containing protein-like	FALSE	FALSE		-0.175725	0.00316954	FALSE
ACP2	P11117;B7Z7D2;E9PHY0;E9PQY3	Isoform of P11117, Lysosomal acid phosphatase	FALSE	FALSE		-0.354525	0.00317872	FALSE
RPL7A	P62424;Q5T8U2;Q5T8U3	60S ribosomal protein L7a	FALSE	FALSE		0.201818	0.00319832	FALSE
TCP11L1	Q9NUJ3;E9PJ55;E9PMB0;E9PP52;H0YES4;R4GNF5	Isoform of Q9NUJ3, T-complex protein 11-like protein 1	FALSE	FALSE		-0.336291	0.00321594	FALSE
PAXBP1	Q9Y5B6	PAX3- and PAX7-binding protein 1	FALSE	FALSE		-0.223279	0.00322757	FALSE
SUPT16H	Q9Y5B9;G3V2X0;G3V401;G3V5A4	FACT complex subunit SPT16	FALSE	FALSE		-0.145138	0.00323304	FALSE
VPS39	Q96JC1	Vam6/Vps39-like protein	FALSE	FALSE		-0.329408	0.00324835	FALSE
TMEM205	Q6UW68;K7EJQ9;K7ELQ9;K7EM09;K7EMV9;K7EPR0;K7ER05	Isoform of Q6UW68, Transmembrane protein 205	FALSE	FALSE		-0.425835	0.00329109	FALSE
SNX12	Q9UMY4;A0A087X0R6	Isoform of Q9UMY4, Sorting nexin-12	FALSE	FALSE		0.316867	0.00334097	FALSE
FN3KRP	Q9HA64;I3L139;I3L2G3;I3L378;I3L3W5	Isoform of Q9HA64, Ketosamine-3-kinase	FALSE	FALSE		-0.396738	0.00339519	FALSE
CAP2	P40123;A0A087WZ15;A0A087X0J3;B7Z385;E9PDI2;F8WDB9;F8WEW0	Adenylyl cyclase-associated protein 2	FALSE	FALSE		-0.413631	0.003401	FALSE
BCAT2	O15382;B3KSI3;M0QXF9;M0QZ10;M0QZP4;M0R2K7	Branched-chain-amino-acid aminotransferase, mitochondrial	FALSE	FALSE		-0.352853	0.00340972	FALSE
TRIM16;TRIM16L	O95361;Q309B1;B3KP96;K7ENN8;J3QKY5;J3QL38;J3QLP0;J3QR69;K7EL43;H0Y626	Isoform of O95361, Tripartite motif-containing protein 16	FALSE	FALSE		-0.31436	0.00342196	FALSE
ACAP2;ACAP3	Q15057;Q96P50;A0A087X1H5;A0A0U1RQT1;F8WAU0;H7C3K3;H7C3Q8	Arf-GAP with coiled-coil, ANK repeat and PH domain-containing protein 2	FALSE	FALSE		-0.36227	0.00342415	FALSE
MCM3	P25205;J3KQ69;Q7Z6P5;A0A499FHX9	DNA replication licensing factor MCM3	FALSE	FALSE		0.129558	0.00345285	FALSE
BMI1;COMMD3-BMI1	P35226;Q5T8Z2;Q5T8Z4;Q5T8Z6;R4GMX3	COMMD3-BMI1 readthrough	FALSE	FALSE		-0.490829	0.00347432	FALSE
SLC27A4	Q6P1M0	Long-chain fatty acid transport protein 4	FALSE	FALSE		-0.3627	0.00356097	FALSE
GIT1	Q9Y2X7;A0A0C4DGN6;J3QL89;J3QLH1;J3QQI0;J3QRU8;K7EN79	ARF GTPase-activating protein GIT1	FALSE	FALSE		-0.244673	0.00363267	FALSE
MAP1B	P46821;D6RA32;D6RA40;D6RCL2;D6RGJ3	Isoform of P46821, Microtubule-associated protein 1B	FALSE	FALSE		-0.130776	0.00366196	FALSE
CORO1B;FER1L4	Q9BR76;A9Z1Z3;A0A087WW53;F5H0D2;F5H390	Coronin-1B	FALSE	FALSE		-0.401292	0.00383591	FALSE
ARID1A	O14497;A0A087WUV6;A0A1B0GTU5;H0Y488;H0YCU6;H0YEW5	AT-rich interactive domain-containing protein 1A	FALSE	FALSE		-0.170425	0.00386724	FALSE
VPS16	Q9H269;Q5JUA9;Q5JUB0	Isoform of Q9H269, Vacuolar protein sorting-associated protein 16 homolog (Fragment)	FALSE	FALSE		-0.337622	0.00389723	FALSE
DYNC1H1	Q14204;H0YJ21;A0A2R8Y542;A0A2R8Y5T0;A0A2R8Y6H2;A0A2R8Y6I5;A0A2R8Y706;A0A2R8YFZ7;A0A2R8YGC7	Cytoplasmic dynein 1 heavy chain 1	FALSE	FALSE		-0.136473	0.00395211	FALSE
VPS28	Q9UK41;E9PLM9;E9PM90;E9PQR7;E9PR04	Isoform of Q9UK41, Vacuolar protein sorting-associated protein 28 homolog	FALSE	FALSE		-0.338687	0.00395771	FALSE
XRCC1	P18887;F5H8D7;M0QYS5;M0QZ96;M0R0D2;M0R1U8	DNA repair protein XRCC1	FALSE	FALSE		-0.234926	0.00403529	FALSE
BLVRB	P30043;M0QZL1;M0R192;A0A2R8Y7Y9;A0A2R8YEP4	Flavin reductase (NADPH)	FALSE	FALSE		-0.374995	0.00405508	FALSE
PPP5C	P53041;A8MU39;H0YDU8	Isoform of P53041, Serine/threonine-protein phosphatase	FALSE	FALSE		-0.199477	0.00409129	FALSE
CNDP2	Q96KP4;A0A087WVS2;A0A087WYZ1;J3KRD5;J3KRJ8;J3KSS4;J3KSV5;J3QKQ0;J3QKT2;J3QL02;J3QLU1;J3QQN6;J3QR27;J3QRA8;J3QRD0;J3QRH4;J3QRP4	Cytosolic non-specific dipeptidase	FALSE	FALSE		-0.225322	0.00411427	FALSE
SLC25A4	P12235;V9GYG0	ADP/ATP translocase 1	FALSE	FALSE		-0.394934	0.00418549	FALSE
MRPL12	P52815;B4DLN1	39S ribosomal protein L12, mitochondrial	FALSE	FALSE		0.345283	0.00418867	FALSE
PHOX2B	Q99453	Paired mesoderm homeobox protein 2B	FALSE	FALSE		0.451705	0.00423904	FALSE
UBE3C	Q15386	Ubiquitin-protein ligase E3C	FALSE	FALSE		-0.189639	0.00427105	FALSE
CDC42BPA	Q5VT25;A0A0A0MRJ0;A0A0A0MRJ1;H0Y5V1;H0Y6R0;H0Y6V3;H0Y7V8	Isoform of Q5VT25, Serine/threonine-protein kinase MRCK alpha	FALSE	FALSE		-0.228384	0.00434935	FALSE
FKBP12-Exin;FKBP12-Exip2;FKBP1A;FKBP1C	P62942;A0A087WZM5;Q1JUQ5;Q5W0X3;Q1JUQ3;A0A087WTS4;Q5VVH2;A0A087WV48	Isoform of P62942, FK506 binding protein12	FALSE	FALSE		-0.366815	0.00436076	FALSE
AP2A1	O95782	AP-2 complex subunit alpha-1	FALSE	FALSE		-0.206942	0.00446759	FALSE
GSTA4	O15217;Q5JW88	Glutathione S-transferase A4	FALSE	FALSE		-0.39267	0.00449065	FALSE
LLPH	Q9BRT6	Protein LLP homolog	FALSE	FALSE		-0.490948	0.00450229	FALSE
FBL	P22087;M0QXC9;M0QXL5;M0R0P1;M0R1H0;M0R299;M0R2B0;M0R2Q4;M0R2U2	Isoform of P22087, rRNA 2'-O-methyltransferase fibrillarin	FALSE	FALSE		0.193125	0.00458213	FALSE
UHRF1	Q96T88;A0A087WTW0;A0A087WVR3;A0A087WWG9	E3 ubiquitin-protein ligase UHRF1	FALSE	FALSE		-0.144566	0.00459526	FALSE
MAEA	Q7L5Y9;B4DQT1;B4DVN3;D6R8Z3;D6RA86;D6RDW4;D6RE80;D6REW7;D6RIB6;D6RID6;E7ESC7	Isoform of Q7L5Y9, Macrophage erythroblast attacher	FALSE	FALSE		0.345423	0.00463759	FALSE
MED14	O60244;H7C017;H7C3E5	Isoform of O60244, Mediator of RNA polymerase II transcription subunit 14 (Fragment)	FALSE	FALSE		-0.233024	0.00465314	FALSE
INPP4A	Q96PE3;B8ZZB2	Isoform of Q96PE3, Type I inositol 3,4-bisphosphate 4-phosphatase	FALSE	FALSE		-0.482505	0.00468097	FALSE
COPS2	P61201;B4DIH5;H0YKU5;H0YM03;H0YMC2	COP9 signalosome complex subunit 2	FALSE	FALSE		0.186446	0.00469276	FALSE
METAP2	P50579;F8VQZ7;F8VRR3;F8VSC4;F8VY03;F8VZX9;G3V1U3	Isoform of P50579, Methionine aminopeptidase 2	FALSE	FALSE		-0.191131	0.00475672	FALSE
PLK1	P53350;I3L2H5;I3L309	Isoform of P53350, Serine/threonine-protein kinase PLK1 (Fragment)	FALSE	FALSE		0.417511	0.00476214	FALSE
ZNF512	Q96ME7;G3XAG1	Isoform of Q96ME7, Zinc finger protein 512	FALSE	FALSE		-0.157107	0.00480933	FALSE
DNAJC13	O75165;H0Y8Q2;H0YA63;A0A3B3IRM0	DnaJ homolog subfamily C member 13	FALSE	FALSE		-0.16913	0.00482195	FALSE
TSR1	Q2NL82;I3L1Q5;I3L4E8	Isoform of Q2NL82, Pre-rRNA-processing protein TSR1 homolog	FALSE	FALSE		-0.189945	0.00482298	FALSE
HLTF	Q14527;A0A0C4DGA6;H7C5K0	Helicase-like transcription factor	FALSE	FALSE		-0.176702	0.00487984	FALSE
U2AF2	P26368;K7ELP8;K7ENG2	Isoform of P26368, Splicing factor U2AF 65 kDa subunit	FALSE	FALSE		-0.174048	0.0049299	FALSE
TBX2	Q13207;F8WCM9	Isoform of Q13207, T-box transcription factor TBX2	FALSE	FALSE		-0.313783	0.00497037	FALSE
LMAN1	P49257	Protein ERGIC-53	FALSE	FALSE		-0.259296	0.00497481	FALSE
TOR1A	O14656;A0A494BZT7	Torsin-1A	FALSE	FALSE		-0.311163	0.00501007	FALSE
CRKL	P46109	Crk-like protein	FALSE	FALSE		-0.198592	0.00501362	FALSE
DOCK11;DOCK9	Q5JSL3;Q9BZ29;A0A088AWN3;A0A0A0MSY4;A0A0J9YW64;A6NIW2;H0Y3S1;Q5JUD8	Dedicator of cytokinesis protein 11	FALSE	FALSE		0.275428	0.00510779	FALSE
PRRX1;PRRX2	P54821;Q99811;G3V2N3	Isoform of P54821, Paired mesoderm homeobox protein 1	FALSE	FALSE		-0.476145	0.00512642	FALSE
DBH	P09172;Q5T382	Dopamine beta-hydroxylase	FALSE	FALSE		0.471311	0.00514399	FALSE
ENDOD1	O94919	Endonuclease domain-containing 1 protein	FALSE	FALSE		-0.383954	0.005175	FALSE
RHOT1	Q8IXI2;H7BXZ6;J3QLG2;K7EIQ7;K7EP86;A0A494C061	Isoform of Q8IXI2, Mitochondrial Rho GTPase	FALSE	FALSE		-0.321798	0.00517766	FALSE
IDE	P14735;Q5T5N3;A0A3B3ISG5	Insulin-degrading enzyme	FALSE	FALSE		-0.1822	0.00524272	FALSE
ZW10	O43264;F5H3C1	Centromere/kinetochore protein zw10 homolog	FALSE	FALSE		-0.22597	0.00527406	FALSE
ATP2B1	P20020;A0A0U1RQU3;E7ERY9;F8W1V5;H0YHH6	Isoform of P20020, Calcium-transporting ATPase	FALSE	FALSE		-0.220746	0.00539553	FALSE
ZNF195	O14628;A0A087WT67;E9PIT0;E9PIY8;E9PNM0;C9JG37;E9PIN4;E9PLF5;E9PLW9;E9PMX5;E9PPF8;E9PSE6;H0YDV1	Isoform of O14628, Zinc finger protein 195	FALSE	FALSE		-0.456713	0.00539957	FALSE
AGL	P35573;A0A1C7CYW1	Glycogen debranching enzyme	FALSE	FALSE		-0.215635	0.00547639	FALSE
TPRKB	Q9Y3C4	EKC/KEOPS complex subunit TPRKB	FALSE	FALSE		-0.367984	0.0055664	FALSE
PLEC	Q15149;E9PIA2;E9PKG0;E9PMV1;E9PQ28;H0YDN1	Isoform of Q15149, Plectin (Fragment)	FALSE	FALSE		-0.132856	0.00557469	FALSE
MBD3	O95983;A0A087WT34;A0A087WZ12;A0A087X1H1;A0A0A0MTS6;K7EIE8	Isoform of O95983, Methyl-CpG binding domain protein 3, isoform CRA_b	FALSE	FALSE		-0.29126	0.00560967	FALSE
DUT	P33316;A0A0C4DGL3;H0YKC5;H0YKI0;H0YMM5;H0YMP1;H0YNJ9;H0YNW5	Deoxyuridine 5'-triphosphate nucleotidohydrolase, mitochondrial	FALSE	FALSE		0.192046	0.00567164	FALSE
SLBP	Q14493;E7EUV9;F8W8D3;H0YAE8;H7C4H8	Histone RNA hairpin-binding protein	FALSE	FALSE		0.404233	0.00585237	FALSE
UFSP2	Q9NUQ7;D6R9J7;D6RA67;D6RB53;D6RGX2;H0Y9B0;H0YA18	Isoform of Q9NUQ7, Ufm1-specific protease 2	FALSE	FALSE		-0.24773	0.00588421	FALSE
MORC3	Q14149;H0YHQ4;H0YIR5	Isoform of Q14149, MORC family CW-type zinc finger protein 3	FALSE	FALSE		-0.34041	0.00589957	FALSE
C8orf33	Q9H7E9;A0A3B3IRR6;A0A3B3IT54;A0A3B3ITA3	UPF0488 protein C8orf33	FALSE	FALSE		-0.32013	0.00591187	FALSE
GAP43	P17677	Neuromodulin	FALSE	FALSE		0.227542	0.00598037	FALSE
COL6A6	A6NMZ7;H0Y940;H0YA33	Collagen alpha-6(VI) chain	FALSE	FALSE		-0.277155	0.00612543	FALSE
ASF1A	Q9Y294	Histone chaperone ASF1A	FALSE	FALSE		-0.406745	0.00620309	FALSE
RAP1B	P61224;B7ZB78;E7ESV4;F5GX62;F5GZG1;F5H004;F5H6R7;F5H7Y6;F5H823;A6NIZ1	Isoform of P61224, Ras-related protein Rap-1b	FALSE	FALSE		-0.497139	0.0062413	FALSE
GBA	P04062;A0A0G2JLB3;A0A0G2JNZ0;A0A0G2JNZ5	Glucosylceramidase	FALSE	FALSE		-0.284299	0.00635691	FALSE
IDH1	O75874;C9J4N6;C9JJE5;C9JLU6	Isocitrate dehydrogenase [NADP] cytoplasmic	FALSE	FALSE		-0.209111	0.00635778	FALSE
SIRT5	Q9NXA8	NAD-dependent protein deacylase sirtuin-5, mitochondrial	FALSE	FALSE		-0.338387	0.00638602	FALSE
OTULIN	Q96BN8;H0Y8S4;H0Y9T0	Isoform of Q96BN8, Ubiquitin thioesterase otulin (Fragment)	FALSE	FALSE		-0.409156	0.00640688	FALSE
DHX38	Q92620;H3BMS7;H3BQT9;H3BV01;J3KRT1;J3KSA8;J3KTG2	Isoform of Q92620, Pre-mRNA-splicing factor ATP-dependent RNA helicase PRP16	FALSE	FALSE		-0.185567	0.00642545	FALSE
CSNK2A2	P19784;H3BNI9;H3BSA1;H3BV19	Casein kinase II subunit alpha'	FALSE	FALSE		-0.190704	0.00645066	FALSE
ATRN	O75882	Attractin	FALSE	FALSE		-0.450456	0.00660977	FALSE
CHTOP	Q9Y3Y2;A0A087X1B7;Q5T7Y7;X6R700	Chromatin target of PRMT1 protein	FALSE	FALSE		-0.301341	0.0066238	FALSE
HNRNPK	P61978;Q5T6W2;S4R359;S4R457	Heterogeneous nuclear ribonucleoprotein K	FALSE	FALSE		-0.125975	0.00663223	FALSE
BCL2L12	Q9HB09;A0A087WSV0;I6LJZ7;I6LJZ9;I6LK00;M0QZM6;M0R1K0;M0R1Z8	Bcl-2-like protein 12	FALSE	FALSE		0.443792	0.00671959	FALSE
HEBP1	Q9NRV9;F5GWX2;H0YG71;A0A3B3IRV5	Heme-binding protein 1	FALSE	FALSE		-0.455281	0.00673749	FALSE
BPTF	Q12830;A0A0A0MR81;E7ETD6;E9PE19;F5GXF5;F5H176;J3KSK9;J3KSY0;J3QQK4;J3QQQ8;A0A2R8Y7Q1	Isoform of Q12830, Nucleosome-remodeling factor subunit BPTF	FALSE	FALSE		-0.132237	0.00675168	FALSE
BUD23	O43709;B3KR83;E9PCQ7;F2Z3D9;F8VZ18;F8WD67;F8WD87;H7C0G4;H7C170	Isoform of O43709, Probable 18S rRNA (guanine-N(7))-methyltransferase	FALSE	FALSE		0.322968	0.00676707	FALSE
SUGP2	Q8IX01;M0R065;M0R216;M0R2Y3;M0R2Z9;M0R3F6	Isoform of Q8IX01, SURP and G-patch domain-containing protein 2	FALSE	FALSE		-0.143771	0.00677015	FALSE
NT5E	P21589;H0Y3X5;H0Y7R7;Q96B60	5'-nucleotidase	FALSE	FALSE		-0.467111	0.00683192	FALSE
RIOX1	Q9H6W3	Ribosomal oxygenase 1	FALSE	FALSE		-0.292078	0.00686135	FALSE
SMARCC1	Q92922;F8WE13	Isoform of Q92922, SWI/SNF complex subunit SMARCC1	FALSE	FALSE		-0.147972	0.00697153	FALSE
DLD	P09622;A0A1W2PR83;E9PEX6;F2Z2E3;F8WDM5	Dihydrolipoyl dehydrogenase, mitochondrial	FALSE	FALSE		-0.164405	0.00720132	FALSE
EEFSEC	P57772;C9J8T0	Isoform of P57772, Selenocysteine-specific elongation factor	FALSE	FALSE		0.310644	0.00720924	FALSE
PARN	O95453;F5H1Z4;H3BRK1;A0A494BZU6;A0A494BZW7;A0A494C002;A0A494C0K5;A0A494C0P9;A0A494C0Q2;A0A494C0Q6;A0A494C0W0;A0A494C156;A0A494C1G3;A0A494C1K5;A0A494C1N1	Isoform of O95453, Poly(A)-specific ribonuclease PARN	FALSE	FALSE		-0.266296	0.0072815	FALSE
SPAG5	Q96R06;F5GZT2;J3KSV2;J3KTQ0;J3QRV8;K7ELC8;K7ELG0;E9PMD0	Isoform of Q96R06, Sperm-associated antigen 5	FALSE	FALSE		0.213326	0.00730091	FALSE
PSMD5	Q16401;F2Z3J2;Q4VXH0	26S proteasome non-ATPase regulatory subunit 5	FALSE	FALSE		-0.181838	0.00733249	FALSE
BANF1	O75531;E9PJJ8	Barrier-to-autointegration factor	FALSE	FALSE		-0.244878	0.00743848	FALSE
RBM28	Q9NW13;C9JAA9;C9JE21;H7C5G8	Isoform of Q9NW13, RNA-binding protein 28 (Fragment)	FALSE	FALSE		-0.162076	0.00744982	FALSE
GALNT2;GALNT4;POC1B-GALNT4	Q10471;Q8N4A0;F8VUJ3	Polypeptide N-acetylgalactosaminyltransferase	FALSE	FALSE		-0.17379	0.00748305	FALSE
SLC25A13	Q9UJS0;R4GN64	Calcium-binding mitochondrial carrier protein Aralar2	FALSE	FALSE		-0.196042	0.00757921	FALSE
MED16	Q9Y2X0;A0A087WU12;A0A0J9YW49;A0A0J9YXA0;A0A0J9YXE6;A0A0J9YXK9;A0A0J9YXL6;A0A0J9YY02;A0A0J9YYC6;B9TWZ6;B9TX03;B9TX11;K7EKS6;K7EKX2;U3KQ43;U3KQB4	Isoform of Q9Y2X0, Mediator complex subunit MED16 variant MED16_i10 (Fragment)	FALSE	FALSE		-0.261702	0.00758106	FALSE
MYO1B	O43795;A0A0U1RRI3;C9JUP5;C9JYW1;C9K0I9;E7EQD9;E9PDF6;H7C2Y7	Isoform of O43795, Unconventional myosin-Ib	FALSE	FALSE		-0.134416	0.00759444	FALSE
DHODH	Q02127;I3L449;I3NI32;J3QRJ4;J3QRQ3	Dihydroorotate dehydrogenase (quinone), mitochondrial	FALSE	FALSE		-0.301977	0.00760029	FALSE
NFS1	Q9Y697;A2A2M1;F2Z2E7;F8WB23;F8WER8;Q8WV90;H0YGN5;H7C0I5	Cysteine desulfurase, mitochondrial	FALSE	FALSE		-0.305897	0.00766775	FALSE
SCP2	P22307;E9PLD1;H0YCB0;H0YD06;H0YF61	Isoform of P22307, Non-specific lipid-transfer protein	FALSE	FALSE		-0.207753	0.00785812	FALSE
RPA2	P15927;Q5TEJ0;Q5TEJ7	Isoform of P15927, Replication protein A 32 kDa subunit (Fragment)	FALSE	FALSE		-0.288333	0.00786621	FALSE
PSME1	Q06323;H0YKK6;H0YLU2	Isoform of Q06323, Proteasome activator complex subunit 1	FALSE	FALSE		0.216214	0.00790011	FALSE
SSB	P05455;E7ERC4;E9PFL9;E9PGX9	Isoform of P05455, Lupus La protein	FALSE	FALSE		-0.205871	0.00790455	FALSE
SLC1A5	Q15758;M0QX44;M0QXM4	Isoform of Q15758, Amino acid transporter	FALSE	FALSE		0.286971	0.00793232	FALSE
HSPA5	P11021	78 kDa glucose-regulated protein	FALSE	FALSE		-0.127102	0.00795753	FALSE
RAI1	Q7Z5J4;A0A1W2PQJ7;A8MXE8;J3QLL5;J3QR08	Isoform of Q7Z5J4, Retinoic acid-induced protein 1	FALSE	FALSE		-0.168927	0.00801336	FALSE
GNB2	P62879;C9JIS1;C9JXA5;C9JZN1;E7EP32	Guanine nucleotide-binding protein G(I)/G(S)/G(T) subunit beta-2	FALSE	FALSE		-0.390992	0.00803585	FALSE
SGSH	P51688;I3L2I6;I3L2L4;I3L3T3;I3L4B7;I3NI22	Isoform of P51688, N-sulphoglucosamine sulphohydrolase (Fragment)	FALSE	FALSE		-0.389574	0.00805857	FALSE
FASTKD3	Q14CZ7;D6RAR6	FAST kinase domain-containing protein 3, mitochondrial	FALSE	FALSE		0.409119	0.00808406	FALSE
DDAH1	O94760;B4DYP1	Isoform of O94760, N(G),N(G)-dimethylarginine dimethylaminohydrolase 1	FALSE	FALSE		-0.230162	0.00811683	FALSE
PPIB	P23284	Peptidyl-prolyl cis-trans isomerase B	FALSE	FALSE		-0.180695	0.00812679	FALSE
KIF5B	P33176	Kinesin-1 heavy chain	FALSE	FALSE		-0.122637	0.00816103	FALSE
MAP1A	P78559;E9PGC8	Isoform of P78559, Microtubule-associated protein 1A	FALSE	FALSE		-0.144799	0.00818605	FALSE
MYO1C	O00159;F5H6E2;I3L501	Isoform of O00159, Unconventional myosin-Ic	FALSE	FALSE		-0.222768	0.00820295	FALSE
G3BP2	Q9UN86;D6R9A4;D6R9X5;D6RAC7;D6RB17;D6RBM9;D6RBR0;D6RBW8;D6RE13;D6REX8;D6RGJ4	Isoform of Q9UN86, Ras GTPase-activating protein-binding protein 2 (Fragment)	FALSE	FALSE		0.180451	0.008211	FALSE
RBBP6	Q7Z6E9;A0A087WY32;H3BSK8;H3BUN0;I3L3Y2;A0A2R8Y880	E3 ubiquitin-protein ligase RBBP6	FALSE	FALSE		-0.195394	0.00824639	FALSE
CBLB	Q13191;C9JRB3;C9JU85;A0A2R8Y582;A0A2R8Y5E1;A0A2R8Y7I2;A0A2R8Y875;A0A2R8Y8D8;A0A2R8YDW4;A0A2R8YFD4;C9K048;H0Y3L9	E3 ubiquitin-protein ligase CBL-B	FALSE	FALSE		-0.316572	0.00825819	FALSE
INA	Q16352	Alpha-internexin	FALSE	FALSE		0.245651	0.00833247	FALSE
CDS2	O95674	Phosphatidate cytidylyltransferase 2	FALSE	FALSE		-0.452933	0.00840891	FALSE
WARS	P23381;G3V227;G3V277;G3V2C0;G3V2F2;G3V2Y7;G3V313;G3V339;G3V3H8;G3V3P2;G3V3R3;G3V3S7;G3V3X0;G3V3Y5;G3V423;G3V456;G3V4A3;G3V4C7;G3V4N0;G3V4N8;G3V4Q0;G3V4S4;G3V5H5;G3V5U1;G3V5W1;H0YJP3;P78534	Isoform of P23381, Tryptophan--tRNA ligase, cytoplasmic	FALSE	FALSE		-0.16058	0.0084149	FALSE
VDAC2	P45880;A0A0A0MR02;A2A3S1;Q5JSD1;Q5JSD2	Isoform of P45880, Voltage-dependent anion-selective channel protein 2 (Fragment)	FALSE	FALSE		-0.198058	0.00845691	FALSE
GFPT1;GFPT2	O94808;Q06210;E5RJP4	Glutamine--fructose-6-phosphate aminotransferase [isomerizing] 1	FALSE	FALSE		0.163132	0.00853858	FALSE
MAVS	Q7Z434	Mitochondrial antiviral-signaling protein	FALSE	FALSE		-0.292616	0.00855007	FALSE
FGFR1OP	O95684;A0A087WV25	FGFR1 oncogene partner	FALSE	FALSE		-0.315196	0.00868292	FALSE
TOM1L2	Q6ZVM7;B7Z2U2;F5H3S6;K7ENB0	Isoform of Q6ZVM7, TOM1-like protein 2	FALSE	FALSE		-0.362049	0.00873078	FALSE
XRCC4	Q13426	DNA repair protein XRCC4	FALSE	FALSE		0.261279	0.00876213	FALSE
PTPN12	Q05209;H0YB59;H0YC15;H3BM04	Isoform of Q05209, Tyrosine-protein phosphatase (Fragment)	FALSE	FALSE		-0.243625	0.00881852	FALSE
ZMYM3	Q14202;A6NC58;A6NHB5;A6NHN7;A6NL54	Isoform of Q14202, Zinc finger MYM-type protein 3	FALSE	FALSE		-0.163177	0.0088793	FALSE
SH3GL1;SH3GL2	Q99961;Q99962;M0QYE0;M0R0I3;M0R2K6	Endophilin-A1	FALSE	FALSE		-0.259074	0.0088797	FALSE
MPG	P29372;A2IDA3	DNA-3-methyladenine glycosylase	FALSE	FALSE		-0.406531	0.00891191	FALSE
DUS1L	Q6P1R4;H0YGW8;J3QKP9;J3QLE4;J3QQL9;J3QQZ0	Isoform of Q6P1R4, tRNA-dihydrouridine(16/17) synthase [NAD(P)(+)]-like (Fragment)	FALSE	FALSE		-0.409361	0.00898328	FALSE
RFX1;RFX2	P22670;K7EQA0	Isoform of P48378, DNA-binding protein RFX2 (Fragment)	FALSE	FALSE		-0.31431	0.00903681	FALSE
GPD1L	Q8N335;C9JFA7;C9JM46;C9K0P5	Glycerol-3-phosphate dehydrogenase 1-like protein	FALSE	FALSE		0.39501	0.00904043	FALSE
ABCB6	Q9NP58	ATP-binding cassette sub-family B member 6, mitochondrial	FALSE	FALSE		-0.292144	0.00905542	FALSE
ACAD11	Q709F0;D6RDI8;F8WEV0;H0Y9C6	Acyl-CoA dehydrogenase family member 11	FALSE	FALSE		-0.49552	0.00910613	FALSE
USO1	O60763	General vesicular transport factor p115	FALSE	FALSE		-0.15545	0.00911599	FALSE
GPAA1	O43292;E9PLG8;E9PLV6;E9PM11;E9PM94;E9PPZ9;E9PQ31	Glycosylphosphatidylinositol anchor attachment 1 protein	FALSE	FALSE		-0.358793	0.00915443	FALSE
ALDH1A3;ALDH1B1	P30837;P47895;H0YKF9	Aldehyde dehydrogenase X, mitochondrial	FALSE	FALSE		0.287225	0.00940628	FALSE
TGFBRAP1	Q8WUH2	Transforming growth factor-beta receptor-associated protein 1	FALSE	FALSE		-0.408105	0.00945329	FALSE
NCOR2	Q9Y618;C9J0Q5;C9J330;C9J7T7;C9JE98;C9JQE8;H0YGK8;H7C0P3;H7C184;H7C1J7;H7C1Y3;A0A384DVL6	Isoform of Q9Y618, Nuclear receptor corepressor 2	FALSE	FALSE		-0.17439	0.00948518	FALSE
TYMS	P04818	Thymidylate synthase	FALSE	FALSE		0.279521	0.00949917	FALSE
EARS2	Q5JPH6;H3BTB7	Isoform of Q5JPH6, Probable glutamate--tRNA ligase, mitochondrial	FALSE	FALSE		0.247473	0.00950277	FALSE
BAG2	O95816	BAG family molecular chaperone regulator 2	FALSE	FALSE		0.331722	0.00953668	FALSE
PLRG1	O43660;B7Z982;D6RA26;H0YA24;H0YAA2	Isoform of O43660, Pleiotropic regulator 1	FALSE	FALSE		-0.161427	0.00954014	FALSE
SNX5	Q9Y5X3;A0A087WUY5;Q5QPE4;Q5QPE5;U3KQL0;U3KQP5	Isoform of Q9Y5X3, Sorting nexin 5 isoform 2	FALSE	FALSE		0.251094	0.00973925	FALSE
TSTA3	Q13630;A0A0J9YX13;E9PKL9;E9PLH9;E9PP14;E9PP60;H0YCP7;H0YE90	GDP-L-fucose synthase	FALSE	FALSE		-0.304858	0.00976438	FALSE
CLTA	P09496;C9J8P9;F8WF69	Clathrin light chain A	FALSE	FALSE		0.258177	0.00986764	FALSE
BCKDHB	P21953	2-oxoisovalerate dehydrogenase subunit beta, mitochondrial	FALSE	FALSE		-0.467066	0.00988482	FALSE
UBXN6	Q9BZV1;K7EJ02;K7EP32	Isoform of Q9BZV1, UBX domain-containing protein 6 (Fragment)	FALSE	FALSE		-0.391969	0.00993636	FALSE
TP53	P04637;A0A087WT22;A0A087WXZ1;A0A087WZU8;A0A087X1Q1;A0A0U1RQC9;E7EMR6;E7EQX7;E7ESS1;E9PCY9;E9PFT5;J3KP33;S4R334	Cellular tumor antigen p53	FALSE	FALSE		-0.254106	0.00995767	FALSE
SOGA3	Q5TF21;E9PJP2;H3BRB8	Isoform of Q5TF21, Protein SOGA3	FALSE	FALSE		0.330831	0.0100526	FALSE
ALDH1A1;ALDH2	P05091;Q5SYQ7;Q5SYQ8;Q5SYQ9;S4R3S4;F8VP50	Aldehyde dehydrogenase, mitochondrial	FALSE	FALSE		-0.275846	0.0101418	FALSE
MEPCE	Q7L2J0	7SK snRNA methylphosphate capping enzyme	FALSE	FALSE		-0.30941	0.0102894	FALSE
AS3MT	Q9HBK9;A0A087WVD4	Arsenite methyltransferase	FALSE	FALSE		0.259187	0.010306	FALSE
EIF4A3	P38919;I3L3H2	Eukaryotic initiation factor 4A-III	FALSE	FALSE		-0.147788	0.0103953	FALSE
VPS51	Q9UID3;A0A1W2PQZ2;E9PJ36;E9PKE5;E9PKX7;E9PMB6;E9PQD5;E9PQN6;E9PRV0;H0YCB7;H0YEE1	Isoform of Q9UID3, Vacuolar protein sorting-associated protein 51 homolog	FALSE	FALSE		-0.356997	0.0104331	FALSE
COG5	Q9UP83;U3KQU7	Conserved oligomeric Golgi complex subunit 5	FALSE	FALSE		-0.421945	0.0107875	FALSE
B3GAT2;B3GAT3	O94766;Q9NPZ5;E9PNA1;G3V150;A0A087WXU9	Galactosylgalactosylxylosylprotein 3-beta-glucuronosyltransferase 2	FALSE	FALSE		-0.298895	0.0109196	FALSE
GLB1	P16278;C9J4G9;C9J539;C9JF15;C9JWX1;E7EQ29;F8WF40	Beta-galactosidase	FALSE	FALSE		-0.354982	0.0109428	FALSE
MTDH	Q86UE4;E5RJU9;H0YB56;H0YBE0;H0YBJ8	Isoform of Q86UE4, Protein LYRIC	FALSE	FALSE		-0.163238	0.0110412	FALSE
MAP2K3	P46734;E9PMA8;E9PRZ0;J3KRV4;J3QL77;J3QR49;X6RB39	Dual specificity mitogen-activated protein kinase kinase 3	FALSE	FALSE		-0.350444	0.0110743	FALSE
ALG5	Q9Y673	Dolichyl-phosphate beta-glucosyltransferase	FALSE	FALSE		-0.275923	0.0110818	FALSE
SUZ12	Q15022;J3QQW9	Isoform of Q15022, Polycomb protein SUZ12	FALSE	FALSE		-0.19991	0.0111676	FALSE
SNX3	O60493	Sorting nexin-3	FALSE	FALSE		0.2881	0.011184	FALSE
NT5DC2	Q9H857;C9J036;H7C4G8;H7C519	5'-nucleotidase domain-containing protein 2	FALSE	FALSE		-0.269327	0.0112844	FALSE
HMCES	Q96FZ2;D6R9T3;D6RAI0;D6RAZ3;D6RGK7;E7EMP6	Embryonic stem cell-specific 5-hydroxymethylcytosine-binding protein	FALSE	FALSE		-0.360162	0.011397	FALSE
STAT1	P42224;D2KFR9;E7ENM1;E7EPD2;E9PH66;H7BZ88;H7BZB5;J3KPM9	Isoform of P42224, Signal transducer and activator of transcription	FALSE	FALSE		0.189408	0.0114546	FALSE
DOCK1	Q14185;A0A096LNH6	Dedicator of cytokinesis protein 1	FALSE	FALSE		-0.233057	0.0114733	FALSE
PGM2	Q96G03;E7ENQ8;E9PD70;H0Y921	Isoform of Q96G03, Phosphoglucomutase-2	FALSE	FALSE		-0.17495	0.0114792	FALSE
BAP18;C17orf49;RNASEK-C17orf49	Q8IXM2;F8W038;F8W1H0;H0YIS7	Chromatin complexes subunit BAP18	FALSE	FALSE		-0.285407	0.0115034	FALSE
NUDCD1	Q96RS6;E5RGX7	Isoform of Q96RS6, NudC domain-containing protein 1	FALSE	FALSE		-0.167999	0.0115208	FALSE
PSMD3	O43242;F5H8K4;H0YGV8	26S proteasome non-ATPase regulatory subunit 3	FALSE	FALSE		-0.144013	0.0115453	FALSE
KPNA2	P52292;J3KS65;J3QL07;J3QLL0	Importin subunit alpha-1	FALSE	FALSE		0.149239	0.011725	FALSE
CASP2	P42575;A0A087WYM1;C9JRR9	Caspase-2	FALSE	FALSE		0.23748	0.0117546	FALSE
PGD	P52209;K7ELN9;K7EM49;K7EMN2;K7EPF6	6-phosphogluconate dehydrogenase, decarboxylating	FALSE	FALSE		-0.134659	0.0118147	FALSE
HNRNPLL;HNRPLL	Q8WVV9;B7WPG3;C9IYN3;C9JJZ7;D6W592;H7BXH8;H7C464	Heterogeneous nuclear ribonucleoprotein L-like	FALSE	FALSE		-0.142342	0.0118783	FALSE
WFS1	O76024;H0Y9G5	Isoform of O76024, Wolframin (Fragment)	FALSE	FALSE		-0.372378	0.0119074	FALSE
DHX8	Q14562;F5H658;K7END7;K7EQH7	ATP-dependent RNA helicase DHX8	FALSE	FALSE		-0.160649	0.011917	FALSE
AHCY	P23526	Adenosylhomocysteinase	FALSE	FALSE		-0.143456	0.0119794	FALSE
RNF7	Q9UBF6;F8WEU8	Isoform of Q9UBF6, RING-box protein 2	FALSE	FALSE		-0.401944	0.0121583	FALSE
MRPL2	Q5T653;C9IY40;C9JZG7;C9JZW2	39S ribosomal protein L2, mitochondrial	FALSE	FALSE		-0.266006	0.0121727	FALSE
FLVCR1	Q9Y5Y0;H7C3Z2	Feline leukemia virus subgroup C receptor-related protein 1	FALSE	FALSE		-0.491934	0.0122098	FALSE
NIT1	Q86X76	Nitrilase homolog 1	FALSE	FALSE		-0.459975	0.0123131	FALSE
DDX1	Q92499;A0A087X2G1;F1T0B3	ATP-dependent RNA helicase DDX1	FALSE	FALSE		-0.117239	0.0126113	FALSE
RPS23	P62266;D6R9I7;D6RD47;D6RDJ2;D6RIX0	40S ribosomal protein S23	FALSE	FALSE		0.352055	0.012653	FALSE
STX12	Q86Y82;B1AJQ6	Isoform of Q86Y82, Syntaxin-12 (Fragment)	FALSE	FALSE		-0.36797	0.0127145	FALSE
ZBTB1	Q9Y2K1;G3V2I8;G3V3N0;G3V447	Isoform of Q9Y2K1, Zinc finger and BTB domain-containing protein 1 (Fragment)	FALSE	FALSE		0.347698	0.0127161	FALSE
UBE2C	O00762;A0A087WVK1;A0A0A0MSE8;K4DI81	Isoform of O00762, Ubiquitin-conjugating enzyme E2 C	FALSE	FALSE		0.27273	0.0127518	FALSE
PRPF8	Q6P2Q9;I3L0J9;I3L1T8;I3L3Z8	Isoform of Q6P2Q9, Pre-mRNA-processing-splicing factor 8 (Fragment)	FALSE	FALSE		-0.111751	0.012904	FALSE
EEF1G	P26641	Elongation factor 1-gamma	FALSE	FALSE		0.136402	0.0129551	FALSE
DOCK5	Q9H7D0;H0Y7N4	Dedicator of cytokinesis protein 5	FALSE	FALSE		-0.379897	0.0129722	FALSE
RNF114	Q9Y508;A0A096LNN8;A0A096LNT1;A0A096LNV3;A0A096LP02;A0A096LPF9	E3 ubiquitin-protein ligase RNF114	FALSE	FALSE		0.26036	0.013013	FALSE
MYO6	Q9UM54;A0A0A0MRM8;A0A0D9SGC1;E7EW20;Q5JVM0;A0A590UJ40;A0A590UJ75;A0A590UJW9;A0A590UJY4;A0A590UK22;A0A590UK71;A0A590UK86;A0A590UKB0	Isoform of Q9UM54, Unconventional myosin-VI	FALSE	FALSE		-0.262458	0.0130557	FALSE
UBAP1	Q9NZ09;A0A0D9SG79	Isoform of Q9NZ09, Ubiquitin-associated protein 1 (Fragment)	FALSE	FALSE		-0.388294	0.0130589	FALSE
CHERP	Q8IWX8;J3QK89	Calcium homeostasis endoplasmic reticulum protein	FALSE	FALSE		-0.158145	0.0133424	FALSE
RET	P07949;A0A1W2PPN7;A0A1W2PSA1;C9JYL6;Q9BTX6	Isoform of P07949, Proto-oncogene tyrosine-protein kinase receptor Ret	FALSE	FALSE		-0.378244	0.0134086	FALSE
UGGT1	Q9NYU2;H7BZG0	Isoform of Q9NYU2, UDP-glucose:glycoprotein glucosyltransferase 1 (Fragment)	FALSE	FALSE		-0.125309	0.0134517	FALSE
SCFD1	Q8WVM8;G3V2M8;G3V363;G3V3K9;G3V4I1;G3V5E2;G3V5F3;H0YIZ7;H0YJS6;H0YJY1;J3KNG4	Isoform of Q8WVM8, Sec1 family domain-containing protein 1	FALSE	FALSE		-0.184887	0.0136217	FALSE
APLP2	Q06481;E9PQS3;E9PSC7	Amyloid-like protein 2	FALSE	FALSE		0.284307	0.0136526	FALSE
AP3D1	O14617;A0A087WYN6;A0A2R8Y4J3	AP-3 complex subunit delta-1	FALSE	FALSE		-0.259046	0.013661	FALSE
DDI2	Q5TDH0;H0YI90;H0YII4	Isoform of Q5TDH0, Protein DDI1 homolog 2 (Fragment)	FALSE	FALSE		-0.302703	0.0136952	FALSE
NAGK	Q9UJ70;C9JEV6;E9PPU6;H0YC94;H0YE82;H0YEB7;H0YF44;H7C1L7;H7C286;H7C3G9	Isoform of Q9UJ70, N-acetyl-D-glucosamine kinase	FALSE	FALSE		-0.327599	0.013751	FALSE
TP53BP1	Q12888;A6NNK5;C9JXV0;H7BZY0;H7C151;H7C3N7;H7C495;M0R142	Isoform of Q12888, TP53-binding protein 1	FALSE	FALSE		-0.121003	0.0138851	FALSE
CCZ1;CCZ1B	P86790;P86791;F8WD66	Isoform of P86790, Vacuolar fusion protein CCZ1 homolog	FALSE	FALSE		0.355295	0.0138861	FALSE
OGT	O15294;C9JZL3	Isoform of O15294, UDP-N-acetylglucosamine--peptide N-acetylglucosaminyltransferase 110 kDa subunit (Fragment)	FALSE	FALSE		-0.148001	0.0140181	FALSE
EIF4ENIF1	Q9NRA8;B0QYZ7;B1AKL4;B1AKL5;B1AKL6	Eukaryotic translation initiation factor 4E transporter	FALSE	FALSE		-0.273873	0.0141462	FALSE
KPNB1	Q14974;J3KS06;J3KTM9;J3QKQ5;J3QR48;J3QRG4	Importin subunit beta-1	FALSE	FALSE		-0.118374	0.0143381	FALSE
IAH1	Q2TAA2;C9J5J2;C9JDY4;C9JE02;F8WF34;H7C5G1	Isoamyl acetate-hydrolyzing esterase 1 homolog	FALSE	FALSE		-0.307	0.0144349	FALSE
EIF1;EIF1B	O60739;P41567;K7EM18;K7EQP2	Eukaryotic translation initiation factor 1	FALSE	FALSE		-0.291291	0.0145621	FALSE
PTGFRN	Q9P2B2	Prostaglandin F2 receptor negative regulator	FALSE	FALSE		-0.451734	0.0145652	FALSE
SNCA;SNCB	P37840;Q16143;D6RA31;E7EPV7;H6UYS7	Alpha-synuclein	FALSE	FALSE		-0.44073	0.0145867	FALSE
DDA1	Q9BW61	DET1- and DDB1-associated protein 1	FALSE	FALSE		0.431999	0.0146339	FALSE
TTF2	Q9UNY4;X6RI15	Isoform of Q9UNY4, Transcription termination factor 2 (Fragment)	FALSE	FALSE		0.223364	0.014699	FALSE
HIST2H3PS2	Q5TEC6;A0A590UJL8	Histone H3	FALSE	FALSE		-0.443155	0.0148227	FALSE
OSBPL5	Q9H0X9;E9PIJ6;E9PJE6;E9PLN3;E9PNH0;E9PPQ2;E9PQB4;E9PRA9;H0YCD7	Isoform of Q9H0X9, Oxysterol-binding protein (Fragment)	FALSE	FALSE		-0.392049	0.0148972	FALSE
HADHB	P55084;B5MD38;C9JE81;C9JEY0;C9K0M0;F5GZQ3	Isoform of P55084, Trifunctional enzyme subunit beta, mitochondrial	FALSE	FALSE		-0.131809	0.0152165	FALSE
GINS4	Q9BRT9;E5RFF9;E5RH56	DNA replication complex GINS protein SLD5	FALSE	FALSE		-0.320777	0.0152238	FALSE
CENPB	P07199	Major centromere autoantigen B	FALSE	FALSE		-0.328616	0.015319	FALSE
ECT2	Q9H8V3;C9J0L6;C9J1C4;C9JDB4;C9JDV9;C9JTI2;H7C103;H7C3G1	Isoform of Q9H8V3, Protein ECT2 (Fragment)	FALSE	FALSE		-0.416469	0.0154419	FALSE
SHMT2	P34897;G3V241;G3V2D2;G3V2E4;G3V2W0;G3V2Y1;G3V2Y4;G3V3C6;G3V3Y8;G3V4T0;G3V4W5;G3V4X0;G3V540;G3V5L0;H0YIZ0	Isoform of P34897, Serine hydroxymethyltransferase, mitochondrial	FALSE	FALSE		-0.128857	0.0154923	FALSE
SELENOF	O60613;A0A087WXL0;A0A087X1G7;A0A0J9YX89;A8MZD0;A0A3B3IT39	Isoform of O60613, Selenoprotein F	FALSE	FALSE		-0.41943	0.0154936	FALSE
URGCP	Q8TCY9;C9J0W2;C9JKA8;F8WCC3	Isoform of Q8TCY9, Up-regulator of cell proliferation (Fragment)	FALSE	FALSE		-0.468987	0.0155612	FALSE
SENP1	Q9P0U3;F8VRZ8;F8W0I8	Isoform of Q9P0U3, Sentrin-specific protease 1	FALSE	FALSE		-0.27857	0.0155712	FALSE
PDCD6	O75340;A0A024QZ42;A0A087WZ38;H0Y9X3	Isoform of O75340, HCG1985580, isoform CRA_c	FALSE	FALSE		-0.293193	0.0156195	FALSE
KARS	Q15046;H3BPV7;H3BRC9;H3BVA8;J3KRL2	Isoform of Q15046, Lysine--tRNA ligase	FALSE	FALSE		-0.139692	0.0156469	FALSE
PDHA1;PDHA2	P08559;P29803;Q5JPT9;Q5JPU0;Q5JPU1;Q5JPU2;Q5JPU3	Isoform of P08559, Pyruvate dehydrogenase E1 component subunit alpha, somatic form, mitochondrial	FALSE	FALSE		-0.156275	0.0156763	FALSE
SNRNP27	Q8WVK2;B8ZZ98	Isoform of Q8WVK2, U4/U6.U5 small nuclear ribonucleoprotein 27 kDa protein	FALSE	FALSE		-0.370229	0.0157227	FALSE
IMPDH1	P20839;C9J029;C9J381;C9K0R9;H7C511;H7C5T1;A0A3B3IRL5	Inosine-5'-monophosphate dehydrogenase 1	FALSE	FALSE		0.14975	0.0158392	FALSE
SEPHS1	P49903;Q5T5U6;Q5T5U7	Isoform of P49903, Selenide, water dikinase 1 (Fragment)	FALSE	FALSE		-0.199838	0.0159508	FALSE
GRSF1	Q12849;F5H5I6;H0Y8R1;H0YAK1;H0YAM1	G-rich sequence factor 1	FALSE	FALSE		0.147144	0.0159807	FALSE
CHD8	Q9HCK8;G3V2T9;H0YJA4;H0YJG4;A0A2R8Y4P3;A0A2R8Y808;A0A2R8Y840;A0A2R8YFI9;A0A2R8YFT4	Chromodomain-helicase-DNA-binding protein 8	FALSE	FALSE		-0.201579	0.0160107	FALSE
HNRNPA3	P51991;H7C1J8	Heterogeneous nuclear ribonucleoprotein A3	FALSE	FALSE		-0.136588	0.0160342	FALSE
CTTN	Q14247;H0YCD9;H0YEV2	Isoform of Q14247, Src substrate cortactin (Fragment)	FALSE	FALSE		-0.156484	0.0161667	FALSE
YTHDF2	Q9Y5A9;S4R3J8;S4R3V3	Isoform of Q9Y5A9, YTH domain-containing family protein 2 (Fragment)	FALSE	FALSE		-0.35571	0.0161811	FALSE
SUCLA2	Q9P2R7;A0A0U1RQF8;A0A0U1RQL1;A0A0U1RQU7;A0A0U1RRI1;Q5T9Q5;Q5T9Q8;A0A2R8Y5P4;A0A2R8Y5P6;A0A2R8Y6E6;A0A2R8Y6Y7;A0A2R8YDQ9	Isoform of Q9P2R7, Succinate--CoA ligase [ADP-forming] subunit beta, mitochondrial	FALSE	FALSE		-0.215948	0.0161969	FALSE
MCM7	P33993;C9J8M6	DNA replication licensing factor MCM7	FALSE	FALSE		0.119303	0.016259	FALSE
BCKDHA	P12694;F5GXU9;H0YH31;F5H5P2	2-oxoisovalerate dehydrogenase subunit alpha, mitochondrial	FALSE	FALSE		-0.22201	0.0162687	FALSE
TMEM41B	Q5BJD5;E9PJ42	Isoform of Q5BJD5, Transmembrane protein 41B	FALSE	FALSE		-0.49547	0.0164005	FALSE
FNDC3B	Q53EP0;C9JKH7	Fibronectin type III domain-containing protein 3B	FALSE	FALSE		-0.2723	0.0164393	FALSE
PLXNA2	O75051	Plexin-A2	FALSE	FALSE		-0.267132	0.0165747	FALSE
GNAI3	P08754	Guanine nucleotide-binding protein G(k) subunit alpha	FALSE	FALSE		0.302008	0.0167134	FALSE
AKAP8	O43823;M0QYL4	A-kinase anchor protein 8	FALSE	FALSE		-0.332365	0.0168432	FALSE
MCCC1	Q96RQ3;E9PG35;E9PHF7;F5GYT8;F8WDI3;G5E9X5	Isoform of Q96RQ3, Methylcrotonoyl-CoA carboxylase subunit alpha, mitochondrial	FALSE	FALSE		-0.191001	0.0168448	FALSE
PPM1F	P49593;A8MX49;B5MCT7;C9J2F3;C9JL74	Isoform of P49593, Protein phosphatase 1F	FALSE	FALSE		-0.255254	0.0168946	FALSE
PTK7	Q13308;C9J9E8;C9JQR6;F8WDG7;H0Y8F1;H7C5L0;Q86X91	Inactive tyrosine-protein kinase 7	FALSE	FALSE		-0.126166	0.0169908	FALSE
CYB5R1	Q9UHQ9;H7C0R7	Isoform of Q9UHQ9, NADH-cytochrome b5 reductase 1 (Fragment)	FALSE	FALSE		-0.285167	0.0171293	FALSE
NADK2	Q4G0N4;A0A0C4DGV3;B7Z8V7;D6RHI4;H0Y9H7	Isoform of Q4G0N4, NAD kinase 2, mitochondrial	FALSE	FALSE		-0.319792	0.0171751	FALSE
RPL10	A0A087WV22;F8W7C6	Isoform of P27635, 60S ribosomal protein L10	FALSE	FALSE		-0.358962	0.0172779	FALSE
WDFY1	Q8IWB7;C9JJ54;A0A494C0A6	Isoform of Q8IWB7, WD repeat and FYVE domain-containing protein 1 (Fragment)	FALSE	FALSE		-0.226854	0.0173088	FALSE
PYCR3	Q53H96;A0A0A0MQS1;B5MD87;F8WEI0	Isoform of Q53H96, Pyrroline-5-carboxylate reductase	FALSE	FALSE		-0.333386	0.0173281	FALSE
TTK	P33981;D6REX1;D6RF82;D6RFY1;D6RIC6	Dual specificity protein kinase TTK	FALSE	FALSE		0.191068	0.0174207	FALSE
ANXA6	P08133;E5RFF0;E5RI05;E5RIU8;E5RJF5;E5RJR0;E5RK63;E5RK69;E7EMC6;H0YC77	Annexin A6	FALSE	FALSE		-0.119295	0.0174298	FALSE
NOP2	P46087;F5GWB7;F5GYR3;F5H359;F5H5X6;F5H709;F5H8G6	Isoform of P46087, Probable 28S rRNA (cytosine(4447)-C(5))-methyltransferase	FALSE	FALSE		-0.14491	0.0174917	FALSE
CISD1	Q9NZ45	CDGSH iron-sulfur domain-containing protein 1	FALSE	FALSE		0.354189	0.0175185	FALSE
RPA1	P27694;I3L2M5;I3L4R8;I3L524	Isoform of P27694, Replication protein A 70 kDa DNA-binding subunit (Fragment)	FALSE	FALSE		-0.131227	0.0175828	FALSE
KDM1A	O60341;R4GMP9;R4GMQ1	Isoform of O60341, Lysine-specific histone demethylase 1A (Fragment)	FALSE	FALSE		-0.1137	0.0175933	FALSE
CDCA8	Q53HL2	Borealin	FALSE	FALSE		0.295321	0.0176209	FALSE
MYL6B	P14649;F8W1I5	Isoform of P14649, Myosin light chain 6B	FALSE	FALSE		-0.449679	0.0176459	FALSE
SFXN3	Q9BWM7;A0A1P0AYU5;S4R3N9	Isoform of Q9BWM7, Sideroflexin	FALSE	FALSE		-0.253073	0.0177219	FALSE
LPGAT1	Q92604	Acyl-CoA:lysophosphatidylglycerol acyltransferase 1	FALSE	FALSE		-0.308923	0.0178333	FALSE
COL6A2	P12110;C9JH44;H7C0M5	Collagen alpha-2(VI) chain	FALSE	FALSE		0.298569	0.0178381	FALSE
WWP2	O00308;H3BS79	Isoform of O00308, NEDD4-like E3 ubiquitin-protein ligase WWP2	FALSE	FALSE		0.455767	0.0178924	FALSE
HEL-248;HEXB	P07686;D6REQ8;H0Y9B6;H0Y9M3;H0YA83;Q5URX0	Beta-hexosaminidase subunit beta	FALSE	FALSE		0.299203	0.0179496	FALSE
NIPSNAP2	O75323;C9J7B1;C9K068;F8WBI5;H7C333	Isoform of O75323, Protein NipSnap homolog 2	FALSE	FALSE		-0.253387	0.018112	FALSE
MED6	O75586;A0A087WYL7;G3V4A5	Isoform of O75586, Mediator of RNA polymerase II transcription subunit 6	FALSE	FALSE		-0.479917	0.0182444	FALSE
SMARCB1	Q12824;A0A0G2JSE9;A0A0U1RQQ2;A0A0U1RRB8;B5MCL5;C9JTA6;G5E975;A0A0G2JRV3;A0A2R8Y5N5;A0A2R8YDN6;A0A2R8YEE8	Isoform of Q12824, SWI/SNF related, matrix associated, actin dependent regulator of chromatin, subfamily b, member 1, isoform CRA_c	FALSE	FALSE		-0.205385	0.018323	FALSE
RPS6KB1	P23443;K7EIM2;K7ER06	Isoform of P23443, Ribosomal protein S6 kinase beta-1	FALSE	FALSE		-0.417876	0.0183505	FALSE
ATP6V1A	P38606;C9JA17;C9JVW8	Isoform of P38606, V-type proton ATPase catalytic subunit A (Fragment)	FALSE	FALSE		-0.145322	0.0184599	FALSE
MCTS1	Q9ULC4	Malignant T-cell-amplified sequence 1	FALSE	FALSE		-0.472347	0.0185471	FALSE
ANXA4	P09525;B4E1S2;Q6P452	Annexin A4	FALSE	FALSE		-0.307824	0.0185629	FALSE
CETN1;CETN2	P41208;Q12798	Centrin-1	FALSE	FALSE		-0.437518	0.0185738	FALSE
FAHD2A;FAHD2B	Q6P2I3;Q96GK7;C9J5B6;C9JGM0	Fumarylacetoacetate hydrolase domain-containing protein 2A	FALSE	FALSE		-0.305102	0.0186779	FALSE
MAD2L1	Q13257;D6RJE3	Isoform of Q13257, Mitotic spindle assembly checkpoint protein MAD2A	FALSE	FALSE		0.431279	0.0188822	FALSE
AP1S1	P61966;H7C1E4;A0A2R8YGH5	AP-1 complex subunit sigma-1A	FALSE	FALSE		-0.348475	0.0190557	FALSE
EXTL2	Q9UBQ6;C9IYF5;C9JEG3;F5GZK1	Exostosin-like 2	FALSE	FALSE		-0.318103	0.0190588	FALSE
PALM2;PALM2-AKAP2	Q8IXS6;B1ALY0;C9JA33;C9JZH4	Isoform of Q8IXS6, Paralemmin-2	FALSE	FALSE		-0.440584	0.0191219	FALSE
UBE2O	Q9C0C9;K7EQ12;K7ES11	(E3-independent) E2 ubiquitin-conjugating enzyme	FALSE	FALSE		-0.119827	0.0191482	FALSE
RCC2	Q9P258	Protein RCC2	FALSE	FALSE		-0.124434	0.0191507	FALSE
ABCE1	P61221;D6R9I9;D6RGF4;H0Y990	ATP-binding cassette sub-family E member 1	FALSE	FALSE		0.112929	0.0194138	FALSE
MARF1	Q9Y4F3;F8VRS5;F8VVB8;G8JLP4	Isoform of Q9Y4F3, Meiosis regulator and mRNA stability factor 1	FALSE	FALSE		-0.453051	0.0194668	FALSE
FRK;MET;MST1R;SRC;SRMS;YES1	P07947;P08581;P12931;P42685;Q04912;Q9H3Y6;H2E272;H7C074;H7C3Z8;J3QRU1	Hepatocyte growth factor receptor	FALSE	FALSE		-0.264513	0.0194957	FALSE
LAMC1;LAMC3	P11047;Q9Y6N6;R4GNC7	Isoform of P11047, Laminin subunit gamma-1 (Fragment)	FALSE	FALSE		-0.121067	0.0196082	FALSE
THSD7A	Q9UPZ6;A0A087WY08	Isoform of Q9UPZ6, Thrombospondin type-1 domain-containing protein 7A	FALSE	FALSE		-0.305306	0.01972	FALSE
UBQLN3;UBQLN4	Q9H347;Q9NRR5;C9IYQ4	Isoform of Q9H347, Ubiquilin-3 (Fragment)	FALSE	FALSE		-0.270662	0.0199719	FALSE
UPF2	Q9HAU5	Regulator of nonsense transcripts 2	FALSE	FALSE		-0.192477	0.0200384	FALSE
ACTR1B	P42025	Beta-centractin	FALSE	FALSE		-0.384168	0.02007	FALSE
ULK3	Q6PHR2	Serine/threonine-protein kinase ULK3	FALSE	FALSE		-0.483452	0.0201812	FALSE
TK1	P04183	Thymidine kinase, cytosolic	FALSE	FALSE		0.214392	0.0203485	FALSE
SMYD5	Q6GMV2;C9IYN9;E2QRN5;F8WEJ9	Isoform of Q6GMV2, SET and MYND domain-containing protein 5	FALSE	FALSE		0.362787	0.0203542	FALSE
MLST8	Q9BVC4;A0A0A0MR05;H3BM50;H3BN58;H3BPT1;H3BPU5;H3BQ74;H3BR25;H3BR38;H3BSZ4;I3L2E7	Isoform of Q9BVC4, Target of rapamycin complex subunit LST8	FALSE	FALSE		-0.297203	0.0205076	FALSE
RPL10;RPL10L	P27635;Q96L21;A6QRI9;B8A6G2;X1WI28	60S ribosomal protein L10	FALSE	FALSE		0.29978	0.0205538	FALSE
OFD1	O75665;A0A0A0MS89;A6NF31	Isoform of O75665, Oral-facial-digital syndrome 1 protein	FALSE	FALSE		0.430126	0.0207328	FALSE
ARID2	Q68CP9;A0A087WY37;F8VWP4;F8W108;F8WCU9	AT-rich interactive domain-containing protein 2	FALSE	FALSE		-0.147954	0.0208946	FALSE
HSP90AA1;HSP90AA2P;HSP90AA5P;HSP90AB1;HSP90AB2P;HSP90AB3P;HSP90AB4P	P07900;P08238;Q14568;Q58FF8;Q58FG0;G3V2J8;Q58FF6;Q58FF7	Heat shock protein HSP 90-alpha	FALSE	FALSE		-0.103477	0.0208947	FALSE
GLG1	Q92896;H3BM42;H3BQT1;H3BQU9;H3BRD8	Golgi apparatus protein 1	FALSE	FALSE		-0.169811	0.0208989	FALSE
NOVA2	Q9UNW9;M0R1A0	Isoform of Q9UNW9, RNA-binding protein Nova-2 (Fragment)	FALSE	FALSE		0.383008	0.0210476	FALSE
PAF1	Q8N7H5;B4DGJ5;M0QYC7	Isoform of Q8N7H5, RNA polymerase II-associated factor 1 homolog	FALSE	FALSE		-0.330132	0.0210915	FALSE
PRMT5	O14744;C9JSX3;G3V2F5;G3V2L6;G3V2X6;G3V507;G3V580;G3V5L5;G3V5T6;H0YJ77;H0YJD3;H0YJX6;H7BZ44	Isoform of O14744, Protein arginine N-methyltransferase 5	FALSE	FALSE		-0.152457	0.0211789	FALSE
ERLIN2	O94905;E5RHW4;E5RJ09	Erlin-2	FALSE	FALSE		-0.324929	0.0211978	FALSE
TIAL1	Q01085;A0A087WX93;A6NKZ9;E7ETC0;E7ETJ9	Isoform of Q01085, Nucleolysin TIAR	FALSE	FALSE		0.275265	0.0215888	FALSE
PRDM8	Q9NQV8;E9PEH0	Isoform of Q9NQV8, PR domain zinc finger protein 8 (Fragment)	FALSE	FALSE		0.419266	0.0218329	FALSE
SLC12A9	Q9BXP2	Solute carrier family 12 member 9	FALSE	FALSE		-0.372939	0.0218601	FALSE
LETM1	O95202	Mitochondrial proton/calcium exchanger protein	FALSE	FALSE		-0.143964	0.0220729	FALSE
ZHX1	Q9UKY1	Zinc fingers and homeoboxes protein 1	FALSE	FALSE		0.463656	0.0221309	FALSE
AGPAT3	Q9NRZ7;C9JL26	1-acyl-sn-glycerol-3-phosphate acyltransferase gamma	FALSE	FALSE		-0.414955	0.0222585	FALSE
DNAJC14;SARNP	P82979;Q6Y2X3;F8VS12;F8VZQ9;H0YHG0;H0YHH1;H0YHR6;H0YIP3;A0A2R8Y716	DnaJ homolog subfamily C member 14	FALSE	FALSE		-0.261568	0.0225905	FALSE
TBPL1	P62380;Q7Z6T9;Q7Z6U0;Q7Z6U1;Q7Z6U2	Isoform of P62380, TATA box-binding protein-like protein 1	FALSE	FALSE		-0.341066	0.0226157	FALSE
HTT	P42858;H0YA07;A0A3B3IU25;A0A3B3IU44	Huntingtin	FALSE	FALSE		0.198045	0.0227097	FALSE
NBR1	Q14596;B7Z5R6	Isoform of Q14596, Next to BRCA1 gene 1 protein	FALSE	FALSE		0.270863	0.0230149	FALSE
PIP4K2A	P48426;H7BXS3;S4R320	Isoform of P48426, Phosphatidylinositol 5-phosphate 4-kinase type-2 alpha	FALSE	FALSE		-0.291457	0.0231291	FALSE
GULP1	Q9UBP9;B8ZZL1;H0Y6R1;H7BZV7	Isoform of Q9UBP9, PTB domain-containing engulfment adapter protein 1 (Fragment)	FALSE	FALSE		-0.262737	0.0232086	FALSE
COPA	P53621;A0A3B3IS23;A0A3B3IS84;A0A3B3ISC6;A0A3B3ISK1;A0A3B3IT15;A0A3B3ITI7;A0A3B3ITV3;A0A3B3ITX2;A0A3B3IU78;A0A3B3IU84;A0A3B3IU89	Coatomer subunit alpha	FALSE	FALSE		-0.105166	0.0232429	FALSE
ANXA5	P08758;D6RBE9;D6RBL5;D6RCN3;E9PHT9	Annexin A5	FALSE	FALSE		-0.159799	0.0232783	FALSE
ARHGAP35	Q9NRY4	Rho GTPase-activating protein 35	FALSE	FALSE		-0.199277	0.0237156	FALSE
RBM5	P52756;C9J9P7;C9JFQ5;C9JR02;F8W910;F8WE23	Isoform of P52756, RNA-binding protein 5	FALSE	FALSE		-0.250099	0.0239024	FALSE
PCBD1	P61457	Pterin-4-alpha-carbinolamine dehydratase	FALSE	FALSE		0.361335	0.023974	FALSE
PLOD2	O00469;C9JXZ0;E7ETU9	Isoform of O00469, Procollagen-lysine,2-oxoglutarate 5-dioxygenase 2	FALSE	FALSE		-0.359744	0.0240834	FALSE
TLK2	Q86UE8;J3KRK0;J3KST4;J3KT82;J3QLK5;J3QQN4;J3QR10;J3QS44;J3QS73	Isoform of Q86UE8, Serine/threonine-protein kinase tousled-like 2	FALSE	FALSE		-0.286642	0.0240918	FALSE
ASAP1	Q9ULH1;A0A0A0MRE5;E5RFD9;E5RHD7;H0YBF7;H0YBM4	Arf-GAP with SH3 domain, ANK repeat and PH domain-containing protein 1	FALSE	FALSE		-0.175676	0.0241843	FALSE
TLDC1	Q6P9B6;H3BM75;H3BUB0	Isoform of Q6P9B6, TLD domain-containing protein 1	FALSE	FALSE		-0.395386	0.0242149	FALSE
AKAP17A	Q02040;X6RAJ1	A-kinase anchor protein 17A	FALSE	FALSE		-0.253667	0.0242658	FALSE
C19orf53	Q9UNZ5;A0A0A0MQS3;K7ESE5	Isoform of Q9UNZ5, Leydig cell tumor 10 kDa protein homolog	FALSE	FALSE		-0.372439	0.0243381	FALSE
PSMC6	P62333;A0A087X2I1;H0YJC0;H0YJE9;H0YJS8;H0YJT1;H0YJX2	26S proteasome regulatory subunit 10B	FALSE	FALSE		-0.120931	0.0243909	FALSE
ARCN1	P48444;B0YIW6;E9PK34;Q6P1Q5	Coatomer subunit delta	FALSE	FALSE		0.159413	0.0246395	FALSE
PYGB	P11216;H0Y4Z6	Glycogen phosphorylase, brain form	FALSE	FALSE		-0.132858	0.0246666	FALSE
PIAS4	Q8N2W9	E3 SUMO-protein ligase PIAS4	FALSE	FALSE		0.430275	0.0248614	FALSE
SERINC1	Q9NRX5	Serine incorporator 1	FALSE	FALSE		0.426604	0.0250036	FALSE
GTPBP1	O00178;B0QY59;F5H257;F5H716	GTP-binding protein 1	FALSE	FALSE		-0.156644	0.0251112	FALSE
APP	P05067;A0A0A0MRG2;E9PG40;H7C0V9;H7C2L2	Amyloid-beta A4 protein	FALSE	FALSE		0.323669	0.0251191	FALSE
PPME1	Q9Y570	Protein phosphatase methylesterase 1	FALSE	FALSE		-0.165388	0.0257678	FALSE
RPL4	P36578;H3BM89;H3BTP7;H3BU31	60S ribosomal protein L4	FALSE	FALSE		0.111462	0.0257855	FALSE
AGPS	O00116;A0A1B0GWA2;B8ZZ81;A0A2R8YEL0	Alkyldihydroxyacetonephosphate synthase, peroxisomal	FALSE	FALSE		-0.124581	0.0258093	FALSE
SOS1;SOS2	Q07889;Q07890;G5E9C8	Isoform of Q07889, Son of sevenless homolog 1	FALSE	FALSE		-0.222335	0.0260254	FALSE
CNPY4	Q8N129;A0A0J9YYJ0	Isoform of Q8N129, Protein canopy homolog 4 (Fragment)	FALSE	FALSE		-0.371646	0.0261457	FALSE
CRIP1	P50238;H3BRQ4;K4DIB9	Cysteine-rich protein 1	FALSE	FALSE		-0.412338	0.0261591	FALSE
DNMT1	P26358;K7EIZ6;K7EJL0;K7EMU8;K7ENQ6;K7ENW7;K7EP77;K7ERQ1	DNA (cytosine-5)-methyltransferase 1	FALSE	FALSE		0.11563	0.0261783	FALSE
CD2AP	Q9Y5K6	CD2-associated protein	FALSE	FALSE		0.279866	0.0263139	FALSE
KIF26B;PADI4	Q9UM07;Q2KJY2;A0A0G2JR66;B7WPD9	Isoform of Q2KJY2, Kinesin-like protein KIF26B	FALSE	FALSE		0.236078	0.0263239	FALSE
FASTKD2	Q9NYY8	FAST kinase domain-containing protein 2, mitochondrial	FALSE	FALSE		-0.217697	0.0265502	FALSE
PACS1	Q6VY07;B4DF77;E9PNG7;E9PNZ9;E9PPK2;E9PSE1;E9PSG7;H0YCU5	Isoform of Q6VY07, Phosphofurin acidic cluster sorting protein 1	FALSE	FALSE		-0.278627	0.0265539	FALSE
ADD3	Q9UEY8	Gamma-adducin	FALSE	FALSE		-0.228968	0.0266818	FALSE
SMU1	Q2TAY7	WD40 repeat-containing protein SMU1	FALSE	FALSE		0.171985	0.0267188	FALSE
CPNE1	Q99829;A6PVH9;B0QZ18;E7ENH5;E7EV27;F2Z2V0;H0Y524;Q5JX44;Q5JX45;Q5JX52;Q5JX53;Q5JX54;Q5JX55;Q5JX56;Q5JX57;Q5JX58;Q5JX59;Q5JX60;Q5JX61	Copine-1	FALSE	FALSE		-0.207359	0.0267527	FALSE
THOC2	Q8NI27;A0A0C4DG98;B7ZB98;B7ZBA0;F2Z2V2;H0Y594;H0Y7U4;H0Y815;H7C477	Isoform of Q8NI27, THO complex subunit 2	FALSE	FALSE		0.124862	0.0267792	FALSE
BAG6;BAT3	P46379;A0A024RCR6;A0A0G2JIA9;A0A0G2JIB3;A0A0G2JJ92;A0A0G2JJM1;A0A0G2JJR8;A0A0G2JK23;A0A0G2JL47;A0A1B0GX79;F6S6P2;F6TC96;F6U1F2;F6U341;F6UR09;F6VEM6;F6WML8;F6X9W3;F6XTU0;H0Y4L1;H0Y710;H0Y759;H0Y7K4;X6REW1	Isoform of P46379, BAG6	FALSE	FALSE		-0.135491	0.0268275	FALSE
USP48	Q86UV5;A0A0A0MRS6;E9PJ93;E9PJH5;E9PRY5;H3BLX5	Isoform of Q86UV5, Ubiquitin carboxyl-terminal hydrolase 48	FALSE	FALSE		0.180048	0.0269278	FALSE
TPGS1	Q6ZTW0	Tubulin polyglutamylase complex subunit 1	FALSE	FALSE		0.493574	0.0269615	FALSE
SNX2	O60749;D6RC15	Isoform of O60749, Sorting nexin-2 (Fragment)	FALSE	FALSE		-0.175459	0.0269735	FALSE
SAMD4B	Q5PRF9;A0A087WZT0;M0QXV2;M0QY61;M0QZ22;M0R0X3	Isoform of Q5PRF9, Protein Smaug homolog 2	FALSE	FALSE		-0.253147	0.02702	FALSE
HP1BP3	Q5SSJ5;B0QZK4;B0QZK8;B0QZK9;Q5SWC8;X6RGJ2	Heterochromatin protein 1-binding protein 3	FALSE	FALSE		-0.138793	0.0270545	FALSE
TPRG1L	Q5T0D9	Tumor protein p63-regulated gene 1-like protein	FALSE	FALSE		-0.465788	0.027124	FALSE
USE1	Q9NZ43;M0QYT5	Isoform of Q9NZ43, Vesicle transport protein USE1 (Fragment)	FALSE	FALSE		-0.417164	0.0271845	FALSE
NOMO1;NOMO2;NOMO3	Q15155;Q5JPE7;P69849;A0A087WW46;A0A087X117;A0A0G2JN29;A0A0G2JP90;H3BUC9;J3KN36;A0A087WTD5;H3BPS9;H3BTW1;I3L0Q6	Isoform of P69849, Nodal modulator 3	FALSE	FALSE		-0.112023	0.0271905	FALSE
ZCCHC8	Q6NZY4;F5GX80;F5GYI9;F5H6J5	Isoform of Q6NZY4, Zinc finger CCHC domain-containing protein 8 (Fragment)	FALSE	FALSE		-0.136765	0.0272277	FALSE
TAX1BP3	O14907;A0A087X282	Isoform of O14907, Tax1-binding protein 3	FALSE	FALSE		-0.44158	0.0272447	FALSE
COPS3	Q9UNS2;C9JLV5;H7C3P9;J3KTQ1;J3QKR0;K7ELN6;K7ES36	COP9 signalosome complex subunit 3	FALSE	FALSE		-0.156583	0.0272851	FALSE
SART1	O43290;E9PQI8	Isoform of O43290, U4/U6.U5 tri-snRNP-associated protein 1	FALSE	FALSE		0.129727	0.0273353	FALSE
RBM24;RBM38	Q9BX46;Q9H0Z9;A6NG75;E9PSF1;F6VZ39;H0Y8S7;H0YA61	Isoform of Q9BX46, RNA-binding protein 24 (Fragment)	FALSE	FALSE		-0.466073	0.0273971	FALSE
C8orf82	Q6P1X6;H0YF29;J3KNI2	Isoform of Q6P1X6, UPF0598 protein C8orf82	FALSE	FALSE		-0.335998	0.0274216	FALSE
UBR5	O95071;E5RFK7;E7EMW7;E7ET84;H0YBB4	E3 ubiquitin-protein ligase UBR5	FALSE	FALSE		-0.122382	0.0275945	FALSE
CEP55	Q53EZ4;H0Y432	Centrosomal protein of 55 kDa	FALSE	FALSE		0.273942	0.0275972	FALSE
GPC1	P35052;C9J4Y6;H7BZE9;H7BZL4;H7C024;H7C410	Glypican-1	FALSE	FALSE		-0.481822	0.0276373	FALSE
NUCB1	Q02818;C9J3C1;C9JBD3;C9JKZ2;H7BZI1	Isoform of Q02818, Nucleobindin-1 (Fragment)	FALSE	FALSE		-0.259144	0.0276432	FALSE
GSS	P48637;A0A0S2Z4J7;A0A2R8Y2F2;A0A2R8Y2X9;A0A2R8Y430;A0A2R8Y446;A0A2R8Y4V9;A0A2R8Y5T7;A0A2R8Y6Q7;A0A2R8Y6Y6;A0A2R8Y790;A0A2R8Y7I7;A0A2R8YF34	Glutathione synthetase	FALSE	FALSE		0.215871	0.0278071	FALSE
GTPBP4	Q9BZE4;Q5T3R7	Isoform of Q9BZE4, Nucleolar GTP-binding protein 1 (Fragment)	FALSE	FALSE		-0.124245	0.0278801	FALSE
CCDC59	Q9P031;F8VNY5	Isoform of Q9P031, Thyroid transcription factor 1-associated protein 26 (Fragment)	FALSE	FALSE		-0.298246	0.027925	FALSE
DDX5	P17844;J3KRX8;J3KRZ1;J3KTA4;J3KTQ4;J3QKN9;J3QR02;J3QRN5;J3QRQ7;J3QS79;J3QSF1;X6RLV5	Isoform of P17844, Probable ATP-dependent RNA helicase DDX5	FALSE	FALSE		0.111912	0.0279525	FALSE
CNP	P09543;C9K0L8;K7EN66;K7ERC4;K7ERZ0	2',3'-cyclic-nucleotide 3'-phosphodiesterase	FALSE	FALSE		-0.183415	0.0280793	FALSE
H2AFY2	Q9P0M6;Q5SQT3	Core histone macro-H2A.2	FALSE	FALSE		-0.17535	0.0280976	FALSE
STAMBP	O95630;C9JEK5;C9JK83;C9JZ93;F5H5B9	Isoform of O95630, STAM-binding protein	FALSE	FALSE		-0.285768	0.0281421	FALSE
PIH1D1	Q9NWS0;M0QYA2;M0QYF4;M0QZM3;M0R028;M0R1R3;M0R3A4;M0R3A8	Isoform of Q9NWS0, PIH1 domain-containing protein 1 (Fragment)	FALSE	FALSE		-0.336157	0.0281881	FALSE
PSMB3	P49720;A0A087WUL2;A0A087WXQ8;A0A087WY10	Isoform of P49720, Proteasome subunit beta type-3	FALSE	FALSE		-0.18805	0.0282756	FALSE
DHX9	Q08211	ATP-dependent RNA helicase A	FALSE	FALSE		-0.146121	0.0285426	FALSE
RTN3	B7Z4M1	Isoform of O95197, Reticulon	FALSE	FALSE		0.496927	0.0287189	FALSE
NDUFA12	Q9UI09;F8VRD8;F8VXI1;H0YID5;H0YIT1	Isoform of Q9UI09, NADH dehydrogenase [ubiquinone] 1 alpha subcomplex subunit 12	FALSE	FALSE		-0.202146	0.028811	FALSE
HAX1	O00165;E9PIQ7;Q5VYD6	HCLS1-associated protein X-1	FALSE	FALSE		-0.294469	0.0288701	FALSE
AGK	Q53H12;A0A0G2JLD0;A0A0G2JLG5;E9PC15;E9PG39;F8WDD1;A0A3B3IRM6;A0A3B3IS09;A0A3B3ISY9;A0A3B3ISZ0;A0A3B3ITD0;A0A3B3ITV0;A0A3B3ITX7;A0A3B3IUC9	Acylglycerol kinase, mitochondrial	FALSE	FALSE		-0.229092	0.0291146	FALSE
NUCB2;Nucb2	P80303;E9PJP3;E9PKG6;E9PLE9;E9PLR0;E9PM22;H0YD18;H0YEG8;Q2L696;A0A2R8Y6G7	Isoform of P80303, Nucb2 splice variant	FALSE	FALSE		-0.292861	0.0292119	FALSE
TBCA	O75347;E5RHG6;E5RIW3;E5RIX8;E5RJD8;A0A494C144	Isoform of O75347, Tubulin-specific chaperone A	FALSE	FALSE		0.35127	0.0292899	FALSE
HK1;HKDC1	P19367;Q2TB90;B1AR62;A0A2R8Y626	Hexokinase-1	FALSE	FALSE		-0.118954	0.029325	FALSE
LDHB	P07195;A8MW50;C9J7H8;F5H793;A0A3B3IS95	Isoform of P07195, L-lactate dehydrogenase (Fragment)	FALSE	FALSE		0.135418	0.0293457	FALSE
RRAGC;RRAGD	Q9HB90;Q9NQL2	Ras-related GTP-binding protein C	FALSE	FALSE		0.320232	0.0293527	FALSE
PARVA	Q9NVD7;E9PS97	Alpha-parvin	FALSE	FALSE		-0.31863	0.0294805	FALSE
AGA	P20933;H0Y8L9;H0Y9C7	Isoform of P20933, N(4)-(beta-N-acetylglucosaminyl)-L-asparaginase (Fragment)	FALSE	FALSE		-0.298596	0.0296114	FALSE
CDKN2A;CDKN2B	P42771;P42772;J3QRG6;K7ENC6;K7ES20	Cyclin-dependent kinase 4 inhibitor B	FALSE	FALSE		-0.361837	0.0299172	FALSE
STAT2	P52630;B4DLC8;A0A494C0B5;A0A494C164;A0A494C1L3;B4DHE0	Isoform of P52630, Signal transducer and activator of transcription 2	FALSE	FALSE		-0.298426	0.0300111	FALSE
GIPC1;GIPC3	O14908;Q8TF64;K7EIT0;K7EJ33;K7ELJ2;K7EM11;K7ESN1;A0A2R8Y651	Isoform of O14908, PDZ domain-containing protein GIPC1	FALSE	FALSE		-0.235183	0.0303138	FALSE
ELF2	Q15723	ETS-related transcription factor Elf-2	FALSE	FALSE		-0.275197	0.0303586	FALSE
DDX17	Q92841;A0A0U1RQJ0;A0A1W2PQ51;A0A1X7SBZ2	Isoform of Q92841, Probable ATP-dependent RNA helicase DDX17	FALSE	FALSE		-0.112008	0.0305563	FALSE
FCF1	Q9Y324;G3V1S4;G3V2M5;G3V5S9	Isoform of Q9Y324, Chromosome 14 open reading frame 111, isoform CRA_a	FALSE	FALSE		-0.344539	0.0306583	FALSE
PGK1;PGK2	P00558;P07205	Phosphoglycerate kinase 1	FALSE	FALSE		0.105919	0.0307403	FALSE
SIGMAR1	Q99720;Q5T1J1	Isoform of Q99720, HCG20471, isoform CRA_c	FALSE	FALSE		-0.352563	0.0308971	FALSE
GIT2	Q14161;F8VXI9;F8W822;F8WAK2;R4GNG3	ARF GTPase-activating protein GIT2	FALSE	FALSE		-0.294072	0.0309561	FALSE
LMAN2L	Q9H0V9	VIP36-like protein	FALSE	FALSE		-0.353146	0.030989	FALSE
CDC5L	Q99459	Cell division cycle 5-like protein	FALSE	FALSE		-0.105761	0.0311281	FALSE
UBE2G1	P62253;I3L0Q0;I3L2H7;I3L2Q4;K7EPR7	Isoform of P62253, Ubiquitin-conjugating enzyme E2 G1	FALSE	FALSE		-0.251966	0.0311599	FALSE
SLC3A2	P08195;F5GZI0;F5GZS6;H0YFS2;H0YFX4;J3KPF3	4F2 cell-surface antigen heavy chain	FALSE	FALSE		0.129139	0.0311916	FALSE
SMG1	Q96Q15;A0A087WXM7;E9PNP6;H3BPS6;H3BQN7;H3BR09;I3L0W2;I3L144;I3L400;J3KRA9	Isoform of Q96Q15, Serine/threonine-protein kinase SMG1	FALSE	FALSE		0.274773	0.0312155	FALSE
TMED9	Q9BVK6	Transmembrane emp24 domain-containing protein 9	FALSE	FALSE		-0.333631	0.0313199	FALSE
CNOT1	A5YKK6;H3BMH0;H3BMZ2;H3BNB1;H3BR89;H3BT18;H3BTH2;H3BU44;H3BVC9	CCR4-NOT transcription complex subunit 1	FALSE	FALSE		-0.107968	0.0313376	FALSE
TTL	Q8NG68	Tubulin--tyrosine ligase	FALSE	FALSE		-0.377937	0.031404	FALSE
COMMD7	Q86VX2;V9GY66;A0A2R8Y455;A0A2R8Y600;A0A2R8Y620;A0A2R8Y7U2	COMM domain-containing protein 7	FALSE	FALSE		0.450784	0.0314422	FALSE
WASHC5	Q12768;E5RFU6;E7EQI7	Isoform of Q12768, WASH complex subunit 5	FALSE	FALSE		-0.178578	0.0315309	FALSE
ITGA6	P23229;C9JXX7;H7BZ97	Integrin alpha-6	FALSE	FALSE		-0.27403	0.0318017	FALSE
ASCC1	Q8N9N2;E9PJM2;E9PKM6;E9PL92;E9PM82;E9PQ44;E9PQZ6;E9PR40;H0YCB3;H0YE76;H0YE79;H0YER2	Activating signal cointegrator 1 complex subunit 1	FALSE	FALSE		0.398703	0.0318666	FALSE
REPS1;REPS2	Q8NFH8;Q96D71;E9PMG1;F2Z3L2;H0YCF0;H0YCR2;H0YDT0;H0YE73;H0YE89;H7C1V2;H7C225	Isoform of Q96D71, RalBP1-associated Eps domain-containing protein 1	FALSE	FALSE		-0.316346	0.0319642	FALSE
CTNNBL1	Q8WYA6;A0A087WUB9;A2A2P1	Beta-catenin-like protein 1	FALSE	FALSE		-0.203926	0.0322983	FALSE
PFDN6	O15212;A2AB88	Isoform of O15212, Prefoldin subunit 6	FALSE	FALSE		-0.268625	0.0325535	FALSE
CBWD1;CBWD2;CBWD3;CBWD5;CBWD6	Q5JTY5;Q5RIA9;Q8IUF1;Q9BRT8;Q4V339;A0A087WTC0;A0A087WZQ3;A0A087X140;C9J3G2;F2Z2T4;Q6NVZ8;A0A087WU37;A0A087WWG3;A0A087WYD2;A0A087X1C0;A0A0A0MRU4;A0A0A6YYH9;A0A0B4J1T6;A0A0B4J2E3;A0A0B4J2F1;E7EUZ7;F8WEG4;F8WEU0;H0Y5V3;H0Y857;Q5JTY2;Q5RIB0;Q5RIB3;Q5RIB5	COBW domain-containing protein 1	FALSE	FALSE		-0.376474	0.0326257	FALSE
DCTN5	Q9BTE1;H3BR94;H3BS05;H3BUD2;I3L0U8	Dynactin subunit 5	FALSE	FALSE		-0.39802	0.032686	FALSE
ARRB2;DKFZp686L0365	P32121;I3L412;K7EL17;K7ENA6;Q68DZ5	Beta-arrestin-2	FALSE	FALSE		0.362266	0.0327513	FALSE
COX7A2	P14406;D6R9C3;D6RGV5;D6RIE3;H0UI06	Cytochrome c oxidase subunit 7A2, mitochondrial	FALSE	FALSE		-0.475968	0.0329701	FALSE
TNRC6B	Q9UPQ9;H0Y720	Isoform of Q9UPQ9, Trinucleotide repeat-containing gene 6B protein (Fragment)	FALSE	FALSE		-0.285782	0.0330723	FALSE
SPG21	Q9NZD8;H0YKB0;H0YKM6;H0YLD7;H0YLT5;H0YLW1;H0YMB7;H0YML6;H3BRR0	Isoform of Q9NZD8, Maspardin	FALSE	FALSE		-0.319398	0.0331427	FALSE
PPIL4	Q8WUA2	Peptidyl-prolyl cis-trans isomerase-like 4	FALSE	FALSE		-0.194462	0.0331913	FALSE
CAST	P20810;A0A0A0MR45;A0A0C4DGB5;A0A0C4DGD1;B7Z574;D6RAA8;D6RBR1;D6RC54;E7EQ12;E7EQA0;E7EQK6;E7ES10;E7EVY3;E9PCH5;E9PDE4;E9PSG1;F8W7E0;H0Y7F0;H0Y944;H0Y9H6;H0YA91;H0YD33	Calpastatin	FALSE	FALSE		-0.208643	0.0333549	FALSE
PPCS	Q9HAB8;Q5VVM3	Isoform of Q9HAB8, Phosphopantothenate--cysteine ligase	FALSE	FALSE		-0.479576	0.033407	FALSE
ZNF687	Q8N1G0;A2A3Q2;F8WCX2;H0Y5I5	Isoform of Q8N1G0, Zinc finger protein 687	FALSE	FALSE		-0.220092	0.0335004	FALSE
S100A11	P31949	Protein S100-A11	FALSE	FALSE		-0.31798	0.0335135	FALSE
UGP2	Q16851;A0A087WYS1;C9J3M0;C9J6Q0;C9JNZ1;C9JQU9;C9JTZ5;C9JUW1;C9JVG3;C9JWG0;E7EUC7;F2Z3H1;F2Z3P4;F8WC70	Isoform of Q16851, UTP--glucose-1-phosphate uridylyltransferase	FALSE	FALSE		-0.153965	0.0335924	FALSE
CRELD2	Q6UXH1;A6PWM2	Cysteine-rich with EGF-like domain protein 2	FALSE	FALSE		-0.364823	0.0337397	FALSE
COL2A1	P02458	Collagen alpha-1(II) chain	FALSE	FALSE		0.491217	0.0338801	FALSE
TATDN3	Q17R31;E9PP81;E9PRA1;H0YCC7	Isoform of Q17R31, Putative deoxyribonuclease TATDN3	FALSE	FALSE		-0.402438	0.0340929	FALSE
ECE1	P42892;B4DKB2;E9PHZ1;E9PJG1;E9PN99;A0A3B3ISF9	Endothelin-converting enzyme 1	FALSE	FALSE		-0.185298	0.0343714	FALSE
MED23	Q9ULK4;Q5JWT2	Isoform of Q9ULK4, Mediator of RNA polymerase II transcription subunit 23	FALSE	FALSE		-0.234259	0.0344596	FALSE
GUSB	P08236;F2Z3L6;F8WBK6	Beta-glucuronidase	FALSE	FALSE		-0.304438	0.03452	FALSE
TOR2A	Q8N2E6;Q5JU69	Isoform of Q5JU69, Prosalusin	FALSE	FALSE		-0.400581	0.0348288	FALSE
PI4K2A	Q9BTU6;E9PAM4	Phosphatidylinositol 4-kinase type 2-alpha	FALSE	FALSE		-0.238357	0.0349802	FALSE
SEC23IP	Q9Y6Y8;A0A0C4DH82;H7C0V8;H7C4C4	Isoform of Q9Y6Y8, SEC23-interacting protein	FALSE	FALSE		-0.154654	0.0349946	FALSE
ALDH6A1	Q02252;G3V4Z4	Isoform of Q02252, Methylmalonate-semialdehyde dehydrogenase [acylating], mitochondrial	FALSE	FALSE		-0.362273	0.0350257	FALSE
ZNF423;ZNF521	Q2M1K9;Q96K83;F5H7S1;H7BYU6;J3KTI4	Isoform of Q2M1K9, Zinc finger protein 423	FALSE	FALSE		-0.365548	0.035088	FALSE
NDUFA5	Q16718;A0A087WXR5;A0A087X1G1;C9IZN5;F8WAS3;H7BYD0	Isoform of Q16718, NADH dehydrogenase [ubiquinone] 1 alpha subcomplex subunit 5	FALSE	FALSE		0.302519	0.0351541	FALSE
GSTK1	Q9Y2Q3;C9JNT3;E9PFN5	Glutathione S-transferase kappa 1	FALSE	FALSE		-0.287029	0.0352531	FALSE
CKB;CKM	P06732;P12277;G3V2I1;G3V461;G3V4N7;H0YJG0;H0YJK0	Creatine kinase B-type	FALSE	FALSE		-0.108066	0.0357617	FALSE
VPS11	Q9H270;A0A087WXL6;A0A087X2J4;A0A0G2JS92	Isoform of Q9H270, Vacuolar protein sorting 11 (Yeast), isoform CRA_a	FALSE	FALSE		-0.22294	0.0361381	FALSE
ASB6	Q9NWX5;F6TX30	Ankyrin repeat and SOCS box protein 6	FALSE	FALSE		0.487453	0.0361576	FALSE
PDAP1	Q13442;F8WBW6	28 kDa heat- and acid-stable phosphoprotein	FALSE	FALSE		-0.269885	0.0361648	FALSE
WDR4	P57081	tRNA (guanine-N(7)-)-methyltransferase non-catalytic subunit WDR4	FALSE	FALSE		-0.301979	0.0362089	FALSE
VAPA	Q9P0L0;J3QKM9	Isoform of Q9P0L0, Vesicle-associated membrane protein-associated protein A	FALSE	FALSE		0.246645	0.0364642	FALSE
MOB1A	Q9H8S9	MOB kinase activator 1A	FALSE	FALSE		-0.254768	0.0364943	FALSE
GCSH	P23434;A0A1W2PQV2;H3BUH9	Glycine cleavage system H protein, mitochondrial	FALSE	FALSE		-0.346436	0.0365789	FALSE
FDX2	Q6P4F2;A0A0A0MTS8;E7EQL1	Ferredoxin-2, mitochondrial	FALSE	FALSE		-0.469222	0.0367037	FALSE
GRAMD4	Q6IC98;H0Y5A3	GRAM domain-containing protein 4	FALSE	FALSE		-0.299602	0.0367352	FALSE
ACTR8	Q9H981;H0Y849	Actin-related protein 8	FALSE	FALSE		-0.427382	0.036822	FALSE
WDHD1	O75717;C9JYB3;H3BSQ1	Isoform of O75717, WD repeat and HMG-box DNA-binding protein 1 (Fragment)	FALSE	FALSE		0.117281	0.0369882	FALSE
EPB41	P11171;A0A1B0GWG0;Q4VB86;A0A2R8Y420;A0A2R8Y4N6;A0A2R8Y570;A0A2R8Y5C8;A0A2R8Y5G2;A0A2R8Y5Z6;A0A2R8Y6D0;A0A2R8Y6G5;A0A2R8Y6T6;A0A2R8Y783;A0A2R8Y7N0;A0A2R8Y7Y3;A0A2R8YCW8;A0A2R8YD30;A0A2R8YFR9;A0A2R8YFU8;A0A2U3TZH6;A0A3B3ITC5;A0A3B3ITP0;A0A3B3IU06;A0A3B3IUD6	Isoform of P11171, EPB41 protein	FALSE	FALSE		0.165379	0.0370777	FALSE
HAUS3	Q68CZ6;D6R993	HAUS augmin-like complex subunit 3	FALSE	FALSE		-0.391201	0.0371334	FALSE
SYNPO2	H0Y9Y3	Isoform of Q9UMS6, Synaptopodin-2 (Fragment)	FALSE	FALSE		-0.315238	0.0371725	FALSE
NT5C	Q8TCD5;J3KRC4;J3KSX6;J3KSY6;J3QQX8	5'(3')-deoxyribonucleotidase, cytosolic type	FALSE	FALSE		-0.215131	0.0375409	FALSE
ARHGAP19	Q14CB8;R4GNI4	Isoform of Q14CB8, Rho GTPase-activating protein 19 (Fragment)	FALSE	FALSE		0.373769	0.0375768	FALSE
TOR1B	O14657;H0Y7C8	Isoform of O14657, Torsin-1B (Fragment)	FALSE	FALSE		-0.315908	0.0377088	FALSE
PDIA4	P13667;C9JMN9;A0A499FI48	Isoform of P13667, Protein disulfide-isomerase A4 (Fragment)	FALSE	FALSE		-0.101221	0.0377918	FALSE
ABHD11	Q8NFV4	Protein ABHD11	FALSE	FALSE		-0.309644	0.0378229	FALSE
NCAPG2	Q86XI2;F8WE06;H0Y6U5	Condensin-2 complex subunit G2	FALSE	FALSE		0.239276	0.0378993	FALSE
UQCRQ	O14949	Cytochrome b-c1 complex subunit 8	FALSE	FALSE		0.232849	0.0379502	FALSE
SYNPO	Q8N3V7	Synaptopodin	FALSE	FALSE		-0.283774	0.0380437	FALSE
TRIM2	Q9C040;A0A0J9YW70;A0A0J9YX34;C9JVI3	Isoform of Q9C040, Tripartite motif-containing protein 2	FALSE	FALSE		-0.188383	0.038176	FALSE
DKC1	O60832;C9IYT0;H7BZF2;H7C0M1;H7C2Q2;H7C2Q9	H/ACA ribonucleoprotein complex subunit 4	FALSE	FALSE		-0.117696	0.0382604	FALSE
TAF11	Q15544;A0A3B3ITY8	Transcription initiation factor TFIID subunit 11	FALSE	FALSE		0.43287	0.0382776	FALSE
ACOT8	O14734;E9PIS4;E9PJN0;E9PMC4;E9PRD4;H0Y698;H7C5A7;Q9BR14;A0A494C0N6	Acyl-coenzyme A thioesterase 8	FALSE	FALSE		0.336954	0.0383258	FALSE
STT3B	Q8TCJ2	Dolichyl-diphosphooligosaccharide--protein glycosyltransferase subunit STT3B	FALSE	FALSE		-0.256379	0.0383384	FALSE
MLF2	Q15773;F5H0Y3;F5H7L5;F5H800	Isoform of Q15773, Myeloid leukemia factor 2 (Fragment)	FALSE	FALSE		-0.396352	0.0383805	FALSE
INTS3	Q68E01;A0A096LNW8	Integrator complex subunit 3	FALSE	FALSE		0.141533	0.0384289	FALSE
MLLT11	Q13015	Protein AF1q	FALSE	FALSE		0.225144	0.0385223	FALSE
LIN7A;LIN7C	O14910;Q9NUP9;G3V1D4;H0YI92;H0YIA8	Isoform of O14910, Protein lin-7 homolog A (Fragment)	FALSE	FALSE		-0.332926	0.0385296	FALSE
SNRNP200	O75643;A0A494C1A5	U5 small nuclear ribonucleoprotein 200 kDa helicase	FALSE	FALSE		-0.102928	0.0385891	FALSE
CLMP	Q9H6B4	CXADR-like membrane protein	FALSE	FALSE		-0.342653	0.0387892	FALSE
DENND4C	Q5VZ89;A0A0A0MRX3;R4GMN2;X6R5W5;X6RAE7	DENN domain-containing protein 4C	FALSE	FALSE		-0.248674	0.0387897	FALSE
TAB2	Q9NYJ8;A0A1B0GV57;U3KQ62;U3KQR0	Isoform of Q9NYJ8, TGF-beta-activated kinase 1 and MAP3K7-binding protein 2	FALSE	FALSE		0.366476	0.0387954	FALSE
AGPAT1	Q99943	1-acyl-sn-glycerol-3-phosphate acyltransferase alpha	FALSE	FALSE		-0.459392	0.0388031	FALSE
MDN1	Q9NU22;M0QXR3;Q5T795	Isoform of Q9NU22, Midasin (Fragment)	FALSE	FALSE		0.0989121	0.0388362	FALSE
P3H4	Q92791;H0YED7;K7ERA3	Isoform of Q92791, Synaptonemal complex protein SC65 (Fragment)	FALSE	FALSE		-0.239131	0.0388455	FALSE
PRKD1;PRKD3	O94806;Q15139;F8WBA3	Isoform of Q15139, Serine/threonine-protein kinase	FALSE	FALSE		-0.287175	0.0389359	FALSE
RBAK;ZNF146;ZNF37A;ZNF570;ZNF583;ZNF658;ZNF658B	Q15072;Q5TYW1;Q9NYW8;P17032;Q4V348;Q96ND8;Q96NI8;K7EP39	Isoform of Q96NI8, Zinc finger protein 570	FALSE	FALSE		0.286011	0.0390854	FALSE
MTX2	O75431;C9JAZ1;C9JNK6;F8WE26	Isoform of O75431, Metaxin-2	FALSE	FALSE		-0.286774	0.0395035	FALSE
TMED1	Q13445;K7EIN4;K7EQ63	Isoform of Q13445, Transmembrane emp24 domain-containing protein 1	FALSE	FALSE		-0.327973	0.0396459	FALSE
CSNK1D	P48730;B4DLF1;H7BYT1;J3KRM8	Casein kinase I isoform delta	FALSE	FALSE		-0.3561	0.0396735	FALSE
DLG1;DLG2;DLG3	Q12959;Q15700;Q92796;A0A0C4DFT3;A8MUT6;A8MUT9;B4E2H8;B5MCC5;B7Z2T4;C9IYP1;C9J110;C9JCP6;C9JN61;C9JUA9;E7EQD7;E9PIW2;E9PN83;F2Z2L0;F8W750;H7C166;H7C325;Q5JUW8;Q6ZSU2;A0A3B3ISW2;A0A3B3ITF1;A0A590UJ08;A0A590UJ18;A0A590UJ25;A0A590UJ29;A0A590UJ64;A0A590UJ68;A0A590UJ81;A0A590UJ86;A0A590UJ95;A0A590UJC5;A0A590UJD9;A0A590UJE6;A0A590UJL2;A0A590UJR4;A0A590UJR5;A0A590UJS9;A0A590UJX2;A0A590UJZ4;A0A590UK02;A0A…	Disks large homolog 1	FALSE	FALSE		-0.160421	0.0398064	FALSE
HYOU1;TEX15	Q9Y4L1;Q9BXT5;A0A087WW13;A0A087WWI4;A0A087X054;A0A087X214;E9PJ21;J3KTF1;J3QL06;J3QLE9;J3QQH7;K7EQK2;Q9BST8;A0A1W2PS94;A0A2R8Y358;A0A494C039	Hypoxia up-regulated protein 1	FALSE	FALSE		-0.259093	0.0399121	FALSE
IRF2BPL	Q9H1B7	Interferon regulatory factor 2-binding protein-like	FALSE	FALSE		-0.397089	0.0399617	FALSE
LAMTOR4	Q0VGL1;A0A087WT92;A0A087WV46;A0A087WVU0;C9JXA7	Isoform of Q0VGL1, Ragulator complex protein LAMTOR4	FALSE	FALSE		-0.433167	0.0399683	FALSE
UBAP2L	Q14157;F8W726;H0Y5H6;H7C2T8;Q5VU77;Q5VU78;Q5VU79;Q5VU80;Q5VU81	Isoform of Q14157, Ubiquitin-associated protein 2-like	FALSE	FALSE		-0.164955	0.0400791	FALSE
AIDA	Q96BJ3	Axin interactor, dorsalization-associated protein	FALSE	FALSE		-0.246143	0.0400966	FALSE
SORD	Q00796;H0YKB3;H0YLA4	Isoform of Q00796, Sorbitol dehydrogenase	FALSE	FALSE		0.121969	0.0401567	FALSE
RAPH1	Q70E73;C9J0R8;C9J164;C9JLG4;C9K0J5	Isoform of Q70E73, Ras association (RalGDS/AF-6) and pleckstrin homology domains 1, isoform CRA_b	FALSE	FALSE		-0.335303	0.0403392	FALSE
KIF4A;KIF4B	O95239;Q2VIQ3	Chromosome-associated kinesin KIF4A	FALSE	FALSE		0.148667	0.0403816	FALSE
MFAP1	P55081	Microfibrillar-associated protein 1	FALSE	FALSE		-0.176639	0.0405089	FALSE
CDC34	P49427;U3KPV8;U3KQ77;U3KQP9	Isoform of P49427, Ubiquitin-conjugating enzyme E2 R1 (Fragment)	FALSE	FALSE		-0.311021	0.0406744	FALSE
SRSF9	Q13242;H0YIB4;S4R3G0	Isoform of Q13242, Serine/arginine-rich-splicing factor 9	FALSE	FALSE		-0.233547	0.0407716	FALSE
BCHE	P06276;F8WEX7;F8WF14;H0Y885;H7C4Y0	Cholinesterase	FALSE	FALSE		-0.37938	0.0408234	FALSE
CRYZ	Q08257;A6NP24;C9JH92	Isoform of Q08257, Quinone oxidoreductase (Fragment)	FALSE	FALSE		0.179584	0.0409059	FALSE
ZFAND5	O76080;Q5QPB1	AN1-type zinc finger protein 5	FALSE	FALSE		-0.275029	0.0409196	FALSE
VPS26A	O75436;S4R2Y3;S4R3Q6	Isoform of O75436, Vacuolar protein sorting-associated protein 26A	FALSE	FALSE		-0.206733	0.0409513	FALSE
FAM219A	Q8IW50;A0A0A0MRV9;A0A0A0MRW0;A0A0A0MRW1;A0A0A0MRW2;A0A0A0MRW3;Q5T586;Q5T593	Isoform of Q8IW50, Protein FAM219A	FALSE	FALSE		-0.317103	0.0409908	FALSE
HLA-A;HLA-B;HLA-H	P01889;P04439;A0A0G2JI36;A0A0G2JIF2;A0A0G2JL56;A0A140T9A9;A0A140T9G0;A0A140T9H3;A0A1W2PPR8;A0A1W2PQD0;A0A1W2PS24;A0A1W2PSE7;Q5SRN5;Q5SRN7;P01893	Isoform of P01891, HLA class I histocompatibility antigen, A-3 alpha chain	FALSE	FALSE		0.300954	0.0410012	FALSE
RNF113A	O15541	RING finger protein 113A	FALSE	FALSE		-0.292913	0.0410134	FALSE
SSU72	Q9NP77	RNA polymerase II subunit A C-terminal domain phosphatase SSU72	FALSE	FALSE		-0.289479	0.0411687	FALSE
IRF2BP1	Q8IU81	Interferon regulatory factor 2-binding protein 1	FALSE	FALSE		-0.153457	0.0411753	FALSE
MVK	Q03426;A0A0B4J236;A0A1B0GWC2;A0A1B0GWF3;A0A1W2PS16;F5GXC0;F5H092;F5H163;F5H368;F5H8H2	Isoform of Q03426, Mevalonate kinase	FALSE	FALSE		-0.240512	0.0414168	FALSE
FAM114A1	Q8IWE2	Protein NOXP20	FALSE	FALSE		-0.342504	0.0414169	FALSE
CAMK1;CAMK1D	Q14012;Q8IU85;A0A087WUR6;H7C071	Calcium/calmodulin-dependent protein kinase type 1	FALSE	FALSE		-0.319642	0.0415111	FALSE
ANTXR1	Q9H6X2;H0YC24	Anthrax toxin receptor 1	FALSE	FALSE		-0.340077	0.0415617	FALSE
ADA	P00813;F5GWI4;F5GXW0;F5GYD4	Adenosine deaminase	FALSE	FALSE		-0.31673	0.04158	FALSE
ANAPC1	Q9H1A4;F8WAS1;H0Y564;A0A2R8YF63	Anaphase-promoting complex subunit 1	FALSE	FALSE		0.17253	0.041594	FALSE
GBF1	Q92538	Golgi-specific brefeldin A-resistance guanine nucleotide exchange factor 1	FALSE	FALSE		-0.157509	0.0417263	FALSE
UBR1	Q8IWV7;A0A087WTJ9;H3BNQ6;H3BQF8;H3BS20;H3BUC4;H3BUZ4	E3 ubiquitin-protein ligase UBR1	FALSE	FALSE		-0.22053	0.0419137	FALSE
ACAA1	P09110;B4DVF4;C9JDE9;F2Z2Q6;F2Z3P7;H0Y4D4;H7C131	3-ketoacyl-CoA thiolase, peroxisomal	FALSE	FALSE		-0.238982	0.0419608	FALSE
ARHGEF11	O15085	Rho guanine nucleotide exchange factor 11	FALSE	FALSE		-0.260064	0.0419698	FALSE
TXNDC17	Q9BRA2;I3L0K2;I3L2R6;I3L3M7	Isoform of Q9BRA2, Thioredoxin domain-containing protein 17	FALSE	FALSE		-0.22192	0.0420174	FALSE
SUCLG2	Q96I99;E9PDQ8;H0Y852	Isoform of Q96I99, Succinate--CoA ligase [GDP-forming] subunit beta, mitochondrial	FALSE	FALSE		-0.236253	0.042355	FALSE
RSU1	Q15404	Ras suppressor protein 1	FALSE	FALSE		0.227315	0.0423553	FALSE
OSBPL3	Q9H4L5	Oxysterol-binding protein-related protein 3	FALSE	FALSE		0.28382	0.0424034	FALSE
TMEM245	Q9H330;F8WBJ7;H7C0G1	Isoform of Q9H330, Transmembrane protein 245	FALSE	FALSE		-0.37739	0.0425736	FALSE
LRRC1	Q9BTT6;Q5T0G3	Isoform of Q9BTT6, Leucine-rich repeat-containing protein 1	FALSE	FALSE		-0.3715	0.0426791	FALSE
PPP2R1B	P30154;E9PHZ6;E9PPI5;H0YDG7	Isoform of P30154, Serine/threonine-protein phosphatase 2A 65 kDa regulatory subunit A beta isoform	FALSE	FALSE		-0.180785	0.0427831	FALSE
PQBP1	O60828;H7C053	Isoform of O60828, Polyglutamine-binding protein 1 (Fragment)	FALSE	FALSE		-0.245072	0.04312	FALSE
PCCA	P05165;A0A1B0GTR1;A0A1B0GU58;A0A1B0GUX9;A0A1B0GWA1;A0A1B0GWI4;H0Y5U0;Q5JTW6;Q5JVH2	Isoform of P05165, Propionyl-CoA carboxylase alpha chain, mitochondrial (Fragment)	FALSE	FALSE		-0.214511	0.0431205	FALSE
LENG8	Q96PV6;A0A087WUE4;A0A0G2JN70;A0A0G2JNN3;A0A0G2JPW6;B0VJY8;C9J1N5;C9JMY0;E7EWC7;H7BZP5	Isoform of Q96PV6, Leukocyte receptor cluster member 8	FALSE	FALSE		-0.285272	0.0433312	FALSE
ABCF2	Q9UG63;C9JHK9;C9JZV3	ATP-binding cassette sub-family F member 2	FALSE	FALSE		0.134213	0.043442	FALSE
DNMT3A	Q9Y6K1;A0A0C4DG02;F8WE91	DNA (cytosine-5)-methyltransferase 3A	FALSE	FALSE		-0.112935	0.0434631	FALSE
SAFB2	Q14151;K7EQU4;K7ERX3	Isoform of Q14151, Scaffold attachment factor B2 (Fragment)	FALSE	FALSE		0.137756	0.0438394	FALSE
IREB2	P48200;H0YL48;H0YLE0;H0YMA8;H0YN46;H0YNL8	Iron-responsive element-binding protein 2	FALSE	FALSE		0.233813	0.0439886	FALSE
C21orf59	P57076;C9J818;Q9NX33;C9JX57;D3DSE6;H7C2R6;F8VZ95;H7BZW1	Isoform of F8VZ95, Uncharacterized protein (Fragment)	FALSE	FALSE		-0.267137	0.0440576	FALSE
NDUFB8	O95169;E9PIZ8;E9PQ68;K9J7I2	Isoform of O95169, NADH dehydrogenase [ubiquinone] 1 beta subcomplex subunit 8, mitochondrial	FALSE	FALSE		-0.417517	0.044064	FALSE
ELP2	Q6IA86;F5GWY6;F5GX79;F5GYE9;K7ER35	Elongator complex protein 2	FALSE	FALSE		0.290558	0.0441492	FALSE
TRA2A	Q13595	Transformer-2 protein homolog alpha	FALSE	FALSE		-0.456475	0.0444092	FALSE
SMARCE1	Q969G3;B4DGM3;J3KT85;J3QKS7;J3QKX6;J3QL66;J3QR61;A0A2R8Y4T4;A0A2R8Y765;A0A2R8Y7I9;A0A2R8Y7U4;A0A2R8Y855;A0A2R8YD78;A0A2R8YDQ4;A0A2R8YEB8;A0A2R8YES3;A0A2R8YFC8;A0A2U3TZQ7	Isoform of Q969G3, SWI/SNF-related matrix-associated actin-dependent regulator of chromatin subfamily E member 1	FALSE	FALSE		-0.153857	0.0445675	FALSE
LAP3	P28838;H0Y983;H0Y9Q1	Cytosol aminopeptidase	FALSE	FALSE		-0.107838	0.0445953	FALSE
CUX1	P39880;A0A2R8Y852;A0A2R8Y8D0;A0A2R8YDI1	Homeobox protein cut-like 1	FALSE	FALSE		-0.118772	0.0446404	FALSE
SLC25A10	Q9UBX3;F6RGN5;I3L3N9	Isoform of Q9UBX3, Mitochondrial dicarboxylate carrier	FALSE	FALSE		0.475179	0.0446855	FALSE
TFB2M	Q9H5Q4	Dimethyladenosine transferase 2, mitochondrial	FALSE	FALSE		-0.145364	0.044925	FALSE
RABEPK	Q7Z6M1;Q5T1S4;Q5T1S5	Isoform of Q7Z6M1, Rab9 effector protein with kelch motifs	FALSE	FALSE		-0.304581	0.0452501	FALSE
TRMT1L	Q7Z2T5;X6RK96	Isoform of Q7Z2T5, TRMT1-like protein (Fragment)	FALSE	FALSE		-0.145713	0.0453832	FALSE
C5orf22	Q49AR2;B4DR92;E5RFG1;E5RHP8	Isoform of Q49AR2, UPF0489 protein C5orf22	FALSE	FALSE		-0.227692	0.045392	FALSE
TAF9B	Q9HBM6	Transcription initiation factor TFIID subunit 9B	FALSE	FALSE		-0.279538	0.0454384	FALSE
TARS2	Q9BW92;F6S7Q7;Q5T5E9;U3KQ50;U3KQG0	Isoform of Q9BW92, Threonine--tRNA ligase, mitochondrial	FALSE	FALSE		-0.146524	0.045473	FALSE
TAMM41	Q96BW9;A0A0G2JQ92;B4E101;G3V0F3;H7C1A2	Isoform of Q96BW9, Chromosome 3 open reading frame 31, isoform CRA_e	FALSE	FALSE		-0.433993	0.045491	FALSE
ORC3	Q9UBD5;U3KQL3	Isoform of Q9UBD5, Origin recognition complex subunit 3 (Fragment)	FALSE	FALSE		-0.251007	0.0458447	FALSE
TCEAL1	Q15170	Transcription elongation factor A protein-like 1	FALSE	FALSE		-0.466757	0.0460473	FALSE
SMARCA5	O60264	SWI/SNF-related matrix-associated actin-dependent regulator of chromatin subfamily A member 5	FALSE	FALSE		-0.0973546	0.0466245	FALSE
TROVE2	P10155;D6RDN1;D6RE09;G5E9R9;H0Y9N5	60 kDa SS-A/Ro ribonucleoprotein	FALSE	FALSE		-0.182992	0.0469049	FALSE
YPEL5	P62699	Protein yippee-like 5	FALSE	FALSE		-0.323855	0.0469564	FALSE
GFM2	Q969S9;D6RAL1;D6RF75	Isoform of Q969S9, Ribosome-releasing factor 2, mitochondrial (Fragment)	FALSE	FALSE		-0.299807	0.0469887	FALSE
SP2	Q02086;A0A1B0GVH1;Q9BRW5	Isoform of Q02086, SP2 protein	FALSE	FALSE		-0.319732	0.0470206	FALSE
TAF9	Q16594;D6RGK3;D6RHW1;D6RIE8;D6RIV9;D6RIY1	Isoform of Q16594, Transcription initiation factor TFIID subunit 9 (Fragment)	FALSE	FALSE		-0.313034	0.0472529	FALSE
RBBP7	Q16576;C9J7L0;E9PC52;Q5JNZ6;Q5JP01;Q5JP02	Histone-binding protein RBBP7	FALSE	FALSE		-0.15827	0.0474955	FALSE
ETFB	P38117;M0QY67	Electron transfer flavoprotein subunit beta	FALSE	FALSE		-0.173731	0.0479191	FALSE
GGCT	O75223;B8ZZK2;H7BZK5;M0QZK8	Gamma-glutamylcyclotransferase	FALSE	FALSE		0.280041	0.0479278	FALSE
RBM33	Q96EV2;A0A0C4DFS3;A8MTF7;H0Y3K3	Isoform of Q96EV2, RNA-binding protein 33	FALSE	FALSE		-0.177885	0.0481491	FALSE
CAPRIN1	Q14444;E9PLA9;G3V153	Caprin-1	FALSE	FALSE		-0.127208	0.0482604	FALSE
ADO	Q96SZ5	2-aminoethanethiol dioxygenase	FALSE	FALSE		-0.220306	0.0483151	FALSE
MTHFD2	P13995;B8ZZU9;B9A062	Bifunctional methylenetetrahydrofolate dehydrogenase/cyclohydrolase, mitochondrial	FALSE	FALSE		0.251727	0.0485683	FALSE
ZBTB10	Q96DT7	Zinc finger and BTB domain-containing protein 10	FALSE	FALSE		0.226077	0.0486876	FALSE
GNG10	P50151	Guanine nucleotide-binding protein G(I)/G(S)/G(O) subunit gamma-10	FALSE	FALSE		-0.318829	0.0487583	FALSE
HOMER1	Q86YM7;Q86YM6	Homer protein homolog 1	FALSE	FALSE		0.367594	0.0489247	FALSE
SDSL	Q96GA7;F8VYZ3;F8VZ97	Isoform of Q96GA7, Serine dehydratase-like (Fragment)	FALSE	FALSE		-0.456719	0.0491276	FALSE
TRIM26	Q12899;A0A0G2JIW2;A2AE48;A2AE50;Q5SPU2	Isoform of Q12899, Tripartite motif-containing protein 26 (Fragment)	FALSE	FALSE		-0.248191	0.0492248	FALSE
MPRIP	Q6WCQ1;A0A1W2PPU9;A8MZF8;H0Y2S9;H0Y7E2;H7C3G6;J3KSK7;J3KSW8;J3QRL2;K7EJ14;K7EL39;A0A494BZV2	Isoform of Q6WCQ1, Myosin phosphatase Rho-interacting protein	FALSE	FALSE		-0.179366	0.049545	FALSE
IPO7	O95373;E9PLB2;E9PLJ0	Importin-7	FALSE	FALSE		0.302679	0.0496937	FALSE
SMCHD1	A6NHR9;J3KRK8;J3KTK7;J3KTL8;J3QSH1;A0A2R8YCU7;A0A2R8YE92	Isoform of A6NHR9, Structural maintenance of chromosomes flexible hinge domain-containing protein 1 (Fragment)	FALSE	FALSE		-0.111033	0.0496963	FALSE
GATA1;GATA2	P15976;P23769;B7WNQ9;C9J965	Endothelial transcription factor GATA-2	FALSE	FALSE		-0.265649	0.0500238	FALSE
MRPS22	P82650;C9J5D8;G5E9V5;G5E9W7;H7C5F2;H7C5H3;H7C5L9	28S ribosomal protein S22, mitochondrial	FALSE	FALSE		0.180798	0.0500816	FALSE
DRG1	Q9Y295;F8WEE0;H0YI06	Developmentally-regulated GTP-binding protein 1	FALSE	FALSE		0.136415	0.0503056	FALSE
NFYC	Q13952;A0A0A0MT00;E9PI99;E9PJA8;E9PL11;E9PQR2;Q5T6K5;Q5T6K7	Isoform of Q13952, Nuclear transcription factor Y subunit gamma (Fragment)	FALSE	FALSE		0.3338	0.0505108	FALSE
DSCR3	O14972;A8MTY9;A8MY26	Down syndrome critical region protein 3	FALSE	FALSE		-0.318961	0.0506233	FALSE
VPS36	Q86VN1;A0A3B3ISW7	Vacuolar protein-sorting-associated protein 36	FALSE	FALSE		-0.265057	0.0506897	FALSE
RAN	P62826;A0A087X0W0;B4DV51;B5MDF5;F5H018;H0YFC6;J3KQE5	GTP-binding nuclear protein Ran	FALSE	FALSE		0.142443	0.0507911	FALSE
STRN3	Q13033;G3V340;G3V3G7;H0YJT2;H0YJZ4	Isoform of Q13033, Striatin-3	FALSE	FALSE		-0.209534	0.050924	FALSE
PRPF40A	O75400;F5H578;H0YG38;H7C2N3;A0A3F2YNY6	Isoform of O75400, Pre-mRNA-processing factor 40 homolog A (Fragment)	FALSE	FALSE		-0.116625	0.0509601	FALSE
COPS8	Q99627;E9PGT6;F8WEF2;H7C3S9	COP9 signalosome complex subunit 8	FALSE	FALSE		-0.261721	0.0509918	FALSE
LIMA1	Q9UHB6;F8VQE1;F8VRN8;F8VS07	Isoform of Q9UHB6, LIM domain and actin-binding protein 1	FALSE	FALSE		0.131349	0.0510099	FALSE
CTAGE15;CTAGE3P;CTAGE4;CTAGE5;CTAGE6;CTAGE8;CTAGE9;MIA2	Q96PC5;A4D2H0;A4FU28;Q86UF2;Q8IX94;P0CG41;Q8IX95;G3V3C4;G3V599;G3V5K6;A0A2R8Y569;A0A2R8YE69	Isoform of O15320, Endoplasmic reticulum export factor CTAGE5 (Fragment)	FALSE	FALSE		-0.183549	0.0511194	FALSE
UBA2	Q9UBT2;K7EPL2;K7ES38;K7ESK7;U3KQ55;U3KQ93	Isoform of Q9UBT2, SUMO-activating enzyme subunit 2	FALSE	FALSE		0.101379	0.051482	FALSE
TRAPPC1	Q9Y5R8;I3L1R8;I3L3S0;I3L3V5	Isoform of Q9Y5R8, Trafficking protein particle complex subunit 1	FALSE	FALSE		0.302979	0.0515778	FALSE
SEC16A	O15027;A0A0C4DH09;F1T0I1;Q8N9G1;X6RGP5;A0A3F2YNX0;A0A3F2YNZ0	Isoform of O15027, Protein transport protein Sec16A	FALSE	FALSE		-0.11298	0.0516848	FALSE
TPMT	P51580	Thiopurine S-methyltransferase	FALSE	FALSE		-0.409499	0.0517165	FALSE
CHD3	Q12873;H7C0J3;H7C2H0;H7C3H7;I3L229	Chromodomain-helicase-DNA-binding protein 3	FALSE	FALSE		-0.246333	0.05222	FALSE
TANC1	Q9C0D5	Protein TANC1	FALSE	FALSE		-0.131708	0.0523347	FALSE
RAB12	Q6IQ22;A0A3B3ITT1	Ras-related protein Rab-12	FALSE	FALSE		0.36966	0.0524957	FALSE
UQCC3	Q6UW78	Ubiquinol-cytochrome-c reductase complex assembly factor 3	FALSE	FALSE		-0.392905	0.0528533	FALSE
CCDC85B	Q15834	Coiled-coil domain-containing protein 85B	FALSE	FALSE		-1.03571	0.0531173	FALSE
SEC11A	P67812;H0YKT4;H0YNA5;H0YNG3;H0YNX5	Isoform of P67812, Signal peptidase I (Fragment)	FALSE	FALSE		-0.291722	0.0531755	FALSE
TRMT13	Q9NUP7;Q5VVK9;Q5VVL2	Isoform of Q9NUP7, tRNA:m(4)X modification enzyme TRM13 homolog	FALSE	FALSE		0.65069	0.0532461	FALSE
ARVCF	O00192;C9JJX6;E9PDC3	Armadillo repeat protein deleted in velo-cardio-facial syndrome	FALSE	FALSE		-0.157948	0.0532932	FALSE
PPIF	P30405;H0Y548;R4GN99	Isoform of P30405, Peptidyl-prolyl cis-trans isomerase	FALSE	FALSE		0.198718	0.0533093	FALSE
RPL27	P61353;K7ELC7;K7EQQ9;K7ERY7	60S ribosomal protein L27	FALSE	FALSE		0.167558	0.0537176	FALSE
ATP5S	Q99766;Q8WXQ4;A0A2R8YDJ1	ATP synthase subunit s, mitochondrial	FALSE	FALSE		-0.587077	0.0537629	FALSE
STXBP3	O00186	Syntaxin-binding protein 3	FALSE	FALSE		-0.197237	0.0537651	FALSE
SSBP2	P81877;A0A087X159;D6RAC5;H0Y9M5;H0Y9V4	Isoform of P81877, Single-stranded DNA-binding protein 2	FALSE	FALSE		0.41943	0.0542958	FALSE
RRS1	Q15050	Ribosome biogenesis regulatory protein homolog	FALSE	FALSE		-0.203265	0.0543169	FALSE
PA2G4	Q9UQ80;F8VR77;F8VZ69;F8W0A3;H0YIN7	Isoform of Q9UQ80, Proliferation-associated protein 2G4	FALSE	FALSE		0.106065	0.0543687	FALSE
SPATS2	Q86XZ4;F8VRH4;F8VS10;F8VXB3;F8VXP9;F8VZS5	Isoform of Q86XZ4, Spermatogenesis-associated serine-rich protein 2	FALSE	FALSE		-0.159558	0.0544254	FALSE
COQ6	Q9Y2Z9;A0A0D9SFJ1;G3V3A1;G3V434;G3V4A6	Isoform of Q9Y2Z9, Coenzyme Q6 homolog, monooxygenase (Yeast), isoform CRA_a	FALSE	FALSE		-0.26763	0.0544477	FALSE
GPX7	Q96SL4	Glutathione peroxidase 7	FALSE	FALSE		-0.236782	0.0545613	FALSE
ELMO2	Q96JJ3;H0YCM7;Q5JVZ4;Q5JVZ5;Q5JVZ8;Q5JW01	Engulfment and cell motility protein 2	FALSE	FALSE		-0.252182	0.0545857	FALSE
ARHGEF6;ARHGEF7	Q14155;Q15052;B1ALK7;B1ANY6;C9JAD7;C9JDI6;E7ENL8;E7EU80;E7EUY6;E9PDQ5;F6SJA5;A0A2R8YG42	Isoform of Q14155, Rho guanine nucleotide exchange factor 7	FALSE	FALSE		-0.153282	0.0546428	FALSE
CENPF;VCAM1	P19320;P49454;A0A087WTY4;E9PDD2	Centromere protein F	FALSE	FALSE		0.0870219	0.0547752	FALSE
DKFZp586F0420;MAP3K7	O43318;Q9UG54	Isoform of O43318, Mitogen-activated protein kinase kinase kinase 7	FALSE	FALSE		0.30339	0.0549764	FALSE
KIF21A;KIF21B;KIF27;KIF7	O75037;Q2M1P5;Q7Z4S6;Q86VH2;A0A1B0GV47;H0YHG9;H0YHT2;H0YI78;H0YIM6;H0YIM7	Isoform of Q7Z4S6, Kinesin-like protein (Fragment)	FALSE	FALSE		-0.0928711	0.0551564	FALSE
AGTRAP	Q6RW13	Type-1 angiotensin II receptor-associated protein	FALSE	FALSE		-0.376051	0.0552175	FALSE
UQCRB	P14927;B7Z2R2;E5RHG9	Cytochrome b-c1 complex subunit 7	FALSE	FALSE		-0.192231	0.0552951	FALSE
RTKN	Q9BST9	Rhotekin	FALSE	FALSE		1.3572	0.0553833	FALSE
METTL3	Q86U44;B4DTN4;B4E349;F5H6D8;H0YFV6	Isoform of Q86U44, N6-adenosine-methyltransferase 70 kDa subunit	FALSE	FALSE		-0.551427	0.0554777	FALSE
PANK3	Q9H999;E5RHA5	Isoform of Q9H999, Pantothenate kinase 3 (Fragment)	FALSE	FALSE		-0.488028	0.0557413	FALSE
C20orf27	Q9GZN8;H7BYU9	Isoform of Q9GZN8, UPF0687 protein C20orf27 (Fragment)	FALSE	FALSE		0.239122	0.0559454	FALSE
EIF2S2	P20042	Eukaryotic translation initiation factor 2 subunit 2	FALSE	FALSE		-0.12712	0.0561642	FALSE
ACTA1;ACTA2;ACTC1;ACTG2	P62736;P63267;P68032;P68133;A6NL76;B8ZZJ2;C9JFL5;F6QUT6;F6UVQ4;F8WB63	Actin, alpha cardiac muscle 1	FALSE	FALSE		-0.253552	0.0562579	FALSE
WDR1	O75083;D6RD66	Isoform of O75083, WD repeat-containing protein 1 (Fragment)	FALSE	FALSE		-0.118257	0.056263	FALSE
LUC7L2	Q9Y383;F8WEU3;V9GZ75	Isoform of Q9Y383, Putative RNA-binding protein Luc7-like 2	FALSE	FALSE		-0.549484	0.0563021	FALSE
ARAP3	Q8WWN8;G5E9Y3;Q05CH1	Arf-GAP with Rho-GAP domain, ANK repeat and PH domain-containing protein 3	FALSE	FALSE		-0.201395	0.0563612	FALSE
DAG1	Q14118	Dystroglycan	FALSE	FALSE		0.38275	0.056389	FALSE
CCDC51	Q96ER9;C9JSW8	Coiled-coil domain-containing protein 51	FALSE	FALSE		-0.242283	0.0569281	FALSE
SURF4	O15260;B7Z1G8;Q5T8U5	Isoform of O15260, Surfeit 4	FALSE	FALSE		-0.234308	0.0569531	FALSE
RAB5C	P51148;F8VVK3;F8VWU4;K7ENY4;F8VSF8;K7EIP6;K7ERI8;K7ERQ8	Isoform of K7ERQ8, Uncharacterized protein	FALSE	FALSE		-0.191663	0.0571951	FALSE
SEPT11	Q9NVA2;D6R9Y6;D6RDP1;D6RDU5;D6RER5;D6RGI3;H0Y961;H0Y9G8	Isoform of Q9NVA2, Septin 11, isoform CRA_b	FALSE	FALSE		-0.165885	0.0573536	FALSE
RBM22	Q9NW64;E5RHA8;E5RJW4	Isoform of Q9NW64, Pre-mRNA-splicing factor RBM22 (Fragment)	FALSE	FALSE		-0.200445	0.0574029	FALSE
PPM1G	O15355	Protein phosphatase 1G	FALSE	FALSE		-0.097197	0.0575465	FALSE
ALDH16A1	Q8IZ83;F5H4B6;M0QY06	Aldehyde dehydrogenase family 16 member A1	FALSE	FALSE		-0.216716	0.0577246	FALSE
HNRNPC;HNRNPCL1;HNRNPCL2;HNRNPCL3;HNRNPCL4;RALYL	B2RXH8;O60812;P07910;Q86SE5;B7ZW38;P0DMR1;B2R5W2;B3KT61;B4DSU6;B4DY08;E5RG71;G3V251;G3V2D6;G3V2H6;G3V2Q1;G3V3K6;G3V4C1;G3V4M8;G3V4W0;G3V555;G3V575;G3V576;G3V5V7;G3V5X6;A0A0G2JNQ3;A0A0G2JPF8	Heterogeneous nuclear ribonucleoprotein C-like 1	FALSE	FALSE		-0.101001	0.0578613	FALSE
CSPG4	Q6UVK1	Chondroitin sulfate proteoglycan 4	FALSE	FALSE		-0.12198	0.0579957	FALSE
MSRB2	Q9Y3D2;H0YE51	Isoform of Q9Y3D2, Methionine-R-sulfoxide reductase B2, mitochondrial (Fragment)	FALSE	FALSE		-0.32286	0.0580156	FALSE
ADPGK	Q9BRR6;H3BN66;H3BRS6;H3BTH4;H3BU35	ADP-dependent glucokinase	FALSE	FALSE		-0.17809	0.0580241	FALSE
REXO2	Q9Y3B8;F5GYG5;F5H6P8;F5H784;F5H7P1;H0YF66;H0YG37;H0YG54;H0YGR4;Q9BTR4	Isoform of Q9Y3B8, Oligoribonuclease, mitochondrial	FALSE	FALSE		-0.252451	0.0582484	FALSE
CEBPZ	Q03701;C9J9W7	CCAAT/enhancer-binding protein zeta	FALSE	FALSE		-0.0941836	0.058317	FALSE
ZNF326	Q5BKZ1;A0A0A0MRN4;E2QRN4	DBIRD complex subunit ZNF326	FALSE	FALSE		-0.141937	0.0585067	FALSE
QSER1	Q2KHR3;H0YCQ7;A0A3B3IRW6;A0A3B3ISY4	Glutamine and serine-rich protein 1	FALSE	FALSE		-0.140143	0.0587488	FALSE
L1CAM	P32004;E7EMY4;E7EPI4;E7EVM4;E9PHJ4;H0Y5C3	Isoform of P32004, Neural cell adhesion molecule L1 (Fragment)	FALSE	FALSE		-0.129652	0.0592108	FALSE
PPP4R3B	Q5MIZ7	Serine/threonine-protein phosphatase 4 regulatory subunit 3B	FALSE	FALSE		0.289773	0.0593078	FALSE
DNAJB12	Q9NXW2;J3KPS0;V9GY70;V9GYN7	DnaJ homolog subfamily B member 12	FALSE	FALSE		0.226852	0.0593536	FALSE
MFN1	Q8IWA4;C9JXQ1;H7C5H5	Isoform of Q8IWA4, Mitofusin-1 (Fragment)	FALSE	FALSE		-0.220819	0.0594845	FALSE
MUM1	Q2TAK8;A0A0D9SGJ8;J3KNX4;K7EP97	Isoform of Q2TAK8, PWWP domain-containing protein MUM1	FALSE	FALSE		-0.360241	0.0595513	FALSE
NPAT	Q14207	Protein NPAT	FALSE	FALSE		0.776994	0.0596115	FALSE
CHD1	O14646;A0A087WVF4;H0Y8V4	Chromodomain-helicase-DNA-binding protein 1	FALSE	FALSE		-0.118717	0.0598385	FALSE
ITGA4	P13612	Integrin alpha-4	FALSE	FALSE		-0.566876	0.0601928	FALSE
CDC73	Q6P1J9;A0A1B0GUB2;A0A2R8Y640;A0A2R8YHB3;A0A3B3IRP5;A0A3B3ISN2	Isoform of Q6P1J9, Parafibromin	FALSE	FALSE		-0.111278	0.0603934	FALSE
GSTP1	P09211;A0A087X243;A0A087X2E9;A8MX94;A0A2R8Y5E5	Glutathione S-transferase P	FALSE	FALSE		-0.120857	0.0604432	FALSE
GNB4	Q9HAV0;C9JD14;H7C5J5	Guanine nucleotide-binding protein subunit beta-4	FALSE	FALSE		-0.216302	0.0606273	FALSE
BIVM-ERCC5;ERCC5	P28715;R4GMW8;A0A1W2PS85;A0A090HNM7;A0A494C0S2;A0A494C113	BIVM-ERCC5 readthrough	FALSE	FALSE		-0.356704	0.0610119	FALSE
UTP20	O75691	Small subunit processome component 20 homolog	FALSE	FALSE		0.0820548	0.0611495	FALSE
TM9SF4	Q92544;A0A0C4DFM1;F2Z2L1;F8WCN2	Isoform of Q92544, Transmembrane 9 superfamily member	FALSE	FALSE		-0.185889	0.0611695	FALSE
USP33	Q8TEY7;E9PLK7;E9PP47;E9PQP0;H0YCV3	Isoform of Q8TEY7, Ubiquitin carboxyl-terminal hydrolase 33 (Fragment)	FALSE	FALSE		-0.402575	0.0611946	FALSE
ATPIF1	Q9UII2;A0A0B4J230	ATPase inhibitor, mitochondrial	FALSE	FALSE		0.384622	0.061306	FALSE
NUSAP1	Q9BXS6;H0YKA7;H0YMD2	Isoform of Q9BXS6, Nucleolar and spindle-associated protein 1	FALSE	FALSE		0.207922	0.0616819	FALSE
DEK	P35659;B4DFG0;D6R9L5;D6RDA2;H0Y8X0;H0Y993;A0A494C028;A0A494C198	Isoform of P35659, Protein DEK	FALSE	FALSE		0.131326	0.0616963	FALSE
TUBB6	Q9BUF5;K7EJ64;K7EJZ4;K7EK43;K7EL29;K7EN98;K7EPE5;K7EQT3;K7ERA8;K7ES63;K7ESM5;K7ESQ3	Isoform of Q9BUF5, Tubulin beta chain (Fragment)	FALSE	FALSE		-0.166365	0.0617041	FALSE
NSD3	Q9BZ95;E9PKA2;H0YE68	Histone-lysine N-methyltransferase NSD3	FALSE	FALSE		0.143469	0.0617376	FALSE
SKIV2L2	P42285;D6REC7;H0Y8U3;H0YAC4	Isoform of P42285, Superkiller viralicidic activity 2-like 2	FALSE	FALSE		-0.0912087	0.0618558	FALSE
CD320	Q9NPF0;M0R100	CD320 antigen	FALSE	FALSE		0.303931	0.0621031	FALSE
MT-CO1	P00395	Cytochrome c oxidase subunit 1	FALSE	FALSE		-0.508768	0.062323	FALSE
TRIM13	O60858;X6R9U5	E3 ubiquitin-protein ligase TRIM13	FALSE	FALSE		-0.464903	0.0624854	FALSE
DDOST	P39656;A0A0C4DGS1;U3KQ84	Dolichyl-diphosphooligosaccharide--protein glycosyltransferase 48 kDa subunit	FALSE	FALSE		-0.130593	0.0625159	FALSE
AKT1S1	Q96B36;H9KV91;M0R2V8	Isoform of Q96B36, Proline-rich AKT1 substrate 1 (Fragment)	FALSE	FALSE		-0.347272	0.0625194	FALSE
RAB4A;RAB4B	P20338;P61018;A0A087WYT5;M0R0X1	Isoform of P20338, Ras-related protein Rab-4A	FALSE	FALSE		-0.231329	0.0625257	FALSE
TMED5	Q9Y3A6;B1AKT3;M0R072	Isoform of Q9Y3A6, Transmembrane emp24 domain-containing protein 5	FALSE	FALSE		-0.268165	0.0625567	FALSE
WDR37	Q9Y2I8;A0A087WTQ2;C9JGR9;E7EQ49;A0A3B3IT47	Isoform of Q9Y2I8, WD repeat-containing protein 37	FALSE	FALSE		-0.407432	0.0625814	FALSE
DDHD1	Q8NEL9;A0A087X0H7	Isoform of Q8NEL9, Phospholipase DDHD1	FALSE	FALSE		-0.26711	0.0627692	FALSE
GATA3	P23771;A0A2R8Y2A9;A0A2R8Y4T2	Trans-acting T-cell-specific transcription factor GATA-3	FALSE	FALSE		-0.242358	0.0627694	FALSE
UFD1	Q92890;C9IZG3;C9J6N9;C9JNP9	Isoform of Q92890, Ubiquitin recognition factor in ER-associated degradation protein 1 (Fragment)	FALSE	FALSE		-0.143744	0.0628388	FALSE
RECQL5	O94762;J3KS37;J3KSL7;J3KSV9;J3KTQ2;J3QLU0	ATP-dependent DNA helicase Q5	FALSE	FALSE		-0.266495	0.0629775	FALSE
FBXL18	Q96ME1;H0Y6I6	F-box/LRR-repeat protein 18	FALSE	FALSE		0.241836	0.063105	FALSE
INPPL1	O15357;A0A0A0MTP6;F5GY16;F5H588;H0YFZ4;H7BXR2	Isoform of O15357, Phosphatidylinositol 3,4,5-trisphosphate 5-phosphatase 2	FALSE	FALSE		-0.152325	0.0633853	FALSE
CD276	Q5ZPR3;A0A0C4DGH0;H0YK40;H0YK59;H0YL10;H0YLT8;H0YN29;H0YN85	CD276 antigen	FALSE	FALSE		-0.243181	0.0634451	FALSE
YRDC	Q86U90	YrdC domain-containing protein, mitochondrial	FALSE	FALSE		0.201911	0.0636064	FALSE
GMDS	O60547	GDP-mannose 4,6 dehydratase	FALSE	FALSE		-0.319328	0.0636345	FALSE
TSC22D1	Q15714;A0A087X0H8;C9IZ15	Isoform of Q15714, TSC22 domain family protein 1	FALSE	FALSE		0.438053	0.0636926	FALSE
KIAA1549	Q9HCM3	UPF0606 protein KIAA1549	FALSE	FALSE		-0.223079	0.0637712	FALSE
STX10	O60499;F6RTM7;K7EIY4;K7EJ05;K7EK75;K7ELY2;K7EPP9;K7EQ84;Q5U8S2;X6R2W0	Isoform of O60499, Syntaxin-10	FALSE	FALSE		0.345461	0.0642656	FALSE
MRPL35	Q9NZE8;D3YTC1	39S ribosomal protein L35, mitochondrial	FALSE	FALSE		-0.306156	0.0647336	FALSE
PDZD4;PDZRN3;PDZRN4	Q76G19;Q9UPQ7;Q6ZMN7;B7ZAG0;C9JWE6;E7ENB6;H7C566;Q17RL8;A0A3B3ISS2	E3 ubiquitin-protein ligase PDZRN3	FALSE	FALSE		-0.215838	0.0649952	FALSE
TAOK1	Q7L7X3;J3QS76	Isoform of Q7L7X3, Serine/threonine-protein kinase TAO1 (Fragment)	FALSE	FALSE		-0.197127	0.0650418	FALSE
MMGT1	Q8N4V1	Membrane magnesium transporter 1	FALSE	FALSE		-0.396816	0.0651349	FALSE
PHKB	I3L213	Isoform of Q93100, Phosphorylase b kinase regulatory subunit beta (Fragment)	FALSE	FALSE		-0.632556	0.0651464	FALSE
NT5C1A;NT5C1B	Q9BXI3;H7BZQ4	Cytosolic 5'-nucleotidase 1A	FALSE	FALSE		-0.407278	0.0651826	FALSE
CENPI	Q92674	Centromere protein I	FALSE	FALSE		0.462014	0.0653839	FALSE
CCT4	P50991	T-complex protein 1 subunit delta	FALSE	FALSE		-0.136402	0.0655633	FALSE
DENND6A	Q8IWF6;H7C598	Isoform of Q8IWF6, Protein DENND6A (Fragment)	FALSE	FALSE		-0.478544	0.0656253	FALSE
P3H1;P3H2	Q32P28;Q8IVL5;E2QRI1;H7C2W6	Isoform of Q32P28, Prolyl 3-hydroxylase 1 (Fragment)	FALSE	FALSE		-0.133375	0.0657571	FALSE
PNISR	Q8TF01	Arginine/serine-rich protein PNISR	FALSE	FALSE		-0.236946	0.0657684	FALSE
PLEKHO1	Q53GL0;Q5T4P9	Isoform of Q53GL0, Pleckstrin homology domain containing, family O member 1	FALSE	FALSE		0.361075	0.0657864	FALSE
LRRC20	Q8TCA0;A0A0A0MS58;X6RK58	Isoform of Q8TCA0, Leucine rich repeat containing 20, isoform CRA_e	FALSE	FALSE		-0.257821	0.0658617	FALSE
GHITM	Q9H3K2	Growth hormone-inducible transmembrane protein	FALSE	FALSE		0.459747	0.0661729	FALSE
CHAF1A	Q13111;K7EJF1;K7EPA1	Chromatin assembly factor 1 subunit A	FALSE	FALSE		0.135847	0.0666199	FALSE
CKS1B	P61024;Q5T179;Q9BZU3	Cyclin-dependent kinases regulatory subunit 1	FALSE	FALSE		0.274844	0.0666411	FALSE
VAT1L	Q9HCJ6	Synaptic vesicle membrane protein VAT-1 homolog-like	FALSE	FALSE		0.757396	0.0667888	FALSE
ITGB6	P18564;A0A087WXP3;E9PEE8	Integrin beta-6	FALSE	FALSE		0.610842	0.0667943	FALSE
CUL1	Q13616;A0A0C4DGX4;A0A590UJ21;A0A590UJ50;A0A590UJ56;A0A590UJ59;A0A590UJ97;A0A590UJA0;A0A590UJC4;A0A590UJM8;A0A590UJR3;A0A590UK34	Cullin-1	FALSE	FALSE		-0.11409	0.0669508	FALSE
DHX37	Q8IY37;F5H3Y4	Isoform of Q8IY37, Probable ATP-dependent RNA helicase DHX37	FALSE	FALSE		-0.117314	0.0671442	FALSE
CDC42EP1	Q00587;B0QYC6;B0QYC7;B0QYC8	Cdc42 effector protein 1	FALSE	FALSE		-0.51164	0.0671802	FALSE
DNAJB5	O75953;H0Y4S1;H0YFL9;H0YH04;H7C5W0;Q5T657	DnaJ homolog subfamily B member 5	FALSE	FALSE		0.248312	0.0673199	FALSE
C1orf131	Q8NDD1;Q5TBH9;Q5TBI2	Isoform of Q8NDD1, Chromosome 1 open reading frame 131, isoform CRA_a	FALSE	FALSE		0.310714	0.0675099	FALSE
HNRNPDL	A0A087WU03	Isoform of O14979, Heterogeneous nuclear ribonucleoprotein D-like	FALSE	FALSE		-0.430154	0.0682002	FALSE
RBM42	Q9BTD8;K7EML2;K7EP90;K7EQ03;K7ER08	Isoform of Q9BTD8, RNA-binding protein 42	FALSE	FALSE		-0.227557	0.0682236	FALSE
WAPAL;WAPL	Q7Z5K2;Q8WVX6;F6QZY1	Isoform of Q7Z5K2, WAPAL protein	FALSE	FALSE		0.130827	0.0683337	FALSE
COA3	Q9Y2R0;K7EPV0	Cytochrome c oxidase assembly factor 3 homolog, mitochondrial	FALSE	FALSE		-0.26909	0.0683549	FALSE
LRCH1	Q9Y2L9;C9J5B8;C9JWE0	Isoform of Q9Y2L9, Leucine-rich repeat and calponin homology domain-containing protein 1 (Fragment)	FALSE	FALSE		-0.192442	0.0683828	FALSE
VIPAS39	Q9H9C1;G3V4K3;G3V549	Isoform of Q9H9C1, Spermatogenesis-defective protein 39 homolog	FALSE	FALSE		-0.24919	0.0688877	FALSE
PLD3	Q8IV08;A0A0A0MS28;E2QRG1;M0QX50;M0QX99;M0QY94;M0QZK2;M0R1F7;M0R2E7;M0R2W7;M0R3G9	Isoform of Q8IV08, Phospholipase D3 (Fragment)	FALSE	FALSE		-0.149536	0.0690259	FALSE
MAP2K4	P45985;R4GN37	Dual specificity mitogen-activated protein kinase kinase 4	FALSE	FALSE		0.269072	0.0690419	FALSE
YIPF6	Q96EC8;B1AV70	Isoform of Q96EC8, Protein YIPF (Fragment)	FALSE	FALSE		0.488453	0.0694447	FALSE
RANBP3	Q9H6Z4;B7Z7F3;K7EID7;K7EIJ4;K7EMH9;K7EMT3;K7EN31;K7ENB9;K7ENJ2;K7EPW1;K7ESQ0	Isoform of Q9H6Z4, Ran-binding protein 3	FALSE	FALSE		-0.115962	0.069508	FALSE
TMUB1	Q9BVT8;C9JCW7;C9JE12;A0A590UJA9	Isoform of Q9BVT8, Transmembrane and ubiquitin-like domain-containing protein 1 (Fragment)	FALSE	FALSE		0.616386	0.0696472	FALSE
RAB3A	P20336;S4R3Q3	Isoform of P20336, Ras-related protein Rab-3A	FALSE	FALSE		0.71433	0.0696653	FALSE
DNAJB4	Q9UDY4;C9JUL4	DnaJ homolog subfamily B member 4	FALSE	FALSE		-0.402203	0.0697521	FALSE
DLG5	Q8TDM6;A0A0A0MSL1;A0A0J9YYG8;R4GMQ2	Disks large homolog 5	FALSE	FALSE		0.414168	0.0699896	FALSE
MT-CO2	P00403	Cytochrome c oxidase subunit 2	FALSE	FALSE		-0.181743	0.0700287	FALSE
REEP3	Q6NUK4;A0A0U1RR85	Isoform of Q6NUK4, Receptor expression-enhancing protein (Fragment)	FALSE	FALSE		-0.760914	0.0700574	FALSE
CAMK4	Q16566;D6RCD6;D6RE65;D6REY7	Calcium/calmodulin-dependent protein kinase type IV	FALSE	FALSE		-0.2308	0.0701222	FALSE
CLIP2	Q9UDT6;H7C4L6	CAP-Gly domain-containing linker protein 2	FALSE	FALSE		-0.138721	0.0702127	FALSE
MTAP	Q13126;B4DUC8;J3KRN1;J3QSB7;F8WES2;F2Z2F3;A0A2R8Y4K0	Isoform of Q13126, Purine nucleoside phosphorylase	FALSE	FALSE		-0.151609	0.0702416	FALSE
MTIF2	P46199;H7C213	Isoform of P46199, Translation initiation factor IF-2, mitochondrial (Fragment)	FALSE	FALSE		-0.214621	0.0702627	FALSE
MYCN	P04198	N-myc proto-oncogene protein	FALSE	FALSE		0.221383	0.0703309	FALSE
POLR3E	Q9NVU0;A0A0C4DH01;H3BM46;H3BMR4;H3BNJ0;H3BRY1;H3BS41;H3BSI5	DNA-directed RNA polymerase III subunit RPC5	FALSE	FALSE		-0.212999	0.0703404	FALSE
CABIN1	Q9Y6J0;A0A087WWW8;B5MEB3;C9J068;C9JT60	Calcineurin-binding protein cabin-1	FALSE	FALSE		-0.333222	0.0705991	FALSE
F8A1	P23610	Factor VIII intron 22 protein	FALSE	FALSE		-0.470647	0.0706268	FALSE
LIMCH1	Q9UPQ0;D6R8Y0;D6RD46;D6RGH8;D6RJ93;E7EPK0;E9PDJ9;G5EA03;H0Y8P3;Q6NVB9	Isoform of Q9UPQ0, LIM and calponin homology domains-containing protein 1	FALSE	FALSE		-0.148131	0.0711049	FALSE
CEP97	Q8IW35;E9PG22;F8WF91;H7C4Y5	Centrosomal protein of 97 kDa	FALSE	FALSE		-0.26707	0.0711646	FALSE
NFKBIB	Q15653;G5E9C2;I3L1A4;I3L4X3	Isoform of Q15653, NF-kappa-B inhibitor beta	FALSE	FALSE		-0.251558	0.0712064	FALSE
ARL6IP1	Q15041;H3BPJ2;H3BS91;H3BTX6;H3BN98	ADP-ribosylation factor-like protein 6-interacting protein 1	FALSE	FALSE		-0.383542	0.0714599	FALSE
CDC23	Q9UJX2;D6RBY8;D6RCF8;H0Y936	Cell division cycle protein 23 homolog	FALSE	FALSE		-0.161274	0.071527	FALSE
DHX30	Q7L2E3;F6R0H4;H7BXY3	Isoform of Q7L2E3, Putative ATP-dependent RNA helicase DHX30	FALSE	FALSE		0.129568	0.0716296	FALSE
ZNHIT6	Q9NWK9	Box C/D snoRNA protein 1	FALSE	FALSE		-0.248213	0.071724	FALSE
TEX30	Q5JUR7;A0A0C4DFW4;Q5JUS0	Isoform of Q5JUR7, Testis-expressed protein 30	FALSE	FALSE		-0.41274	0.0717368	FALSE
ITM2C	Q9NQX7;B8ZZM6;C9JG41;E7EUS6;F5H4I5	Integral membrane protein 2C	FALSE	FALSE		0.311803	0.0718847	FALSE
SPIN2A;SPIN2B	Q99865;Q9BPZ2;A0A087X074;Q5JZB7;Q5JZB8	Isoform of Q99865, Spindlin-2A	FALSE	FALSE		-0.370976	0.0718882	FALSE
ZBTB24	O43167	Zinc finger and BTB domain-containing protein 24	FALSE	FALSE		0.640834	0.0719017	FALSE
ZNF84	P51523;F5H1B1;F5H630	Isoform of P51523, Zinc finger protein 84	FALSE	FALSE		0.958619	0.071951	FALSE
TMUB2	Q71RG4;E7ESS3;K7EKW3	Isoform of Q71RG4, Transmembrane and ubiquitin-like domain-containing protein 2	FALSE	FALSE		-0.578011	0.0721503	FALSE
HSPA9	P38646;D6RA73;D6RJI2;H0Y8S0;H0YBG6;A0A3B3ITI4;A0A3B3ITN1	Isoform of P38646, Stress-70 protein, mitochondrial (Fragment)	FALSE	FALSE		0.0828997	0.0722027	FALSE
CDC42EP3	Q9UKI2;C9JEZ4	Cdc42 effector protein 3	FALSE	FALSE		0.221921	0.0725148	FALSE
CYFIP2	Q96F07;A0A087WTQ3;A0A087WVE1;A0A087WWZ1;E7EVJ5;E7EW33;H7C229	Cytoplasmic FMR1-interacting protein 2	FALSE	FALSE		-0.336986	0.0726259	FALSE
PRDX3	P30048	Thioredoxin-dependent peroxide reductase, mitochondrial	FALSE	FALSE		-0.158477	0.0729611	FALSE
COQ8A	Q8NI60	Atypical kinase COQ8A, mitochondrial	FALSE	FALSE		-0.189541	0.0730271	FALSE
NBN	O60934;A0A087X1V5;A0A0C4DG07;E2QRP0;E5RGN7;E5RGR7;E5RGU1	Isoform of O60934, Nibrin	FALSE	FALSE		-0.177767	0.073083	FALSE
TMEM126A	Q9H061;E9PI90;E9PIH8	Isoform of Q9H061, Transmembrane protein 126A	FALSE	FALSE		-0.357548	0.0731075	FALSE
PET100	P0DJ07;A0A0A0MSK2	Isoform of P0DJ07, Protein PET100 homolog, mitochondrial	FALSE	FALSE		-0.655846	0.0733086	FALSE
TBC1D4	O60343;Q5JU47;A0A3B3IRT3	Isoform of O60343, TBC1 domain family member 4 (Fragment)	FALSE	FALSE		-0.150987	0.0736982	FALSE
UPF1	Q92900	Regulator of nonsense transcripts 1	FALSE	FALSE		0.08655	0.0737219	FALSE
TDP1	Q9NUW8;E7EPD8;G3V2F4;G3V2J6;G3V2U6;G3V3Q0;G3V4W8;G3V554;G3V5B8;G3V5F9;G3V5H9;H0YJ44;H0YJL7;Q9BRS7	Isoform of Q9NUW8, TDP1 protein	FALSE	FALSE		-0.180945	0.0739147	FALSE
ATXN7L3	Q14CW9;K7EKG9;K7ENU1	Ataxin-7-like protein 3	FALSE	FALSE		-0.349956	0.074359	FALSE
GMIP	Q9P107	GEM-interacting protein	FALSE	FALSE		0.476899	0.0744355	FALSE
ING1	Q9UK53;A0A087WXF7;A0A0C4DFW2	Inhibitor of growth protein 1	FALSE	FALSE		-0.55959	0.074471	FALSE
COPS7B	Q9H9Q2;A0A087X1P5;J3KQ34;J3KQ41;J3KQV6;J3QT43;J3QT50;J3QT66;J3QT67;J3QT69;J3QT73;J3QT95	COP9 signalosome complex subunit 7b	FALSE	FALSE		-0.184606	0.0745576	FALSE
WASH2P;WASH3P;WASH4P;WASH6P;WASHC1	A8K0Z3;C4AMC7;Q9NQA3;Q6VEQ5;A8MWX3	Putative WAS protein family homolog 3	FALSE	FALSE		-0.19334	0.0745984	FALSE
FAM83D	Q9H4H8;A0A087WXK8	Isoform of Q9H4H8, Chromosome 20 open reading frame 129	FALSE	FALSE		0.263622	0.0746018	FALSE
ATP1A1;ATP1A2;ATP1A4	P05023;P50993;Q13733;B1AKY9;E9PRA5;H0Y7C1;Q5TC01;Q5TC02	Isoform of P05023, Sodium/potassium-transporting ATPase subunit alpha-1 (Fragment)	FALSE	FALSE		-0.101469	0.0746192	FALSE
PFKFB1;PFKFB2;PFKFB3;PFKFB4	O60825;P16118;Q16875;Q16877;A0A1W2PR17;F2Z2I2;H0Y483;I1Z9G3;Q4VBA9;Q5VX20;Q5W015;Q66S35;Q9H178	6-phosphofructo-2-kinase/fructose-2,6-bisphosphatase 1	FALSE	FALSE		0.345874	0.0746343	FALSE
COQ5	Q5HYK3;B4DP72;F8VP53;F8VVD5;F8VVW7;F8VVX6	2-methoxy-6-polyprenyl-1,4-benzoquinol methylase, mitochondrial	FALSE	FALSE		-0.245893	0.0746686	FALSE
TJP1	Q07157;A0A087X0K9;G3V1L9;G5E9E7;H0Y3R8;H0YKB1;H0YLT6	Isoform of Q07157, Tight junction protein 1 (Zona occludens 1), isoform CRA_a	FALSE	FALSE		-0.0992037	0.0747321	FALSE
FOSL2	P15408;C9JCN8	Fos-related antigen 2	FALSE	FALSE		-0.552347	0.0747415	FALSE
ID1	P41134	DNA-binding protein inhibitor ID-1	FALSE	FALSE		0.468077	0.074831	FALSE
STAU2	Q9NUL3;E5RFK1;E5RJ67;E5RJN7;E7EPX0;E7EVI1;E7EVJ4;H0YBY0	Double-stranded RNA-binding protein Staufen homolog 2	FALSE	FALSE		-0.303724	0.0752607	FALSE
ZADH2	Q8N4Q0	Prostaglandin reductase 3	FALSE	FALSE		-0.272168	0.0753672	FALSE
COX7C	P15954;D6R9Z7	Cytochrome c oxidase subunit 7C, mitochondrial	FALSE	FALSE		0.509194	0.0754435	FALSE
DKFZp781L1143;UNG	P13051;F5GYA2;Q68DM5	Isoform of P13051, Uncharacterized protein DKFZp781L1143	FALSE	FALSE		0.224745	0.0754929	FALSE
PRIM2	P49643;A0A096LP51	DNA primase large subunit	FALSE	FALSE		0.177213	0.0755887	FALSE
YWHAQ	P27348;E9PG15	14-3-3 protein theta	FALSE	FALSE		-0.355536	0.0756883	FALSE
AP3B1	O00203;H0YBD0	AP-3 complex subunit beta-1	FALSE	FALSE		-0.136147	0.075739	FALSE
ZFPM1	Q8IX07	Zinc finger protein ZFPM1	FALSE	FALSE		-0.281876	0.0757458	FALSE
SUN1	O94901;C9JJU6;C9JK55;C9JR15;C9JS54;C9K051;E9PHI4;H0Y6N5;H7C019;H7C2K3;H7C3X3	Isoform of O94901, SUN domain-containing protein 1	FALSE	FALSE		-0.15198	0.0757879	FALSE
TFAM	Q00059;H7BYN3	Isoform of Q00059, Transcription factor A, mitochondrial (Fragment)	FALSE	FALSE		-0.265271	0.0760587	FALSE
RCL1	Q9Y2P8;Q5VYW8;Q5VZU2;Q5VZU3	Isoform of Q9Y2P8, RNA 3'-terminal phosphate cyclase-like protein	FALSE	FALSE		-0.222192	0.0760753	FALSE
MYDGF	Q969H8;M0QXF7;M0QYN0	Isoform of Q969H8, Myeloid-derived growth factor	FALSE	FALSE		0.274585	0.0764051	FALSE
CNTFR	P26992;Q5T8H6	Ciliary neurotrophic factor receptor subunit alpha	FALSE	FALSE		-0.197412	0.0764731	FALSE
PHF10	Q8WUB8;S5FZ81	Isoform of Q8WUB8, PHD finger protein 10	FALSE	FALSE		-0.210673	0.0765675	FALSE
HECTD3	Q5T447	E3 ubiquitin-protein ligase HECTD3	FALSE	FALSE		-0.283613	0.0771354	FALSE
TNPO1	Q92973;E7EW37;S4R398	Isoform of Q92973, Transportin-1	FALSE	FALSE		-0.201794	0.0773968	FALSE
FAM213A	Q9BRX8	Redox-regulatory protein FAM213A	FALSE	FALSE		0.198605	0.0779138	FALSE
SEC61B	P60468;S4R3B5	Isoform of P60468, Protein transport protein Sec61 subunit beta	FALSE	FALSE		-0.430986	0.0780597	FALSE
SAMD11	Q96NU1;A0A087WXB3;A0A087WYU3;A0A087WYW1;A0A087X1J5;A0A087X223;A6PWC8;H7BY14;H7C3J6;I7G285	Isoform of Q96NU1, Sterile alpha motif domain containing 11 splice variant ASV28	FALSE	FALSE		-0.294477	0.0780683	FALSE
CACNA2D2	Q9NY47;C9JE82;C9JVC9	Isoform of Q9NY47, Voltage-dependent calcium channel subunit alpha-2/delta-2	FALSE	FALSE		-0.292159	0.0781046	FALSE
FUBP3	Q96I24;A0A494C1K6	Far upstream element-binding protein 3	FALSE	FALSE		-0.105617	0.0783848	FALSE
AKT2	P31751;A0A0A0MRF1;A0A1B0GXA2;A8MX96;C9J258;C9JC83;C9JHS6;C9JIF6;C9JIJ1;E7EVP8;J3KRI8;J3KSY8;J3QKW1;J3QL45;J3QLS6;M0QZK3;M0QZW8;M0R0P9;M0R275;M0R283	Isoform of P31751, RAC-beta serine/threonine-protein kinase	FALSE	FALSE		0.297023	0.0783853	FALSE
ALDH5A1	P51649;C9J8Q5	Isoform of P51649, Succinate-semialdehyde dehydrogenase, mitochondrial	FALSE	FALSE		-0.203114	0.0784294	FALSE
MRPL19	P49406;A0A0A0MRF4;H7C2J0;S4R3W9;S4R455	39S ribosomal protein L19, mitochondrial	FALSE	FALSE		-0.128993	0.0787402	FALSE
NDUFA10	O95299;A0A087WXC5;C9J6X0;E7ESZ7;H7C1Y7;H7C2W5;H7C2X4;Q8N1B9	Isoform of O95299, NADH dehydrogenase (Ubiquinone) 1 alpha subcomplex, 10, 42kDa, isoform CRA_c	FALSE	FALSE		-0.184256	0.0788352	FALSE
AP1G2	O75843;G3V532;H0YJ47	AP-1 complex subunit gamma-like 2	FALSE	FALSE		-0.833437	0.0789744	FALSE
CMAS	Q8NFW8;F5GYM0;F5H296	Isoform of Q8NFW8, N-acylneuraminate cytidylyltransferase	FALSE	FALSE		-0.180086	0.0794155	FALSE
PARD6A;PARD6B;PARD6G	Q9BYG4;Q9BYG5;Q9NPB6;R4GMM2	Isoform of Q9NPB6, Partitioning defective 6 homolog alpha	FALSE	FALSE		0.486081	0.0795579	FALSE
FKBP5	Q13451	Peptidyl-prolyl cis-trans isomerase FKBP5	FALSE	FALSE		-0.107939	0.0798321	FALSE
WDR44	Q5JSH3;H7BY83	Isoform of Q5JSH3, WD repeat-containing protein 44 (Fragment)	FALSE	FALSE		0.210599	0.0798558	FALSE
NIP7	Q9Y221;J3QLW7;J3QRD6;J3QRR4	60S ribosome subunit biogenesis protein NIP7 homolog	FALSE	FALSE		-0.216193	0.0800549	FALSE
KDM3B	Q7LBC6;H0Y9V5	Isoform of Q7LBC6, Lysine-specific demethylase 3B (Fragment)	FALSE	FALSE		-0.103512	0.0802243	FALSE
MTMR1	Q13613;E9PIH9;E9PPP8;F8W764;F8W8S8;F8WA39;H0YDX3;H7BZJ1;H7C406;Q8NEC6	Isoform of Q13613, MTMR1 protein	FALSE	FALSE		-0.361928	0.0802497	FALSE
MBLL;MBNL2	Q5VZF2;O95205	Isoform of Q5VZF2, Muscleblind-like 2 (Drosophila), isoform CRA_b	FALSE	FALSE		-0.441721	0.080622	FALSE
CYHR1	Q6ZMK1;E9PJD7;E9PQ42	Cysteine and histidine-rich protein 1	FALSE	FALSE		-0.464407	0.0806781	FALSE
SEC24A	O95486;H0Y9J6	Isoform of O95486, Protein transport protein Sec24A (Fragment)	FALSE	FALSE		-0.135867	0.0807573	FALSE
RAB31	Q13636;J3QR51	Isoform of Q13636, Ras-related protein Rab-31	FALSE	FALSE		0.426924	0.0810291	FALSE
DOCK4	Q8N1I0;C9J637;F5GXW1;H0Y599;H0Y7H7;A0A590UJ51;A0A590UJM5	Dedicator of cytokinesis protein 4	FALSE	FALSE		-0.37948	0.0813446	FALSE
ADGRL3	Q9HAR2;E7EMR3;E7EN28;E7ENK1;E7ES20;E7ESV6;E7ETE3;E7EUP0;E7EUW2;E7EVD6;E7EW95;E7EX52;E9PBG4	Adhesion G protein-coupled receptor L3	FALSE	FALSE		-0.726709	0.0813627	FALSE
ACBD5	Q5T8D3;A0A087X0B8;B7Z2R7;Q5T8E0;X6RDD7	Acyl-CoA-binding domain-containing protein 5	FALSE	FALSE		-0.257092	0.0814289	FALSE
RABGAP1	Q9Y3P9;B5MCD9	Isoform of Q9Y3P9, Rab GTPase-activating protein 1 (Fragment)	FALSE	FALSE		-0.137933	0.0819461	FALSE
SPATA20	Q8TB22;A0A0U1RRL8;H0Y9M1;H0Y9W3	Isoform of Q8TB22, Spermatogenesis-associated protein 20	FALSE	FALSE		-0.365836	0.0824043	FALSE
ARPC2	O15144;C9JTV5;G5E9J0;G5E9S7;H7C3F9	Actin-related protein 2/3 complex subunit 2	FALSE	FALSE		-0.109229	0.0824846	FALSE
PTPN2	P17706;K7EIE9;K7EIY0;K7ENP9;K7EQG9;K7ER87;A0A2R8YD79;D3DUJ3	Isoform of P17706, Tyrosine-protein phosphatase	FALSE	FALSE		0.304328	0.0825289	FALSE
NFIC	P08651;A0A286YEX4	Nuclear factor 1 C-type	FALSE	FALSE		-0.290237	0.0826176	FALSE
SLC4A1AP	Q9BWU0;A0A087WWF4;A0A087X0M4;H7C256	Isoform of Q9BWU0, Kanadaptin	FALSE	FALSE		-0.107645	0.0833437	FALSE
GTPBP10	A4D1E9;C9J8R7;C9JEQ8;C9JNI1;F8WBB5;F8WBY0;F8WCN4	GTP-binding protein 10	FALSE	FALSE		-0.161457	0.0835257	FALSE
SNUPN	O95149;H3BQR0;H3BRI5;H3BSK1;H3BTA6;H3BUB4	Isoform of O95149, Snurportin-1 (Fragment)	FALSE	FALSE		-0.418911	0.0835813	FALSE
CDC42BPB	Q9Y5S2;A0A0U1RRC3	Isoform of Q9Y5S2, Serine/threonine-protein kinase MRCK beta (Fragment)	FALSE	FALSE		-0.124125	0.0836159	FALSE
DDX23	Q9BUQ8;F8VVA2;H0YI52;H0YIL9	Isoform of Q9BUQ8, Probable ATP-dependent RNA helicase DDX23 (Fragment)	FALSE	FALSE		-0.103871	0.0838602	FALSE
CD248	Q9HCU0	Endosialin	FALSE	FALSE		0.472195	0.0838744	FALSE
SH3GLB2	Q9NR46;B7ZC38;B7ZC39;F8WFB9;G5E9J1	Endophilin-B2	FALSE	FALSE		-0.284996	0.0839216	FALSE
KLHL42	Q9P2K6;F5H523;H0YGN2	Isoform of Q9P2K6, Kelch-like protein 42	FALSE	FALSE		2.18885	0.084352	FALSE
CERS2	Q96G23;H0YKH6;H0YLQ6;H0YNU7;Q5SZE1;Q5SZE2;Q5SZE3;Q5SZE4	Ceramide synthase 2	FALSE	FALSE		-0.178556	0.0844434	FALSE
BAG3	O95817;C9JFK9	BAG family molecular chaperone regulator 3	FALSE	FALSE		-0.171054	0.0844919	FALSE
ABL2	P42684	Abelson tyrosine-protein kinase 2	FALSE	FALSE		0.24297	0.084546	FALSE
HSBP1	O75506	Heat shock factor-binding protein 1	FALSE	FALSE		0.261429	0.0845912	FALSE
TMBIM6	P55061;F8VPI1;F8VQQ5;F8VQW0;F8VR05;F8VSI7;F8VVJ4;F8VX73;F8W086;F8W1G3;F8W201;A0A0G2JKZ4;F8VY06	Bax inhibitor 1	FALSE	FALSE		-0.371159	0.084608	FALSE
OSBP;OSBP2	P22059;Q969R2;A0A0A0MSB4;C9JS84;H0YCV6;H7C1R2;H7C313;H7C368;H7C428;Q6ZN50	Isoform of P22059, Oxysterol-binding protein 1 (Fragment)	FALSE	FALSE		-0.112291	0.0848016	FALSE
GNAO1	P09471;A0A1W2PP38;A0A1W2PP87;A0A1W2PRJ7;A0A1W2PS82;H3BTM2	Guanine nucleotide-binding protein G(o) subunit alpha	FALSE	FALSE		-0.270549	0.0848706	FALSE
DAZAP1	Q96EP5;K7EK33;K7EQ02;K7EQ55	DAZ-associated protein 1	FALSE	FALSE		-0.201213	0.0849241	FALSE
ARHGAP23	Q9P227;A0A087WTU4	Isoform of Q9P227, Rho GTPase-activating protein 23 (Fragment)	FALSE	FALSE		0.594078	0.0851322	FALSE
GALNS	P34059;H3BP66	Isoform of P34059, N-acetylgalactosamine-6-sulfatase (Fragment)	FALSE	FALSE		-0.342643	0.0852074	FALSE
CHP1	Q99653;F5GX29;H0YKE7;H0YLY7;H0YNG9	Calcineurin B homologous protein 1	FALSE	FALSE		0.18884	0.0856012	FALSE
WDR76	Q9H967;A0A0C4DFX7;C9JE56	Isoform of Q9H967, WD repeat-containing protein 76	FALSE	FALSE		0.215234	0.0856622	FALSE
CEP135	Q66GS9	Centrosomal protein of 135 kDa	FALSE	FALSE		0.403163	0.0859296	FALSE
PPP6C	O00743;Q5T1S7	Isoform of O00743, Serine/threonine-protein phosphatase (Fragment)	FALSE	FALSE		0.216598	0.0859414	FALSE
MBOAT2	Q6ZWT7;H7C5D1	Isoform of Q6ZWT7, Lysophospholipid acyltransferase 2 (Fragment)	FALSE	FALSE		-0.263963	0.0862941	FALSE
SLC7A1	P30825;Q5JR49	High affinity cationic amino acid transporter 1	FALSE	FALSE		0.357258	0.0863042	FALSE
SYN1;SYN2	P17600;Q92777;A0A087WW91	Isoform of Q92777, Synapsin-2 (Fragment)	FALSE	FALSE		0.242641	0.0863102	FALSE
ZNF593	O00488;A9J4F5	Isoform of O00488, Zinc finger protein 593	FALSE	FALSE		0.379046	0.0864027	FALSE
ZNF644	Q9H582;A0A087WZL9	Isoform of Q9H582, Zinc finger protein 644	FALSE	FALSE		-0.143252	0.0865384	FALSE
MTMR10	Q9NXD2;H3BUZ0	Isoform of Q9NXD2, Myotubularin-related protein 10 (Fragment)	FALSE	FALSE		-0.973189	0.086635	FALSE
DNAJA2	O60884;A0A087WT48;I3L320	DnaJ homolog subfamily A member 2	FALSE	FALSE		0.120956	0.0869482	FALSE
DYNC2H1	Q8NCM8;H0YDE0;A0A3B3ISP9;A0A3B3IT36	Cytoplasmic dynein 2 heavy chain 1	FALSE	FALSE		-0.138313	0.086963	FALSE
CAT	P04040	Catalase	FALSE	FALSE		-0.118071	0.0870106	FALSE
CRTC1	Q6UUV9;M0QX46	CREB-regulated transcription coactivator 1	FALSE	FALSE		-0.546883	0.0872905	FALSE
STK39	Q9UEW8	STE20/SPS1-related proline-alanine-rich protein kinase	FALSE	FALSE		-0.175026	0.0874369	FALSE
ZNF316	A6NFI3	Zinc finger protein 316	FALSE	FALSE		-0.375955	0.0875304	FALSE
MDC1	Q14676;A0A087X0R2;A2AB05;A2AB06;A2AB07;H0Y6Z8	Isoform of Q14676, Mediator of DNA damage checkpoint protein 1	FALSE	FALSE		0.0796566	0.08755	FALSE
PFN2	C9J0J7;G5E9Q6	Isoform of P35080, Profilin	FALSE	FALSE		-0.372192	0.0878362	FALSE
PARP14	Q460N5;H7C4Y3;H7C5R8;A0A3B3ITD5	Isoform of Q460N5, Poly [ADP-ribose] polymerase 14 (Fragment)	FALSE	FALSE		0.675875	0.0878679	FALSE
GINS2	Q9Y248;M0QXS3;M0R043	DNA replication complex GINS protein PSF2	FALSE	FALSE		0.252854	0.0879826	FALSE
NT5DC3	Q86UY8;H7C193;H7C3S8	5'-nucleotidase domain-containing protein 3	FALSE	FALSE		-0.322566	0.088261	FALSE
GOLGA5	Q8TBA6;H0YK03	Golgin subfamily A member 5	FALSE	FALSE		-0.23924	0.0882709	FALSE
SMAD3	P84022;H3BQ00	Isoform of P84022, Mothers against decapentaplegic homolog 3 (Fragment)	FALSE	FALSE		-0.561362	0.0883525	FALSE
PPIL3	Q9H2H8;B8ZZ77;C9J4N2;C9K058;F8WC82;H7BZ14	Isoform of Q9H2H8, Peptidyl-prolyl cis-trans isomerase	FALSE	FALSE		0.196547	0.0884417	FALSE
KIAA0556;TAF5	Q15542;A0A087X098;H3BNJ6	Isoform of O60303, Protein KIAA0556 (Fragment)	FALSE	FALSE		-0.202046	0.0885936	FALSE
SLC35B2	Q8TB61	Adenosine 3'-phospho 5'-phosphosulfate transporter 1	FALSE	FALSE		-0.360407	0.0886441	FALSE
TTC19	Q6DKK2;K7EJA1	Isoform of Q6DKK2, Tetratricopeptide repeat protein 19, mitochondrial (Fragment)	FALSE	FALSE		-0.293483	0.0887119	FALSE
CSB-PGBD3;ERCC6	P0DP91;Q03468;D6R9X7	Chimeric ERCC6-PGBD3 protein	FALSE	FALSE		-0.295016	0.0888116	FALSE
RHOB	P62745	Rho-related GTP-binding protein RhoB	FALSE	FALSE		0.417932	0.0893293	FALSE
POLR3G	O15318;D6R921;D6R9U7;D6RIT0;D6RJH6	DNA-directed RNA polymerase III subunit RPC7	FALSE	FALSE		0.553837	0.0893717	FALSE
DDX10	Q13206;E9PIF2;A0A3B3ISR7	Isoform of Q13206, RNA helicase	FALSE	FALSE		0.102138	0.0895196	FALSE
CPSF1	Q10570;A0A087WTV4;A0A087X101;E9PIM1	Cleavage and polyadenylation specificity factor subunit 1	FALSE	FALSE		-0.100698	0.0895828	FALSE
ECD	O95905;C9J316;C9JGV1;F2Z2R1	Isoform of O95905, Protein ecdysoneless homolog	FALSE	FALSE		0.183479	0.0897456	FALSE
BMS1	Q14692	Ribosome biogenesis protein BMS1 homolog	FALSE	FALSE		-0.0854306	0.0898349	FALSE
METTL15;METTL15P1	A6NJ78;A0A0U1RR64;A0A0U1RR76;A0A0U1RRD2;A0A0U1RRF2;B5MC64;F8WD83;P0C7V9	Isoform of A6NJ78, Probable methyltransferase-like protein 15	FALSE	FALSE		0.226824	0.0898352	FALSE
PON2	Q15165;A0A0J9YXF2;A0A0J9YXM1;A0A0J9YXU7;A0A0J9YYJ1;G3XAK4;A0A2Q2SAK4	Isoform of Q15165, Paraoxonase 2, isoform CRA_a	FALSE	FALSE		-0.53597	0.0899018	FALSE
DCAF1	Q9Y4B6	DDB1- and CUL4-associated factor 1	FALSE	FALSE		-0.189377	0.0899396	FALSE
GBP4	Q96PP9	Guanylate-binding protein 4	FALSE	FALSE		0.455292	0.0900763	FALSE
FAM114A2	Q9NRY5;E5RFK2;E5RGF9;E5RH43;E5RHI8;E5RHP2;E5RK42;E7ESJ7	Isoform of Q9NRY5, Protein FAM114A2	FALSE	FALSE		-0.242788	0.0901861	FALSE
SLC35B1	P78383;D6R981;D6R9G9;D6RB73;D6RE58;D6RG34;D6RHG0	Isoform of P78383, Solute carrier family 35 member B1 (Fragment)	FALSE	FALSE		-0.723982	0.090367	FALSE
APAF1	O14727;C9JLV4;F8VNZ0	Apoptotic protease-activating factor 1	FALSE	FALSE		-0.482771	0.0904353	FALSE
NT5C2	P49902;H0YHR8;Q5JUV3;Q5JUV4;Q5JUV6;S4R3A6;S4R3E7	Cytosolic purine 5'-nucleotidase	FALSE	FALSE		-0.210669	0.0904462	FALSE
PLPP6	Q8IY26	Phospholipid phosphatase 6	FALSE	FALSE		-0.535141	0.0904686	FALSE
MRPL53	Q96EL3;B9A051	39S ribosomal protein L53, mitochondrial	FALSE	FALSE		0.220537	0.0904807	FALSE
HNRNPR	O43390;B4DT28;A0A286YEZ8	Heterogeneous nuclear ribonucleoprotein R	FALSE	FALSE		0.0825242	0.0910354	FALSE
TNPO2	O14787;A0A075B780;K7EMA3;K7ENW1;K7ESC1	Isoform of O14787, Transportin-2	FALSE	FALSE		0.317852	0.0911401	FALSE
EIF2AK2	P19525;C9JZT2;F8WBH4	Interferon-induced, double-stranded RNA-activated protein kinase	FALSE	FALSE		0.10778	0.0913047	FALSE
ARF4	P18085;C9JAK5;C9JPM4;U3KQF2	ADP-ribosylation factor 4	FALSE	FALSE		-0.22901	0.091436	FALSE
BICRA	Q9NZM4;A0A087WWH3	BRD4-interacting chromatin-remodeling complex-associated protein	FALSE	FALSE		-0.277253	0.0915388	FALSE
TP53I3	Q53FA7;H7BZH6	Isoform of Q53FA7, Quinone oxidoreductase PIG3 (Fragment)	FALSE	FALSE		-0.515216	0.0916365	FALSE
YIF1A	O95070;A6NGW1;C9JST7;E9PIZ0	Isoform of O95070, Protein YIF1A	FALSE	FALSE		-0.334238	0.091813	FALSE
GNPNAT1	Q96EK6;G3V4W4;G3V5E4	Glucosamine 6-phosphate N-acetyltransferase	FALSE	FALSE		-0.194439	0.0919332	FALSE
PCMTD2	Q9NV79;A0A0G2JM70;F8W9F3;V9GYG6;V9GZ41	Isoform of Q9NV79, Protein-L-isoaspartate O-methyltransferase domain-containing protein 2	FALSE	FALSE		-0.367704	0.0919785	FALSE
PRPS1	P60891;B1ALA7;B1ALA9;B7ZB02;A0A2R8Y7H4;Q15244	Isoform of P60891, Ribose-phosphate pyrophosphokinase 1	FALSE	FALSE		0.220724	0.0920116	FALSE
PPP2CA;PPP2CB	P62714;P67775;E5RHC1;E5RHP4;E5RJX4;E7ESG8;H0YC23;E5RFI3;H0YBN9	Isoform of P62714, Serine/threonine-protein phosphatase (Fragment)	FALSE	FALSE		-0.157779	0.0922231	FALSE
ENOPH1	Q9UHY7;A0A0C4DGY8;D6RA00	Enolase-phosphatase E1	FALSE	FALSE		-0.229221	0.0922619	FALSE
ATP5C1	P36542	ATP synthase subunit gamma, mitochondrial	FALSE	FALSE		-0.190581	0.0923447	FALSE
GOLPH3	Q9H4A6	Golgi phosphoprotein 3	FALSE	FALSE		-0.217477	0.0924726	FALSE
MECP2	P51608;A0A087WVW7;A0A087X1U4;A0A0D9SFX7;A0A1B0GTV0;B5MCB4;I6LM39	Isoform of P51608, Methyl-CpG-binding protein 2	FALSE	FALSE		-0.164901	0.0925433	FALSE
NUF2	Q9BZD4;B1AQT3;B1AQT4;E9PKH1;E9PP32;E9PQC4	Isoform of Q9BZD4, Kinetochore protein Nuf2	FALSE	FALSE		0.205935	0.0925609	FALSE
DFFA	O00273;K7ERT1	DNA fragmentation factor subunit alpha	FALSE	FALSE		0.176057	0.0926042	FALSE
PRKCE	Q02156;C9JR22;E9PBI2	Isoform of Q02156, Protein kinase C epsilon type	FALSE	FALSE		0.305048	0.092778	FALSE
SPNS1	Q9H2V7;H3BMF4;H3BPQ9;H3BPT8;H3BR82;H3BT44	Isoform of Q9H2V7, Protein spinster homolog 1	FALSE	FALSE		-0.287369	0.092864	FALSE
TFE3	P19532	Transcription factor E3	FALSE	FALSE		-0.587083	0.092934	FALSE
ZKSCAN8	Q15776	Zinc finger protein with KRAB and SCAN domains 8	FALSE	FALSE		0.292057	0.0930389	FALSE
UHRF1BP1L	A0JNW5;A0A0C4DGH6	Isoform of A0JNW5, UHRF1-binding protein 1-like	FALSE	FALSE		0.369729	0.093087	FALSE
MRPL52	Q86TS9;G3V3U6;G5E9P5	39S ribosomal protein L52, mitochondrial	FALSE	FALSE		-0.284389	0.0932733	FALSE
XXYLT1	Q8NBI6;A0A140T9D0;F8WEN6;H7C2F4	Isoform of Q8NBI6, Xyloside xylosyltransferase 1	FALSE	FALSE		-0.238	0.0932755	FALSE
TIAM1	Q13009;A0A1B0GW57	Isoform of Q13009, T-lymphoma invasion and metastasis-inducing protein 1	FALSE	FALSE		-0.752264	0.0933069	FALSE
C14orf166	Q9Y224;G3V4C6;G3V4E7;H0YJB9	Isoform of Q9Y224, UPF0568 protein C14orf166	FALSE	FALSE		-0.265324	0.0938377	FALSE
ARPC1A	Q92747	Actin-related protein 2/3 complex subunit 1A	FALSE	FALSE		-0.238724	0.0939591	FALSE
MRPL28	Q13084;A2IDC6;A2IDC7;Q4TT37	39S ribosomal protein L28, mitochondrial	FALSE	FALSE		-0.244635	0.0941921	FALSE
ANKRD54	B5MCX7;C9JX82;D3YTC9;F8WB76	Isoform of Q6NXT1, Ankyrin repeat domain-containing protein 54	FALSE	FALSE		0.436862	0.0943631	FALSE
LZTFL1	Q9NQ48;C9J0R9;H7C488	Isoform of Q9NQ48, Leucine zipper transcription factor-like protein 1 (Fragment)	FALSE	FALSE		-0.230127	0.0944471	FALSE
RIPK2	O43353	Receptor-interacting serine/threonine-protein kinase 2	FALSE	FALSE		-0.433013	0.0946901	FALSE
ZBTB33	Q86T24	Transcriptional regulator Kaiso	FALSE	FALSE		-0.227021	0.0949998	FALSE
NUP98	P52948;H0YCR0;H0YCT1;H0YDA1;H0YEN4;H7C3P6;A0A3B3ITD8	Isoform of P52948, Nuclear pore complex protein Nup98-Nup96 (Fragment)	FALSE	FALSE		-0.220905	0.0953836	FALSE
VAMP2	P63027;F8WCA0;J3QRU4;L7N2F9	Isoform of P63027, Vesicle-associated membrane protein 2	FALSE	FALSE		-0.346733	0.0954617	FALSE
TPX2	Q9ULW0	Targeting protein for Xklp2	FALSE	FALSE		0.10238	0.0955992	FALSE
DNA2	P51530;F8VR31;H0Y455	DNA replication ATP-dependent helicase/nuclease DNA2	FALSE	FALSE		0.251187	0.0957105	FALSE
	A0A2R8Y611		FALSE	FALSE		0.331024	0.0957854	FALSE
CCNB1	P14635;D6RHI0;E9PC90;H0YA62	G2/mitotic-specific cyclin-B1	FALSE	FALSE		0.703961	0.0959341	FALSE
PTPRO	Q16827	Receptor-type tyrosine-protein phosphatase O	FALSE	FALSE		-0.507973	0.0960627	FALSE
HSD17B12	Q53GQ0;A0A1B0GV93;A0A1B0GVY6;E9PI21	Isoform of Q53GQ0, Very-long-chain 3-oxoacyl-CoA reductase	FALSE	FALSE		-0.204642	0.0963558	FALSE
GABPA	Q06546	GA-binding protein alpha chain	FALSE	FALSE		-0.174639	0.0964793	FALSE
PPIP5K1;PPIP5K2	O43314;Q6PFW1;A0A087WWN8;A0A087WZV0;B7WPL9;D6RBU4;D6RFG4;F8W9A8;H0Y9M0;H0Y9S9;H7C436;K7ENU7	Inositol hexakisphosphate and diphosphoinositol-pentakisphosphate kinase 1	FALSE	FALSE		-0.174043	0.0966272	FALSE
ANKFY1	Q9P2R3;I3L1Z9;I3L3P8;K7EPT2	Isoform of Q9P2R3, Rabankyrin-5	FALSE	FALSE		-0.133158	0.0968002	FALSE
SSBP3	Q9BWW4;A0A087WVT6;Q9NW25	Isoform of Q9BWW4, Single stranded DNA binding protein 3, isoform CRA_c	FALSE	FALSE		-0.349595	0.0968919	FALSE
SLC25A24	Q6NUK1;H3BMI3;J3KN42;A0A3B3IU96	Calcium-binding mitochondrial carrier protein SCaMC-1	FALSE	FALSE		-0.157358	0.0970923	FALSE
NCAPD2	Q15021;E7EN77;F5GZK7;F5H431	Condensin complex subunit 1	FALSE	FALSE		0.102391	0.0971328	FALSE
CTBP1	Q13363;D6RAX2;E7EPF8;E7ESU7;E7EUB3;E9PGB1;H0Y8W7;H0Y9M9	C-terminal-binding protein 1	FALSE	FALSE		-0.165203	0.0971621	FALSE
MDH1	P40925;B8ZZ51;B9A041;C9IZI0;C9JF79;C9JLV6;C9JRL4;F8WFC2	Isoform of P40925, Malate dehydrogenase (Fragment)	FALSE	FALSE		-0.214886	0.0972489	FALSE
RBPJ;RBPJL	Q06330;Q9UBG7;D6R927;D6R946;D6R9K5;D6R9X3;D6RA45;D6RAT2;D6RB37;D6RBQ8;D6RCM1;D6REC2;D6REP3;D6RF98;D6RIV8;D6RIZ8;H0Y8R3;Q5QPV1	Isoform of Q06330, Recombining-binding protein suppressor of hairless	FALSE	FALSE		0.193703	0.0973337	FALSE
NEMP1	O14524;G3V5K2	Isoform of O14524, Nuclear envelope integral membrane protein 1	FALSE	FALSE		-0.340117	0.0973542	FALSE
POLE	Q07864;F5H1D6;F5H7E4	DNA polymerase epsilon catalytic subunit A	FALSE	FALSE		0.157178	0.097386	FALSE
HSDL1	Q3SXM5;H3BQI7;H3BT52	Inactive hydroxysteroid dehydrogenase-like protein 1	FALSE	FALSE		0.217333	0.0973901	FALSE
FSBP;RAD54B	Q9Y620;A0A087X0H2	DNA repair and recombination protein RAD54B	FALSE	FALSE		0.544581	0.0973997	FALSE
PFKM	P08237;F8VP00;F8VSF7;F8VTQ3;F8VUB8;F8VVE3;F8VW30;F8VX13;F8VYK8;F8VZI0;F8VZQ1;H0YHB8;A0A2R8Y891	ATP-dependent 6-phosphofructokinase, muscle type	FALSE	FALSE		0.091292	0.0975454	FALSE
MCM3AP	O60318;A0A0A0MSZ7	Germinal-center associated nuclear protein	FALSE	FALSE		-0.283975	0.09755	FALSE
NUFIP2	Q7Z417	Nuclear fragile X mental retardation-interacting protein 2	FALSE	FALSE		0.134132	0.0978957	FALSE
C12orf57	Q99622;F5GXW5;U3KQ07;U3KQ85	Isoform of Q99622, Protein C10	FALSE	FALSE		-0.207271	0.0979088	FALSE
HECTD1	Q9ULT8;A0A087WVU6;A0A087X2H1;G3V4V5;H0YJD4;H0YJP0;H0YJV8	E3 ubiquitin-protein ligase HECTD1	FALSE	FALSE		0.093503	0.0979891	FALSE
CBX4	O00257;F8WCW6	E3 SUMO-protein ligase CBX4	FALSE	FALSE		-0.268975	0.0980221	FALSE
NSUN6	Q8TEA1;U3KQU2	Isoform of Q8TEA1, Putative methyltransferase NSUN6 (Fragment)	FALSE	FALSE		-0.721459	0.0981201	FALSE
CDC42	P60953;Q5JYX0;A0A3B3IRV0;A0A494BZX6;A0A494C1M1;A0A590UJK8	Cell division control protein 42 homolog	FALSE	FALSE		-0.174568	0.0982568	FALSE
FAM96A	Q9H5X1;H0YKV4;H0YLH6	Isoform of Q9H5X1, Family with sequence similarity 96, member A, isoform CRA_a	FALSE	FALSE		-0.389576	0.0983494	FALSE
ARHGAP1	Q07960;E9PNR6;H0YE29	Isoform of Q07960, Rho GTPase-activating protein 1 (Fragment)	FALSE	FALSE		-0.252306	0.0986143	FALSE
ZFP36L1;ZFP36L2	P47974;Q07352;G3V2D5;G3V2P5	Isoform of Q07352, mRNA decay activator protein ZFP36L1 (Fragment)	FALSE	FALSE		-0.27053	0.0988547	FALSE
SMG7	Q92540;B1ALB4;D6RAD0;E9PBK2;E9PD50;E9PEK3	Isoform of Q92540, Protein SMG7	FALSE	FALSE		0.230305	0.0988892	FALSE
CIT	O14578;H0YGG8;H7BYJ3	Citron Rho-interacting kinase	FALSE	FALSE		0.229125	0.0989736	FALSE
UNC5B	Q8IZJ1	Netrin receptor UNC5B	FALSE	FALSE		0.160662	0.0990513	FALSE
C12orf75;OCC1	Q8TAD7;F8VQD4	Isoform of Q8TAD7, Chromosome 12 open reading frame 75 (Fragment)	FALSE	FALSE		-0.290558	0.0990872	FALSE
TMSB15A;TMSB15B	P0CG34;P0CG35;A0A087X1C1;H3BU88	Isoform of P0CG35, Thymosin beta-15B	FALSE	FALSE		0.511201	0.0993304	FALSE
MEX3B	Q6ZN04	RNA-binding protein MEX3B	FALSE	FALSE		0.353486	0.0998672	FALSE
RAB22A	Q9UL26	Ras-related protein Rab-22A	FALSE	FALSE		0.264118	0.0998685	FALSE
PCBP2	Q15366;F8VXH9;F8VZX2;F8W0G4;F8W1G6;H3BND9;H3BRU6;H3BSS4	Isoform of Q15366, Poly(rC)-binding protein 2	FALSE	FALSE		-0.159243	0.0999016	FALSE
DAP3	P51398;V9GY11;V9GYA7;V9GYC9;V9GYF7;V9GYJ3;V9GYJ9;V9GYL4;V9GYL9;V9GYR8;V9GYW1;V9GZ03;V9GZ61	28S ribosomal protein S29, mitochondrial	FALSE	FALSE		-0.117092	0.0999033	FALSE
CD55	P08174;B1AP13;B1AP15;H3BLV0;H7BY55;A0A2R8YDY3;A0A2R8YEC5	Complement decay-accelerating factor	FALSE	FALSE		-0.323481	0.099994	FALSE
SRM	P19623;K7EKM4;K7EL89;K7EQ47;K7ESL0	Isoform of P19623, Spermidine synthase	FALSE	FALSE		-0.16277	0.100157	FALSE
RPS24	P62847;E7ETK0;A0A2R8Y849;A0A2R8Y8A0;A0A2R8YD14	40S ribosomal protein S24	FALSE	FALSE		-0.226647	0.10018	FALSE
CSTB	P04080;A0A1W2PQG6;A0A1W2PS52	Cystatin-B	FALSE	FALSE		-0.322327	0.100375	FALSE
CCT3	P49368;B4DUR8;E9PM09;E9PQ35;E9PRC8;Q5SZW8;Q5SZX6;Q5SZX9	Isoform of P49368, T-complex protein 1 subunit gamma	FALSE	FALSE		0.0755727	0.100493	FALSE
FKBP14	Q9NWM8;F8WBZ0;H7C1Z9	Isoform of Q9NWM8, Peptidyl-prolyl cis-trans isomerase FKBP14	FALSE	FALSE		-0.247724	0.100664	FALSE
BABAM1	Q9NWV8;J3KQS6;M0QXG9;M0QYV1;M0R0I0;M0R193;M0R2A4;M0R2I2;M0R2K3;M0R3F4;M0R3H9;M0QZ44	BRISC and BRCA1-A complex member 1	FALSE	FALSE		-0.418963	0.100676	FALSE
PDIA3	P30101;H7BZJ3	Isoform of P30101, Protein disulfide-isomerase A3 (Fragment)	FALSE	FALSE		-0.219226	0.100741	FALSE
CEP170;CEP170B;CEP170P1	Q5SW79;Q9Y4F5;E5RFU8;E5RG47;E5RGW7;E5RIH6;E5RJT5;E7EMW0;E7EWM2;H0Y2V6;H0Y4T4;H0YB66;H0YB92;J3KQR7;Q96L14	Centrosomal protein of 170 kDa	FALSE	FALSE		-0.0724116	0.100804	FALSE
TM9SF1	O15321;E9PJC4;E9PJM1;E9PL78;E9PMQ9;E9PNW2;E9PQY7;E9PS99;G3V1B9;E9PSI1	Isoform of O15321, Transmembrane 9 superfamily member	FALSE	FALSE		-0.378088	0.101066	FALSE
MMP15	P51511	Matrix metalloproteinase-15	FALSE	FALSE		-0.547023	0.101107	FALSE
VAT1	Q99536;K7EJM4;K7EM19;K7ENX2;K7ER81;K7ERT7;K7ESA3	Isoform of Q99536, Synaptic vesicle membrane protein VAT-1 homolog (Fragment)	FALSE	FALSE		-0.0995532	0.101167	FALSE
GPATCH1	Q9BRR8	G patch domain-containing protein 1	FALSE	FALSE		0.274845	0.101248	FALSE
BUD31	P41223;C9JCD9;F8WCN7	Isoform of P41223, Protein BUD31 homolog	FALSE	FALSE		-0.175645	0.101295	FALSE
THTPA	Q9BU02;G3V5B9;G3V5Q5;H0YJU8	Isoform of Q9BU02, Thiamine-triphosphatase	FALSE	FALSE		-0.264833	0.101482	FALSE
SH2B1	Q9NRF2;B4DLN5;F5GXU7;H3BTT2;H3BUN7	Isoform of Q9NRF2, SH2B adapter protein 1	FALSE	FALSE		0.531549	0.101553	FALSE
ESF1	Q9H501;A0A087WX71	ESF1 homolog	FALSE	FALSE		-0.2555	0.101748	FALSE
POLR2B	P30876;A0A1W2PPT5;C9J2Y9;C9J4M6;C9JMN3;C9JZW8	DNA-directed RNA polymerase II subunit RPB2	FALSE	FALSE		-0.0811037	0.101797	FALSE
RAB11A;RAB11B;RAB25	P57735;P62491;Q15907;B4DQU5;H3BN38;H3BSC1;M0R2D0;M0R377;H3BMH2	Isoform of P62491, Ras-related protein Rab-11A	FALSE	FALSE		-0.117838	0.101842	FALSE
SON	P18583;J3QSZ5	Isoform of P18583, Protein SON	FALSE	FALSE		-0.212471	0.101928	FALSE
ASAH1	Q13510;A0A1B0GTM3;A0A1B0GTP7;A0A1B0GTZ5;A0A1B0GU06;A0A1B0GU62;A0A1B0GUA4;A0A1B0GUB3;A0A1B0GUE3;A0A1B0GUG1;A0A1B0GUH5;A0A1B0GUJ3;A0A1B0GUW4;A0A1B0GV06;A0A1B0GV88;A0A1B0GV95;A0A1B0GVA3;A0A1B0GVC9;A0A1B0GVE7;A0A1B0GVG2;A0A1B0GVJ1;A0A1B0GW48;A0A1B0GW66;A0A1B0GW68;E7EMM4	Acid ceramidase	FALSE	FALSE		-0.196136	0.102122	FALSE
FIZ1	Q96SL8	Flt3-interacting zinc finger protein 1	FALSE	FALSE		-0.648724	0.10273	FALSE
GABARAP;GABARAPL1	O95166;Q9H0R8;F5GZY7;H6UMI1;I3L3J4	GABARAP-a	FALSE	FALSE		0.27479	0.103033	FALSE
FARSA	Q9Y285;K7EK06;K7EPH2;K7ER00;K7ER16;K7ERS0	Isoform of Q9Y285, Phenylalanine--tRNA ligase alpha subunit	FALSE	FALSE		0.0899179	0.103037	FALSE
DHRSX	Q8N5I4;C9JB06	Dehydrogenase/reductase SDR family member on chromosome X	FALSE	FALSE		0.766714	0.103058	FALSE
GRB2	P62993;J3KT38;J3QRL5	Growth factor receptor-bound protein 2	FALSE	FALSE		-0.25173	0.103161	FALSE
NOLC1	S4R341	Isoform of Q14978, Nucleolar and coiled-body phosphoprotein 1	FALSE	FALSE		0.433436	0.103208	FALSE
GLRX2	Q9NS18	Glutaredoxin-2, mitochondrial	FALSE	FALSE		0.435686	0.10324	FALSE
UIMC1	Q96RL1;D6RC40;D6RCQ3	BRCA1-A complex subunit RAP80	FALSE	FALSE		-0.25944	0.103303	FALSE
TMTC2	Q8N394;A0A0B4J253;F8VSH2	Isoform of Q8N394, Transmembrane and TPR repeat-containing protein 2	FALSE	FALSE		-0.292588	0.103317	FALSE
TTI2	Q6NXR4;E5RHM7;E5RIH5	Isoform of Q6NXR4, TELO2-interacting protein 2	FALSE	FALSE		0.19851	0.103633	FALSE
NUDT4	Q9NZJ9;A0A0C4DGJ4;F8VRL4;F8VRR0;A0A024RBG1	Diphosphoinositol polyphosphate phosphohydrolase 2	FALSE	FALSE		-0.252615	0.103899	FALSE
FABP3	P05413;S4R371;S4R3A2	Fatty acid-binding protein, heart	FALSE	FALSE		-0.401362	0.103993	FALSE
HIF1AN	Q9NWT6;E9PL41;E9PNR8	Hypoxia-inducible factor 1-alpha inhibitor	FALSE	FALSE		0.276124	0.10432	FALSE
PCK1;PCK2	P35558;Q16822;H0YM31;H0YMA5;H0YML5;H0YMU6;H0YNG4	Isoform of Q16822, Phosphoenolpyruvate carboxykinase [GTP], mitochondrial	FALSE	FALSE		0.143944	0.10437	FALSE
PRMT3	O60678	Protein arginine N-methyltransferase 3	FALSE	FALSE		-0.228535	0.104628	FALSE
SRSF5	Q13243;B4DJK0;B4DUA4;G3V5K8	Isoform of Q13243, Serine/arginine-rich-splicing factor 5	FALSE	FALSE		-0.173781	0.104668	FALSE
IK	Q13123;A0A0C4DGW5;D6RAY9;D6RCQ4;D6REL4;E7EQZ7	Isoform of Q13123, Protein Red	FALSE	FALSE		-0.105105	0.104804	FALSE
EIF4EBP1	Q13541	Eukaryotic translation initiation factor 4E-binding protein 1	FALSE	FALSE		-0.220159	0.104848	FALSE
VPS52	Q8N1B4;E9PI03	Isoform of Q8N1B4, Vacuolar protein sorting-associated protein 52 homolog	FALSE	FALSE		0.269657	0.104978	FALSE
MAP4	P27816;H7C456	Isoform of P27816, Microtubule-associated protein 4 (Fragment)	FALSE	FALSE		-0.348276	0.105318	FALSE
PDCL	Q13371;H0Y3M0;H0Y5D3	Isoform of Q13371, Phosducin-like protein (Fragment)	FALSE	FALSE		-0.297714	0.105465	FALSE
RNF146	Q9NTX7	E3 ubiquitin-protein ligase RNF146	FALSE	FALSE		-0.463924	0.105521	FALSE
BORCS5	Q969J3;G3V1P3	BLOC-1-related complex subunit 5	FALSE	FALSE		-0.2292	0.10566	FALSE
GUCY1B3	Q02153;B7Z685;D6RC99;E9PCN2;A0A494C1B9	Guanylate cyclase soluble subunit beta-1	FALSE	FALSE		-0.195118	0.105933	FALSE
COL4A1;COL4A5	P02462;P29400;A0A3B3ISV3;A0A3B3ITG7	Collagen alpha-1(IV) chain	FALSE	FALSE		-0.15979	0.106083	FALSE
CCSMST1	Q4G0I0	Protein CCSMST1	FALSE	FALSE		-0.378186	0.106131	FALSE
CLCN3;CLCN4	P51790;P51793;A0A087WU31;A0A0A0MTB7;D6RDZ6;D6RIX3;E9PE15;G3XAG5	H(+)/Cl(-) exchange transporter 3	FALSE	FALSE		-0.235259	0.106151	FALSE
CHGB	P05060;A0A0A0MT66	Isoform of P05060, Secretogranin-1 (Fragment)	FALSE	FALSE		0.294336	0.106296	FALSE
HOXC6	P09630;D6RBH4;D6RC34	Homeobox protein Hox-C6	FALSE	FALSE		-0.505285	0.106563	FALSE
AHNAK2	Q8IVF2	Protein AHNAK2	FALSE	FALSE		-0.43382	0.106643	FALSE
NPEPPS;NPEPPSL1	P55786;A6NEC2;E9PJF9;E9PJY4;E9PLK3;E9PP11;E9PPD4;E9PPZ2;H0YCQ5;H0YDG0;E9PI82;E9PJ74;E9PRQ5	Isoform of P55786, Aminopeptidase	FALSE	FALSE		-0.0742081	0.106672	FALSE
DPH6	Q7L8W6;H0YND7	Diphthine--ammonia ligase	FALSE	FALSE		0.350386	0.107276	FALSE
EDRF1	Q3B7T1;E9PJ07;H0Y353;H0YCQ0	Erythroid differentiation-related factor 1	FALSE	FALSE		0.202353	0.107464	FALSE
PTS	Q03393;E9PJM0;E9PKY8;E9PNN3	6-pyruvoyl tetrahydrobiopterin synthase	FALSE	FALSE		0.323997	0.107598	FALSE
TAGLN3	Q9UI15;C9J5W6;C9JCX3;H7C5N2	Isoform of Q9UI15, Transgelin-3	FALSE	FALSE		0.217661	0.107688	FALSE
MARK2	Q7KZI7;E7ETY4;E9PC69;F5H4F6;F5H4J8;F5H6N2	Isoform of Q7KZI7, Non-specific serine/threonine protein kinase	FALSE	FALSE		-0.139307	0.107909	FALSE
ABR	Q12979;A0A0D9SGD7;A0A0G2JQ41;A0A0G2JRJ1;A0A0G2JSE0;A0A1C7CYZ0;B7Z683;I3L0R7;I3L2P5;I3L379;I3L3W0;I3NI05	Active breakpoint cluster region-related protein	FALSE	FALSE		-0.365088	0.107961	FALSE
PELP1	Q8IZL8;C9JFV4;E7EV54;I3L1P4;I3L445;I3L4M7;I3L4P1	Isoform of Q8IZL8, Proline-, glutamic acid- and leucine-rich protein 1	FALSE	FALSE		-0.0897684	0.108166	FALSE
EPC2	Q52LR7;C9J1X4;E7ETK1	Enhancer of polycomb homolog 2	FALSE	FALSE		-0.315366	0.108172	FALSE
NDUFA4	O00483	Cytochrome c oxidase subunit NDUFA4	FALSE	FALSE		-0.26047	0.108392	FALSE
FRMPD3	Q5JV73;A0A0A0MSP7	FERM and PDZ domain-containing protein 3	FALSE	FALSE		-0.525098	0.108445	FALSE
TBCB	Q99426;K7EK42;K7EL99;K7EP07;K7EQH0;K7ER04;A0A494C0X0	Isoform of Q99426, Tubulin-folding cofactor B	FALSE	FALSE		-0.157337	0.108753	FALSE
ATP13A3	Q9H7F0;A0A087WYY3;H7C1U7;A0A2R8Y635;A0A2R8YDN7	Isoform of Q9H7F0, Cation-transporting ATPase	FALSE	FALSE		0.203014	0.10893	FALSE
SLC25A12	O75746;B4DGK6;F8W9J0;H0YFB2	Calcium-binding mitochondrial carrier protein Aralar1	FALSE	FALSE		-0.219518	0.108934	FALSE
RALGAPB	Q86X10;A0A0J9YW54;A2A2F0	Isoform of Q86X10, Ral GTPase-activating protein subunit beta (Fragment)	FALSE	FALSE		0.190965	0.109142	FALSE
TRAPPC4	Q9Y296;E9PKS9;E9PN70;E9PQE8;G3V1A0;G5EA23;J3KP27	Isoform of Q9Y296, HCG38438, isoform CRA_a	FALSE	FALSE		-0.22999	0.109204	FALSE
ST5	P78524;B4DDL8;E9PJC3;E9PKE0;E9PNX7;H0YE59	Isoform of P78524, Suppression of tumorigenicity 5 protein	FALSE	FALSE		-0.447682	0.109294	FALSE
CD99	P14209	CD99 antigen	FALSE	FALSE		0.33233	0.109379	FALSE
CASTOR1;CASTOR2	A6NHX0;Q8WTX7;B7WPJ3;F2Z2C1;F2Z3I9;F8WD52	Cytosolic arginine sensor for mTORC1 subunit 1	FALSE	FALSE		-0.325825	0.10945	FALSE
IGSF8	Q969P0;C9J8Z4	Immunoglobulin superfamily member 8	FALSE	FALSE		-0.473358	0.109526	FALSE
UNC119B	A6NIH7	Protein unc-119 homolog B	FALSE	FALSE		-0.503827	0.109917	FALSE
COX5B	P10606	Cytochrome c oxidase subunit 5B, mitochondrial	FALSE	FALSE		0.167793	0.110024	FALSE
MICALL1;MICALL2	Q8IY33;Q8N3F8;B0QY86;H0Y6J8	Isoform of Q8N3F8, MICAL-like protein 1 (Fragment)	FALSE	FALSE		-0.209023	0.110068	FALSE
NUP58	Q9BVL2;H7BYF2;Q5JRG1	Isoform of Q9BVL2, Nucleoporin p58/p45 (Fragment)	FALSE	FALSE		-0.176076	0.110239	FALSE
ACSL4	O60488;D6RD96;D6RDA8;D6RF95;D6RFW9;H0Y9A0	Isoform of O60488, Long-chain-fatty-acid--CoA ligase 4 (Fragment)	FALSE	FALSE		0.161355	0.110278	FALSE
NLN	Q9BYT8;E9PCB6;H0YAF7;H0YAK4	Isoform of Q9BYT8, Neurolysin, mitochondrial	FALSE	FALSE		-0.0958486	0.110686	FALSE
MXRA7	P84157	Matrix-remodeling-associated protein 7	FALSE	FALSE		-0.293377	0.110883	FALSE
NCL	P19338;C9J1H7;C9JLB1;C9JWL1;C9JYW2;H7BY16	Isoform of P19338, Nucleolin (Fragment)	FALSE	FALSE		0.0877947	0.110888	FALSE
ASH2L	Q9UBL3;E5RFH5;E5RHM1;F5H8F7;H0YAQ0;H0YBF6	Isoform of Q9UBL3, Set1/Ash2 histone methyltransferase complex subunit ASH2	FALSE	FALSE		-0.110354	0.11108	FALSE
POMP	Q9Y244;A0A1W2PS02	Isoform of Q9Y244, Chromosome 13 open reading frame 12, isoform CRA_a	FALSE	FALSE		0.208077	0.111441	FALSE
CPNE2	Q96FN4;H3BPR8;H3BQQ3;H3BUC8	Copine-2	FALSE	FALSE		-0.250441	0.111777	FALSE
C1orf174	Q8IYL3	UPF0688 protein C1orf174	FALSE	FALSE		0.351392	0.111795	FALSE
CACUL1	Q86Y37	CDK2-associated and cullin domain-containing protein 1	FALSE	FALSE		-0.264551	0.111851	FALSE
LARP1	Q6PKG0;A0A0B4J210;E5RH50;E5RHK4;H0YAN4;H0YAX9;H0YBJ5;H0YBM7;H0YBR8;H0YBW1;H0YC33;H0YC73	Isoform of Q6PKG0, La-related protein 1 (Fragment)	FALSE	FALSE		-0.0727735	0.11196	FALSE
PPP6R1	Q9UPN7;K7EM28	Isoform of Q9UPN7, Serine/threonine-protein phosphatase 6 regulatory subunit 1 (Fragment)	FALSE	FALSE		-0.151909	0.112167	FALSE
CYC1	P08574	Cytochrome c1, heme protein, mitochondrial	FALSE	FALSE		0.289352	0.112255	FALSE
SVIL	O95425;A0A0J9YWY6	Isoform of O95425, Supervillin (Fragment)	FALSE	FALSE		-0.0733194	0.112461	FALSE
C1orf21	Q9H246;A0A3B3ITU3	Uncharacterized protein C1orf21	FALSE	FALSE		-0.378603	0.112906	FALSE
WDR33	Q9C0J8;B9A053;C9J8B4	Isoform of Q9C0J8, pre-mRNA 3' end-processing protein WDR33 (Fragment)	FALSE	FALSE		0.106487	0.113269	FALSE
STX5	Q13190;E9PNU4;E9PP18;E9PRW9;H0YEJ8;H7C3X5	Isoform of Q13190, Syntaxin-5	FALSE	FALSE		-0.216891	0.113312	FALSE
CTCF;CTCFL	P49711;Q8NI51;V9GY73;A0A2R8Y595;A0A2R8Y6C1;A0A2R8Y6Z6;A0A2R8YFL0	Isoform of Q8NI51, Transcriptional repressor CTCFL	FALSE	FALSE		-0.115069	0.113348	FALSE
PSMG3	Q9BT73	Proteasome assembly chaperone 3	FALSE	FALSE		0.18569	0.113864	FALSE
ACTL6A;ACTL6B	O94805;O96019;C9JQT2;H7C5S0	Actin-like protein 6A	FALSE	FALSE		-0.207248	0.113888	FALSE
JUN	P05412	Transcription factor AP-1	FALSE	FALSE		-0.525124	0.114335	FALSE
PTPN11	Q06124;A0A0U1RRI0;A0A1W2PPU4;H0YF12	Isoform of Q06124, Tyrosine-protein phosphatase	FALSE	FALSE		-0.0999735	0.114523	FALSE
LTN1	O94822;H7BYG8;S4R3T2	E3 ubiquitin-protein ligase listerin	FALSE	FALSE		-0.122428	0.114853	FALSE
GPANK1	O95872;A0A0A0MSL4;A0A0G2JHL1;A0A0G2JHT6;A0A0G2JJ08;A0A0G2JJ73;A0A0G2JK30;A0A0G2JK37;A0A0G2JKD0;F6QYZ9	G patch domain and ankyrin repeat-containing protein 1	FALSE	FALSE		0.589994	0.114917	FALSE
ITGA5	P08648	Integrin alpha-5	FALSE	FALSE		-0.500666	0.115175	FALSE
MTX1	Q13505	Metaxin-1	FALSE	FALSE		-0.249084	0.115198	FALSE
STAT5A;STAT5B	P42229;P51692;C9J4I3;C9JVV6;K7EIF9;K7EK35;K7EM17	Isoform of P42229, Signal transducer and activator of transcription	FALSE	FALSE		-0.181238	0.115549	FALSE
CPNE5;CPNE8;CPNE9	Q86YQ8;Q8IYJ1;Q9HCH3;A0A087WX62;A0A0J9YWA1;A0A0J9YWU8;E7ENV7	Copine-5	FALSE	FALSE		0.133121	0.115669	FALSE
PLEKHB2	Q96CS7;A0A0A0MSE9;A0A0A0MSI4;B7WPA5	Isoform of Q96CS7, Pleckstrin homology domain-containing family B member 2	FALSE	FALSE		0.513225	0.115741	FALSE
SRRM2	Q9UQ35;A0A087X1W1;I3L0N7;I3L182;I3L1C0;I3L1I8;I3L3Q8;I3L4D8;I3L4U6	Isoform of Q9UQ35, Serine/arginine repetitive matrix protein 2	FALSE	FALSE		-0.18641	0.115761	FALSE
ATP5A1	P25705;K7EJP1;K7EK77;K7ENJ4;K7EQH4;K7ERX7;K7ESA0;A0A0A0MTS3;K7EKV9;K7EM08	ATP synthase subunit alpha, mitochondrial	FALSE	FALSE		-0.0800013	0.116398	FALSE
MAGOH;MAGOHB	P61326;Q96A72;F5H124;F5H6N1;F5H3U9;F5H6P7	Isoform of Q96A72, Protein mago nashi homolog 2	FALSE	FALSE		-0.331803	0.116418	FALSE
BTBD1	Q9H0C5;H0YL89	BTB/POZ domain-containing protein 1	FALSE	FALSE		-0.771506	0.116664	FALSE
EIF2B3	Q9NR50;A0A0D9SEN0;H0Y580	Isoform of Q9NR50, Translation initiation factor eIF-2B subunit gamma	FALSE	FALSE		0.164563	0.116708	FALSE
ACTR5	Q9H9F9	Actin-related protein 5	FALSE	FALSE		-0.180063	0.116792	FALSE
COL4A2	P08572;A2A352;A0A087WY39;A0A3B3IRV2;A0A3B3IS47;A0A3B3IT80;A0A3B3ITQ8	Collagen alpha-2(IV) chain	FALSE	FALSE		-0.179352	0.116886	FALSE
LSS	P48449;A0A0G2JQD0;A0A0G2JS81;C9J315;H7C3A5	Isoform of P48449, Lanosterol synthase (Fragment)	FALSE	FALSE		-0.195815	0.117428	FALSE
C1orf50	Q9BV19	Uncharacterized protein C1orf50	FALSE	FALSE		1.73978	0.117448	FALSE
MTA1	Q13330;E7ESY4;F8W9Y9;H0Y4T7;H7C3F3	Isoform of Q13330, Metastasis-associated protein MTA1	FALSE	FALSE		-0.102082	0.117493	FALSE
LTV1	Q96GA3;A0A075B6Q4	Protein LTV1 homolog	FALSE	FALSE		0.131543	0.117525	FALSE
ASCC2	Q9H1I8;B1AH59;F2Z2W4;H7C3Y4	Activating signal cointegrator 1 complex subunit 2	FALSE	FALSE		-0.200749	0.117537	FALSE
PBX1	P40424;A0A087X0P4;A0A0A0MTI0;F8WA05;H0YKH1;H0YLB0;H0YLD4;H0YLF5;H0YLM3;H0YLT4	Isoform of P40424, Pre-B-cell leukemia transcription factor 1	FALSE	FALSE		-0.3178	0.117837	FALSE
AAGAB	Q6PD74;H0YL49	Alpha- and gamma-adaptin-binding protein p34	FALSE	FALSE		-0.474998	0.117988	FALSE
GUK1	Q16774;B1ANG9;B1ANH0;B1ANH2;B1ANH3;B1ANH5;B1ANH6	Guanylate kinase	FALSE	FALSE		-0.157806	0.118	FALSE
DNM2	P50570;K7EPK9	Dynamin-2	FALSE	FALSE		0.111305	0.118081	FALSE
TUBB4B;TUBB8	P68371;Q3ZCM7;A0A075B736;Q5SQY0	Isoform of Q3ZCM7, Tubulin beta chain	FALSE	FALSE		-0.271126	0.1181	FALSE
CCAR2	Q8N163;A0A087X2B6;E5RFJ3;E5RGU7;E5RHH8;E5RHJ4;G3V119;H0YB24;H0YC58;H0YC69	Cell cycle and apoptosis regulator protein 2	FALSE	FALSE		-0.145951	0.118108	FALSE
EIF2S1	P05198;G3V4T5;H0YJS4	Eukaryotic translation initiation factor 2 subunit 1	FALSE	FALSE		-0.0819868	0.118122	FALSE
KDM1B	Q8NB78;H0Y6H0	Isoform of Q8NB78, Lysine-specific histone demethylase 1B (Fragment)	FALSE	FALSE		-0.178495	0.118364	FALSE
RAB5A	P20339	Ras-related protein Rab-5A	FALSE	FALSE		-0.913643	0.118762	FALSE
ERLEC1	Q96DZ1	Endoplasmic reticulum lectin 1	FALSE	FALSE		-0.202632	0.118783	FALSE
LRRC8C;LRRC8E	Q6NSJ5;Q8TDW0;M0QZ48;M0R3C1;E9PHY6;A6NED7	Isoform of Q6NSJ5, Volume-regulated anion channel subunit LRRC8E (Fragment)	FALSE	FALSE		0.22699	0.11879	FALSE
STEAP3	Q658P3	Metalloreductase STEAP3	FALSE	FALSE		0.486937	0.118892	FALSE
DYRK1A	Q13627;E7EMI5;A0A2R8Y443;A0A2R8Y6I6;A0A2R8Y6L5;A0A2R8YDF3	Dual specificity tyrosine-phosphorylation-regulated kinase 1A	FALSE	FALSE		0.438993	0.119232	FALSE
GTF2H4	Q92759;A0A0G2JHJ2	General transcription factor IIH subunit 4	FALSE	FALSE		-0.272047	0.119241	FALSE
NUDT15	Q9NV35	Nucleotide triphosphate diphosphatase NUDT15	FALSE	FALSE		0.229264	0.119462	FALSE
MTF2	Q9Y483	Metal-response element-binding transcription factor 2	FALSE	FALSE		-0.253105	0.119471	FALSE
CNBP	P62633;D6RAT4	Cellular nucleic acid-binding protein	FALSE	FALSE		0.145873	0.119509	FALSE
MPDZ	O75970;A0A075B6R8;B7ZB24;F5H1U9;F8WDQ8;H0YGQ3	Isoform of O75970, Multiple PDZ domain protein	FALSE	FALSE		-0.132276	0.119633	FALSE
ADARB1	P78563;A0A0A0MSG8	Double-stranded RNA-specific editase 1	FALSE	FALSE		-0.762725	0.119886	FALSE
CLK4	Q9HAZ1;A0A087WX74;B7ZL31;E7ES88	Dual specificity protein kinase CLK4	FALSE	FALSE		0.331064	0.119963	FALSE
SCYL2	Q6P3W7;A0A0U1RQQ9;F8VSC5;H0YI32;H0YIK6	Isoform of Q6P3W7, SCY1-like protein 2	FALSE	FALSE		-0.342886	0.120267	FALSE
RSAD1	Q9HA92;H0Y934;H0Y9X4	Isoform of Q9HA92, Radical S-adenosyl methionine domain-containing protein 1, mitochondrial (Fragment)	FALSE	FALSE		-0.352154	0.120669	FALSE
OGFOD1	Q8N543;A0A0A0MTR2;H3BP48;H3BR02;H3BR79;H3BUA6	Isoform of Q8N543, Prolyl 3-hydroxylase OGFOD1	FALSE	FALSE		-0.11663	0.1207	FALSE
STAM	Q92783;A6NMU3;C9J1E5	Isoform of Q92783, Signal transducing adapter molecule 1	FALSE	FALSE		-0.173718	0.121083	FALSE
CPSF3	Q9UKF6;C9JZH6;G5E9W3	Cleavage and polyadenylation specificity factor subunit 3	FALSE	FALSE		-0.0939288	0.121205	FALSE
METTL14	Q9HCE5;A0A0D9SF88;A0A0D9SFW0;D6RBL4;D6RD73	Isoform of Q9HCE5, N6-adenosine-methyltransferase subunit METTL14	FALSE	FALSE		-0.171693	0.121998	FALSE
STK38	Q15208	Serine/threonine-protein kinase 38	FALSE	FALSE		-0.223541	0.12205	FALSE
CIAO1	O76071	Probable cytosolic iron-sulfur protein assembly protein CIAO1	FALSE	FALSE		-0.189293	0.122108	FALSE
CD81	P60033;A6NMH8;E9PIF1;E9PJK1;E9PM31;E9PRJ8;H0YDJ9;H0YDL9;H0YEE2	CD81 antigen	FALSE	FALSE		-0.177105	0.122226	FALSE
PDHX	O00330;E9PLU0;E9PRI6;H0YD97	Isoform of O00330, Pyruvate dehydrogenase protein X component, mitochondrial (Fragment)	FALSE	FALSE		-0.250762	0.122847	FALSE
UBE2A	P49459;A0A0D9SEZ6;A0A0D9SG71;A0A0R4J2E5	Isoform of P49459, Ubiquitin-conjugating enzyme E2 A	FALSE	FALSE		0.533362	0.123221	FALSE
CTR9	Q6PD62;H0YCE8	Isoform of Q6PD62, RNA polymerase-associated protein CTR9 homolog (Fragment)	FALSE	FALSE		-0.0939767	0.123369	FALSE
AK1	P00568;H0YID2;Q5T9B7	Adenylate kinase isoenzyme 1	FALSE	FALSE		-0.128368	0.12342	FALSE
RSL24D1	Q9UHA3;H3BMQ2;H3BPF2	Isoform of Q9UHA3, Probable ribosome biogenesis protein RLP24	FALSE	FALSE		-0.266531	0.123476	FALSE
AP3B2	Q13367;A0A2R8Y2A8;A0A590UJ60;A0A590UJE5;A0A590UJU0;A0A590UJU7;A0A590UJW5;A0A590UK04;A0A590UKC4;A0A590UKD3	AP-3 complex subunit beta-2	FALSE	FALSE		0.309534	0.12348	FALSE
COX6A1	P12074	Cytochrome c oxidase subunit 6A1, mitochondrial	FALSE	FALSE		-0.260425	0.123551	FALSE
TMEM259	Q4ZIN3;A0A0A0MTU3;U3KPY4	Isoform of Q4ZIN3, Membralin	FALSE	FALSE		-0.548642	0.123776	FALSE
LIN9	Q5TKA1;C9J5J4;H0Y322;H7C4T7	Isoform of Q5TKA1, Protein lin-9 homolog	FALSE	FALSE		-0.23801	0.123991	FALSE
TALDO1	P37837;E9PKI8;E9PM01;F2Z393	Isoform of P37837, Transaldolase	FALSE	FALSE		-0.119402	0.124038	FALSE
ACTL8	Q9H568	Actin-like protein 8	FALSE	FALSE		0.616653	0.124111	FALSE
MTHFS;ST20-MTHFS	P49914;A0A0U1RQM3;H3BN04;A0A0A6YYL1;A0A0U1RR23;H3BMB9	5-formyltetrahydrofolate cyclo-ligase	FALSE	FALSE		-0.749188	0.124317	FALSE
MRPL32	Q9BYC8	39S ribosomal protein L32, mitochondrial	FALSE	FALSE		-0.206037	0.124457	FALSE
ASPM	Q8IZT6;Q5VYL4	Abnormal spindle-like microcephaly-associated protein	FALSE	FALSE		0.142085	0.12446	FALSE
MNAT1	P51948;H0YJ92;H0YJF2	CDK-activating kinase assembly factor MAT1	FALSE	FALSE		0.239353	0.124559	FALSE
MMADHC	Q9H3L0;F8WEC0	Isoform of Q9H3L0, Methylmalonic aciduria and homocystinuria type D protein, mitochondrial	FALSE	FALSE		0.196473	0.124583	FALSE
GANAB	Q14697;E9PKU7;E9PNH1;F5H6X6	Isoform of Q14697, Neutral alpha-glucosidase AB	FALSE	FALSE		-0.078435	0.124649	FALSE
SLC30A5	Q8TAD4;H0Y957;Q9BY48	Isoform of Q8TAD4, Putative disease resistance protein	FALSE	FALSE		-0.42533	0.124756	FALSE
BOD1;BOD1L2	Q8IYS8;Q96IK1;C9JNZ5;H7C5I4	Biorientation of chromosomes in cell division protein 1	FALSE	FALSE		0.217074	0.125278	FALSE
LGALSL	Q3ZCW2;B9A055;F8WF17;U3KQ88	Galectin-related protein	FALSE	FALSE		-0.291868	0.125347	FALSE
RPS28	P62857	40S ribosomal protein S28	FALSE	FALSE		0.233106	0.125444	FALSE
SELENBP1	Q13228;A6PVX1;C9JVL0;F2Z2W8;F8WBA9;F8WCR4;H0Y532	Isoform of Q13228, Selenium-binding protein 1	FALSE	FALSE		-0.195094	0.125457	FALSE
TTC9C	Q8N5M4;E7EST3;E9PKV8;H0YDR3	Isoform of Q8N5M4, Tetratricopeptide repeat protein 9C	FALSE	FALSE		0.238531	0.125621	FALSE
PARS2	Q7L3T8	Probable proline--tRNA ligase, mitochondrial	FALSE	FALSE		-0.271657	0.125627	FALSE
CCDC130	P13994;K7ELI4;K7ES43	Coiled-coil domain-containing protein 130	FALSE	FALSE		-0.492351	0.125672	FALSE
ADRM1	Q16186;A0A087WUX6;A0A087WX59	Isoform of Q16186, Proteasomal ubiquitin receptor ADRM1	FALSE	FALSE		-0.182181	0.125965	FALSE
UGGT2	Q9NYU1;A0A1W2PQ18;A6NP03;E7EMU6	Isoform of Q9NYU1, UDP-glucose:glycoprotein glucosyltransferase 2	FALSE	FALSE		-0.236406	0.126246	FALSE
NECAP1	Q8NC96;A0A1W2PNT6;A0A1W2PPF5;A0A1W2PR09;A0A1W2PR27;A0A1W2PRL5;A0A1W2PRM0;A0A1W2PRQ7;A0A1W2PRW5;F5GYH1;F5H2U7	Adaptin ear-binding coat-associated protein 1	FALSE	FALSE		-0.279295	0.126521	FALSE
FKRP	Q9H9S5;M0QYV8;M0R005;M0R1M1	Fukutin-related protein	FALSE	FALSE		-0.284665	0.126653	FALSE
DCP1A	Q9NPI6;A0A087WT55;A0A087WVE6;A0A087WXD0	Isoform of Q9NPI6, mRNA-decapping enzyme 1A	FALSE	FALSE		-0.189758	0.126738	FALSE
TNRC6A	Q8NDV7;H3BRT3;H3BTQ1;H7C269	Isoform of Q8NDV7, Trinucleotide repeat-containing gene 6A protein (Fragment)	FALSE	FALSE		0.193888	0.126807	FALSE
PSME3	P61289;A0A087WTV2;B3KQ25;B7Z8D3;K7EKR3;K7EMD0;K7ENH2;K7EPX6;K7ESG5;K9J957	Isoform of P61289, Proteasome activator complex subunit 3	FALSE	FALSE		0.117273	0.126958	FALSE
NUDT19	A8MXV4	Nucleoside diphosphate-linked moiety X motif 19	FALSE	FALSE		-0.159228	0.127077	FALSE
FBXO7	Q9Y3I1;F8WBR0;F8WDR9	F-box only protein 7	FALSE	FALSE		-0.248982	0.127359	FALSE
UXT	Q9UBK9;S4R2Z4	Isoform of Q9UBK9, Protein UXT	FALSE	FALSE		0.297519	0.127432	FALSE
NEK9	Q8TD19;G3V2Z5;G3V459;G3V5V0	Isoform of Q8TD19, Serine/threonine-protein kinase Nek9	FALSE	FALSE		-0.153906	0.127623	FALSE
USP16	Q9Y5T5;H9KVB6	Isoform of Q9Y5T5, Ubiquitin carboxyl-terminal hydrolase 16 (Fragment)	FALSE	FALSE		-0.176819	0.127874	FALSE
ZNF385A	Q96PM9;F8VRY0;F8VSJ1;F8VWV6;H0YI55;H0YIX3	Isoform of Q96PM9, Zinc finger protein 385A (Fragment)	FALSE	FALSE		-0.922001	0.127966	FALSE
TMEM33	P57088;D6RAA6;D6RBY2;H0Y8N0;J3KN43	Isoform of P57088, Transmembrane protein 33	FALSE	FALSE		0.142213	0.127973	FALSE
PHF8	Q9UPP1;H0Y3N9;H0Y589	Histone lysine demethylase PHF8	FALSE	FALSE		-0.365415	0.128049	FALSE
HARS2	P49590;B4DQ67;D6RB22;D6RJE6;A0A2R8Y3N3;A0A2R8Y4X6;A0A2R8Y5E8;A0A2R8Y5P7;A0A2R8Y6I1	Isoform of P49590, Probable histidine--tRNA ligase, mitochondrial	FALSE	FALSE		-0.154551	0.128151	FALSE
COQ9	O75208;H3BNT2;H3BPC6;H3BPW3;H3BPY0;H3BRC0;H3BSJ5;H3BVA5	Isoform of O75208, Ubiquinone biosynthesis protein COQ9, mitochondrial	FALSE	FALSE		-0.161367	0.128203	FALSE
BPNT1	O95861;A6NF51;F8VRY7;F8VVW8;F8VZG4;F8W1J0	3'(2'),5'-bisphosphate nucleotidase 1	FALSE	FALSE		-0.110615	0.128221	FALSE
ACTR1A	P61163;A0A1B0GVS3;R4GMT0	Alpha-centractin	FALSE	FALSE		-0.189412	0.128279	FALSE
VAMP3	Q15836	Vesicle-associated membrane protein 3	FALSE	FALSE		-0.245021	0.128455	FALSE
RBM4	Q9BWF3;D6R9K7;E9PB51;J3QRR5	Isoform of Q9BWF3, RNA-binding protein 4	FALSE	FALSE		-0.156847	0.128627	FALSE
COPS7A	Q9UBW8;F5GXT7;F5GYF7;F5H248;F5H3M6;F5H4U8;F5H4Z0;F5H7C6;G3XAP1	COP9 signalosome complex subunit 7a	FALSE	FALSE		-0.192061	0.12868	FALSE
COQ3	Q9NZJ6;F6WGP0	Isoform of Q9NZJ6, Ubiquinone biosynthesis O-methyltransferase, mitochondrial	FALSE	FALSE		0.203957	0.128706	FALSE
DHFR;DHFR2	P00374;Q86XF0;B4DM58;C9JJ68	Dihydrofolate reductase	FALSE	FALSE		0.412911	0.128917	FALSE
MEIS1;MEIS2;MEIS3;MEIS3P1;MEIS3P2	O00470;O14770;A8K0S8;Q99687;E9PDC4;F5GYS8;H0YKE5;H0YKN2;H0YMX5;H0YNY8;U3KPR8;U3KQ95;U3KQI2;A6NDR6;H0YLL0;H0YMV2;H0YNA8;H3BLU4;U3KQJ9;U3KQV2	Homeobox protein Meis1	FALSE	FALSE		-0.185033	0.129446	FALSE
FZD2;FZD7	O75084;Q14332	Frizzled-2	FALSE	FALSE		0.214843	0.129799	FALSE
UNC13A;UNC13B	O14795;Q9UPW8;A0A0U1RRL2;A0A1B0GUS7;A0A1B0GVW8;B1AM27;F8VZH8;F8W059;F8W0P6;F8W8M9;I6L9J0	Isoform of O14795, Protein unc-13 homolog B	FALSE	FALSE		-0.246335	0.129984	FALSE
ARFGAP2	Q8N6H7;A0A0D9SF70;E9PIY6;E9PJT7;E9PK28;E9PM18;E9PM63;E9PMR9;E9PMU9;E9PN48;E9PNY8;E9PQP3;G5E9L0;H0YDN9;H0YDX1;H0YF45	ADP-ribosylation factor GTPase-activating protein 2	FALSE	FALSE		-0.279504	0.130073	FALSE
DCUN1D5	Q9BTE7;E9PLH8;E9PLS2;E9PM04;E9PM78;E9PQV9;H0YCN4;H0YD80;J3QQL8	DCN1-like protein 5	FALSE	FALSE		0.191311	0.130238	FALSE
LIG3	P49916;K7EJR4;K7ELY6;K7ENR9;K7EQB6;K7ERZ5	DNA ligase 3	FALSE	FALSE		-0.0756432	0.130262	FALSE
TLE3	F5H7D6	Isoform of Q04726, Transducin-like enhancer protein 3	FALSE	FALSE		-0.298691	0.130661	FALSE
NUP214	P35658;A0A0A0MSW3;B7ZAV2;E9PKD2;H0Y837;H0YDS4;H0YF36;A0A494BZU9;A0A494C0J0;A0A494C0Y1;A0A494C104;A0A494C1F2	Isoform of P35658, Nuclear pore complex protein Nup214	FALSE	FALSE		-0.26136	0.13124	FALSE
FBXO3	Q9UK99;E9PJM3;G3V1E0;Q49AF1	F-box only protein 3	FALSE	FALSE		-0.293917	0.131453	FALSE
AARSD1;PTGES3L-AARSD1	Q9BTE6;C9J5N1;H7C054;H7C1K1;K7EQ85;K7N799;L7N2F4;L7N2F5	Alanyl-tRNA editing protein Aarsd1	FALSE	FALSE		-0.135771	0.13156	FALSE
EIF3A	Q14152	Eukaryotic translation initiation factor 3 subunit A	FALSE	FALSE		-0.0656422	0.131641	FALSE
PLEKHA5	Q9HAU0;A0JP02;B4DJX4;H0YG48;H0YGJ6	Isoform of Q9HAU0, PLEKHA5 protein	FALSE	FALSE		-0.108301	0.131903	FALSE
ABCD4	O14678;H0YJ78;H0YJ82	ATP-binding cassette sub-family D member 4	FALSE	FALSE		-0.44447	0.13204	FALSE
PSMC5	P62195;J3KRP2;J3KTQ9;J3QLH6;J3QQM1;J3QRR3;J3QRW1;J3QSA9;J3QSE0	26S proteasome regulatory subunit 8	FALSE	FALSE		0.0732814	0.132083	FALSE
IL11RA	Q14626	Interleukin-11 receptor subunit alpha	FALSE	FALSE		-0.47727	0.132099	FALSE
MCM6	Q14566	DNA replication licensing factor MCM6	FALSE	FALSE		0.145463	0.132138	FALSE
GOLGA3	Q08378;A0A087WV43;A0A494C129	Golgin subfamily A member 3	FALSE	FALSE		-0.084243	0.132251	FALSE
MACF1	E9PLY5	Isoform of Q9UPN3, Microtubule-actin cross-linking factor 1, isoforms 1/2/3/5 (Fragment)	FALSE	FALSE		-0.455714	0.132644	FALSE
SH3KBP1	Q96B97;Q5JPT2;Q5VSN0	Isoform of Q96B97, SH3 domain-containing kinase-binding protein 1	FALSE	FALSE		-0.445942	0.132732	FALSE
ELOVL1	Q9BW60	Elongation of very long chain fatty acids protein 1	FALSE	FALSE		-0.345717	0.132997	FALSE
KBTBD6	Q86V97	Kelch repeat and BTB domain-containing protein 6	FALSE	FALSE		-0.500676	0.133258	FALSE
CLU	P10909;E5RG36;E5RGB0;E5RH61;E5RJZ5;E7ERK6;E7ETB4;H0YAS8;H0YC35;H0YLK8	Clusterin	FALSE	FALSE		-0.504385	0.133279	FALSE
TPM1	P09493;A0A087WTJ7;H0YKP3;A0A0S2Z4G6	Isoform of P09493, Tropomyosin alpha-1 chain	FALSE	FALSE		-0.453522	0.133491	FALSE
SUMO3	P55854;A8MU27;A8MUA9	Isoform of P55854, SMT3 suppressor of mif two 3 homolog 3 (Yeast), isoform CRA_d	FALSE	FALSE		0.455128	0.133574	FALSE
TPM2	Q5TCU3	Isoform of P07951, Tropomyosin beta chain	FALSE	FALSE		-0.339554	0.133768	FALSE
PSMB2	P49721;A0A087WVV1	Isoform of P49721, Proteasome subunit beta type-2	FALSE	FALSE		-0.269087	0.133945	FALSE
OAS3	Q9Y6K5;F8VS35;F8VWK9	2'-5'-oligoadenylate synthase 3	FALSE	FALSE		-0.145748	0.134305	FALSE
NUDT21	O43809;H3BND3;H3BV41	Cleavage and polyadenylation specificity factor subunit 5	FALSE	FALSE		-0.164254	0.134944	FALSE
CLYBL	Q8N0X4;Q5JVB9;Q5JVC0;Q5JVC1;Q5JVC2	Citrate lyase subunit beta-like protein, mitochondrial	FALSE	FALSE		-0.30442	0.135121	FALSE
ZNF121	P58317;K7EQI1	Isoform of P58317, Zinc finger protein 121 (Fragment)	FALSE	FALSE		0.350517	0.135619	FALSE
DUS2	Q9NX74;E7EUN9;H3BM64;H3BMK6;H3BQX4;H3BRI6;H3BSF3;H3BTR3;I3L0K0;I3L1K5;I3L4H0;I3L4Y9;J3QLD5	Isoform of Q9NX74, tRNA-dihydrouridine(20) synthase [NAD(P)+]-like	FALSE	FALSE		-0.234646	0.135718	FALSE
GSTM2	P28161;E9PGV1;E9PHN6;E9PHN7;E9PLF1;F6XZQ7	Glutathione S-transferase Mu 2	FALSE	FALSE		-0.18788	0.135802	FALSE
SGCE	O43556;B7Z2R4;C9JR67;E9PEH6;A0A2R8Y2R1;A0A2R8Y416;A0A2R8Y448;A0A2R8Y4E3;A0A2R8Y4P8;A0A2R8Y4X1;A0A2R8Y504;A0A2R8Y5H7;A0A2R8Y5J3;A0A2R8Y5J6;A0A2R8Y5L4;A0A2R8Y5M2;A0A2R8Y5P8;A0A2R8Y5Q3;A0A2R8Y5R7;A0A2R8Y5X0;A0A2R8Y5X5;A0A2R8Y621;A0A2R8Y628;A0A2R8Y638;A0A2R8Y652;A0A2R8Y6D4;A0A2R8Y6G8;A0A2R8Y6S4;A0A2R8Y6U6;A0A2R8Y6V3;A0A2R8Y6Y5;A0A2R8Y7J1;A0A2R8Y7Q5;A0A2R8Y821;A0A2R8YCT2;A0A2R8YD68;A0A2R8YE16;A0A2R8YE…	Epsilon-sarcoglycan	FALSE	FALSE		-0.526461	0.136024	FALSE
KIN27;PRKACA	P17612;K7ERP6;Q15136	Isoform of P17612, Protein kinase A-alpha (Fragment)	FALSE	FALSE		-0.495459	0.136281	FALSE
ERLIN1	O75477;B0QZ43	Erlin-1	FALSE	FALSE		-0.146684	0.136302	FALSE
SUMF2	Q8NBJ7;A8MXB9;C9J660;C9JL30;E9PBT8;E9PG02;F8WA42;F8WES7;F8WEV7;F8WEX5;H7C3B2;J3KQJ1;J3QT17;A0A494C1B1	Isoform of Q8NBJ7, Sulfatase-modifying factor 2	FALSE	FALSE		-0.220954	0.136359	FALSE
GALNT7	Q86SF2;E9PBY3;H0YAH3;H0YAK0	Isoform of Q86SF2, N-acetylgalactosaminyltransferase 7	FALSE	FALSE		0.261572	0.136371	FALSE
RAD23B	P54727;H0Y579;Q5W0S4;Q5W0S5	Isoform of P54727, UV excision repair protein RAD23 homolog B (Fragment)	FALSE	FALSE		-0.134097	0.136531	FALSE
FMNL3	Q8IVF7;F8W1F5	Formin-like protein 3	FALSE	FALSE		0.347268	0.136812	FALSE
PDLIM7	Q9NR12;D6RAN1;D6RF83;D6RH06;H0Y8W6;H7BYK4	Isoform of Q9NR12, PDZ and LIM domain protein 7 (Fragment)	FALSE	FALSE		-0.573487	0.136909	FALSE
EPS15L1	M0QY01	Isoform of Q9UBC2, Epidermal growth factor receptor substrate 15-like 1 (Fragment)	FALSE	FALSE		-0.589936	0.137155	FALSE
MRPS18C	Q9Y3D5;D6RCM2;H0YAG5	28S ribosomal protein S18c, mitochondrial	FALSE	FALSE		-0.686795	0.137159	FALSE
HADH	Q16836;A0A0A0MSE2;A0A0D9SFP2;A0A1W2PNM1;A0A1W2PP40;A0A1W2PQ55;A0A1W2PQ78;A0A1W2PQC2;A0A1W2PQV5;A0A1W2PRT2;E9PF18	Hydroxyacyl-coenzyme A dehydrogenase, mitochondrial	FALSE	FALSE		-0.114141	0.137201	FALSE
MPHOSPH6	Q99547;H3BNK8;H3BNT4;H3BSB3;H3BU96	Isoform of Q99547, M-phase phosphoprotein 6	FALSE	FALSE		0.247775	0.137252	FALSE
CSE1L	P55060	Exportin-2	FALSE	FALSE		-0.0809566	0.137262	FALSE
PRKRIP1	Q9H875	PRKR-interacting protein 1	FALSE	FALSE		-0.281525	0.13738	FALSE
TMEM65	Q6PI78	Transmembrane protein 65	FALSE	FALSE		-0.219578	0.137423	FALSE
DPY19L1	Q2PZI1;A0A1B0GW05;H7C3M5	Isoform of Q2PZI1, Probable C-mannosyltransferase DPY19L1	FALSE	FALSE		-0.172503	0.137478	FALSE
NDUFA8	P51970	NADH dehydrogenase [ubiquinone] 1 alpha subcomplex subunit 8	FALSE	FALSE		-0.202349	0.137636	FALSE
PRPF3	O43395	U4/U6 small nuclear ribonucleoprotein Prp3	FALSE	FALSE		-0.07952	0.137793	FALSE
PIAS1	O75925;H3BSI8	E3 SUMO-protein ligase PIAS1	FALSE	FALSE		0.298175	0.13795	FALSE
PPP1CC	P36873;A0A087WYY5;F8VR82;F8VYE8;F8W0W8	Isoform of P36873, Serine/threonine-protein phosphatase	FALSE	FALSE		-0.241831	0.137981	FALSE
HNRNPA1;HNRNPA1L2	P09651;Q32P51;F8VTQ5;F8VYN5;F8VZ49;F8W646;F8W6I7;A0A2R8Y4L2	Heterogeneous nuclear ribonucleoprotein A1	FALSE	FALSE		0.0715408	0.138032	FALSE
YLPM1	P49750;F8VU51;H0YI23;H0YIQ2;U3KQT9	Isoform of P49750, YLP motif-containing protein 1	FALSE	FALSE		-0.103082	0.138229	FALSE
ELP1;IKBKAP	O95163;F5H2T0;H0YDF3	Elongator complex protein 1	FALSE	FALSE		-0.0835196	0.138641	FALSE
HERC4	Q5GLZ8;D6RCL5;H0Y6K7	Isoform of Q5GLZ8, Probable E3 ubiquitin-protein ligase HERC4 (Fragment)	FALSE	FALSE		-0.173405	0.138734	FALSE
KAT7	O95251;D6RFZ5;E7EUP3	Histone acetyltransferase KAT7	FALSE	FALSE		-0.107188	0.138948	FALSE
MCCC2	Q9HCC0;A0A0G2JM88;D6R9R1;D6RD67;D6RDF7	Isoform of Q9HCC0, Methylcrotonoyl-CoA carboxylase 2 isoform 1	FALSE	FALSE		-0.222144	0.139075	FALSE
NOL3	O60936;H3BM67;H3BQJ5;H3BUN4;H3BUP2;J3QLT7	Isoform of O60936, Nucleolar protein 3 (Fragment)	FALSE	FALSE		-0.197645	0.139167	FALSE
ENO3	P13929;E5RGZ4;K7EKN2;K7EPM1	Beta-enolase	FALSE	FALSE		-0.464738	0.139396	FALSE
FAM172A	Q8WUF8;B4DMI0;E9PBM2	Isoform of Q8WUF8, Protein FAM172A	FALSE	FALSE		-0.248277	0.139445	FALSE
EDEM3	Q9BZQ6;H0Y498	ER degradation-enhancing alpha-mannosidase-like protein 3	FALSE	FALSE		-0.13767	0.139447	FALSE
NHEJ1	Q9H9Q4;C9JWV4;G5E9Q8;H7C0G7	Isoform of Q9H9Q4, HCG2043685, isoform CRA_b	FALSE	FALSE		-0.277909	0.139542	FALSE
YIF1B	Q5BJH7;K7ERQ0;K7ERY2	Isoform of Q5BJH7, Protein YIF1B (Fragment)	FALSE	FALSE		-0.339241	0.139692	FALSE
CTSD	P07339;A0A1B0GV01;A0A1B0GV23;A0A1B0GVD5;A0A1B0GVP3;A0A1B0GW44;A0A1B0GWE8;C9JH19;F8W787;F8WD96;H7C1V0;A0A1B0GU03;A0A1B0GU92;A0A1B0GVF1;H7C469	Cathepsin D	FALSE	FALSE		-0.299346	0.139833	FALSE
SELENOH	Q8IZQ5;A0A087WYP2;H0YE28	Isoform of Q8IZQ5, Selenoprotein H	FALSE	FALSE		-0.420115	0.14013	FALSE
PLS1	Q14651;C9J0F3;C9J359;C9JAM3;C9JAM8;C9JU08;C9JVY2;C9JYI1	Isoform of Q14651, Plastin-1 (Fragment)	FALSE	FALSE		-0.211928	0.140299	FALSE
ZFHX4	Q86UP3;E5RG79;E5RGK3;E5RHS1;E5RI93;E7EVZ1;H0YBV0;H0YC81;A0A494BZV7	Isoform of Q86UP3, Zinc finger homeobox protein 4	FALSE	FALSE		-0.102135	0.140327	FALSE
HDHD5	Q9BXW7;A8MYZ9	Haloacid dehalogenase-like hydrolase domain-containing 5	FALSE	FALSE		0.232818	0.140342	FALSE
ZNF598	Q86UK7;H3BQQ2;H3BR87;H3BPG6	E3 ubiquitin-protein ligase ZNF598	FALSE	FALSE		-0.114154	0.140415	FALSE
AP3M2	P53677;E5RGF3;E5RI83;E5RJ52;E7ER80;H0YAY4;H0YBA0	AP-3 complex subunit mu-2	FALSE	FALSE		-0.267236	0.140453	FALSE
LGALS1	P09382;F8WEI7	Galectin-1	FALSE	FALSE		-0.516139	0.140688	FALSE
RPS20	P60866;E5RIP1;E5RJX2;G3XAN0	40S ribosomal protein S20	FALSE	FALSE		0.151498	0.140737	FALSE
ISCA2	Q86U28;J3QSS7	Iron-sulfur cluster assembly 2 homolog, mitochondrial	FALSE	FALSE		-0.425652	0.140763	FALSE
TMEM109	Q9BVC6	Transmembrane protein 109	FALSE	FALSE		0.224399	0.140931	FALSE
TOM1L1	O75674;I3L1G1;I3L1Q1;I3L367;I3L3T4;I3L4G0;I3L4I4;I3L4N3;I3NI44;J3KQU4;K7EP47	Isoform of O75674, TOM1-like protein 1	FALSE	FALSE		-0.202303	0.141171	FALSE
INPP5B;OCRL	Q01968;E7ESY0;A0A2R8YCN4;A0A2R8YG38	Inositol polyphosphate 5-phosphatase OCRL-1	FALSE	FALSE		0.138635	0.141205	FALSE
ANKRD13A	Q8IZ07;H0YIN8;S4R3D2	Ankyrin repeat domain-containing protein 13A	FALSE	FALSE		-0.300984	0.14121	FALSE
SPRY1	O43609;D6REX7;D6RHD2	Isoform of O43609, Protein sprouty homolog 1 (Fragment)	FALSE	FALSE		0.453203	0.141262	FALSE
	P0DPD7;P0DPD8		FALSE	FALSE		0.286096	0.141368	FALSE
SCAMP3	O14828	Secretory carrier-associated membrane protein 3	FALSE	FALSE		0.110842	0.141403	FALSE
NCS1	P62166	Neuronal calcium sensor 1	FALSE	FALSE		-0.187002	0.141479	FALSE
SUCLG1	P53597;H7C233;A0A494C0D1	Isoform of P53597, Succinate--CoA ligase [ADP/GDP-forming] subunit alpha, mitochondrial (Fragment)	FALSE	FALSE		-0.12713	0.14186	FALSE
NDRG3	Q9UGV2;F8WBF9;Q5TH29;Q5TH30	Isoform of Q9UGV2, NDRG family member 3, isoform CRA_c	FALSE	FALSE		-0.195266	0.141894	FALSE
HIGD1A;HIGD1C	Q9Y241;A8MV81;C9JNU6;C9JAW5	HIG1 domain family member 1A, mitochondrial	FALSE	FALSE		-0.451634	0.142169	FALSE
EPB41L1	Q9H4G0;A0A0C4DH22;A0A1B0GTW6;H0Y482;Q4VXN0;Q4VXN1;Q4VXN5	Band 4.1-like protein 1	FALSE	FALSE		-0.521401	0.142338	FALSE
ARAP1	Q96P48;A0A0A0MSJ2;E7EU13;F5GWN4;F5GWQ2;F8WBT0;H0YGD1	Arf-GAP with Rho-GAP domain, ANK repeat and PH domain-containing protein 1	FALSE	FALSE		-0.147032	0.142562	FALSE
TBP;TBPL2	P20226;Q6SJ96;H0Y6D8;Q32MN6;A0A1B0GVC6;Q7Z6S5	Isoform of P20226, TATA-box-binding protein	FALSE	FALSE		0.25124	0.142796	FALSE
RABEP1	Q15276;A0A087WZZ3;I3L2B8;I3L456;K7ENJ9	Isoform of Q15276, Rab GTPase-binding effector protein 1 (Fragment)	FALSE	FALSE		-0.159561	0.142951	FALSE
FAR2	Q96K12;F8VX60;H0YIE0	Fatty acyl-CoA reductase 2	FALSE	FALSE		0.406966	0.143296	FALSE
DMD	P11532;A0A075B6G3;A0A087WTU7;A0A087WV90;H0Y304;H0Y864;Q4G0X0	Dystrophin	FALSE	FALSE		-0.125188	0.143307	FALSE
ZCCHC9	Q8N567	Zinc finger CCHC domain-containing protein 9	FALSE	FALSE		-0.254539	0.143321	FALSE
PKNOX1;PKNOX2	P55347;Q96KN3;E7EPN6	Homeobox protein PKNOX1	FALSE	FALSE		-0.534013	0.143327	FALSE
FARS2	O95363;Q5JRF7;A0A3B3ITR6	Isoform of O95363, Phenylalanine--tRNA ligase, mitochondrial (Fragment)	FALSE	FALSE		-0.285959	0.143345	FALSE
LMNA	Q3BDU5	Isoform of P02545, Prelamin-A/C	FALSE	FALSE		-0.227174	0.143366	FALSE
SEC23B	Q15437;Q5QPE1;Q5QPE2;A0A2R8Y633;A0A2R8Y7S7;A0A2R8YF30;A0A2R8YFH5	Isoform of Q15437, Protein transport protein Sec23B (Fragment)	FALSE	FALSE		-0.102818	0.14354	FALSE
DTD1	Q8TEA8;A0A087WZV9;A0A2R8Y6X2;A0A2R8YCT7	D-aminoacyl-tRNA deacylase 1	FALSE	FALSE		0.180743	0.143615	FALSE
EPN1;EPN3	Q9Y6I3;Q9H201;D6RBR6;D6REL6;D6RFG3;I6L9I8;D6R907;D6RBI9	Epsin-1	FALSE	FALSE		-0.142894	0.14374	FALSE
WASHC3	Q9Y3C0;F5GWI9;F5GXZ7;F5GZ97;H0YGN0	Isoform of Q9Y3C0, WASH complex subunit 3	FALSE	FALSE		-0.42009	0.143799	FALSE
DPCD	Q9BVM2;Q5JQQ2;Q5JQQ4	Isoform of Q9BVM2, Protein DPCD	FALSE	FALSE		-0.190616	0.143903	FALSE
TMEM106B	Q9NUM4;C9JZ87;F2Z3N7	Isoform of Q9NUM4, Transmembrane protein 106B	FALSE	FALSE		0.191101	0.143992	FALSE
YY1	P25490;H0YJU4;H0YJV7;A0A494C032	Isoform of P25490, Transcriptional repressor protein YY1 (Fragment)	FALSE	FALSE		-0.182772	0.144039	FALSE
FAM234A	Q9H0X4;H7C2U8;C9IYB9;C9J1M4;C9J3Y6;C9J8V3;C9JJN3;C9JP72;C9JR71;C9JTF7;C9K0C5;H7C3L6;B4DGG1	Isoform of Q9H0X4, Protein FAM234A (Fragment)	FALSE	FALSE		-0.285718	0.144081	FALSE
ZFAND2B	Q8WV99;A0A087X0D9;B4DEN4;B8ZZ56;C9J1R6;E7EV05;E9PFU9;F8WEE4	AN1-type zinc finger protein 2B	FALSE	FALSE		-0.245896	0.144143	FALSE
HSD17B10	Q99714;Q5H928	3-hydroxyacyl-CoA dehydrogenase type-2	FALSE	FALSE		-0.0860886	0.144289	FALSE
CARD19	Q96LW7	Caspase recruitment domain-containing protein 19	FALSE	FALSE		-0.28814	0.144458	FALSE
BAG4	O95429;H0YBT1	BAG family molecular chaperone regulator 4	FALSE	FALSE		0.315843	0.144642	FALSE
DEF6	Q9H4E7	Differentially expressed in FDCP 6 homolog	FALSE	FALSE		-1.06268	0.145863	FALSE
INSM2	Q96T92	Insulinoma-associated protein 2	FALSE	FALSE		0.2603	0.145888	FALSE
MED4	Q9NPJ6;A0A087X0U0;Q5T911	Isoform of Q9NPJ6, Mediator of RNA polymerase II transcription subunit 4 (Fragment)	FALSE	FALSE		0.198735	0.146215	FALSE
RAB5B	P61020;F8VUA5	Isoform of P61020, Ras-related protein Rab-5B (Fragment)	FALSE	FALSE		-0.192288	0.146229	FALSE
CEP95	Q96GE4;A0A0A0MTQ1;J3KS50;B7ZAE2;H0YJW6;J3KRW3	Centrosomal protein of 95 kDa	FALSE	FALSE		0.416125	0.146774	FALSE
PPP2R5A	Q15172	Serine/threonine-protein phosphatase 2A 56 kDa regulatory subunit alpha isoform	FALSE	FALSE		-0.176306	0.146962	FALSE
ROBO1;ROBO2	Q9HCK4;Q9Y6N7;A0A087WTM1;A0A087WZ85;A0A0A0MSX4;F8W703;F8WBR3;H7C4Y7;R4GMM8	Isoform of Q9HCK4, Roundabout homolog 2	FALSE	FALSE		-0.124835	0.147095	FALSE
SCG2	P13521;C9JDT0;C9JQI2	Isoform of P13521, Secretogranin-2 (Fragment)	FALSE	FALSE		-0.144062	0.14714	FALSE
ACAD8	Q9UKU7;E9PLS3	Isobutyryl-CoA dehydrogenase, mitochondrial	FALSE	FALSE		-0.252781	0.147152	FALSE
BTF3L4	Q96K17;E9PL10	Isoform of Q96K17, Transcription factor BTF3	FALSE	FALSE		-0.358905	0.147153	FALSE
TRIP4	Q15650;H0YK63;H0YKD9;H0YL91;H0YLN7;H3BMU9	Activating signal cointegrator 1	FALSE	FALSE		0.131183	0.147245	FALSE
FUT8	Q9BYC5;G3XAD2	Alpha-(1,6)-fucosyltransferase	FALSE	FALSE		-0.285409	0.147301	FALSE
IQGAP1	H0YKA5	Isoform of P46940, Ras GTPase-activating-like protein IQGAP1 (Fragment)	FALSE	FALSE		-1.47528	0.147369	FALSE
B2M	P61769;F5H6I0;H0YLF3	Beta-2-microglobulin	FALSE	FALSE		0.203109	0.147423	FALSE
NDUFB5	O43674;A0A087WYD0;E7EWP0;H0Y886;F8WDD2;F8WDZ2	Isoform of O43674, NADH dehydrogenase (Ubiquinone) 1 beta subcomplex, 5, 16kDa, isoform CRA_g	FALSE	FALSE		-0.223865	0.147451	FALSE
NEK1	Q96PY6;H0Y8M6	Isoform of Q96PY6, Serine/threonine-protein kinase Nek1 (Fragment)	FALSE	FALSE		-0.329947	0.147737	FALSE
IFRD1	O00458;C9JA65;C9JLG5;H0YEE3	Interferon-related developmental regulator 1	FALSE	FALSE		0.387376	0.147904	FALSE
SMIM20	Q8N5G0;E5RH91	Isoform of Q8N5G0, Small integral membrane protein 20	FALSE	FALSE		0.331771	0.148108	FALSE
FHIT	P49789;A0A0A0MRB0;E9PBZ0	Bis(5'-adenosyl)-triphosphatase	FALSE	FALSE		0.495364	0.148142	FALSE
GCN1	Q92616	eIF-2-alpha kinase activator GCN1	FALSE	FALSE		-0.0627649	0.14823	FALSE
ATP6V1B1;ATP6V1B2	P15313;P21281;C9JL73;C9JNS9;C9JZ02;E5RGH6;H0YAT8;H0YC04	Isoform of P15313, V-type proton ATPase subunit B, kidney isoform	FALSE	FALSE		-0.146415	0.148265	FALSE
NUDT12	Q9BQG2;E7EM93	Isoform of Q9BQG2, Peroxisomal NADH pyrophosphatase NUDT12	FALSE	FALSE		-0.427206	0.148547	FALSE
PDP1	Q9P0J1;E5RI96;E5RIE5;E5RIV4	Isoform of Q9P0J1, [Pyruvate dehydrogenase [acetyl-transferring]]-phosphatase 1, mitochondrial (Fragment)	FALSE	FALSE		-0.21906	0.148921	FALSE
RPL6	Q02878;F8VR69;F8VU16;F8VWR1;F8VZ45;F8VZA3;U3KQR5	60S ribosomal protein L6	FALSE	FALSE		0.0812671	0.149002	FALSE
FNBP1	Q96RU3;B7ZL14;H0Y7W6	Formin-binding protein 1	FALSE	FALSE		-0.564413	0.149088	FALSE
CDK5RAP1	Q96SZ6;H0Y721	CDK5 regulatory subunit-associated protein 1	FALSE	FALSE		-0.180324	0.149455	FALSE
MRRF	Q96E11;X6RDS5	Isoform of Q96E11, Ribosome-recycling factor, mitochondrial (Fragment)	FALSE	FALSE		-0.21694	0.149464	FALSE
GPBP1	Q86WP2;D4PHA4	Isoform of Q86WP2, GC-rich promoter binding protein 1, isoform CRA_c	FALSE	FALSE		0.239948	0.149818	FALSE
FBRS	Q9HAH7;J3KNZ9	Isoform of Q9HAH7, Probable fibrosin-1	FALSE	FALSE		-0.29715	0.150001	FALSE
MRPL33	O75394	39S ribosomal protein L33, mitochondrial	FALSE	FALSE		-0.347203	0.150423	FALSE
MGEA5	O60502;H7C3X0	Isoform of O60502, Protein O-GlcNAcase (Fragment)	FALSE	FALSE		-0.110962	0.15056	FALSE
AMZ2	Q86W34;J3KRD0;J3KRS2;J3KS38;J3KSH1;J3KTM1;J3QLK6	Archaemetzincin-2	FALSE	FALSE		-0.798261	0.150672	FALSE
GOLPH3L	Q9H4A5;Q5T5I6	Golgi phosphoprotein 3-like	FALSE	FALSE		-0.20893	0.150872	FALSE
NDUFA6	P56556;R4GN43;A0A2Y9D025	Isoform of P56556, NADH dehydrogenase [ubiquinone] 1 alpha subcomplex subunit 6	FALSE	FALSE		0.165067	0.150903	FALSE
TTC14	Q96N46;C9J974;C9JCY7;F8WDA3;F8WDH5	Isoform of Q96N46, Tetratricopeptide repeat protein 14	FALSE	FALSE		-0.437809	0.151018	FALSE
ORMDL3	Q8N138;J3QRM9	Isoform of Q8N138, ORM1-like protein 3 (Fragment)	FALSE	FALSE		-0.458763	0.151078	FALSE
TDRD1	Q9BXT4;H9KV62;H9KV63	Isoform of Q9BXT4, Tudor domain-containing protein 1	FALSE	FALSE		0.15286	0.151257	FALSE
NME4	O00746;A0A087WVT9;A2IDC9;F2Z2X0;H0Y6J0;Q4TT34	Isoform of O00746, Nucleoside diphosphate kinase	FALSE	FALSE		0.153238	0.151617	FALSE
POLR2A	P24928;A0A590UJN4;A0A590UKB6	DNA-directed RNA polymerase II subunit RPB1	FALSE	FALSE		-0.0946951	0.151837	FALSE
RALBP1	Q15311;A0A1W2PRI7;E7ENF8	Isoform of Q15311, RalA-binding protein 1	FALSE	FALSE		-0.251908	0.151877	FALSE
DNAJC3	Q13217;X6R9L0	DnaJ homolog subfamily C member 3	FALSE	FALSE		-0.405096	0.151877	FALSE
PSMD13	Q9UNM6;A0A087WUL9;E9PL38;E9PPD2;E9PQG3;F8W8J6;H0YD73;J3KNQ3	26S proteasome non-ATPase regulatory subunit 13	FALSE	FALSE		-0.100439	0.152339	FALSE
RIT1	Q92963;V9GY29;V9GYC3;A0A494C0S1;A0A494C0U3	GTP-binding protein Rit1	FALSE	FALSE		-0.234242	0.15235	FALSE
RPL39;RPL39P5	P62891;Q59GN2	60S ribosomal protein L39	FALSE	FALSE		0.290014	0.152478	FALSE
ZFYVE16	Q7Z3T8	Zinc finger FYVE domain-containing protein 16	FALSE	FALSE		-0.162315	0.152549	FALSE
PUS1	Q9Y606;F5GXL3;F5GY32;F5H168;F5H1B2;F5H1S9;F8W9U5;G8JLB3	Isoform of Q9Y606, tRNA pseudouridine synthase	FALSE	FALSE		-0.146138	0.152864	FALSE
NCOR1	O75376;A0A088AWL3;C9JAP0;E7EVK1;E7EVU5;E7EW50;J3KRE4;J3KS29;J3KS51;J3KT44;J3QKP0	Isoform of O75376, Nuclear receptor corepressor 1	FALSE	FALSE		-0.0973131	0.152909	FALSE
CBX3	Q13185;B8ZZ43;C9JMM0;S4R2Y4	Chromobox protein homolog 3	FALSE	FALSE		0.331645	0.153315	FALSE
HGH1	Q9BTY7;E9PIX0	Isoform of Q9BTY7, Protein HGH1 homolog	FALSE	FALSE		0.199824	0.153335	FALSE
WDCP	Q9H6R7;C9JYC1	Isoform of Q9H6R7, WD repeat and coiled-coil-containing protein (Fragment)	FALSE	FALSE		-0.164996	0.153342	FALSE
MARK3	P27448;A2SY06;H0YIY6;H0YKP9;H0YNV4;J3KNR0	Isoform of P27448, MAP/microtubule affinity-regulating kinase 3 (Fragment)	FALSE	FALSE		-0.15147	0.153439	FALSE
LSM2	Q9Y333	U6 snRNA-associated Sm-like protein LSm2	FALSE	FALSE		0.155554	0.153444	FALSE
ANTXR2	P58335;A0A0C4DG84;J3KPY9	Anthrax toxin receptor 2	FALSE	FALSE		0.140699	0.153474	FALSE
CHMP6	Q96FZ7;I3L3E4;I3L4A1;I3L4G8	Charged multivesicular body protein 6	FALSE	FALSE		-0.196972	0.153615	FALSE
RPS12	P25398	40S ribosomal protein S12	FALSE	FALSE		-0.198899	0.153795	FALSE
RCOR1	Q9UKL0;H0YNY4	Isoform of Q9UKL0, REST corepressor 1 (Fragment)	FALSE	FALSE		0.128228	0.153902	FALSE
CDC40	O60508;Q5SRN1	Isoform of O60508, Pre-mRNA-processing factor 17	FALSE	FALSE		-0.180343	0.154072	FALSE
C2CD2L	O14523;E9PK05	Isoform of O14523, Phospholipid transfer protein C2CD2L	FALSE	FALSE		-0.286517	0.15411	FALSE
CNNM2	Q9H8M5	Metal transporter CNNM2	FALSE	FALSE		0.560404	0.154204	FALSE
NSDHL	Q15738;C9JDR0	Isoform of Q15738, Sterol-4-alpha-carboxylate 3-dehydrogenase, decarboxylating (Fragment)	FALSE	FALSE		-0.147757	0.154364	FALSE
METTL18	O95568;Q5TI78	Histidine protein methyltransferase 1 homolog	FALSE	FALSE		0.583486	0.154619	FALSE
CSNK1G3	Q9Y6M4	Casein kinase I isoform gamma-3	FALSE	FALSE		0.338158	0.154685	FALSE
CRK	P46108;I3L297	Adapter molecule crk	FALSE	FALSE		-0.249963	0.15473	FALSE
SF3B3	Q15393;H3BMB0;I3L4G7;J3QKV4;J3QL37;J3QRB2	Isoform of Q15393, Splicing factor 3B subunit 3 (Fragment)	FALSE	FALSE		-0.154901	0.15473	FALSE
ZNF574	Q6ZN55;A0A0C4DFM2	Isoform of Q6ZN55, HCG1643764, isoform CRA_b	FALSE	FALSE		-0.168298	0.155098	FALSE
PTPN14	Q15678	Tyrosine-protein phosphatase non-receptor type 14	FALSE	FALSE		-0.473781	0.155296	FALSE
GRPEL1	Q9HAV7	GrpE protein homolog 1, mitochondrial	FALSE	FALSE		-0.227397	0.155425	FALSE
PLCH1	Q4KWH8;A0A2U3TZV8	1-phosphatidylinositol 4,5-bisphosphate phosphodiesterase eta-1	FALSE	FALSE		-1.29876	0.155448	FALSE
CASC3	O15234;J3KSY7;J3QSC4	Isoform of O15234, Protein CASC3 (Fragment)	FALSE	FALSE		0.164147	0.155529	FALSE
APOL2	Q9BQE5;J3KQL8	Apolipoprotein L2	FALSE	FALSE		0.416567	0.155654	FALSE
POLR3B	Q9NW08;F8VRU2	DNA-directed RNA polymerase III subunit RPC2	FALSE	FALSE		-0.134374	0.155811	FALSE
HCK;LYN	P07948;P08631;E5RJ37;H0Y3C5;J3KPD6	Isoform of P07948, Tyrosine-protein kinase Lyn (Fragment)	FALSE	FALSE		0.117694	0.155878	FALSE
SCUBE1	Q8IWY4;A0A087X285;B1AH90;H0Y4Y9	Isoform of Q8IWY4, Signal peptide, CUB and EGF-like domain-containing protein 1	FALSE	FALSE		-1.29707	0.155932	FALSE
BARD1	Q99728;A0A087WZ19;A0A087X2H0;C9IYG1;F6MDI1;A0A494C142	BRCA1-associated RING domain protein 1	FALSE	FALSE		-0.233443	0.155937	FALSE
NAXD	Q8IW45	ATP-dependent (S)-NAD(P)H-hydrate dehydratase	FALSE	FALSE		-0.199685	0.156181	FALSE
SH3BGRL	O75368	SH3 domain-binding glutamic acid-rich-like protein	FALSE	FALSE		-0.427355	0.156194	FALSE
ELAVL3	Q14576;K7EPB5	ELAV-like protein 3	FALSE	FALSE		0.272996	0.156286	FALSE
NMT1	P30419;B7Z8J4;K7EN42;K7EN82	Glycylpeptide N-tetradecanoyltransferase 1	FALSE	FALSE		-0.312752	0.15638	FALSE
TBL3	Q12788;A0A087WYP7;H3BN88;J3KNP2	Isoform of Q12788, Transducin beta-like protein 3	FALSE	FALSE		-0.0964541	0.1565	FALSE
PPP1R7	Q15435;B5MBZ8;C9J177;C9JD73;C9JRC4;H7C003;H7C118;H7C3Q5	Isoform of Q15435, Protein phosphatase 1 regulatory subunit 7	FALSE	FALSE		-0.195787	0.156774	FALSE
ZNF239	Q16600	Zinc finger protein 239	FALSE	FALSE		0.307227	0.156868	FALSE
PHF20L1	A8MW92;A0A0A0MQS0;A0A0D9SG14;A8MUE8;A8MXR8;E5RK91;E9PM57;F8W9L8;H0YC05	Isoform of A8MW92, PHD finger protein 20-like protein 1	FALSE	FALSE		-0.221512	0.15701	FALSE
COG4	Q9H9E3;A0A0A0MS45;E9PRT5;H3BMV9;H3BQB2;H3BSD2;J3KNI1;J3KRB5;J3QLW1	Conserved oligomeric Golgi complex subunit 4	FALSE	FALSE		0.149154	0.157109	FALSE
SLC37A4	O43826;U3KPU7;U3KQL4;U3KQS2	Glucose-6-phosphate exchanger SLC37A4	FALSE	FALSE		1.11095	0.157369	FALSE
GAB1	Q13480;B7Z3B9;D6RIF8;D6RIS0;H0Y8F4	GRB2-associated-binding protein 1	FALSE	FALSE		0.488358	0.157667	FALSE
CCP110	O43303;I3L262	Centriolar coiled-coil protein of 110 kDa	FALSE	FALSE		-0.19272	0.157785	FALSE
ISY1	Q9ULR0;A8MVI5;D6RC18;H0YA89	Isoform of Q9ULR0, Pre-mRNA-splicing factor ISY1 homolog	FALSE	FALSE		-0.134677	0.158051	FALSE
NOP14	P78316;E9PFK5	Isoform of P78316, Nucleolar protein 14	FALSE	FALSE		-0.0829686	0.158061	FALSE
ANXA2;ANXA2P2	P07355;H0YKL9;H0YKN4;H0YKS4;H0YKV8;H0YKX9;H0YKZ7;H0YL33;H0YLE2;H0YLV6;H0YM50;H0YMD0;H0YMD9;H0YMM1;H0YMT9;H0YMU9;H0YMW4;H0YN28;H0YN42;H0YN52;H0YNA0;H0YNB8;H0YNP5;A6NMY6	Annexin A2	FALSE	FALSE		-0.300434	0.158101	FALSE
SYNRG	Q9UMZ2;A0A087WZS7	Isoform of Q9UMZ2, Synergin gamma (Fragment)	FALSE	FALSE		0.151386	0.158202	FALSE
XPA	P23025;F2Z2T2	DNA repair protein complementing XP-A cells	FALSE	FALSE		-0.41274	0.158461	FALSE
AAK1	Q2M2I8;E9PG46	AP2-associated protein kinase 1	FALSE	FALSE		-0.138442	0.158516	FALSE
MTOR	P42345;B1AKP8;B1AKQ2	Isoform of P42345, Serine/threonine-protein kinase mTOR	FALSE	FALSE		-0.0785936	0.1586	FALSE
TRAPPC2;TRAPPC2B	P0DI81;P0DI82;F5H785	Isoform of P0DI81, Trafficking protein particle complex subunit 2	FALSE	FALSE		0.503243	0.158755	FALSE
PAIP2	Q9BPZ3;D6R9Y1;D6RA77	Isoform of Q9BPZ3, Polyadenylate-binding protein-interacting protein 2	FALSE	FALSE		-0.299063	0.158779	FALSE
TBRG4	Q969Z0;C9IZN7;C9J347;C9J5A2;C9J618;C9J7P5;H7C4R5	Isoform of Q969Z0, Protein TBRG4 (Fragment)	FALSE	FALSE		0.0945952	0.158861	FALSE
TMEM43	Q9BTV4;V9GY05	Transmembrane protein 43	FALSE	FALSE		-0.206223	0.158886	FALSE
MYH14	Q7Z406;A0A0C4DFM8;A1L2Z2;M0QY43	Isoform of Q7Z406, MYH14 protein	FALSE	FALSE		-0.422536	0.158901	FALSE
MAB21L1	Q13394	Putative nucleotidyltransferase MAB21L1	FALSE	FALSE		0.192156	0.158981	FALSE
DCBLD2	Q96PD2;C9JIW6	Discoidin, CUB and LCCL domain-containing protein 2	FALSE	FALSE		-0.204499	0.158994	FALSE
RAB42	Q8N4Z0	Putative Ras-related protein Rab-42	FALSE	FALSE		0.464025	0.158996	FALSE
ALKBH7	Q9BT30;M0QZI0	Alpha-ketoglutarate-dependent dioxygenase alkB homolog 7, mitochondrial	FALSE	FALSE		-0.30641	0.159039	FALSE
TFIP11	Q9UBB9;F6SQZ1;F6UKU9;F6UQ07;F6XM96;H0Y4U8	Isoform of Q9UBB9, Tuftelin-interacting protein 11 (Fragment)	FALSE	FALSE		-0.109778	0.159062	FALSE
RHBDF2	Q6PJF5	Inactive rhomboid protein 2	FALSE	FALSE		-0.404788	0.159097	FALSE
APIP	Q96GX9;S4R3D6	Isoform of Q96GX9, Methylthioribulose-1-phosphate dehydratase	FALSE	FALSE		-0.302984	0.159161	FALSE
LSM6	P62312	U6 snRNA-associated Sm-like protein LSm6	FALSE	FALSE		-0.31147	0.159343	FALSE
ATG9A	Q7Z3C6;C9IYZ9;C9JD65;C9JDK4;C9JFV2;C9JKV7;C9JS65;C9JX27;C9JXG2;F2Z3I6;H7C152;H7C1G6	Autophagy-related protein 9A	FALSE	FALSE		0.325825	0.159386	FALSE
VAPB	O95292;E5RK64	Isoform of O95292, Vesicle-associated membrane protein-associated protein B/C	FALSE	FALSE		-0.254273	0.159531	FALSE
SAMD1	Q6SPF0;E9PIW9;F8WDT5	Atherin	FALSE	FALSE		-0.144715	0.159658	FALSE
PRNP	P04156;A2A2V1;X6RKS3	Isoform of P04156, Major prion protein (Fragment)	FALSE	FALSE		-0.298104	0.160245	FALSE
LYPLAL1	Q5VWZ2	Lysophospholipase-like protein 1	FALSE	FALSE		0.154176	0.160808	FALSE
RPS21	P63220;Q8WVC2;Q9BYK1;Q9BYK2	40S ribosomal protein S21	FALSE	FALSE		0.444155	0.161021	FALSE
FNTB	P49356	Protein farnesyltransferase subunit beta	FALSE	FALSE		-0.240792	0.161086	FALSE
PEA15	Q15121;B1AKZ5	Astrocytic phosphoprotein PEA-15	FALSE	FALSE		-0.171243	0.161125	FALSE
ROR2	Q01974;B1APY4	Isoform of Q01974, Receptor tyrosine kinase-like orphan receptor 2, isoform CRA_b	FALSE	FALSE		0.147112	0.161203	FALSE
TTI1	O43156	TELO2-interacting protein 1 homolog	FALSE	FALSE		0.156331	0.161225	FALSE
SYVN1	Q86TM6;E9PMA1	E3 ubiquitin-protein ligase synoviolin	FALSE	FALSE		-0.576183	0.16125	FALSE
RFX7	Q2KHR2;H0YLX2;H0YMH6	DNA-binding protein RFX7	FALSE	FALSE		-0.24796	0.161411	FALSE
TRIP11	Q15643;G3V4R7;H0YJ97;H0YJI2	Isoform of Q15643, Thyroid receptor-interacting protein 11 (Fragment)	FALSE	FALSE		-0.0950124	0.161545	FALSE
FMNL2	Q96PY5;C9IZY8	Formin-like protein 2	FALSE	FALSE		-0.233456	0.161715	FALSE
PDS5B	Q9NTI5;A9IYQ1	Isoform of Q9NTI5, Sister chromatid cohesion protein PDS5 homolog B (Fragment)	FALSE	FALSE		-0.08488	0.16178	FALSE
WDR54	Q9H977;C9J016	Isoform of Q9H977, WD repeat-containing protein 54 (Fragment)	FALSE	FALSE		0.191984	0.161959	FALSE
RMDN3	Q96TC7;H0YLG5;H0YMB1;H0YNE5;H0YLV7	Isoform of Q96TC7, Regulator of microtubule dynamics protein 3	FALSE	FALSE		-0.229973	0.162074	FALSE
ATP6V0A1	Q93050;B7Z2A9;B7Z641;F5H1T6;K7ELZ6;K7EM24;K7EN36;K7EPG4;K7EQW2;K7ERA0;K7ERA6	Isoform of Q93050, V-type proton ATPase subunit a	FALSE	FALSE		-0.418737	0.162131	FALSE
[truncated: 5,214 more rows]

## Sheet: 2 - Transcriptome NPHP4-KO VZV
gene	NTC - VZV vs. mock - log2FoldChange (apeglm)	NTC - VZV vs. mock - padj	KO - VZV vs. mock - log2FoldChange (apeglm)	KO - VZV vs. mock - padj	VZV - KO vs. NTC - log2FoldChange	VZV - KO vs. NTC - p-value	VZV - KO vs. NTC - padj	mock - KO vs. NTC - log2FoldChange	mock - KO vs. NTC - p-value	mock - KO vs. NTC - padj	is_shared	is_NPHP4_induced	is_NPHP4_repressed	status	is_hit_mock	ko_effect
MT-TS2	0.742126	1.7363e-09	0.0984028	0.293047	-0.160168	0.195676	0.999892	0.495672	3.68481e-14	4.4063e-10	FALSE	FALSE	FALSE	na	TRUE	up
LMAN1	-0.523136	2.60942e-06	0.253461	0.0556622	0.184218	0.151644	0.999892	-0.643708	2.67965e-11	1.60217e-07	FALSE	FALSE	FALSE	na	TRUE	down
RTN1	-0.414129	0.0038965	0.109675	0.567242	-0.0816035	0.623124	0.999892	-0.667459	1.68397e-07	0.000671229	FALSE	FALSE	FALSE	na	TRUE	down
MT-TT	0.0410432	0.786324	-0.191813	0.11207	0.230314	0.0482207	0.999892	0.469955	3.38719e-07	0.0010126	FALSE	FALSE	FALSE	na	TRUE	up
PITX1	0.195162	0.130546	0.426584	0.00230701	-0.330373	0.00924128	0.999892	-0.587241	4.42745e-07	0.00105887	FALSE	FALSE	FALSE	na	TRUE	down
MT-CYB	0.27893	2.01727e-06	0.277685	0.000319671	0.237577	0.0476657	0.999892	0.226377	9.96411e-07	0.00170215	FALSE	FALSE	FALSE	na	TRUE	up
MT-RNR1	1.11782	1.06788e-120	0.896108	2.11005e-73	0.0283765	0.547863	0.999892	0.241146	9.31807e-07	0.00170215	FALSE	FALSE	FALSE	na	TRUE	up
TAF15	-0.339546	0.014156	0.492815	0.00227781	0.318626	0.0347038	0.999892	-0.596506	5.64786e-06	0.00738053	FALSE	FALSE	FALSE	na	TRUE	down
RPS23	0.393638	1.26974e-10	0.233333	0.0016333	0.111552	0.0895638	0.999892	0.261825	4.97339e-06	0.00738053	FALSE	FALSE	FALSE	na	TRUE	up
SLIRP	0.606229	7.17236e-29	0.404185	2.44636e-10	0.0552144	0.341892	0.999892	0.246433	6.17205e-06	0.00738053	FALSE	FALSE	FALSE	na	TRUE	up
MT-ND5	0.590918	1.14143e-21	0.503556	3.4776e-11	0.172183	0.12544	0.999892	0.246772	8.43271e-06	0.00916713	FALSE	FALSE	FALSE	na	TRUE	up
BRD3	-0.968103	3.51009e-32	-0.727874	1.50466e-19	-0.0222503	0.819296	0.999892	-0.27149	2.5172e-05	0.0233755	FALSE	FALSE	FALSE	na	TRUE	down
MT-ATP6	0.701657	3.1827e-31	0.703393	7.49917e-10	0.222735	0.103697	0.999892	0.196275	2.54124e-05	0.0233755	FALSE	FALSE	FALSE	na	TRUE	up
KIF5C	0.299575	0.0177023	0.853187	3.32025e-11	0.0843329	0.503099	0.999892	-0.482735	2.96333e-05	0.0246953	FALSE	FALSE	FALSE	na	TRUE	down
MT-ND1	0.805991	8.10898e-50	0.772589	2.57338e-10	0.202269	0.113824	0.999892	0.206977	3.09775e-05	0.0246953	FALSE	FALSE	FALSE	na	TRUE	up
FTH1	0.163526	0.0011568	0.0178482	0.814646	0.0228148	0.666932	0.999892	0.160758	8.03211e-05	0.06003	FALSE	FALSE	FALSE	na	TRUE	up
DPYSL2	-0.642994	1.47985e-13	-0.394636	1.58533e-05	-0.0116422	0.909613	0.999892	-0.270558	0.000100809	0.0709103	FALSE	FALSE	FALSE	na	TRUE	down
RBM42	0.112177	0.318836	-0.163317	0.131102	0.0314017	0.75345	0.999892	0.312565	0.000110133	0.0731647	FALSE	FALSE	FALSE	na	TRUE	up
SDK1	-1.15786	8.28268e-05	-0.170728	0.531008	0.107423	0.784654	0.999892	-0.893346	0.000177966	0.112006	FALSE	FALSE	FALSE	na	FALSE	none
ENPP2	-0.941432	7.5358e-12	-0.891254	1.83772e-08	-0.366534	0.0395882	0.999892	-0.41653	0.00021678	0.129613	FALSE	FALSE	FALSE	na	FALSE	none
PAFAH1B2	-0.229018	0.00970992	-0.0503327	0.683012	-0.0919866	0.308291	0.999892	-0.286173	0.000269591	0.153513	FALSE	FALSE	FALSE	na	FALSE	none
ACTN4	-0.24374	0.12588	0.411252	0.0103298	0.254012	0.118095	0.999892	-0.482143	0.000285388	0.155122	FALSE	FALSE	FALSE	na	FALSE	none
BMP7	-0.32308	0.201726	0.0434696	0.883393	-0.449494	0.200732	0.999892	-0.997759	0.000301464	0.156735	FALSE	FALSE	FALSE	na	FALSE	none
DNMT1	0.188077	0.0547045	0.368232	4.59522e-05	-0.0725985	0.447892	0.999892	-0.265835	0.000328067	0.163459	FALSE	FALSE	FALSE	na	FALSE	none
C11orf96	-0.415007	9.46589e-08	-0.537606	4.39418e-11	0.106782	0.226936	0.999892	0.221157	0.000477925	0.228601	FALSE	FALSE	FALSE	na	FALSE	none
ASCL1	-0.853951	7.54631e-14	-0.891259	2.38204e-11	-0.355117	0.0183659	0.999892	-0.320766	0.000542525	0.240278	FALSE	FALSE	FALSE	na	FALSE	none
CALD1	-0.497621	9.9905e-08	-0.177879	0.0995938	0.0514819	0.605766	0.999892	-0.283485	0.000541663	0.240278	FALSE	FALSE	FALSE	na	FALSE	none
MT-ND4	0.295404	9.59079e-07	0.254733	0.0495945	0.15412	0.230049	0.999892	0.17102	0.000706425	0.301694	FALSE	FALSE	FALSE	na	FALSE	none
MARCKS	-0.440693	1.02259e-12	-0.340983	2.38399e-07	-0.0686426	0.3217	0.999892	-0.178014	0.000737358	0.304046	FALSE	FALSE	FALSE	na	FALSE	none
AMOTL1	-0.11001	0.507027	0.33552	0.0315312	0.0683873	0.645664	0.999892	-0.435397	0.000844794	0.336735	FALSE	FALSE	FALSE	na	FALSE	none
HSP90AA1	0.453044	2.87486e-19	0.606497	2.53066e-24	0.00497448	0.932616	0.999892	-0.159436	0.000947427	0.337111	FALSE	FALSE	FALSE	na	FALSE	none
IGFBPL1	-0.559416	8.68664e-10	-0.372155	0.00126138	-0.0707723	0.545353	0.999892	-0.262423	0.000943406	0.337111	FALSE	FALSE	FALSE	na	FALSE	none
MT-CO2	0.439398	1.36502e-19	0.350517	1.60729e-08	0.0821199	0.150227	0.999892	0.159732	0.000958503	0.337111	FALSE	FALSE	FALSE	na	FALSE	none
RAB1B	-0.463028	0.00674061	-0.0207356	0.929545	0.00452674	0.981207	0.999892	-0.493856	0.000913412	0.337111	FALSE	FALSE	FALSE	na	FALSE	none
NCAM1	-0.722655	5.98076e-05	-0.260565	0.206457	-0.0232659	0.916852	0.999892	-0.493508	0.00103378	0.349569	FALSE	FALSE	FALSE	na	FALSE	none
NFIB	-0.250275	0.023394	0.0246882	0.883393	-0.034537	0.760026	0.999892	-0.335968	0.00105239	0.349569	FALSE	FALSE	FALSE	na	FALSE	none
CENPE	-0.170884	0.273552	0.102954	0.571417	-0.0917856	0.552234	0.999892	-0.410603	0.00124647	0.382188	FALSE	FALSE	FALSE	na	FALSE	none
LYN	-0.31617	0.00675728	-0.0871709	0.557106	-0.0606079	0.632321	0.999892	-0.311276	0.00124068	0.382188	FALSE	FALSE	FALSE	na	FALSE	none
TTC3	-0.629581	7.7508e-10	-0.320445	0.00597005	0.0410305	0.731742	0.999892	-0.277327	0.00124047	0.382188	FALSE	FALSE	FALSE	na	FALSE	none
ANLN	-0.0639841	0.791047	0.571924	0.00813156	0.133907	0.554533	0.999892	-0.614645	0.0014001	0.40835	FALSE	FALSE	FALSE	na	FALSE	none
TMSB15A	-0.214806	0.263889	0.0853746	0.698956	-0.17246	0.369073	0.999892	-0.54469	0.00137505	0.40835	FALSE	FALSE	FALSE	na	FALSE	none
ELAVL3	0.271961	0.0120479	0.428558	7.60572e-05	-0.14497	0.149485	0.999892	-0.314475	0.00153153	0.425909	FALSE	FALSE	FALSE	na	FALSE	none
FKBP1A	0.111478	0.255678	-0.0850739	0.41426	0.0330855	0.704629	0.999892	0.229041	0.00149731	0.425909	FALSE	FALSE	FALSE	na	FALSE	none
MARCKSL1	0.253451	8.0678e-07	0.123243	0.0581581	0.026768	0.620448	0.999892	0.148316	0.00158627	0.431106	FALSE	FALSE	FALSE	na	FALSE	none
RP11-234A1.1	0.220796	0.025033	-0.111086	0.356143	-0.0747833	0.444795	0.999892	0.265098	0.00170461	0.443112	FALSE	FALSE	FALSE	na	FALSE	none
RRP1B	-0.030014	0.892916	0.546239	0.0711219	0.19464	0.558907	0.999892	-0.629792	0.00174162	0.443112	FALSE	FALSE	FALSE	na	FALSE	none
TWIST1	-0.641931	4.40448e-14	-0.351505	0.000170638	0.0756709	0.442065	0.999892	-0.224107	0.0017144	0.443112	FALSE	FALSE	FALSE	na	FALSE	none
APP	-0.355652	0.00455075	-0.122937	0.438908	-0.0782018	0.578783	0.999892	-0.330732	0.0018599	0.453891	FALSE	FALSE	FALSE	na	FALSE	none
RPL7	0.0596033	0.333913	-0.0738521	0.270051	0.0154162	0.771622	0.999892	0.142421	0.00185237	0.453891	FALSE	FALSE	FALSE	na	FALSE	none
MRPL10	-0.278117	0.00422621	-0.623943	7.09161e-10	-0.108805	0.326243	0.999892	0.232408	0.00201191	0.481169	FALSE	FALSE	FALSE	na	FALSE	none
PRPH	-0.232142	0.0156341	-0.446504	2.23678e-07	0.0128869	0.893476	0.999892	0.219298	0.00206657	0.484551	FALSE	FALSE	FALSE	na	FALSE	none
H3-3B	0.628638	1.79706e-36	0.511287	2.25009e-21	0.0375622	0.478623	0.999892	0.144773	0.00214533	0.493344	FALSE	FALSE	FALSE	na	FALSE	none
RPS5	0.376581	1.13612e-18	0.143095	0.049786	-0.0591814	0.222409	0.999892	0.164205	0.00240978	0.543702	FALSE	FALSE	FALSE	na	FALSE	none
FAM162A	-0.058551	0.785516	-0.545617	2.61816e-06	-0.200447	0.281097	0.999892	0.286242	0.00256766	0.558255	FALSE	FALSE	FALSE	na	FALSE	none
LRRC75A	-0.422885	1.19397e-06	-0.148368	0.167988	0.0659243	0.633578	0.999892	-0.223935	0.00254573	0.558255	FALSE	FALSE	FALSE	na	FALSE	none
NCL	0.173674	0.00145806	0.364219	1.80605e-07	0.0460181	0.465132	0.999892	-0.158789	0.00268562	0.573477	FALSE	FALSE	FALSE	na	FALSE	none
AKT1S1	0.0911087	0.526893	-0.133235	0.329506	0.0596315	0.631315	0.999892	0.293688	0.00313965	0.58462	FALSE	FALSE	FALSE	na	FALSE	none
JUN	0.919882	3.89821e-20	1.25111	6.21004e-29	0.020405	0.841491	0.999892	-0.320739	0.00309246	0.58462	FALSE	FALSE	FALSE	na	FALSE	none
NDUFA5	0.219554	0.0209737	0.0273299	0.828149	0.0488645	0.583077	0.999892	0.239987	0.00311813	0.58462	FALSE	FALSE	FALSE	na	FALSE	none
PRPF4B	-0.159106	0.177932	0.263229	0.0244311	0.178482	0.105097	0.999892	-0.280496	0.00285625	0.58462	FALSE	FALSE	FALSE	na	FALSE	none
RAD21	-0.286913	0.00875013	-0.132391	0.285533	-0.106224	0.328053	0.999892	-0.277274	0.00299879	0.58462	FALSE	FALSE	FALSE	na	FALSE	none
RDX	0.252996	0.00848122	0.543424	4.99331e-08	0.0561288	0.566588	0.999892	-0.249426	0.00302711	0.58462	FALSE	FALSE	FALSE	na	FALSE	none
SET	-0.0256948	0.76425	0.111592	0.121626	-0.0133579	0.830002	0.999892	-0.163768	0.00317782	0.58462	FALSE	FALSE	FALSE	na	FALSE	none
SGO2	0.0445135	0.805182	0.316003	0.050541	-0.0734307	0.621685	0.999892	-0.385283	0.00310495	0.58462	FALSE	FALSE	FALSE	na	FALSE	none
TH	-0.289929	1.30652e-06	-0.479245	2.87355e-11	-0.0151169	0.825527	0.999892	0.168146	0.00279522	0.58462	FALSE	FALSE	FALSE	na	FALSE	none
CTC-425F1.4	-0.0368463	0.772809	0.245816	0.0291323	0.0610148	0.555424	0.999892	-0.247418	0.00330337	0.594064	FALSE	FALSE	FALSE	na	FALSE	none
SCG3	-0.181138	0.105538	-0.104403	0.416949	-0.16035	0.155831	0.999892	-0.250432	0.00337819	0.594064	FALSE	FALSE	FALSE	na	FALSE	none
RP11-438B23.2	NA	NA	-0.952093	0.0457973	NA	NA	NA	1.89451	0.00335361	0.594064	FALSE	FALSE	FALSE	na	FALSE	none
EIF5B	0.337518	4.6696e-06	0.710343	2.10222e-17	0.175687	0.024409	0.999892	-0.210255	0.00343256	0.594877	FALSE	FALSE	FALSE	na	FALSE	none
MEIS2	-0.695206	4.59943e-09	-0.531191	4.692e-05	-0.108555	0.456879	0.999892	-0.276758	0.00351776	0.600935	FALSE	FALSE	FALSE	na	FALSE	none
MTDH	0.19818	0.00947866	0.432772	1.23227e-09	0.0671222	0.365656	0.999892	-0.179408	0.00371543	0.625763	FALSE	FALSE	FALSE	na	FALSE	none
H2BC8	-0.111916	0.591345	-0.684723	0.000142423	-0.166054	0.419186	0.999892	0.427152	0.00383381	0.636732	FALSE	FALSE	FALSE	na	FALSE	none
CTBP2	0.0422747	0.710401	0.0913778	0.432443	-0.164887	0.0665001	0.999892	-0.226452	0.00450095	0.737293	FALSE	FALSE	FALSE	na	FALSE	none
PHF14	-0.280566	0.00768583	0.173437	0.149635	0.231251	0.0294865	0.999892	-0.258484	0.00476065	0.769296	FALSE	FALSE	FALSE	na	FALSE	none
MAB21L1	-1.08128	2.73771e-35	-1.29411	6.24048e-45	-0.0193949	0.864729	0.999892	0.18381	0.00508683	0.779906	TRUE	FALSE	FALSE	is_shared	FALSE	none
FAM163B	-1.81579	6.02623e-10	-0.600763	0.0287223	0.567681	0.137029	0.999892	-0.58261	0.00495673	0.779906	FALSE	FALSE	FALSE	na	FALSE	none
JMJD1C	-0.153059	0.243408	0.107601	0.45084	0.0198259	0.876635	0.999892	-0.271918	0.0050462	0.779906	FALSE	FALSE	FALSE	na	FALSE	none
NCOA7	-0.352108	0.00177259	-0.052372	0.734043	0.0657747	0.602873	0.999892	-0.258461	0.00512618	0.779906	FALSE	FALSE	FALSE	na	FALSE	none
RBM3	-0.0025992	0.983922	-0.216454	0.00485962	-0.0416755	0.600446	0.999892	0.168721	0.00521763	0.779906	FALSE	FALSE	FALSE	na	FALSE	none
SCP2	-0.263518	0.0934493	-0.452562	0.00209079	0.161582	0.308144	0.999892	0.344767	0.00520666	0.779906	FALSE	FALSE	FALSE	na	FALSE	none
EFNA5	-0.487265	0.00561603	-0.0297145	0.900726	0.0902031	0.660219	0.999892	-0.423876	0.00579759	0.855896	FALSE	FALSE	FALSE	na	FALSE	none
MTATP6P1	0.839445	2.36374e-21	0.849779	9.88426e-17	0.257176	0.0824405	0.999892	0.232541	0.00601148	0.866088	FALSE	FALSE	FALSE	na	FALSE	none
RPS23P8	0.496968	0.0106092	0.139483	0.489307	0.068338	0.731685	0.999892	0.457799	0.00598779	0.866088	FALSE	FALSE	FALSE	na	FALSE	none
CCDC144B	-0.144929	0.554993	0.171709	0.512515	-0.184957	0.522687	0.999892	-0.659703	0.0062154	0.884807	FALSE	FALSE	FALSE	na	FALSE	none
MT-TL1	3.00607	0	3.03006	7.16518e-61	-0.256009	0.0956303	0.999892	-0.305664	0.00669592	0.889665	TRUE	FALSE	FALSE	is_shared	FALSE	none
MAP4K4	-0.1766	0.152012	0.105834	0.426237	0.0645439	0.592505	0.999892	-0.248753	0.00664261	0.889665	FALSE	FALSE	FALSE	na	FALSE	none
RPS26	0.287829	0.165727	0.254224	0.330185	0.173731	0.59772	0.999892	0.140783	0.00666343	0.889665	FALSE	FALSE	FALSE	na	FALSE	none
SLC1A4	0.257014	0.346355	0.505629	0.118697	-0.711742	0.122318	0.999892	-1.35341	0.00637967	0.889665	FALSE	FALSE	FALSE	na	FALSE	none
STMN2	-0.73279	6.97371e-41	-0.757741	2.88435e-39	-0.1462	0.0183507	0.999892	-0.130333	0.00653052	0.889665	FALSE	FALSE	FALSE	na	FALSE	none
SUMO1	0.203386	0.0216556	0.051235	0.624948	0.0532037	0.510457	0.999892	0.200612	0.00650016	0.889665	FALSE	FALSE	FALSE	na	FALSE	none
CHGA	-0.968425	7.99711e-40	-0.920942	4.80946e-38	-0.117356	0.13518	0.999892	-0.17481	0.00690707	0.907634	FALSE	FALSE	FALSE	na	FALSE	none
SPTSSA	0.721005	7.18698e-10	0.509783	9.83994e-06	0.0933118	0.410905	0.999892	0.295896	0.00717694	0.932846	FALSE	FALSE	FALSE	na	FALSE	none
ID3	1.20474	3.20038e-64	1.08005	1.09901e-42	0.0879035	0.230926	0.999892	0.201039	0.00766567	0.968294	TRUE	FALSE	FALSE	is_shared	FALSE	none
MTUS1	-0.766785	1.03761e-07	-0.763968	4.94532e-06	-0.308842	0.100107	0.999892	-0.310141	0.00769677	0.968294	FALSE	FALSE	FALSE	na	FALSE	none
PKM	-0.0706828	0.255921	-0.238825	0.000913606	-0.0178773	0.762374	0.999892	0.145485	0.00764348	0.968294	FALSE	FALSE	FALSE	na	FALSE	none
TLK1	-0.332581	0.028861	-0.00591974	0.977462	0.0378274	0.819575	0.999892	-0.332183	0.00777356	0.968294	FALSE	FALSE	FALSE	na	FALSE	none
FTL	0.0678111	0.271337	-0.0154633	0.829795	0.032197	0.542897	0.999892	0.106613	0.00788346	0.970726	FALSE	FALSE	FALSE	na	FALSE	none
SH3BGRL3	0.795969	3.39968e-28	0.717953	8.17977e-21	0.11586	0.130665	0.999892	0.183248	0.00795544	0.970726	FALSE	FALSE	FALSE	na	FALSE	none
ILF3	-0.171916	0.0224553	-0.101072	0.273279	-0.0799677	0.306235	0.999892	-0.161457	0.00843065	0.98815	FALSE	FALSE	FALSE	na	FALSE	none
NEUROD1	0.331672	0.163477	0.823974	0.00358204	-0.181803	0.503596	0.999892	-0.715791	0.00823054	0.98815	FALSE	FALSE	FALSE	na	FALSE	none
NSA2	0.291072	0.261406	0.0686589	0.758442	-0.134569	0.686965	0.999892	0.206472	0.00837568	0.98815	FALSE	FALSE	FALSE	na	FALSE	none
SRP14	0.108071	0.124577	0.0622293	0.437821	0.101442	0.119154	0.999892	0.138799	0.00837395	0.98815	FALSE	FALSE	FALSE	na	FALSE	none
TP53I11	0.32101	0.0917356	0.78198	7.1495e-05	-0.0239999	0.896638	0.999892	-0.501655	0.00851141	0.98815	FALSE	FALSE	FALSE	na	FALSE	none
DDHD2	0.0294873	0.921381	-0.743785	0.00852937	-0.781266	0.0166376	0.999892	0.145401	0.524901	0.999756	FALSE	TRUE	FALSE	is_N4_induced	FALSE	none
DNAJB14	0.249785	0.203114	-0.102802	0.662625	-0.505333	0.019316	0.999892	-0.0793144	0.662849	0.999756	FALSE	TRUE	FALSE	is_N4_induced	FALSE	none
DUS2	-0.281906	0.17201	-0.860063	0.000172968	-0.613651	0.0187232	0.999892	-0.0257486	0.878699	0.999756	FALSE	TRUE	FALSE	is_N4_induced	FALSE	none
GAS2L3	-0.0983391	0.690923	-0.401984	0.113959	-0.67507	0.0192122	0.999892	-0.284437	0.18135	0.999756	FALSE	TRUE	FALSE	is_N4_induced	FALSE	none
LINC00847	-0.878503	0.00602469	-1.88575	1.01406e-05	-0.967633	0.0716976	0.999892	0.0135887	0.95639	0.999756	FALSE	TRUE	FALSE	is_N4_induced	FALSE	none
LMO1	-0.696998	0.00181839	-1.29988	7.83919e-07	-0.626164	0.0425503	0.999892	-0.036228	0.837255	0.999756	FALSE	TRUE	FALSE	is_N4_induced	FALSE	none
NME2P1	0.178999	0.508318	NA	NA	-1.7137	0.00456603	0.999892	-0.113112	0.793787	0.999756	FALSE	TRUE	FALSE	is_N4_induced	FALSE	none
PPP1R14A	-0.406495	0.0134381	-0.957544	9.43432e-08	-0.502294	0.0125117	0.999892	0.0417337	0.750075	0.999756	FALSE	TRUE	FALSE	is_N4_induced	FALSE	none
ARHGEF40	-0.491231	0.0845553	0.211078	0.412398	0.942854	0.00594497	0.999892	-0.0748256	0.779693	0.999756	FALSE	FALSE	TRUE	is_N4_repressed	FALSE	none
BTBD7	4.54813e-05	0.999734	0.597	0.00810943	0.575882	0.016646	0.999892	-0.123169	0.570573	0.999756	FALSE	FALSE	TRUE	is_N4_repressed	FALSE	none
ENDOD1	0.611316	0.0442814	1.64075	9.34245e-07	0.585898	0.0474756	0.999892	-0.346201	0.381207	0.999756	FALSE	FALSE	TRUE	is_N4_repressed	FALSE	none
FIG4	-1.73726	4.95946e-05	-0.355548	0.208263	1.12274	0.0284185	0.999892	-0.242477	0.385173	0.999756	FALSE	FALSE	TRUE	is_N4_repressed	FALSE	none
LONRF2	0.939342	0.0192466	1.6659	1.53084e-05	0.935782	0.00783939	0.999892	0.391908	0.460472	0.999756	FALSE	FALSE	TRUE	is_N4_repressed	FALSE	none
MDC1	-0.188378	0.466489	0.305622	0.211808	0.726055	0.015924	0.999892	0.0124425	0.95998	0.999756	FALSE	FALSE	TRUE	is_N4_repressed	FALSE	none
SNORA59B	0.393458	0.118376	1.16683	1.57844e-05	0.519426	0.044259	0.999892	-0.225079	0.433627	0.999756	FALSE	FALSE	TRUE	is_N4_repressed	FALSE	none
ZEB2	-0.147207	0.529882	0.324987	0.126426	0.582639	0.0125283	0.999892	-0.0207088	0.916947	0.999756	FALSE	FALSE	TRUE	is_N4_repressed	FALSE	none
ZKSCAN5	0.244682	0.355065	1.11968	6.52024e-05	0.700254	0.0148132	0.999892	-0.136605	0.669886	0.999756	FALSE	FALSE	TRUE	is_N4_repressed	FALSE	none
ZNF416	1.21474	0.00162298	1.76904	2.61232e-06	0.594833	0.0645115	0.999892	0.111515	0.815721	0.999756	FALSE	FALSE	TRUE	is_N4_repressed	FALSE	none
CABLES2	NA	NA	0.543023	0.100943	1.4134	0.0117863	0.999892	-0.0592565	0.907444	0.999756	FALSE	FALSE	TRUE	is_N4_repressed	FALSE	none
AC009403.2	2.68046	2.47082e-24	2.85735	9.90678e-27	0.167101	0.355028	0.999892	-0.0185423	0.960704	0.999756	TRUE	FALSE	FALSE	is_shared	FALSE	none
CDKN1A	2.8544	6.10014e-80	2.81248	3.78046e-71	-0.0492228	0.648511	0.999892	-0.0193831	0.930074	0.999756	TRUE	FALSE	FALSE	is_shared	FALSE	none
CHAC1	2.77014	6.8012e-26	2.59169	3.6241e-21	-0.104194	0.577396	0.999892	0.0593223	0.876992	0.999756	TRUE	FALSE	FALSE	is_shared	FALSE	none
CTD-2126E3.6	3.12992	2.51067e-65	2.76498	7.55547e-51	-0.0097844	0.939184	0.999892	0.344825	0.196092	0.999756	TRUE	FALSE	FALSE	is_shared	FALSE	none
DUSP5	3.20551	1.48884e-27	3.19646	2.6968e-24	-0.0320513	0.863331	0.999892	-0.0366463	0.938084	0.999756	TRUE	FALSE	FALSE	is_shared	FALSE	none
FGFBP2	-2.73668	1.03923e-09	-2.94861	4.52633e-11	NA	NA	NA	0.180851	0.399374	0.999756	TRUE	FALSE	FALSE	is_shared	FALSE	none
FOS	2.99012	7.3937e-21	3.3336	1.99995e-22	0.160865	0.433	0.999892	-0.194564	0.697981	0.999756	TRUE	FALSE	FALSE	is_shared	FALSE	none
GRIP1	-2.75088	1.06386e-07	-2.77973	3.27099e-09	NA	NA	NA	0.292379	0.229782	0.999756	TRUE	FALSE	FALSE	is_shared	FALSE	none
HSPA1B	2.8371	1.24533e-97	2.78845	1.20993e-77	-0.003545	0.973048	0.999892	0.0338833	0.866739	0.999756	TRUE	FALSE	FALSE	is_shared	FALSE	none
ID4	2.71613	5.62459e-32	3.02241	7.76097e-38	0.305297	0.0531474	0.999892	-0.00623881	0.985425	0.999756	TRUE	FALSE	FALSE	is_shared	FALSE	none
IRS3P	3.13432	3.46769e-15	2.97628	3.59865e-16	0.232988	0.324827	0.999892	0.39545	0.494646	0.999756	TRUE	FALSE	FALSE	is_shared	FALSE	none
MAFB	3.42776	3.19116e-41	3.71803	7.60674e-46	0.214172	0.167511	0.999892	-0.0813576	0.846515	0.999756	TRUE	FALSE	FALSE	is_shared	FALSE	none
MT-TL2	3.8159	6.95142e-35	3.42868	9.7147e-29	-0.0616981	0.73722	0.999892	0.309245	0.523343	0.999756	TRUE	FALSE	FALSE	is_shared	FALSE	none
MT-TM	4.34407	0	4.01323	4.85724e-98	-0.0786205	0.615316	0.999892	0.232082	0.176936	0.999756	TRUE	FALSE	FALSE	is_shared	FALSE	none
PLK2	2.73228	3.50899e-28	2.82258	1.52072e-32	0.306334	0.0642289	0.999892	0.213601	0.541816	0.999756	TRUE	FALSE	FALSE	is_shared	FALSE	none
RNY4	3.777	8.71886e-56	3.91788	3.17771e-29	-0.0399207	0.85855	0.999892	-0.218854	0.591638	0.999756	TRUE	FALSE	FALSE	is_shared	FALSE	none
RP11-473M20.16	4.54857	1.21842e-108	4.60453	6.45455e-99	0.0610241	0.550034	0.999892	-0.00548785	0.988507	0.999756	TRUE	FALSE	FALSE	is_shared	FALSE	none
SERTAD1	3.14578	1.9222e-48	3.31378	1.84029e-45	-0.0673866	0.634548	0.999892	-0.246682	0.47012	0.999756	TRUE	FALSE	FALSE	is_shared	FALSE	none
TNFRSF12A	2.99073	3.19644e-89	3.16347	4.42574e-88	0.0777507	0.453687	0.999892	-0.106003	0.638929	0.999756	TRUE	FALSE	FALSE	is_shared	FALSE	none
VGF	3.33415	0	3.3136	0	0.0816363	0.16548	0.999892	0.0925628	0.196661	0.999756	TRUE	FALSE	FALSE	is_shared	FALSE	none
VZV-Dumas	3.40739	0	3.51535	1.57056e-237	-0.0533671	0.286852	0.999892	-0.170739	0.0854614	0.999756	TRUE	FALSE	FALSE	is_shared	FALSE	none
AC012354.6	-1.13458	2.864e-05	-1.5067	1.75158e-06	-0.446149	0.245247	0.999892	-0.0749862	0.714653	0.999756	TRUE	FALSE	FALSE	is_shared	FALSE	none
ADAMTS9	-1.5585	2.61415e-15	-1.20185	4.18565e-10	0.271076	0.297439	0.999892	-0.0875832	0.504152	0.999756	TRUE	FALSE	FALSE	is_shared	FALSE	none
ADRA2C	1.06046	1.78661e-06	1.1136	3.64041e-06	-0.149444	0.470135	0.999892	-0.220903	0.384351	0.999756	TRUE	FALSE	FALSE	is_shared	FALSE	none
ADRM1	1.01507	6.7131e-45	1.06141	6.105e-50	0.0362614	0.613379	0.999892	-0.0192923	0.78523	0.999756	TRUE	FALSE	FALSE	is_shared	FALSE	none
AFMID	-1.28727	6.55631e-17	-1.11889	2.2281e-11	0.121386	0.564924	0.999892	-0.0485112	0.660468	0.999756	TRUE	FALSE	FALSE	is_shared	FALSE	none
AGFG1	1.42325	1.33894e-15	1.43155	3.00804e-16	0.156676	0.296097	0.999892	0.140828	0.494097	0.999756	TRUE	FALSE	FALSE	is_shared	FALSE	none
ALDH6A1	-2.08906	9.81528e-14	-1.68819	2.19721e-09	0.206963	0.610826	0.999892	-0.189368	0.266285	0.999756	TRUE	FALSE	FALSE	is_shared	FALSE	none
ALDOC	-1.17057	2.01509e-09	-1.36692	4.09324e-13	-0.086025	0.721164	0.999892	0.0913456	0.525392	0.999756	TRUE	FALSE	FALSE	is_shared	FALSE	none
ANGPT2	1.82527	3.94169e-12	2.05494	3.46462e-12	-0.146585	0.514701	0.999892	-0.395069	0.253692	0.999756	TRUE	FALSE	FALSE	is_shared	FALSE	none
APOBEC3C	-1.32814	1.08086e-19	-1.27948	1.48283e-18	0.116556	0.534593	0.999892	0.0580466	0.573	0.999756	TRUE	FALSE	FALSE	is_shared	FALSE	none
APOE	-1.24641	1.07017e-09	-1.06341	8.41838e-08	0.206924	0.431974	0.999892	0.0188733	0.892986	0.999756	TRUE	FALSE	FALSE	is_shared	FALSE	none
AQP1	-1.92037	1.2465e-07	-1.83504	1.13892e-06	-0.101926	0.848209	0.999892	-0.184959	0.409464	0.999756	TRUE	FALSE	FALSE	is_shared	FALSE	none
ARC	2.35048	3.43423e-44	2.71238	6.7147e-52	0.144844	0.250367	0.999892	-0.225802	0.348205	0.999756	TRUE	FALSE	FALSE	is_shared	FALSE	none
ARPC5L	1.27637	6.01646e-36	1.34361	8.41328e-34	0.0484553	0.610644	0.999892	-0.0298965	0.800011	0.999756	TRUE	FALSE	FALSE	is_shared	FALSE	none
BAG3	1.23175	9.49202e-08	1.43746	1.19876e-08	-0.0251222	0.907551	0.999892	-0.244311	0.362018	0.999756	TRUE	FALSE	FALSE	is_shared	FALSE	none
BAMBI	1.61718	2.07536e-23	1.39024	1.20596e-15	-0.144694	0.311295	0.999892	0.064471	0.74198	0.999756	TRUE	FALSE	FALSE	is_shared	FALSE	none
BCAT2	-1.17576	8.83209e-11	-1.06116	1.77804e-08	0.145017	0.52649	0.999892	0.0263912	0.845955	0.999756	TRUE	FALSE	FALSE	is_shared	FALSE	none
BCL2L12	1.91255	3.04008e-78	1.71101	4.89824e-62	-0.0453365	0.607615	0.999892	0.14562	0.232053	0.999756	TRUE	FALSE	FALSE	is_shared	FALSE	none
BRI3BP	1.25392	2.54691e-17	1.40933	1.71635e-19	0.0266153	0.840307	0.999892	-0.139047	0.420446	0.999756	TRUE	FALSE	FALSE	is_shared	FALSE	none
C16orf72	1.4343	9.685e-14	1.31825	2.416e-11	-0.0362995	0.829196	0.999892	0.0663492	0.765829	0.999756	TRUE	FALSE	FALSE	is_shared	FALSE	none
CAVIN1	1.85745	3.19471e-06	1.90155	1.32109e-06	0.0643754	0.835389	0.999892	0.0215145	0.966645	0.999756	TRUE	FALSE	FALSE	is_shared	FALSE	none
CBX4	1.47876	1.99506e-22	1.44923	3.43776e-20	0.057565	0.665386	0.999892	0.07591	0.67102	0.999756	TRUE	FALSE	FALSE	is_shared	FALSE	none
CCDC80	-1.21447	1.28041e-16	-1.28184	3.24272e-17	0.011733	0.951375	0.999892	0.0692101	0.513748	0.999756	TRUE	FALSE	FALSE	is_shared	FALSE	none
CCN1	1.57333	1.79286e-15	1.53445	1.65583e-14	0.167698	0.309707	0.999892	0.195311	0.409468	0.999756	TRUE	FALSE	FALSE	is_shared	FALSE	none
CDKN2AIP	1.55296	3.28899e-10	1.14018	5.18668e-06	-0.141004	0.517879	0.999892	0.243081	0.3879	0.999756	TRUE	FALSE	FALSE	is_shared	FALSE	none
CDR2	1.34935	1.76645e-11	1.54055	2.57338e-10	-0.251244	0.178699	0.999892	-0.468643	0.0705298	0.999756	TRUE	FALSE	FALSE	is_shared	FALSE	none
CDR2L	1.02476	2.917e-05	1.08138	6.29104e-05	-0.209404	0.368535	0.999892	-0.290822	0.306894	0.999756	TRUE	FALSE	FALSE	is_shared	FALSE	none
CEBPB	1.12622	3.42442e-24	1.025	1.29235e-18	-0.0132211	0.89943	0.999892	0.0762087	0.528517	0.999756	TRUE	FALSE	FALSE	is_shared	FALSE	none
CEBPD	1.52807	5.81607e-07	1.87325	3.88547e-09	0.285518	0.267017	0.999892	-0.0568304	0.881253	0.999756	TRUE	FALSE	FALSE	is_shared	FALSE	none
CHORDC1	1.28657	1.11323e-21	1.02742	1.20698e-13	-0.0816171	0.507277	0.999892	0.163477	0.270997	0.999756	TRUE	FALSE	FALSE	is_shared	FALSE	none
CKS2	1.193	7.33639e-115	1.09639	1.48775e-62	-0.0336832	0.565692	0.999892	0.0510869	0.377304	0.999756	TRUE	FALSE	FALSE	is_shared	FALSE	none
CLIC1	1.08386	1.23343e-72	1.00126	2.19443e-48	0.0127466	0.844207	0.999892	0.0841077	0.177842	0.999756	TRUE	FALSE	FALSE	is_shared	FALSE	none
CLK1	1.43228	1.21461e-14	1.13636	5.4277e-10	-0.151061	0.354694	0.999892	0.130829	0.523139	0.999756	TRUE	FALSE	FALSE	is_shared	FALSE	none
COL3A1	-1.57637	1.85501e-16	-1.74289	8.01011e-18	-0.113901	0.668359	0.999892	0.0431102	0.742571	0.999756	TRUE	FALSE	FALSE	is_shared	FALSE	none
COQ10B	1.24069	6.9922e-10	1.23831	1.58886e-09	0.0391518	0.828536	0.999892	0.0310685	0.889649	0.999756	TRUE	FALSE	FALSE	is_shared	FALSE	none
CREB3L4	-1.27755	2.88468e-22	-1.43903	2.17958e-25	-0.104506	0.549977	0.999892	0.0470746	0.619362	0.999756	TRUE	FALSE	FALSE	is_shared	FALSE	none
CREB5	1.2251	1.0767e-08	1.48404	2.48567e-11	0.000205649	0.999135	0.999892	-0.263588	0.287393	0.999756	TRUE	FALSE	FALSE	is_shared	FALSE	none
CREBRF	1.47299	5.49297e-06	1.46951	6.30932e-06	0.0357603	0.89695	0.999892	0.028499	0.94099	0.999756	TRUE	FALSE	FALSE	is_shared	FALSE	none
CTNNBIP1	-1.35089	1.34581e-08	-1.16119	9.04469e-07	0.191384	0.540349	0.999892	-0.00292952	0.985626	0.999756	TRUE	FALSE	FALSE	is_shared	FALSE	none
CUTALP	-1.21663	2.00339e-07	-1.1551	7.88408e-06	-0.13006	0.692756	0.999892	-0.185484	0.272402	0.999756	TRUE	FALSE	FALSE	is_shared	FALSE	none
CYP1B1	-1.03583	7.93812e-06	-1.02785	2.0541e-05	-0.0249766	0.932429	0.999892	-0.03536	0.841388	0.999756	TRUE	FALSE	FALSE	is_shared	FALSE	none
DBH	-1.86643	8.55285e-64	-1.88667	5.07197e-57	-0.0232565	0.873358	0.999892	-0.0118555	0.931384	0.999756	TRUE	FALSE	FALSE	is_shared	FALSE	none
DDC	-1.02637	1.59187e-28	-1.22629	3.65514e-44	-0.107256	0.342197	0.999892	0.0801563	0.244214	0.999756	TRUE	FALSE	FALSE	is_shared	FALSE	none
DDIT3	1.12986	3.43918e-11	1.31377	1.74344e-13	0.00640334	0.967002	0.999892	-0.186099	0.333236	0.999756	TRUE	FALSE	FALSE	is_shared	FALSE	none
DHTKD1	-1.19518	1.00024e-07	-1.09539	2.13286e-06	0.0527792	0.857803	0.999892	-0.0499808	0.753814	0.999756	TRUE	FALSE	FALSE	is_shared	FALSE	none
DIPK2A	1.76805	1.67848e-11	1.93451	3.66395e-13	0.167495	0.428915	0.999892	-0.00474956	0.988439	0.999756	TRUE	FALSE	FALSE	is_shared	FALSE	none
DKK3	-1.29665	4.03037e-07	-1.18186	3.63482e-05	-0.155098	0.659017	0.999892	-0.25299	0.186597	0.999756	TRUE	FALSE	FALSE	is_shared	FALSE	none
DNAJB1	1.22851	3.82829e-31	1.32842	1.63433e-31	0.037388	0.710126	0.999892	-0.0735111	0.537333	0.999756	TRUE	FALSE	FALSE	is_shared	FALSE	none
DNAJB11	1.05003	8.38916e-22	1.05842	7.16462e-19	0.0136942	0.895999	0.999892	-0.00712567	0.953127	0.999756	TRUE	FALSE	FALSE	is_shared	FALSE	none
DNAJB9	1.41779	3.90196e-21	1.21109	7.98636e-15	-0.0704546	0.601122	0.999892	0.121801	0.475735	0.999756	TRUE	FALSE	FALSE	is_shared	FALSE	none
DPF1	1.06372	3.64983e-06	1.39992	6.59256e-10	0.168141	0.430826	0.999892	-0.161333	0.505305	0.999756	TRUE	FALSE	FALSE	is_shared	FALSE	none
DUSP1	1.3399	3.26647e-20	1.26575	2.22076e-17	0.0721415	0.585742	0.999892	0.135348	0.402944	0.999756	TRUE	FALSE	FALSE	is_shared	FALSE	none
DUSP10	1.35882	9.38965e-07	1.42765	1.51101e-07	0.232012	0.32457	0.999892	0.161688	0.610437	0.999756	TRUE	FALSE	FALSE	is_shared	FALSE	none
DUSP8	1.01516	3.18996e-06	1.31326	3.1336e-11	0.374792	0.0407243	0.999892	0.0906988	0.693692	0.999756	TRUE	FALSE	FALSE	is_shared	FALSE	none
DYRK3	1.08604	5.26376e-05	1.00869	3.43054e-05	0.155658	0.506759	0.999892	0.241233	0.387864	0.999756	TRUE	FALSE	FALSE	is_shared	FALSE	none
EGR1	1.94812	1.22843e-24	1.98911	1.78368e-27	0.181984	0.224254	0.999892	0.135316	0.562815	0.999756	TRUE	FALSE	FALSE	is_shared	FALSE	none
EMC8	1.15917	1.12815e-32	1.05407	1.09569e-25	0.00921209	0.919923	0.999892	0.103155	0.327358	0.999756	TRUE	FALSE	FALSE	is_shared	FALSE	none
ENC1	1.353	1.33155e-06	1.43249	3.64115e-07	0.211784	0.371731	0.999892	0.127262	0.700983	0.999756	TRUE	FALSE	FALSE	is_shared	FALSE	none
EPHX2	-1.31627	6.02674e-10	-1.32475	7.66841e-09	-0.00566483	0.983884	0.999892	0.0016455	0.991769	0.999756	TRUE	FALSE	FALSE	is_shared	FALSE	none
EXOC4	-1.40285	5.42269e-16	-1.12425	3.83337e-10	0.0943998	0.681524	0.999892	-0.182944	0.134187	0.999756	TRUE	FALSE	FALSE	is_shared	FALSE	none
FAM174C	1.1132	2.43376e-31	1.0191	7.75152e-24	-0.113104	0.237458	0.999892	-0.0304583	0.75965	0.999756	TRUE	FALSE	FALSE	is_shared	FALSE	none
FAM241A	1.86661	4.80089e-19	1.58244	1.57633e-16	0.223765	0.173784	0.999892	0.500502	0.0380724	0.999756	TRUE	FALSE	FALSE	is_shared	FALSE	none
FAM30A	1.30532	1.33054e-05	1.57146	1.32109e-06	0.185857	0.473126	0.999892	-0.0888414	0.814949	0.999756	TRUE	FALSE	FALSE	is_shared	FALSE	none
FBP1	-1.17161	8.41264e-06	-1.33421	1.67993e-06	-0.0968159	0.782231	0.999892	0.0570782	0.765889	0.999756	TRUE	FALSE	FALSE	is_shared	FALSE	none
FBXO33	1.76998	4.7537e-08	1.44054	1.75319e-06	0.0044527	0.986077	0.999892	0.32173	0.404818	0.999756	TRUE	FALSE	FALSE	is_shared	FALSE	none
FBXO8	-1.0455	6.19398e-16	-1.2135	4.37398e-20	-0.111262	0.49242	0.999892	0.0449474	0.643386	0.999756	TRUE	FALSE	FALSE	is_shared	FALSE	none
FCGRT	-1.09612	8.97433e-18	-1.15951	6.16955e-19	-0.10287	0.524674	0.999892	-0.0478186	0.61645	0.999756	TRUE	FALSE	FALSE	is_shared	FALSE	none
FGF14	-1.20813	4.6404e-05	-1.30451	4.67443e-05	-0.218988	0.596116	0.999892	-0.118407	0.579806	0.999756	TRUE	FALSE	FALSE	is_shared	FALSE	none
FOSL2	1.60333	9.29935e-09	1.5943	2.10164e-09	0.226481	0.317122	0.999892	0.236167	0.470273	0.999756	TRUE	FALSE	FALSE	is_shared	FALSE	none
FOXC1	1.62441	1.65792e-11	1.5614	3.25894e-10	-0.0543632	0.791049	0.999892	-0.00523065	0.985576	0.999756	TRUE	FALSE	FALSE	is_shared	FALSE	none
GAA	-1.14329	5.21985e-23	-1.18153	1.46172e-21	-0.00748577	0.962312	0.999892	0.023514	0.778468	0.999756	TRUE	FALSE	FALSE	is_shared	FALSE	none
GADD45A	1.33175	1.14072e-16	1.37572	4.18489e-17	-0.0397182	0.78134	0.999892	-0.0929709	0.609506	0.999756	TRUE	FALSE	FALSE	is_shared	FALSE	none
GALNT6	-1.01464	1.42106e-05	-1.24318	1.47679e-06	-0.319907	0.319819	0.999892	-0.097838	0.572239	0.999756	TRUE	FALSE	FALSE	is_shared	FALSE	none
GCHFR	-2.50487	6.30487e-11	-2.082	6.37789e-09	0.404829	0.457867	0.999892	-0.022543	0.917177	0.999756	TRUE	FALSE	FALSE	is_shared	FALSE	none
GCLM	1.17549	1.16601e-12	1.32359	1.28182e-11	-0.243268	0.12431	0.999892	-0.41109	0.0400472	0.999756	TRUE	FALSE	FALSE	is_shared	FALSE	none
GEMIN8	-1.04414	2.38582e-06	-1.26089	2.94056e-08	-0.0943002	0.743019	0.999892	0.107052	0.498676	0.999756	TRUE	FALSE	FALSE	is_shared	FALSE	none
GLRX2	1.09297	2.59799e-27	1.05875	6.50225e-28	0.105377	0.247051	0.999892	0.130968	0.214014	0.999756	TRUE	FALSE	FALSE	is_shared	FALSE	none
GOLT1B	1.19353	3.50411e-10	1.10938	1.52177e-09	-0.0397292	0.823587	0.999892	0.036627	0.849364	0.999756	TRUE	FALSE	FALSE	is_shared	FALSE	none
GPC3	-1.54185	4.17815e-43	-1.77574	2.24158e-43	-0.241364	0.131253	0.999892	-0.0153833	0.855968	0.999756	TRUE	FALSE	FALSE	is_shared	FALSE	none
GRK6	-1.12881	1.40941e-09	-1.11705	4.82993e-09	0.0777253	0.745561	0.999892	0.057301	0.673191	0.999756	TRUE	FALSE	FALSE	is_shared	FALSE	none
H1-0	-1.02336	1.86593e-24	-1.28722	3.26541e-34	-0.156791	0.22579	0.999892	0.0971819	0.196549	0.999756	TRUE	FALSE	FALSE	is_shared	FALSE	none
H1-2	-1.23298	1.13175e-10	-1.50365	8.47156e-43	-0.262734	0.049578	0.999892	-0.0371377	0.827523	0.999756	TRUE	FALSE	FALSE	is_shared	FALSE	none
H1-3	-1.40214	2.95843e-43	-1.44485	3.45644e-49	-0.0725786	0.51957	0.999892	-0.0400855	0.779023	0.999756	TRUE	FALSE	FALSE	is_shared	FALSE	none
H1-5	-1.19206	9.4447e-10	-1.07911	1.02636e-15	-0.219029	0.140427	0.999892	-0.365776	0.0655606	0.999756	TRUE	FALSE	FALSE	is_shared	FALSE	none
H4C5	-1.01706	7.21088e-08	-1.06754	2.58652e-08	-0.0759422	0.75255	0.999892	-0.0366969	0.794067	0.999756	TRUE	FALSE	FALSE	is_shared	FALSE	none
HCCS	1.07734	1.38666e-14	1.0367	6.54112e-13	0.0705385	0.587888	0.999892	0.0998874	0.506011	0.999756	TRUE	FALSE	FALSE	is_shared	FALSE	none
HES1	1.08504	1.13447e-18	1.17176	1.02195e-23	0.194457	0.07109	0.999892	0.101176	0.437583	0.999756	TRUE	FALSE	FALSE	is_shared	FALSE	none
HEXIM1	1.79572	3.04902e-12	2.15949	1.06328e-15	0.188679	0.361732	0.999892	-0.180488	0.586874	0.999756	TRUE	FALSE	FALSE	is_shared	FALSE	none
HEXIM2	-1.02971	7.67647e-05	-1.23652	2.65532e-05	-0.26454	0.472067	0.999892	-0.0594113	0.762518	0.999756	TRUE	FALSE	FALSE	is_shared	FALSE	none
HEY1	1.68346	5.67673e-31	1.51432	2.41583e-24	0.133132	0.261016	0.999892	0.288385	0.113993	0.999756	TRUE	FALSE	FALSE	is_shared	FALSE	none
HLX	1.15905	2.143e-15	1.29179	1.84922e-14	0.167978	0.199583	0.999892	0.0196406	0.914914	0.999756	TRUE	FALSE	FALSE	is_shared	FALSE	none
HMGCL	-1.38353	3.89605e-10	-1.28873	1.57262e-09	0.235369	0.410281	0.999892	0.129921	0.382627	0.999756	TRUE	FALSE	FALSE	is_shared	FALSE	none
HSPA1A	2.31671	3.8488e-52	2.17213	9.20071e-39	0.0174736	0.890906	0.999892	0.148241	0.47013	0.999756	TRUE	FALSE	FALSE	is_shared	FALSE	none
HSPH1	1.19069	7.26858e-40	1.3747	1.44972e-49	0.151688	0.0717613	0.999892	-0.0412636	0.678705	0.999756	TRUE	FALSE	FALSE	is_shared	FALSE	none
ICA1	-1.3625	1.73901e-48	-1.38755	6.09569e-40	-0.123115	0.316273	0.999892	-0.10529	0.165102	0.999756	TRUE	FALSE	FALSE	is_shared	FALSE	none
ID1	1.76064	5.74094e-72	1.553	3.97337e-54	0.0583793	0.514539	0.999892	0.254966	0.0239999	0.999756	TRUE	FALSE	FALSE	is_shared	FALSE	none
ID2	1.66595	5.9228e-89	1.48571	1.61367e-55	0.00349233	0.962625	0.999892	0.170931	0.106188	0.999756	TRUE	FALSE	FALSE	is_shared	FALSE	none
IER2	1.51015	2.0037e-55	1.40856	5.97363e-49	0.0333454	0.706096	0.999892	0.125065	0.237752	0.999756	TRUE	FALSE	FALSE	is_shared	FALSE	none
IER3	1.79394	5.4646e-84	1.77624	2.49895e-80	0.078615	0.31109	0.999892	0.0870265	0.444895	0.999756	TRUE	FALSE	FALSE	is_shared	FALSE	none
IER5	1.92147	2.2426e-81	1.96302	4.5792e-74	-0.0130284	0.879636	0.999892	-0.0655445	0.610895	0.999756	TRUE	FALSE	FALSE	is_shared	FALSE	none
IER5L	1.53087	2.81073e-26	1.43772	2.63709e-20	-0.0766792	0.551181	0.999892	0.00201619	0.990744	0.999756	TRUE	FALSE	FALSE	is_shared	FALSE	none
IGFBP5	-1.46037	1.72569e-38	-1.3445	9.85512e-31	0.18122	0.209388	0.999892	0.0576713	0.500475	0.999756	TRUE	FALSE	FALSE	is_shared	FALSE	none
ING1	1.31473	8.02252e-14	1.58638	3.28927e-18	0.180675	0.238914	0.999892	-0.0964893	0.641346	0.999756	TRUE	FALSE	FALSE	is_shared	FALSE	none
ING2	1.33033	7.08824e-14	1.59491	3.90136e-16	0.0243328	0.875712	0.999892	-0.252056	0.255455	0.999756	TRUE	FALSE	FALSE	is_shared	FALSE	none
ING4	-1.32893	3.1355e-09	-1.56919	6.28907e-11	-0.127943	0.681568	0.999892	0.100938	0.51993	0.999756	TRUE	FALSE	FALSE	is_shared	FALSE	none
INKA1	1.31693	3.1238e-08	1.06945	2.28247e-06	0.0415314	0.837063	0.999892	0.2785	0.289201	0.999756	TRUE	FALSE	FALSE	is_shared	FALSE	none
INSIG1	1.10464	1.63895e-13	1.00874	4.45855e-10	-0.191748	0.173347	0.999892	-0.111777	0.503536	0.999756	TRUE	FALSE	FALSE	is_shared	FALSE	none
IRS2	1.64939	1.00071e-22	1.63853	7.13978e-24	0.228139	0.100329	0.999892	0.231258	0.23757	0.999756	TRUE	FALSE	FALSE	is_shared	FALSE	none
IRX5	1.29086	6.94811e-09	1.06656	7.31074e-06	-0.215722	0.283647	0.999892	-0.0192897	0.940972	0.999756	TRUE	FALSE	FALSE	is_shared	FALSE	none
JUNB	1.41762	3.49534e-83	1.3619	6.25492e-56	0.0789831	0.268389	0.999892	0.122692	0.167924	0.999756	TRUE	FALSE	FALSE	is_shared	FALSE	none
KIF26B	-1.31121	5.71838e-10	-1.14822	5.05736e-08	0.149403	0.586031	0.999892	-0.0209331	0.886659	0.999756	TRUE	FALSE	FALSE	is_shared	FALSE	none
LARP4	1.0683	1.05974e-10	1.07331	3.31011e-11	0.250924	0.0964235	0.999892	0.238761	0.165487	0.999756	TRUE	FALSE	FALSE	is_shared	FALSE	none
LETMD1	-1.18648	7.00257e-12	-1.51411	1.77336e-17	-0.16992	0.463811	0.999892	0.14389	0.22933	0.999756	TRUE	FALSE	FALSE	is_shared	FALSE	none
LINC00324	2.43204	6.29919e-30	2.24848	1.64646e-31	0.365181	0.0158895	0.999892	0.543411	0.0475031	0.999756	TRUE	FALSE	FALSE	is_shared	FALSE	none
LINC00511	1.50052	4.91542e-05	1.81674	3.16538e-07	0.322082	0.264444	0.999892	0.0294199	0.950086	0.999756	TRUE	FALSE	FALSE	is_shared	FALSE	none
LINC00682	-1.31005	1.90029e-24	-1.49041	9.60629e-26	-0.103589	0.556167	0.999892	0.0702299	0.464136	0.999756	TRUE	FALSE	FALSE	is_shared	FALSE	none
LRP1	-1.62216	6.77088e-06	-1.294	8.20123e-05	0.406925	0.387664	0.999892	0.0695359	0.765786	0.999756	TRUE	FALSE	FALSE	is_shared	FALSE	none
LTA4H	-1.12901	7.79212e-30	-1.29669	2.2207e-33	-0.0386134	0.763306	0.999892	0.119847	0.123923	0.999756	TRUE	FALSE	FALSE	is_shared	FALSE	none
LTBP4	-1.10846	2.0838e-05	-1.07125	5.03988e-05	0.156853	0.64162	0.999892	0.116646	0.539993	0.999756	TRUE	FALSE	FALSE	is_shared	FALSE	none
LTV1	1.06944	2.73137e-18	1.07752	4.67816e-17	0.0618605	0.584678	0.999892	0.0428903	0.751863	0.999756	TRUE	FALSE	FALSE	is_shared	FALSE	none
LYSMD2	1.30157	5.9314e-13	1.06071	7.05147e-09	-0.122433	0.4545	0.999892	0.103161	0.603247	0.999756	TRUE	FALSE	FALSE	is_shared	FALSE	none
MAGED2	-1.26145	2.18701e-31	-1.13331	1.35947e-21	0.0912399	0.525251	0.999892	-0.0429041	0.602079	0.999756	TRUE	FALSE	FALSE	is_shared	FALSE	none
MANF	1.116	3.30996e-29	1.08935	3.16987e-26	0.044116	0.63792	0.999892	0.0604065	0.574179	0.999756	TRUE	FALSE	FALSE	is_shared	FALSE	none
MED26	1.47617	1.9096e-09	1.15441	7.58697e-06	-0.268886	0.222284	0.999892	0.0209004	0.941728	0.999756	TRUE	FALSE	FALSE	is_shared	FALSE	none
METRNL	1.07997	7.67722e-12	1.0266	3.25066e-09	-0.150805	0.314007	0.999892	-0.114551	0.519908	0.999756	TRUE	FALSE	FALSE	is_shared	FALSE	none
MFAP4	-1.50343	3.00475e-07	-1.4752	7.98796e-07	0.071803	0.862929	0.999892	0.0387971	0.839803	0.999756	TRUE	FALSE	FALSE	is_shared	FALSE	none
MFSD2A	1.61977	8.0443e-12	1.28554	3.0505e-07	-0.385546	0.0549457	0.999892	-0.077734	0.792088	0.999756	TRUE	FALSE	FALSE	is_shared	FALSE	none
MMP11	-1.41085	1.2485e-06	-1.35124	1.20987e-05	-0.128773	0.749871	0.999892	-0.17994	0.369354	0.999756	TRUE	FALSE	FALSE	is_shared	FALSE	none
MROH8	2.13198	1.772e-38	2.05213	9.76774e-34	-0.0671951	0.603953	0.999892	0.000698304	0.997444	0.999756	TRUE	FALSE	FALSE	is_shared	FALSE	none
MSX2	1.8996	1.48022e-17	1.87447	1.08514e-17	0.168337	0.345525	0.999892	0.185757	0.494129	0.999756	TRUE	FALSE	FALSE	is_shared	FALSE	none
MT-TD	2.33279	2.39453e-52	2.07235	1.22902e-15	0.0376905	0.752686	0.999892	0.250344	0.428354	0.999756	TRUE	FALSE	FALSE	is_shared	FALSE	none
MT-TF	1.99797	7.09689e-50	1.67963	1.17649e-29	-0.0454401	0.724817	0.999892	0.25679	0.109826	0.999756	TRUE	FALSE	FALSE	is_shared	FALSE	none
MT-TH	1.46759	3.26565e-08	1.02401	2.41929e-05	0.10813	0.753588	0.999892	0.540299	0.0448444	0.999756	TRUE	FALSE	FALSE	is_shared	FALSE	none
MT-TP	1.72758	2.47164e-24	1.60538	5.13812e-09	0.364884	4.90479e-05	0.539723	0.424111	0.159688	0.999756	TRUE	FALSE	FALSE	is_shared	FALSE	none
MT-TV	2.10751	2.28632e-242	2.02277	8.40699e-18	-0.327013	0.0184268	0.999892	-0.296458	0.13513	0.999756	TRUE	FALSE	FALSE	is_shared	FALSE	none
MTF1	1.43538	4.21257e-08	1.53625	4.58948e-10	0.229543	0.308457	0.999892	0.134163	0.639908	0.999756	TRUE	FALSE	FALSE	is_shared	FALSE	none
MXRA8	-1.1452	6.13275e-44	-1.32943	1.39129e-53	-0.0481705	0.645679	0.999892	0.12683	0.0472033	0.999756	TRUE	FALSE	FALSE	is_shared	FALSE	none
NAB2	1.65722	3.51347e-25	1.66705	7.14469e-27	0.165101	0.221167	0.999892	0.147247	0.424643	0.999756	TRUE	FALSE	FALSE	is_shared	FALSE	none
NBEA	-1.29039	1.26929e-11	-1.16142	8.2475e-09	-0.0720089	0.77467	0.999892	-0.202865	0.140138	0.999756	TRUE	FALSE	FALSE	is_shared	FALSE	none
NBR1	-1.18174	3.83982e-08	-1.11458	4.95723e-08	0.249548	0.357537	0.999892	0.167687	0.252037	0.999756	TRUE	FALSE	FALSE	is_shared	FALSE	none
NCOA5	1.05758	3.24259e-06	1.10373	1.7841e-06	0.162867	0.439903	0.999892	0.107607	0.660826	0.999756	TRUE	FALSE	FALSE	is_shared	FALSE	none
NECTIN3	1.13128	3.16471e-07	1.08961	1.68501e-06	-0.123302	0.530703	0.999892	-0.0967947	0.700958	0.999756	TRUE	FALSE	FALSE	is_shared	FALSE	none
NEFL	1.73836	6.75797e-114	1.69577	2.18269e-107	-0.039309	0.585241	0.999892	-0.00622187	0.941627	0.999756	TRUE	FALSE	FALSE	is_shared	FALSE	none
NEFM	2.18691	9.59278e-292	2.35911	2.59502e-28	-0.150634	0.234819	0.999892	-0.364312	0.0331229	0.999756	TRUE	FALSE	FALSE	is_shared	FALSE	none
NOL7	1.02738	3.5657e-92	1.01645	3.87451e-72	0.00270983	0.960324	0.999892	0.00314466	0.95199	0.999756	TRUE	FALSE	FALSE	is_shared	FALSE	none
NOP16	1.14671	1.46794e-46	1.12545	3.3084e-40	0.0161063	0.835877	0.999892	0.0267946	0.75765	0.999756	TRUE	FALSE	FALSE	is_shared	FALSE	none
NPY	1.26169	1.81764e-36	1.2099	7.82574e-36	0.0686214	0.456336	0.999892	0.11125	0.289489	0.999756	TRUE	FALSE	FALSE	is_shared	FALSE	none
NT5E	-1.99526	2.38404e-05	-2.26612	4.80128e-07	NA	NA	NA	0.370754	0.151284	0.999756	TRUE	FALSE	FALSE	is_shared	FALSE	none
OGDHL	-1.44973	7.86134e-05	-1.75129	1.46371e-05	-0.35885	0.516873	0.999892	-0.0663766	0.788472	0.999756	TRUE	FALSE	FALSE	is_shared	FALSE	none
PARD6B	1.44399	1.33136e-09	1.71087	4.32302e-13	0.264083	0.184006	0.999892	-0.00246498	0.992954	0.999756	TRUE	FALSE	FALSE	is_shared	FALSE	none
PBXIP1	-1.24727	8.88273e-07	-1.3419	6.83252e-07	-0.230947	0.501311	0.999892	-0.142058	0.432079	0.999756	TRUE	FALSE	FALSE	is_shared	FALSE	none
PCDH10	1.84362	2.20546e-08	2.19315	1.20836e-10	0.176957	0.492577	0.999892	-0.171022	0.694545	0.999756	TRUE	FALSE	FALSE	is_shared	FALSE	none
PCMTD2	-1.52247	6.49298e-06	-1.39482	4.99211e-05	0.000473257	0.999228	0.999892	-0.124997	0.574184	0.999756	TRUE	FALSE	FALSE	is_shared	FALSE	none
PCSK7	1.32742	7.06125e-08	1.30329	9.48185e-08	0.163004	0.436156	0.999892	0.178287	0.5309	0.999756	TRUE	FALSE	FALSE	is_shared	FALSE	none
PDCD4	-1.15337	8.85857e-20	-1.36462	3.5502e-22	-0.269168	0.114405	0.999892	-0.0653984	0.496793	0.999756	TRUE	FALSE	FALSE	is_shared	FALSE	none
PDK2	-1.00034	2.71394e-14	-1.23624	2.9353e-16	-0.23345	0.203074	0.999892	-0.00232964	0.981202	0.999756	TRUE	FALSE	FALSE	is_shared	FALSE	none
PER2	1.75566	9.07204e-10	1.46044	5.71686e-07	-0.0494316	0.835641	0.999892	0.219238	0.533655	0.999756	TRUE	FALSE	FALSE	is_shared	FALSE	none
PHLDA1	1.33835	3.87242e-29	1.4922	3.22264e-33	0.162576	0.125072	0.999892	0.000164978	0.999058	0.999756	TRUE	FALSE	FALSE	is_shared	FALSE	none
PHLDA2	2.45071	6.04544e-33	2.5214	9.62884e-37	0.160876	0.280709	0.999892	0.0848502	0.757095	0.999756	TRUE	FALSE	FALSE	is_shared	FALSE	none
PHOX2B	-1.672	5.84973e-50	-1.63855	6.58071e-42	-0.0763114	0.631035	0.999892	-0.116894	0.138633	0.999756	TRUE	FALSE	FALSE	is_shared	FALSE	none
PLK3	1.63883	2.24598e-06	1.7951	3.20291e-07	0.13683	0.622654	0.999892	-0.0220737	0.9601	0.999756	TRUE	FALSE	FALSE	is_shared	FALSE	none
PPM1D	1.17904	7.41292e-13	1.32047	8.39282e-15	0.110779	0.457366	0.999892	-0.0395159	0.829991	0.999756	TRUE	FALSE	FALSE	is_shared	FALSE	none
PPOX	-1.13518	2.05111e-09	-1.15875	4.74739e-10	0.123359	0.611716	0.999892	0.137275	0.294929	0.999756	TRUE	FALSE	FALSE	is_shared	FALSE	none
PPP1R2	1.04926	1.48498e-15	1.04939	4.74005e-15	0.0440366	0.719531	0.999892	0.0338763	0.808141	0.999756	TRUE	FALSE	FALSE	is_shared	FALSE	none
PPP2R5A	1.10624	3.38117e-07	1.15596	3.62006e-08	0.104474	0.586668	0.999892	0.0511474	0.825236	0.999756	TRUE	FALSE	FALSE	is_shared	FALSE	none
PRKAG2	1.08808	1.73169e-05	1.57316	8.70711e-08	-0.0508148	0.831436	0.999892	-0.546657	0.0785605	0.999756	TRUE	FALSE	FALSE	is_shared	FALSE	none
PRSS23	2.21748	1.74371e-13	2.12071	1.76633e-14	0.30437	0.162579	0.999892	0.400685	0.288297	0.999756	TRUE	FALSE	FALSE	is_shared	FALSE	none
PRSS3	1.29063	2.55434e-64	1.19868	1.32329e-49	0.0733872	0.319752	0.999892	0.154469	0.0643006	0.999756	TRUE	FALSE	FALSE	is_shared	FALSE	none
PRSS8	-1.69249	6.59945e-05	-1.8302	2.74876e-05	-0.238086	0.713389	0.999892	-0.0994257	0.712681	0.999756	TRUE	FALSE	FALSE	is_shared	FALSE	none
PTPRE	1.35304	2.43773e-09	1.57698	3.00979e-12	0.202866	0.296965	0.999892	-0.023099	0.929073	0.999756	TRUE	FALSE	FALSE	is_shared	FALSE	none
RAB35	1.08093	1.32814e-10	1.12334	5.24718e-11	0.091698	0.548655	0.999892	0.0399716	0.82684	0.999756	TRUE	FALSE	FALSE	is_shared	FALSE	none
RAB40B	-1.5	6.09058e-07	-1.12447	3.57512e-05	0.457358	0.253722	0.999892	0.0699812	0.710869	0.999756	TRUE	FALSE	FALSE	is_shared	FALSE	none
RBMS3	-1.45966	3.50734e-15	-1.16265	1.2947e-10	0.290582	0.219971	0.999892	-0.0104374	0.934706	0.999756	TRUE	FALSE	FALSE	is_shared	FALSE	none
RBPMS2	1.23391	5.39874e-05	1.16138	5.20181e-05	0.252703	0.337945	0.999892	0.328072	0.329586	0.999756	TRUE	FALSE	FALSE	is_shared	FALSE	none
RCOR1	1.39536	5.99444e-15	1.49727	3.97116e-17	0.22976	0.135092	0.999892	0.120814	0.554397	0.999756	TRUE	FALSE	FALSE	is_shared	FALSE	none
RGMB	1.09653	4.01782e-05	1.05714	6.54271e-05	0.151022	0.527358	0.999892	0.182343	0.538871	0.999756	TRUE	FALSE	FALSE	is_shared	FALSE	none
RGS17	1.13278	2.9612e-05	1.57174	2.5777e-07	-0.0108128	0.965765	0.999892	-0.455272	0.169025	0.999756	TRUE	FALSE	FALSE	is_shared	FALSE	none
RGS4	-1.80013	5.45488e-11	-1.99132	1.81263e-101	0.00305506	0.989069	0.999892	0.117274	0.542964	0.999756	TRUE	FALSE	FALSE	is_shared	FALSE	none
RN7SK	1.68398	1.36062e-45	1.6964	3.29871e-40	-0.0801289	0.447528	0.999892	-0.103675	0.481586	0.999756	TRUE	FALSE	FALSE	is_shared	FALSE	none
RN7SL1	1.83593	7.30895e-13	1.88064	1.4724e-12	-0.00209675	0.991639	0.999892	-0.0597616	0.861366	0.999756	TRUE	FALSE	FALSE	is_shared	FALSE	none
RNY1	2.18733	3.50679e-78	2.17968	6.53475e-65	-0.143445	0.156495	0.999892	-0.147213	0.336858	0.999756	TRUE	FALSE	FALSE	is_shared	FALSE	none
RORA	1.17229	2.62633e-05	1.49403	3.81171e-08	0.331748	0.167541	0.999892	0.0232194	0.941382	0.999756	TRUE	FALSE	FALSE	is_shared	FALSE	none
RORB	1.37441	5.00783e-08	1.52898	1.86181e-09	0.0522928	0.814527	0.999892	-0.105453	0.713159	0.999756	TRUE	FALSE	FALSE	is_shared	FALSE	none
RP11-152N13.16	1.94231	4.28424e-07	2.10117	1.5224e-07	0.0954985	0.745658	0.999892	-0.0727663	0.88981	0.999756	TRUE	FALSE	FALSE	is_shared	FALSE	none
RP11-161D15.3	-1.42602	5.94487e-05	-1.56382	8.41379e-05	-0.309835	0.560489	0.999892	-0.149475	0.547678	0.999756	TRUE	FALSE	FALSE	is_shared	FALSE	none
RP11-297N6.4	1.51111	6.26246e-05	1.81019	5.96547e-06	0.0153746	0.962255	0.999892	-0.282257	0.556368	0.999756	TRUE	FALSE	FALSE	is_shared	FALSE	none
RP11-422P24.12	1.82453	5.34267e-07	1.51934	1.70542e-05	0.0299644	0.917822	0.999892	0.312239	0.486133	0.999756	TRUE	FALSE	FALSE	is_shared	FALSE	none
RP11-467L13.7	1.69107	1.59244e-05	1.57453	5.80806e-05	-0.0212365	0.947248	0.999892	0.0768976	0.877193	0.999756	TRUE	FALSE	FALSE	is_shared	FALSE	none
RP11-55K22.2	-2.37828	2.97738e-07	-2.1939	1.50027e-07	NA	NA	NA	0.167167	0.488114	0.999756	TRUE	FALSE	FALSE	is_shared	FALSE	none
RRP8	1.03991	3.53457e-12	1.08992	1.17042e-12	0.0263898	0.84767	0.999892	-0.0332892	0.83733	0.999756	TRUE	FALSE	FALSE	is_shared	FALSE	none
RRS1	1.28266	6.72413e-18	1.04624	1.66447e-11	-0.0518683	0.704552	0.999892	0.168835	0.307076	0.999756	TRUE	FALSE	FALSE	is_shared	FALSE	none
S100A16	1.31704	5.63884e-19	1.3372	4.26993e-19	0.108495	0.405107	0.999892	0.0785264	0.639436	0.999756	TRUE	FALSE	FALSE	is_shared	FALSE	none
SAFB2	1.00487	5.09813e-17	1.02003	2.2678e-19	0.0326214	0.770866	0.999892	0.0109972	0.926516	0.999756	TRUE	FALSE	FALSE	is_shared	FALSE	none
SCG2	1.10309	1.81764e-36	1.16106	3.1205e-33	-0.038222	0.652543	0.999892	-0.107455	0.276324	0.999756	TRUE	FALSE	FALSE	is_shared	FALSE	none
SCML1	1.5901	4.76305e-07	1.43929	3.96698e-06	0.0716778	0.785093	0.999892	0.207782	0.580445	0.999756	TRUE	FALSE	FALSE	is_shared	FALSE	none
SDE2	1.09364	3.71992e-18	1.52942	7.76026e-31	0.157401	0.168357	0.999892	-0.284792	0.0483652	0.999756	TRUE	FALSE	FALSE	is_shared	FALSE	none
SDF2L1	1.53171	9.90087e-45	1.38087	4.67387e-35	-0.0864328	0.375843	0.999892	0.0530911	0.672845	0.999756	TRUE	FALSE	FALSE	is_shared	FALSE	none
SELENBP1	-1.55928	2.6272e-13	-1.58318	2.98622e-14	0.155294	0.588927	0.999892	0.167076	0.2234	0.999756	TRUE	FALSE	FALSE	is_shared	FALSE	none
SELENOT	1.13277	2.92748e-17	1.10791	7.5845e-13	-0.109244	0.410313	0.999892	-0.101283	0.506406	0.999756	TRUE	FALSE	FALSE	is_shared	FALSE	none
SERPINF1	-1.18268	3.50933e-68	-1.30217	1.2528e-61	-0.0145601	0.869712	0.999892	0.0973145	0.0916659	0.999756	TRUE	FALSE	FALSE	is_shared	FALSE	none
SERPING1	-1.21352	4.75414e-06	-1.60677	8.09213e-09	-0.251751	0.477832	0.999892	0.121961	0.524052	0.999756	TRUE	FALSE	FALSE	is_shared	FALSE	none
SESN2	2.53385	1.26414e-24	2.22549	4.37398e-20	0.0283454	0.877044	0.999892	0.326103	0.321138	0.999756	TRUE	FALSE	FALSE	is_shared	FALSE	none
SH2B3	1.86063	1.81272e-08	1.82489	1.1715e-07	0.12191	0.657157	0.999892	0.136293	0.743627	0.999756	TRUE	FALSE	FALSE	is_shared	FALSE	none
SLC18A3	-1.00556	1.45762e-11	-1.0376	4.03527e-10	-0.0188198	0.920678	0.999892	0.00917961	0.939301	0.999756	TRUE	FALSE	FALSE	is_shared	FALSE	none
SLC29A4	-1.12895	1.36396e-22	-1.36055	3.17189e-26	-0.232125	0.136722	0.999892	-0.00880713	0.920144	0.999756	TRUE	FALSE	FALSE	is_shared	FALSE	none
SLC30A1	2.02388	2.37033e-12	2.00164	1.77466e-12	0.181794	0.415474	0.999892	0.196833	0.589404	0.999756	TRUE	FALSE	FALSE	is_shared	FALSE	none
SLC30A7	1.05066	6.5444e-06	1.18784	8.49821e-06	-0.145986	0.518439	0.999892	-0.307375	0.261931	0.999756	TRUE	FALSE	FALSE	is_shared	FALSE	none
SLC3A2	1.19304	6.43651e-61	1.28451	1.96637e-61	0.00974838	0.889737	0.999892	-0.0918811	0.25094	0.999756	TRUE	FALSE	FALSE	is_shared	FALSE	none
SLIT3	-1.17435	5.5352e-14	-1.38006	1.50091e-18	0.00856429	0.966289	0.999892	0.200151	0.0696744	0.999756	TRUE	FALSE	FALSE	is_shared	FALSE	none
SNCG	-1.06819	3.57987e-07	-1.203	6.28274e-09	0.119184	0.639573	0.999892	0.238158	0.131325	0.999756	TRUE	FALSE	FALSE	is_shared	FALSE	none
SNHG14	1.29371	2.81638e-34	1.45111	5.992e-43	0.166345	0.0750736	0.999892	0.000710546	0.995268	0.999756	TRUE	FALSE	FALSE	is_shared	FALSE	none
SORBS2	-1.87905	1.67325e-07	-1.82665	7.69765e-06	-0.257422	0.633924	0.999892	-0.279134	0.25721	0.999756	TRUE	FALSE	FALSE	is_shared	FALSE	none
SPATA2	1.66048	1.69778e-10	1.32724	3.93969e-07	-0.107525	0.623569	0.999892	0.201334	0.513099	0.999756	TRUE	FALSE	FALSE	is_shared	FALSE	none
SPRY2	1.43153	1.26969e-10	1.50118	2.65788e-10	0.000437758	0.998205	0.999892	-0.082513	0.758399	0.999756	TRUE	FALSE	FALSE	is_shared	FALSE	none
STAMBPL1	1.51331	1.61313e-13	1.43942	1.25736e-10	0.0158631	0.930583	0.999892	0.0692217	0.781264	0.999756	TRUE	FALSE	FALSE	is_shared	FALSE	none
STIM2	1.03361	2.0599e-06	1.25146	9.38468e-08	-0.02349	0.907162	0.999892	-0.25225	0.311581	0.999756	TRUE	FALSE	FALSE	is_shared	FALSE	none
STK17A	1.56537	6.40436e-17	1.72626	7.46779e-20	0.0526436	0.732372	0.999892	-0.114632	0.616285	0.999756	TRUE	FALSE	FALSE	is_shared	FALSE	none
SULF2	-1.42392	1.70889e-19	-1.29959	1.38641e-13	0.0406336	0.8544	0.999892	-0.0839192	0.473209	0.999756	TRUE	FALSE	FALSE	is_shared	FALSE	none
TAF13	1.05935	1.67606e-07	1.18838	1.33644e-07	0.069944	0.720487	0.999892	-0.0770476	0.736219	0.999756	TRUE	FALSE	FALSE	is_shared	FALSE	none
TENT4B	1.42205	3.96372e-15	1.69319	1.33818e-18	0.184548	0.243949	0.999892	-0.0945531	0.665644	0.999756	TRUE	FALSE	FALSE	is_shared	FALSE	none
TENT5A	2.16494	1.14942e-69	2.59258	6.7453e-90	0.327474	0.000917665	0.999892	-0.109442	0.511263	0.999756	TRUE	FALSE	FALSE	is_shared	FALSE	none
TFAP2B	-1.26625	2.53789e-59	-1.12527	1.05233e-44	0.0905481	0.360893	0.999892	-0.059313	0.322384	0.999756	TRUE	FALSE	FALSE	is_shared	FALSE	none
TIPARP	1.11005	7.43834e-05	1.2072	7.00611e-06	0.242776	0.320013	0.999892	0.15366	0.620454	0.999756	TRUE	FALSE	FALSE	is_shared	FALSE	none
TKFC	-1.18806	7.87865e-09	-1.22064	5.83217e-08	-0.0266237	0.921685	0.999892	0.00604674	0.969436	0.999756	TRUE	FALSE	FALSE	is_shared	FALSE	none
TMEM143	-1.50773	4.38998e-05	-1.579	5.73748e-06	0.172929	0.734978	0.999892	0.20686	0.365689	0.999756	TRUE	FALSE	FALSE	is_shared	FALSE	none
TMEM229A	1.57023	8.12696e-11	1.5007	1.17481e-08	-0.0240364	0.908618	0.999892	0.0230091	0.939398	0.999756	TRUE	FALSE	FALSE	is_shared	FALSE	none
TMEM41B	1.13818	3.91442e-07	1.16913	1.20737e-07	0.0737256	0.713413	0.999892	0.0371963	0.878128	0.999756	TRUE	FALSE	FALSE	is_shared	FALSE	none
TMEM70	1.10037	3.26439e-24	1.01859	1.98469e-17	0.00438998	0.965933	0.999892	0.0718902	0.560033	0.999756	TRUE	FALSE	FALSE	is_shared	FALSE	none
TOB2	1.39518	2.1322e-30	1.51791	1.19724e-33	0.10799	0.343038	0.999892	-0.0234776	0.863328	0.999756	TRUE	FALSE	FALSE	is_shared	FALSE	none
TP53RK	1.30028	1.21454e-21	1.06297	5.67796e-14	-0.0407423	0.74273	0.999892	0.182141	0.230688	0.999756	TRUE	FALSE	FALSE	is_shared	FALSE	none
TPBG	1.12136	2.22608e-10	1.14814	6.19538e-10	0.0279427	0.864924	0.999892	-0.0107527	0.956024	0.999756	TRUE	FALSE	FALSE	is_shared	FALSE	none
TRIM11	1.13916	2.45722e-20	1.08579	1.92712e-18	0.0376495	0.743913	0.999892	0.0813494	0.532165	0.999756	TRUE	FALSE	FALSE	is_shared	FALSE	none
TSC22D2	1.26451	1.38203e-06	1.20553	1.54393e-05	-0.165552	0.48901	0.999892	-0.130969	0.667799	0.999756	TRUE	FALSE	FALSE	is_shared	FALSE	none
TSPAN7	-1.05417	1.93963e-15	-1.06378	7.38918e-14	-0.0954667	0.577186	0.999892	-0.0923192	0.356588	0.999756	TRUE	FALSE	FALSE	is_shared	FALSE	none
TUBB4B	1.07228	4.60205e-79	1.08546	4.21865e-75	0.00156406	0.978084	0.999892	-0.0214301	0.71508	0.999756	TRUE	FALSE	FALSE	is_shared	FALSE	none
TXNIP	-1.35272	1.41949e-31	-1.25647	3.11373e-27	-0.0227235	0.874273	0.999892	-0.127257	0.153921	0.999756	TRUE	FALSE	FALSE	is_shared	FALSE	none
TYRP1	-1.27604	2.05795e-08	-1.45252	1.20836e-10	0.0139282	0.963343	0.999892	0.170692	0.26376	0.999756	TRUE	FALSE	FALSE	is_shared	FALSE	none
UBTD1	1.40092	1.75916e-10	1.10077	1.9897e-06	-0.25136	0.210965	0.999892	0.0215335	0.931179	0.999756	TRUE	FALSE	FALSE	is_shared	FALSE	none
UGCG	1.13527	3.14026e-09	1.24106	6.87258e-10	-0.061155	0.730105	0.999892	-0.177266	0.406044	0.999756	TRUE	FALSE	FALSE	is_shared	FALSE	none
UPP1	1.57302	6.03669e-14	1.48018	4.11348e-12	-0.0211607	0.904272	0.999892	0.0586914	0.815578	0.999756	TRUE	FALSE	FALSE	is_shared	FALSE	none
VPS39	-1.02669	3.44623e-09	-1.05932	9.0202e-11	0.0687961	0.748403	0.999892	0.0864236	0.473781	0.999756	TRUE	FALSE	FALSE	is_shared	FALSE	none
XBP1	1.17224	5.72986e-64	1.16893	1.34607e-52	0.00157563	0.981495	0.999892	-0.005994	0.938285	0.999756	TRUE	FALSE	FALSE	is_shared	FALSE	none
YPEL3	-1.62033	2.32838e-19	-1.5542	3.20126e-16	-0.0344655	0.890278	0.999892	-0.104105	0.396144	0.999756	TRUE	FALSE	FALSE	is_shared	FALSE	none
YRDC	1.29749	2.16926e-37	1.23811	4.70029e-26	-0.0532428	0.598764	0.999892	-0.0079844	0.945679	0.999756	TRUE	FALSE	FALSE	is_shared	FALSE	none
ZBED3	-1.0329	2.00847e-06	-1.02134	1.11754e-05	-0.0632388	0.820854	0.999892	-0.0741227	0.657202	0.999756	TRUE	FALSE	FALSE	is_shared	FALSE	none
ZDHHC4	-1.127	1.14256e-14	-1.15067	1.17027e-14	0.0354001	0.853817	0.999892	0.0523194	0.61471	0.999756	TRUE	FALSE	FALSE	is_shared	FALSE	none
ZFAND2A	1.36693	1.32748e-06	1.21326	1.46016e-05	0.00344577	0.988802	0.999892	0.141405	0.660382	0.999756	TRUE	FALSE	FALSE	is_shared	FALSE	none
ZFP36L2	1.35029	2.79626e-39	1.57152	2.24029e-47	0.176419	0.0515424	0.999892	-0.0534833	0.665676	0.999756	TRUE	FALSE	FALSE	is_shared	FALSE	none
ZNF100	1.41919	4.7957e-06	1.70214	8.55357e-07	-0.0832225	0.758114	0.999892	-0.383242	0.337337	0.999756	TRUE	FALSE	FALSE	is_shared	FALSE	none
ZNF222	1.67939	2.02098e-06	1.46346	6.17595e-05	-0.0753882	0.80228	0.999892	0.103233	0.813848	0.999756	TRUE	FALSE	FALSE	is_shared	FALSE	none
ZNF296	1.1275	2.05689e-05	1.02832	7.51649e-05	0.0883806	0.69932	0.999892	0.176288	0.55881	0.999756	TRUE	FALSE	FALSE	is_shared	FALSE	none
ZNF394	1.56824	4.12711e-20	1.6259	1.50466e-19	0.163385	0.283163	0.999892	0.0939494	0.640691	0.999756	TRUE	FALSE	FALSE	is_shared	FALSE	none
ZNF408	1.35978	5.35546e-25	1.24291	1.92001e-19	0.029489	0.802486	0.999892	0.133611	0.37868	0.999756	TRUE	FALSE	FALSE	is_shared	FALSE	none
ZNF430	1.92001	5.98632e-15	1.48825	1.32386e-08	-0.309104	0.134128	0.999892	0.0922747	0.765355	0.999756	TRUE	FALSE	FALSE	is_shared	FALSE	none
ZNF440	2.17167	1.73806e-08	1.79779	6.55564e-06	-0.174069	0.571709	0.999892	0.155887	0.756987	0.999756	TRUE	FALSE	FALSE	is_shared	FALSE	none
ZNF530	1.64762	6.71641e-05	1.49761	9.33712e-05	0.20476	0.540537	0.999892	0.359898	0.464848	0.999756	TRUE	FALSE	FALSE	is_shared	FALSE	none
ZNF551	2.07056	1.36956e-07	1.81171	7.7242e-06	-0.160002	0.613074	0.999892	0.0614819	0.903687	0.999756	TRUE	FALSE	FALSE	is_shared	FALSE	none
ZNF557	1.07812	4.69255e-06	1.25318	2.51118e-07	0.150042	0.472333	0.999892	-0.0310722	0.909033	0.999756	TRUE	FALSE	FALSE	is_shared	FALSE	none
ZNF57	1.76797	1.05173e-13	1.87047	5.83619e-14	-0.00622753	0.97451	0.999892	-0.120468	0.692694	0.999756	TRUE	FALSE	FALSE	is_shared	FALSE	none
ZNF574	1.49806	7.62301e-12	1.397	2.38204e-11	0.127463	0.482974	0.999892	0.222562	0.370417	0.999756	TRUE	FALSE	FALSE	is_shared	FALSE	none
ZNF669	1.11054	2.64773e-08	1.51733	7.92275e-13	0.227303	0.206611	0.999892	-0.183237	0.429098	0.999756	TRUE	FALSE	FALSE	is_shared	FALSE	none
ZNF670	1.6187	4.32201e-18	1.15257	2.49182e-09	-0.149216	0.360256	0.999892	0.294752	0.176376	0.999756	TRUE	FALSE	FALSE	is_shared	FALSE	none
ZNF675	1.71677	4.53717e-11	1.98901	1.1035e-11	0.0415756	0.849448	0.999892	-0.246708	0.481001	0.999756	TRUE	FALSE	FALSE	is_shared	FALSE	none
ZNF708	1.57993	2.97716e-06	1.35591	4.50993e-05	0.0904217	0.760542	0.999892	0.292812	0.449528	0.999756	TRUE	FALSE	FALSE	is_shared	FALSE	none
ZNF789	1.48674	2.25025e-05	1.61165	1.9278e-05	-0.0222409	0.941848	0.999892	-0.166943	0.706208	0.999756	TRUE	FALSE	FALSE	is_shared	FALSE	none
ZNF92	1.44615	7.27387e-09	1.87017	3.25876e-13	0.270978	0.195853	0.999892	-0.151152	0.620659	0.999756	TRUE	FALSE	FALSE	is_shared	FALSE	none
ZNFX1	1.12616	2.07149e-06	1.22962	7.95818e-07	0.151353	0.499762	0.999892	0.0355782	0.891854	0.999756	TRUE	FALSE	FALSE	is_shared	FALSE	none
ZYX	1.43448	2.31716e-74	1.52914	2.14985e-64	0.122651	0.127548	0.999892	0.0166365	0.853754	0.999756	TRUE	FALSE	FALSE	is_shared	FALSE	none
A1BG-AS1	0.116103	0.667308	NA	NA	-0.308934	0.570109	0.999892	-0.379533	0.462269	0.999756	FALSE	FALSE	FALSE	na	FALSE	none
AAAS	-0.255327	0.0188098	-0.269812	0.0198263	-0.00909404	0.936492	0.999892	-0.00236528	0.978465	0.999756	FALSE	FALSE	FALSE	na	FALSE	none
AACS	0.0530678	0.859225	0.34896	0.198863	0.252966	0.439805	0.999892	-0.182278	0.566515	0.999756	FALSE	FALSE	FALSE	na	FALSE	none
AADAT	-0.0290348	0.920721	-0.0600439	0.817465	0.165807	0.540613	0.999892	0.197098	0.366307	0.999756	FALSE	FALSE	FALSE	na	FALSE	none
AAGAB	0.10771	0.649887	0.0860605	0.740209	-0.164989	0.481579	0.999892	-0.153122	0.497551	0.999756	FALSE	FALSE	FALSE	na	FALSE	none
AAK1	0.739168	8.28511e-08	0.795124	3.64137e-09	0.112493	0.388994	0.999892	0.0500406	0.711657	0.999756	FALSE	FALSE	FALSE	na	FALSE	none
AAMDC	-0.197346	0.200329	-0.3516	0.0121049	0.00108034	0.994238	0.999892	0.151243	0.189082	0.999756	FALSE	FALSE	FALSE	na	FALSE	none
AAMP	-0.329744	0.015294	-0.392374	0.00440363	0.0558542	0.701202	0.999892	0.111166	0.308738	0.999756	FALSE	FALSE	FALSE	na	FALSE	none
AAR2	-0.0886804	0.593416	-0.322185	0.0247299	-0.150313	0.311986	0.999892	0.0913697	0.421338	0.999756	FALSE	FALSE	FALSE	na	FALSE	none
AARS1	0.389909	0.0148088	0.116153	0.551553	-0.180226	0.267821	0.999892	0.104968	0.491796	0.999756	FALSE	FALSE	FALSE	na	FALSE	none
AARS2	-0.114553	0.675332	-0.0950214	0.734829	-0.0564121	0.872819	0.999892	-0.0982695	0.725758	0.999756	FALSE	FALSE	FALSE	na	FALSE	none
AARSD1	-0.153719	0.537252	NA	NA	NA	NA	NA	-0.00367458	0.99422	0.999756	FALSE	FALSE	FALSE	na	FALSE	none
AASDH	-1.13356	0.000289624	-0.29974	0.240565	0.743702	0.0442017	0.999892	-0.11528	0.617868	0.999756	FALSE	FALSE	FALSE	na	FALSE	none
AASDHPPT	0.133712	0.36727	0.0992749	0.525308	0.00585389	0.964359	0.999892	0.0341628	0.765662	0.999756	FALSE	FALSE	FALSE	na	FALSE	none
AATF	0.637484	2.98381e-14	0.756524	5.53081e-17	0.0806309	0.37037	0.999892	-0.0489112	0.539826	0.999756	FALSE	FALSE	FALSE	na	FALSE	none
AATK	-0.286243	0.292254	-0.314373	0.267027	NA	NA	NA	0.136665	0.737129	0.999756	FALSE	FALSE	FALSE	na	FALSE	none
AB019441.29	0.170011	0.306526	-0.0722092	0.716854	-0.257442	0.114172	0.999892	0.01084	0.937151	0.999756	FALSE	FALSE	FALSE	na	FALSE	none
ABCA2	-0.612392	0.0799459	-0.695488	0.0450483	NA	NA	NA	0.506379	0.134627	0.999756	FALSE	FALSE	FALSE	na	FALSE	none
ABCA3	-0.648655	0.000380772	-0.777871	5.91171e-05	-0.083511	0.710017	0.999892	0.0397178	0.785388	0.999756	FALSE	FALSE	FALSE	na	FALSE	none
ABCB10	0.241709	0.374327	0.0097713	0.97632	-0.146388	0.722763	0.999892	0.285981	0.422743	0.999756	FALSE	FALSE	FALSE	na	FALSE	none
ABCB7	-0.642212	0.000571131	-0.377732	0.0630842	-0.0115596	0.959499	0.999892	-0.278552	0.070184	0.999756	FALSE	FALSE	FALSE	na	FALSE	none
ABCB8	0.129686	0.628938	-0.109562	0.689238	-0.156011	0.637051	0.999892	0.22236	0.416711	0.999756	FALSE	FALSE	FALSE	na	FALSE	none
ABCB9	-0.0355479	0.908118	-0.238066	0.391042	-0.559656	0.273686	0.999892	-0.144524	0.676631	0.999756	FALSE	FALSE	FALSE	na	FALSE	none
ABCC1	-0.407074	0.135827	0.214564	0.412398	0.70033	0.0423076	0.999892	-0.231783	0.390998	0.999756	FALSE	FALSE	FALSE	na	FALSE	none
ABCC10	-0.0571838	0.842297	-0.114861	0.682523	0.154119	0.75421	0.999892	0.253787	0.493838	0.999756	FALSE	FALSE	FALSE	na	FALSE	none
ABCC3	-0.198774	0.431654	-0.963883	0.000841316	-0.473226	0.177767	0.999892	0.313864	0.159389	0.999756	FALSE	FALSE	FALSE	na	FALSE	none
ABCC4	-0.110568	0.685026	-0.133056	0.626133	-0.0569104	0.874792	0.999892	-0.0270329	0.918866	0.999756	FALSE	FALSE	FALSE	na	FALSE	none
ABCC5	-0.144332	0.577791	-0.0223618	0.938782	0.0574399	0.858746	0.999892	-0.138654	0.572271	0.999756	FALSE	FALSE	FALSE	na	FALSE	none
ABCC8	-0.424091	0.159267	-1.43237	0.0081727	NA	NA	NA	0.240903	0.538308	0.999756	FALSE	FALSE	FALSE	na	FALSE	none
ABCC9	-0.994538	0.00175161	-1.07574	0.000808711	0.0494362	0.906536	0.999892	0.113349	0.634023	0.999756	FALSE	FALSE	FALSE	na	FALSE	none
ABCD1	-0.269968	0.32405	-0.147714	0.579357	NA	NA	NA	-0.33849	0.414104	0.999756	FALSE	FALSE	FALSE	na	FALSE	none
ABCD3	0.182446	0.410623	0.0965069	0.687126	0.0223643	0.922583	0.999892	0.121966	0.536874	0.999756	FALSE	FALSE	FALSE	na	FALSE	none
ABCD4	-0.842259	0.00055718	-1.0203	2.06783e-05	0.039831	0.895909	0.999892	0.192163	0.286155	0.999756	FALSE	FALSE	FALSE	na	FALSE	none
ABCE1	0.213285	0.0861606	0.167478	0.217297	-0.0347138	0.768713	0.999892	0.00346643	0.973775	0.999756	FALSE	FALSE	FALSE	na	FALSE	none
ABCF1	-0.0831392	0.525298	0.160864	0.193891	0.201635	0.0726177	0.999892	-0.0690876	0.452348	0.999756	FALSE	FALSE	FALSE	na	FALSE	none
ABCF2	0.180837	0.253317	0.114136	0.515615	-0.0692515	0.644609	0.999892	-0.00549569	0.966498	0.999756	FALSE	FALSE	FALSE	na	FALSE	none
ABCF3	-0.0516608	0.821165	0.0680229	0.744442	0.161453	0.400732	0.999892	0.00686746	0.965052	0.999756	FALSE	FALSE	FALSE	na	FALSE	none
ABCG1	-0.163021	0.52967	NA	NA	NA	NA	NA	-1.2998	0.0184251	0.999756	FALSE	FALSE	FALSE	na	FALSE	none
ABHD10	0.396687	0.0268792	0.0151037	0.950347	-0.292158	0.120788	0.999892	0.130796	0.433595	0.999756	FALSE	FALSE	FALSE	na	FALSE	none
ABHD11	0.150087	0.566887	0.277513	0.279836	0.00207104	0.994419	0.999892	-0.174554	0.534509	0.999756	FALSE	FALSE	FALSE	na	FALSE	none
ABHD12	0.352716	0.000697166	0.253653	0.0359786	-0.105494	0.338173	0.999892	-0.0159033	0.866255	0.999756	FALSE	FALSE	FALSE	na	FALSE	none
ABHD13	0.369351	0.0724238	0.685138	0.00246483	-0.00921426	0.964446	0.999892	-0.351479	0.11298	0.999756	FALSE	FALSE	FALSE	na	FALSE	none
ABHD14A	-0.302115	0.158046	-0.157266	0.495558	-0.0300206	0.90432	0.999892	-0.210843	0.245	0.999756	FALSE	FALSE	FALSE	na	FALSE	none
ABHD14B	-0.823634	0.000197096	-0.97879	3.4913e-05	-0.20888	0.467117	0.999892	-0.0606965	0.71849	0.999756	FALSE	FALSE	FALSE	na	FALSE	none
ABHD17A	-0.0645709	0.715703	-0.136943	0.403625	-0.0730926	0.621778	0.999892	-0.00211237	0.986316	0.999756	FALSE	FALSE	FALSE	na	FALSE	none
ABHD17B	0.870465	0.000170633	0.926826	3.82784e-05	0.177206	0.403237	0.999892	0.121169	0.617819	0.999756	FALSE	FALSE	FALSE	na	FALSE	none
ABHD17C	1.177	4.37071e-08	0.971598	1.00674e-05	-0.106334	0.592861	0.999892	0.0791523	0.734619	0.999756	FALSE	FALSE	FALSE	na	FALSE	none
ABHD18	0.357911	0.201467	0.358639	0.205736	0.159167	0.666259	0.999892	0.171524	0.635521	0.999756	FALSE	FALSE	FALSE	na	FALSE	none
ABHD2	0.489158	0.0408881	0.128759	0.61005	-0.220083	0.38482	0.999892	0.19387	0.425712	0.999756	FALSE	FALSE	FALSE	na	FALSE	none
ABHD5	1.33285	6.09058e-07	0.92335	0.000565608	-0.157772	0.510469	0.999892	0.215855	0.471942	0.999756	FALSE	FALSE	FALSE	na	FALSE	none
ABHD6	0.158222	0.56042	-0.0999957	0.719118	-0.548549	0.268429	0.999892	0.0508401	0.902035	0.999756	FALSE	FALSE	FALSE	na	FALSE	none
ABHD8	-0.275769	0.165489	-0.352522	0.0836271	-0.0869154	0.699648	0.999892	-0.0103803	0.949467	0.999756	FALSE	FALSE	FALSE	na	FALSE	none
ABI1	-0.00176307	0.994927	-0.119657	0.575524	0.0229744	0.913556	0.999892	0.158342	0.338095	0.999756	FALSE	FALSE	FALSE	na	FALSE	none
ABI2	0.197443	0.149103	0.373841	0.00401474	0.0939516	0.463028	0.999892	-0.0993298	0.376495	0.999756	FALSE	FALSE	FALSE	na	FALSE	none
ABITRAM	0.314686	0.236072	0.523412	0.0541392	0.351554	0.260549	0.999892	0.143485	0.634275	0.999756	FALSE	FALSE	FALSE	na	FALSE	none
ABL1	-0.598406	0.00172796	-0.33446	0.0895888	0.161611	0.466811	0.999892	-0.116924	0.451665	0.999756	FALSE	FALSE	FALSE	na	FALSE	none
ABL2	0.254269	0.191234	0.400276	0.0433645	0.0156155	0.936018	0.999892	-0.154736	0.395662	0.999756	FALSE	FALSE	FALSE	na	FALSE	none
ABLIM1	-0.586676	4.79997e-05	-0.280256	0.0721906	0.201818	0.211524	0.999892	-0.119736	0.319336	0.999756	FALSE	FALSE	FALSE	na	FALSE	none
ABR	-0.0983905	0.631674	-0.0684263	0.755345	0.07826	0.680209	0.999892	0.0347761	0.828703	0.999756	FALSE	FALSE	FALSE	na	FALSE	none
ABRACL	0.69828	3.45007e-08	0.527703	5.2439e-05	0.0114594	0.925973	0.999892	0.171442	0.166311	0.999756	FALSE	FALSE	FALSE	na	FALSE	none
ABRAXAS1	-0.35011	0.171162	-0.344139	0.161705	0.331139	0.306732	0.999892	0.284768	0.202615	0.999756	FALSE	FALSE	FALSE	na	FALSE	none
ABRAXAS2	0.0496532	0.851833	0.0979995	0.686363	0.180671	0.456934	0.999892	0.109717	0.597162	0.999756	FALSE	FALSE	FALSE	na	FALSE	none
ABT1	0.24757	0.118192	0.161959	0.313709	0.106882	0.453698	0.999892	0.193894	0.158227	0.999756	FALSE	FALSE	FALSE	na	FALSE	none
ABTB1	-0.5668	0.0944929	-0.637317	0.075949	NA	NA	NA	0.0776146	0.836848	0.999756	FALSE	FALSE	FALSE	na	FALSE	none
AC002075.4	0.245692	0.0459121	0.216536	0.0873709	0.0979257	0.401284	0.999892	0.119499	0.24678	0.999756	FALSE	FALSE	FALSE	na	FALSE	none
AC002310.12	-0.360891	0.211805	-0.198372	0.474201	0.0946421	0.860195	0.999892	-0.176562	0.617081	0.999756	FALSE	FALSE	FALSE	na	FALSE	none
AC003986.6	-0.250837	0.349679	-0.656938	0.0753842	NA	NA	NA	0.0804608	0.838916	0.999756	FALSE	FALSE	FALSE	na	FALSE	none
AC004069.2	-0.46181	0.137757	-0.204809	0.4601	0.555389	0.349773	0.999892	0.0886616	0.805882	0.999756	FALSE	FALSE	FALSE	na	FALSE	none
AC004540.5	-0.209048	0.436865	-0.4488	0.152496	NA	NA	NA	-0.0168473	0.964979	0.999756	FALSE	FALSE	FALSE	na	FALSE	none
AC004967.7	0.10629	0.681597	NA	NA	NA	NA	NA	-0.0934643	0.861074	0.999756	FALSE	FALSE	FALSE	na	FALSE	none
AC005523.2	0.040851	0.882916	0.271397	0.242649	0.0705427	0.779672	0.999892	-0.238925	0.272357	0.999756	FALSE	FALSE	FALSE	na	FALSE	none
AC005944.2	-0.0810124	0.777729	-0.15542	0.576689	-0.191528	0.642166	0.999892	-0.0555267	0.862681	0.999756	FALSE	FALSE	FALSE	na	FALSE	none
AC006369.2	0.0494492	0.864754	-0.127225	0.626706	-0.0882565	0.768201	0.999892	0.168602	0.493174	0.999756	FALSE	FALSE	FALSE	na	FALSE	none
AC008753.3	0.297676	0.150194	-0.0205155	0.941383	-0.781723	0.384563	0.999892	0.821664	0.135023	0.999756	FALSE	FALSE	FALSE	na	FALSE	none
AC008982.2	0.086488	0.745257	0.0098853	0.974417	NA	NA	NA	-0.0306655	0.951448	0.999756	FALSE	FALSE	FALSE	na	FALSE	none
AC009133.12	-0.174806	0.320882	0.260407	0.125488	0.258273	0.125994	0.999892	-0.249075	0.076739	0.999756	FALSE	FALSE	FALSE	na	FALSE	none
AC009362.2	-0.0370342	0.90474	0.0931418	0.742281	0.234753	0.540826	0.999892	-0.0113182	0.970784	0.999756	FALSE	FALSE	FALSE	na	FALSE	none
AC010745.1	0.22206	0.410729	0.230943	0.404308	-0.0742448	0.846579	0.999892	-0.11469	0.750023	0.999756	FALSE	FALSE	FALSE	na	FALSE	none
AC010745.2	-0.143661	0.55619	-0.229188	0.357815	-0.260645	0.366188	0.999892	-0.14616	0.505019	0.999756	FALSE	FALSE	FALSE	na	FALSE	none
AC010761.8	0.0691466	0.797229	-0.0173449	0.949558	NA	NA	NA	0.0589433	0.908354	0.999756	FALSE	FALSE	FALSE	na	FALSE	none
AC016739.2	0.333497	0.0178927	0.21002	0.150793	-0.0794815	0.571808	0.999892	0.0433695	0.714293	0.999756	FALSE	FALSE	FALSE	na	FALSE	none
AC016747.3	-0.918668	0.00105593	-0.373795	0.145091	0.371491	0.281518	0.999892	-0.177405	0.423405	0.999756	FALSE	FALSE	FALSE	na	FALSE	none
AC018755.16	-1.24094	0.00109248	-1.31219	0.000702904	0.00490174	0.992795	0.999892	0.0584213	0.826399	0.999756	FALSE	FALSE	FALSE	na	FALSE	none
AC079250.1	0.0632146	0.828772	0.0957217	0.738595	0.145698	0.73956	0.999892	0.0784937	0.83668	0.999756	FALSE	FALSE	FALSE	na	FALSE	none
AC091633.2	-0.0366071	0.904951	0.0778466	0.787539	0.177052	0.698508	0.999892	-0.0868666	0.819337	0.999756	FALSE	FALSE	FALSE	na	FALSE	none
AC093142.2	-0.269212	0.290114	NA	NA	NA	NA	NA	-0.108204	0.828568	0.999756	FALSE	FALSE	FALSE	na	FALSE	none
AC093323.3	0.0411361	0.875885	-0.0142808	0.956957	-0.0192929	0.935426	0.999892	0.0457015	0.810046	0.999756	FALSE	FALSE	FALSE	na	FALSE	none
AC097724.3	-0.356569	0.200006	-0.16229	0.543435	NA	NA	NA	0.107442	0.807506	0.999756	FALSE	FALSE	FALSE	na	FALSE	none
AC107081.5	-0.263947	0.335942	-0.0488114	0.868721	0.663775	0.178766	0.999892	0.173725	0.628565	0.999756	FALSE	FALSE	FALSE	na	FALSE	none
AC113189.5	0.232916	0.391229	0.126666	0.651493	0.000515786	0.999055	0.999892	0.184139	0.638357	0.999756	FALSE	FALSE	FALSE	na	FALSE	none
AC114271.2	-0.250493	0.359476	-0.224299	0.418783	-0.0875575	0.86175	0.999892	-0.119646	0.728845	0.999756	FALSE	FALSE	FALSE	na	FALSE	none
AC124789.1	0.0303106	0.923706	0.239632	0.388693	0.359998	0.407	0.999892	-0.0475467	0.896025	0.999756	FALSE	FALSE	FALSE	na	FALSE	none
AC141586.5	-0.24981	0.359476	-0.300736	0.288932	-0.00516352	0.992417	0.999892	0.0608163	0.865535	0.999756	FALSE	FALSE	FALSE	na	FALSE	none
AC142119.1	0.267064	0.317047	NA	NA	NA	NA	NA	-0.108761	0.843747	0.999756	FALSE	FALSE	FALSE	na	FALSE	none
AC142472.6	-0.085637	0.746888	-0.0289572	0.919501	NA	NA	NA	0.0658212	0.887938	0.999756	FALSE	FALSE	FALSE	na	FALSE	none
AC142528.1	-0.0261493	0.932702	0.166622	0.549144	0.145919	0.733503	0.999892	-0.263608	0.477092	0.999756	FALSE	FALSE	FALSE	na	FALSE	none
AC144530.1	-0.154323	0.55657	-0.133981	0.615223	NA	NA	NA	-0.177289	0.679707	0.999756	FALSE	FALSE	FALSE	na	FALSE	none
AC156455.1	0.0296266	0.925237	-0.129013	0.643986	-0.00470072	0.991843	0.999892	0.329303	0.372484	0.999756	FALSE	FALSE	FALSE	na	FALSE	none
ACAA1	-0.112769	0.655071	0.028535	0.919501	0.107137	0.694061	0.999892	-0.103991	0.637175	0.999756	FALSE	FALSE	FALSE	na	FALSE	none
ACAA2	-0.44794	4.45537e-05	-0.492122	9.06578e-06	0.0381638	0.757342	0.999892	0.0725522	0.400499	0.999756	FALSE	FALSE	FALSE	na	FALSE	none
ACACA	-0.00462692	0.986635	0.23423	0.230557	0.28561	0.146108	0.999892	-0.00867643	0.958688	0.999756	FALSE	FALSE	FALSE	na	FALSE	none
ACAD10	-0.391162	0.181866	0.0114149	0.971828	0.141719	0.784365	0.999892	-0.61428	0.0939207	0.999756	FALSE	FALSE	FALSE	na	FALSE	none
ACAD8	-0.290383	0.278259	-0.345268	0.212036	0.0753304	0.846242	0.999892	0.134804	0.628795	0.999756	FALSE	FALSE	FALSE	na	FALSE	none
ACAD9	-0.448171	0.0210463	-0.280089	0.176606	0.0369158	0.873199	0.999892	-0.148528	0.353028	0.999756	FALSE	FALSE	FALSE	na	FALSE	none
ACADM	-0.272657	0.0786207	-0.300646	0.0572227	0.0488798	0.767097	0.999892	0.0698412	0.56726	0.999756	FALSE	FALSE	FALSE	na	FALSE	none
ACADS	-0.925951	8.65355e-05	-1.17652	1.67993e-06	-0.259681	0.414871	0.999892	-0.0263659	0.875671	0.999756	FALSE	FALSE	FALSE	na	FALSE	none
ACADSB	-0.216503	0.42006	-0.0913143	0.731945	-0.316333	0.588445	0.999892	-0.544681	0.212622	0.999756	FALSE	FALSE	FALSE	na	FALSE	none
ACADVL	0.0270051	0.906696	-0.255275	0.153052	-0.137074	0.452156	0.999892	0.179271	0.212916	0.999756	FALSE	FALSE	FALSE	na	FALSE	none
ACAP2	0.0116633	0.962409	0.51127	0.0060028	0.182535	0.325397	0.999892	-0.383791	0.0217473	0.999756	FALSE	FALSE	FALSE	na	FALSE	none
ACAP3	-0.51951	0.00746168	-0.289781	0.164454	0.0909665	0.695336	0.999892	-0.153927	0.33695	0.999756	FALSE	FALSE	FALSE	na	FALSE	none
ACAT1	-0.462909	1.27575e-06	-0.532097	4.92199e-08	-0.0488852	0.652552	0.999892	0.010994	0.885236	0.999756	FALSE	FALSE	FALSE	na	FALSE	none
ACAT2	0.623697	1.28455e-10	0.541105	2.26806e-07	-0.0621387	0.522655	0.999892	0.00863021	0.92847	0.999756	FALSE	FALSE	FALSE	na	FALSE	none
ACBD3	0.724464	1.78474e-14	0.655204	1.46003e-10	0.0504303	0.587374	0.999892	0.107749	0.269297	0.999756	FALSE	FALSE	FALSE	na	FALSE	none
ACBD4	-0.273887	0.297384	NA	NA	NA	NA	NA	-0.327175	0.477065	0.999756	FALSE	FALSE	FALSE	na	FALSE	none
ACBD5	-0.250275	0.192304	-0.280901	0.167988	0.0180629	0.935222	0.999892	0.0491456	0.751495	0.999756	FALSE	FALSE	FALSE	na	FALSE	none
ACBD6	-0.108886	0.273091	-0.125188	0.244201	0.0550986	0.545123	0.999892	0.0635294	0.404635	0.999756	FALSE	FALSE	FALSE	na	FALSE	none
ACD	0.136901	0.312015	0.0991236	0.519102	-0.0562348	0.660406	0.999892	-0.0257338	0.806627	0.999756	FALSE	FALSE	FALSE	na	FALSE	none
ACE	-0.0461189	0.874288	0.163806	0.531215	0.177256	0.56578	0.999892	-0.151353	0.550974	0.999756	FALSE	FALSE	FALSE	na	FALSE	none
ACER3	0.256879	0.319689	0.472933	0.0867611	0.140865	0.644945	0.999892	-0.125177	0.679039	0.999756	FALSE	FALSE	FALSE	na	FALSE	none
ACIN1	0.135125	0.316856	0.389512	0.00231356	0.159098	0.198971	0.999892	-0.118244	0.267117	0.999756	FALSE	FALSE	FALSE	na	FALSE	none
ACLY	0.0579126	0.691352	0.145774	0.262526	0.107211	0.355777	0.999892	0.0038237	0.968894	0.999756	FALSE	FALSE	FALSE	na	FALSE	none
ACO1	-0.305551	0.274347	-0.147829	0.596691	0.262009	0.574798	0.999892	-0.024573	0.941157	0.999756	FALSE	FALSE	FALSE	na	FALSE	none
ACO2	-0.528944	5.68295e-06	-0.464246	9.14463e-05	0.0440216	0.731049	0.999892	-0.0305335	0.750837	0.999756	FALSE	FALSE	FALSE	na	FALSE	none
ACOT13	-0.153469	0.242736	-0.0805442	0.574301	0.119045	0.325135	0.999892	0.0308147	0.755629	0.999756	FALSE	FALSE	FALSE	na	FALSE	none
ACOT2	-0.1142	0.571483	-0.530119	0.00334579	-0.101508	0.611088	0.999892	0.337652	0.0216008	0.999756	FALSE	FALSE	FALSE	na	FALSE	none
ACOT4	-0.0931761	0.721185	0.532528	0.10937	0.615464	0.269132	0.999892	-0.770551	0.150076	0.999756	FALSE	FALSE	FALSE	na	FALSE	none
ACOT7	-0.0969955	0.304909	-0.0996135	0.321105	-0.0603359	0.477014	0.999892	-0.0665785	0.335629	0.999756	FALSE	FALSE	FALSE	na	FALSE	none
ACOT8	-0.110952	0.566866	0.00795257	0.973551	0.08013	0.654389	0.999892	-0.0702699	0.632073	0.999756	FALSE	FALSE	FALSE	na	FALSE	none
ACOT9	-0.166889	0.378444	0.0408584	0.854926	-0.0103006	0.957297	0.999892	-0.266953	0.0744972	0.999756	FALSE	FALSE	FALSE	na	FALSE	none
ACOX1	0.00345409	0.991433	-0.0172385	0.945926	0.0155399	0.945392	0.999892	0.0332624	0.857051	0.999756	FALSE	FALSE	FALSE	na	FALSE	none
ACOX3	-0.341218	0.20466	-0.362411	0.183332	0.0954726	0.802102	0.999892	0.0976392	0.710837	0.999756	FALSE	FALSE	FALSE	na	FALSE	none
ACP1	-0.469164	1.49343e-13	-0.557781	2.02838e-16	0.0148682	0.837659	0.999892	0.0948223	0.0791684	0.999756	FALSE	FALSE	FALSE	na	FALSE	none
ACP2	-0.0909389	0.69068	-0.0757406	0.750915	-0.074005	0.747303	0.999892	-0.101175	0.566895	0.999756	FALSE	FALSE	FALSE	na	FALSE	none
ACP6	-0.941478	0.00108943	-1.16342	0.000167472	-0.243348	0.535284	0.999892	-0.0347041	0.873271	0.999756	FALSE	FALSE	FALSE	na	FALSE	none
ACSF2	-0.597537	0.0556374	-0.986078	0.00627886	-0.173176	0.71555	0.999892	0.183666	0.514725	0.999756	FALSE	FALSE	FALSE	na	FALSE	none
ACSF3	-0.34802	0.126263	-0.46595	0.0427358	-0.0636385	0.815467	0.999892	0.0487394	0.801916	0.999756	FALSE	FALSE	FALSE	na	FALSE	none
ACSL1	-0.253496	0.337254	-0.0156172	0.958722	0.127199	0.721555	0.999892	-0.259688	0.36992	0.999756	FALSE	FALSE	FALSE	na	FALSE	none
ACSL3	0.870147	2.60521e-09	0.91871	3.06069e-11	0.10742	0.449711	0.999892	0.0547563	0.690942	0.999756	FALSE	FALSE	FALSE	na	FALSE	none
ACSL4	0.696429	0.00393222	0.923731	0.000180497	0.0730944	0.749055	0.999892	-0.151188	0.567019	0.999756	FALSE	FALSE	FALSE	na	FALSE	none
ACSS2	0.0466776	0.879199	-0.0393033	0.894357	-0.302375	0.489218	0.999892	-0.128817	0.720922	0.999756	FALSE	FALSE	FALSE	na	FALSE	none
ACTB	0.40195	2.3088e-20	0.323434	3.87713e-08	-0.0241817	0.638863	0.999892	0.0433676	0.336288	0.999756	FALSE	FALSE	FALSE	na	FALSE	none
ACTG1	0.711958	9.05832e-63	0.705624	8.07783e-42	0.0245154	0.635779	0.999892	0.0196151	0.624837	0.999756	FALSE	FALSE	FALSE	na	FALSE	none
ACTL10	0.204383	0.430253	0.0530824	0.854926	0.0307335	0.950006	0.999892	0.445191	0.374903	0.999756	FALSE	FALSE	FALSE	na	FALSE	none
ACTL6A	0.120217	0.274685	0.0612487	0.625131	-0.00227135	0.981454	0.999892	0.0502363	0.549081	0.999756	FALSE	FALSE	FALSE	na	FALSE	none
ACTL6B	-0.065656	0.818095	0.0288792	0.926202	-0.0514982	0.884147	0.999892	-0.233026	0.658069	0.999756	FALSE	FALSE	FALSE	na	FALSE	none
ACTL8	-0.0821065	0.772821	-0.399867	0.170004	0.141744	0.756656	0.999892	0.595518	0.0688387	0.999756	FALSE	FALSE	FALSE	na	FALSE	none
ACTN1	0.713931	1.79763e-14	0.893024	2.20524e-17	0.129741	0.188173	0.999892	-0.0610678	0.522957	0.999756	FALSE	FALSE	FALSE	na	FALSE	none
ACTR10	-0.268329	0.043184	-0.339008	0.0140068	-0.0703745	0.619066	0.999892	-0.00401074	0.969661	0.999756	FALSE	FALSE	FALSE	na	FALSE	none
ACTR1A	0.176782	0.0887789	0.129546	0.277527	-0.0569089	0.564983	0.999892	-0.0181817	0.83423	0.999756	FALSE	FALSE	FALSE	na	FALSE	none
ACTR1B	-0.570487	0.0263298	-0.72187	0.00452834	-0.0138798	0.967307	0.999892	0.105994	0.592835	0.999756	FALSE	FALSE	FALSE	na	FALSE	none
ACTR2	-0.214812	0.0730948	-0.0280362	0.859064	0.0599169	0.612897	0.999892	-0.148758	0.124421	0.999756	FALSE	FALSE	FALSE	na	FALSE	none
ACTR3	0.378828	0.0044906	0.312265	0.0224016	-0.00775713	0.953214	0.999892	0.0525054	0.655588	0.999756	FALSE	FALSE	FALSE	na	FALSE	none
ACTR3B	-0.535955	0.00330961	-0.745203	0.000119924	-0.29013	0.193323	0.999892	-0.088524	0.542408	0.999756	FALSE	FALSE	FALSE	na	FALSE	none
ACTR5	0.335854	0.15339	0.122513	0.638114	-0.220112	0.414251	0.999892	0.028844	0.906695	0.999756	FALSE	FALSE	FALSE	na	FALSE	none
ACTR6	-0.478912	0.00450066	-0.442185	0.0115756	0.0331637	0.862714	0.999892	-0.0115035	0.933524	0.999756	FALSE	FALSE	FALSE	na	FALSE	none
ACTR8	0.0419486	0.883177	0.123981	0.624581	0.0214247	0.93621	0.999892	-0.101903	0.658161	0.999756	FALSE	FALSE	FALSE	na	FALSE	none
ACVR1	0.0797368	0.782341	-0.0659866	0.819971	-0.422306	0.321627	0.999892	-0.129899	0.713674	0.999756	FALSE	FALSE	FALSE	na	FALSE	none
ACVR1B	-0.246736	0.242517	-0.35823	0.113905	-0.305084	0.227955	0.999892	-0.175767	0.333268	0.999756	FALSE	FALSE	FALSE	na	FALSE	none
ACVR2A	0.425557	0.0982293	0.626085	0.0311472	-0.114975	0.700326	0.999892	-0.359214	0.233095	0.999756	FALSE	FALSE	FALSE	na	FALSE	none
ACVR2B	-0.693008	0.00878993	-0.506313	0.0686215	-0.162942	0.640531	0.999892	-0.319886	0.174038	0.999756	FALSE	FALSE	FALSE	na	FALSE	none
ACYP1	0.0776112	0.71731	0.266187	0.191231	0.112196	0.573883	0.999892	-0.12454	0.459912	0.999756	FALSE	FALSE	FALSE	na	FALSE	none
ACYP2	-0.463697	0.059706	-0.61981	0.0124539	0.097812	0.753602	0.999892	0.235577	0.244335	0.999756	FALSE	FALSE	FALSE	na	FALSE	none
ADA	-0.448903	0.0161456	-0.721297	0.000425394	-0.311815	0.174365	0.999892	-0.0406223	0.792072	0.999756	FALSE	FALSE	FALSE	na	FALSE	none
ADAL	-0.0279579	0.916988	-0.140583	0.549801	-0.0307873	0.901038	0.999892	0.107678	0.563196	0.999756	FALSE	FALSE	FALSE	na	FALSE	none
ADAM10	0.180296	0.422863	0.479126	0.0230697	0.241977	0.270557	0.999892	-0.090364	0.660624	0.999756	FALSE	FALSE	FALSE	na	FALSE	none
ADAM12	0.350148	0.177612	0.726585	0.0089665	0.343588	0.221336	0.999892	-0.0318693	0.917293	0.999756	FALSE	FALSE	FALSE	na	FALSE	none
ADAM15	-0.456389	0.00115596	-0.397823	0.00736142	0.00589432	0.969955	0.999892	-0.0616162	0.59713	0.999756	FALSE	FALSE	FALSE	na	FALSE	none
ADAM17	0.0227914	0.919775	0.110762	0.562849	-0.0401327	0.81053	0.999892	-0.152141	0.299928	0.999756	FALSE	FALSE	FALSE	na	FALSE	none
ADAM19	-0.0159619	0.955018	NA	NA	NA	NA	NA	0.0202506	0.968209	0.999756	FALSE	FALSE	FALSE	na	FALSE	none
ADAM22	-0.301818	0.251517	0.0756124	0.790132	0.317215	0.367611	0.999892	-0.280795	0.302469	0.999756	FALSE	FALSE	FALSE	na	FALSE	none
ADAM9	0.0111044	0.97249	0.0362099	0.900395	0.412725	0.204216	0.999892	0.366577	0.170564	0.999756	FALSE	FALSE	FALSE	na	FALSE	none
ADAMTS1	0.555884	0.00811198	0.398577	0.0617263	0.0645109	0.763748	0.999892	0.21511	0.296306	0.999756	FALSE	FALSE	FALSE	na	FALSE	none
ADAMTS17	-0.203282	0.409404	-0.0481938	0.8575	NA	NA	NA	-0.287012	0.548632	0.999756	FALSE	FALSE	FALSE	na	FALSE	none
ADAMTS19	-0.729039	0.00157607	-0.379618	0.101073	0.0861554	0.75815	0.999892	-0.270552	0.150114	0.999756	FALSE	FALSE	FALSE	na	FALSE	none
ADAMTS2	-0.34074	0.213601	-0.804724	0.0117027	-0.260082	0.537564	0.999892	0.185723	0.490682	0.999756	FALSE	FALSE	FALSE	na	FALSE	none
ADAMTS3	-0.127558	0.642579	-0.347328	0.215381	-0.0647681	0.86919	0.999892	0.252698	0.393679	0.999756	FALSE	FALSE	FALSE	na	FALSE	none
ADAMTS4	-0.14097	0.515688	-0.115365	0.614337	-0.0814531	0.719884	0.999892	-0.121186	0.493078	0.999756	FALSE	FALSE	FALSE	na	FALSE	none
ADAMTS5	0.188074	0.465938	0.216489	0.430974	0.474603	0.351131	0.999892	0.50525	0.29938	0.999756	FALSE	FALSE	FALSE	na	FALSE	none
ADAMTS7	0.0148278	0.961598	-0.203851	0.42961	-0.12993	0.675691	0.999892	0.187708	0.451149	0.999756	FALSE	FALSE	FALSE	na	FALSE	none
ADAMTSL2	-1.63488	0.0131455	-0.89542	0.0486098	NA	NA	NA	-0.0619209	0.888382	0.999756	FALSE	FALSE	FALSE	na	FALSE	none
ADAP1	-0.27711	0.251866	-0.635008	0.00858827	0.0277148	0.926494	0.999892	0.377613	0.0627564	0.999756	FALSE	FALSE	FALSE	na	FALSE	none
ADAR	-0.470301	0.000188674	-0.396483	0.00229945	0.115294	0.413925	0.999892	0.0312565	0.756248	0.999756	FALSE	FALSE	FALSE	na	FALSE	none
ADARB1	-0.0389918	0.897025	0.0551729	0.847684	-0.151124	0.766102	0.999892	-0.400949	0.343488	0.999756	FALSE	FALSE	FALSE	na	FALSE	none
ADAT1	-0.0164046	0.954413	0.236972	0.344391	0.0397508	0.890526	0.999892	-0.330203	0.156488	0.999756	FALSE	FALSE	FALSE	na	FALSE	none
ADAT2	-0.0255089	0.931369	0.135821	0.608283	-0.0723027	0.810125	0.999892	-0.328581	0.203728	0.999756	FALSE	FALSE	FALSE	na	FALSE	none
ADCK1	-0.13467	0.623807	-0.722795	0.0517198	-0.713346	0.203749	0.999892	0.104528	0.763818	0.999756	FALSE	FALSE	FALSE	na	FALSE	none
ADCK2	-0.436044	0.0437483	-0.508242	0.0218913	-0.166958	0.531792	0.999892	-0.0986213	0.572576	0.999756	FALSE	FALSE	FALSE	na	FALSE	none
ADCK5	0.0899763	0.749454	-0.0367782	0.901556	-0.070966	0.870092	0.999892	0.193818	0.60013	0.999756	FALSE	FALSE	FALSE	na	FALSE	none
ADCY1	-0.702029	0.038754	-0.277098	0.32173	0.219797	0.644878	0.999892	-0.270582	0.395883	0.999756	FALSE	FALSE	FALSE	na	FALSE	none
ADCY3	-0.0432904	0.884882	-0.276547	0.302146	-0.30524	0.396381	0.999892	0.0470492	0.857804	0.999756	FALSE	FALSE	FALSE	na	FALSE	none
ADCY6	-0.251884	0.322697	-0.0584901	0.834474	NA	NA	NA	0.179873	0.692945	0.999756	FALSE	FALSE	FALSE	na	FALSE	none
ADCY7	-0.594849	0.0764629	-0.327464	0.249129	NA	NA	NA	-0.494424	0.184641	0.999756	FALSE	FALSE	FALSE	na	FALSE	none
ADCY9	0.186923	0.491486	0.304435	0.282612	-0.0666095	0.881318	0.999892	-0.317566	0.433471	0.999756	FALSE	FALSE	FALSE	na	FALSE	none
ADD1	-0.565882	0.000980596	-0.217714	0.254049	0.294497	0.155997	0.999892	-0.0751105	0.581958	0.999756	FALSE	FALSE	FALSE	na	FALSE	none
ADD2	-0.265233	0.191623	-0.292645	0.178669	-0.160948	0.498494	0.999892	-0.1303	0.450549	0.999756	FALSE	FALSE	FALSE	na	FALSE	none
ADD3	-0.786709	0.000736898	-1.01743	7.64388e-05	-0.219334	0.484404	0.999892	0.00448422	0.980149	0.999756	FALSE	FALSE	FALSE	na	FALSE	none
ADGRA2	-0.879095	0.00191413	-0.538009	0.0591618	0.253954	0.488519	0.999892	-0.0476487	0.844264	0.999756	FALSE	FALSE	FALSE	na	FALSE	none
ADGRA3	-0.036165	0.887605	-0.10259	0.658925	-0.098125	0.672346	0.999892	-0.022256	0.900305	0.999756	FALSE	FALSE	FALSE	na	FALSE	none
ADGRB1	0.188861	0.482177	0.0862335	0.761957	0.0418233	0.90775	0.999892	0.210954	0.510827	0.999756	FALSE	FALSE	FALSE	na	FALSE	none
ADGRB2	-0.334691	0.206232	-0.836885	0.0106829	-0.654771	0.100986	0.999892	-0.127179	0.631285	0.999756	FALSE	FALSE	FALSE	na	FALSE	none
ADGRB3	-0.0393595	0.893796	-0.0836759	0.75481	-0.216944	0.718551	0.999892	-0.0879227	0.843152	0.999756	FALSE	FALSE	FALSE	na	FALSE	none
ADGRD1-AS1	-0.341994	0.230336	-0.301828	0.287049	-0.0320412	0.949111	0.999892	-0.12074	0.727732	0.999756	FALSE	FALSE	FALSE	na	FALSE	none
ADGRE5	0.336113	0.138616	0.396446	0.0832306	0.354548	0.143512	0.999892	0.283059	0.201993	0.999756	FALSE	FALSE	FALSE	na	FALSE	none
ADGRG6	-0.110294	0.653883	NA	NA	NA	NA	NA	-0.149619	0.783556	0.999756	FALSE	FALSE	FALSE	na	FALSE	none
ADGRL1	-0.30907	0.0726448	-0.513926	0.00323977	-0.250933	0.199087	0.999892	-0.0454744	0.736538	0.999756	FALSE	FALSE	FALSE	na	FALSE	none
ADGRL2	-0.705543	6.80767e-06	-0.231582	0.165212	0.400374	0.0222517	0.999892	-0.0944501	0.457346	0.999756	FALSE	FALSE	FALSE	na	FALSE	none
ADGRL3	-0.243037	0.365463	-0.00925139	0.97632	-0.0360185	0.92791	0.999892	-0.441827	0.158358	0.999756	FALSE	FALSE	FALSE	na	FALSE	none
ADH5	-0.157486	0.100838	-0.293484	0.00199728	-0.0236568	0.800232	0.999892	0.107558	0.144987	0.999756	FALSE	FALSE	FALSE	na	FALSE	none
ADI1	-0.0407227	0.729108	-0.0482529	0.692633	0.00854092	0.927136	0.999892	0.00717092	0.925485	0.999756	FALSE	FALSE	FALSE	na	FALSE	none
ADIPOR1	-0.0396189	0.757565	-0.14497	0.170958	-0.0320282	0.750715	0.999892	0.0688106	0.369888	0.999756	FALSE	FALSE	FALSE	na	FALSE	none
ADIPOR2	0.123148	0.605195	0.334839	0.144713	0.00428059	0.986007	0.999892	-0.263797	0.212862	0.999756	FALSE	FALSE	FALSE	na	FALSE	none
ADK	-0.0355922	0.783628	-0.0832497	0.491768	0.0137558	0.891545	0.999892	0.0547286	0.496388	0.999756	FALSE	FALSE	FALSE	na	FALSE	none
ADM	-0.15368	0.565281	-0.492155	0.100835	-0.628234	0.115393	0.999892	-0.161399	0.56256	0.999756	FALSE	FALSE	FALSE	na	FALSE	none
ADNP	-0.232332	0.107838	-0.311834	0.0496021	-0.136896	0.381717	0.999892	-0.0553219	0.642786	0.999756	FALSE	FALSE	FALSE	na	FALSE	none
ADNP2	-0.0901945	0.731216	-0.298085	0.224118	0.046036	0.876993	0.999892	0.306604	0.174341	0.999756	FALSE	FALSE	FALSE	na	FALSE	none
ADO	0.32547	0.126263	0.378275	0.0736388	0.109669	0.612238	0.999892	0.0475015	0.815683	0.999756	FALSE	FALSE	FALSE	na	FALSE	none
ADORA2B	0.352547	0.175692	0.0338603	0.911539	-0.450247	0.175416	0.999892	-0.0110008	0.971603	0.999756	FALSE	FALSE	FALSE	na	FALSE	none
ADPGK	0.204544	0.344806	0.145309	0.532133	0.0756006	0.736461	0.999892	0.13857	0.487001	0.999756	FALSE	FALSE	FALSE	na	FALSE	none
ADPRM	0.048327	0.856545	-0.0376956	0.887234	-0.0641412	0.79988	0.999892	0.0454073	0.830883	0.999756	FALSE	FALSE	FALSE	na	FALSE	none
ADPRS	0.254512	0.114446	0.190464	0.276004	-0.123164	0.438151	0.999892	-0.0643915	0.651051	0.999756	FALSE	FALSE	FALSE	na	FALSE	none
ADSL	0.153449	0.282991	0.0489942	0.763978	-0.0798393	0.545782	0.999892	0.0253432	0.814619	0.999756	FALSE	FALSE	FALSE	na	FALSE	none
ADSS2	0.439805	0.000333246	0.366556	0.00254868	0.117002	0.327104	0.999892	0.183982	0.0932131	0.999756	FALSE	FALSE	FALSE	na	FALSE	none
AEBP1	0.311381	0.229856	0.346786	0.215395	-0.222758	0.490511	0.999892	-0.325526	0.319121	0.999756	FALSE	FALSE	FALSE	na	FALSE	none
AEBP2	0.130187	0.558754	0.373753	0.0724341	0.184016	0.382499	0.999892	-0.105428	0.587301	0.999756	FALSE	FALSE	FALSE	na	FALSE	none
AEN	0.742753	6.39438e-08	0.798322	5.26601e-07	-0.00650134	0.960074	0.999892	-0.0794417	0.619357	0.999756	FALSE	FALSE	FALSE	na	FALSE	none
AF003625.3	-0.191852	0.426135	-0.352291	0.143445	-0.0818341	0.780379	0.999892	0.0997782	0.631094	0.999756	FALSE	FALSE	FALSE	na	FALSE	none
AF186192.5	-0.333216	0.213011	NA	NA	NA	NA	NA	-0.821549	0.154815	0.999756	FALSE	FALSE	FALSE	na	FALSE	none
AFAP1	-0.399106	0.103447	-0.142728	0.566711	0.290709	0.336772	0.999892	-0.0433103	0.836199	0.999756	FALSE	FALSE	FALSE	na	FALSE	none
AFDN	0.0633492	0.713704	0.150802	0.360289	-0.0383429	0.788865	0.999892	-0.14668	0.245518	0.999756	FALSE	FALSE	FALSE	na	FALSE	none
AFF1	-0.395152	0.131507	-0.0369674	0.897267	0.486525	0.160784	0.999892	-0.0169538	0.943318	0.999756	FALSE	FALSE	FALSE	na	FALSE	none
AFF4	0.0743535	0.677874	0.188683	0.243307	0.0992895	0.508008	0.999892	-0.0377789	0.768523	0.999756	FALSE	FALSE	FALSE	na	FALSE	none
AFG1L	-0.0630667	0.828839	-0.654356	0.0721296	-1.21859	0.0240522	0.999892	-0.241258	0.50185	0.999756	FALSE	FALSE	FALSE	na	FALSE	none
AFG3L1P	0.028754	0.927283	0.0782798	0.784788	0.0388459	0.934665	0.999892	-0.0899235	0.816793	0.999756	FALSE	FALSE	FALSE	na	FALSE	none
AFG3L2	0.0967667	0.626146	0.215105	0.26874	-0.0419257	0.817378	0.999892	-0.192965	0.227333	0.999756	FALSE	FALSE	FALSE	na	FALSE	none
AFTPH	0.555152	0.0169229	0.605561	0.0180768	-0.195543	0.420023	0.999892	-0.277579	0.284708	0.999756	FALSE	FALSE	FALSE	na	FALSE	none
AGA	-0.104368	0.574149	-0.20097	0.263433	-0.138359	0.432601	0.999892	-0.0364731	0.790194	0.999756	FALSE	FALSE	FALSE	na	FALSE	none
AGAP1	-0.131375	0.594262	0.0582696	0.830819	0.0789487	0.776289	0.999892	-0.19961	0.370423	0.999756	FALSE	FALSE	FALSE	na	FALSE	none
AGAP2-AS1	-0.706586	4.86513e-05	-0.719126	8.60275e-05	-0.0948383	0.654961	0.999892	-0.0872424	0.522289	0.999756	FALSE	FALSE	FALSE	na	FALSE	none
AGAP3	0.602133	3.70582e-07	0.745809	1.49662e-08	-0.00792047	0.948262	0.999892	-0.165238	0.168585	0.999756	FALSE	FALSE	FALSE	na	FALSE	none
AGBL5	-0.532212	4.34688e-06	-0.709861	1.45584e-09	-0.0761481	0.566118	0.999892	0.0920502	0.316928	0.999756	FALSE	FALSE	FALSE	na	FALSE	none
AGFG2	1.37853	0.000685147	1.44443	0.000514214	0.232544	0.518184	0.999892	0.158048	0.756778	0.999756	FALSE	FALSE	FALSE	na	FALSE	none
AGGF1	-0.141519	0.586028	-0.189541	0.471776	-0.273423	0.412844	0.999892	-0.208868	0.393577	0.999756	FALSE	FALSE	FALSE	na	FALSE	none
AGK	-0.3052	0.177058	-0.805107	0.000991266	-0.307206	0.283161	0.999892	0.19596	0.302006	0.999756	FALSE	FALSE	FALSE	na	FALSE	none
AGL	-0.303326	0.227668	-0.382756	0.153061	-0.169679	0.617832	0.999892	-0.0666155	0.783627	0.999756	FALSE	FALSE	FALSE	na	FALSE	none
AGO1	-0.410303	0.105105	0.039179	0.890221	0.324302	0.29732	0.999892	-0.294187	0.212613	0.999756	FALSE	FALSE	FALSE	na	FALSE	none
AGO2	0.403121	0.0214071	0.286343	0.0971789	-0.039124	0.82157	0.999892	0.0810575	0.600177	0.999756	FALSE	FALSE	FALSE	na	FALSE	none
AGO3	0.256563	0.288678	0.420372	0.0982342	0.0516645	0.846821	0.999892	-0.154757	0.553312	0.999756	FALSE	FALSE	FALSE	na	FALSE	none
AGPAT1	-0.494659	0.000208956	-0.57351	2.73452e-05	-0.0105252	0.941688	0.999892	0.0596392	0.602288	0.999756	FALSE	FALSE	FALSE	na	FALSE	none
AGPAT2	-0.019337	0.911161	-0.0791013	0.605467	0.086124	0.501422	0.999892	0.141893	0.166302	0.999756	FALSE	FALSE	FALSE	na	FALSE	none
AGPAT3	0.0316808	0.906265	-0.0960445	0.690203	-0.113629	0.632681	0.999892	0.0455136	0.812213	0.999756	FALSE	FALSE	FALSE	na	FALSE	none
AGPAT4	-0.383654	0.159872	-0.133488	0.609612	0.673651	0.0561146	0.999892	0.287475	0.24611	0.999756	FALSE	FALSE	FALSE	na	FALSE	none
AGPAT5	0.280586	0.0194057	0.396513	0.00233196	-0.10082	0.406616	0.999892	-0.233518	0.0319755	0.999756	FALSE	FALSE	FALSE	na	FALSE	none
AGPS	0.0697571	0.735387	0.171256	0.35643	0.0973689	0.582031	0.999892	-0.0293452	0.846674	0.999756	FALSE	FALSE	FALSE	na	FALSE	none
AGTPBP1	-0.218165	0.222423	0.0670371	0.740779	0.201869	0.260093	0.999892	-0.140796	0.326932	0.999756	FALSE	FALSE	FALSE	na	FALSE	none
AGTRAP	-0.437255	0.000638309	-0.288973	0.0376536	0.0667801	0.641416	0.999892	-0.0940795	0.368004	0.999756	FALSE	FALSE	FALSE	na	FALSE	none
AHCTF1	0.443117	0.0201865	0.881526	3.24277e-06	0.21738	0.229444	0.999892	-0.221442	0.24689	0.999756	FALSE	FALSE	FALSE	na	FALSE	none
AHCY	-0.230093	0.000225082	-0.377913	1.2469e-09	-0.0795997	0.222592	0.999892	0.060269	0.228613	0.999756	FALSE	FALSE	FALSE	na	FALSE	none
AHCYL1	-0.08305	0.507108	0.0935432	0.483329	0.0242392	0.824982	0.999892	-0.173953	0.0523865	0.999756	FALSE	FALSE	FALSE	na	FALSE	none
AHDC1	-0.0599582	0.826588	-0.147529	0.559729	-0.0042105	0.988511	0.999892	0.109317	0.625753	0.999756	FALSE	FALSE	FALSE	na	FALSE	none
AHI1	-0.136121	0.429415	0.0597281	0.746563	0.174143	0.268592	0.999892	-0.0588948	0.648883	0.999756	FALSE	FALSE	FALSE	na	FALSE	none
AHNAK	0.160888	0.51321	0.198907	0.411334	0.13791	0.595828	0.999892	0.0849955	0.718765	0.999756	FALSE	FALSE	FALSE	na	FALSE	none
AHNAK2	-0.682833	0.0654325	-1.17119	0.0285958	NA	NA	NA	-0.517865	0.203903	0.999756	FALSE	FALSE	FALSE	na	FALSE	none
AHSA1	0.669961	3.72548e-17	0.517493	1.05288e-08	-0.0697415	0.409831	0.999892	0.0704952	0.376953	0.999756	FALSE	FALSE	FALSE	na	FALSE	none
AIDA	-0.11365	0.678886	0.0736042	0.796518	0.0908489	0.856481	0.999892	-0.378944	0.363757	0.999756	FALSE	FALSE	FALSE	na	FALSE	none
AIF1L	-0.773298	0.0331677	-0.693788	0.0497662	NA	NA	NA	-0.0781151	0.809167	0.999756	FALSE	FALSE	FALSE	na	FALSE	none
AIFM1	0.162238	0.260694	-0.0817219	0.604097	-0.0670843	0.616588	0.999892	0.191955	0.0812947	0.999756	FALSE	FALSE	FALSE	na	FALSE	none
AIFM2	0.386589	0.14783	0.672339	0.0150976	0.388138	0.191572	0.999892	0.11792	0.697817	0.999756	FALSE	FALSE	FALSE	na	FALSE	none
AIG1	-0.288527	0.126263	-0.640864	0.000541198	-0.256487	0.230516	0.999892	0.0946859	0.51759	0.999756	FALSE	FALSE	FALSE	na	FALSE	none
AIMP1	0.234188	0.0299039	0.310675	0.00823822	0.0112433	0.919464	0.999892	-0.0796912	0.385291	0.999756	FALSE	FALSE	FALSE	na	FALSE	none
AIMP2	0.417546	3.09088e-06	0.403559	1.71958e-05	-0.00311708	0.97244	0.999892	0.000809258	0.992131	0.999756	FALSE	FALSE	FALSE	na	FALSE	none
AIP	-0.497	1.80346e-05	-0.766385	3.77159e-10	-0.334775	0.0156635	0.999892	-0.0735453	0.419742	0.999756	FALSE	FALSE	FALSE	na	FALSE	none
AJ011932.1	-0.156229	0.56042	-0.132922	0.63012	0.0488522	0.897967	0.999892	0.00430233	0.987709	0.999756	FALSE	FALSE	FALSE	na	FALSE	none
AK1	-0.277865	0.244647	-0.0614413	0.812783	0.335092	0.237019	0.999892	0.0307857	0.881065	0.999756	FALSE	FALSE	FALSE	na	FALSE	none
AK2	0.16176	0.0562808	0.00149061	0.985017	-0.0479459	0.550222	0.999892	0.107895	0.124089	0.999756	FALSE	FALSE	FALSE	na	FALSE	none
AK3	0.0362244	0.869601	0.049333	0.814303	-0.0293995	0.866742	0.999892	-0.054107	0.710154	0.999756	FALSE	FALSE	FALSE	na	FALSE	none
AK4	-0.339922	0.193141	-0.232567	0.370769	0.352952	0.304092	0.999892	0.196212	0.438375	0.999756	FALSE	FALSE	FALSE	na	FALSE	none
AK5	-0.0401218	0.894777	-0.270459	0.331674	-0.433084	0.422262	0.999892	0.0770883	0.841833	0.999756	FALSE	FALSE	FALSE	na	FALSE	none
AK6	0.365724	0.00561906	0.197911	0.180643	-0.0281218	0.829831	0.999892	0.13751	0.254436	0.999756	FALSE	FALSE	FALSE	na	FALSE	none
AK9	-0.469139	0.129001	0.00624369	0.984131	0.543122	0.27737	0.999892	-0.302161	0.399306	0.999756	FALSE	FALSE	FALSE	na	FALSE	none
AKAP1	-0.196862	0.312944	-0.0633645	0.776837	0.0190504	0.92594	0.999892	-0.149361	0.345833	0.999756	FALSE	FALSE	FALSE	na	FALSE	none
AKAP1-DT	-0.744707	0.0582814	-0.668992	0.0750648	NA	NA	NA	-0.0642227	0.872705	0.999756	FALSE	FALSE	FALSE	na	FALSE	none
AKAP10	0.0368677	0.904951	-0.0421594	0.882369	-0.285507	0.581059	0.999892	-0.0932727	0.82094	0.999756	FALSE	FALSE	FALSE	na	FALSE	none
AKAP11	-0.434779	0.0743291	0.00956232	0.976073	0.104255	0.730426	0.999892	-0.477685	0.0505825	0.999756	FALSE	FALSE	FALSE	na	FALSE	none
AKAP12	-0.166111	0.183351	0.0465994	0.761409	0.045992	0.701216	0.999892	-0.192732	0.0481188	0.999756	FALSE	FALSE	FALSE	na	FALSE	none
AKAP13	0.346233	0.117666	0.177331	0.410493	-0.134928	0.549711	0.999892	0.0684265	0.729493	0.999756	FALSE	FALSE	FALSE	na	FALSE	none
AKAP6	-0.17742	0.48627	NA	NA	NA	NA	NA	-0.55014	0.276835	0.999756	FALSE	FALSE	FALSE	na	FALSE	none
AKAP8	0.648217	5.92969e-06	0.382429	0.0106299	-0.0629108	0.655476	0.999892	0.194475	0.158112	0.999756	FALSE	FALSE	FALSE	na	FALSE	none
AKAP8L	0.294677	0.0159683	0.327133	0.0121152	0.0868844	0.468011	0.999892	0.0414184	0.708696	0.999756	FALSE	FALSE	FALSE	na	FALSE	none
AKAP9	-0.183304	0.218089	-0.27119	0.0519946	-0.0425829	0.766343	0.999892	0.0397898	0.722383	0.999756	FALSE	FALSE	FALSE	na	FALSE	none
AKIP1	0.127425	0.514303	0.282026	0.113353	0.148394	0.388463	0.999892	-0.0321436	0.840896	0.999756	FALSE	FALSE	FALSE	na	FALSE	none
AKIRIN1	0.926925	5.21245e-11	0.905581	4.80084e-10	0.0290841	0.826852	0.999892	0.0394587	0.790245	0.999756	FALSE	FALSE	FALSE	na	FALSE	none
AKIRIN2	0.559916	8.89535e-09	0.650594	1.52186e-10	0.0647446	0.486218	0.999892	-0.0361725	0.714465	0.999756	FALSE	FALSE	FALSE	na	FALSE	none
AKNA	-0.130891	0.636197	0.147918	0.596509	0.307771	0.489313	0.999892	-0.294483	0.433333	0.999756	FALSE	FALSE	FALSE	na	FALSE	none
AKR1A1	-0.385121	2.60942e-06	-0.502191	9.81092e-09	-0.110775	0.231402	0.999892	-0.00120869	0.985834	0.999756	FALSE	FALSE	FALSE	na	FALSE	none
AKR1B1	-0.266653	0.000509583	-0.403154	3.73289e-07	-0.0234577	0.774833	0.999892	0.105919	0.0925398	0.999756	FALSE	FALSE	FALSE	na	FALSE	none
AKR1C1	0.0759379	0.788912	0.483733	0.0812406	0.47148	0.139978	0.999892	-0.0699	0.814073	0.999756	FALSE	FALSE	FALSE	na	FALSE	none
AKR1C3	-0.118043	0.583137	-0.13371	0.525866	0.183183	0.388708	0.999892	0.190719	0.238867	0.999756	FALSE	FALSE	FALSE	na	FALSE	none
AKR1E2	0.0844252	0.767332	-0.0533871	0.855411	-0.0708324	0.873741	0.999892	0.207255	0.549067	0.999756	FALSE	FALSE	FALSE	na	FALSE	none
AKR7A2	-0.0939141	0.473107	-0.239037	0.0593045	-0.0756831	0.533941	0.999892	0.0705442	0.449503	0.999756	FALSE	FALSE	FALSE	na	FALSE	none
AKT1	-0.254031	0.0357873	-0.166104	0.201434	0.160329	0.192879	0.999892	0.0578776	0.542055	0.999756	FALSE	FALSE	FALSE	na	FALSE	none
AKT2	-0.0909303	0.718699	-0.161442	0.50017	0.0540651	0.835118	0.999892	0.134028	0.525834	0.999756	FALSE	FALSE	FALSE	na	FALSE	none
AKT3	-0.741464	4.09346e-05	-0.450817	0.0101382	0.313669	0.1317	0.999892	0.00866828	0.949913	0.999756	FALSE	FALSE	FALSE	na	FALSE	none
AKTIP	-0.125926	0.630758	-0.0196315	0.946303	0.402105	0.490134	0.999892	0.0732248	0.867813	0.999756	FALSE	FALSE	FALSE	na	FALSE	none
ALAD	0.0346107	0.908118	0.0612722	0.828503	-0.0340677	0.910932	0.999892	-0.0870863	0.73774	0.999756	FALSE	FALSE	FALSE	na	FALSE	none
ALAS1	0.369993	0.0555375	0.330133	0.0688411	0.198201	0.299643	0.999892	0.243075	0.147293	0.999756	FALSE	FALSE	FALSE	na	FALSE	none
ALCAM	0.25976	0.0259121	0.435402	0.000165306	0.0582409	0.595347	0.999892	-0.131554	0.205685	0.999756	FALSE	FALSE	FALSE	na	FALSE	none
ALDH16A1	-0.271817	0.229825	0.0552647	0.82974	0.362546	0.165468	0.999892	-0.0774725	0.691855	0.999756	FALSE	FALSE	FALSE	na	FALSE	none
ALDH18A1	-0.467574	0.00330294	-0.338642	0.0343883	0.0552529	0.74422	0.999892	-0.0894881	0.501617	0.999756	FALSE	FALSE	FALSE	na	FALSE	none
ALDH1B1	-0.0203135	0.939579	-0.228596	0.31471	-0.172016	0.491789	0.999892	0.0884524	0.645697	0.999756	FALSE	FALSE	FALSE	na	FALSE	none
ALDH1L2	0.118321	0.671473	-0.0366978	0.897422	-0.864088	0.0769605	0.999892	-0.525905	0.194883	0.999756	FALSE	FALSE	FALSE	na	FALSE	none
ALDH2	-0.618018	9.07204e-10	-0.702919	2.57338e-10	-0.218617	0.0745859	0.999892	-0.140901	0.0882478	0.999756	FALSE	FALSE	FALSE	na	FALSE	none
ALDH3A2	-0.145529	0.464121	-0.0501115	0.814659	0.203637	0.287275	0.999892	0.0781647	0.605429	0.999756	FALSE	FALSE	FALSE	na	FALSE	none
ALDH3B1	-1.17824	0.00436052	-1.43114	0.00261633	NA	NA	NA	-0.168483	0.595431	0.999756	FALSE	FALSE	FALSE	na	FALSE	none
ALDH4A1	-0.0446833	0.884882	-0.178834	0.518544	-0.136241	0.74414	0.999892	0.104141	0.750328	0.999756	FALSE	FALSE	FALSE	na	FALSE	none
ALDH5A1	-0.248642	0.36188	-0.101968	0.719783	0.133429	0.770508	0.999892	-0.134695	0.701233	0.999756	FALSE	FALSE	FALSE	na	FALSE	none
ALDH7A1	-0.524699	4.80244e-06	-0.748633	2.2156e-11	-0.10341	0.413685	0.999892	0.108732	0.236253	0.999756	FALSE	FALSE	FALSE	na	FALSE	none
ALDH9A1	-0.149075	0.27477	-0.23118	0.085337	-0.0347626	0.788633	0.999892	0.0443138	0.666536	0.999756	FALSE	FALSE	FALSE	na	FALSE	none
ALDOA	-0.0216289	0.939392	NA	NA	NA	NA	NA	-0.982312	0.0948324	0.999756	FALSE	FALSE	FALSE	na	FALSE	none
ALG1	0.280641	0.0996256	0.271472	0.134456	-0.0144325	0.933962	0.999892	-0.0175725	0.908066	0.999756	FALSE	FALSE	FALSE	na	FALSE	none
ALG10B	-0.137092	0.607746	0.0800024	0.764857	NA	NA	NA	-0.535243	0.236768	0.999756	FALSE	FALSE	FALSE	na	FALSE	none
ALG11	-0.0948083	0.727285	0.0411291	0.888681	0.221519	0.668343	0.999892	-0.137725	0.743815	0.999756	FALSE	FALSE	FALSE	na	FALSE	none
ALG12	0.0183925	0.944855	-0.0744536	0.749125	-0.0358481	0.875135	0.999892	0.0744839	0.672915	0.999756	FALSE	FALSE	FALSE	na	FALSE	none
ALG13	0.6016	0.0131447	0.0905127	0.7295	-0.222571	0.383529	0.999892	0.355715	0.143451	0.999756	FALSE	FALSE	FALSE	na	FALSE	none
ALG14	0.173316	0.375757	0.359046	0.058584	0.125491	0.507425	0.999892	-0.0904161	0.592834	0.999756	FALSE	FALSE	FALSE	na	FALSE	none
ALG2	1.00257	1.68085e-09	0.872268	5.33694e-07	-0.0913461	0.559488	0.999892	0.0235309	0.895139	0.999756	FALSE	FALSE	FALSE	na	FALSE	none
ALG3	0.149707	0.107471	-0.0188599	0.881177	-0.0118858	0.893994	0.999892	0.154979	0.0399731	0.999756	FALSE	FALSE	FALSE	na	FALSE	none
ALG5	0.46446	7.98474e-06	0.304506	0.00577846	0.0915882	0.370102	0.999892	0.244495	0.0114922	0.999756	FALSE	FALSE	FALSE	na	FALSE	none
ALG6	-0.0539184	0.847976	-0.27707	0.273279	-0.094201	0.762742	0.999892	0.206264	0.391105	0.999756	FALSE	FALSE	FALSE	na	FALSE	none
ALG8	0.294534	0.00809149	0.302914	0.00890626	-0.0303336	0.785341	0.999892	-0.0491788	0.605761	0.999756	FALSE	FALSE	FALSE	na	FALSE	none
ALG9	-0.0948954	0.714239	0.133344	0.608793	NA	NA	NA	-0.435299	0.398476	0.999756	FALSE	FALSE	FALSE	na	FALSE	none
ALKBH1	0.763866	0.00109181	0.320731	0.170489	-0.118122	0.622809	0.999892	0.317639	0.173918	0.999756	FALSE	FALSE	FALSE	na	FALSE	none
ALKBH2	0.195772	0.0504474	0.0598589	0.656402	-0.119714	0.242644	0.999892	0.0127276	0.878626	0.999756	FALSE	FALSE	FALSE	na	FALSE	none
ALKBH3	-0.17733	0.372976	-0.0853203	0.706811	0.131907	0.5337	0.999892	0.0134583	0.933997	0.999756	FALSE	FALSE	FALSE	na	FALSE	none
ALKBH4	0.017304	0.93493	0.002025	0.992359	0.07013	0.65081	0.999892	0.0782084	0.570222	0.999756	FALSE	FALSE	FALSE	na	FALSE	none
ALKBH5	0.61275	8.90658e-07	0.715355	1.71163e-08	0.0944233	0.436704	0.999892	-0.0172978	0.887304	0.999756	FALSE	FALSE	FALSE	na	FALSE	none
ALKBH6	-0.400698	0.119177	-0.154372	0.541524	0.453989	0.152863	0.999892	0.11679	0.605828	0.999756	FALSE	FALSE	FALSE	na	FALSE	none
ALKBH7	-0.364881	6.53046e-05	-0.488948	1.27651e-06	-0.189105	0.0688087	0.999892	-0.0705205	0.360451	0.999756	FALSE	FALSE	FALSE	na	FALSE	none
ALKBH8	0.394433	0.170334	0.470514	0.12535	-0.00635619	0.986715	0.999892	-0.120628	0.769344	0.999756	FALSE	FALSE	FALSE	na	FALSE	none
ALMS1	0.0243922	0.938046	-0.0143555	0.962475	-0.261553	0.520393	0.999892	-0.192998	0.584717	0.999756	FALSE	FALSE	FALSE	na	FALSE	none
ALOX12-AS1	0.105093	0.708533	0.105883	0.709309	-0.100184	0.814015	0.999892	-0.11835	0.757619	0.999756	FALSE	FALSE	FALSE	na	FALSE	none
ALPL	-0.155789	0.568283	-0.194201	0.485127	-0.0894139	0.842358	0.999892	-0.0223949	0.947238	0.999756	FALSE	FALSE	FALSE	na	FALSE	none
ALS2	0.0742767	0.795115	0.335054	0.231887	0.0918205	0.788645	0.999892	-0.339417	0.311301	0.999756	FALSE	FALSE	FALSE	na	FALSE	none
ALX3	-1.2112	0.000101074	-1.13721	0.000212368	0.200999	0.629098	0.999892	0.116261	0.591179	0.999756	FALSE	FALSE	FALSE	na	FALSE	none
ALYREF	0.00242488	0.985373	-0.0339084	0.73305	0.0447422	0.483445	0.999892	0.0719917	0.232668	0.999756	FALSE	FALSE	FALSE	na	FALSE	none
AMBRA1	0.232365	0.390214	0.0600331	0.838154	-0.0126762	0.973739	0.999892	0.294083	0.396661	0.999756	FALSE	FALSE	FALSE	na	FALSE	none
AMD1	0.933096	3.77056e-26	1.04718	2.20598e-30	0.0131971	0.887352	0.999892	-0.110183	0.195485	0.999756	FALSE	FALSE	FALSE	na	FALSE	none
AMDHD2	-0.0991056	0.671457	-0.38376	0.0814046	-0.382534	0.114392	0.999892	-0.0526652	0.775443	0.999756	FALSE	FALSE	FALSE	na	FALSE	none
AMER1	-0.150703	0.55847	0.0682068	0.80742	0.391673	0.513898	0.999892	-0.255084	0.576922	0.999756	FALSE	FALSE	FALSE	na	FALSE	none
AMFR	0.0106082	0.971507	0.0874593	0.738671	-0.0313303	0.907248	0.999892	-0.150363	0.488455	0.999756	FALSE	FALSE	FALSE	na	FALSE	none
AMH	-0.1638	0.548208	-0.8328	0.0207852	-0.518888	0.303667	0.999892	0.247291	0.420721	0.999756	FALSE	FALSE	FALSE	na	FALSE	none
AMMECR1	0.129184	0.610549	0.264515	0.28645	0.107143	0.695266	0.999892	-0.0851569	0.731506	0.999756	FALSE	FALSE	FALSE	na	FALSE	none
AMMECR1L	-0.116104	0.676676	-0.0316695	0.916875	0.335838	0.431482	0.999892	0.147303	0.657241	0.999756	FALSE	FALSE	FALSE	na	FALSE	none
AMN1	0.441885	0.0240968	0.429401	0.0455745	-0.191749	0.347981	0.999892	-0.202044	0.314888	0.999756	FALSE	FALSE	FALSE	na	FALSE	none
AMOT	-1.18082	0.000231484	-1.26132	8.3296e-05	0.150108	0.727075	0.999892	0.211993	0.347895	0.999756	FALSE	FALSE	FALSE	na	FALSE	none
AMOTL2	0.296984	0.274914	0.332239	0.245869	0.0697898	0.885421	0.999892	0.0523219	0.921008	0.999756	FALSE	FALSE	FALSE	na	FALSE	none
AMPD2	-0.318849	0.154915	-0.0167677	0.952869	-0.00728965	0.979858	0.999892	-0.396947	0.0521696	0.999756	FALSE	FALSE	FALSE	na	FALSE	none
AMZ2	-0.733046	7.89385e-14	-0.757237	3.0751e-14	0.00279977	0.980855	0.999892	0.0179074	0.815261	0.999756	FALSE	FALSE	FALSE	na	FALSE	none
AMZ2P1	-0.828362	0.00341093	-0.457391	0.066919	0.506533	0.139919	0.999892	0.107582	0.61486	0.999756	FALSE	FALSE	FALSE	na	FALSE	none
ANAPC1	-0.205343	0.447024	-0.150913	0.587641	-0.182059	0.689809	0.999892	-0.269184	0.397755	0.999756	FALSE	FALSE	FALSE	na	FALSE	none
ANAPC10	0.168933	0.334829	0.331796	0.0519946	0.0463049	0.77662	0.999892	-0.142521	0.339259	0.999756	FALSE	FALSE	FALSE	na	FALSE	none
ANAPC11	-0.0356216	0.635752	-0.0946873	0.201196	-0.024585	0.688312	0.999892	0.0263943	0.594053	0.999756	FALSE	FALSE	FALSE	na	FALSE	none
ANAPC13	-0.274287	0.0135677	-0.3332	0.00257335	0.0296177	0.794469	0.999892	0.0802979	0.364138	0.999756	FALSE	FALSE	FALSE	na	FALSE	none
ANAPC15	-0.146727	0.258068	-0.262214	0.0396818	-0.0890723	0.47651	0.999892	0.0243485	0.801584	0.999756	FALSE	FALSE	FALSE	na	FALSE	none
ANAPC16	-0.394805	2.85706e-05	-0.511295	6.78555e-08	0.0121029	0.90637	0.999892	0.119886	0.11489	0.999756	FALSE	FALSE	FALSE	na	FALSE	none
ANAPC2	-0.108009	0.686407	NA	NA	NA	NA	NA	-0.55985	0.242793	0.999756	FALSE	FALSE	FALSE	na	FALSE	none
ANAPC4	-0.0601889	0.833889	-0.247518	0.366328	-0.560107	0.139489	0.999892	-0.245568	0.391855	0.999756	FALSE	FALSE	FALSE	na	FALSE	none
ANAPC5	-0.0868727	0.473164	-0.202404	0.0767959	-0.0704632	0.502331	0.999892	0.0421241	0.62757	0.999756	FALSE	FALSE	FALSE	na	FALSE	none
ANAPC7	0.112375	0.559959	0.0224773	0.916023	-0.152055	0.396231	0.999892	-0.0542098	0.689952	0.999756	FALSE	FALSE	FALSE	na	FALSE	none
ANGEL1	-0.607006	0.0793225	-0.278296	0.321447	NA	NA	NA	-0.0298075	0.934547	0.999756	FALSE	FALSE	FALSE	na	FALSE	none
ANGEL2	-0.0664198	0.791001	0.0991447	0.674279	0.231656	0.318515	0.999892	0.00372636	0.984881	0.999756	FALSE	FALSE	FALSE	na	FALSE	none
ANGPTL2	-0.0791698	0.747091	0.0322967	0.902493	0.036209	0.8851	0.999892	-0.124116	0.524355	0.999756	FALSE	FALSE	FALSE	na	FALSE	none
ANK2	-0.632459	0.0130453	-0.708047	0.00620021	-0.137321	0.683748	0.999892	-0.0775656	0.696478	0.999756	FALSE	FALSE	FALSE	na	FALSE	none
ANK3	-0.105914	0.638342	-0.0298993	0.904149	0.0597531	0.790317	0.999892	-0.0458105	0.795525	0.999756	FALSE	FALSE	FALSE	na	FALSE	none
ANKEF1	-0.192719	0.453344	-0.0456609	0.870946	NA	NA	NA	-0.391879	0.376888	0.999756	FALSE	FALSE	FALSE	na	FALSE	none
ANKFY1	-0.216553	0.425725	-0.0567399	0.845923	0.395895	0.399015	0.999892	0.0641132	0.850071	0.999756	FALSE	FALSE	FALSE	na	FALSE	none
ANKH	-0.0282725	0.920721	0.0723595	0.788659	-0.230502	0.394808	0.999892	-0.386177	0.0909998	0.999756	FALSE	FALSE	FALSE	na	FALSE	none
ANKHD1	0.712971	0.00278518	1.07812	1.45294e-06	0.380796	0.076814	0.999892	0.0383696	0.876505	0.999756	FALSE	FALSE	FALSE	na	FALSE	none
ANKIB1	-0.117331	0.61902	-0.0126777	0.963016	-0.0663137	0.789999	0.999892	-0.214197	0.284056	0.999756	FALSE	FALSE	FALSE	na	FALSE	none
ANKLE1	-0.0213118	0.943051	0.0804455	0.773477	0.322776	0.543708	0.999892	0.0455739	0.914986	0.999756	FALSE	FALSE	FALSE	na	FALSE	none
ANKLE2	-0.19275	0.258729	-0.0070701	0.975528	-0.0039667	0.981983	0.999892	-0.226123	0.102331	0.999756	FALSE	FALSE	FALSE	na	FALSE	none
ANKMY2	0.222769	0.386284	0.0458719	0.874511	-0.117767	0.710083	0.999892	0.143801	0.598618	0.999756	FALSE	FALSE	FALSE	na	FALSE	none
ANKRA2	-0.491418	0.0904028	-0.331904	0.240866	-0.0933228	0.83153	0.999892	-0.252327	0.376043	0.999756	FALSE	FALSE	FALSE	na	FALSE	none
ANKRD10	-0.24429	0.231985	-0.210407	0.324096	0.0367986	0.872401	0.999892	-0.0106117	0.950096	0.999756	FALSE	FALSE	FALSE	na	FALSE	none
ANKRD11	-0.334041	7.02504e-05	-0.16207	0.13925	-0.00266391	0.977844	0.999892	-0.185852	0.0123972	0.999756	FALSE	FALSE	FALSE	na	FALSE	none
ANKRD12	0.26754	0.191882	0.508262	0.011279	0.152434	0.453659	0.999892	-0.108043	0.572138	0.999756	FALSE	FALSE	FALSE	na	FALSE	none
ANKRD13A	-0.205283	0.447398	0.112946	0.687126	0.404586	0.427672	0.999892	-0.322563	0.388595	0.999756	FALSE	FALSE	FALSE	na	FALSE	none
ANKRD13B	-0.214725	0.310228	-0.443273	0.0335451	-0.0311	0.897134	0.999892	0.209863	0.213332	0.999756	FALSE	FALSE	FALSE	na	FALSE	none
ANKRD13C	0.434989	0.113067	0.532758	0.075651	-0.0898193	0.786982	0.999892	-0.234397	0.49206	0.999756	FALSE	FALSE	FALSE	na	FALSE	none
ANKRD13D	0.00401462	0.989252	0.133399	0.557173	0.0858263	0.694084	0.999892	-0.0897338	0.618946	0.999756	FALSE	FALSE	FALSE	na	FALSE	none
ANKRD16	0.190303	0.402264	0.0522548	0.840164	-0.0502727	0.831574	0.999892	0.120744	0.571558	0.999756	FALSE	FALSE	FALSE	na	FALSE	none
ANKRD17	0.203566	0.206237	0.42856	0.00310984	0.24734	0.0902928	0.999892	0.00553631	0.966895	0.999756	FALSE	FALSE	FALSE	na	FALSE	none
ANKRD18B	-0.112783	0.68581	0.406999	0.168908	0.476616	0.262621	0.999892	-0.456647	0.214967	0.999756	FALSE	FALSE	FALSE	na	FALSE	none
ANKRD26	-0.281933	0.103373	-0.0442238	0.836539	0.162274	0.380414	0.999892	-0.117338	0.411807	0.999756	FALSE	FALSE	FALSE	na	FALSE	none
ANKRD27	-0.554616	0.0839309	-0.521633	0.101065	0.0849972	0.868663	0.999892	0.0353924	0.911141	0.999756	FALSE	FALSE	FALSE	na	FALSE	none
ANKRD28	-0.10274	0.711493	-0.0437149	0.879873	0.0747245	0.881313	0.999892	-0.0658355	0.865329	0.999756	FALSE	FALSE	FALSE	na	FALSE	none
ANKRD34A	0.0768537	0.790184	0.0501808	0.866907	0.113039	0.784742	0.999892	0.164515	0.623881	0.999756	FALSE	FALSE	FALSE	na	FALSE	none
ANKRD36	0.717145	0.0225282	0.507609	0.102315	-0.120842	0.746084	0.999892	0.00812279	0.982663	0.999756	FALSE	FALSE	FALSE	na	FALSE	none
ANKRD36B	0.380152	0.167812	0.883151	0.00365507	0.417239	0.179812	0.999892	-0.0494188	0.885747	0.999756	FALSE	FALSE	FALSE	na	FALSE	none
ANKRD36BP1	-0.348094	0.0815038	-0.235799	0.247201	0.282169	0.216343	0.999892	0.145421	0.363897	0.999756	FALSE	FALSE	FALSE	na	FALSE	none
ANKRD36C	0.232145	0.342814	0.397386	0.119577	0.159233	0.562969	0.999892	-0.0515605	0.844785	0.999756	FALSE	FALSE	FALSE	na	FALSE	none
ANKRD37	0.75386	0.0131753	0.461628	0.0801421	0.240572	0.417947	0.999892	0.561507	0.0765751	0.999756	FALSE	FALSE	FALSE	na	FALSE	none
ANKRD39	0.648794	8.3534e-05	0.256272	0.158763	-0.186562	0.265957	0.999892	0.203079	0.204685	0.999756	FALSE	FALSE	FALSE	na	FALSE	none
ANKRD40	-0.0970569	0.641888	0.193954	0.313201	0.251756	0.186921	0.999892	-0.105799	0.501158	0.999756	FALSE	FALSE	FALSE	na	FALSE	none
ANKRD42	0.0787542	0.773551	0.418977	0.168899	0.527657	0.286675	0.999892	-0.0831814	0.865859	0.999756	FALSE	FALSE	FALSE	na	FALSE	none
ANKRD44	0.0884811	0.749454	0.28566	0.280432	0.149437	0.644232	0.999892	-0.145275	0.619016	0.999756	FALSE	FALSE	FALSE	na	FALSE	none
ANKRD46	-0.151001	0.529412	-0.0425756	0.870946	0.220168	0.398711	0.999892	0.0609483	0.766016	0.999756	FALSE	FALSE	FALSE	na	FALSE	none
ANKRD49	0.430316	0.0329055	0.00358062	0.98899	-0.3099	0.15814	0.999892	0.179536	0.343467	0.999756	FALSE	FALSE	FALSE	na	FALSE	none
ANKRD50	0.392964	0.140981	0.657881	0.0334622	-0.189812	0.544077	0.999892	-0.507117	0.139135	0.999756	FALSE	FALSE	FALSE	na	FALSE	none
ANKRD52	0.486712	0.0472784	0.550074	0.0409711	-0.040889	0.878523	0.999892	-0.140636	0.612136	0.999756	FALSE	FALSE	FALSE	na	FALSE	none
ANKRD54	0.409998	0.0054544	0.427782	0.00723485	-0.111937	0.439057	0.999892	-0.144216	0.32306	0.999756	FALSE	FALSE	FALSE	na	FALSE	none
ANKRD9	-0.163081	0.455988	-0.325634	0.122325	-0.0501579	0.831191	0.999892	0.127354	0.468769	0.999756	FALSE	FALSE	FALSE	na	FALSE	none
ANKS1A	-0.457404	0.0888539	-0.196122	0.45645	0.19047	0.582554	0.999892	-0.143877	0.566617	0.999756	FALSE	FALSE	FALSE	na	FALSE	none
ANKS3	0.0979185	0.715703	0.0709127	0.803521	-0.144301	0.64655	0.999892	-0.11805	0.664037	0.999756	FALSE	FALSE	FALSE	na	FALSE	none
ANKS6	-0.41439	0.110918	-0.0945728	0.728653	0.236458	0.472562	0.999892	-0.194839	0.424783	0.999756	FALSE	FALSE	FALSE	na	FALSE	none
ANKZF1	-0.572635	0.0171149	-0.64295	0.00827535	0.161123	0.603782	0.999892	0.216428	0.247824	0.999756	FALSE	FALSE	FALSE	na	FALSE	none
ANO10	0.131546	0.634942	-0.314687	0.270957	-0.591569	0.217274	0.999892	0.315006	0.396108	0.999756	FALSE	FALSE	FALSE	na	FALSE	none
ANO5	-0.0630968	0.820125	-0.0574288	0.833372	NA	NA	NA	-0.0670227	0.883108	0.999756	FALSE	FALSE	FALSE	na	FALSE	none
ANO6	-0.321406	0.157476	-0.162179	0.497304	0.126143	0.633943	0.999892	-0.0793563	0.692529	0.999756	FALSE	FALSE	FALSE	na	FALSE	none
ANP32A	0.306574	7.5494e-05	0.415725	4.90861e-05	0.0703932	0.627521	0.999892	-0.0552951	0.426116	0.999756	FALSE	FALSE	FALSE	na	FALSE	none
ANP32B	-0.0970323	0.192794	-0.0770364	0.372705	0.0426712	0.541634	0.999892	0.0128527	0.822852	0.999756	FALSE	FALSE	FALSE	na	FALSE	none
ANP32E	-0.015693	0.904951	0.144346	0.208111	0.0445916	0.759613	0.999892	-0.13318	0.0750747	0.999756	FALSE	FALSE	FALSE	na	FALSE	none
ANTKMT	-0.266971	0.0411558	-0.102566	0.538027	-0.00159384	0.990968	0.999892	-0.184768	0.0927154	0.999756	FALSE	FALSE	FALSE	na	FALSE	none
ANTXR1	0.207284	0.394133	0.181516	0.478906	-0.167928	0.53882	0.999892	-0.149008	0.557257	0.999756	FALSE	FALSE	FALSE	na	FALSE	none
ANTXR2	0.502432	0.0406832	0.712918	0.00378673	0.0744703	0.763835	0.999892	-0.130397	0.612598	0.999756	FALSE	FALSE	FALSE	na	FALSE	none
ANXA11	0.0981017	0.511674	-0.0137237	0.940133	-0.046939	0.724053	0.999892	0.0668458	0.544995	0.999756	FALSE	FALSE	FALSE	na	FALSE	none
ANXA2	0.318015	5.86254e-08	0.252379	0.000744751	-0.0789566	0.233294	0.999892	-0.0242548	0.661679	0.999756	FALSE	FALSE	FALSE	na	FALSE	none
ANXA4	-0.936153	0.00090932	-0.594769	0.0266485	0.268757	0.454482	0.999892	-0.0667992	0.756818	0.999756	FALSE	FALSE	FALSE	na	FALSE	none
ANXA5	-0.318894	0.000388434	-0.285135	0.00465388	-0.0198001	0.840358	0.999892	-0.0622598	0.414288	0.999756	FALSE	FALSE	FALSE	na	FALSE	none
ANXA6	-0.35656	0.00528265	-0.352875	0.0100795	-0.117923	0.402904	0.999892	-0.128882	0.220442	0.999756	FALSE	FALSE	FALSE	na	FALSE	none
ANXA7	-0.10352	0.509348	-0.250457	0.072275	-0.113185	0.436074	0.999892	0.0354413	0.736093	0.999756	FALSE	FALSE	FALSE	na	FALSE	none
AOPEP	-0.518478	5.58817e-07	-0.628494	2.27904e-08	-0.170635	0.156191	0.999892	-0.0674311	0.436061	0.999756	FALSE	FALSE	FALSE	na	FALSE	none
AP000251.3	1.00905	1.43417e-14	1.07092	0.000186793	-0.0485831	0.865355	0.999892	-0.214255	0.130372	0.999756	FALSE	FALSE	FALSE	na	FALSE	none
AP000487.5	-0.133821	0.61607	-0.915939	0.0424563	NA	NA	NA	-0.0163911	0.96841	0.999756	FALSE	FALSE	FALSE	na	FALSE	none
AP000936.1	0.48849	0.0870982	0.0903435	0.749125	-0.0480276	0.889589	0.999892	0.484451	0.127088	0.999756	FALSE	FALSE	FALSE	na	FALSE	none
AP001347.6	-0.48916	0.12472	-0.904643	0.0339318	NA	NA	NA	0.0098333	0.978874	0.999756	FALSE	FALSE	FALSE	na	FALSE	none
AP001372.2	-0.879449	0.045454	-0.987544	0.040466	NA	NA	NA	-0.144897	0.738039	0.999756	FALSE	FALSE	FALSE	na	FALSE	none
AP001505.10	0.232796	0.351155	0.0300949	0.915899	-0.154401	0.588018	0.999892	0.131326	0.587908	0.999756	FALSE	FALSE	FALSE	na	FALSE	none
AP006621.5	-0.189931	0.456423	NA	NA	NA	NA	NA	-0.210062	0.654771	0.999756	FALSE	FALSE	FALSE	na	FALSE	none
AP1AR	0.431377	0.0981919	0.64377	0.016351	0.257613	0.359138	0.999892	0.0499494	0.862288	0.999756	FALSE	FALSE	FALSE	na	FALSE	none
AP1B1	0.156788	0.489413	-0.0936069	0.709102	-0.321775	0.182463	0.999892	0.00180839	0.992987	0.999756	FALSE	FALSE	FALSE	na	FALSE	none
AP1G1	0.302349	0.177795	0.321777	0.178629	-0.085054	0.731335	0.999892	-0.128551	0.574824	0.999756	FALSE	FALSE	FALSE	na	FALSE	none
AP1G2	-1.03959	0.0274223	-1.25572	0.00952706	NA	NA	NA	0.369944	0.324453	0.999756	FALSE	FALSE	FALSE	na	FALSE	none
AP1M1	-0.0695764	0.60543	0.050061	0.729022	0.130084	0.266231	0.999892	-0.00769125	0.930327	0.999756	FALSE	FALSE	FALSE	na	FALSE	none
AP1S1	-0.0493758	0.78111	0.0740309	0.666307	0.0796546	0.571141	0.999892	-0.0682093	0.571431	0.999756	FALSE	FALSE	FALSE	na	FALSE	none
AP1S2	-0.526775	2.23162e-05	-0.570603	1.26259e-05	-0.00814084	0.955399	0.999892	0.0273303	0.783495	0.999756	FALSE	FALSE	FALSE	na	FALSE	none
AP2A1	-0.423575	0.0322634	-0.302033	0.112007	0.327011	0.136083	0.999892	0.177628	0.25016	0.999756	FALSE	FALSE	FALSE	na	FALSE	none
AP2A2	-0.126583	0.474677	0.111931	0.539316	0.144125	0.375373	0.999892	-0.14001	0.300261	0.999756	FALSE	FALSE	FALSE	na	FALSE	none
AP2B1	-0.562423	8.47244e-07	-0.463138	0.000101842	0.0625964	0.62863	0.999892	-0.0457193	0.624874	0.999756	FALSE	FALSE	FALSE	na	FALSE	none
AP2M1	0.0521786	0.499846	-0.0803585	0.308979	-0.0513379	0.422485	0.999892	0.0749669	0.165206	0.999756	FALSE	FALSE	FALSE	na	FALSE	none
AP2S1	-0.234114	0.00114513	-0.191672	0.0134276	0.0922263	0.216918	0.999892	0.0397623	0.49373	0.999756	FALSE	FALSE	FALSE	na	FALSE	none
AP3B1	-0.360625	0.0747814	-0.279993	0.18745	0.0660244	0.781438	0.999892	-0.0290916	0.862208	0.999756	FALSE	FALSE	FALSE	na	FALSE	none
AP3B2	0.15905	0.556152	0.172444	0.534899	0.234709	0.601252	0.999892	0.227361	0.589455	0.999756	FALSE	FALSE	FALSE	na	FALSE	none
AP3D1	0.293445	0.00692784	0.431565	0.000469133	0.0144785	0.896684	0.999892	-0.141976	0.170358	0.999756	FALSE	FALSE	FALSE	na	FALSE	none
AP3M1	-0.0209219	0.935471	-0.0792235	0.740779	-0.086464	0.702033	0.999892	-0.0194516	0.915088	0.999756	FALSE	FALSE	FALSE	na	FALSE	none
AP3M2	0.0609666	0.812163	0.040501	0.87699	0.0289558	0.905622	0.999892	0.0482397	0.810671	0.999756	FALSE	FALSE	FALSE	na	FALSE	none
AP3S1	0.0576649	0.781177	-0.155479	0.398256	-0.134013	0.453837	0.999892	0.105014	0.453419	0.999756	FALSE	FALSE	FALSE	na	FALSE	none
AP3S2	-0.266867	0.329216	-0.453652	0.140752	-0.415749	0.389939	0.999892	-0.13883	0.662354	0.999756	FALSE	FALSE	FALSE	na	FALSE	none
AP4B1	0.249029	0.315983	0.47263	0.0647148	0.137492	0.619427	0.999892	-0.122807	0.644879	0.999756	FALSE	FALSE	FALSE	na	FALSE	none
AP4E1	0.0238354	0.937093	0.264038	0.343589	0.351056	0.41368	0.999892	-0.0937158	0.803574	0.999756	FALSE	FALSE	FALSE	na	FALSE	none
AP4M1	0.205192	0.273599	0.297994	0.110771	0.0723193	0.695092	0.999892	-0.0407311	0.801563	0.999756	FALSE	FALSE	FALSE	na	FALSE	none
AP4S1	-0.0424667	0.889278	-0.143148	0.60623	0.34192	0.426367	0.999892	0.498819	0.133521	0.999756	FALSE	FALSE	FALSE	na	FALSE	none
AP5B1	-0.015273	0.956426	NA	NA	NA	NA	NA	-1.28351	0.0460414	0.999756	FALSE	FALSE	FALSE	na	FALSE	none
AP5M1	0.108227	0.674262	0.0798462	0.763018	0.0296316	0.913061	0.999892	0.0613064	0.794871	0.999756	FALSE	FALSE	FALSE	na	FALSE	none
AP5S1	-0.49582	0.00220407	-0.534263	0.00130115	-0.0261482	0.893767	0.999892	0.00250486	0.983803	0.999756	FALSE	FALSE	FALSE	na	FALSE	none
AP5Z1	-0.0371738	0.901713	-0.16004	0.551865	-0.0807864	0.811067	0.999892	0.106517	0.693139	0.999756	FALSE	FALSE	FALSE	na	FALSE	none
APAF1	-0.206618	0.44403	-0.339221	0.231356	0.0165682	0.969147	0.999892	0.20784	0.491848	0.999756	FALSE	FALSE	FALSE	na	FALSE	none
APBA2	-0.343222	0.105186	-0.428716	0.0423406	0.0614658	0.804009	0.999892	0.138667	0.421774	0.999756	FALSE	FALSE	FALSE	na	FALSE	none
APBA3	0.0497874	0.853012	0.0476577	0.863456	-0.0794241	0.765027	0.999892	-0.088171	0.695663	0.999756	FALSE	FALSE	FALSE	na	FALSE	none
APBB1	-0.390587	0.00321068	-0.294964	0.0365065	0.0455719	0.756732	0.999892	-0.0618352	0.561078	0.999756	FALSE	FALSE	FALSE	na	FALSE	none
APBB2	0.120442	0.641117	0.311343	0.220071	-0.0211842	0.939382	0.999892	-0.289147	0.26643	0.999756	FALSE	FALSE	FALSE	na	FALSE	none
APBB3	-0.0980079	0.725704	-0.722377	0.0437934	-0.573069	0.261197	0.999892	0.258374	0.446994	0.999756	FALSE	FALSE	FALSE	na	FALSE	none
APC	0.204226	0.313978	0.165858	0.445756	0.0664635	0.744554	0.999892	0.0998371	0.589087	0.999756	FALSE	FALSE	FALSE	na	FALSE	none
APC2	-0.0317961	0.918497	-0.216526	0.424775	-0.17199	0.658314	0.999892	0.124298	0.669332	0.999756	FALSE	FALSE	FALSE	na	FALSE	none
APEH	-0.809645	1.65084e-06	-0.565566	0.00167201	0.110649	0.59582	0.999892	-0.133109	0.315143	0.999756	FALSE	FALSE	FALSE	na	FALSE	none
APEX1	-0.379666	2.42971e-10	-0.525412	3.34729e-14	-0.165644	0.0160101	0.999892	-0.0270081	0.621883	0.999756	FALSE	FALSE	FALSE	na	FALSE	none
APEX2	-0.13523	0.538151	0.0745557	0.746098	0.249075	0.254234	0.999892	-0.0261182	0.881683	0.999756	FALSE	FALSE	FALSE	na	FALSE	none
APH1A	-0.418654	2.14119e-07	-0.50259	9.50083e-09	-0.0690899	0.458914	0.999892	0.00678316	0.919184	0.999756	FALSE	FALSE	FALSE	na	FALSE	none
APH1B	-0.829335	0.0309285	NA	NA	NA	NA	NA	-0.623012	0.102789	0.999756	FALSE	FALSE	FALSE	na	FALSE	none
API5	0.0895536	0.699623	-0.166169	0.465104	-0.323781	0.154146	0.999892	-0.00458625	0.980215	0.999756	FALSE	FALSE	FALSE	na	FALSE	none
APIP	0.349851	0.00913826	0.45086	0.000991008	0.102642	0.431854	0.999892	-0.0106697	0.931207	0.999756	FALSE	FALSE	FALSE	na	FALSE	none
APLF	0.280511	0.293877	NA	NA	NA	NA	NA	0.33708	0.511188	0.999756	FALSE	FALSE	FALSE	na	FALSE	none
APLP1	-0.232502	0.0628311	-0.21384	0.0786329	0.17565	0.151274	0.999892	0.144793	0.124401	0.999756	FALSE	FALSE	FALSE	na	FALSE	none
APLP2	0.342226	0.141537	0.409935	0.00112683	-0.226613	0.337183	0.999892	-0.224636	0.0484176	0.999756	FALSE	FALSE	FALSE	na	FALSE	none
APMAP	0.00603714	0.974559	-0.178452	0.238424	-0.132745	0.346594	0.999892	0.062505	0.579995	0.999756	FALSE	FALSE	FALSE	na	FALSE	none
APOBEC3F	-0.201021	0.441335	-0.495333	0.126514	NA	NA	NA	0.429672	0.280008	0.999756	FALSE	FALSE	FALSE	na	FALSE	none
APOBEC3G	-1.32371	0.00580096	-1.03271	0.0202305	NA	NA	NA	-0.03786	0.912081	0.999756	FALSE	FALSE	FALSE	na	FALSE	none
APOC1	-0.307885	0.159347	-0.518148	0.0224587	-0.115565	0.661569	0.999892	0.101138	0.583996	0.999756	FALSE	FALSE	FALSE	na	FALSE	none
APOL2	-0.202637	0.453344	0.0446655	0.88125	0.638192	0.1652	0.999892	0.105616	0.757975	0.999756	FALSE	FALSE	FALSE	na	FALSE	none
APOL4	-1.07068	0.0131401	-1.08032	0.0129856	NA	NA	NA	-0.00840846	0.979891	0.999756	FALSE	FALSE	FALSE	na	FALSE	none
APOLD1	-0.369983	0.175439	-0.432654	0.126862	0.0485094	0.903342	0.999892	0.107622	0.687806	0.999756	FALSE	FALSE	FALSE	na	FALSE	none
APOM	-0.77105	0.0451437	-0.257929	0.352816	NA	NA	NA	-0.0734037	0.838338	0.999756	FALSE	FALSE	FALSE	na	FALSE	none
APOO	-0.0986451	0.581635	-0.138939	0.42268	0.0855282	0.598035	0.999892	0.121208	0.34429	0.999756	FALSE	FALSE	FALSE	na	FALSE	none
APOOL	-0.42227	0.0502295	-0.302607	0.184636	-0.0468696	0.857111	0.999892	-0.177989	0.338189	0.999756	FALSE	FALSE	FALSE	na	FALSE	none
APPBP2	-0.0297734	0.900729	-0.174032	0.393639	-0.0956222	0.637675	0.999892	0.070891	0.654207	0.999756	FALSE	FALSE	FALSE	na	FALSE	none
APPL1	0.287552	0.14383	0.300965	0.109713	-0.0259202	0.891159	0.999892	-0.0406373	0.818359	0.999756	FALSE	FALSE	FALSE	na	FALSE	none
APPL2	-0.644629	0.0352265	-0.239928	0.381274	0.164395	0.69875	0.999892	-0.289197	0.296167	0.999756	FALSE	FALSE	FALSE	na	FALSE	none
APRT	-0.190914	0.0102982	-0.304474	0.00022765	-0.128123	0.102904	0.999892	-0.020111	0.747868	0.999756	FALSE	FALSE	FALSE	na	FALSE	none
APTR	0.284372	0.301642	0.121824	0.664177	0.0951712	0.808426	0.999892	0.379178	0.295715	0.999756	FALSE	FALSE	FALSE	na	FALSE	none
APTX	0.0978862	0.599389	0.173132	0.334218	0.117691	0.468748	0.999892	0.0220289	0.879567	0.999756	FALSE	FALSE	FALSE	na	FALSE	none
AQP3	2.04824	1.36579e-15	1.45438	2.23657e-09	-0.0651563	0.747751	0.999892	0.509263	0.0965724	0.999756	FALSE	FALSE	FALSE	na	FALSE	none
AQR	-0.283839	0.176644	-0.113024	0.623322	0.120699	0.609479	0.999892	-0.0951022	0.592318	0.999756	FALSE	FALSE	FALSE	na	FALSE	none
ARAF	-0.270355	0.140147	-0.239723	0.217607	0.0382573	0.854404	0.999892	-0.00245437	0.986633	0.999756	FALSE	FALSE	FALSE	na	FALSE	none
ARAP1	-0.229373	0.399635	-0.404531	0.179669	-0.305017	0.542401	0.999892	-0.0108223	0.97492	0.999756	FALSE	FALSE	FALSE	na	FALSE	none
ARAP3	0.0203635	0.948451	-0.108988	0.698956	-0.195097	0.612992	0.999892	0.0320457	0.915271	0.999756	FALSE	FALSE	FALSE	na	FALSE	none
ARCN1	0.16942	0.26222	0.328751	0.0362849	0.147995	0.310344	0.999892	-0.0366625	0.77536	0.999756	FALSE	FALSE	FALSE	na	FALSE	none
AREL1	-0.0601488	0.833889	-0.380187	0.203071	NA	NA	NA	-0.116108	0.770056	0.999756	FALSE	FALSE	FALSE	na	FALSE	none
ARF1	-0.1407	0.0126782	-0.209136	0.00101129	0.0312855	0.599072	0.999892	0.0921351	0.044619	0.999756	FALSE	FALSE	FALSE	na	FALSE	none
ARF3	-0.0407433	0.820626	-0.127797	0.398256	-0.00211681	0.988361	0.999892	0.0829631	0.442595	0.999756	FALSE	FALSE	FALSE	na	FALSE	none
ARF4	0.386744	7.36773e-05	0.514266	1.301e-07	0.0810317	0.372756	0.999892	-0.0567094	0.543208	0.999756	FALSE	FALSE	FALSE	na	FALSE	none
ARF5	-0.414192	0.0685889	-0.475419	0.0582051	-0.159945	0.570812	0.999892	-0.0806221	0.704788	0.999756	FALSE	FALSE	FALSE	na	FALSE	none
ARF6	0.807895	3.1797e-12	0.828549	1.08945e-12	0.139211	0.207754	0.999892	0.109737	0.347239	0.999756	FALSE	FALSE	FALSE	na	FALSE	none
ARFGAP1	0.0246338	0.933669	-0.0455174	0.870786	-0.117021	0.700074	0.999892	-0.0203461	0.931673	0.999756	FALSE	FALSE	FALSE	na	FALSE	none
ARFGAP2	-0.205122	0.261391	-0.354516	0.046191	-0.0660767	0.727925	0.999892	0.0869461	0.545437	0.999756	FALSE	FALSE	FALSE	na	FALSE	none
ARFGAP3	0.053362	0.829423	0.191466	0.406013	0.0232613	0.91816	0.999892	-0.167333	0.407413	0.999756	FALSE	FALSE	FALSE	na	FALSE	none
ARFGEF1	-0.0800496	0.754414	-0.197529	0.419229	-0.190532	0.492827	0.999892	-0.039683	0.852344	0.999756	FALSE	FALSE	FALSE	na	FALSE	none
ARFGEF2	-0.0921205	0.735705	0.026454	0.93166	-0.00341655	0.991771	0.999892	-0.210085	0.459512	0.999756	FALSE	FALSE	FALSE	na	FALSE	none
ARFIP1	1.0364	3.01938e-06	0.464583	0.0428441	-0.298124	0.174624	0.999892	0.237533	0.309434	0.999756	FALSE	FALSE	FALSE	na	FALSE	none
ARFIP2	-0.0374326	0.851472	-0.00941723	0.964824	-0.140081	0.383436	0.999892	-0.181786	0.184696	0.999756	FALSE	FALSE	FALSE	na	FALSE	none
ARFRP1	-0.12838	0.545208	-0.120909	0.559729	0.0830822	0.686202	0.999892	0.060584	0.706541	0.999756	FALSE	FALSE	FALSE	na	FALSE	none
ARG2	-0.105592	0.68409	-0.329438	0.193891	-0.419825	0.168468	0.999892	-0.129871	0.570341	0.999756	FALSE	FALSE	FALSE	na	FALSE	none
ARGLU1	0.906732	1.08428e-16	1.01432	2.64685e-18	0.0646744	0.544001	0.999892	-0.0535289	0.643834	0.999756	FALSE	FALSE	FALSE	na	FALSE	none
ARHGAP1	-0.172112	0.499927	-0.596213	0.0290136	-0.240931	0.468101	0.999892	0.239978	0.310904	0.999756	FALSE	FALSE	FALSE	na	FALSE	none
ARHGAP10	-0.210931	0.341185	0.0334875	0.899109	0.124479	0.617316	0.999892	-0.203394	0.289163	0.999756	FALSE	FALSE	FALSE	na	FALSE	none
ARHGAP11A	-0.120569	0.533845	-0.127456	0.542151	-0.168144	0.376343	0.999892	-0.164489	0.291675	0.999756	FALSE	FALSE	FALSE	na	FALSE	none
ARHGAP12	0.165179	0.516616	1.05224	0.000237009	0.41581	0.136619	0.999892	-0.520908	0.0643119	0.999756	FALSE	FALSE	FALSE	na	FALSE	none
ARHGAP17	-0.556891	0.0345686	-0.0837382	0.755556	0.327251	0.311878	0.999892	-0.259719	0.260754	0.999756	FALSE	FALSE	FALSE	na	FALSE	none
ARHGAP18	0.197607	0.46607	0.254394	0.356272	0.2207	0.570268	0.999892	0.151005	0.68165	0.999756	FALSE	FALSE	FALSE	na	FALSE	none
ARHGAP19	-0.340784	0.233438	-0.745447	0.0404952	NA	NA	NA	0.340344	0.317509	0.999756	FALSE	FALSE	FALSE	na	FALSE	none
ARHGAP21	0.402131	0.144237	0.540495	0.059178	0.0830462	0.797787	0.999892	-0.0551188	0.866273	0.999756	FALSE	FALSE	FALSE	na	FALSE	none
ARHGAP22	-0.136978	0.61826	-0.713833	0.0473518	-0.587964	0.27435	0.999892	0.162288	0.631339	0.999756	FALSE	FALSE	FALSE	na	FALSE	none
ARHGAP23	0.128243	0.618741	-0.0442048	0.87219	0.126247	0.661356	0.999892	0.37158	0.111193	0.999756	FALSE	FALSE	FALSE	na	FALSE	none
ARHGAP26	0.39626	0.174182	0.254937	0.353808	-0.517827	0.242263	0.999892	-0.417317	0.370824	0.999756	FALSE	FALSE	FALSE	na	FALSE	none
ARHGAP28	-0.020718	0.945881	-0.239179	0.385279	-0.276037	0.57844	0.999892	0.221743	0.579344	0.999756	FALSE	FALSE	FALSE	na	FALSE	none
ARHGAP29	0.0353156	0.909944	0.185539	0.50516	0.0849805	0.838275	0.999892	-0.21262	0.558577	0.999756	FALSE	FALSE	FALSE	na	FALSE	none
ARHGAP31	-0.392455	0.17337	-0.281052	0.289205	0.666306	0.118684	0.999892	0.423009	0.124659	0.999756	FALSE	FALSE	FALSE	na	FALSE	none
ARHGAP32	0.0520188	0.863993	0.23751	0.372874	0.350606	0.311074	0.999892	0.063761	0.844198	0.999756	FALSE	FALSE	FALSE	na	FALSE	none
ARHGAP35	-0.37058	0.0460866	-0.336255	0.231571	0.0560848	0.80933	0.999892	0.183974	0.459821	0.999756	FALSE	FALSE	FALSE	na	FALSE	none
ARHGAP39	-0.243687	0.348955	0.0604475	0.827373	NA	NA	NA	-0.272959	0.557681	0.999756	FALSE	FALSE	FALSE	na	FALSE	none
ARHGAP4	-0.227562	0.347298	NA	NA	NA	NA	NA	0.187405	0.709968	0.999756	FALSE	FALSE	FALSE	na	FALSE	none
ARHGAP42	0.327856	0.232878	0.412165	0.148891	0.242419	0.487865	0.999892	0.149562	0.671987	0.999756	FALSE	FALSE	FALSE	na	FALSE	none
ARHGAP5	0.141408	0.453469	0.155744	0.474201	-0.142128	0.483552	0.999892	-0.178719	0.258355	0.999756	FALSE	FALSE	FALSE	na	FALSE	none
ARHGAP5-AS1	0.739839	0.0246316	0.264022	0.344889	-0.3354	0.386517	0.999892	0.132328	0.737255	0.999756	FALSE	FALSE	FALSE	na	FALSE	none
ARHGAP6	-0.0605049	0.834999	-0.124857	0.655635	-0.204318	0.663925	0.999892	-0.0677874	0.847269	0.999756	FALSE	FALSE	FALSE	na	FALSE	none
ARHGDIA	0.385733	2.04066e-09	0.340187	5.5888e-07	0.00102577	0.987897	0.999892	0.0370978	0.515284	0.999756	FALSE	FALSE	FALSE	na	FALSE	none
ARHGDIG	-0.0665739	0.705749	-0.109088	0.524304	0.0623564	0.680551	0.999892	0.10093	0.402175	0.999756	FALSE	FALSE	FALSE	na	FALSE	none
ARHGEF1	-0.2952	0.285077	0.0149553	0.962033	0.736021	0.0852706	0.999892	0.149995	0.606846	0.999756	FALSE	FALSE	FALSE	na	FALSE	none
ARHGEF10	0.147444	0.578057	0.32582	0.199586	0.251273	0.3971	0.999892	0.0292912	0.916462	0.999756	FALSE	FALSE	FALSE	na	FALSE	none
ARHGEF11	-0.0159091	0.95863	0.153243	0.574094	0.337842	0.349266	0.999892	0.0458909	0.878648	0.999756	FALSE	FALSE	FALSE	na	FALSE	none
ARHGEF12	-0.179885	0.33106	0.147402	0.485364	0.148847	0.451008	0.999892	-0.254652	0.101427	0.999756	FALSE	FALSE	FALSE	na	FALSE	none
ARHGEF17	0.0117405	0.971507	-0.310023	0.27503	0.0161521	0.97365	0.999892	0.61611	0.0754219	0.999756	FALSE	FALSE	FALSE	na	FALSE	none
ARHGEF18	0.258464	0.342648	-0.0756015	0.793627	-0.304288	0.44153	0.999892	0.301355	0.387452	0.999756	FALSE	FALSE	FALSE	na	FALSE	none
ARHGEF19	-0.377701	0.189124	-0.119433	0.670395	0.183121	0.698472	0.999892	-0.237761	0.464426	0.999756	FALSE	FALSE	FALSE	na	FALSE	none
ARHGEF2	-0.0199829	0.937527	-0.086115	0.727104	-0.118283	0.623704	0.999892	-0.0383427	0.82943	0.999756	FALSE	FALSE	FALSE	na	FALSE	none
ARHGEF26	-0.141753	0.597528	0.343392	0.235758	0.594424	0.239136	0.999892	-0.475295	0.271048	0.999756	FALSE	FALSE	FALSE	na	FALSE	none
ARHGEF28	-0.0965083	0.728909	0.235541	0.3953	0.00583748	0.988126	0.999892	-0.628349	0.0625974	0.999756	FALSE	FALSE	FALSE	na	FALSE	none
ARHGEF3	0.111316	0.691336	-0.0622174	0.830116	0.103043	0.796739	0.999892	0.433346	0.193855	0.999756	FALSE	FALSE	FALSE	na	FALSE	none
ARHGEF37	-0.00233393	0.994107	0.174821	0.524273	0.338709	0.509373	0.999892	-0.0908824	0.83815	0.999756	FALSE	FALSE	FALSE	na	FALSE	none
ARHGEF39	-0.49804	0.027193	-0.647111	0.00957703	-0.208474	0.470841	0.999892	-0.0508068	0.792836	0.999756	FALSE	FALSE	FALSE	na	FALSE	none
ARHGEF4	-1.49978	0.00212457	-1.41087	0.00167572	NA	NA	NA	0.194386	0.533147	0.999756	FALSE	FALSE	FALSE	na	FALSE	none
ARHGEF7	-0.180659	0.490621	-0.00678762	0.981549	0.0848486	0.804816	0.999892	-0.202913	0.446845	0.999756	FALSE	FALSE	FALSE	na	FALSE	none
ARHGEF9	-0.456587	0.137141	-0.244805	0.369485	NA	NA	NA	-0.402167	0.278346	0.999756	FALSE	FALSE	FALSE	na	FALSE	none
ARID1A	0.217606	0.161855	0.240084	0.120274	0.0354474	0.806767	0.999892	0.00312595	0.981	0.999756	FALSE	FALSE	FALSE	na	FALSE	none
ARID1B	0.24902	0.131259	0.233152	0.213449	-0.121677	0.470297	0.999892	-0.121816	0.425914	0.999756	FALSE	FALSE	FALSE	na	FALSE	none
ARID2	-0.0754936	0.72869	-0.124914	0.576134	-0.19272	0.3655	0.999892	-0.136656	0.412112	0.999756	FALSE	FALSE	FALSE	na	FALSE	none
ARID3A	0.111953	0.637753	-0.135286	0.567242	-0.074444	0.757694	0.999892	0.244276	0.216861	0.999756	FALSE	FALSE	FALSE	na	FALSE	none
ARID3B	1.06628	0.00375933	0.418352	0.155837	-0.139421	0.701765	0.999892	0.463962	0.264449	0.999756	FALSE	FALSE	FALSE	na	FALSE	none
ARID4A	0.435108	0.00510332	0.586363	0.00019691	0.0591371	0.69621	0.999892	-0.10252	0.489224	0.999756	FALSE	FALSE	FALSE	na	FALSE	none
ARID4B	0.800888	1.38917e-17	0.916554	1.07006e-20	0.0449258	0.620525	0.999892	-0.0806013	0.413408	0.999756	FALSE	FALSE	FALSE	na	FALSE	none
ARID5A	0.322801	0.242253	0.196838	0.479677	-0.259798	0.500536	0.999892	-0.109053	0.771712	0.999756	FALSE	FALSE	FALSE	na	FALSE	none
ARID5B	0.59866	1.49235e-08	0.677557	1.45683e-09	0.0896542	0.383648	0.999892	-0.000262417	0.998049	0.999756	FALSE	FALSE	FALSE	na	FALSE	none
ARIH1	0.856149	9.94179e-06	0.922939	2.53044e-06	-0.00425855	0.980929	0.999892	-0.0788485	0.70263	0.999756	FALSE	FALSE	FALSE	na	FALSE	none
ARIH2	0.308974	0.0913977	0.322462	0.0926546	-0.0529049	0.774701	0.999892	-0.0801236	0.639219	0.999756	FALSE	FALSE	FALSE	na	FALSE	none
ARL1	-0.101487	0.626088	0.116649	0.546047	0.306691	0.0891154	0.999892	0.0367714	0.813016	0.999756	FALSE	FALSE	FALSE	na	FALSE	none
ARL10	-0.443883	0.103373	-0.505409	0.0592955	0.185131	0.599725	0.999892	0.209499	0.400131	0.999756	FALSE	FALSE	FALSE	na	FALSE	none
ARL13B	0.743593	7.63131e-05	0.873262	4.1719e-06	0.116165	0.524066	0.999892	-0.0188933	0.920558	0.999756	FALSE	FALSE	FALSE	na	FALSE	none
ARL14EP	0.0772734	0.686799	0.0679247	0.720599	0.0489618	0.759297	0.999892	0.0516141	0.706465	0.999756	FALSE	FALSE	FALSE	na	FALSE	none
ARL15	0.107047	0.696538	0.653628	0.0634077	0.423262	0.352996	0.999892	-0.353889	0.456743	0.999756	FALSE	FALSE	FALSE	na	FALSE	none
ARL16	0.461602	8.32437e-05	0.403987	0.00139131	-0.0833965	0.476726	0.999892	-0.0368465	0.743135	0.999756	FALSE	FALSE	FALSE	na	FALSE	none
ARL2	-0.841807	2.66146e-26	-1.00445	4.13626e-23	-0.184443	0.0809313	0.999892	-0.0262867	0.721392	0.999756	FALSE	FALSE	FALSE	na	FALSE	none
ARL2BP	0.0219966	0.914972	-0.145981	0.360517	0.0191251	0.899451	0.999892	0.198002	0.0997711	0.999756	FALSE	FALSE	FALSE	na	FALSE	none
ARL3	0.0347037	0.770351	-0.00819263	0.952869	-0.0239595	0.806264	0.999892	0.0120515	0.872136	0.999756	FALSE	FALSE	FALSE	na	FALSE	none
ARL4A	0.0755448	0.791409	-0.522766	0.0747777	-0.595267	0.119898	0.999892	0.258271	0.351575	0.999756	FALSE	FALSE	FALSE	na	FALSE	none
ARL4C	0.472426	0.00199263	0.615736	0.000267308	-0.195631	0.209092	0.999892	-0.356422	0.0203058	0.999756	FALSE	FALSE	FALSE	na	FALSE	none
ARL4D	0.190999	0.33837	0.0571874	0.801187	0.0684861	0.726717	0.999892	0.221043	0.191031	0.999756	FALSE	FALSE	FALSE	na	FALSE	none
ARL5A	0.221386	0.318551	0.0401685	0.877288	-0.122318	0.599774	0.999892	0.101171	0.621379	0.999756	FALSE	FALSE	FALSE	na	FALSE	none
ARL5B	0.555008	0.00700701	0.896115	7.74161e-05	-0.0351725	0.865317	0.999892	-0.387975	0.0801863	0.999756	FALSE	FALSE	FALSE	na	FALSE	none
ARL6	0.462341	0.107065	0.594534	0.0634077	-0.0113056	0.975332	0.999892	-0.199284	0.591951	0.999756	FALSE	FALSE	FALSE	na	FALSE	none
ARL6IP1	0.185055	0.00689573	0.300633	0.000100585	0.104903	0.12986	0.999892	-0.0241828	0.697755	0.999756	FALSE	FALSE	FALSE	na	FALSE	none
ARL6IP5	-0.563508	6.10899e-11	-0.670028	1.62962e-11	-0.130498	0.202346	0.999892	-0.0296858	0.697832	0.999756	FALSE	FALSE	FALSE	na	FALSE	none
ARL6IP6	0.0993011	0.605371	-0.0413797	0.845651	-0.137984	0.414793	0.999892	0.0185023	0.90244	0.999756	FALSE	FALSE	FALSE	na	FALSE	none
ARL8A	0.286453	0.0108914	0.32583	0.00724721	0.101683	0.361832	0.999892	0.0492488	0.62713	0.999756	FALSE	FALSE	FALSE	na	FALSE	none
ARL8B	0.113731	0.649209	0.283606	0.226267	0.144497	0.567805	0.999892	-0.0781718	0.730152	0.999756	FALSE	FALSE	FALSE	na	FALSE	none
ARL9	0.134989	0.579754	0.0355835	0.896501	-0.0607133	0.815396	0.999892	0.067277	0.761146	0.999756	FALSE	FALSE	FALSE	na	FALSE	none
ARMC1	-0.103577	0.605651	0.0807089	0.709126	0.0550594	0.770513	0.999892	-0.176387	0.259073	0.999756	FALSE	FALSE	FALSE	na	FALSE	none
ARMC10	-0.140196	0.482175	-0.0786528	0.718735	0.0425246	0.829421	0.999892	-0.040239	0.797904	0.999756	FALSE	FALSE	FALSE	na	FALSE	none
ARMC5	0.0897863	0.746695	0.0699039	0.80249	0.262453	0.419972	0.999892	0.297405	0.269081	0.999756	FALSE	FALSE	FALSE	na	FALSE	none
ARMC6	0.0915874	0.511839	0.0550548	0.716912	-0.0332358	0.775155	0.999892	-0.00325162	0.974699	0.999756	FALSE	FALSE	FALSE	na	FALSE	none
ARMC7	0.250256	0.326046	0.242041	0.353922	-0.0394168	0.896155	0.999892	-0.0416932	0.883786	0.999756	FALSE	FALSE	FALSE	na	FALSE	none
ARMC8	0.267624	0.205175	0.39784	0.0578558	0.13072	0.543039	0.999892	-0.0187837	0.924727	0.999756	FALSE	FALSE	FALSE	na	FALSE	none
ARMC9	-0.107955	0.613288	0.113517	0.610774	0.137766	0.507702	0.999892	-0.147848	0.388741	0.999756	FALSE	FALSE	FALSE	na	FALSE	none
ARMCX1	-1.04095	4.01274e-06	-0.861882	6.2471e-05	0.165649	0.541382	0.999892	-0.0237969	0.885721	0.999756	FALSE	FALSE	FALSE	na	FALSE	none
ARMCX2	-0.746023	0.0619997	NA	NA	NA	NA	NA	-0.547194	0.241465	0.999756	FALSE	FALSE	FALSE	na	FALSE	none
ARMCX3	0.226837	0.282518	-0.00348411	0.987925	-0.163727	0.456091	0.999892	0.116107	0.542107	0.999756	FALSE	FALSE	FALSE	na	FALSE	none
ARMCX4	-0.159468	0.559808	-0.253441	0.36203	-0.0414875	0.927522	0.999892	0.110191	0.741845	0.999756	FALSE	FALSE	FALSE	na	FALSE	none
ARMCX5	-0.056409	0.847597	-0.158145	0.568638	-0.18576	0.648172	0.999892	-0.00768416	0.979974	0.999756	FALSE	FALSE	FALSE	na	FALSE	none
ARMH3	-0.0466419	0.876801	0.00713352	0.982458	0.0201346	0.964218	0.999892	-0.102744	0.765847	0.999756	FALSE	FALSE	FALSE	na	FALSE	none
ARMT1	0.365006	0.0885139	0.0461742	0.852566	0.0777429	0.730978	0.999892	0.454817	0.0197641	0.999756	FALSE	FALSE	FALSE	na	FALSE	none
ARNT	-0.204689	0.417341	-0.19082	0.462157	0.0347145	0.911185	0.999892	0.00609641	0.980472	0.999756	FALSE	FALSE	FALSE	na	FALSE	none
ARNT2	-0.0404527	0.889278	NA	NA	NA	NA	NA	-0.496772	0.315524	0.999756	FALSE	FALSE	FALSE	na	FALSE	none
ARPC1A	-0.164392	0.0598686	-0.245717	0.00627174	-0.0279037	0.74708	0.999892	0.0469597	0.496173	0.999756	FALSE	FALSE	FALSE	na	FALSE	none
ARPC1B	0.346344	0.0482266	0.330632	0.0715445	0.0726363	0.678802	0.999892	0.077216	0.637381	0.999756	FALSE	FALSE	FALSE	na	FALSE	none
ARPC2	0.142617	0.0597156	0.0907404	0.293099	0.0276362	0.694368	0.999892	0.0712418	0.24695	0.999756	FALSE	FALSE	FALSE	na	FALSE	none
ARPC3	0.0438012	0.644516	-0.0284055	0.813667	0.0318108	0.708622	0.999892	0.0977943	0.123664	0.999756	FALSE	FALSE	FALSE	na	FALSE	none
ARPC4	-0.0628522	0.70461	0.00471892	0.980841	0.0206559	0.881477	0.999892	-0.06442	0.575973	0.999756	FALSE	FALSE	FALSE	na	FALSE	none
ARPC5	-0.113949	0.22052	-0.154501	0.103508	0.0153712	0.855034	0.999892	0.0482222	0.494843	0.999756	FALSE	FALSE	FALSE	na	FALSE	none
ARPIN	-0.133037	0.609812	-0.171666	0.514839	NA	NA	NA	0.0803014	0.859165	0.999756	FALSE	FALSE	FALSE	na	FALSE	none
ARPP19	0.0875811	0.555036	-0.00165242	0.991672	-0.0470985	0.712753	0.999892	0.0410099	0.696672	0.999756	FALSE	FALSE	FALSE	na	FALSE	none
ARRB1	0.680233	0.00127714	0.569062	0.0143057	-0.281018	0.211398	0.999892	-0.200612	0.359986	0.999756	FALSE	FALSE	FALSE	na	FALSE	none
ARRB2	-0.536608	0.00276469	-0.482053	0.0106941	-0.0359869	0.862445	0.999892	-0.0953265	0.523142	0.999756	FALSE	FALSE	FALSE	na	FALSE	none
ARRDC1	-0.428395	0.156285	-1.06012	0.0189169	NA	NA	NA	-0.0797327	0.82139	0.999756	FALSE	FALSE	FALSE	na	FALSE	none
ARRDC1-AS1	-0.0769414	0.766811	0.0304437	0.915579	-0.014264	0.95872	0.999892	-0.179023	0.429491	0.999756	FALSE	FALSE	FALSE	na	FALSE	none
ARRDC2	0.133269	0.630539	-0.124145	0.658033	-0.348615	0.428061	0.999892	0.175585	0.624296	0.999756	FALSE	FALSE	FALSE	na	FALSE	none
ARRDC3	0.216074	0.416046	0.250466	0.347435	0.185788	0.578167	0.999892	0.1422	0.646784	0.999756	FALSE	FALSE	FALSE	na	FALSE	none
ARRDC4	0.378051	0.185308	0.249518	0.369299	-0.348798	0.384917	0.999892	-0.226278	0.589426	0.999756	FALSE	FALSE	FALSE	na	FALSE	none
ARSA	-0.180953	0.505338	-0.221214	0.422973	-0.0397506	0.925691	0.999892	0.00160489	0.996048	0.999756	FALSE	FALSE	FALSE	na	FALSE	none
ARSB	0.104639	0.708123	0.270608	0.333668	0.0113977	0.979929	0.999892	-0.314143	0.436881	0.999756	FALSE	FALSE	FALSE	na	FALSE	none
ARSD	-0.530558	0.0679471	-1.27486	0.000132839	-0.306023	0.479129	0.999892	0.362293	0.140078	0.999756	FALSE	FALSE	FALSE	na	FALSE	none
ARSK	-0.0728977	0.795502	0.0198736	0.948285	0.0597926	0.858029	0.999892	-0.103392	0.718833	0.999756	FALSE	FALSE	FALSE	na	FALSE	none
ARV1	-0.191218	0.200237	-0.363653	0.00917536	0.0101266	0.946464	0.999892	0.181247	0.0977704	0.999756	FALSE	FALSE	FALSE	na	FALSE	none
ARVCF	-0.591846	0.0329398	-0.501921	0.0703273	-0.0345017	0.925245	0.999892	-0.127388	0.59708	0.999756	FALSE	FALSE	FALSE	na	FALSE	none
ASAH1	-0.0292195	0.880083	-0.176691	0.25845	-0.051498	0.730774	0.999892	0.102891	0.384239	0.999756	FALSE	FALSE	FALSE	na	FALSE	none
ASAP1	-0.288605	0.0171841	-0.0615747	0.707625	0.0987989	0.446261	0.999892	-0.151013	0.145312	0.999756	FALSE	FALSE	FALSE	na	FALSE	none
ASAP2	0.323103	0.0565009	0.159952	0.401311	-0.0374288	0.829518	0.999892	0.130272	0.391525	0.999756	FALSE	FALSE	FALSE	na	FALSE	none
ASAP3	-0.0623778	0.815744	-0.50072	0.113637	NA	NA	NA	0.0241012	0.960076	0.999756	FALSE	FALSE	FALSE	na	FALSE	none
ASB1	0.623632	0.00668755	0.253056	0.290624	-0.322441	0.188974	0.999892	0.0492248	0.834696	0.999756	FALSE	FALSE	FALSE	na	FALSE	none
ASB13	-1.10181	1.40396e-07	-0.834799	7.52925e-05	0.163461	0.535344	0.999892	-0.104213	0.497445	0.999756	FALSE	FALSE	FALSE	na	FALSE	none
ASB16-AS1	0.00206865	0.996169	0.0751063	0.795813	0.234501	0.61633	0.999892	0.0654201	0.867395	0.999756	FALSE	FALSE	FALSE	na	FALSE	none
ASB3	-0.166699	0.334829	-0.380892	0.0176926	0.00386722	0.982246	0.999892	0.223707	0.0799979	0.999756	FALSE	FALSE	FALSE	na	FALSE	none
ASB6	0.533819	0.000570779	0.358058	0.0244146	-0.0494933	0.74802	0.999892	0.120725	0.402288	0.999756	FALSE	FALSE	FALSE	na	FALSE	none
ASB7	0.12149	0.662431	0.279249	0.316413	0.16455	0.666838	0.999892	-0.111078	0.761144	0.999756	FALSE	FALSE	FALSE	na	FALSE	none
ASB8	-0.0782259	0.702711	0.272142	0.134632	0.180476	0.312035	0.999892	-0.236998	0.124035	0.999756	FALSE	FALSE	FALSE	na	FALSE	none
ASCC1	-0.115393	0.543727	-0.194534	0.294786	-0.0741297	0.686664	0.999892	0.00896076	0.949755	0.999756	FALSE	FALSE	FALSE	na	FALSE	none
ASCC2	0.308774	0.0842126	-0.0048738	0.983002	-0.305382	0.0925754	0.999892	0.0475004	0.770631	0.999756	FALSE	FALSE	FALSE	na	FALSE	none
ASCC3	0.0593975	0.804889	0.311545	0.153167	0.0778399	0.724217	0.999892	-0.242155	0.209541	0.999756	FALSE	FALSE	FALSE	na	FALSE	none
ASF1A	0.706361	5.84256e-09	0.594735	1.68501e-06	-0.0603874	0.605916	0.999892	0.0408854	0.73427	0.999756	FALSE	FALSE	FALSE	na	FALSE	none
ASF1B	0.219209	0.154805	0.358404	0.0172393	-0.0306666	0.831064	0.999892	-0.187351	0.15921	0.999756	FALSE	FALSE	FALSE	na	FALSE	none
ASH1L	-0.00754204	0.970322	0.178076	0.25036	0.205907	0.157534	0.999892	-0.0104475	0.93162	0.999756	FALSE	FALSE	FALSE	na	FALSE	none
ASH1L-AS1	0.122702	0.658795	0.244256	0.373619	0.464547	0.240114	0.999892	0.286264	0.424232	0.999756	FALSE	FALSE	FALSE	na	FALSE	none
ASH2L	-0.76206	3.19145e-05	-0.779688	9.57673e-06	0.11066	0.616701	0.999892	0.111511	0.403251	0.999756	FALSE	FALSE	FALSE	na	FALSE	none
ASIC1	-0.196573	0.468284	-0.176637	0.506517	NA	NA	NA	-0.497915	0.200489	0.999756	FALSE	FALSE	FALSE	na	FALSE	none
ASL	0.169491	0.35604	0.0652655	0.752295	0.040452	0.819438	0.999892	0.152625	0.307494	0.999756	FALSE	FALSE	FALSE	na	FALSE	none
ASNSD1	-0.233396	0.370982	-0.233602	0.384433	0.116456	0.760295	0.999892	0.117592	0.651834	0.999756	FALSE	FALSE	FALSE	na	FALSE	none
ASPH	-0.213343	0.200234	-0.116564	0.534138	0.0828574	0.626285	0.999892	-0.0348847	0.796075	0.999756	FALSE	FALSE	FALSE	na	FALSE	none
ASPHD1	0.56128	4.68997e-05	0.449753	0.00220188	-0.158349	0.261485	0.999892	-0.0586265	0.653984	0.999756	FALSE	FALSE	FALSE	na	FALSE	none
ASPHD2	0.0753477	0.788483	0.175854	0.51212	-0.150823	0.767575	0.999892	-0.434363	0.364037	0.999756	FALSE	FALSE	FALSE	na	FALSE	none
ASPM	-0.186471	0.0699976	-0.157213	0.196436	-0.00444186	0.965498	0.999892	-0.0420412	0.631699	0.999756	FALSE	FALSE	FALSE	na	FALSE	none
ASPSCR1	-0.29087	0.00837159	-0.411418	0.000305697	-0.115339	0.32766	0.999892	-9.51282e-05	0.999151	0.999756	FALSE	FALSE	FALSE	na	FALSE	none
ASRGL1	0.305827	0.0308151	0.385818	0.0070005	0.0958827	0.48227	0.999892	0.00307802	0.980661	0.999756	FALSE	FALSE	FALSE	na	FALSE	none
ASS1	0.110323	0.212555	0.0299808	0.764857	-0.0414285	0.594481	0.999892	0.032356	0.607513	0.999756	FALSE	FALSE	FALSE	na	FALSE	none
ASTE1	0.0493932	0.871659	-0.0605239	0.835352	-0.43057	0.310784	0.999892	-0.216028	0.524401	0.999756	FALSE	FALSE	FALSE	na	FALSE	none
ASTN2	-0.165474	0.518169	0.0530269	0.849482	0.109847	0.71355	0.999892	-0.229162	0.357181	0.999756	FALSE	FALSE	FALSE	na	FALSE	none
ASXL1	0.148165	0.398742	0.170008	0.329001	0.0290794	0.859298	0.999892	-0.00442622	0.974392	0.999756	FALSE	FALSE	FALSE	na	FALSE	none
ASXL2	0.291276	0.137304	0.198178	0.346323	-0.0412161	0.836026	0.999892	0.0528869	0.775814	0.999756	FALSE	FALSE	FALSE	na	FALSE	none
ATAD1	0.0499291	0.829262	0.126897	0.557962	-0.00271947	0.989196	0.999892	-0.108015	0.529785	0.999756	FALSE	FALSE	FALSE	na	FALSE	none
ATAD2	0.836233	0.000258579	0.897835	1.66965e-09	-0.0379681	0.866876	0.999892	-0.0545602	0.712348	0.999756	FALSE	FALSE	FALSE	na	FALSE	none
ATAD2B	0.122934	0.633202	0.0612106	0.826217	-0.126051	0.664082	0.999892	-0.0483603	0.846096	0.999756	FALSE	FALSE	FALSE	na	FALSE	none
ATAD3A	0.327571	0.00876838	0.28414	0.041767	0.0195185	0.881168	0.999892	0.0514979	0.644054	0.999756	FALSE	FALSE	FALSE	na	FALSE	none
ATAD3B	1.63797	2.37541e-06	0.752128	0.0144142	-0.152899	0.612875	0.999892	0.663924	0.0824929	0.999756	FALSE	FALSE	FALSE	na	FALSE	none
ATAD5	-0.0805736	0.710401	0.101211	0.634472	0.054073	0.782512	0.999892	-0.177897	0.27771	0.999756	FALSE	FALSE	FALSE	na	FALSE	none
ATAT1	0.398416	0.0525697	0.12871	0.582538	-0.177831	0.402102	0.999892	0.117698	0.567906	0.999756	FALSE	FALSE	FALSE	na	FALSE	none
ATCAY	-0.506203	0.00513299	-0.324702	0.102544	-0.0819388	0.698336	0.999892	-0.270804	0.08097	0.999756	FALSE	FALSE	FALSE	na	FALSE	none
ATE1	-0.0958199	0.685359	-0.0140931	0.957771	0.0735673	0.76108	0.999892	-0.0428834	0.819893	0.999756	FALSE	FALSE	FALSE	na	FALSE	none
ATF1	0.472007	0.0263445	0.28203	0.204877	-0.0529911	0.810484	0.999892	0.138037	0.514338	0.999756	FALSE	FALSE	FALSE	na	FALSE	none
ATF2	-0.239363	0.301468	-0.253488	0.302811	-0.297349	0.303003	0.999892	-0.274567	0.190023	0.999756	FALSE	FALSE	FALSE	na	FALSE	none
ATF4	0.289917	0.00883695	0.365951	0.00155551	-0.0298853	0.788181	0.999892	-0.118924	0.220629	0.999756	FALSE	FALSE	FALSE	na	FALSE	none
ATF6	-0.390525	0.00986858	-0.349401	0.0313876	-0.0307988	0.858572	0.999892	-0.0793963	0.516998	0.999756	FALSE	FALSE	FALSE	na	FALSE	none
ATF6B	0.142685	0.553801	0.169435	0.465429	0.143445	0.556813	0.999892	0.10768	0.611129	0.999756	FALSE	FALSE	FALSE	na	FALSE	none
ATF7	0.0358161	0.902353	-0.180438	0.455351	-0.00439691	0.987355	0.999892	0.284535	0.192611	0.999756	FALSE	FALSE	FALSE	na	FALSE	none
ATF7IP	-0.278521	0.133884	-0.0255745	0.932767	0.192599	0.617089	0.999892	-0.0928936	0.535673	0.999756	FALSE	FALSE	FALSE	na	FALSE	none
ATF7IP2	0.380298	0.185272	0.716684	0.0358132	0.248828	0.502169	0.999892	-0.092669	0.830767	0.999756	FALSE	FALSE	FALSE	na	FALSE	none
ATG10	-0.227305	0.223189	-0.467774	0.0118304	-0.0442975	0.829853	0.999892	0.204967	0.160983	0.999756	FALSE	FALSE	FALSE	na	FALSE	none
ATG101	0.994425	3.16343e-17	0.936388	3.99103e-14	-0.0365798	0.747302	0.999892	0.0100492	0.935817	0.999756	FALSE	FALSE	FALSE	na	FALSE	none
ATG12	-0.111764	0.426285	-0.162319	0.217594	0.00364039	0.976894	0.999892	0.0478007	0.626246	0.999756	FALSE	FALSE	FALSE	na	FALSE	none
ATG13	-0.2795	0.234356	-0.627547	0.00744637	-0.0896405	0.757149	0.999892	0.253866	0.188375	0.999756	FALSE	FALSE	FALSE	na	FALSE	none
ATG14	0.675691	0.00539443	0.514318	0.0292452	0.0379497	0.874784	0.999892	0.193632	0.433886	0.999756	FALSE	FALSE	FALSE	na	FALSE	none
ATG16L1	0.369974	0.17886	0.212339	0.430272	0.0970684	0.77469	0.999892	0.318153	0.328701	0.999756	FALSE	FALSE	FALSE	na	FALSE	none
ATG16L2	-0.455567	0.141122	-0.555723	0.101606	NA	NA	NA	-0.140478	0.703939	0.999756	FALSE	FALSE	FALSE	na	FALSE	none
ATG2A	0.206254	0.444394	0.151789	0.582981	-0.110758	0.806567	0.999892	-0.0113835	0.979081	0.999756	FALSE	FALSE	FALSE	na	FALSE	none
ATG2B	0.0242067	0.937093	0.127845	0.635821	-0.118261	0.829723	0.999892	-0.411269	0.360451	0.999756	FALSE	FALSE	FALSE	na	FALSE	none
ATG3	0.353009	0.000445313	0.194458	0.0919919	-0.0127058	0.899472	0.999892	0.140162	0.128815	0.999756	FALSE	FALSE	FALSE	na	FALSE	none
ATG4A	0.0282813	0.927739	0.131987	0.637681	0.410969	0.352011	0.999892	0.200048	0.590476	0.999756	FALSE	FALSE	FALSE	na	FALSE	none
ATG4B	-0.0377194	0.833889	-0.245799	0.0970678	-0.187734	0.194691	0.999892	0.0314525	0.783289	0.999756	FALSE	FALSE	FALSE	na	FALSE	none
ATG4C	-0.0718367	0.789936	-0.202849	0.408275	0.0353117	0.902859	0.999892	0.201126	0.36861	0.999756	FALSE	FALSE	FALSE	na	FALSE	none
ATG4D	0.133896	0.310701	0.0353943	0.834928	-0.127853	0.313198	0.999892	-0.0318344	0.756274	0.999756	FALSE	FALSE	FALSE	na	FALSE	none
ATG5	0.231712	0.231466	0.455301	0.0195127	0.107919	0.565709	0.999892	-0.144663	0.426353	0.999756	FALSE	FALSE	FALSE	na	FALSE	none
ATG7	-0.46411	0.0927689	-0.331831	0.208018	0.276909	0.454484	0.999892	0.0958559	0.697727	0.999756	FALSE	FALSE	FALSE	na	FALSE	none
ATG9B	-0.924813	0.00670916	-0.28606	0.293417	0.489767	0.243552	0.999892	-0.192895	0.498463	0.999756	FALSE	FALSE	FALSE	na	FALSE	none
ATIC	-0.326615	1.60143e-05	-0.40458	6.09759e-07	-0.0292223	0.726868	0.999892	0.041132	0.51753	0.999756	FALSE	FALSE	FALSE	na	FALSE	none
ATL1	0.119048	0.566887	0.0512987	0.826217	-0.0476918	0.812687	0.999892	0.0241259	0.886454	0.999756	FALSE	FALSE	FALSE	na	FALSE	none
ATL2	0.109782	0.659457	0.206572	0.38894	0.0351217	0.890468	0.999892	-0.102117	0.650371	0.999756	FALSE	FALSE	FALSE	na	FALSE	none
ATL3	0.30465	0.0541531	0.29806	0.0809301	-0.0678626	0.669091	0.999892	-0.0745566	0.608814	0.999756	FALSE	FALSE	FALSE	na	FALSE	none
[truncated: 11,077 more rows]

## Sheet: 3 - Interactomes NPHP4 WT-S862N
gene names	majority protein Uniprot ID	protein name	is reverse	is contaminant	n peptides	NPHP4-WT vs. GFP enrichment	NPHP4-WT vs. GFP -log10(p-value)	NPHP4-WT vs. GFP FDR	NPHP4-S862N vs. GFP enrichment	NPHP4-S862N vs. GFP -log10(p-value)	NPHP4-S862N vs. GFP FDR	NPHP4 S862N vs. WT enrichment	NPHP4 S862N vs. WT -log10(p-value)	NPHP4 S862N vs. WT FDR	is_interactor_WT	is_interactor_S862N	is_shared	is_enriched_WT	is _specific_WT	is_enriched_S862N	is_specific_S862N
[truncated: 1,442 more rows]
