# Supplementary material for: Multi-proteomic profiling of the varicella-zoster virus–host interface reveals host susceptibilities to severe infection
Source: Nat Microbiol. 2025 Jul 30;10(8):2048–72. doi: 10.1038/s41564-025-02068-7 (PMC12313529; doi:10.1038/s41564-025-02068-7)
Supplement: Supplementary file 9 — Rare genetic variants from patients with VZV brain disorders. [file 41564_2025_2068_MOESM9_ESM.xlsx]

## Sheet: Legend
Supplementary Table S6 – Rare genetic variants from patients with VZV-brain disorders.
1 - Patient information. Age and sex of individual patients.
2 - Rare variant annotation. List of rare and predicted deleterious genetic variants identified by whole-exome sequencing of patients with VZV CNS infection and identified in the VZV-host interaction proteomic survey. N/A indicates that the protein was not quantified in the given dataset.

## Sheet: 1 - Patient information
Patient	Age	Sex
P1	55	Female
P2	28	Female
P3	30	Female
P4	39	Female
P5	76	Female
P6	68	Male
P7	74	Male
P8	53	Female
P9	28	Female
P10	35	Female
P11	67	Female
P12	69	Female
P13	2	Male

## Sheet: 2 - Rare variant annotation
Gene name	Transcript ID, transcript- and protein variant	gnomAD Frequency	CADD Score	MSC (HGMD)	Phenotypic predictions (SIFT; PolyPhen-2)	Patient	Regulation in VZV-infected cells (Figure 1B)	Binding VZV proteins (Figure 2A)	Phenotype on VZV infection (Figure 5A; |z|>2)
ABCB6	NM_005689.3; c.2168G>A; p.R723Q	0.078	35	0.299	Damaging; Probably Damaging	P1	not significant	ORF49	N/A
ACIN1	NM_001164815.1 ; c.797A>T; p.E266V		19.82	3.313	Possibly Damaging	P1	not significant	ORF28; ORF4	N/A
ACIN1	NM_001164815.1 ; c.2645C>T; p.T882I		27.6	3.313	Damaging; Probably Damaging	P1	not significant	ORF28; ORF4	N/A
AHNAK	NM_001620.2; c.346G>A; p.G116R	0.001	32	3.313	Probably Damaging	P2	not significant	ORF12	N/A
ANAPC4	NM_001286756.1; c.870T>A; p.F290L	0	27.3	3.313	Damaging; Possibly Damaging	P1	not significant	ORF9	N/A
APLF	ENST00000394342.2; c.413C>A; p.T138N	0.001	22.8	3.313	Tolerated; Benign	P3	N/A	ORF48	no
ARHGEF40	NM_001278529.1; c.1882C>T; p.R628W	0.003	34	3.313	Probably Damaging	P4	not significant	ORF12; ORF9	N/A
BRMS1	NM_015399.3; c.244C>T; p.R82*	0.001	39	3.313		P4	N/A	ORF63	no
CHAMP1	NM_032436.3; c.1366C>T; p.R456W	0.004	23.1	3.313	Tolerated; Benign	P2	not significant	ORF63	N/A
CHD3	NM_001005271.2; c.5912C>T; p.T1971M	0.033	23.2	5.805	Tolerated; Benign	P5	not significant	ORF63	N/A
CHD8	NM_001170629.1; c.5291A>G; p.Q1764R		23.8	23.3	Tolerated; Possibly Damaging	P4	not significant	ORF59	no
DCTN2	NM_001261412.1; c.817C>A; p.L273I		25.8	5.778	Damaging; Probably Damaging	P5	not significant	ORF9; ORF66; ORF49; ORF64	N/A
DDX41	NM_016222.3; c.362C>T; p.A121V		23.4	3.313	Tolerated; Benign	P3	not significant	ORF12	N/A
DDX41	NM_016222.3; c.1435C>T; p.R479W	0.002	33	3.313	Damaging; Probably Damaging	P6	not significant	ORF12	N/A
DDX54	NM_001111322.1; c.89G>A; p.R30Q	0.011	23.8	3.313	Damaging; Benign	P7	not significant	ORF4; ORF9	N/A
DDX54	NM_001111322.1; c.2462G>A; p.R820H	0.047	22.1	3.313	Tolerated; Benign	P3	not significant	ORF4; ORF9	N/A
DNA2	NM_001080449.2; c.1796G>A; p.R599H	0.086	23.1	0.204	Tolerated; Benign	P8	not significant	ORF9	N/A
EME1	NM_001166131.1; c.1306G>A; p.A423T	0.036	28.2	3.313	Damaging; Possibly Damaging	P4	not significant	ORF9	N/A
EMILIN1	NM_007046.3; c.1781G>A; p.R594H	0.028	25	3.313	Damaging; Possibly Damaging	P8	not significant	ORF9	N/A
GMCL1	NM_178439.4; c.548C>T; p.A183V		25.3	6.004	Tolerated; Possibly Damaging	P8	N/A	ORF9; ORF49	N/A
GRAMD1A	NM_001136199.2; c.1327G>A; p.G443S	0.001	18.4	3.313	Activating; Benign	P7	not significant	ORF44	yes
GRAMD1A	NM_001136199.2; c.1530C>G; p.S510R	0.002	26.2	3.313	Damaging; Possibly Damaging	P9	not significant	ORF44	yes
HERC2	NM_004667.5; c.7690G>T; p.A2564S		34	3.313	Probably Damaging	P4	not significant	ORF9	N/A
HIRA	NM_003325.3; c.2156G>A; p.S719N	0.008	25	5.764	Tolerated; Benign	P10	not significant	ORF63	N/A
HIRA	NM_003325.3; c.2146G>A; p.V716M	0.01	19.77	5.764	Tolerated; Benign	P11	not significant	ORF63	N/A
ISCU	NM_213595.3; c.133A>G; p.N45D		29	0.001	Damaging; Possibly Damaging	P10	not significant	ORF56	N/A
KDM6B	NM_001080424.2; c.3886_3888delAAG; p.K1296del	0.003	15.48	3.313		P9	N/A	ORF63	N/A
KDM6B	NM_001080424.2; c.1542_1543delTG; p.A515fs*39	0.069	17.79	3.313		P3	N/A	ORF63	N/A
LONP1	NM_001276479.1 ; c.1684G>A; p.V562M	0.069	34	23.8	Damaging; Probably Damaging	P2	not significant	ORF49	N/A
MARK2	NM_001039469.2 ; c.1840G>A; p.G614S	0.006	22.1	3.313	Tolerated; Benign	P12	not significant	ORF12	N/A
MCM2	NM_0045526.3; c.823G>A; p.D275N	0.014	23.1	5.744	Tolerated; Benign	P6	not significant	ORF63	N/A
MED13	NM_005121.2; c.3184G>A; p.V1062I	0	19.33	3.313	Tolerated; Probably Damaging	P1	not significant	ORF10	yes
MED27	NM_001253881.1; c.343A>G; p.N115D	0	15.32	5.744	Activating; Probably Damaging	P13	not significant	ORF10	N/A
MED27	NM_001253881.1; c.815C>T; p.T272I	0.021	23.2	5.744	Tolerated; Benign	P8	not significant	ORF10	N/A
MELK	NM_014791.3; c.1634A>T; p.K545I	0.018	25.6	3.313	Damaging; Probably Damaging	P6	not significant	ORF12	N/A
MTA1	NM_004689.3; c.1863_1865delCCT; p.L623del	0.002	16.58	5.805		P12	not significant	ORF63	N/A
MUM1	NM_032853.3; c.2087A>C; p.E696A		23.1	3.313	Damaging	P8	down-regulated	ORF49	N/A
MYCBP2	NM_015057.4; c.5878G>A; p.A1960T		27.9	3.313		P11	not significant	ORF9; ORF66; ORF4	N/A
MYCBP2	NM_015057.4; c.26C>A; p.S9Y		16.68	3.313		P1	not significant	ORF9; ORF66; ORF4	N/A
NPHP4	NM_015102.4; c.2585G>A; p.S862N	0	25.1	0.001	Damaging; Possibly Damaging	P4	N/A	ORF4; ORF9	yes
P4HA2	NM_001017973.1; c.940C>T; p.H314Y	0.062	22.1	5.559	Tolerated; Benign	P11	not significant	ORF12	N/A
PARD3	NM_019619.3; c.3559C>T; p.R1187W	0	24.7	3.313	Damaging; Possibly Damaging	P6	not significant	ORF12	N/A
PKP1	NM_001005337.2; c.1833G>A; p.M611I	0	24.9	0.004	Tolerated; Benign	P8	N/A	ORF67	N/A
POLE	NM_006231.3; c.3923G>A; p.R1308Q	0.002	24.8	12.42	Tolerated; Benign	P8	not significant	ORF9	N/A
POLR3A	NM_007055.3; c.1744C>T; p.R582C	0.017	34	3.102	Damaging; Possibly Damaging	P12	not significant	ORF9	N/A
PPP1R12B	NM_032104.2; c.620G>C; p.R207P		18.19	3.313	Damaging; Probably Damaging	P3	N/A	ORF60	N/A
RAI1	NM_030665.3; c.2290G>A; p.E764K	0.002	24.6	0.001	Tolerated; Benign	P11	not significant	ORF63	N/A
RALGAPA2	NM_020343.3; c.4255G>A; p.E1419K		23.2	3.313	Tolerated; Benign	P4	N/A	ORF66	N/A
RALGAPA2	NM_020343.3; c.325A>G; p.I109V	0.027	24.6	3.313	Tolerated; Benign	P10	N/A	ORF66	N/A
RPGRIP1L	NM_015272.4; c.3901G>A; p.A1301T	0	33	0.001	Damaging; Possibly Damaging	P1	N/A	ORF4; ORF9	no
SEMA3C	NM_001350120.1; c.547C>T; p.R183C	0.029	35	3.313	Damaging; Probably Damaging	P12	down-regulated	ORF12	yes
SGPL1	NM_003901.3; c.684G>C; p.K228N	0.021	23	3.313	Damaging; Benign	P5	not significant	ORF49	N/A
SIPA1L2	NM_020808.4; c.3313C>T; p.R1105*	0	48	3.313		P8	N/A	ORF12	no
SNIP1	NM_024700.3; c.430C>T; p.R144W	0.007	24.8	3.313	Damaging; Benign	P5	not significant	ORF12; ORF4; ORF28	N/A
SOGA1	NM_080627.3; c.2066G>A; p.C689Y	0.011	22.2	3.313	Tolerated; Possibly Damaging	P8	not significant	ORF9; ORF12; ORF4	N/A
SPARC	NM_001309443.1; c.580C>T; p.R194W	0.021	33	2.58	Damaging; Possibly Damaging	P6	down-regulated	no	N/A
SRSF4	NM_005626.4; c.1282C>G; p.R428G		18.96	3.313	Damaging; Benign	P2	not significant	ORF12	N/A
SRSF5	NM_001039465.1; c.664C>T; p.R222W	0.01	23.5	19.369	Damaging; Possibly Damaging	P10	not significant	ORF12; ORF4	N/A
STX5	NM_001244666.1; c.221G>C; p.R74P	0.014	33	5.758	Damaging; Possibly Damaging	P12	not significant	ORF49	N/A
SUGP2	NM_001017392.4; c.1615G>A; p.G539R	0.009	29.3	3.313	Probably Damaging	P5	down-regulated	ORF12; ORF9	N/A
THADA	NM_022065.4; c.5315T>G; p.V1772G	0.001	29.1	3.313	Damaging; Possibly Damaging	P5	not significant	ORF49	N/A
TPM1	NM_001018005.1; c.508G>A; p.V170I		28.4	4.241	Tolerated; Benign	P10	not significant	ORF54	N/A
TRIM28	NM_005762.2; c.2394G>T; p.E798D	0.012	17.28	3.313	Benign	P8	not significant	ORF4	N/A
TRMT2A	NM_001257994.1; c.1614C>G; p.C538W	0.001	27	3.313	Damaging; Probably Damaging	P7	not significant	ORF9	N/A
TSC2	NM_000548.4; c.2476C>A; p.L826M	0.063	24.4	0.001	Damaging; Probably Damaging	P6	not significant	ORF49	N/A
TUT1	NM_022830.2; c.1205C>T; p.A402V	0	32	3.313	Damaging; Probably Damaging	P11	up-regulated	N/A	N/A
UBN2	NM_173569.3; c.2402T>C; p.L801P	0.045	25.6	3.313	Tolerated; Probably Damaging	P4	not significant	ORF63	no
UBN2	NM_173569.3; c.178C>G; p.R60G	0.05	23.3	3.313	Benign	P13	not significant	ORF63	no
USP54	NM_152586.3; c.1196G>A; p.S399N	0	25.2	3.313	Tolerated; Probably Damaging	P10	N/A	ORF12	N/A
WIZ	ENST00000545156.5; c.958C>A; p.P320T	0.004	15.77	3.313		P12	down-regulated	ORF63; ORF9	N/A
ZBTB45	NM_001316978.1; c.833C>G; p.S278*	0.008	34	3.313		P13	N/A	ORF33	N/A
ZFHX4	NM_024721.4; c.2810C>A; p.A937E	0	23.5	3.313	Tolerated; Probably Damaging	P4	down-regulated	no	N/A
ZFHX4	NM_024721.4; c.3531G>C; p.K1177N	0.014	23.4	3.313	Tolerated; Possibly Damaging	P8	down-regulated	no	N/A
ZNF318	NM_014345.2; c.2327C>T; p.P776L	0.078	26.3	3.313	Damaging; Possibly Damaging	P9	not significant	ORF12; ORF4	N/A
ZNF592	NM_014630.2; c.3236C>T; p.T1079M	0.027	23.9	3.313	Tolerated; Benign	P8	not significant	ORF63	yes
ZNF865	NM_001195605.1; c.2285C>T; p.A762V	0.068	22.9	3.313		P4	N/A	ORF9	N/A
ZSCAN29	NM_152455.3; c.1484G>T; p.S495I	0	27.3	3.313	Damaging; Possibly Damaging	P10	N/A	ORF9	N/A
