# Supplementary material for: Multi-proteomic profiling of the varicella-zoster virus–host interface reveals host susceptibilities to severe infection
Source: Nat Microbiol. 2025 Jul 30;10(8):2048–72. doi: 10.1038/s41564-025-02068-7 (PMC12313529; doi:10.1038/s41564-025-02068-7)
Supplement: Supplementary file 10 — Filtering of VZV and HSV-1 public interactions. [file 41564_2025_2068_MOESM10_ESM.xlsx]

## Sheet: Legend
Supplementary Table S7 – Filtering of VZV and HSV-1 public interactions.
1 - Taxonomy. Uniprot taxomomy ID used to recover VZV and HSV-1 proteins.
2 - Interaction annotations. Public interaction types and detection methods considered for comparison.
Column	Description
required_interaction_type	Interaction type required to be considered in the comparison
required_interaction_type_mi	Interaction type required to be considered in the comparison (MI)
interaction_detection_method	Detection method required to be considered in the comparison
interaction_detection_method_mi	Detection method required to be considered in the comparison (MI)
n_experiments	number of experiments with the given annotation
n_iactions	number of interactions with the given annotation
confidence_class	manual annotation of confidence og the given annotation

## Sheet: 1 - Taxonomy
taxon_id	scientific name	common name
341980	Varicella-zoster virus (strain Oka vaccine)	HHV-3
10335	Human herpesvirus 3	HHV-3
10338	Varicella-zoster virus (strain Dumas)	HHV-3
154633	Human herpesvirus 3 VZV-32	HHV-3
10299	Human herpesvirus 1 (strain 17)	HHV-1
10298	Human herpesvirus 1	HHV-1
10301	Human herpesvirus 1 (strain Angelotti)	HHV-1
10304	Human herpesvirus 1 (strain F)	HHV-1
10306	Human herpesvirus 1 (strain KOS)	HHV-1
10308	Human herpesvirus 1 (strain Patton)	HHV-1
10307	Human herpesvirus 1 (strain MP)	HHV-1

## Sheet: 2 - Interaction annotations
required_interaction_type	required_interaction_type_mi	interaction_detection_method	interaction_detection_method_mi	n_experiments	n_iactions	confidence_class
colocalization	MI:0403	classical fluorescence spectroscopy	MI:0017	340	6	strong
colocalization	MI:0403	transmission electron microscopy	MI:0020	395	2	strong
colocalization	MI:0403	electron microscopy	MI:0040	269	34	strong
colocalization	MI:0403	x-ray crystallography	MI:0114	6487		strong
colocalization	MI:0403	3D electron microscopy	MI:0410	436	34	strong
colocalization	MI:0403	fluorescence microscopy	MI:0416	1766	2275	strong
colocalization	MI:0403	light microscopy	MI:0426	14	6	strong
colocalization	MI:0403	imaging technique	MI:0428	2522	404	strong
colocalization	MI:0403	confocal microscopy	MI:0663	1351	1930	strong
colocalization	MI:0403	scanning electron microscopy	MI:1024	6	1	strong
colocalization	MI:0403	Super-resolution microscopy	MI:2213	1	2	strong
direct interaction	MI:0407	circular dichroism	MI:0016	114	71	strong
direct interaction	MI:0407	classical fluorescence spectroscopy	MI:0017	340	198	strong
direct interaction	MI:0407	transmission electron microscopy	MI:0020	395	145	strong
direct interaction	MI:0407	dynamic light scattering	MI:0038	144	83	strong
direct interaction	MI:0407	electron microscopy	MI:0040	269	96	strong
direct interaction	MI:0407	electron paramagnetic resonance	MI:0042	152	8	strong
direct interaction	MI:0407	fluorescence correlation spectroscopy	MI:0052	19	12	strong
direct interaction	MI:0407	fluorescence polarization spectroscopy	MI:0053	222	1628	strong
direct interaction	MI:0407	isothermal titration calorimetry	MI:0065	827	919	strong
direct interaction	MI:0407	light scattering	MI:0067	273	112	strong
direct interaction	MI:0407	nuclear magnetic resonance	MI:0077	836	707	strong
direct interaction	MI:0407	static light scattering	MI:0104	93	41	strong
direct interaction	MI:0407	surface plasmon resonance	MI:0107	1033	1450	strong
direct interaction	MI:0407	x-ray crystallography	MI:0114	6487	1801	strong
direct interaction	MI:0407	blue native page	MI:0276	178	25	strong
direct interaction	MI:0407	competition binding	MI:0405	170	67	strong
direct interaction	MI:0407	3D electron microscopy	MI:0410	436	96	strong
direct interaction	MI:0407	enzyme linked immunosorbent assay	MI:0411	307	422	strong
direct interaction	MI:0407	fluorescence microscopy	MI:0416	1766	116	strong
direct interaction	MI:0407	light microscopy	MI:0426	14	4	strong
direct interaction	MI:0407	imaging technique	MI:0428	2522	3	strong
direct interaction	MI:0407	saturation binding	MI:0440	31	25	strong
direct interaction	MI:0407	confocal microscopy	MI:0663	1351	2	strong
direct interaction	MI:0407	x-ray fiber diffraction	MI:0825	17	10	strong
direct interaction	MI:0407	x ray scattering	MI:0826	268	132	strong
direct interaction	MI:0407	force spectroscopy	MI:0859	13	5	strong
direct interaction	MI:0407	atomic force microscopy	MI:0872	73	56	strong
direct interaction	MI:0407	small angle neutron scattering	MI:0888	10	4	strong
direct interaction	MI:0407	electron diffraction	MI:0894	3	2	strong
direct interaction	MI:0407	mass spectrometry study of hydrogen/deuterium exchange	MI:0944	25	14	strong
direct interaction	MI:0407	infrared spectroscopy	MI:0964	5	9	strong
direct interaction	MI:0407	ultraviolet-visible spectroscopy	MI:0966	7	5	strong
direct interaction	MI:0407	scanning electron microscopy	MI:1024	6	3	strong
direct interaction	MI:0407	silicon nanowire field-effect transistor	MI:1038	1	1	strong
direct interaction	MI:0407	equilibrium dialysis	MI:1086	2	3	strong
direct interaction	MI:0407	solution state nmr	MI:1103	9	14	strong
direct interaction	MI:0407	solid state nmr	MI:1104	11	9	strong
direct interaction	MI:0407	aggregation assay	MI:1232	3	4	strong
direct interaction	MI:0407	thermal shift binding	MI:1235	12	13	strong
direct interaction	MI:0407	microscale thermophoresis	MI:1247	43	36	strong
direct interaction	MI:0407	differential scanning calorimetry	MI:1311	7	5	strong
direct interaction	MI:0407	qcmd	MI:1342	1	1	strong
direct interaction	MI:0407	quartz crystal microbalance	MI:2196	1	3	strong
association	MI:0914	transmission electron microscopy	MI:0020	395		strong
association	MI:0914	electron microscopy	MI:0040	269	2	strong
association	MI:0914	fluorescence polarization spectroscopy	MI:0053	222	18	strong
association	MI:0914	nuclear magnetic resonance	MI:0077	836	16	strong
association	MI:0914	surface plasmon resonance	MI:0107	1033	70	strong
association	MI:0914	x-ray crystallography	MI:0114	6487	15	strong
association	MI:0914	competition binding	MI:0405	170	48	strong
association	MI:0914	3D electron microscopy	MI:0410	436	2	strong
association	MI:0914	enzyme linked immunosorbent assay	MI:0411	307	8	strong
association	MI:0914	fluorescence microscopy	MI:0416	1766	4	strong
association	MI:0914	x ray scattering	MI:0826	268		strong
physical association	MI:0915	dynamic light scattering	MI:0038	144	3	strong
physical association	MI:0915	electron microscopy	MI:0040	269	43	strong
physical association	MI:0915	fluorescence correlation spectroscopy	MI:0052	19	7	strong
physical association	MI:0915	fluorescence polarization spectroscopy	MI:0053	222	67	strong
physical association	MI:0915	nuclear magnetic resonance	MI:0077	836	43	strong
physical association	MI:0915	surface plasmon resonance	MI:0107	1033	327	strong
physical association	MI:0915	x-ray crystallography	MI:0114	6487	209	strong
physical association	MI:0915	competition binding	MI:0405	170	227	strong
physical association	MI:0915	3D electron microscopy	MI:0410	436	61	strong
physical association	MI:0915	enzyme linked immunosorbent assay	MI:0411	307	333	strong
physical association	MI:0915	fluorescence microscopy	MI:0416	1766	39	strong
physical association	MI:0915	x ray scattering	MI:0826	268	21	strong
physical association	MI:0915	atomic force microscopy	MI:0872	73	6	strong
colocalization	MI:0403	affinity chromatography technology	MI:0004	41300		medium
colocalization	MI:0403	anti bait coimmunoprecipitation	MI:0006	11642	5	medium
colocalization	MI:0403	anti tag coimmunoprecipitation	MI:0007	11117		medium
colocalization	MI:0403	two hybrid	MI:0018	25136		medium
colocalization	MI:0403	coimmunoprecipitation	MI:0019	6885		medium
colocalization	MI:0403	cosedimentation in solution	MI:0028	680	86	medium
colocalization	MI:0403	cosedimentation through density gradient	MI:0029	364	210	medium
colocalization	MI:0403	molecular sieving	MI:0071	3141	26	medium
colocalization	MI:0403	pull down	MI:0096	28529	2	medium
colocalization	MI:0403	genetic interference	MI:0254	24283		medium
colocalization	MI:0403	blue native page	MI:0276	178	1	medium
colocalization	MI:0403	two hybrid array	MI:0397	2066		medium
colocalization	MI:0403	two hybrid pooling approach	MI:0398	1032		medium
colocalization	MI:0403	protein kinase assay	MI:0424	1178		medium
colocalization	MI:0403	tandem affinity purification	MI:0676	7858		medium
colocalization	MI:0403	comigration in sds page	MI:0808	322	2	medium
colocalization	MI:0403	electrophoretic mobility-based method	MI:0982	35	19	medium
colocalization	MI:0403	proximity labelling technology	MI:1313	53		medium
colocalization	MI:0403	proximity-dependent biotin identification	MI:1314	11	48	medium
direct interaction	MI:0407	molecular interaction	MI:0000	179		medium
direct interaction	MI:0407	affinity chromatography technology	MI:0004	41300	166	medium
direct interaction	MI:0407	anti bait coimmunoprecipitation	MI:0006	11642	191	medium
direct interaction	MI:0407	anti tag coimmunoprecipitation	MI:0007	11117	309	medium
direct interaction	MI:0407	biophysical	MI:0013	43	20	medium
direct interaction	MI:0407	coimmunoprecipitation	MI:0019	6885	21	medium
direct interaction	MI:0407	cosedimentation in solution	MI:0028	680	21	medium
direct interaction	MI:0407	cosedimentation through density gradient	MI:0029	364	22	medium
direct interaction	MI:0407	far western blotting	MI:0047	996	276	medium
direct interaction	MI:0407	gst pull down	MI:0059	919	4596	medium
direct interaction	MI:0407	lambda phage display	MI:0066	10	1	medium
direct interaction	MI:0407	mass spectrometry studies of complexes	MI:0069	224	67	medium
direct interaction	MI:0407	molecular sieving	MI:0071	3141	1010	medium
direct interaction	MI:0407	phage display	MI:0084	69	152	medium
direct interaction	MI:0407	chromatography technology	MI:0091	106	11	medium
direct interaction	MI:0407	pull down	MI:0096	28529	4596	medium
direct interaction	MI:0407	t7 phage display	MI:0108	4	2	medium
direct interaction	MI:0407	tap tag coimmunoprecipitation	MI:0109	996	21	medium
direct interaction	MI:0407	ubiquitin reconstruction	MI:0112	112	11	medium
direct interaction	MI:0407	yeast display	MI:0115	5	1	medium
direct interaction	MI:0407	ion exchange chromatography	MI:0226	204	40	medium
direct interaction	MI:0407	reverse phase chromatography	MI:0227	7	2	medium
direct interaction	MI:0407	tox-r dimerization assay	MI:0370	10	4	medium
direct interaction	MI:0407	affinity technology	MI:0400	80	57	medium
direct interaction	MI:0407	comigration in non denaturing gel electrophoresis	MI:0404	306	102	medium
direct interaction	MI:0407	tandem affinity purification	MI:0676	7858	3	medium
direct interaction	MI:0407	luminescence based mammalian interactome mapping	MI:0729	163		medium
direct interaction	MI:0407	comigration in gel electrophoresis	MI:0807	65	46	medium
direct interaction	MI:0407	comigration in sds page	MI:0808	322	146	medium
direct interaction	MI:0407	immunodepleted coimmunoprecipitation	MI:0858	10	1	medium
direct interaction	MI:0407	solid phase assay	MI:0892	140	153	medium
direct interaction	MI:0407	p3 filamentous phage display	MI:0899	4	4	medium
direct interaction	MI:0407	p8 filamentous phage display	MI:0900	1	176	medium
direct interaction	MI:0407	filter trap assay	MI:0928	6	502	medium
direct interaction	MI:0407	detection by mass spectrometry	MI:0943	7	7	medium
direct interaction	MI:0407	polymerization	MI:0953	8	2	medium
direct interaction	MI:0407	interactome parallel affinity capture	MI:0963	212		medium
direct interaction	MI:0407	biosensor	MI:0968	5	9	medium
direct interaction	MI:0407	bio-layer interferometry	MI:0969	51	51	medium
direct interaction	MI:0407	electrophoretic mobility-based method	MI:0982	35	23	medium
direct interaction	MI:0407	field flow fractionation	MI:1022	9	8	medium
direct interaction	MI:0407	ion mobility mass spectrometry of complexes	MI:1246	31	6	medium
association	MI:0914	molecular interaction	MI:0000	179		medium
association	MI:0914	affinity chromatography technology	MI:0004	41300	183	medium
association	MI:0914	anti bait coimmunoprecipitation	MI:0006	11642	3595	medium
association	MI:0914	anti tag coimmunoprecipitation	MI:0007	11117	10940	medium
association	MI:0914	coimmunoprecipitation	MI:0019	6885	496	medium
association	MI:0914	electron paramagnetic resonance	MI:0042	152		medium
association	MI:0914	far western blotting	MI:0047	996	34	medium
association	MI:0914	fluorescence technology	MI:0051	185		medium
association	MI:0914	gst pull down	MI:0059	919	2384	medium
association	MI:0914	mass spectrometry studies of complexes	MI:0069	224		medium
association	MI:0914	pull down	MI:0096	28529	2384	medium
association	MI:0914	tap tag coimmunoprecipitation	MI:0109	996	496	medium
association	MI:0914	two hybrid array	MI:0397	2066		medium
association	MI:0914	two hybrid pooling approach	MI:0398	1032		medium
association	MI:0914	affinity technology	MI:0400	80	61	medium
association	MI:0914	protein kinase assay	MI:0424	1178		medium
association	MI:0914	tandem affinity purification	MI:0676	7858	1125	medium
association	MI:0914	luminescence based mammalian interactome mapping	MI:0729	163		medium
association	MI:0914	comigration in sds page	MI:0808	322		medium
association	MI:0914	bimolecular fluorescence complementation	MI:0809	463		medium
physical association	MI:0915	molecular interaction	MI:0000	179		medium
physical association	MI:0915	affinity chromatography technology	MI:0004	41300	378	medium
physical association	MI:0915	anti bait coimmunoprecipitation	MI:0006	11642	25570	medium
physical association	MI:0915	anti tag coimmunoprecipitation	MI:0007	11117	14609	medium
physical association	MI:0915	coimmunoprecipitation	MI:0019	6885	1542	medium
physical association	MI:0915	display technology	MI:0034	1	961	medium
physical association	MI:0915	far western blotting	MI:0047	996	351	medium
physical association	MI:0915	gst pull down	MI:0059	919	9467	medium
physical association	MI:0915	his pull down	MI:0061	5		medium
physical association	MI:0915	molecular sieving	MI:0071	3141	569	medium
physical association	MI:0915	phage display	MI:0084	69	240	medium
physical association	MI:0915	protein array	MI:0089	524	134	medium
physical association	MI:0915	pull down	MI:0096	28529	9467	medium
physical association	MI:0915	reverse ras recruitment system	MI:0097	10	269	medium
physical association	MI:0915	tap tag coimmunoprecipitation	MI:0109	996	1542	medium
physical association	MI:0915	ubiquitin reconstruction	MI:0112	112	2157	medium
physical association	MI:0915	western blot	MI:0113	8		medium
physical association	MI:0915	affinity technology	MI:0400	80	84	medium
physical association	MI:0915	tandem affinity purification	MI:0676	7858	2543	medium
physical association	MI:0915	luminescence based mammalian interactome mapping	MI:0729	163	4272	medium
physical association	MI:0915	comigration in sds page	MI:0808	322	59	medium
physical association	MI:0915	solid phase assay	MI:0892	140	225	medium
physical association	MI:0915	filter trap assay	MI:0928	6	127	medium
physical association	MI:0915	interactome parallel affinity capture	MI:0963	212		medium
physical association	MI:0915	ion mobility mass spectrometry of complexes	MI:1246	31		medium
physical association	MI:0915	avexis	MI:2189	1	140	medium
physical association	MI:0915	inference by socio-affinity scoring	MI:2222	3	4905	medium
colocalization	MI:0403	cross-linking study	MI:0030	1068	1	low
colocalization	MI:0403	fluorescent resonance energy transfer	MI:0055	1337	4	low
colocalization	MI:0403	two hybrid fragment pooling approach	MI:0399	28	2	low
colocalization	MI:0403	proximity ligation assay	MI:0813	350	1	low
direct interaction	MI:0407	bioluminescence resonance energy transfer	MI:0012	110	4	low
direct interaction	MI:0407	two hybrid	MI:0018	25136	155	low
direct interaction	MI:0407	cosedimentation	MI:0027	180		low
direct interaction	MI:0407	cross-linking study	MI:0030	1068	218	low
direct interaction	MI:0407	protein cross-linking with a bifunctional reagent	MI:0031	28	11	low
direct interaction	MI:0407	experimental interaction detection	MI:0045	149		low
direct interaction	MI:0407	fluorescence technology	MI:0051	185		low
direct interaction	MI:0407	fluorescent resonance energy transfer	MI:0055	1337	161	low
direct interaction	MI:0407	peptide array	MI:0081	136	1027	low
direct interaction	MI:0407	protein array	MI:0089	524	966	low
direct interaction	MI:0407	scintillation proximity assay	MI:0099	4	8	low
direct interaction	MI:0407	two hybrid array	MI:0397	2066		low
direct interaction	MI:0407	two hybrid pooling approach	MI:0398	1032		low
direct interaction	MI:0407	homogeneous time resolved fluorescence	MI:0510	3	7	low
direct interaction	MI:0407	bimolecular fluorescence complementation	MI:0809	463	44	low
direct interaction	MI:0407	proximity ligation assay	MI:0813	350	7	low
direct interaction	MI:0407	amplified luminescent proximity homogeneous assay	MI:0905	66	24	low
direct interaction	MI:0407	proximity labelling technology	MI:1313	53		low
direct interaction	MI:0407	proximity-dependent biotin identification	MI:1314	11		low
direct interaction	MI:0407	miRNA interference luciferase reporter assay	MI:2285	120		low
association	MI:0914	cosedimentation	MI:0027	180		low
association	MI:0914	cross-linking study	MI:0030	1068	328	low
association	MI:0914	fluorescent resonance energy transfer	MI:0055	1337	2	low
association	MI:0914	proximity labelling technology	MI:1313	53		low
association	MI:0914	proximity-dependent biotin identification	MI:1314	11	202	low
physical association	MI:0915	interaction detection method	MI:0001	5	2	low
physical association	MI:0915	bioluminescence resonance energy transfer	MI:0012	110	420	low
physical association	MI:0915	two hybrid	MI:0018	25136	79868	low
physical association	MI:0915	cosedimentation	MI:0027	180		low
physical association	MI:0915	cosedimentation in solution	MI:0028	680	41	low
physical association	MI:0915	cosedimentation through density gradient	MI:0029	364	86	low
physical association	MI:0915	cross-linking study	MI:0030	1068	5162	low
physical association	MI:0915	protein cross-linking with a bifunctional reagent	MI:0031	28	12	low
physical association	MI:0915	experimental interaction detection	MI:0045	149		low
physical association	MI:0915	fluorescence technology	MI:0051	185		low
physical association	MI:0915	fluorescent resonance energy transfer	MI:0055	1337	339	low
physical association	MI:0915	light scattering	MI:0067	273	19	low
physical association	MI:0915	peptide array	MI:0081	136	1297	low
physical association	MI:0915	scintillation proximity assay	MI:0099	4	139	low
physical association	MI:0915	mammalian protein protein interaction trap	MI:0231	52	311	low
physical association	MI:0915	genetic interference	MI:0254	24283		low
physical association	MI:0915	two hybrid array	MI:0397	2066	79868	low
physical association	MI:0915	two hybrid pooling approach	MI:0398	1032	17949	low
physical association	MI:0915	two hybrid fragment pooling approach	MI:0399	28	2864	low
physical association	MI:0915	biochemical	MI:0401	2948	26	low
physical association	MI:0915	comigration in non denaturing gel electrophoresis	MI:0404	306	69	low
physical association	MI:0915	enzymatic study	MI:0415	8119	22	low
physical association	MI:0915	imaging technique	MI:0428	2522	32	low
physical association	MI:0915	one hybrid	MI:0432	30	380	low
physical association	MI:0915	three hybrid	MI:0588	25	8	low
physical association	MI:0915	lambda repressor two hybrid	MI:0655	23	12	low
physical association	MI:0915	antibody array	MI:0678	17	96	low
physical association	MI:0915	unspecified method	MI:0686	1127		low
physical association	MI:0915	reverse two hybrid	MI:0726	4	2	low
physical association	MI:0915	gal4 vp16 complementation	MI:0728	107	113	low
physical association	MI:0915	bimolecular fluorescence complementation	MI:0809	463	1267	low
physical association	MI:0915	proximity ligation assay	MI:0813	350	1327	low
physical association	MI:0915	two hybrid prey pooling approach	MI:1112	43	68233	low
physical association	MI:0915	two hybrid bait and prey pooling approach	MI:1113	1	628	low
physical association	MI:0915	split luciferase complementation	MI:1203	13	1631	low
physical association	MI:0915	proximity labelling technology	MI:1313	53	1	low
physical association	MI:0915	proximity-dependent biotin identification	MI:1314	11	1	low
physical association	MI:0915	validated two hybrid	MI:1356	82	15677	low
physical association	MI:0915	barcode fusion genetics two hybrid	MI:2215	1	807	low
