# Supplementary material for: Multi-proteomic profiling of the varicella-zoster virus–host interface reveals host susceptibilities to severe infection
Source: Nat Microbiol. 2025 Jul 30;10(8):2048–72. doi: 10.1038/s41564-025-02068-7 (PMC12313529; doi:10.1038/s41564-025-02068-7)
Supplement: Supplementary file 11 — Oligonucleotide sequences generated in this study. [file 41564_2025_2068_MOESM11_ESM.xlsx]

## Sheet: Legend
Supplementary Table S8 - Oligonucleotide sequences generated in this study.
1 - Oligonucleotide primers used for cloning and mutagenesis
2 - NPHP4 constructs. Sequences of the NPHP4 wild-type and variant generated in this study (Methods).
3 - gRNA target sequences for host genes used for the CRISPR-Cas9-based knockout screen in SK-N-BE2 cells. Forward and reverse oligonucleotides were synthesised with the ACCG and AAAC 5' overhangs, respectively, to allow cloning into the BsmBI site. (Methods - Cloning of the host gene gRNA expression plasmid library).
4 - shRNA target and oligonucleotide sequences used for the knockdown of UBXN7 and the non-targeting control.

## Sheet: 1. Primers
Construct	Sequence 5’ to 3’
tagBFP - For	GCAGTAGGCGCGCCGCCGCCATGAGCGAGCTGATTAAGG
tagBFP - Rev	GCAGTAGGATCCGCATGCTCAAAGCTTGTG
ORF61 - For	GGGGACAAGTTTGTACAAAAAAGCAGGCTTCATGGATACCATATTAGCG
ORF61 - Rev	GGGGACCACTTTGTACAAGAAAGCTGGGTCCTAGGACTTCTTCATCTTG
NPHP4(S862N) - A	TCTGGAGATACTCGAAAGGAGACTGAGGGT
NPHP4(S862N) - B	TCAGCAGGTTGCCGCCGC
NPHP4(S862N) - C	TCAGCAGGTTGCCGCCGC
NPHP4(S862N) - D	CATATAGACAAACGCACACCGGCCTTATTC

## Sheet: 2. NPHP4 constructs
NPHP4 variant	Sequence 5’ to 3’
wild-type	atgaacgactggcacagaatctttacccaaaacgtactggtgccaccacatccccagagagcaaggcagccgtggaaggagagtaccgcattccagtgcgtgcttaagtggcttgacggtccggttatacggcagggcgtgctcgaggtgttaagtgaggtggaatgtcacctgagagtgtcattcttcgatgtaacataccgtcactttttcggccgaacttggaagaccaccgtgaaacctacaaagcgtcctccctcaaggatagtttttaacgagccactgtatttccatacttccctcaatcaccctcatatagtggctgtggtcgaggtcgtggctgagggcaaaaagcgcgatggctccctgcaaacactgtcttgtggctttggtatactg…
S862N	atgaacgactggcacagaatctttacccaaaacgtactggtgccaccacatccccagagagcaaggcagccgtggaaggagagtaccgcattccagtgcgtgcttaagtggcttgacggtccggttatacggcagggcgtgctcgaggtgttaagtgaggtggaatgtcacctgagagtgtcattcttcgatgtaacataccgtcactttttcggccgaacttggaagaccaccgtgaaacctacaaagcgtcctccctcaaggatagtttttaacgagccactgtatttccatacttccctcaatcaccctcatatagtggctgtggtcgaggtcgtggctgagggcaaaaagcgcgatggctccctgcaaacactgtcttgtggctttggtatactg…

## Sheet: 3. gRNA target sequences
Targeted gene	#gRNA Figure 5c	Sequence 5’ to 3’
ABR	#1	ACGGACGTGATTGAGATGAA
ABR	#2	CTCCGAGTGACCCGGTCAA
ABR	#3	TTAATGTAGATCTCTTCGC
AMER1	#1	AGCCATCCTCATCCGGCCC
AMER1	#2	TTGTTCACGGGTACTCCCAG
APC	#1	CCCGGCTTCCATAAGAACGG
APC	#2	ATTTATTAGAGCGTCTTAA
APLF	#1	GAGACGGTGATCGGCCGC
APLF	#2	ATCCTTGCCCGCCATGTCCG
APOBEC3B	#1	CACATTTCTGCGTGGTACTG
APOBEC3B	#2	ACATTGGGGTGCTCAGAC
ARID4A	#1	TCATCTTGTACCAATTGTG
ARID4A	#2	ATCGGTTCCCACTGTCAGGT
ARID4B	#1	TCAGTGCCCACTGTCAAATA
ARID4B	#2	ATGCGAGTTGGTACACTGT
ASF1A	#1	ATCACCTTCGAGTGCATCG
ASF1A	#2	CAGGTCCTCGATGCACTCGA
ASF1B	#1	CTGATCTCGAACCGGAAG
ASF1B	#2	AAGCTGATCTCGAACCGGA
ATP7A	#1	CTGCTCAATGGTCCAAACAC
ATP7A	#2	ACAGAATTCACACCCATACT
BAHCC1	#1	CTCCGACAGCAGATGCGG
BAHCC1	#2	CCGCATCTGCTGTCGGAGCG
BRMS1	#1	CTGCTGAGATGAATGGGG
BRMS1	#2	AAGCAGTTCTCGGAGCTAA
BRMS1L	#1	TGGACTACGCCGAAAATG
BRMS1L	#2	CTCGTCGGTCTCCGAGGA
C9orf142	#1	TCGCAGTAGCACACGAAGCG
C9orf142	#2	CTTCGTGTGCTACTGCGAA
CABIN1	#1	CAATTCGAATCTAGAAACA
CABIN1	#2	GCTCAGGTACGTAATGCG
CBFB	#1	AAGCCTGATGTTACCCTACC
CBFB	#2	CTCTGGTCGGGCACGACGCG
CBFB	#3	CTCCAAAGACTGGATGGTAT
CCDC177	#1	CCGCTGTGCGGTCAAGCCGG
CCDC177	#2	GAGCGGAACCCGGCGACTC
CCDC177	#3	ATCAGGGGGCACGGACGCCA
CCDC177	#4	CGGAACCCGGCGACTCTGG
CCNC	#1	CATGTAGGAGCCATTAATAC
CCNC	#2	AAGTATAGATCCTGTATTAA
CDC34	#1	TTCTGCGAGCTGGGCACTAG
CDC34	#2	TCACGCGGAATCCCTCGAC
CENPA	#1	CCCATGACACGCCGCAGA
CEP135	#1	TAGGAAAAGGCTGGATCAGC
CEP135	#2	TTCATACAACTGAGAGCCTT
CHCHD1	#1	CCGGGAGCTTGGTGCGCTA
CHD8	#1	TTGTGCTAGGGAGTCTACC
CHD8	#2	AATCGAAACGCATCACCC
CLK1	#1	CAATCCTTGTCATCCCAATC
CLK1	#2	TCGCTCAGAAATACAAGTTC
CLK1	#3	TCGCTCAGAAATACAAGTTC
CNOT6	#1	TAATTGTATACATCCTCCGA
CNOT6	#2	TATACATCCTCCGAGGGTCA
DENND4A	#1	TACTCCCACTAATATTTGCG
DENND4A	#2	ACAAAGTAGTCAGCAACACG
DENND4C	#1	CCGCTTACAGATATTGGGTA
DENND4C	#2	ATGGAGTGGCTTCTACAC
DHX9	#1	ACCATTTATATCAAGCAGC
DPY19L4	#1	CTCCGCCATCGTTTCTGCGA
DPY19L4	#2	AAGAAGGTGATTGCCGCG
EPM2AIP1	#1	CTCCACCACCAAATAACGC
EPM2AIP1	#2	TGGACCCAGCGTTATTTGG
ERCC6L	#1	ATGCATCAAACATACCGGAA
ERCC6L	#2	GCTGATGATATGGGATTA
FAR2	#1	TACGCTTTGACGACACTCTC
FAR2	#2	TGTCGTCAAAGCGTACAG
FASTKD2	#1	CTTCACGCCATAGTGAAGCT
FASTKD2	#2	CTAATGTACTGAATTGTCTA
FBXL16	#1	AGGCCTGCGTCCGTGATGG
FBXL16	#2	CGCCATGTCGGTGATGCGT
FBXO11	#1	TGTCCCACAAAGAACAGTA
FBXO11	#2	TCTTCTGCAACCATATCTGC
FNTA	#1	CTGTACAGGTAACGCCCCCG
FRMD3	#1	TCACACTTTGGAAACCTACG
FRMD3	#2	CTACTTTGGCATTCGCTATG
GAB1	#1	AACATTGATTAGCTGATA
GAB1	#2	AGACGCGCGCACCATGAG
GAB1	#3	GTTTAATCCAACAGAAGA
GAB2	#1	CATCTGGGTCACCGCTCATC
GAB2	#2	CTCATCCGGCCACTCCGC
GPRASP1	#1	TCTTCCTTAAATCGTGAAAC
GPRASP1	#2	AATAAGTCCAAGGTTATGCC
GRAMD1A	#1	CAGCCGTTTCCGGAGCGATG
GRAMD1A	#2	CAGCCGTTTCCGGAGCGA
GTFIIB	#1	CCATCTTCACGGCGACTG
HGF	#1	TAGTACATCTATTAGCACAT
HGF	#2	GTAAAGGACGCAGCTACA
HGF	#3	CACTTGACATGCTATTGAAG
IFNGR1	#1	ATGGGCACCGCGGATCTG
IFNGR1	#2	AGGACGGCCCCAGATCCG
ING1	#1	CCACCATCTGGCTCACGATC
ING1	#2	TCAGCGACCAATCGTTCCGC
ING1	#3	CGCGCGCTGATCCGCAGCC
ING2	#1	CGGATCGGCAGGATGTTA
KCTD10	#1	AAGTGCTCACCGACAGTGA
KCTD10	#2	CACATTCAGCTTCACGTATT
KCTD10	#3	CTTCTCAGTGGCATAGACGA
KCTD16	#1	AACCCCACTTGCGGTCGGCA
KCTD16	#2	TTATTATCCTCGAGAACA
KIAA1958	#1	ATGGGCCCAGCTGACCAATT
KLF16	#1	ATGGCCATGAGCACGTCGG
KLF16	#2	TCACTGCGGGTGAAGCGCT
KLF16	#3	ATCCCGCCCGCAGACCTCGC
KLHL12	#1	CCGAGATACCAGCTTACCT
KLHL12	#2	CAGCCAGCACAATCCGAT
KLHL13	#1	TTGCTGGTAAAGATGCGTGT
KLHL13	#2	TCCCTTGGAGGCAGCGAAAT
KLHL22	#1	TAGGTGTTGTTCACGCAGTG
KLHL26	#1	CTCACCTGTTCGGGCGCTCG
LIG4	#1	AAGAATTAGTCTCATTGC
LIG4	#2	CTGGCAATTGAGTCTAAA
MBD2	#1	CGACTCCGCCATAGAGCA
MBD2	#2	GCGACTCCGCCATAGAGC
MED13	#1	CTGGCCCCGTTCGGCACGA
MED13	#2	TGCCTCCTTCGTGCCGAA
MED23	#1	TTCCTGGGTGAGTGTATGCG
MPHOSPH8	#1	ATCCTGGACATGAAGACCGA
MPHOSPH8	#2	TAGGATGGAGCAGGTTGCGG
MRPS16	#1	TGGCCCGATGACTCACTG
MRPS16	#2	TCCACCTCAGTGAGTCATC
MRPS17	#1	CGAACTACGGACATTACG
MRPS6	#1	AAGGTCACTTACCCGCTGCA
MSH3	#1	CAGGCTTCCGGCGAGACA
MSH3	#2	TCAAAACCGCTTGCCTCGCA
MTERF3	#1	TATAGAGGATAACCAACT
MTERF3	#2	ACTACTTGAGCTAGTAGAC
MYD88	#1	AATGCGACCCGACCGCGCTG
MYD88	#2	TCCTGGAGCCTCAGCGCGGT
NAB2	#1	TTGCCCACTAACTTGAGTCT
NAB2	#2	TTTGCCCACTAACTTGAGTC
NDUFB4	#1	CACTCACGATGAGCCCTCGG
NHEJ1	#1	TTTCAGATCTTCAACAGGTG
NHEJ1	#2	CAAGCTGTAGCCACGCCCA
NPHP4	#1	AAGGCTGGCGCGCTCTCTGT
NPHP4	#2	GCGGGCAGGATGAACGAC
NUBP2	#1	ATGTGCCTGACGCCGGCC
PIK3CA	#1	ACTTTAGAATGCCTCCGTG
PIK3CA	#2	TTCACCTGATGATGGTCG
PIK3R1	#1	ATTGTTATTCATACCGTTGT
PIK3R1	#2	TGATTATACTCTTACACTA
PIK3R1	#3	AATCATACAGCGCTCTGTAC
POC1A	#1	TCACGCGCCTACCGCTTCAC
POC1A	#2	CTTGTGGCCAGTGAAGCGGT
PPP2R2C	#1	TCCCGTGTGGTTGAACTCAA
PPP2R2C	#2	CCCGCTGGAAGATGACGACC
PPP2R2D	#1	AGTAATTAAACTCAACGG
PPP2R2D	#2	TCTGGAGATCTTCTTGCAAC
PUSL1	#1	CACAAGATAGCGCGCGCGCA
PUSL1	#2	TGGGCACCGACTTTAAGT
REEP3	#1	CCCCCGTGAAGATGGTGTCC
REEP3	#2	GCACTTACACCACGGCTC
RPGRIP1L	#1	TCCAACTGATGAGACTGC
RPGRIP1L	#2	TGTCACGTGTCAGTCGTG
SAP30L	#1	GAGGAGGACAGCCGCGAA
SAP30L	#2	CGCTCGCCGTCCTCGATG
SEMA3C	#1	ATTCCGGACAATTTGCGTGT
SEMA3C	#2	CAACCAACACGCAAATTGTC
SIN3A	#1	CCAGGGATCCGACGCTGCT
SIN3A	#2	AAGCGGCGTTTGGATGACC
SIN3B	#1	ACTTCGGACATGGCGCACGC
SIN3B	#2	AAGCTGCCGGTGCACGTGAG
SIPA1L2	#1	CCCCCTTAGATAGTGACGAG
SIPA1L2	#2	CTCGATCTGGACTTCGTGG
SIPA1L2	#3	CGGTGGTGGTCCGGCTAA
SLBP	#1	ATGCCTCGGCGGGCTTCGC
SLC13A1	#1	AAATGCAGTACTTACCATGC
SLC30A1	#1	GTGTTGGGGTCGGAACCG
SLC30A1	#2	AGAGCATCGCCAGCGACG
SLFN14	#1	TACTGAAATGCCGTATCCTG
SLFN14	#2	CCCACATCTACTATTACCTC
SMAD3	#1	ATGAGGGAGCCCCTTCCGAT
SMAD3	#2	TGGACTCCGTTCCTGAGG
SMAD3	#3	ATGAACCACAGCATGGACGC
SQSTM1	#1	TCATCCTTCACGTAGGACA
SQSTM1	#2	AATGGCCATGTCCTACGTGA
SQSTM1	#3	TATGGCGTCGCTCACCGTGA
SUDS3	#1	CTCCTCGGGGTAGTACTCGG
SUDS3	#2	CCCCCGAGTACTACCCCG
SULF2	#1	AAGCACAGCACGAGGCTCGG
SULF2	#2	CTGTCGCACCACCGCCTGAA
THOC1	#1	GCTGAAGGTACTTAACAA
TRAF7	#1	CTACAACCGCTTCTCCGG
TRAF7	#2	CTGAAAAGGCGGGTCCGA
TRAF7	#3	CCCCGGAGAAGCGGTTGTAG
TRAF7	#4	CTACAACCGCTTCTCCGGG
TYK2	#1	CAGGGGCAGTAAGCCCGTTG
TYK2	#2	CCGCCATGGCATCCCCCTGG
TYK2	#3	TCACCTCGCTCTCCGCCA
UBN1	#1	TAGCCATGTCGGAGCCCCAC
UBN1	#2	GGACTTCTTCAAAAACGC
UBN2	#1	CTAATGAACGCTACTCTGCG
UBN2	#2	TTAGCTTGTCACCGGTGCGG
USP37	#1	CAGCCATGAAACCGTCTCAG
VGF	#1	TCTGCTGATCAACGGGTTAG
VGF	#2	CGGAAGCCGACAATCTGA
VKORC1	#1	CTCTACGCGCTGCACGTGA
VKORC1	#2	CAGGTTGCCTGCGGACACGC
VKORC1	#3	ATGCAACCGAATATGCTGT
WBSCR16	#1	ACACGAAGACGCGATCGGCG
WBSCR16	#2	TCGCCCACGTACTGGACCAC
YRDC	#1	CGGATGTCTCCGGCGCGT
YRDC	#2	ATCCCCCTGCACCGACGCGC
ZBTB1	#1	TTGTGCAGTACTATGCTGA
ZBTB1	#2	GACATAGCTGCTGTGGCT
ZBTB9	#1	AACTCGATCTGGATTGTCCG
ZBTB9	#2	AGGCGGGTACAGGCGGCAA
ZNF280D	#1	ATGATGAGCCAATCTTTGT
ZNF280D	#2	TCCCCTTGAATATGAGCTG
ZNF280D	#3	AAGAATGGTGCACTCAGTCG
ZNF397	#1	GAGGATCCTGAGGTATCA
ZNF397	#2	TATTAGTTCTTGTTCCGG
ZNF532	#1	AAGCAGAATGCTCACGGAG
ZNF532	#2	CTCAAATTAATGACCATGG
ZNF592	#1	ATGGCCTCCTTGGCATCA
ZNF592	#2	ACTCACGGCCGGCACATCGG
ZNF704	#1	AGGACTTAAAACGTGACTG
ZNF704	#2	TTCATGGTCAAGGATCCGGC

## Sheet: 4. shRNA UBXN7
Target gene / control	Target sequence	shRNA oligonucleotide sequence 5' to 3'
UBXN7	GGTGGAACCAGAACCATTATT	GATCGGTGGAACCAGAACCATTATTCTCGAGAATAATGGTTCTGGTTCCACCTTTTTG
		AATTCAAAAAGGTGGAACCAGAACCATTATTCTCGAGAATAATGGTTCTGGTTCCACC
scramble	CCTAAGGTTAAGTCGCCCTCG	GATCCCTAAGGTTAAGTCGCCCTCGCTCGAGCGAGGGCGACTTAACCTTAGGTTTTTG
		AATTCAAAAACCTAAGGTTAAGTCGCCCTCGCTCGAGCGAGGGCGACTTAACCTTAGG
