# Supplementary material for: Multi-proteomic profiling of the varicella-zoster virus–host interface reveals host susceptibilities to severe infection
Source: Nat Microbiol. 2025 Jul 30;10(8):2048–72. doi: 10.1038/s41564-025-02068-7 (PMC12313529; doi:10.1038/s41564-025-02068-7)
Supplement: Supplementary file 12 — VZV ORF subnetworks integrating interactome and effectome data via the HotNet-based network diffusion method and plots of the distribution of their average inverted length of target-effect paths across HotNet threshold resulting from real data compared with random permuted data. [file 41564_2025_2068_MOESM12_ESM.zip]

Archive with 30 entries (27 files):
- flows_cut_thresholds.xlsx
- flows_stats.xlsx
- metrics/
- metrics/VZV-10_flow_avginvlen.pdf
- metrics/VZV-12_flow_avginvlen.pdf
- metrics/VZV-49_flow_avginvlen.pdf
- metrics/VZV-4_flow_avginvlen.pdf
- metrics/VZV-61_flow_avginvlen.pdf
- metrics/VZV-66.2_flow_avginvlen.pdf
- metrics/VZV-7_flow_avginvlen.pdf
- metrics/VZV-9_flow_avginvlen.pdf
- networks_graphml/
- networks_graphml/vgirault_vzvapms_VZV-10_flow_20210707_opt_adj_fig.graphml
- networks_graphml/vgirault_vzvapms_VZV-12_flow_20210707_opt_adj_fig.graphml
- networks_graphml/vgirault_vzvapms_VZV-49_flow_20210707_opt_adj_fig.graphml
- networks_graphml/vgirault_vzvapms_VZV-4_flow_20210707_opt_adj_fig.graphml
- networks_graphml/vgirault_vzvapms_VZV-61_flow_20210707_opt_adj_fig.graphml
- networks_graphml/vgirault_vzvapms_VZV-66.2_flow_20210707_opt_adj_fig.graphml
- networks_graphml/vgirault_vzvapms_VZV-7_flow_20210707_opt_adj_fig.graphml
- networks_graphml/vgirault_vzvapms_VZV-9_flow_20210707_opt_adj_fig.graphml
- networks_pdf/
- networks_pdf/vgirault_vzvapms_VZV-10_flow_20210707_opt_adj_fig.pdf
- networks_pdf/vgirault_vzvapms_VZV-12_flow_20210707_opt_adj_fig.pdf
- networks_pdf/vgirault_vzvapms_VZV-49_flow_20210707_opt_adj_fig.pdf
- networks_pdf/vgirault_vzvapms_VZV-4_flow_20210707_opt_adj_fig.pdf
- networks_pdf/vgirault_vzvapms_VZV-61_flow_20210707_opt_adj_fig.pdf
- networks_pdf/vgirault_vzvapms_VZV-66.2_flow_20210707_opt_adj_fig.pdf
- networks_pdf/vgirault_vzvapms_VZV-7_flow_20210707_opt_adj_fig.pdf
- networks_pdf/vgirault_vzvapms_VZV-9_flow_20210707_opt_adj_fig.pdf
- readme.txt
