# Supplementary material for: Multi-proteomic profiling of the varicella-zoster virus–host interface reveals host susceptibilities to severe infection
Source: Nat Microbiol. 2025 Jul 30;10(8):2048–72. doi: 10.1038/s41564-025-02068-7 (PMC12313529; doi:10.1038/s41564-025-02068-7)
Supplement: Supplementary file 12 — VZV ORF subnetworks integrating interactome and effectome data via the HotNet-based network diffusion method and plots of the distribution of their average inverted length of target-effect paths across HotNet threshold resulting from real data compared with random permuted data. [file 41564_2025_2068_MOESM12_ESM.zip › flows_cut_thresholds.xlsx]

## Sheet: flows
quantile	bait_id	metric	stat	value_type	value	permuted_value	delta	threshold	threshold_bin	metric*threshold	d.metric*threshold	fc(d.metric/perm)
0.75	VZV-10	flow_avginvlen	max	opt	0.258553	0.0449267	0.213626	0.00135708	104	0.000350877	0.000289908	4.75499
0.75	VZV-12	flow_avginvlen	max	opt	0.0393153	0.0182115	0.0211038	0.00340806	118	0.000133989	7.1923e-05	1.15882
0.75	VZV-4	flow_avginvlen	max	opt	0.309504	0.214406	0.0950982	0.000393685	94	0.000121847	3.74387e-05	0.443544
0.75	VZV-49	flow_avginvlen	max	opt	0.0969846	0.0472451	0.0497396	0.000297312	99	2.88347e-05	1.47882e-05	1.0528
0.75	VZV-61	flow_avginvlen	max	opt	0.185	0.148802	0.0361979	0.000798615	99	0.000147744	2.89082e-05	0.243262
0.75	VZV-66.2	flow_avginvlen	max	opt	0.0584541	0.0332045	0.0252496	0.00105706	102	6.17895e-05	2.66903e-05	0.760427
0.75	VZV-7	flow_avginvlen	max	opt	0.0382292	0.00625	0.0319792	0.00261571	118	9.99964e-05	8.36482e-05	5.11667
0.75	VZV-9	flow_avginvlen	max	opt	0.0612042	0.038669	0.0225352	0.000803944	103	4.92048e-05	1.8117e-05	0.58277
