# Supplementary material for: Multi-proteomic profiling of the varicella-zoster virus–host interface reveals host susceptibilities to severe infection
Source: Nat Microbiol. 2025 Jul 30;10(8):2048–72. doi: 10.1038/s41564-025-02068-7 (PMC12313529; doi:10.1038/s41564-025-02068-7)
Supplement: Supplementary file 12 — VZV ORF subnetworks integrating interactome and effectome data via the HotNet-based network diffusion method and plots of the distribution of their average inverted length of target-effect paths across HotNet threshold resulting from real data compared with random permuted data. [file 41564_2025_2068_MOESM12_ESM.zip › flows_stats.xlsx]

## Sheet: oeproteome_contrast_stats_20210
condition	contrast	vertex_weight_median	n_nzweights	n_sources	n_sink	n_source_output	n_sink_output	n_intermediate
ORF10	VZV-10_vs_batch	2.07395	87	87	34	45	30	124
ORF12	VZV-12_vs_batch	2.15711	134	134	220	90	45	106
ORF4	VZV-4_vs_batch	2.13044	73	73	251	50	121	623
ORF49	VZV-49_vs_batch	2.00016	24	24	110	16	24	171
ORF61	VZV-61_vs_batch	2.20505	54	54	9	34	5	156
ORF66.2	VZV-66.2_vs_batch	2.05327	65	65	14	39	7	129
ORF7	VZV-7_vs_batch	2.08132	50	50	4	17	1	14
ORF9	VZV-9_vs_batch	2.2515	33	33	209	14	49	94
			SUM	520	851	305	282	1417
