# Supplementary material for: Multi-proteomic profiling of the varicella-zoster virus–host interface reveals host susceptibilities to severe infection
Source: Nat Microbiol. 2025 Jul 30;10(8):2048–72. doi: 10.1038/s41564-025-02068-7 (PMC12313529; doi:10.1038/s41564-025-02068-7)
Supplement: Supplementary file 12 — VZV ORF subnetworks integrating interactome and effectome data via the HotNet-based network diffusion method and plots of the distribution of their average inverted length of target-effect paths across HotNet threshold resulting from real data compared with random permuted data. [file 41564_2025_2068_MOESM12_ESM.zip › networks_graphml/vgirault_vzvapms_VZV-10_flow_20210707_opt_adj_fig.graphml]

<?xml version="1.0" encoding="UTF-8" standalone="no"?>
<graphml xmlns="http://graphml.graphdrawing.org/xmlns" xmlns:java="http://www.yworks.com/xml/yfiles-common/1.0/java" xmlns:sys="http://www.yworks.com/xml/yfiles-common/markup/primitives/2.0" xmlns:x="http://www.yworks.com/xml/yfiles-common/markup/2.0" xmlns:xsi="http://www.w3.org/2001/XMLSchema-instance" xmlns:y="http://www.yworks.com/xml/graphml" xmlns:yed="http://www.yworks.com/xml/yed/3" xsi:schemaLocation="http://graphml.graphdrawing.org/xmlns http://www.yworks.com/xml/schema/graphml/1.1/ygraphml.xsd">
  <!--Created by yEd 3.22-->
  <key for="port" id="d0" yfiles.type="portgraphics"/>
  <key for="port" id="d1" yfiles.type="portgeometry"/>
  <key for="port" id="d2" yfiles.type="portuserdata"/>
  <key attr.name="gene_name" attr.type="string" for="node" id="d3"/>
  <key attr.name="protein_name" attr.type="string" for="node" id="d4"/>
  <key attr.name="tooltip" attr.type="string" for="node" id="d5"/>
  <key attr.name="vertex_type" attr.type="string" for="node" id="d6"/>
  <key attr.name="weight" attr.type="double" for="node" id="d7"/>
  <key attr.name="walkweight" attr.type="double" for="node" id="d8"/>
  <key attr.name="is_hit" attr.type="boolean" for="node" id="d9"/>
  <key attr.name="prob_perm_walkweight_greater" attr.type="double" for="node" id="d10"/>
  <key attr.name="mlog10_prob_perm_walkweight_greater" attr.type="double" for="node" id="d11"/>
  <key attr.name="flows_to_genes" attr.type="string" for="node" id="d12"/>
  <key attr.name="flows_from_genes" attr.type="string" for="node" id="d13"/>
  <key attr.name="loops_through_genes" attr.type="string" for="node" id="d14"/>
  <key attr.name="component" attr.type="int" for="node" id="d15"/>
  <key attr.name="layout_component" attr.type="int" for="node" id="d16"/>
  <key attr.name="layout_size" attr.type="double" for="node" id="d17"/>
  <key attr.name="layout_mass" attr.type="double" for="node" id="d18"/>
  <key attr.name="layout_x" attr.type="double" for="node" id="d19"/>
  <key attr.name="layout_y" attr.type="double" for="node" id="d20"/>
  <key attr.name="apms_p_value" attr.type="double" for="node" id="d21"/>
  <key attr.name="apms_median_log2" attr.type="double" for="node" id="d22"/>
  <key attr.name="apms_median_log2_signif" attr.type="double" for="node" id="d23"/>
  <key attr.name="oeproteome_p_value" attr.type="double" for="node" id="d24"/>
  <key attr.name="oeproteome_median_log2" attr.type="double" for="node" id="d25"/>
  <key attr.name="oeproteome_median_log2_signif" attr.type="double" for="node" id="d26"/>
  <key attr.name="url" attr.type="string" for="node" id="d27"/>
  <key attr.name="description" attr.type="string" for="node" id="d28"/>
  <key for="node" id="d29" yfiles.type="nodegraphics"/>
  <key for="graphml" id="d30" yfiles.type="resources"/>
  <key attr.name="edge_type" attr.type="string" for="edge" id="d31"/>
  <key attr.name="interaction_type" attr.type="string" for="edge" id="d32"/>
  <key attr.name="tooltip" attr.type="string" for="edge" id="d33"/>
  <key attr.name="annotation" attr.type="string" for="edge" id="d34"/>
  <key attr.name="annotation_rev" attr.type="string" for="edge" id="d35"/>
  <key attr.name="is_predicted" attr.type="boolean" for="edge" id="d36"/>
  <key attr.name="is_predicted_rev" attr.type="boolean" for="edge" id="d37"/>
  <key attr.name="source_type" attr.type="string" for="edge" id="d38"/>
  <key attr.name="target_type" attr.type="string" for="edge" id="d39"/>
  <key attr.name="walkweight" attr.type="double" for="edge" id="d40"/>
  <key attr.name="walkweight_rev" attr.type="double" for="edge" id="d41"/>
  <key attr.name="walkpermweight_median" attr.type="double" for="edge" id="d42"/>
  <key attr.name="walkpermweight_median_rev" attr.type="double" for="edge" id="d43"/>
  <key attr.name="walkpermweight_mad" attr.type="double" for="edge" id="d44"/>
  <key attr.name="walkpermweight_mad_rev" attr.type="double" for="edge" id="d45"/>
  <key attr.name="walkpermweight_mean" attr.type="double" for="edge" id="d46"/>
  <key attr.name="walkpermweight_mean_rev" attr.type="double" for="edge" id="d47"/>
  <key attr.name="walkpermweight_std" attr.type="double" for="edge" id="d48"/>
  <key attr.name="walkpermweight_std_rev" attr.type="double" for="edge" id="d49"/>
  <key attr.name="prob_perm_walkweight_greater" attr.type="double" for="edge" id="d50"/>
  <key attr.name="prob_perm_walkweight_greater_rev" attr.type="double" for="edge" id="d51"/>
  <key attr.name="has_original" attr.type="boolean" for="edge" id="d52"/>
  <key attr.name="has_original_rev" attr.type="boolean" for="edge" id="d53"/>
  <key attr.name="original_type" attr.type="string" for="edge" id="d54"/>
  <key attr.name="original_rev_type" attr.type="string" for="edge" id="d55"/>
  <key attr.name="has_flow" attr.type="boolean" for="edge" id="d56"/>
  <key attr.name="has_walk" attr.type="boolean" for="edge" id="d57"/>
  <key attr.name="mlog10_prob_perm_walkweight_greater" attr.type="double" for="edge" id="d58"/>
  <key attr.name="is_significant" attr.type="boolean" for="edge" id="d59"/>
  <key attr.name="layout_weight" attr.type="double" for="edge" id="d60"/>
  <key attr.name="url" attr.type="string" for="edge" id="d61"/>
  <key attr.name="description" attr.type="string" for="edge" id="d62"/>
  <key for="edge" id="d63" yfiles.type="edgegraphics"/>
  <graph edgedefault="directed" id="G">
    <node id="n0">
      <data key="d3" xml:space="preserve"><![CDATA[CCNC]]></data>
      <data key="d4" xml:space="preserve"><![CDATA[Cyclin-C]]></data>
      <data key="d5" xml:space="preserve"><![CDATA[Cyclin-C]]></data>
      <data key="d6" xml:space="preserve"><![CDATA[sink]]></data>
      <data key="d7" xml:space="preserve">0.0</data>
      <data key="d8" xml:space="preserve">0.018365853195027922</data>
      <data key="d9" xml:space="preserve">false</data>
      <data key="d10" xml:space="preserve">0.20299999999999996</data>
      <data key="d11" xml:space="preserve">4.0</data>
      <data key="d12" xml:space="preserve"/>
      <data key="d13" xml:space="preserve"/>
      <data key="d14" xml:space="preserve"/>
      <data key="d15" xml:space="preserve">52</data>
      <data key="d16" xml:space="preserve">1467</data>
      <data key="d17" xml:space="preserve">0.0</data>
      <data key="d18" xml:space="preserve">1.0</data>
      <data key="d19" xml:space="preserve">-587.8340865864128</data>
      <data key="d20" xml:space="preserve">532.3411128775114</data>
      <data key="d21" xml:space="preserve">2.78E-13</data>
      <data key="d22" xml:space="preserve">19.08</data>
      <data key="d23" xml:space="preserve">19.08</data>
      <data key="d24" xml:space="preserve">0.9033868092691623</data>
      <data key="d25" xml:space="preserve">0.03476115894866183</data>
      <data key="d29">
        <y:ShapeNode>
          <y:Geometry height="40.0" width="40.0" x="-347.39569073150136" y="351.043303153773"/>
          <y:Fill color="#CBCBCB" transparent="false"/>
          <y:BorderStyle color="#000000" raised="false" type="line" width="2.0"/>
          <y:NodeLabel alignment="center" autoSizePolicy="content" fontFamily="Arial" fontSize="10" fontStyle="bold" hasBackgroundColor="false" hasLineColor="false" height="15.171875" horizontalTextPosition="center" iconTextGap="4" modelName="custom" textColor="#000000" verticalTextPosition="bottom" visible="true" width="32.88671875" x="3.556640625" xml:space="preserve" y="12.4140625">CCNC<y:LabelModel><y:SmartNodeLabelModel distance="4.0"/></y:LabelModel><y:ModelParameter><y:SmartNodeLabelModelParameter labelRatioX="0.0" labelRatioY="0.0" nodeRatioX="0.0" nodeRatioY="0.0" offsetX="0.0" offsetY="0.0" upX="0.0" upY="-1.0"/></y:ModelParameter></y:NodeLabel>
          <y:Shape type="ellipse"/>
        </y:ShapeNode>
      </data>
    </node>
    <node id="n1">
      <data key="d3" xml:space="preserve"><![CDATA[CDK19]]></data>
      <data key="d4" xml:space="preserve"><![CDATA[Cyclin-dependent kinase 19]]></data>
      <data key="d5" xml:space="preserve"><![CDATA[Cyclin-dependent kinase 19]]></data>
      <data key="d6" xml:space="preserve"><![CDATA[sink]]></data>
      <data key="d7" xml:space="preserve">0.0</data>
      <data key="d8" xml:space="preserve">0.014945007523828178</data>
      <data key="d9" xml:space="preserve">false</data>
      <data key="d10" xml:space="preserve">0.052000000000000046</data>
      <data key="d11" xml:space="preserve">4.0</data>
      <data key="d12" xml:space="preserve"/>
      <data key="d13" xml:space="preserve"/>
      <data key="d14" xml:space="preserve"/>
      <data key="d15" xml:space="preserve">36</data>
      <data key="d16" xml:space="preserve">1234</data>
      <data key="d17" xml:space="preserve">0.0</data>
      <data key="d18" xml:space="preserve">1.0</data>
      <data key="d19" xml:space="preserve">-737.7742641930582</data>
      <data key="d20" xml:space="preserve">504.4989426086599</data>
      <data key="d21" xml:space="preserve">1.9E-5</data>
      <data key="d22" xml:space="preserve">10.98</data>
      <data key="d23" xml:space="preserve">10.98</data>
      <data key="d24" xml:space="preserve">0.3237772185140606</data>
      <data key="d25" xml:space="preserve">0.10611651770145869</data>
      <data key="d29">
        <y:ShapeNode>
          <y:Geometry height="40.0" width="40.0" x="-453.3532172551255" y="323.9391850818291"/>
          <y:Fill color="#CBCBCB" transparent="false"/>
          <y:BorderStyle color="#000000" raised="false" type="line" width="2.0"/>
          <y:NodeLabel alignment="center" autoSizePolicy="content" fontFamily="Arial" fontSize="10" fontStyle="bold" hasBackgroundColor="false" hasLineColor="false" height="15.171875" horizontalTextPosition="center" iconTextGap="4" modelName="custom" textColor="#000000" verticalTextPosition="bottom" visible="true" width="36.7880859375" x="1.60595703125" xml:space="preserve" y="12.4140625">CDK19<y:LabelModel><y:SmartNodeLabelModel distance="4.0"/></y:LabelModel><y:ModelParameter><y:SmartNodeLabelModelParameter labelRatioX="0.0" labelRatioY="0.0" nodeRatioX="0.0" nodeRatioY="0.0" offsetX="0.0" offsetY="0.0" upX="0.0" upY="-1.0"/></y:ModelParameter></y:NodeLabel>
          <y:Shape type="ellipse"/>
        </y:ShapeNode>
      </data>
    </node>
    <node id="n2">
      <data key="d3" xml:space="preserve"><![CDATA[CDK8]]></data>
      <data key="d4" xml:space="preserve"><![CDATA[Cyclin-dependent kinase 8]]></data>
      <data key="d5" xml:space="preserve"><![CDATA[Cyclin-dependent kinase 8]]></data>
      <data key="d6" xml:space="preserve"><![CDATA[sink]]></data>
      <data key="d7" xml:space="preserve">0.0</data>
      <data key="d8" xml:space="preserve">0.016868286155073263</data>
      <data key="d9" xml:space="preserve">false</data>
      <data key="d10" xml:space="preserve">0.122</data>
      <data key="d11" xml:space="preserve">4.0</data>
      <data key="d12" xml:space="preserve"/>
      <data key="d13" xml:space="preserve"/>
      <data key="d14" xml:space="preserve"/>
      <data key="d15" xml:space="preserve">51</data>
      <data key="d16" xml:space="preserve">1459</data>
      <data key="d17" xml:space="preserve">0.0</data>
      <data key="d18" xml:space="preserve">1.0</data>
      <data key="d19" xml:space="preserve">-613.3086128713701</data>
      <data key="d20" xml:space="preserve">402.66856976840984</data>
      <data key="d21" xml:space="preserve">1.56E-11</data>
      <data key="d22" xml:space="preserve">11.27</data>
      <data key="d23" xml:space="preserve">11.27</data>
      <data key="d24" xml:space="preserve">0.45028435616670914</data>
      <data key="d25" xml:space="preserve">-0.2632783903444871</data>
      <data key="d29">
        <y:ShapeNode>
          <y:Geometry height="40.0" width="40.0" x="-353.41454313510076" y="248.9311260681385"/>
          <y:Fill color="#CBCBCB" transparent="false"/>
          <y:BorderStyle color="#000000" raised="false" type="line" width="2.0"/>
          <y:NodeLabel alignment="center" autoSizePolicy="content" fontFamily="Arial" fontSize="10" fontStyle="bold" hasBackgroundColor="false" hasLineColor="false" height="15.171875" horizontalTextPosition="center" iconTextGap="4" modelName="custom" textColor="#000000" verticalTextPosition="bottom" visible="true" width="31.2265625" x="4.38671875" xml:space="preserve" y="12.4140625">CDK8<y:LabelModel><y:SmartNodeLabelModel distance="4.0"/></y:LabelModel><y:ModelParameter><y:SmartNodeLabelModelParameter labelRatioX="0.0" labelRatioY="0.0" nodeRatioX="0.0" nodeRatioY="0.0" offsetX="0.0" offsetY="0.0" upX="0.0" upY="-1.0"/></y:ModelParameter></y:NodeLabel>
          <y:Shape type="ellipse"/>
        </y:ShapeNode>
      </data>
    </node>
    <node id="n3">
      <data key="d3" xml:space="preserve"><![CDATA[MED1]]></data>
      <data key="d4" xml:space="preserve"><![CDATA[Mediator of RNA polymerase II transcription subunit 1]]></data>
      <data key="d5" xml:space="preserve"><![CDATA[Mediator of RNA polymerase II transcription subunit 1]]></data>
      <data key="d6" xml:space="preserve"><![CDATA[sink]]></data>
      <data key="d7" xml:space="preserve">0.0</data>
      <data key="d8" xml:space="preserve">0.14854489752466002</data>
      <data key="d9" xml:space="preserve">true</data>
      <data key="d10" xml:space="preserve">0.009000000000000008</data>
      <data key="d11" xml:space="preserve">4.0</data>
      <data key="d12" xml:space="preserve"/>
      <data key="d13" xml:space="preserve"/>
      <data key="d14" xml:space="preserve"/>
      <data key="d15" xml:space="preserve">2</data>
      <data key="d16" xml:space="preserve">22</data>
      <data key="d17" xml:space="preserve">0.0</data>
      <data key="d18" xml:space="preserve">1.0</data>
      <data key="d19" xml:space="preserve">-526.7898087704373</data>
      <data key="d20" xml:space="preserve">19.47790190590441</data>
      <data key="d21" xml:space="preserve">2.11E-5</data>
      <data key="d22" xml:space="preserve">6.52</data>
      <data key="d23" xml:space="preserve">6.52</data>
      <data key="d24" xml:space="preserve">0.3660470248705543</data>
      <data key="d25" xml:space="preserve">-0.10784727679935635</data>
      <data key="d29">
        <y:ShapeNode>
          <y:Geometry height="40.0" width="40.0" x="-335.2832966321297" y="3.5334120827038547"/>
          <y:Fill color="#CBCBCB" transparent="false"/>
          <y:BorderStyle color="#000000" raised="false" type="line" width="2.0"/>
          <y:NodeLabel alignment="center" autoSizePolicy="content" fontFamily="Arial" fontSize="10" fontStyle="bold" hasBackgroundColor="false" hasLineColor="false" height="15.171875" horizontalTextPosition="center" iconTextGap="4" modelName="custom" textColor="#000000" verticalTextPosition="bottom" visible="true" width="31.783203125" x="4.1083984375" xml:space="preserve" y="12.4140625">MED1<y:LabelModel><y:SmartNodeLabelModel distance="4.0"/></y:LabelModel><y:ModelParameter><y:SmartNodeLabelModelParameter labelRatioX="0.0" labelRatioY="0.0" nodeRatioX="0.0" nodeRatioY="0.0" offsetX="0.0" offsetY="0.0" upX="0.0" upY="-1.0"/></y:ModelParameter></y:NodeLabel>
          <y:Shape type="ellipse"/>
        </y:ShapeNode>
      </data>
    </node>
    <node id="n4">
      <data key="d3" xml:space="preserve"><![CDATA[MED10]]></data>
      <data key="d4" xml:space="preserve"><![CDATA[Mediator of RNA polymerase II transcription subunit 10]]></data>
      <data key="d5" xml:space="preserve"><![CDATA[Mediator of RNA polymerase II transcription subunit 10]]></data>
      <data key="d6" xml:space="preserve"><![CDATA[sink]]></data>
      <data key="d7" xml:space="preserve">0.0</data>
      <data key="d8" xml:space="preserve">0.015505302215379465</data>
      <data key="d9" xml:space="preserve">true</data>
      <data key="d10" xml:space="preserve">0.049000000000000044</data>
      <data key="d11" xml:space="preserve">4.0</data>
      <data key="d12" xml:space="preserve"/>
      <data key="d13" xml:space="preserve"/>
      <data key="d14" xml:space="preserve"/>
      <data key="d15" xml:space="preserve">33</data>
      <data key="d16" xml:space="preserve">1208</data>
      <data key="d17" xml:space="preserve">0.0</data>
      <data key="d18" xml:space="preserve">1.0</data>
      <data key="d19" xml:space="preserve">-666.8565581857082</data>
      <data key="d20" xml:space="preserve">464.1283809342261</data>
      <data key="d21" xml:space="preserve">1.13E-5</data>
      <data key="d22" xml:space="preserve">16.02</data>
      <data key="d23" xml:space="preserve">16.02</data>
      <data key="d24" xml:space="preserve">0.7523979288685172</data>
      <data key="d25" xml:space="preserve">0.13777429496431637</data>
      <data key="d29">
        <y:ShapeNode>
          <y:Geometry height="40.0" width="40.0" x="-401.7374284707922" y="299.04227099153763"/>
          <y:Fill color="#CBCBCB" transparent="false"/>
          <y:BorderStyle color="#000000" raised="false" type="line" width="2.0"/>
          <y:NodeLabel alignment="center" autoSizePolicy="content" fontFamily="Arial" fontSize="10" fontStyle="bold" hasBackgroundColor="false" hasLineColor="false" height="15.171875" horizontalTextPosition="center" iconTextGap="4" modelName="custom" textColor="#000000" verticalTextPosition="bottom" visible="true" width="37.3447265625" x="1.32763671875" xml:space="preserve" y="12.4140625">MED10<y:LabelModel><y:SmartNodeLabelModel distance="4.0"/></y:LabelModel><y:ModelParameter><y:SmartNodeLabelModelParameter labelRatioX="0.0" labelRatioY="0.0" nodeRatioX="0.0" nodeRatioY="0.0" offsetX="0.0" offsetY="0.0" upX="0.0" upY="-1.0"/></y:ModelParameter></y:NodeLabel>
          <y:Shape type="ellipse"/>
        </y:ShapeNode>
      </data>
    </node>
    <node id="n5">
      <data key="d3" xml:space="preserve"><![CDATA[MED11]]></data>
      <data key="d4" xml:space="preserve"><![CDATA[Mediator of RNA polymerase II transcription subunit 11]]></data>
      <data key="d5" xml:space="preserve"><![CDATA[Mediator of RNA polymerase II transcription subunit 11]]></data>
      <data key="d6" xml:space="preserve"><![CDATA[sink]]></data>
      <data key="d7" xml:space="preserve">0.0</data>
      <data key="d8" xml:space="preserve">0.014967969013163995</data>
      <data key="d9" xml:space="preserve">false</data>
      <data key="d10" xml:space="preserve">0.05300000000000005</data>
      <data key="d11" xml:space="preserve">4.0</data>
      <data key="d12" xml:space="preserve"/>
      <data key="d13" xml:space="preserve"/>
      <data key="d14" xml:space="preserve"/>
      <data key="d15" xml:space="preserve">41</data>
      <data key="d16" xml:space="preserve">1259</data>
      <data key="d17" xml:space="preserve">0.0</data>
      <data key="d18" xml:space="preserve">1.0</data>
      <data key="d19" xml:space="preserve">-913.1179072043243</data>
      <data key="d20" xml:space="preserve">202.8237178977918</data>
      <data key="d21" xml:space="preserve">7.75E-6</data>
      <data key="d22" xml:space="preserve">17.62</data>
      <data key="d23" xml:space="preserve">17.62</data>
      <data key="d24" xml:space="preserve">0.5763857057974706</data>
      <data key="d25" xml:space="preserve">-0.3455110015495553</data>
      <data key="d29">
        <y:ShapeNode>
          <y:Geometry height="40.0" width="40.0" x="-574.2963424657024" y="83.38008803218472"/>
          <y:Fill color="#CBCBCB" transparent="false"/>
          <y:BorderStyle color="#000000" raised="false" type="line" width="2.0"/>
          <y:NodeLabel alignment="center" autoSizePolicy="content" fontFamily="Arial" fontSize="10" fontStyle="bold" hasBackgroundColor="false" hasLineColor="false" height="15.171875" horizontalTextPosition="center" iconTextGap="4" modelName="custom" textColor="#000000" verticalTextPosition="bottom" visible="true" width="37.3447265625" x="1.32763671875" xml:space="preserve" y="12.4140625">MED11<y:LabelModel><y:SmartNodeLabelModel distance="4.0"/></y:LabelModel><y:ModelParameter><y:SmartNodeLabelModelParameter labelRatioX="0.0" labelRatioY="0.0" nodeRatioX="0.0" nodeRatioY="0.0" offsetX="0.0" offsetY="0.0" upX="0.0" upY="-1.0"/></y:ModelParameter></y:NodeLabel>
          <y:Shape type="ellipse"/>
        </y:ShapeNode>
      </data>
    </node>
    <node id="n6">
      <data key="d3" xml:space="preserve"><![CDATA[MED12]]></data>
      <data key="d4" xml:space="preserve"><![CDATA[Mediator of RNA polymerase II transcription subunit 12]]></data>
      <data key="d5" xml:space="preserve"><![CDATA[Mediator of RNA polymerase II transcription subunit 12]]></data>
      <data key="d6" xml:space="preserve"><![CDATA[sink]]></data>
      <data key="d7" xml:space="preserve">0.0</data>
      <data key="d8" xml:space="preserve">0.018178507053569198</data>
      <data key="d9" xml:space="preserve">false</data>
      <data key="d10" xml:space="preserve">0.05400000000000005</data>
      <data key="d11" xml:space="preserve">4.0</data>
      <data key="d12" xml:space="preserve"/>
      <data key="d13" xml:space="preserve"/>
      <data key="d14" xml:space="preserve"/>
      <data key="d15" xml:space="preserve">20</data>
      <data key="d16" xml:space="preserve">644</data>
      <data key="d17" xml:space="preserve">0.0</data>
      <data key="d18" xml:space="preserve">1.0</data>
      <data key="d19" xml:space="preserve">-818.01703757432</data>
      <data key="d20" xml:space="preserve">113.0585115134572</data>
      <data key="d21" xml:space="preserve">1.3E-5</data>
      <data key="d22" xml:space="preserve">11.94</data>
      <data key="d23" xml:space="preserve">11.94</data>
      <data key="d24" xml:space="preserve">0.39310754604872256</data>
      <data key="d25" xml:space="preserve">0.11334028555646292</data>
      <data key="d29">
        <y:ShapeNode>
          <y:Geometry height="40.0" width="40.0" x="-523.4188619663447" y="21.25547468517938"/>
          <y:Fill color="#CBCBCB" transparent="false"/>
          <y:BorderStyle color="#000000" raised="false" type="line" width="2.0"/>
          <y:NodeLabel alignment="center" autoSizePolicy="content" fontFamily="Arial" fontSize="10" fontStyle="bold" hasBackgroundColor="false" hasLineColor="false" height="15.171875" horizontalTextPosition="center" iconTextGap="4" modelName="custom" textColor="#000000" verticalTextPosition="bottom" visible="true" width="37.3447265625" x="1.32763671875" xml:space="preserve" y="12.4140625">MED12<y:LabelModel><y:SmartNodeLabelModel distance="4.0"/></y:LabelModel><y:ModelParameter><y:SmartNodeLabelModelParameter labelRatioX="0.0" labelRatioY="0.0" nodeRatioX="0.0" nodeRatioY="0.0" offsetX="0.0" offsetY="0.0" upX="0.0" upY="-1.0"/></y:ModelParameter></y:NodeLabel>
          <y:Shape type="ellipse"/>
        </y:ShapeNode>
      </data>
    </node>
    <node id="n7">
      <data key="d3" xml:space="preserve"><![CDATA[MED13]]></data>
      <data key="d4" xml:space="preserve"><![CDATA[Mediator of RNA polymerase II transcription subunit 13]]></data>
      <data key="d5" xml:space="preserve"><![CDATA[Mediator of RNA polymerase II transcription subunit 13]]></data>
      <data key="d6" xml:space="preserve"><![CDATA[sink]]></data>
      <data key="d7" xml:space="preserve">0.0</data>
      <data key="d8" xml:space="preserve">0.01760362635777853</data>
      <data key="d9" xml:space="preserve">false</data>
      <data key="d10" xml:space="preserve">0.08299999999999996</data>
      <data key="d11" xml:space="preserve">4.0</data>
      <data key="d12" xml:space="preserve"/>
      <data key="d13" xml:space="preserve"/>
      <data key="d14" xml:space="preserve"/>
      <data key="d15" xml:space="preserve">26</data>
      <data key="d16" xml:space="preserve">1051</data>
      <data key="d17" xml:space="preserve">0.0</data>
      <data key="d18" xml:space="preserve">1.0</data>
      <data key="d19" xml:space="preserve">-886.6208089842855</data>
      <data key="d20" xml:space="preserve">337.3058169094534</data>
      <data key="d21" xml:space="preserve">3.14E-9</data>
      <data key="d22" xml:space="preserve">16.73</data>
      <data key="d23" xml:space="preserve">16.73</data>
      <data key="d24" xml:space="preserve">0.31528732705203294</data>
      <data key="d25" xml:space="preserve">-0.36148825849945077</data>
      <data key="d29">
        <y:ShapeNode>
          <y:Geometry height="40.0" width="40.0" x="-561.8213645141795" y="186.65933017365734"/>
          <y:Fill color="#CBCBCB" transparent="false"/>
          <y:BorderStyle color="#000000" raised="false" type="line" width="2.0"/>
          <y:NodeLabel alignment="center" autoSizePolicy="content" fontFamily="Arial" fontSize="10" fontStyle="bold" hasBackgroundColor="false" hasLineColor="false" height="15.171875" horizontalTextPosition="center" iconTextGap="4" modelName="custom" textColor="#000000" verticalTextPosition="bottom" visible="true" width="37.3447265625" x="1.32763671875" xml:space="preserve" y="12.4140625">MED13<y:LabelModel><y:SmartNodeLabelModel distance="4.0"/></y:LabelModel><y:ModelParameter><y:SmartNodeLabelModelParameter labelRatioX="0.0" labelRatioY="0.0" nodeRatioX="0.0" nodeRatioY="0.0" offsetX="0.0" offsetY="0.0" upX="0.0" upY="-1.0"/></y:ModelParameter></y:NodeLabel>
          <y:Shape type="ellipse"/>
        </y:ShapeNode>
      </data>
    </node>
    <node id="n8">
      <data key="d3" xml:space="preserve"><![CDATA[MED13L]]></data>
      <data key="d4" xml:space="preserve"><![CDATA[Mediator of RNA polymerase II transcription subunit 13-like]]></data>
      <data key="d5" xml:space="preserve"><![CDATA[Mediator of RNA polymerase II transcription subunit 13-like]]></data>
      <data key="d6" xml:space="preserve"><![CDATA[sink]]></data>
      <data key="d7" xml:space="preserve">0.0</data>
      <data key="d8" xml:space="preserve">0.01791169114209865</data>
      <data key="d9" xml:space="preserve">false</data>
      <data key="d10" xml:space="preserve">0.07999999999999996</data>
      <data key="d11" xml:space="preserve">4.0</data>
      <data key="d12" xml:space="preserve"/>
      <data key="d13" xml:space="preserve"/>
      <data key="d14" xml:space="preserve"/>
      <data key="d15" xml:space="preserve">29</data>
      <data key="d16" xml:space="preserve">1106</data>
      <data key="d17" xml:space="preserve">0.0</data>
      <data key="d18" xml:space="preserve">1.0</data>
      <data key="d19" xml:space="preserve">-746.3318876799203</data>
      <data key="d20" xml:space="preserve">436.1866936112443</data>
      <data key="d21" xml:space="preserve">3.97E-12</data>
      <data key="d22" xml:space="preserve">17.04</data>
      <data key="d23" xml:space="preserve">17.04</data>
      <data key="d24" xml:space="preserve">0.6798743739920211</data>
      <data key="d25" xml:space="preserve">-0.14449676478749396</data>
      <data key="d29">
        <y:ShapeNode>
          <y:Geometry height="40.0" width="40.0" x="-454.155556918093" y="269.7958658668023"/>
          <y:Fill color="#CBCBCB" transparent="false"/>
          <y:BorderStyle color="#000000" raised="false" type="line" width="2.0"/>
          <y:NodeLabel alignment="center" autoSizePolicy="content" fontFamily="Arial" fontSize="10" fontStyle="bold" hasBackgroundColor="false" hasLineColor="false" height="15.171875" horizontalTextPosition="center" iconTextGap="4" modelName="custom" textColor="#000000" verticalTextPosition="bottom" visible="true" width="43.453125" x="-1.7265625" xml:space="preserve" y="12.4140625">MED13L<y:LabelModel><y:SmartNodeLabelModel distance="4.0"/></y:LabelModel><y:ModelParameter><y:SmartNodeLabelModelParameter labelRatioX="0.0" labelRatioY="0.0" nodeRatioX="0.0" nodeRatioY="0.0" offsetX="0.0" offsetY="0.0" upX="0.0" upY="-1.0"/></y:ModelParameter></y:NodeLabel>
          <y:Shape type="ellipse"/>
        </y:ShapeNode>
      </data>
    </node>
    <node id="n9">
      <data key="d3" xml:space="preserve"><![CDATA[MED14]]></data>
      <data key="d4" xml:space="preserve"><![CDATA[Mediator of RNA polymerase II transcription subunit 14]]></data>
      <data key="d5" xml:space="preserve"><![CDATA[Mediator of RNA polymerase II transcription subunit 14]]></data>
      <data key="d6" xml:space="preserve"><![CDATA[sink]]></data>
      <data key="d7" xml:space="preserve">0.0</data>
      <data key="d8" xml:space="preserve">0.018648446608099296</data>
      <data key="d9" xml:space="preserve">false</data>
      <data key="d10" xml:space="preserve">0.08099999999999996</data>
      <data key="d11" xml:space="preserve">4.0</data>
      <data key="d12" xml:space="preserve"/>
      <data key="d13" xml:space="preserve"/>
      <data key="d14" xml:space="preserve"/>
      <data key="d15" xml:space="preserve">25</data>
      <data key="d16" xml:space="preserve">1050</data>
      <data key="d17" xml:space="preserve">0.0</data>
      <data key="d18" xml:space="preserve">1.0</data>
      <data key="d19" xml:space="preserve">-792.0709978590164</data>
      <data key="d20" xml:space="preserve">380.6657356977104</data>
      <data key="d21" xml:space="preserve">2.21E-5</data>
      <data key="d22" xml:space="preserve">12.2</data>
      <data key="d23" xml:space="preserve">12.2</data>
      <data key="d24" xml:space="preserve">0.8110734215997374</data>
      <data key="d25" xml:space="preserve">0.03383683075441368</data>
      <data key="d29">
        <y:ShapeNode>
          <y:Geometry height="40.0" width="40.0" x="-505.02777635059533" y="242.14525318486238"/>
          <y:Fill color="#CBCBCB" transparent="false"/>
          <y:BorderStyle color="#000000" raised="false" type="line" width="2.0"/>
          <y:NodeLabel alignment="center" autoSizePolicy="content" fontFamily="Arial" fontSize="10" fontStyle="bold" hasBackgroundColor="false" hasLineColor="false" height="15.171875" horizontalTextPosition="center" iconTextGap="4" modelName="custom" textColor="#000000" verticalTextPosition="bottom" visible="true" width="37.3447265625" x="1.32763671875" xml:space="preserve" y="12.4140625">MED14<y:LabelModel><y:SmartNodeLabelModel distance="4.0"/></y:LabelModel><y:ModelParameter><y:SmartNodeLabelModelParameter labelRatioX="0.0" labelRatioY="0.0" nodeRatioX="0.0" nodeRatioY="0.0" offsetX="0.0" offsetY="0.0" upX="0.0" upY="-1.0"/></y:ModelParameter></y:NodeLabel>
          <y:Shape type="ellipse"/>
        </y:ShapeNode>
      </data>
    </node>
    <node id="n10">
      <data key="d3" xml:space="preserve"><![CDATA[MED16]]></data>
      <data key="d4" xml:space="preserve"><![CDATA[Mediator of RNA polymerase II transcription subunit 16]]></data>
      <data key="d5" xml:space="preserve"><![CDATA[Mediator of RNA polymerase II transcription subunit 16]]></data>
      <data key="d6" xml:space="preserve"><![CDATA[sink]]></data>
      <data key="d7" xml:space="preserve">0.0</data>
      <data key="d8" xml:space="preserve">0.01748808520797768</data>
      <data key="d9" xml:space="preserve">true</data>
      <data key="d10" xml:space="preserve">0.03700000000000003</data>
      <data key="d11" xml:space="preserve">4.0</data>
      <data key="d12" xml:space="preserve"/>
      <data key="d13" xml:space="preserve"/>
      <data key="d14" xml:space="preserve"/>
      <data key="d15" xml:space="preserve">38</data>
      <data key="d16" xml:space="preserve">1241</data>
      <data key="d17" xml:space="preserve">0.0</data>
      <data key="d18" xml:space="preserve">1.0</data>
      <data key="d19" xml:space="preserve">-733.3022714582621</data>
      <data key="d20" xml:space="preserve">343.59119908888533</data>
      <data key="d21" xml:space="preserve">5.72E-26</data>
      <data key="d22" xml:space="preserve">18.79</data>
      <data key="d23" xml:space="preserve">18.79</data>
      <data key="d24" xml:space="preserve">0.9033868092691623</data>
      <data key="d25" xml:space="preserve">-0.017755259243172006</data>
      <data key="d29">
        <y:ShapeNode>
          <y:Geometry height="40.0" width="40.0" x="-453.8171004487963" y="204.87646305563246"/>
          <y:Fill color="#CBCBCB" transparent="false"/>
          <y:BorderStyle color="#000000" raised="false" type="line" width="2.0"/>
          <y:NodeLabel alignment="center" autoSizePolicy="content" fontFamily="Arial" fontSize="10" fontStyle="bold" hasBackgroundColor="false" hasLineColor="false" height="15.171875" horizontalTextPosition="center" iconTextGap="4" modelName="custom" textColor="#000000" verticalTextPosition="bottom" visible="true" width="37.3447265625" x="1.32763671875" xml:space="preserve" y="12.4140625">MED16<y:LabelModel><y:SmartNodeLabelModel distance="4.0"/></y:LabelModel><y:ModelParameter><y:SmartNodeLabelModelParameter labelRatioX="0.0" labelRatioY="0.0" nodeRatioX="0.0" nodeRatioY="0.0" offsetX="0.0" offsetY="0.0" upX="0.0" upY="-1.0"/></y:ModelParameter></y:NodeLabel>
          <y:Shape type="ellipse"/>
        </y:ShapeNode>
      </data>
    </node>
    <node id="n11">
      <data key="d3" xml:space="preserve"><![CDATA[MED18]]></data>
      <data key="d4" xml:space="preserve"><![CDATA[Mediator of RNA polymerase II transcription subunit 18]]></data>
      <data key="d5" xml:space="preserve"><![CDATA[Mediator of RNA polymerase II transcription subunit 18]]></data>
      <data key="d6" xml:space="preserve"><![CDATA[sink]]></data>
      <data key="d7" xml:space="preserve">0.0</data>
      <data key="d8" xml:space="preserve">0.015004880588617634</data>
      <data key="d9" xml:space="preserve">false</data>
      <data key="d10" xml:space="preserve">0.07299999999999995</data>
      <data key="d11" xml:space="preserve">4.0</data>
      <data key="d12" xml:space="preserve"/>
      <data key="d13" xml:space="preserve"/>
      <data key="d14" xml:space="preserve"/>
      <data key="d15" xml:space="preserve">44</data>
      <data key="d16" xml:space="preserve">1281</data>
      <data key="d17" xml:space="preserve">0.0</data>
      <data key="d18" xml:space="preserve">1.0</data>
      <data key="d19" xml:space="preserve">-697.9027910946735</data>
      <data key="d20" xml:space="preserve">211.38471021554943</data>
      <data key="d21" xml:space="preserve">1.78E-6</data>
      <data key="d22" xml:space="preserve">16.65</data>
      <data key="d23" xml:space="preserve">16.65</data>
      <data key="d24" xml:space="preserve">0.44510340299813983</data>
      <data key="d25" xml:space="preserve">0.48112106084515815</data>
      <data key="d29">
        <y:ShapeNode>
          <y:Geometry height="40.0" width="40.0" x="-422.3126692681112" y="103.2360515522851"/>
          <y:Fill color="#CBCBCB" transparent="false"/>
          <y:BorderStyle color="#000000" raised="false" type="line" width="2.0"/>
          <y:NodeLabel alignment="center" autoSizePolicy="content" fontFamily="Arial" fontSize="10" fontStyle="bold" hasBackgroundColor="false" hasLineColor="false" height="15.171875" horizontalTextPosition="center" iconTextGap="4" modelName="custom" textColor="#000000" verticalTextPosition="bottom" visible="true" width="37.3447265625" x="1.32763671875" xml:space="preserve" y="12.414062500000014">MED18<y:LabelModel><y:SmartNodeLabelModel distance="4.0"/></y:LabelModel><y:ModelParameter><y:SmartNodeLabelModelParameter labelRatioX="0.0" labelRatioY="0.0" nodeRatioX="0.0" nodeRatioY="0.0" offsetX="0.0" offsetY="0.0" upX="0.0" upY="-1.0"/></y:ModelParameter></y:NodeLabel>
          <y:Shape type="ellipse"/>
        </y:ShapeNode>
      </data>
    </node>
    <node id="n12">
      <data key="d3" xml:space="preserve"><![CDATA[MED19]]></data>
      <data key="d4" xml:space="preserve"><![CDATA[Mediator of RNA polymerase II transcription subunit 19]]></data>
      <data key="d5" xml:space="preserve"><![CDATA[Mediator of RNA polymerase II transcription subunit 19]]></data>
      <data key="d6" xml:space="preserve"><![CDATA[sink]]></data>
      <data key="d7" xml:space="preserve">0.0</data>
      <data key="d8" xml:space="preserve">0.015276701704860115</data>
      <data key="d9" xml:space="preserve">false</data>
      <data key="d10" xml:space="preserve">0.06499999999999995</data>
      <data key="d11" xml:space="preserve">4.0</data>
      <data key="d12" xml:space="preserve"/>
      <data key="d13" xml:space="preserve"/>
      <data key="d14" xml:space="preserve"/>
      <data key="d15" xml:space="preserve">40</data>
      <data key="d16" xml:space="preserve">1248</data>
      <data key="d17" xml:space="preserve">0.0</data>
      <data key="d18" xml:space="preserve">1.0</data>
      <data key="d19" xml:space="preserve">-845.5177004659072</data>
      <data key="d20" xml:space="preserve">257.8619853739601</data>
      <data key="d21" xml:space="preserve">2.27E-31</data>
      <data key="d22" xml:space="preserve">11.07</data>
      <data key="d23" xml:space="preserve">11.07</data>
      <data key="d24" xml:space="preserve">0.05014854426619132</data>
      <data key="d25" xml:space="preserve">-0.7665673053877526</data>
      <data key="d29">
        <y:ShapeNode>
          <y:Geometry height="40.0" width="40.0" x="-522.9253437542707" y="134.18209415981903"/>
          <y:Fill color="#CBCBCB" transparent="false"/>
          <y:BorderStyle color="#000000" raised="false" type="line" width="2.0"/>
          <y:NodeLabel alignment="center" autoSizePolicy="content" fontFamily="Arial" fontSize="10" fontStyle="bold" hasBackgroundColor="false" hasLineColor="false" height="15.171875" horizontalTextPosition="center" iconTextGap="4" modelName="custom" textColor="#000000" verticalTextPosition="bottom" visible="true" width="37.3447265625" x="1.32763671875" xml:space="preserve" y="12.4140625">MED19<y:LabelModel><y:SmartNodeLabelModel distance="4.0"/></y:LabelModel><y:ModelParameter><y:SmartNodeLabelModelParameter labelRatioX="0.0" labelRatioY="0.0" nodeRatioX="0.0" nodeRatioY="0.0" offsetX="0.0" offsetY="0.0" upX="0.0" upY="-1.0"/></y:ModelParameter></y:NodeLabel>
          <y:Shape type="ellipse"/>
        </y:ShapeNode>
      </data>
    </node>
    <node id="n13">
      <data key="d3" xml:space="preserve"><![CDATA[MED20]]></data>
      <data key="d4" xml:space="preserve"><![CDATA[Mediator of RNA polymerase II transcription subunit 20]]></data>
      <data key="d5" xml:space="preserve"><![CDATA[Mediator of RNA polymerase II transcription subunit 20]]></data>
      <data key="d6" xml:space="preserve"><![CDATA[sink]]></data>
      <data key="d7" xml:space="preserve">0.0</data>
      <data key="d8" xml:space="preserve">0.015509061217300684</data>
      <data key="d9" xml:space="preserve">false</data>
      <data key="d10" xml:space="preserve">0.12</data>
      <data key="d11" xml:space="preserve">4.0</data>
      <data key="d12" xml:space="preserve"/>
      <data key="d13" xml:space="preserve"/>
      <data key="d14" xml:space="preserve"/>
      <data key="d15" xml:space="preserve">45</data>
      <data key="d16" xml:space="preserve">1284</data>
      <data key="d17" xml:space="preserve">0.0</data>
      <data key="d18" xml:space="preserve">1.0</data>
      <data key="d19" xml:space="preserve">-756.266961516243</data>
      <data key="d20" xml:space="preserve">156.8898705583816</data>
      <data key="d21" xml:space="preserve">3.08E-59</data>
      <data key="d22" xml:space="preserve">11.96</data>
      <data key="d23" xml:space="preserve">11.96</data>
      <data key="d24" xml:space="preserve">0.017485782191664544</data>
      <data key="d25" xml:space="preserve">-0.8525120710951111</data>
      <data key="d29">
        <y:ShapeNode>
          <y:Geometry height="40.0" width="40.0" x="-471.02820103285814" y="52.56219983797767"/>
          <y:Fill color="#CBCBCB" transparent="false"/>
          <y:BorderStyle color="#000000" raised="false" type="line" width="2.0"/>
          <y:NodeLabel alignment="center" autoSizePolicy="content" fontFamily="Arial" fontSize="10" fontStyle="bold" hasBackgroundColor="false" hasLineColor="false" height="15.171875" horizontalTextPosition="center" iconTextGap="4" modelName="custom" textColor="#000000" verticalTextPosition="bottom" visible="true" width="37.3447265625" x="1.32763671875" xml:space="preserve" y="12.4140625">MED20<y:LabelModel><y:SmartNodeLabelModel distance="4.0"/></y:LabelModel><y:ModelParameter><y:SmartNodeLabelModelParameter labelRatioX="0.0" labelRatioY="0.0" nodeRatioX="0.0" nodeRatioY="0.0" offsetX="0.0" offsetY="0.0" upX="0.0" upY="-1.0"/></y:ModelParameter></y:NodeLabel>
          <y:Shape type="ellipse"/>
        </y:ShapeNode>
      </data>
    </node>
    <node id="n14">
      <data key="d3" xml:space="preserve"><![CDATA[MED21]]></data>
      <data key="d4" xml:space="preserve"><![CDATA[Mediator of RNA polymerase II transcription subunit 21]]></data>
      <data key="d5" xml:space="preserve"><![CDATA[Mediator of RNA polymerase II transcription subunit 21]]></data>
      <data key="d6" xml:space="preserve"><![CDATA[sink]]></data>
      <data key="d7" xml:space="preserve">0.0</data>
      <data key="d8" xml:space="preserve">0.01633809734608375</data>
      <data key="d9" xml:space="preserve">true</data>
      <data key="d10" xml:space="preserve">0.04600000000000004</data>
      <data key="d11" xml:space="preserve">4.0</data>
      <data key="d12" xml:space="preserve"/>
      <data key="d13" xml:space="preserve"/>
      <data key="d14" xml:space="preserve"/>
      <data key="d15" xml:space="preserve">43</data>
      <data key="d16" xml:space="preserve">1276</data>
      <data key="d17" xml:space="preserve">0.0</data>
      <data key="d18" xml:space="preserve">1.0</data>
      <data key="d19" xml:space="preserve">-563.9831880568387</data>
      <data key="d20" xml:space="preserve">352.12644393172474</data>
      <data key="d21" xml:space="preserve">1.32E-5</data>
      <data key="d22" xml:space="preserve">17.34</data>
      <data key="d23" xml:space="preserve">17.34</data>
      <data key="d24" xml:space="preserve">0.24755114166878875</data>
      <data key="d25" xml:space="preserve">-0.5484880726684178</data>
      <data key="d29">
        <y:ShapeNode>
          <y:Geometry height="40.0" width="40.0" x="-343.2197795997957" y="197.8184396747179"/>
          <y:Fill color="#CBCBCB" transparent="false"/>
          <y:BorderStyle color="#000000" raised="false" type="line" width="2.0"/>
          <y:NodeLabel alignment="center" autoSizePolicy="content" fontFamily="Arial" fontSize="10" fontStyle="bold" hasBackgroundColor="false" hasLineColor="false" height="15.171875" horizontalTextPosition="center" iconTextGap="4" modelName="custom" textColor="#000000" verticalTextPosition="bottom" visible="true" width="37.3447265625" x="1.32763671875" xml:space="preserve" y="12.4140625">MED21<y:LabelModel><y:SmartNodeLabelModel distance="4.0"/></y:LabelModel><y:ModelParameter><y:SmartNodeLabelModelParameter labelRatioX="0.0" labelRatioY="0.0" nodeRatioX="0.0" nodeRatioY="0.0" offsetX="0.0" offsetY="0.0" upX="0.0" upY="-1.0"/></y:ModelParameter></y:NodeLabel>
          <y:Shape type="ellipse"/>
        </y:ShapeNode>
      </data>
    </node>
    <node id="n15">
      <data key="d3" xml:space="preserve"><![CDATA[MED22]]></data>
      <data key="d4" xml:space="preserve"><![CDATA[Mediator of RNA polymerase II transcription subunit 22]]></data>
      <data key="d5" xml:space="preserve"><![CDATA[Mediator of RNA polymerase II transcription subunit 22]]></data>
      <data key="d6" xml:space="preserve"><![CDATA[sink]]></data>
      <data key="d7" xml:space="preserve">0.0</data>
      <data key="d8" xml:space="preserve">0.014893769525089222</data>
      <data key="d9" xml:space="preserve">false</data>
      <data key="d10" xml:space="preserve">0.05900000000000005</data>
      <data key="d11" xml:space="preserve">4.0</data>
      <data key="d12" xml:space="preserve"/>
      <data key="d13" xml:space="preserve"/>
      <data key="d14" xml:space="preserve"/>
      <data key="d15" xml:space="preserve">46</data>
      <data key="d16" xml:space="preserve">1291</data>
      <data key="d17" xml:space="preserve">0.0</data>
      <data key="d18" xml:space="preserve">1.0</data>
      <data key="d19" xml:space="preserve">-858.3611666597355</data>
      <data key="d20" xml:space="preserve">399.27371690104064</data>
      <data key="d21" xml:space="preserve">1.51E-6</data>
      <data key="d22" xml:space="preserve">18.53</data>
      <data key="d23" xml:space="preserve">18.53</data>
      <data key="d24" xml:space="preserve">0.4803327391562686</data>
      <data key="d25" xml:space="preserve">0.21190540960962068</data>
      <data key="d29">
        <y:ShapeNode>
          <y:Geometry height="40.0" width="40.0" x="-556.6797420054169" y="242.42801411056257"/>
          <y:Fill color="#CBCBCB" transparent="false"/>
          <y:BorderStyle color="#000000" raised="false" type="line" width="2.0"/>
          <y:NodeLabel alignment="center" autoSizePolicy="content" fontFamily="Arial" fontSize="10" fontStyle="bold" hasBackgroundColor="false" hasLineColor="false" height="15.171875" horizontalTextPosition="center" iconTextGap="4" modelName="custom" textColor="#000000" verticalTextPosition="bottom" visible="true" width="37.3447265625" x="1.32763671875" xml:space="preserve" y="12.4140625">MED22<y:LabelModel><y:SmartNodeLabelModel distance="4.0"/></y:LabelModel><y:ModelParameter><y:SmartNodeLabelModelParameter labelRatioX="0.0" labelRatioY="0.0" nodeRatioX="0.0" nodeRatioY="0.0" offsetX="0.0" offsetY="0.0" upX="0.0" upY="-1.0"/></y:ModelParameter></y:NodeLabel>
          <y:Shape type="ellipse"/>
        </y:ShapeNode>
      </data>
    </node>
    <node id="n16">
      <data key="d3" xml:space="preserve"><![CDATA[MED23]]></data>
      <data key="d4" xml:space="preserve"><![CDATA[Mediator of RNA polymerase II transcription subunit 23]]></data>
      <data key="d5" xml:space="preserve"><![CDATA[Mediator of RNA polymerase II transcription subunit 23]]></data>
      <data key="d6" xml:space="preserve"><![CDATA[sink]]></data>
      <data key="d7" xml:space="preserve">0.0</data>
      <data key="d8" xml:space="preserve">0.015386739484289038</data>
      <data key="d9" xml:space="preserve">false</data>
      <data key="d10" xml:space="preserve">0.16400000000000003</data>
      <data key="d11" xml:space="preserve">4.0</data>
      <data key="d12" xml:space="preserve"/>
      <data key="d13" xml:space="preserve"/>
      <data key="d14" xml:space="preserve"/>
      <data key="d15" xml:space="preserve">50</data>
      <data key="d16" xml:space="preserve">1389</data>
      <data key="d17" xml:space="preserve">0.0</data>
      <data key="d18" xml:space="preserve">1.0</data>
      <data key="d19" xml:space="preserve">-889.2328927695518</data>
      <data key="d20" xml:space="preserve">132.1412283805919</data>
      <data key="d21" xml:space="preserve">9.12E-17</data>
      <data key="d22" xml:space="preserve">18.21</data>
      <data key="d23" xml:space="preserve">18.21</data>
      <data key="d24" xml:space="preserve">0.7523979288685172</data>
      <data key="d25" xml:space="preserve">-0.020602239701556613</data>
      <data key="d29">
        <y:ShapeNode>
          <y:Geometry height="40.0" width="40.0" x="-574.5751429028651" y="31.09460990556554"/>
          <y:Fill color="#CBCBCB" transparent="false"/>
          <y:BorderStyle color="#000000" raised="false" type="line" width="2.0"/>
          <y:NodeLabel alignment="center" autoSizePolicy="content" fontFamily="Arial" fontSize="10" fontStyle="bold" hasBackgroundColor="false" hasLineColor="false" height="15.171875" horizontalTextPosition="center" iconTextGap="4" modelName="custom" textColor="#000000" verticalTextPosition="bottom" visible="true" width="37.3447265625" x="1.32763671875" xml:space="preserve" y="12.4140625">MED23<y:LabelModel><y:SmartNodeLabelModel distance="4.0"/></y:LabelModel><y:ModelParameter><y:SmartNodeLabelModelParameter labelRatioX="0.0" labelRatioY="0.0" nodeRatioX="0.0" nodeRatioY="0.0" offsetX="0.0" offsetY="0.0" upX="0.0" upY="-1.0"/></y:ModelParameter></y:NodeLabel>
          <y:Shape type="ellipse"/>
        </y:ShapeNode>
      </data>
    </node>
    <node id="n17">
      <data key="d3" xml:space="preserve"><![CDATA[MED24]]></data>
      <data key="d4" xml:space="preserve"><![CDATA[Mediator of RNA polymerase II transcription subunit 24]]></data>
      <data key="d5" xml:space="preserve"><![CDATA[Mediator of RNA polymerase II transcription subunit 24]]></data>
      <data key="d6" xml:space="preserve"><![CDATA[sink]]></data>
      <data key="d7" xml:space="preserve">0.0</data>
      <data key="d8" xml:space="preserve">0.018174222101394417</data>
      <data key="d9" xml:space="preserve">true</data>
      <data key="d10" xml:space="preserve">0.026000000000000023</data>
      <data key="d11" xml:space="preserve">4.0</data>
      <data key="d12" xml:space="preserve"/>
      <data key="d13" xml:space="preserve"/>
      <data key="d14" xml:space="preserve"/>
      <data key="d15" xml:space="preserve">24</data>
      <data key="d16" xml:space="preserve">1014</data>
      <data key="d17" xml:space="preserve">0.0</data>
      <data key="d18" xml:space="preserve">1.0</data>
      <data key="d19" xml:space="preserve">-518.7045763832882</data>
      <data key="d20" xml:space="preserve">491.0907158171688</data>
      <data key="d21" xml:space="preserve">2.68E-7</data>
      <data key="d22" xml:space="preserve">16.46</data>
      <data key="d23" xml:space="preserve">16.46</data>
      <data key="d24" xml:space="preserve">0.19120253857095962</data>
      <data key="d25" xml:space="preserve">-0.3433917701414675</data>
      <data key="d29">
        <y:ShapeNode>
          <y:Geometry height="40.0" width="40.0" x="-298.3292047560823" y="300.45047914262756"/>
          <y:Fill color="#CBCBCB" transparent="false"/>
          <y:BorderStyle color="#000000" raised="false" type="line" width="2.0"/>
          <y:NodeLabel alignment="center" autoSizePolicy="content" fontFamily="Arial" fontSize="10" fontStyle="bold" hasBackgroundColor="false" hasLineColor="false" height="15.171875" horizontalTextPosition="center" iconTextGap="4" modelName="custom" textColor="#000000" verticalTextPosition="bottom" visible="true" width="37.3447265625" x="1.32763671875" xml:space="preserve" y="12.4140625">MED24<y:LabelModel><y:SmartNodeLabelModel distance="4.0"/></y:LabelModel><y:ModelParameter><y:SmartNodeLabelModelParameter labelRatioX="0.0" labelRatioY="0.0" nodeRatioX="0.0" nodeRatioY="0.0" offsetX="0.0" offsetY="0.0" upX="0.0" upY="-1.0"/></y:ModelParameter></y:NodeLabel>
          <y:Shape type="ellipse"/>
        </y:ShapeNode>
      </data>
    </node>
    <node id="n18">
      <data key="d3" xml:space="preserve"><![CDATA[MED25]]></data>
      <data key="d4" xml:space="preserve"><![CDATA[Mediator of RNA polymerase II transcription subunit 25]]></data>
      <data key="d5" xml:space="preserve"><![CDATA[Mediator of RNA polymerase II transcription subunit 25]]></data>
      <data key="d6" xml:space="preserve"><![CDATA[sink]]></data>
      <data key="d7" xml:space="preserve">0.0</data>
      <data key="d8" xml:space="preserve">0.015824313017855883</data>
      <data key="d9" xml:space="preserve">false</data>
      <data key="d10" xml:space="preserve">0.11599999999999999</data>
      <data key="d11" xml:space="preserve">4.0</data>
      <data key="d12" xml:space="preserve"/>
      <data key="d13" xml:space="preserve"/>
      <data key="d14" xml:space="preserve"/>
      <data key="d15" xml:space="preserve">47</data>
      <data key="d16" xml:space="preserve">1295</data>
      <data key="d17" xml:space="preserve">0.0</data>
      <data key="d18" xml:space="preserve">1.0</data>
      <data key="d19" xml:space="preserve">-809.909475019157</data>
      <data key="d20" xml:space="preserve">458.41148557106925</data>
      <data key="d21" xml:space="preserve">1.13E-5</data>
      <data key="d22" xml:space="preserve">19.18</data>
      <data key="d23" xml:space="preserve">19.18</data>
      <data key="d24" xml:space="preserve">0.06478227654698243</data>
      <data key="d25" xml:space="preserve">-0.7619544681476889</data>
      <data key="d29">
        <y:ShapeNode>
          <y:Geometry height="40.0" width="40.0" x="-505.8158893566692" y="292.4291796327359"/>
          <y:Fill color="#CBCBCB" transparent="false"/>
          <y:BorderStyle color="#000000" raised="false" type="line" width="2.0"/>
          <y:NodeLabel alignment="center" autoSizePolicy="content" fontFamily="Arial" fontSize="10" fontStyle="bold" hasBackgroundColor="false" hasLineColor="false" height="15.171875" horizontalTextPosition="center" iconTextGap="4" modelName="custom" textColor="#000000" verticalTextPosition="bottom" visible="true" width="37.3447265625" x="1.32763671875" xml:space="preserve" y="12.4140625">MED25<y:LabelModel><y:SmartNodeLabelModel distance="4.0"/></y:LabelModel><y:ModelParameter><y:SmartNodeLabelModelParameter labelRatioX="0.0" labelRatioY="0.0" nodeRatioX="0.0" nodeRatioY="0.0" offsetX="0.0" offsetY="0.0" upX="0.0" upY="-1.0"/></y:ModelParameter></y:NodeLabel>
          <y:Shape type="ellipse"/>
        </y:ShapeNode>
      </data>
    </node>
    <node id="n19">
      <data key="d3" xml:space="preserve"><![CDATA[MED26]]></data>
      <data key="d4" xml:space="preserve"><![CDATA[Mediator of RNA polymerase II transcription subunit 26]]></data>
      <data key="d5" xml:space="preserve"><![CDATA[Mediator of RNA polymerase II transcription subunit 26]]></data>
      <data key="d6" xml:space="preserve"><![CDATA[sink]]></data>
      <data key="d7" xml:space="preserve">0.0</data>
      <data key="d8" xml:space="preserve">0.015105624925336776</data>
      <data key="d9" xml:space="preserve">false</data>
      <data key="d10" xml:space="preserve">0.061000000000000054</data>
      <data key="d11" xml:space="preserve">4.0</data>
      <data key="d12" xml:space="preserve"/>
      <data key="d13" xml:space="preserve"/>
      <data key="d14" xml:space="preserve"/>
      <data key="d15" xml:space="preserve">37</data>
      <data key="d16" xml:space="preserve">1237</data>
      <data key="d17" xml:space="preserve">0.0</data>
      <data key="d18" xml:space="preserve">1.0</data>
      <data key="d19" xml:space="preserve">-523.0786880640153</data>
      <data key="d20" xml:space="preserve">416.83561550634516</data>
      <data key="d21" xml:space="preserve">8.5E-13</data>
      <data key="d22" xml:space="preserve">18.29</data>
      <data key="d23" xml:space="preserve">18.29</data>
      <data key="d24" xml:space="preserve">0.141991341991342</data>
      <data key="d25" xml:space="preserve">-0.386124364162832</data>
      <data key="d29">
        <y:ShapeNode>
          <y:Geometry height="40.0" width="40.0" x="-302.6800383953736" y="248.59220473981918"/>
          <y:Fill color="#CBCBCB" transparent="false"/>
          <y:BorderStyle color="#000000" raised="false" type="line" width="2.0"/>
          <y:NodeLabel alignment="center" autoSizePolicy="content" fontFamily="Arial" fontSize="10" fontStyle="bold" hasBackgroundColor="false" hasLineColor="false" height="15.171875" horizontalTextPosition="center" iconTextGap="4" modelName="custom" textColor="#000000" verticalTextPosition="bottom" visible="true" width="37.3447265625" x="1.32763671875" xml:space="preserve" y="12.4140625">MED26<y:LabelModel><y:SmartNodeLabelModel distance="4.0"/></y:LabelModel><y:ModelParameter><y:SmartNodeLabelModelParameter labelRatioX="0.0" labelRatioY="0.0" nodeRatioX="0.0" nodeRatioY="0.0" offsetX="0.0" offsetY="0.0" upX="0.0" upY="-1.0"/></y:ModelParameter></y:NodeLabel>
          <y:Shape type="ellipse"/>
        </y:ShapeNode>
      </data>
    </node>
    <node id="n20">
      <data key="d3" xml:space="preserve"><![CDATA[MED27]]></data>
      <data key="d4" xml:space="preserve"><![CDATA[Mediator of RNA polymerase II transcription subunit 27]]></data>
      <data key="d5" xml:space="preserve"><![CDATA[Mediator of RNA polymerase II transcription subunit 27]]></data>
      <data key="d6" xml:space="preserve"><![CDATA[sink]]></data>
      <data key="d7" xml:space="preserve">0.0</data>
      <data key="d8" xml:space="preserve">0.017471548081324492</data>
      <data key="d9" xml:space="preserve">false</data>
      <data key="d10" xml:space="preserve">0.08299999999999996</data>
      <data key="d11" xml:space="preserve">4.0</data>
      <data key="d12" xml:space="preserve"/>
      <data key="d13" xml:space="preserve"/>
      <data key="d14" xml:space="preserve"/>
      <data key="d15" xml:space="preserve">28</data>
      <data key="d16" xml:space="preserve">1070</data>
      <data key="d17" xml:space="preserve">0.0</data>
      <data key="d18" xml:space="preserve">1.0</data>
      <data key="d19" xml:space="preserve">-750.2841199936403</data>
      <data key="d20" xml:space="preserve">280.74921714015045</data>
      <data key="d21" xml:space="preserve">9.85E-7</data>
      <data key="d22" xml:space="preserve">15.88</data>
      <data key="d23" xml:space="preserve">15.88</data>
      <data key="d24" xml:space="preserve">0.22714540361599186</data>
      <data key="d25" xml:space="preserve">-0.1627121026668128</data>
      <data key="d29">
        <y:ShapeNode>
          <y:Geometry height="40.0" width="40.0" x="-461.09796201950843" y="153.9523064232582"/>
          <y:Fill color="#CBCBCB" transparent="false"/>
          <y:BorderStyle color="#000000" raised="false" type="line" width="2.0"/>
          <y:NodeLabel alignment="center" autoSizePolicy="content" fontFamily="Arial" fontSize="10" fontStyle="bold" hasBackgroundColor="false" hasLineColor="false" height="15.171875" horizontalTextPosition="center" iconTextGap="4" modelName="custom" textColor="#000000" verticalTextPosition="bottom" visible="true" width="37.3447265625" x="1.32763671875" xml:space="preserve" y="12.4140625">MED27<y:LabelModel><y:SmartNodeLabelModel distance="4.0"/></y:LabelModel><y:ModelParameter><y:SmartNodeLabelModelParameter labelRatioX="0.0" labelRatioY="0.0" nodeRatioX="0.0" nodeRatioY="0.0" offsetX="0.0" offsetY="0.0" upX="0.0" upY="-1.0"/></y:ModelParameter></y:NodeLabel>
          <y:Shape type="ellipse"/>
        </y:ShapeNode>
      </data>
    </node>
    <node id="n21">
      <data key="d3" xml:space="preserve"><![CDATA[MED28]]></data>
      <data key="d4" xml:space="preserve"><![CDATA[Mediator of RNA polymerase II transcription subunit 28]]></data>
      <data key="d5" xml:space="preserve"><![CDATA[Mediator of RNA polymerase II transcription subunit 28]]></data>
      <data key="d6" xml:space="preserve"><![CDATA[sink]]></data>
      <data key="d7" xml:space="preserve">0.0</data>
      <data key="d8" xml:space="preserve">0.015090154225199182</data>
      <data key="d9" xml:space="preserve">false</data>
      <data key="d10" xml:space="preserve">0.05300000000000005</data>
      <data key="d11" xml:space="preserve">4.0</data>
      <data key="d12" xml:space="preserve"/>
      <data key="d13" xml:space="preserve"/>
      <data key="d14" xml:space="preserve"/>
      <data key="d15" xml:space="preserve">42</data>
      <data key="d16" xml:space="preserve">1273</data>
      <data key="d17" xml:space="preserve">0.0</data>
      <data key="d18" xml:space="preserve">1.0</data>
      <data key="d19" xml:space="preserve">-608.6032556767925</data>
      <data key="d20" xml:space="preserve">283.98530404437446</data>
      <data key="d21" xml:space="preserve">7.46E-6</data>
      <data key="d22" xml:space="preserve">18.15</data>
      <data key="d23" xml:space="preserve">18.15</data>
      <data key="d24" xml:space="preserve">0.7895764366352602</data>
      <data key="d25" xml:space="preserve">0.0815509032789663</data>
      <data key="d29">
        <y:ShapeNode>
          <y:Geometry height="40.0" width="40.0" x="-371.7220193552397" y="146.967273583105"/>
          <y:Fill color="#CBCBCB" transparent="false"/>
          <y:BorderStyle color="#000000" raised="false" type="line" width="2.0"/>
          <y:NodeLabel alignment="center" autoSizePolicy="content" fontFamily="Arial" fontSize="10" fontStyle="bold" hasBackgroundColor="false" hasLineColor="false" height="15.171875" horizontalTextPosition="center" iconTextGap="4" modelName="custom" textColor="#000000" verticalTextPosition="bottom" visible="true" width="37.3447265625" x="1.32763671875" xml:space="preserve" y="12.4140625">MED28<y:LabelModel><y:SmartNodeLabelModel distance="4.0"/></y:LabelModel><y:ModelParameter><y:SmartNodeLabelModelParameter labelRatioX="0.0" labelRatioY="0.0" nodeRatioX="0.0" nodeRatioY="0.0" offsetX="0.0" offsetY="0.0" upX="0.0" upY="-1.0"/></y:ModelParameter></y:NodeLabel>
          <y:Shape type="ellipse"/>
        </y:ShapeNode>
      </data>
    </node>
    <node id="n22">
      <data key="d3" xml:space="preserve"><![CDATA[MED29]]></data>
      <data key="d4" xml:space="preserve"><![CDATA[Mediator of RNA polymerase II transcription subunit 29]]></data>
      <data key="d5" xml:space="preserve"><![CDATA[Mediator of RNA polymerase II transcription subunit 29]]></data>
      <data key="d6" xml:space="preserve"><![CDATA[sink]]></data>
      <data key="d7" xml:space="preserve">0.0</data>
      <data key="d8" xml:space="preserve">0.014891768010483775</data>
      <data key="d9" xml:space="preserve">true</data>
      <data key="d10" xml:space="preserve">0.04500000000000004</data>
      <data key="d11" xml:space="preserve">4.0</data>
      <data key="d12" xml:space="preserve"/>
      <data key="d13" xml:space="preserve"/>
      <data key="d14" xml:space="preserve"/>
      <data key="d15" xml:space="preserve">39</data>
      <data key="d16" xml:space="preserve">1247</data>
      <data key="d17" xml:space="preserve">0.0</data>
      <data key="d18" xml:space="preserve">1.0</data>
      <data key="d19" xml:space="preserve">-815.4151357063663</data>
      <data key="d20" xml:space="preserve">317.10598063884913</data>
      <data key="d21" xml:space="preserve">6.19E-6</data>
      <data key="d22" xml:space="preserve">16.65</data>
      <data key="d23" xml:space="preserve">16.65</data>
      <data key="d24" xml:space="preserve">0.1281045751633987</data>
      <data key="d25" xml:space="preserve">0.24859486333927627</data>
      <data key="d29">
        <y:ShapeNode>
          <y:Geometry height="40.0" width="40.0" x="-511.4766154407711" y="191.6219682781147"/>
          <y:Fill color="#CBCBCB" transparent="false"/>
          <y:BorderStyle color="#000000" raised="false" type="line" width="2.0"/>
          <y:NodeLabel alignment="center" autoSizePolicy="content" fontFamily="Arial" fontSize="10" fontStyle="bold" hasBackgroundColor="false" hasLineColor="false" height="15.171875" horizontalTextPosition="center" iconTextGap="4" modelName="custom" textColor="#000000" verticalTextPosition="bottom" visible="true" width="37.3447265625" x="1.32763671875" xml:space="preserve" y="12.4140625">MED29<y:LabelModel><y:SmartNodeLabelModel distance="4.0"/></y:LabelModel><y:ModelParameter><y:SmartNodeLabelModelParameter labelRatioX="0.0" labelRatioY="0.0" nodeRatioX="0.0" nodeRatioY="0.0" offsetX="0.0" offsetY="0.0" upX="0.0" upY="-1.0"/></y:ModelParameter></y:NodeLabel>
          <y:Shape type="ellipse"/>
        </y:ShapeNode>
      </data>
    </node>
    <node id="n23">
      <data key="d3" xml:space="preserve"><![CDATA[MED30]]></data>
      <data key="d4" xml:space="preserve"><![CDATA[Mediator of RNA polymerase II transcription subunit 30]]></data>
      <data key="d5" xml:space="preserve"><![CDATA[Mediator of RNA polymerase II transcription subunit 30]]></data>
      <data key="d6" xml:space="preserve"><![CDATA[sink]]></data>
      <data key="d7" xml:space="preserve">0.0</data>
      <data key="d8" xml:space="preserve">0.017462275472504736</data>
      <data key="d9" xml:space="preserve">false</data>
      <data key="d10" xml:space="preserve">0.07299999999999995</data>
      <data key="d11" xml:space="preserve">4.0</data>
      <data key="d12" xml:space="preserve"/>
      <data key="d13" xml:space="preserve"/>
      <data key="d14" xml:space="preserve"/>
      <data key="d15" xml:space="preserve">27</data>
      <data key="d16" xml:space="preserve">1057</data>
      <data key="d17" xml:space="preserve">0.0</data>
      <data key="d18" xml:space="preserve">1.0</data>
      <data key="d19" xml:space="preserve">-778.550303103666</data>
      <data key="d20" xml:space="preserve">223.58934016873957</data>
      <data key="d21" xml:space="preserve">1.36E-5</data>
      <data key="d22" xml:space="preserve">15.8</data>
      <data key="d23" xml:space="preserve">15.8</data>
      <data key="d24" xml:space="preserve">0.4211187505305153</data>
      <data key="d25" xml:space="preserve">0.19455997868491437</data>
      <data key="d29">
        <y:ShapeNode>
          <y:Geometry height="40.0" width="40.0" x="-472.4905657323181" y="103.01507323373731"/>
          <y:Fill color="#CBCBCB" transparent="false"/>
          <y:BorderStyle color="#000000" raised="false" type="line" width="2.0"/>
          <y:NodeLabel alignment="center" autoSizePolicy="content" fontFamily="Arial" fontSize="10" fontStyle="bold" hasBackgroundColor="false" hasLineColor="false" height="15.171875" horizontalTextPosition="center" iconTextGap="4" modelName="custom" textColor="#000000" verticalTextPosition="bottom" visible="true" width="37.3447265625" x="1.32763671875" xml:space="preserve" y="12.414062500000014">MED30<y:LabelModel><y:SmartNodeLabelModel distance="4.0"/></y:LabelModel><y:ModelParameter><y:SmartNodeLabelModelParameter labelRatioX="0.0" labelRatioY="0.0" nodeRatioX="0.0" nodeRatioY="0.0" offsetX="0.0" offsetY="0.0" upX="0.0" upY="-1.0"/></y:ModelParameter></y:NodeLabel>
          <y:Shape type="ellipse"/>
        </y:ShapeNode>
      </data>
    </node>
    <node id="n24">
      <data key="d3" xml:space="preserve"><![CDATA[MED31]]></data>
      <data key="d4" xml:space="preserve"><![CDATA[Mediator of RNA polymerase II transcription subunit 31]]></data>
      <data key="d5" xml:space="preserve"><![CDATA[Mediator of RNA polymerase II transcription subunit 31]]></data>
      <data key="d6" xml:space="preserve"><![CDATA[sink]]></data>
      <data key="d7" xml:space="preserve">0.0</data>
      <data key="d8" xml:space="preserve">0.0156486883699737</data>
      <data key="d9" xml:space="preserve">false</data>
      <data key="d10" xml:space="preserve">0.07499999999999996</data>
      <data key="d11" xml:space="preserve">4.0</data>
      <data key="d12" xml:space="preserve"/>
      <data key="d13" xml:space="preserve"/>
      <data key="d14" xml:space="preserve"/>
      <data key="d15" xml:space="preserve">49</data>
      <data key="d16" xml:space="preserve">1359</data>
      <data key="d17" xml:space="preserve">0.0</data>
      <data key="d18" xml:space="preserve">1.0</data>
      <data key="d19" xml:space="preserve">-653.404785525245</data>
      <data key="d20" xml:space="preserve">343.0891372875077</data>
      <data key="d21" xml:space="preserve">1.5E-9</data>
      <data key="d22" xml:space="preserve">16.12</data>
      <data key="d23" xml:space="preserve">16.12</data>
      <data key="d24" xml:space="preserve">0.31528732705203294</data>
      <data key="d25" xml:space="preserve">0.15703769384075628</data>
      <data key="d29">
        <y:ShapeNode>
          <y:Geometry height="40.0" width="40.0" x="-398.79306473108267" y="197.52335339362708"/>
          <y:Fill color="#CBCBCB" transparent="false"/>
          <y:BorderStyle color="#000000" raised="false" type="line" width="2.0"/>
          <y:NodeLabel alignment="center" autoSizePolicy="content" fontFamily="Arial" fontSize="10" fontStyle="bold" hasBackgroundColor="false" hasLineColor="false" height="15.171875" horizontalTextPosition="center" iconTextGap="4" modelName="custom" textColor="#000000" verticalTextPosition="bottom" visible="true" width="37.3447265625" x="1.32763671875" xml:space="preserve" y="12.4140625">MED31<y:LabelModel><y:SmartNodeLabelModel distance="4.0"/></y:LabelModel><y:ModelParameter><y:SmartNodeLabelModelParameter labelRatioX="0.0" labelRatioY="0.0" nodeRatioX="0.0" nodeRatioY="0.0" offsetX="0.0" offsetY="0.0" upX="0.0" upY="-1.0"/></y:ModelParameter></y:NodeLabel>
          <y:Shape type="ellipse"/>
        </y:ShapeNode>
      </data>
    </node>
    <node id="n25">
      <data key="d3" xml:space="preserve"><![CDATA[MED4]]></data>
      <data key="d4" xml:space="preserve"><![CDATA[Mediator of RNA polymerase II transcription subunit 4]]></data>
      <data key="d5" xml:space="preserve"><![CDATA[Mediator of RNA polymerase II transcription subunit 4]]></data>
      <data key="d6" xml:space="preserve"><![CDATA[sink]]></data>
      <data key="d7" xml:space="preserve">0.0</data>
      <data key="d8" xml:space="preserve">0.01803579282850048</data>
      <data key="d9" xml:space="preserve">false</data>
      <data key="d10" xml:space="preserve">0.07999999999999996</data>
      <data key="d11" xml:space="preserve">4.0</data>
      <data key="d12" xml:space="preserve"/>
      <data key="d13" xml:space="preserve"/>
      <data key="d14" xml:space="preserve"/>
      <data key="d15" xml:space="preserve">31</data>
      <data key="d16" xml:space="preserve">1173</data>
      <data key="d17" xml:space="preserve">0.0</data>
      <data key="d18" xml:space="preserve">1.0</data>
      <data key="d19" xml:space="preserve">-664.206478189129</data>
      <data key="d20" xml:space="preserve">530.0622609844688</data>
      <data key="d21" xml:space="preserve">6.78E-5</data>
      <data key="d22" xml:space="preserve">12.78</data>
      <data key="d23" xml:space="preserve">12.78</data>
      <data key="d24" xml:space="preserve">0.24755114166878875</data>
      <data key="d25" xml:space="preserve">0.44917978129886826</data>
      <data key="d29">
        <y:ShapeNode>
          <y:Geometry height="40.0" width="40.0" x="-400.90882178117477" y="349.3663915229399"/>
          <y:Fill color="#CBCBCB" transparent="false"/>
          <y:BorderStyle color="#000000" raised="false" type="line" width="2.0"/>
          <y:NodeLabel alignment="center" autoSizePolicy="content" fontFamily="Arial" fontSize="10" fontStyle="bold" hasBackgroundColor="false" hasLineColor="false" height="15.171875" horizontalTextPosition="center" iconTextGap="4" modelName="custom" textColor="#000000" verticalTextPosition="bottom" visible="true" width="31.783203125" x="4.1083984375" xml:space="preserve" y="12.4140625">MED4<y:LabelModel><y:SmartNodeLabelModel distance="4.0"/></y:LabelModel><y:ModelParameter><y:SmartNodeLabelModelParameter labelRatioX="0.0" labelRatioY="0.0" nodeRatioX="0.0" nodeRatioY="0.0" offsetX="0.0" offsetY="0.0" upX="0.0" upY="-1.0"/></y:ModelParameter></y:NodeLabel>
          <y:Shape type="ellipse"/>
        </y:ShapeNode>
      </data>
    </node>
    <node id="n26">
      <data key="d3" xml:space="preserve"><![CDATA[MED6]]></data>
      <data key="d4" xml:space="preserve"><![CDATA[Mediator of RNA polymerase II transcription subunit 6]]></data>
      <data key="d5" xml:space="preserve"><![CDATA[Mediator of RNA polymerase II transcription subunit 6]]></data>
      <data key="d6" xml:space="preserve"><![CDATA[sink]]></data>
      <data key="d7" xml:space="preserve">0.0</data>
      <data key="d8" xml:space="preserve">0.016111369038516572</data>
      <data key="d9" xml:space="preserve">true</data>
      <data key="d10" xml:space="preserve">0.040000000000000036</data>
      <data key="d11" xml:space="preserve">4.0</data>
      <data key="d12" xml:space="preserve"/>
      <data key="d13" xml:space="preserve"/>
      <data key="d14" xml:space="preserve"/>
      <data key="d15" xml:space="preserve">35</data>
      <data key="d16" xml:space="preserve">1225</data>
      <data key="d17" xml:space="preserve">0.0</data>
      <data key="d18" xml:space="preserve">1.0</data>
      <data key="d19" xml:space="preserve">-838.7939827443064</data>
      <data key="d20" xml:space="preserve">186.49460273772405</data>
      <data key="d21" xml:space="preserve">3.73E-5</data>
      <data key="d22" xml:space="preserve">11.47</data>
      <data key="d23" xml:space="preserve">11.47</data>
      <data key="d24" xml:space="preserve">0.7895764366352602</data>
      <data key="d25" xml:space="preserve">0.126437242938632</data>
      <data key="d29">
        <y:ShapeNode>
          <y:Geometry height="40.0" width="40.0" x="-523.5389181288822" y="76.3879201960915"/>
          <y:Fill color="#CBCBCB" transparent="false"/>
          <y:BorderStyle color="#000000" raised="false" type="line" width="2.0"/>
          <y:NodeLabel alignment="center" autoSizePolicy="content" fontFamily="Arial" fontSize="10" fontStyle="bold" hasBackgroundColor="false" hasLineColor="false" height="15.171875" horizontalTextPosition="center" iconTextGap="4" modelName="custom" textColor="#000000" verticalTextPosition="bottom" visible="true" width="31.783203125" x="4.1083984375" xml:space="preserve" y="12.4140625">MED6<y:LabelModel><y:SmartNodeLabelModel distance="4.0"/></y:LabelModel><y:ModelParameter><y:SmartNodeLabelModelParameter labelRatioX="0.0" labelRatioY="0.0" nodeRatioX="0.0" nodeRatioY="0.0" offsetX="0.0" offsetY="0.0" upX="0.0" upY="-1.0"/></y:ModelParameter></y:NodeLabel>
          <y:Shape type="ellipse"/>
        </y:ShapeNode>
      </data>
    </node>
    <node id="n27">
      <data key="d3" xml:space="preserve"><![CDATA[MED7]]></data>
      <data key="d4" xml:space="preserve"><![CDATA[Mediator of RNA polymerase II transcription subunit 7]]></data>
      <data key="d5" xml:space="preserve"><![CDATA[Mediator of RNA polymerase II transcription subunit 7]]></data>
      <data key="d6" xml:space="preserve"><![CDATA[sink]]></data>
      <data key="d7" xml:space="preserve">0.0</data>
      <data key="d8" xml:space="preserve">0.015907696170006997</data>
      <data key="d9" xml:space="preserve">false</data>
      <data key="d10" xml:space="preserve">0.121</data>
      <data key="d11" xml:space="preserve">4.0</data>
      <data key="d12" xml:space="preserve"/>
      <data key="d13" xml:space="preserve"/>
      <data key="d14" xml:space="preserve"/>
      <data key="d15" xml:space="preserve">32</data>
      <data key="d16" xml:space="preserve">1192</data>
      <data key="d17" xml:space="preserve">0.0</data>
      <data key="d18" xml:space="preserve">1.0</data>
      <data key="d19" xml:space="preserve">-691.7401234117856</data>
      <data key="d20" xml:space="preserve">400.05117745795087</data>
      <data key="d21" xml:space="preserve">1.42E-5</data>
      <data key="d22" xml:space="preserve">16.69</data>
      <data key="d23" xml:space="preserve">16.69</data>
      <data key="d24" xml:space="preserve">0.6798743739920211</data>
      <data key="d25" xml:space="preserve">-0.2684391173395273</data>
      <data key="d29">
        <y:ShapeNode>
          <y:Geometry height="40.0" width="40.0" x="-403.52039402097273" y="248.58849707862436"/>
          <y:Fill color="#CBCBCB" transparent="false"/>
          <y:BorderStyle color="#000000" raised="false" type="line" width="2.0"/>
          <y:NodeLabel alignment="center" autoSizePolicy="content" fontFamily="Arial" fontSize="10" fontStyle="bold" hasBackgroundColor="false" hasLineColor="false" height="15.171875" horizontalTextPosition="center" iconTextGap="4" modelName="custom" textColor="#000000" verticalTextPosition="bottom" visible="true" width="31.783203125" x="4.1083984375" xml:space="preserve" y="12.4140625">MED7<y:LabelModel><y:SmartNodeLabelModel distance="4.0"/></y:LabelModel><y:ModelParameter><y:SmartNodeLabelModelParameter labelRatioX="0.0" labelRatioY="0.0" nodeRatioX="0.0" nodeRatioY="0.0" offsetX="0.0" offsetY="0.0" upX="0.0" upY="-1.0"/></y:ModelParameter></y:NodeLabel>
          <y:Shape type="ellipse"/>
        </y:ShapeNode>
      </data>
    </node>
    <node id="n28">
      <data key="d3" xml:space="preserve"><![CDATA[MED8]]></data>
      <data key="d4" xml:space="preserve"><![CDATA[Mediator of RNA polymerase II transcription subunit 8]]></data>
      <data key="d5" xml:space="preserve"><![CDATA[Mediator of RNA polymerase II transcription subunit 8]]></data>
      <data key="d6" xml:space="preserve"><![CDATA[sink]]></data>
      <data key="d7" xml:space="preserve">0.0</data>
      <data key="d8" xml:space="preserve">0.015843820311695303</data>
      <data key="d9" xml:space="preserve">false</data>
      <data key="d10" xml:space="preserve">0.11199999999999999</data>
      <data key="d11" xml:space="preserve">4.0</data>
      <data key="d12" xml:space="preserve"/>
      <data key="d13" xml:space="preserve"/>
      <data key="d14" xml:space="preserve"/>
      <data key="d15" xml:space="preserve">48</data>
      <data key="d16" xml:space="preserve">1300</data>
      <data key="d17" xml:space="preserve">0.0</data>
      <data key="d18" xml:space="preserve">1.0</data>
      <data key="d19" xml:space="preserve">-590.0002791100688</data>
      <data key="d20" xml:space="preserve">464.27884623394584</data>
      <data key="d21" xml:space="preserve">1.47E-14</data>
      <data key="d22" xml:space="preserve">16.68</data>
      <data key="d23" xml:space="preserve">16.68</data>
      <data key="d24" xml:space="preserve">0.6446651387827859</data>
      <data key="d25" xml:space="preserve">-0.0844932300925656</data>
      <data key="d29">
        <y:ShapeNode>
          <y:Geometry height="40.0" width="40.0" x="-350.2537828821025" y="299.2974745116389"/>
          <y:Fill color="#CBCBCB" transparent="false"/>
          <y:BorderStyle color="#000000" raised="false" type="line" width="2.0"/>
          <y:NodeLabel alignment="center" autoSizePolicy="content" fontFamily="Arial" fontSize="10" fontStyle="bold" hasBackgroundColor="false" hasLineColor="false" height="15.171875" horizontalTextPosition="center" iconTextGap="4" modelName="custom" textColor="#000000" verticalTextPosition="bottom" visible="true" width="31.783203125" x="4.1083984375" xml:space="preserve" y="12.4140625">MED8<y:LabelModel><y:SmartNodeLabelModel distance="4.0"/></y:LabelModel><y:ModelParameter><y:SmartNodeLabelModelParameter labelRatioX="0.0" labelRatioY="0.0" nodeRatioX="0.0" nodeRatioY="0.0" offsetX="0.0" offsetY="0.0" upX="0.0" upY="-1.0"/></y:ModelParameter></y:NodeLabel>
          <y:Shape type="ellipse"/>
        </y:ShapeNode>
      </data>
    </node>
    <node id="n29">
      <data key="d3" xml:space="preserve"><![CDATA[MED9]]></data>
      <data key="d4" xml:space="preserve"><![CDATA[Mediator of RNA polymerase II transcription subunit 9]]></data>
      <data key="d5" xml:space="preserve"><![CDATA[Mediator of RNA polymerase II transcription subunit 9]]></data>
      <data key="d6" xml:space="preserve"><![CDATA[sink]]></data>
      <data key="d7" xml:space="preserve">0.0</data>
      <data key="d8" xml:space="preserve">0.01488970549183648</data>
      <data key="d9" xml:space="preserve">false</data>
      <data key="d10" xml:space="preserve">0.05500000000000005</data>
      <data key="d11" xml:space="preserve">4.0</data>
      <data key="d12" xml:space="preserve"/>
      <data key="d13" xml:space="preserve"/>
      <data key="d14" xml:space="preserve"/>
      <data key="d15" xml:space="preserve">34</data>
      <data key="d16" xml:space="preserve">1210</data>
      <data key="d17" xml:space="preserve">0.0</data>
      <data key="d18" xml:space="preserve">1.0</data>
      <data key="d19" xml:space="preserve">-913.479416472809</data>
      <data key="d20" xml:space="preserve">273.97017423693075</data>
      <data key="d21" xml:space="preserve">5.15E-6</data>
      <data key="d22" xml:space="preserve">17.54</data>
      <data key="d23" xml:space="preserve">17.54</data>
      <data key="d24" xml:space="preserve">0.014633732280791104</data>
      <data key="d25" xml:space="preserve">-1.2158366959395615</data>
      <data key="d29">
        <y:ShapeNode>
          <y:Geometry height="40.0" width="40.0" x="-576.8980136795115" y="134.65172745237265"/>
          <y:Fill color="#CBCBCB" transparent="false"/>
          <y:BorderStyle color="#000000" raised="false" type="line" width="2.0"/>
          <y:NodeLabel alignment="center" autoSizePolicy="content" fontFamily="Arial" fontSize="10" fontStyle="bold" hasBackgroundColor="false" hasLineColor="false" height="15.171875" horizontalTextPosition="center" iconTextGap="4" modelName="custom" textColor="#000000" verticalTextPosition="bottom" visible="true" width="31.783203125" x="4.1083984375" xml:space="preserve" y="12.4140625">MED9<y:LabelModel><y:SmartNodeLabelModel distance="4.0"/></y:LabelModel><y:ModelParameter><y:SmartNodeLabelModelParameter labelRatioX="0.0" labelRatioY="0.0" nodeRatioX="0.0" nodeRatioY="0.0" offsetX="0.0" offsetY="0.0" upX="0.0" upY="-1.0"/></y:ModelParameter></y:NodeLabel>
          <y:Shape type="ellipse"/>
        </y:ShapeNode>
      </data>
    </node>
    <node id="n30">
      <data key="d3" xml:space="preserve"><![CDATA[ACE]]></data>
      <data key="d4" xml:space="preserve"><![CDATA[Angiotensin-converting enzyme]]></data>
      <data key="d5" xml:space="preserve"><![CDATA[Angiotensin-converting enzyme]]></data>
      <data key="d6" xml:space="preserve"><![CDATA[source]]></data>
      <data key="d7" xml:space="preserve">3.0740037250583847</data>
      <data key="d8" xml:space="preserve">1.252729281562648</data>
      <data key="d9" xml:space="preserve">true</data>
      <data key="d10" xml:space="preserve">0.0020000000000000018</data>
      <data key="d11" xml:space="preserve">4.0</data>
      <data key="d12" xml:space="preserve"/>
      <data key="d13" xml:space="preserve"/>
      <data key="d14" xml:space="preserve"/>
      <data key="d15" xml:space="preserve">11</data>
      <data key="d16" xml:space="preserve">163</data>
      <data key="d17" xml:space="preserve">0.0</data>
      <data key="d18" xml:space="preserve">1.0</data>
      <data key="d19" xml:space="preserve">-18.057506252087975</data>
      <data key="d20" xml:space="preserve">128.8687843716158</data>
      <data key="d24" xml:space="preserve">3.395297512944572E-5</data>
      <data key="d25" xml:space="preserve">2.1143970904154603</data>
      <data key="d26" xml:space="preserve">2.1143970904154603</data>
      <data key="d29">
        <y:ShapeNode>
          <y:Geometry height="40.0" width="40.0" x="-37.88448328102105" y="59.36251229680765"/>
          <y:Fill color="#B6DBA6" transparent="false"/>
          <y:BorderStyle color="#CC3331" type="line" width="3.0"/>
          <y:NodeLabel alignment="center" autoSizePolicy="content" fontFamily="Arial" fontSize="10" fontStyle="plain" hasBackgroundColor="false" hasLineColor="false" height="15.171875" horizontalTextPosition="center" iconTextGap="4" modelName="custom" textColor="#000000" verticalTextPosition="bottom" visible="true" width="24.5615234375" x="7.71923828125" xml:space="preserve" y="12.4140625">ACE<y:LabelModel><y:SmartNodeLabelModel distance="4.0"/></y:LabelModel><y:ModelParameter><y:SmartNodeLabelModelParameter labelRatioX="0.0" labelRatioY="0.0" nodeRatioX="0.0" nodeRatioY="0.0" offsetX="0.0" offsetY="0.0" upX="0.0" upY="-1.0"/></y:ModelParameter></y:NodeLabel>
          <y:Shape type="roundrectangle"/>
        </y:ShapeNode>
      </data>
    </node>
    <node id="n31">
      <data key="d3" xml:space="preserve"><![CDATA[ACTA2]]></data>
      <data key="d4" xml:space="preserve"><![CDATA[Actin, aortic smooth muscle]]></data>
      <data key="d5" xml:space="preserve"><![CDATA[Actin, aortic smooth muscle]]></data>
      <data key="d6" xml:space="preserve"><![CDATA[gene]]></data>
      <data key="d7" xml:space="preserve">0.0</data>
      <data key="d8" xml:space="preserve">0.19231709268980798</data>
      <data key="d9" xml:space="preserve">true</data>
      <data key="d10" xml:space="preserve">0.0</data>
      <data key="d11" xml:space="preserve">Infinity</data>
      <data key="d12" xml:space="preserve"/>
      <data key="d13" xml:space="preserve"/>
      <data key="d14" xml:space="preserve"/>
      <data key="d15" xml:space="preserve">2</data>
      <data key="d16" xml:space="preserve">22</data>
      <data key="d17" xml:space="preserve">0.0</data>
      <data key="d18" xml:space="preserve">1.0</data>
      <data key="d19" xml:space="preserve">-134.63316022589515</data>
      <data key="d20" xml:space="preserve">-509.5132075057887</data>
      <data key="d24" xml:space="preserve">0.268975468975469</data>
      <data key="d25" xml:space="preserve">-0.29973436842854184</data>
      <data key="d29">
        <y:ShapeNode>
          <y:Geometry height="15.0" width="15.0" x="-88.20982075284645" y="-301.9344783467334"/>
          <y:Fill color="#F2F2F2" transparent="false"/>
          <y:BorderStyle color="#C0C0C0" raised="false" type="line" width="1.0"/>
          <y:NodeLabel alignment="center" autoSizePolicy="content" fontFamily="Dialog" fontSize="12" fontStyle="plain" hasBackgroundColor="false" hasLineColor="false" hasText="false" height="4.0" horizontalTextPosition="center" iconTextGap="4" modelName="custom" textColor="#000000" verticalTextPosition="bottom" visible="true" width="4.0" x="5.5" y="5.5">
            <y:LabelModel>
              <y:SmartNodeLabelModel distance="4.0"/>
            </y:LabelModel>
            <y:ModelParameter>
              <y:SmartNodeLabelModelParameter labelRatioX="0.0" labelRatioY="0.0" nodeRatioX="0.0" nodeRatioY="0.0" offsetX="0.0" offsetY="0.0" upX="0.0" upY="-1.0"/>
            </y:ModelParameter>
          </y:NodeLabel>
          <y:Shape type="rectangle"/>
        </y:ShapeNode>
      </data>
    </node>
    <node id="n32">
      <data key="d3" xml:space="preserve"><![CDATA[ARCN1]]></data>
      <data key="d4" xml:space="preserve"><![CDATA[Coatomer subunit delta]]></data>
      <data key="d5" xml:space="preserve"><![CDATA[Coatomer subunit delta]]></data>
      <data key="d6" xml:space="preserve"><![CDATA[gene]]></data>
      <data key="d7" xml:space="preserve">0.0</data>
      <data key="d8" xml:space="preserve">0.12538797148958766</data>
      <data key="d9" xml:space="preserve">true</data>
      <data key="d10" xml:space="preserve">0.010000000000000009</data>
      <data key="d11" xml:space="preserve">4.0</data>
      <data key="d12" xml:space="preserve"/>
      <data key="d13" xml:space="preserve"/>
      <data key="d14" xml:space="preserve"/>
      <data key="d15" xml:space="preserve">2</data>
      <data key="d16" xml:space="preserve">25</data>
      <data key="d17" xml:space="preserve">0.0</data>
      <data key="d18" xml:space="preserve">1.0</data>
      <data key="d19" xml:space="preserve">801.5761644165402</data>
      <data key="d20" xml:space="preserve">-284.9922097764053</data>
      <data key="d24" xml:space="preserve">0.0015537805011489223</data>
      <data key="d25" xml:space="preserve">-0.25538236324438834</data>
      <data key="d29">
        <y:ShapeNode>
          <y:Geometry height="15.0" width="15.0" x="450.19246852156317" y="-192.4389084731914"/>
          <y:Fill color="#F2F2F2" transparent="false"/>
          <y:BorderStyle color="#C0C0C0" raised="false" type="line" width="1.0"/>
          <y:NodeLabel alignment="center" autoSizePolicy="content" fontFamily="Dialog" fontSize="12" fontStyle="plain" hasBackgroundColor="false" hasLineColor="false" hasText="false" height="4.0" horizontalTextPosition="center" iconTextGap="4" modelName="custom" textColor="#000000" verticalTextPosition="bottom" visible="true" width="4.0" x="5.5" y="5.5">
            <y:LabelModel>
              <y:SmartNodeLabelModel distance="4.0"/>
            </y:LabelModel>
            <y:ModelParameter>
              <y:SmartNodeLabelModelParameter labelRatioX="0.0" labelRatioY="0.0" nodeRatioX="0.0" nodeRatioY="0.0" offsetX="0.0" offsetY="0.0" upX="0.0" upY="-1.0"/>
            </y:ModelParameter>
          </y:NodeLabel>
          <y:Shape type="rectangle"/>
        </y:ShapeNode>
      </data>
    </node>
    <node id="n33">
      <data key="d3" xml:space="preserve"><![CDATA[ASS1]]></data>
      <data key="d4" xml:space="preserve"><![CDATA[Argininosuccinate synthase]]></data>
      <data key="d5" xml:space="preserve"><![CDATA[Argininosuccinate synthase]]></data>
      <data key="d6" xml:space="preserve"><![CDATA[gene]]></data>
      <data key="d7" xml:space="preserve">0.0</data>
      <data key="d8" xml:space="preserve">0.023307769665308235</data>
      <data key="d9" xml:space="preserve">true</data>
      <data key="d10" xml:space="preserve">0.009000000000000008</data>
      <data key="d11" xml:space="preserve">4.0</data>
      <data key="d12" xml:space="preserve"/>
      <data key="d13" xml:space="preserve"/>
      <data key="d14" xml:space="preserve"/>
      <data key="d15" xml:space="preserve">15</data>
      <data key="d16" xml:space="preserve">282</data>
      <data key="d17" xml:space="preserve">0.0</data>
      <data key="d18" xml:space="preserve">1.0</data>
      <data key="d19" xml:space="preserve">292.51617311551956</data>
      <data key="d20" xml:space="preserve">-464.51926892243875</data>
      <data key="d24" xml:space="preserve">3.395297512944572E-5</data>
      <data key="d25" xml:space="preserve">-0.9252352175883125</data>
      <data key="d29">
        <y:ShapeNode>
          <y:Geometry height="15.0" width="15.0" x="145.41485100730165" y="-279.30944904335536"/>
          <y:Fill color="#F2F2F2" transparent="false"/>
          <y:BorderStyle color="#C0C0C0" raised="false" type="line" width="1.0"/>
          <y:NodeLabel alignment="center" autoSizePolicy="content" fontFamily="Dialog" fontSize="12" fontStyle="plain" hasBackgroundColor="false" hasLineColor="false" hasText="false" height="4.0" horizontalTextPosition="center" iconTextGap="4" modelName="custom" textColor="#000000" verticalTextPosition="bottom" visible="true" width="4.0" x="5.5" y="5.5">
            <y:LabelModel>
              <y:SmartNodeLabelModel distance="4.0"/>
            </y:LabelModel>
            <y:ModelParameter>
              <y:SmartNodeLabelModelParameter labelRatioX="0.0" labelRatioY="0.0" nodeRatioX="0.0" nodeRatioY="0.0" offsetX="0.0" offsetY="0.0" upX="0.0" upY="-1.0"/>
            </y:ModelParameter>
          </y:NodeLabel>
          <y:Shape type="rectangle"/>
        </y:ShapeNode>
      </data>
    </node>
    <node id="n34">
      <data key="d3" xml:space="preserve"><![CDATA[BAG3]]></data>
      <data key="d4" xml:space="preserve"><![CDATA[BAG family molecular chaperone regulator 3]]></data>
      <data key="d5" xml:space="preserve"><![CDATA[BAG family molecular chaperone regulator 3]]></data>
      <data key="d6" xml:space="preserve"><![CDATA[source]]></data>
      <data key="d7" xml:space="preserve">1.9945617990423825</data>
      <data key="d8" xml:space="preserve">0.8538560357495956</data>
      <data key="d9" xml:space="preserve">true</data>
      <data key="d10" xml:space="preserve">0.0030000000000000027</data>
      <data key="d11" xml:space="preserve">4.0</data>
      <data key="d12" xml:space="preserve"/>
      <data key="d13" xml:space="preserve"/>
      <data key="d14" xml:space="preserve"/>
      <data key="d15" xml:space="preserve">2</data>
      <data key="d16" xml:space="preserve">22</data>
      <data key="d17" xml:space="preserve">0.0</data>
      <data key="d18" xml:space="preserve">1.0</data>
      <data key="d19" xml:space="preserve">434.31311059278414</data>
      <data key="d20" xml:space="preserve">-235.5498586253347</data>
      <data key="d24" xml:space="preserve">6.111535523300229E-4</data>
      <data key="d25" xml:space="preserve">-1.237854035383009</data>
      <data key="d26" xml:space="preserve">-1.237854035383009</data>
      <data key="d29">
        <y:ShapeNode>
          <y:Geometry height="40.0" width="40.0" x="207.18714534819497" y="-155.085536213818"/>
          <y:Fill color="#B6DBA6" transparent="false"/>
          <y:BorderStyle color="#4159A8" type="line" width="3.0"/>
          <y:NodeLabel alignment="center" autoSizePolicy="content" fontFamily="Arial" fontSize="10" fontStyle="plain" hasBackgroundColor="false" hasLineColor="false" height="15.171875" horizontalTextPosition="center" iconTextGap="4" modelName="custom" textColor="#000000" verticalTextPosition="bottom" visible="true" width="30.6796875" x="4.66015625" xml:space="preserve" y="12.4140625">BAG3<y:LabelModel><y:SmartNodeLabelModel distance="4.0"/></y:LabelModel><y:ModelParameter><y:SmartNodeLabelModelParameter labelRatioX="0.0" labelRatioY="0.0" nodeRatioX="0.0" nodeRatioY="0.0" offsetX="0.0" offsetY="0.0" upX="0.0" upY="-1.0"/></y:ModelParameter></y:NodeLabel>
          <y:Shape type="roundrectangle"/>
        </y:ShapeNode>
      </data>
    </node>
    <node id="n35">
      <data key="d3" xml:space="preserve"><![CDATA[BRSK1]]></data>
      <data key="d4" xml:space="preserve"><![CDATA[Serine/threonine-protein kinase BRSK1]]></data>
      <data key="d5" xml:space="preserve"><![CDATA[Serine/threonine-protein kinase BRSK1]]></data>
      <data key="d6" xml:space="preserve"><![CDATA[gene]]></data>
      <data key="d7" xml:space="preserve">0.0</data>
      <data key="d8" xml:space="preserve">0.09619060730179811</data>
      <data key="d9" xml:space="preserve">true</data>
      <data key="d10" xml:space="preserve">0.007000000000000006</data>
      <data key="d11" xml:space="preserve">4.0</data>
      <data key="d12" xml:space="preserve"/>
      <data key="d13" xml:space="preserve"/>
      <data key="d14" xml:space="preserve"/>
      <data key="d15" xml:space="preserve">18</data>
      <data key="d16" xml:space="preserve">374</data>
      <data key="d17" xml:space="preserve">0.0</data>
      <data key="d18" xml:space="preserve">1.0</data>
      <data key="d19" xml:space="preserve">394.6840622606841</data>
      <data key="d20" xml:space="preserve">374.2558814891058</data>
      <data key="d24" xml:space="preserve">0.1281045751633987</data>
      <data key="d25" xml:space="preserve">0.5218670176834461</data>
      <data key="d29">
        <y:ShapeNode>
          <y:Geometry height="15.0" width="15.0" x="190.48137752097315" y="192.8586404127094"/>
          <y:Fill color="#F2F2F2" transparent="false"/>
          <y:BorderStyle color="#C0C0C0" raised="false" type="line" width="1.0"/>
          <y:NodeLabel alignment="center" autoSizePolicy="content" fontFamily="Dialog" fontSize="12" fontStyle="plain" hasBackgroundColor="false" hasLineColor="false" hasText="false" height="4.0" horizontalTextPosition="center" iconTextGap="4" modelName="custom" textColor="#000000" verticalTextPosition="bottom" visible="true" width="4.0" x="5.5" y="5.5">
            <y:LabelModel>
              <y:SmartNodeLabelModel distance="4.0"/>
            </y:LabelModel>
            <y:ModelParameter>
              <y:SmartNodeLabelModelParameter labelRatioX="0.0" labelRatioY="0.0" nodeRatioX="0.0" nodeRatioY="0.0" offsetX="0.0" offsetY="0.0" upX="0.0" upY="-1.0"/>
            </y:ModelParameter>
          </y:NodeLabel>
          <y:Shape type="rectangle"/>
        </y:ShapeNode>
      </data>
    </node>
    <node id="n36">
      <data key="d3" xml:space="preserve"><![CDATA[BRSK2]]></data>
      <data key="d4" xml:space="preserve"><![CDATA[Serine/threonine-protein kinase BRSK2]]></data>
      <data key="d5" xml:space="preserve"><![CDATA[Serine/threonine-protein kinase BRSK2]]></data>
      <data key="d6" xml:space="preserve"><![CDATA[source]]></data>
      <data key="d7" xml:space="preserve">2.2981768968828304</data>
      <data key="d8" xml:space="preserve">0.9312716048340536</data>
      <data key="d9" xml:space="preserve">true</data>
      <data key="d10" xml:space="preserve">0.0040000000000000036</data>
      <data key="d11" xml:space="preserve">4.0</data>
      <data key="d12" xml:space="preserve"/>
      <data key="d13" xml:space="preserve"/>
      <data key="d14" xml:space="preserve"/>
      <data key="d15" xml:space="preserve">18</data>
      <data key="d16" xml:space="preserve">374</data>
      <data key="d17" xml:space="preserve">0.0</data>
      <data key="d18" xml:space="preserve">1.0</data>
      <data key="d19" xml:space="preserve">409.8528054582005</data>
      <data key="d20" xml:space="preserve">403.68874879048684</data>
      <data key="d24" xml:space="preserve">0.0012902130549189371</data>
      <data key="d25" xml:space="preserve">-1.8279675174720378</data>
      <data key="d26" xml:space="preserve">-1.8279675174720378</data>
      <data key="d29">
        <y:ShapeNode>
          <y:Geometry height="40.0" width="40.0" x="208.8740274284086" y="220.76125241934443"/>
          <y:Fill color="#B6DBA6" transparent="false"/>
          <y:BorderStyle color="#4159A8" type="line" width="3.0"/>
          <y:NodeLabel alignment="center" autoSizePolicy="content" fontFamily="Arial" fontSize="10" fontStyle="plain" hasBackgroundColor="false" hasLineColor="false" height="15.171875" horizontalTextPosition="center" iconTextGap="4" modelName="custom" textColor="#000000" verticalTextPosition="bottom" visible="true" width="36.79296875" x="1.603515625" xml:space="preserve" y="12.4140625">BRSK2<y:LabelModel><y:SmartNodeLabelModel distance="4.0"/></y:LabelModel><y:ModelParameter><y:SmartNodeLabelModelParameter labelRatioX="0.0" labelRatioY="0.0" nodeRatioX="0.0" nodeRatioY="0.0" offsetX="0.0" offsetY="0.0" upX="0.0" upY="-1.0"/></y:ModelParameter></y:NodeLabel>
          <y:Shape type="roundrectangle"/>
        </y:ShapeNode>
      </data>
    </node>
    <node id="n37">
      <data key="d3" xml:space="preserve"><![CDATA[CAB39]]></data>
      <data key="d4" xml:space="preserve"><![CDATA[Calcium-binding protein 39]]></data>
      <data key="d5" xml:space="preserve"><![CDATA[Calcium-binding protein 39]]></data>
      <data key="d6" xml:space="preserve"><![CDATA[gene]]></data>
      <data key="d7" xml:space="preserve">0.0</data>
      <data key="d8" xml:space="preserve">0.23279651819296504</data>
      <data key="d9" xml:space="preserve">true</data>
      <data key="d10" xml:space="preserve">0.0</data>
      <data key="d11" xml:space="preserve">Infinity</data>
      <data key="d12" xml:space="preserve"/>
      <data key="d13" xml:space="preserve"/>
      <data key="d14" xml:space="preserve"/>
      <data key="d15" xml:space="preserve">7</data>
      <data key="d16" xml:space="preserve">72</data>
      <data key="d17" xml:space="preserve">0.0</data>
      <data key="d18" xml:space="preserve">1.0</data>
      <data key="d19" xml:space="preserve">424.2041639527075</data>
      <data key="d20" xml:space="preserve">459.41665293842846</data>
      <data key="d24" xml:space="preserve">0.0012902130549189371</data>
      <data key="d25" xml:space="preserve">-0.2932896373696856</data>
      <data key="d29">
        <y:ShapeNode>
          <y:Geometry height="15.0" width="15.0" x="229.57524807503066" y="273.93064804161924"/>
          <y:Fill color="#F2F2F2" transparent="false"/>
          <y:BorderStyle color="#C0C0C0" raised="false" type="line" width="1.0"/>
          <y:NodeLabel alignment="center" autoSizePolicy="content" fontFamily="Dialog" fontSize="12" fontStyle="plain" hasBackgroundColor="false" hasLineColor="false" hasText="false" height="4.0" horizontalTextPosition="center" iconTextGap="4" modelName="custom" textColor="#000000" verticalTextPosition="bottom" visible="true" width="4.0" x="5.5" y="5.5">
            <y:LabelModel>
              <y:SmartNodeLabelModel distance="4.0"/>
            </y:LabelModel>
            <y:ModelParameter>
              <y:SmartNodeLabelModelParameter labelRatioX="0.0" labelRatioY="0.0" nodeRatioX="0.0" nodeRatioY="0.0" offsetX="0.0" offsetY="0.0" upX="0.0" upY="-1.0"/>
            </y:ModelParameter>
          </y:NodeLabel>
          <y:Shape type="rectangle"/>
        </y:ShapeNode>
      </data>
    </node>
    <node id="n38">
      <data key="d3" xml:space="preserve"><![CDATA[CAPZB]]></data>
      <data key="d4" xml:space="preserve"><![CDATA[F-actin-capping protein subunit beta]]></data>
      <data key="d5" xml:space="preserve"><![CDATA[F-actin-capping protein subunit beta]]></data>
      <data key="d6" xml:space="preserve"><![CDATA[source]]></data>
      <data key="d7" xml:space="preserve">2.3268159703469693</data>
      <data key="d8" xml:space="preserve">0.9542460809564627</data>
      <data key="d9" xml:space="preserve">true</data>
      <data key="d10" xml:space="preserve">0.04800000000000004</data>
      <data key="d11" xml:space="preserve">4.0</data>
      <data key="d12" xml:space="preserve"/>
      <data key="d13" xml:space="preserve"/>
      <data key="d14" xml:space="preserve"/>
      <data key="d15" xml:space="preserve">2</data>
      <data key="d16" xml:space="preserve">25</data>
      <data key="d17" xml:space="preserve">0.0</data>
      <data key="d18" xml:space="preserve">1.0</data>
      <data key="d19" xml:space="preserve">739.0338816612409</data>
      <data key="d20" xml:space="preserve">-214.06480480542075</data>
      <data key="d24" xml:space="preserve">0.008182667006196418</data>
      <data key="d25" xml:space="preserve">-2.5940583934015073</data>
      <data key="d26" xml:space="preserve">-2.5940583934015073</data>
      <data key="d29">
        <y:ShapeNode>
          <y:Geometry height="40.0" width="40.0" x="392.25756155278407" y="-152.956010033824"/>
          <y:Fill color="#B6DBA6" transparent="false"/>
          <y:BorderStyle color="#4159A8" type="line" width="3.0"/>
          <y:NodeLabel alignment="center" autoSizePolicy="content" fontFamily="Arial" fontSize="10" fontStyle="plain" hasBackgroundColor="false" hasLineColor="false" height="15.171875" horizontalTextPosition="center" iconTextGap="4" modelName="custom" textColor="#000000" verticalTextPosition="bottom" visible="true" width="37.33984375" x="1.330078125" xml:space="preserve" y="12.4140625">CAPZB<y:LabelModel><y:SmartNodeLabelModel distance="4.0"/></y:LabelModel><y:ModelParameter><y:SmartNodeLabelModelParameter labelRatioX="0.0" labelRatioY="0.0" nodeRatioX="0.0" nodeRatioY="0.0" offsetX="0.0" offsetY="0.0" upX="0.0" upY="-1.0"/></y:ModelParameter></y:NodeLabel>
          <y:Shape type="roundrectangle"/>
        </y:ShapeNode>
      </data>
    </node>
    <node id="n39">
      <data key="d3" xml:space="preserve"><![CDATA[CARM1]]></data>
      <data key="d4" xml:space="preserve"><![CDATA[Histone-arginine methyltransferase CARM1]]></data>
      <data key="d5" xml:space="preserve"><![CDATA[Histone-arginine methyltransferase CARM1]]></data>
      <data key="d6" xml:space="preserve"><![CDATA[gene]]></data>
      <data key="d7" xml:space="preserve">0.0</data>
      <data key="d8" xml:space="preserve">0.08650996496580575</data>
      <data key="d9" xml:space="preserve">false</data>
      <data key="d10" xml:space="preserve">0.05400000000000005</data>
      <data key="d11" xml:space="preserve">4.0</data>
      <data key="d12" xml:space="preserve"/>
      <data key="d13" xml:space="preserve"/>
      <data key="d14" xml:space="preserve"/>
      <data key="d15" xml:space="preserve">2</data>
      <data key="d16" xml:space="preserve">30</data>
      <data key="d17" xml:space="preserve">0.0</data>
      <data key="d18" xml:space="preserve">1.0</data>
      <data key="d19" xml:space="preserve">-351.88004117116833</data>
      <data key="d20" xml:space="preserve">105.44756321968072</data>
      <data key="d24" xml:space="preserve">2.3767082590612002E-4</data>
      <data key="d25" xml:space="preserve">-0.2967415520370871</data>
      <data key="d29">
        <y:ShapeNode>
          <y:Geometry height="15.0" width="15.0" x="-217.41810081352173" y="60.63075358115522"/>
          <y:Fill color="#F2F2F2" transparent="false"/>
          <y:BorderStyle color="#C0C0C0" raised="false" type="line" width="1.0"/>
          <y:NodeLabel alignment="center" autoSizePolicy="content" fontFamily="Dialog" fontSize="12" fontStyle="plain" hasBackgroundColor="false" hasLineColor="false" hasText="false" height="4.0" horizontalTextPosition="center" iconTextGap="4" modelName="custom" textColor="#000000" verticalTextPosition="bottom" visible="true" width="4.0" x="5.5" y="5.5">
            <y:LabelModel>
              <y:SmartNodeLabelModel distance="4.0"/>
            </y:LabelModel>
            <y:ModelParameter>
              <y:SmartNodeLabelModelParameter labelRatioX="0.0" labelRatioY="0.0" nodeRatioX="0.0" nodeRatioY="0.0" offsetX="0.0" offsetY="0.0" upX="0.0" upY="-1.0"/>
            </y:ModelParameter>
          </y:NodeLabel>
          <y:Shape type="rectangle"/>
        </y:ShapeNode>
      </data>
    </node>
    <node id="n40">
      <data key="d3" xml:space="preserve"><![CDATA[CEBPB]]></data>
      <data key="d4" xml:space="preserve"><![CDATA[CCAAT/enhancer-binding protein beta]]></data>
      <data key="d5" xml:space="preserve"><![CDATA[CCAAT/enhancer-binding protein beta]]></data>
      <data key="d6" xml:space="preserve"><![CDATA[gene]]></data>
      <data key="d7" xml:space="preserve">0.0</data>
      <data key="d8" xml:space="preserve">0.3644593527380223</data>
      <data key="d9" xml:space="preserve">true</data>
      <data key="d10" xml:space="preserve">0.02400000000000002</data>
      <data key="d11" xml:space="preserve">4.0</data>
      <data key="d12" xml:space="preserve"/>
      <data key="d13" xml:space="preserve"/>
      <data key="d14" xml:space="preserve"/>
      <data key="d15" xml:space="preserve">2</data>
      <data key="d16" xml:space="preserve">22</data>
      <data key="d17" xml:space="preserve">0.0</data>
      <data key="d18" xml:space="preserve">1.0</data>
      <data key="d19" xml:space="preserve">-675.1584470376065</data>
      <data key="d20" xml:space="preserve">276.7527920351678</data>
      <data key="d24" xml:space="preserve">0.6446651387827859</data>
      <data key="d25" xml:space="preserve">0.1435876554216584</data>
      <data key="d29">
        <y:ShapeNode>
          <y:Geometry height="15.0" width="15.0" x="-404.4062927335455" y="165.1561115250058"/>
          <y:Fill color="#F2F2F2" transparent="false"/>
          <y:BorderStyle color="#C0C0C0" raised="false" type="line" width="1.0"/>
          <y:NodeLabel alignment="center" autoSizePolicy="content" fontFamily="Dialog" fontSize="12" fontStyle="plain" hasBackgroundColor="false" hasLineColor="false" hasText="false" height="4.0" horizontalTextPosition="center" iconTextGap="4" modelName="custom" textColor="#000000" verticalTextPosition="bottom" visible="true" width="4.0" x="5.5" y="5.5">
            <y:LabelModel>
              <y:SmartNodeLabelModel distance="4.0"/>
            </y:LabelModel>
            <y:ModelParameter>
              <y:SmartNodeLabelModelParameter labelRatioX="0.0" labelRatioY="0.0" nodeRatioX="0.0" nodeRatioY="0.0" offsetX="0.0" offsetY="0.0" upX="0.0" upY="-1.0"/>
            </y:ModelParameter>
          </y:NodeLabel>
          <y:Shape type="rectangle"/>
        </y:ShapeNode>
      </data>
    </node>
    <node id="n41">
      <data key="d3" xml:space="preserve"><![CDATA[CENPU]]></data>
      <data key="d4" xml:space="preserve"><![CDATA[Centromere protein U]]></data>
      <data key="d5" xml:space="preserve"><![CDATA[Centromere protein U]]></data>
      <data key="d6" xml:space="preserve"><![CDATA[source]]></data>
      <data key="d7" xml:space="preserve">1.6582076947486086</data>
      <data key="d8" xml:space="preserve">0.6792173970623245</data>
      <data key="d9" xml:space="preserve">true</data>
      <data key="d10" xml:space="preserve">0.03600000000000003</data>
      <data key="d11" xml:space="preserve">4.0</data>
      <data key="d12" xml:space="preserve"/>
      <data key="d13" xml:space="preserve"/>
      <data key="d14" xml:space="preserve"/>
      <data key="d15" xml:space="preserve">2</data>
      <data key="d16" xml:space="preserve">25</data>
      <data key="d17" xml:space="preserve">0.0</data>
      <data key="d18" xml:space="preserve">1.0</data>
      <data key="d19" xml:space="preserve">546.3144609738172</data>
      <data key="d20" xml:space="preserve">-239.40572088981787</data>
      <data key="d24" xml:space="preserve">0.008182667006196418</data>
      <data key="d25" xml:space="preserve">-1.3174481389675528</data>
      <data key="d26" xml:space="preserve">-1.3174481389675528</data>
      <data key="d29">
        <y:ShapeNode>
          <y:Geometry height="40.0" width="40.0" x="261.33532269558725" y="-166.86822568195657"/>
          <y:Fill color="#B6DBA6" transparent="false"/>
          <y:BorderStyle color="#4159A8" type="line" width="3.0"/>
          <y:NodeLabel alignment="center" autoSizePolicy="content" fontFamily="Arial" fontSize="10" fontStyle="plain" hasBackgroundColor="false" hasLineColor="false" height="15.171875" horizontalTextPosition="center" iconTextGap="4" modelName="custom" textColor="#000000" verticalTextPosition="bottom" visible="true" width="39.0048828125" x="0.49755859375" xml:space="preserve" y="12.4140625">CENPU<y:LabelModel><y:SmartNodeLabelModel distance="4.0"/></y:LabelModel><y:ModelParameter><y:SmartNodeLabelModelParameter labelRatioX="0.0" labelRatioY="0.0" nodeRatioX="0.0" nodeRatioY="0.0" offsetX="0.0" offsetY="0.0" upX="0.0" upY="-1.0"/></y:ModelParameter></y:NodeLabel>
          <y:Shape type="roundrectangle"/>
        </y:ShapeNode>
      </data>
    </node>
    <node id="n42">
      <data key="d3" xml:space="preserve"><![CDATA[CLTC]]></data>
      <data key="d4" xml:space="preserve"><![CDATA[Clathrin heavy chain 1]]></data>
      <data key="d5" xml:space="preserve"><![CDATA[Clathrin heavy chain 1]]></data>
      <data key="d6" xml:space="preserve"><![CDATA[gene]]></data>
      <data key="d7" xml:space="preserve">0.0</data>
      <data key="d8" xml:space="preserve">0.4398894043967056</data>
      <data key="d9" xml:space="preserve">true</data>
      <data key="d10" xml:space="preserve">0.007000000000000006</data>
      <data key="d11" xml:space="preserve">4.0</data>
      <data key="d12" xml:space="preserve"/>
      <data key="d13" xml:space="preserve"/>
      <data key="d14" xml:space="preserve"/>
      <data key="d15" xml:space="preserve">1</data>
      <data key="d16" xml:space="preserve">6</data>
      <data key="d17" xml:space="preserve">0.0</data>
      <data key="d18" xml:space="preserve">1.0</data>
      <data key="d19" xml:space="preserve">619.5576539380054</data>
      <data key="d20" xml:space="preserve">156.6192420515321</data>
      <data key="d24" xml:space="preserve">0.09248790425261014</data>
      <data key="d25" xml:space="preserve">-0.058011154035142454</data>
      <data key="d29">
        <y:ShapeNode>
          <y:Geometry height="15.0" width="15.0" x="333.62470118009264" y="85.7685672332659"/>
          <y:Fill color="#F2F2F2" transparent="false"/>
          <y:BorderStyle color="#C0C0C0" raised="false" type="line" width="1.0"/>
          <y:NodeLabel alignment="center" autoSizePolicy="content" fontFamily="Dialog" fontSize="12" fontStyle="plain" hasBackgroundColor="false" hasLineColor="false" hasText="false" height="4.0" horizontalTextPosition="center" iconTextGap="4" modelName="custom" textColor="#000000" verticalTextPosition="bottom" visible="true" width="4.0" x="5.5" y="5.5">
            <y:LabelModel>
              <y:SmartNodeLabelModel distance="4.0"/>
            </y:LabelModel>
            <y:ModelParameter>
              <y:SmartNodeLabelModelParameter labelRatioX="0.0" labelRatioY="0.0" nodeRatioX="0.0" nodeRatioY="0.0" offsetX="0.0" offsetY="0.0" upX="0.0" upY="-1.0"/>
            </y:ModelParameter>
          </y:NodeLabel>
          <y:Shape type="rectangle"/>
        </y:ShapeNode>
      </data>
    </node>
    <node id="n43">
      <data key="d3" xml:space="preserve"><![CDATA[COPB1]]></data>
      <data key="d4" xml:space="preserve"><![CDATA[Coatomer subunit beta]]></data>
      <data key="d5" xml:space="preserve"><![CDATA[Coatomer subunit beta]]></data>
      <data key="d6" xml:space="preserve"><![CDATA[gene]]></data>
      <data key="d7" xml:space="preserve">0.0</data>
      <data key="d8" xml:space="preserve">0.12996417403913924</data>
      <data key="d9" xml:space="preserve">true</data>
      <data key="d10" xml:space="preserve">0.029000000000000026</data>
      <data key="d11" xml:space="preserve">4.0</data>
      <data key="d12" xml:space="preserve"/>
      <data key="d13" xml:space="preserve"/>
      <data key="d14" xml:space="preserve"/>
      <data key="d15" xml:space="preserve">2</data>
      <data key="d16" xml:space="preserve">25</data>
      <data key="d17" xml:space="preserve">0.0</data>
      <data key="d18" xml:space="preserve">1.0</data>
      <data key="d19" xml:space="preserve">828.4808419439103</data>
      <data key="d20" xml:space="preserve">-208.5881587859431</data>
      <data key="d24" xml:space="preserve">0.268975468975469</data>
      <data key="d25" xml:space="preserve">0.07897898272634762</data>
      <data key="d29">
        <y:ShapeNode>
          <y:Geometry height="15.0" width="15.0" x="452.27395303641396" y="-118.78193412200797"/>
          <y:Fill color="#F2F2F2" transparent="false"/>
          <y:BorderStyle color="#C0C0C0" raised="false" type="line" width="1.0"/>
          <y:NodeLabel alignment="center" autoSizePolicy="content" fontFamily="Dialog" fontSize="12" fontStyle="plain" hasBackgroundColor="false" hasLineColor="false" hasText="false" height="4.0" horizontalTextPosition="center" iconTextGap="4" modelName="custom" textColor="#000000" verticalTextPosition="bottom" visible="true" width="4.0" x="5.5" y="5.5">
            <y:LabelModel>
              <y:SmartNodeLabelModel distance="4.0"/>
            </y:LabelModel>
            <y:ModelParameter>
              <y:SmartNodeLabelModelParameter labelRatioX="0.0" labelRatioY="0.0" nodeRatioX="0.0" nodeRatioY="0.0" offsetX="0.0" offsetY="0.0" upX="0.0" upY="-1.0"/>
            </y:ModelParameter>
          </y:NodeLabel>
          <y:Shape type="rectangle"/>
        </y:ShapeNode>
      </data>
    </node>
    <node id="n44">
      <data key="d3" xml:space="preserve"><![CDATA[CRIP1]]></data>
      <data key="d4" xml:space="preserve"><![CDATA[Cysteine-rich protein 1]]></data>
      <data key="d5" xml:space="preserve"><![CDATA[Cysteine-rich protein 1]]></data>
      <data key="d6" xml:space="preserve"><![CDATA[source]]></data>
      <data key="d7" xml:space="preserve">2.092888082593069</data>
      <data key="d8" xml:space="preserve">0.8371552330372277</data>
      <data key="d9" xml:space="preserve">true</data>
      <data key="d10" xml:space="preserve">0.0</data>
      <data key="d11" xml:space="preserve">Infinity</data>
      <data key="d12" xml:space="preserve"/>
      <data key="d13" xml:space="preserve"/>
      <data key="d14" xml:space="preserve"/>
      <data key="d15" xml:space="preserve">56</data>
      <data key="d16" xml:space="preserve">12635</data>
      <data key="d17" xml:space="preserve">0.0</data>
      <data key="d18" xml:space="preserve">1.0</data>
      <data key="d19" xml:space="preserve">-138.13859403847385</data>
      <data key="d20" xml:space="preserve">-126.35455516735087</data>
      <data key="d24" xml:space="preserve">6.790595025889144E-5</data>
      <data key="d25" xml:space="preserve">1.0508837973496483</data>
      <data key="d26" xml:space="preserve">1.0508837973496483</data>
      <data key="d29">
        <y:ShapeNode>
          <y:Geometry height="40.0" width="40.0" x="-113.96137350292275" y="-94.09737409826711"/>
          <y:Fill color="#B6DBA6" transparent="false"/>
          <y:BorderStyle color="#CC3331" type="line" width="3.0"/>
          <y:NodeLabel alignment="center" autoSizePolicy="content" fontFamily="Arial" fontSize="10" fontStyle="plain" hasBackgroundColor="false" hasLineColor="false" height="15.171875" horizontalTextPosition="center" iconTextGap="4" modelName="custom" textColor="#000000" verticalTextPosition="bottom" visible="true" width="33.453125" x="3.2734375" xml:space="preserve" y="12.4140625">CRIP1<y:LabelModel><y:SmartNodeLabelModel distance="4.0"/></y:LabelModel><y:ModelParameter><y:SmartNodeLabelModelParameter labelRatioX="0.0" labelRatioY="0.0" nodeRatioX="0.0" nodeRatioY="0.0" offsetX="0.0" offsetY="0.0" upX="0.0" upY="-1.0"/></y:ModelParameter></y:NodeLabel>
          <y:Shape type="roundrectangle"/>
        </y:ShapeNode>
      </data>
    </node>
    <node id="n45">
      <data key="d3" xml:space="preserve"><![CDATA[CTCF]]></data>
      <data key="d4" xml:space="preserve"><![CDATA[Transcriptional repressor CTCF]]></data>
      <data key="d5" xml:space="preserve"><![CDATA[Transcriptional repressor CTCF]]></data>
      <data key="d6" xml:space="preserve"><![CDATA[gene]]></data>
      <data key="d7" xml:space="preserve">0.0</data>
      <data key="d8" xml:space="preserve">0.2727721541109231</data>
      <data key="d9" xml:space="preserve">false</data>
      <data key="d10" xml:space="preserve">0.15200000000000002</data>
      <data key="d11" xml:space="preserve">4.0</data>
      <data key="d12" xml:space="preserve"/>
      <data key="d13" xml:space="preserve"/>
      <data key="d14" xml:space="preserve"/>
      <data key="d15" xml:space="preserve">2</data>
      <data key="d16" xml:space="preserve">22</data>
      <data key="d17" xml:space="preserve">0.0</data>
      <data key="d18" xml:space="preserve">1.0</data>
      <data key="d19" xml:space="preserve">-562.1685424295239</data>
      <data key="d20" xml:space="preserve">-97.63087136065485</data>
      <data key="d24" xml:space="preserve">6.111535523300229E-4</data>
      <data key="d25" xml:space="preserve">0.34626563301769053</data>
      <data key="d29">
        <y:ShapeNode>
          <y:Geometry height="15.0" width="15.0" x="-343.32293454280295" y="-75.2912329086723"/>
          <y:Fill color="#F2F2F2" transparent="false"/>
          <y:BorderStyle color="#C0C0C0" raised="false" type="line" width="1.0"/>
          <y:NodeLabel alignment="center" autoSizePolicy="content" fontFamily="Dialog" fontSize="12" fontStyle="plain" hasBackgroundColor="false" hasLineColor="false" hasText="false" height="4.0" horizontalTextPosition="center" iconTextGap="4" modelName="custom" textColor="#000000" verticalTextPosition="bottom" visible="true" width="4.0" x="5.5" y="5.5">
            <y:LabelModel>
              <y:SmartNodeLabelModel distance="4.0"/>
            </y:LabelModel>
            <y:ModelParameter>
              <y:SmartNodeLabelModelParameter labelRatioX="0.0" labelRatioY="0.0" nodeRatioX="0.0" nodeRatioY="0.0" offsetX="0.0" offsetY="0.0" upX="0.0" upY="-1.0"/>
            </y:ModelParameter>
          </y:NodeLabel>
          <y:Shape type="rectangle"/>
        </y:ShapeNode>
      </data>
    </node>
    <node id="n46">
      <data key="d3" xml:space="preserve"><![CDATA[CXXC1]]></data>
      <data key="d4" xml:space="preserve"><![CDATA[CXXC-type zinc finger protein 1]]></data>
      <data key="d5" xml:space="preserve"><![CDATA[CXXC-type zinc finger protein 1]]></data>
      <data key="d6" xml:space="preserve"><![CDATA[source]]></data>
      <data key="d7" xml:space="preserve">2.4454995031558537</data>
      <data key="d8" xml:space="preserve">1.018547399231394</data>
      <data key="d9" xml:space="preserve">true</data>
      <data key="d10" xml:space="preserve">0.0020000000000000018</data>
      <data key="d11" xml:space="preserve">4.0</data>
      <data key="d12" xml:space="preserve"/>
      <data key="d13" xml:space="preserve"/>
      <data key="d14" xml:space="preserve"/>
      <data key="d15" xml:space="preserve">2</data>
      <data key="d16" xml:space="preserve">39</data>
      <data key="d17" xml:space="preserve">0.0</data>
      <data key="d18" xml:space="preserve">1.0</data>
      <data key="d19" xml:space="preserve">-216.2862193243089</data>
      <data key="d20" xml:space="preserve">374.27494219011146</data>
      <data key="d24" xml:space="preserve">2.3767082590612002E-4</data>
      <data key="d25" xml:space="preserve">1.6502284792369135</data>
      <data key="d26" xml:space="preserve">1.6502284792369135</data>
      <data key="d29">
        <y:ShapeNode>
          <y:Geometry height="40.0" width="40.0" x="-138.95383981683824" y="202.4496307465135"/>
          <y:Fill color="#B6DBA6" transparent="false"/>
          <y:BorderStyle color="#CC3331" type="line" width="3.0"/>
          <y:NodeLabel alignment="center" autoSizePolicy="content" fontFamily="Arial" fontSize="10" fontStyle="plain" hasBackgroundColor="false" hasLineColor="false" height="15.171875" horizontalTextPosition="center" iconTextGap="4" modelName="custom" textColor="#000000" verticalTextPosition="bottom" visible="true" width="37.3447265625" x="1.32763671875" xml:space="preserve" y="12.4140625">CXXC1<y:LabelModel><y:SmartNodeLabelModel distance="4.0"/></y:LabelModel><y:ModelParameter><y:SmartNodeLabelModelParameter labelRatioX="0.0" labelRatioY="0.0" nodeRatioX="0.0" nodeRatioY="0.0" offsetX="0.0" offsetY="0.0" upX="0.0" upY="-1.0"/></y:ModelParameter></y:NodeLabel>
          <y:Shape type="roundrectangle"/>
        </y:ShapeNode>
      </data>
    </node>
    <node id="n47">
      <data key="d3" xml:space="preserve"><![CDATA[DCTN1]]></data>
      <data key="d4" xml:space="preserve"><![CDATA[Dynactin subunit 1]]></data>
      <data key="d5" xml:space="preserve"><![CDATA[Dynactin subunit 1]]></data>
      <data key="d6" xml:space="preserve"><![CDATA[source]]></data>
      <data key="d7" xml:space="preserve">2.5377321679121105</data>
      <data key="d8" xml:space="preserve">1.1518872201434318</data>
      <data key="d9" xml:space="preserve">true</data>
      <data key="d10" xml:space="preserve">0.027000000000000024</data>
      <data key="d11" xml:space="preserve">4.0</data>
      <data key="d12" xml:space="preserve"/>
      <data key="d13" xml:space="preserve"/>
      <data key="d14" xml:space="preserve"/>
      <data key="d15" xml:space="preserve">2</data>
      <data key="d16" xml:space="preserve">25</data>
      <data key="d17" xml:space="preserve">0.0</data>
      <data key="d18" xml:space="preserve">1.0</data>
      <data key="d19" xml:space="preserve">615.5881149734954</data>
      <data key="d20" xml:space="preserve">-143.6754883380186</data>
      <data key="d24" xml:space="preserve">9.167303284950343E-4</data>
      <data key="d25" xml:space="preserve">-2.120012096745171</data>
      <data key="d26" xml:space="preserve">-2.120012096745171</data>
      <data key="d29">
        <y:ShapeNode>
          <y:Geometry height="40.0" width="40.0" x="334.47083409313547" y="-86.80207326708029"/>
          <y:Fill color="#B6DBA6" transparent="false"/>
          <y:BorderStyle color="#4159A8" type="line" width="3.0"/>
          <y:NodeLabel alignment="center" autoSizePolicy="content" fontFamily="Arial" fontSize="10" fontStyle="plain" hasBackgroundColor="false" hasLineColor="false" height="15.171875" horizontalTextPosition="center" iconTextGap="4" modelName="custom" textColor="#000000" verticalTextPosition="bottom" visible="true" width="37.3349609375" x="1.33251953125" xml:space="preserve" y="12.4140625">DCTN1<y:LabelModel><y:SmartNodeLabelModel distance="4.0"/></y:LabelModel><y:ModelParameter><y:SmartNodeLabelModelParameter labelRatioX="0.0" labelRatioY="0.0" nodeRatioX="0.0" nodeRatioY="0.0" offsetX="0.0" offsetY="0.0" upX="0.0" upY="-1.0"/></y:ModelParameter></y:NodeLabel>
          <y:Shape type="roundrectangle"/>
        </y:ShapeNode>
      </data>
    </node>
    <node id="n48">
      <data key="d3" xml:space="preserve"><![CDATA[DHPS]]></data>
      <data key="d4" xml:space="preserve"><![CDATA[Deoxyhypusine synthase]]></data>
      <data key="d5" xml:space="preserve"><![CDATA[Deoxyhypusine synthase]]></data>
      <data key="d6" xml:space="preserve"><![CDATA[gene]]></data>
      <data key="d7" xml:space="preserve">0.0</data>
      <data key="d8" xml:space="preserve">0.020862930888204585</data>
      <data key="d9" xml:space="preserve">true</data>
      <data key="d10" xml:space="preserve">0.02100000000000002</data>
      <data key="d11" xml:space="preserve">4.0</data>
      <data key="d12" xml:space="preserve"/>
      <data key="d13" xml:space="preserve"/>
      <data key="d14" xml:space="preserve"/>
      <data key="d15" xml:space="preserve">15</data>
      <data key="d16" xml:space="preserve">277</data>
      <data key="d17" xml:space="preserve">0.0</data>
      <data key="d18" xml:space="preserve">1.0</data>
      <data key="d19" xml:space="preserve">502.52990259247247</data>
      <data key="d20" xml:space="preserve">-617.9510117402384</data>
      <data key="d24" xml:space="preserve">3.395297512944572E-5</data>
      <data key="d25" xml:space="preserve">-0.7013659340005116</data>
      <data key="d29">
        <y:ShapeNode>
          <y:Geometry height="15.0" width="15.0" x="258.03396103883625" y="-366.9210060085522"/>
          <y:Fill color="#F2F2F2" transparent="false"/>
          <y:BorderStyle color="#C0C0C0" raised="false" type="line" width="1.0"/>
          <y:NodeLabel alignment="center" autoSizePolicy="content" fontFamily="Dialog" fontSize="12" fontStyle="plain" hasBackgroundColor="false" hasLineColor="false" hasText="false" height="4.0" horizontalTextPosition="center" iconTextGap="4" modelName="custom" textColor="#000000" verticalTextPosition="bottom" visible="true" width="4.0" x="5.5" y="5.5">
            <y:LabelModel>
              <y:SmartNodeLabelModel distance="4.0"/>
            </y:LabelModel>
            <y:ModelParameter>
              <y:SmartNodeLabelModelParameter labelRatioX="0.0" labelRatioY="0.0" nodeRatioX="0.0" nodeRatioY="0.0" offsetX="0.0" offsetY="0.0" upX="0.0" upY="-1.0"/>
            </y:ModelParameter>
          </y:NodeLabel>
          <y:Shape type="rectangle"/>
        </y:ShapeNode>
      </data>
    </node>
    <node id="n49">
      <data key="d3" xml:space="preserve"><![CDATA[DPY30]]></data>
      <data key="d4" xml:space="preserve"><![CDATA[Protein dpy-30 homolog]]></data>
      <data key="d5" xml:space="preserve"><![CDATA[Protein dpy-30 homolog]]></data>
      <data key="d6" xml:space="preserve"><![CDATA[gene]]></data>
      <data key="d7" xml:space="preserve">0.0</data>
      <data key="d8" xml:space="preserve">0.07502092244733624</data>
      <data key="d9" xml:space="preserve">true</data>
      <data key="d10" xml:space="preserve">0.017000000000000015</data>
      <data key="d11" xml:space="preserve">4.0</data>
      <data key="d12" xml:space="preserve"/>
      <data key="d13" xml:space="preserve"/>
      <data key="d14" xml:space="preserve"/>
      <data key="d15" xml:space="preserve">2</data>
      <data key="d16" xml:space="preserve">39</data>
      <data key="d17" xml:space="preserve">0.0</data>
      <data key="d18" xml:space="preserve">1.0</data>
      <data key="d19" xml:space="preserve">-197.61283283726073</data>
      <data key="d20" xml:space="preserve">430.3941362533973</data>
      <data key="d24" xml:space="preserve">0.7523979288685172</data>
      <data key="d25" xml:space="preserve">-0.034601700505026756</data>
      <data key="d29">
        <y:ShapeNode>
          <y:Geometry height="15.0" width="15.0" x="-113.27301005135146" y="256.1174758861388"/>
          <y:Fill color="#F2F2F2" transparent="false"/>
          <y:BorderStyle color="#C0C0C0" raised="false" type="line" width="1.0"/>
          <y:NodeLabel alignment="center" autoSizePolicy="content" fontFamily="Dialog" fontSize="12" fontStyle="plain" hasBackgroundColor="false" hasLineColor="false" hasText="false" height="4.0" horizontalTextPosition="center" iconTextGap="4" modelName="custom" textColor="#000000" verticalTextPosition="bottom" visible="true" width="4.0" x="5.5" y="5.5">
            <y:LabelModel>
              <y:SmartNodeLabelModel distance="4.0"/>
            </y:LabelModel>
            <y:ModelParameter>
              <y:SmartNodeLabelModelParameter labelRatioX="0.0" labelRatioY="0.0" nodeRatioX="0.0" nodeRatioY="0.0" offsetX="0.0" offsetY="0.0" upX="0.0" upY="-1.0"/>
            </y:ModelParameter>
          </y:NodeLabel>
          <y:Shape type="rectangle"/>
        </y:ShapeNode>
      </data>
    </node>
    <node id="n50">
      <data key="d3" xml:space="preserve"><![CDATA[ENPP2]]></data>
      <data key="d4" xml:space="preserve"><![CDATA[Ectonucleotide pyrophosphatase/phosphodiesterase family member 2]]></data>
      <data key="d5" xml:space="preserve"><![CDATA[Ectonucleotide pyrophosphatase/phosphodiesterase family member 2]]></data>
      <data key="d6" xml:space="preserve"><![CDATA[source]]></data>
      <data key="d7" xml:space="preserve">2.2397917732290638</data>
      <data key="d8" xml:space="preserve">0.8959167092916256</data>
      <data key="d9" xml:space="preserve">true</data>
      <data key="d10" xml:space="preserve">0.0010000000000000009</data>
      <data key="d11" xml:space="preserve">4.0</data>
      <data key="d12" xml:space="preserve"/>
      <data key="d13" xml:space="preserve"/>
      <data key="d14" xml:space="preserve"/>
      <data key="d15" xml:space="preserve">57</data>
      <data key="d16" xml:space="preserve">12749</data>
      <data key="d17" xml:space="preserve">0.0</data>
      <data key="d18" xml:space="preserve">1.0</data>
      <data key="d19" xml:space="preserve">-620.261239980889</data>
      <data key="d20" xml:space="preserve">115.02556988789053</data>
      <data key="d24" xml:space="preserve">3.395297512944572E-5</data>
      <data key="d25" xml:space="preserve">-1.122517354099644</data>
      <data key="d26" xml:space="preserve">-1.122517354099644</data>
      <data key="d29">
        <y:ShapeNode>
          <y:Geometry height="40.0" width="40.0" x="-387.6066855782793" y="46.163159816419395"/>
          <y:Fill color="#B6DBA6" transparent="false"/>
          <y:BorderStyle color="#4159A8" type="line" width="3.0"/>
          <y:NodeLabel alignment="center" autoSizePolicy="content" fontFamily="Arial" fontSize="10" fontStyle="plain" hasBackgroundColor="false" hasLineColor="false" height="15.171875" horizontalTextPosition="center" iconTextGap="4" modelName="custom" textColor="#000000" verticalTextPosition="bottom" visible="true" width="36.79296875" x="1.603515625" xml:space="preserve" y="12.4140625">ENPP2<y:LabelModel><y:SmartNodeLabelModel distance="4.0"/></y:LabelModel><y:ModelParameter><y:SmartNodeLabelModelParameter labelRatioX="0.0" labelRatioY="0.0" nodeRatioX="0.0" nodeRatioY="0.0" offsetX="0.0" offsetY="0.0" upX="0.0" upY="-1.0"/></y:ModelParameter></y:NodeLabel>
          <y:Shape type="roundrectangle"/>
        </y:ShapeNode>
      </data>
    </node>
    <node id="n51">
      <data key="d3" xml:space="preserve"><![CDATA[EP300]]></data>
      <data key="d4" xml:space="preserve"><![CDATA[Histone acetyltransferase p300]]></data>
      <data key="d5" xml:space="preserve"><![CDATA[Histone acetyltransferase p300]]></data>
      <data key="d6" xml:space="preserve"><![CDATA[gene]]></data>
      <data key="d7" xml:space="preserve">0.0</data>
      <data key="d8" xml:space="preserve">0.8994611905052545</data>
      <data key="d9" xml:space="preserve">false</data>
      <data key="d10" xml:space="preserve">0.05600000000000005</data>
      <data key="d11" xml:space="preserve">4.0</data>
      <data key="d12" xml:space="preserve"/>
      <data key="d13" xml:space="preserve"/>
      <data key="d14" xml:space="preserve"/>
      <data key="d15" xml:space="preserve">2</data>
      <data key="d16" xml:space="preserve">22</data>
      <data key="d17" xml:space="preserve">0.0</data>
      <data key="d18" xml:space="preserve">1.0</data>
      <data key="d19" xml:space="preserve">-203.3502817848788</data>
      <data key="d20" xml:space="preserve">-81.73001271893723</data>
      <data key="d24" xml:space="preserve">0.4803327391562686</data>
      <data key="d25" xml:space="preserve">-0.09885120827972216</data>
      <data key="d29">
        <y:ShapeNode>
          <y:Geometry height="15.0" width="15.0" x="-142.7928962856507" y="-52.481195942314"/>
          <y:Fill color="#F2F2F2" transparent="false"/>
          <y:BorderStyle color="#C0C0C0" raised="false" type="line" width="1.0"/>
          <y:NodeLabel alignment="center" autoSizePolicy="content" fontFamily="Dialog" fontSize="12" fontStyle="plain" hasBackgroundColor="false" hasLineColor="false" hasText="false" height="4.0" horizontalTextPosition="center" iconTextGap="4" modelName="custom" textColor="#000000" verticalTextPosition="bottom" visible="true" width="4.0" x="5.5" y="5.5">
            <y:LabelModel>
              <y:SmartNodeLabelModel distance="4.0"/>
            </y:LabelModel>
            <y:ModelParameter>
              <y:SmartNodeLabelModelParameter labelRatioX="0.0" labelRatioY="0.0" nodeRatioX="0.0" nodeRatioY="0.0" offsetX="0.0" offsetY="0.0" upX="0.0" upY="-1.0"/>
            </y:ModelParameter>
          </y:NodeLabel>
          <y:Shape type="rectangle"/>
        </y:ShapeNode>
      </data>
    </node>
    <node id="n52">
      <data key="d3" xml:space="preserve"><![CDATA[ERF]]></data>
      <data key="d4" xml:space="preserve"><![CDATA[ETS domain-containing transcription factor ERF]]></data>
      <data key="d5" xml:space="preserve"><![CDATA[ETS domain-containing transcription factor ERF]]></data>
      <data key="d6" xml:space="preserve"><![CDATA[source]]></data>
      <data key="d7" xml:space="preserve">1.7819156011064612</data>
      <data key="d8" xml:space="preserve">0.7187700693543846</data>
      <data key="d9" xml:space="preserve">true</data>
      <data key="d10" xml:space="preserve">0.0020000000000000018</data>
      <data key="d11" xml:space="preserve">4.0</data>
      <data key="d12" xml:space="preserve"/>
      <data key="d13" xml:space="preserve"/>
      <data key="d14" xml:space="preserve"/>
      <data key="d15" xml:space="preserve">3</data>
      <data key="d16" xml:space="preserve">54</data>
      <data key="d17" xml:space="preserve">0.0</data>
      <data key="d18" xml:space="preserve">1.0</data>
      <data key="d19" xml:space="preserve">-159.41596330919612</data>
      <data key="d20" xml:space="preserve">247.395651583002</data>
      <data key="d24" xml:space="preserve">0.0012902130549189371</data>
      <data key="d25" xml:space="preserve">-1.0989446666385998</data>
      <data key="d26" xml:space="preserve">-1.0989446666385998</data>
      <data key="d29">
        <y:ShapeNode>
          <y:Geometry height="40.0" width="40.0" x="-115.30860579109729" y="127.14225474531486"/>
          <y:Fill color="#B6DBA6" transparent="false"/>
          <y:BorderStyle color="#4159A8" type="line" width="3.0"/>
          <y:NodeLabel alignment="center" autoSizePolicy="content" fontFamily="Arial" fontSize="10" fontStyle="plain" hasBackgroundColor="false" hasLineColor="false" height="15.171875" horizontalTextPosition="center" iconTextGap="4" modelName="custom" textColor="#000000" verticalTextPosition="bottom" visible="true" width="24.0" x="8.0" xml:space="preserve" y="12.4140625">ERF<y:LabelModel><y:SmartNodeLabelModel distance="4.0"/></y:LabelModel><y:ModelParameter><y:SmartNodeLabelModelParameter labelRatioX="0.0" labelRatioY="0.0" nodeRatioX="0.0" nodeRatioY="0.0" offsetX="0.0" offsetY="0.0" upX="0.0" upY="-1.0"/></y:ModelParameter></y:NodeLabel>
          <y:Shape type="roundrectangle"/>
        </y:ShapeNode>
      </data>
    </node>
    <node id="n53">
      <data key="d3" xml:space="preserve"><![CDATA[ERGIC1]]></data>
      <data key="d4" xml:space="preserve"><![CDATA[Endoplasmic reticulum-Golgi intermediate compartment protein 1]]></data>
      <data key="d5" xml:space="preserve"><![CDATA[Endoplasmic reticulum-Golgi intermediate compartment protein 1]]></data>
      <data key="d6" xml:space="preserve"><![CDATA[gene]]></data>
      <data key="d7" xml:space="preserve">0.0</data>
      <data key="d8" xml:space="preserve">0.10184061146455249</data>
      <data key="d9" xml:space="preserve">true</data>
      <data key="d10" xml:space="preserve">0.01200000000000001</data>
      <data key="d11" xml:space="preserve">4.0</data>
      <data key="d12" xml:space="preserve"/>
      <data key="d13" xml:space="preserve"/>
      <data key="d14" xml:space="preserve"/>
      <data key="d15" xml:space="preserve">9</data>
      <data key="d16" xml:space="preserve">90</data>
      <data key="d17" xml:space="preserve">0.0</data>
      <data key="d18" xml:space="preserve">1.0</data>
      <data key="d19" xml:space="preserve">880.723637373138</data>
      <data key="d20" xml:space="preserve">-296.7973035910621</data>
      <data key="d24" xml:space="preserve">0.5763857057974706</data>
      <data key="d25" xml:space="preserve">0.04507263877488832</data>
      <data key="d29">
        <y:ShapeNode>
          <y:Geometry height="15.0" width="15.0" x="502.9355132886065" y="-198.59499524469246"/>
          <y:Fill color="#F2F2F2" transparent="false"/>
          <y:BorderStyle color="#C0C0C0" raised="false" type="line" width="1.0"/>
          <y:NodeLabel alignment="center" autoSizePolicy="content" fontFamily="Dialog" fontSize="12" fontStyle="plain" hasBackgroundColor="false" hasLineColor="false" hasText="false" height="4.0" horizontalTextPosition="center" iconTextGap="4" modelName="custom" textColor="#000000" verticalTextPosition="bottom" visible="true" width="4.0" x="5.5" y="5.5">
            <y:LabelModel>
              <y:SmartNodeLabelModel distance="4.0"/>
            </y:LabelModel>
            <y:ModelParameter>
              <y:SmartNodeLabelModelParameter labelRatioX="0.0" labelRatioY="0.0" nodeRatioX="0.0" nodeRatioY="0.0" offsetX="0.0" offsetY="0.0" upX="0.0" upY="-1.0"/>
            </y:ModelParameter>
          </y:NodeLabel>
          <y:Shape type="rectangle"/>
        </y:ShapeNode>
      </data>
    </node>
    <node id="n54">
      <data key="d3" xml:space="preserve"><![CDATA[ERGIC2]]></data>
      <data key="d4" xml:space="preserve"><![CDATA[Endoplasmic reticulum-Golgi intermediate compartment protein 2]]></data>
      <data key="d5" xml:space="preserve"><![CDATA[Endoplasmic reticulum-Golgi intermediate compartment protein 2]]></data>
      <data key="d6" xml:space="preserve"><![CDATA[source]]></data>
      <data key="d7" xml:space="preserve">1.8524852557002662</data>
      <data key="d8" xml:space="preserve">0.7791871873089469</data>
      <data key="d9" xml:space="preserve">true</data>
      <data key="d10" xml:space="preserve">0.0040000000000000036</data>
      <data key="d11" xml:space="preserve">4.0</data>
      <data key="d12" xml:space="preserve"/>
      <data key="d13" xml:space="preserve"/>
      <data key="d14" xml:space="preserve"/>
      <data key="d15" xml:space="preserve">9</data>
      <data key="d16" xml:space="preserve">90</data>
      <data key="d17" xml:space="preserve">0.0</data>
      <data key="d18" xml:space="preserve">1.0</data>
      <data key="d19" xml:space="preserve">861.6349354351003</data>
      <data key="d20" xml:space="preserve">-260.37134433697713</data>
      <data key="d24" xml:space="preserve">4.074357015533486E-4</data>
      <data key="d25" xml:space="preserve">1.0123190064296033</data>
      <data key="d26" xml:space="preserve">1.0123190064296033</data>
      <data key="d29">
        <y:ShapeNode>
          <y:Geometry height="40.0" width="40.0" x="480.26814536175567" y="-169.83582663751298"/>
          <y:Fill color="#B6DBA6" transparent="false"/>
          <y:BorderStyle color="#CC3331" type="line" width="3.0"/>
          <y:NodeLabel alignment="center" autoSizePolicy="content" fontFamily="Arial" fontSize="10" fontStyle="plain" hasBackgroundColor="false" hasLineColor="false" height="15.171875" horizontalTextPosition="center" iconTextGap="4" modelName="custom" textColor="#000000" verticalTextPosition="bottom" visible="true" width="41.2314453125" x="-0.61572265625" xml:space="preserve" y="12.4140625">ERGIC2<y:LabelModel><y:SmartNodeLabelModel distance="4.0"/></y:LabelModel><y:ModelParameter><y:SmartNodeLabelModelParameter labelRatioX="0.0" labelRatioY="0.0" nodeRatioX="0.0" nodeRatioY="0.0" offsetX="0.0" offsetY="0.0" upX="0.0" upY="-1.0"/></y:ModelParameter></y:NodeLabel>
          <y:Shape type="roundrectangle"/>
        </y:ShapeNode>
      </data>
    </node>
    <node id="n55">
      <data key="d3" xml:space="preserve"><![CDATA[ERGIC3]]></data>
      <data key="d4" xml:space="preserve"><![CDATA[Endoplasmic reticulum-Golgi intermediate compartment protein 3]]></data>
      <data key="d5" xml:space="preserve"><![CDATA[Endoplasmic reticulum-Golgi intermediate compartment protein 3]]></data>
      <data key="d6" xml:space="preserve"><![CDATA[gene]]></data>
      <data key="d7" xml:space="preserve">0.0</data>
      <data key="d8" xml:space="preserve">0.1129532882407728</data>
      <data key="d9" xml:space="preserve">true</data>
      <data key="d10" xml:space="preserve">0.04300000000000004</data>
      <data key="d11" xml:space="preserve">4.0</data>
      <data key="d12" xml:space="preserve"/>
      <data key="d13" xml:space="preserve"/>
      <data key="d14" xml:space="preserve"/>
      <data key="d15" xml:space="preserve">9</data>
      <data key="d16" xml:space="preserve">90</data>
      <data key="d17" xml:space="preserve">0.0</data>
      <data key="d18" xml:space="preserve">1.0</data>
      <data key="d19" xml:space="preserve">903.940276804032</data>
      <data key="d20" xml:space="preserve">-255.07573395913315</data>
      <data key="d24" xml:space="preserve">0.5434173669467788</data>
      <data key="d25" xml:space="preserve">0.2029489288112849</data>
      <data key="d29">
        <y:ShapeNode>
          <y:Geometry height="15.0" width="15.0" x="534.3108740692555" y="-170.02247100334853"/>
          <y:Fill color="#F2F2F2" transparent="false"/>
          <y:BorderStyle color="#C0C0C0" raised="false" type="line" width="1.0"/>
          <y:NodeLabel alignment="center" autoSizePolicy="content" fontFamily="Dialog" fontSize="12" fontStyle="plain" hasBackgroundColor="false" hasLineColor="false" hasText="false" height="4.0" horizontalTextPosition="center" iconTextGap="4" modelName="custom" textColor="#000000" verticalTextPosition="bottom" visible="true" width="4.0" x="5.5" y="5.5">
            <y:LabelModel>
              <y:SmartNodeLabelModel distance="4.0"/>
            </y:LabelModel>
            <y:ModelParameter>
              <y:SmartNodeLabelModelParameter labelRatioX="0.0" labelRatioY="0.0" nodeRatioX="0.0" nodeRatioY="0.0" offsetX="0.0" offsetY="0.0" upX="0.0" upY="-1.0"/>
            </y:ModelParameter>
          </y:NodeLabel>
          <y:Shape type="rectangle"/>
        </y:ShapeNode>
      </data>
    </node>
    <node id="n56">
      <data key="d3" xml:space="preserve"><![CDATA[FABP3]]></data>
      <data key="d4" xml:space="preserve"><![CDATA[Fatty acid-binding protein, heart]]></data>
      <data key="d5" xml:space="preserve"><![CDATA[Fatty acid-binding protein, heart]]></data>
      <data key="d6" xml:space="preserve"><![CDATA[source]]></data>
      <data key="d7" xml:space="preserve">2.0960896464502237</data>
      <data key="d8" xml:space="preserve">0.8387433021668381</data>
      <data key="d9" xml:space="preserve">true</data>
      <data key="d10" xml:space="preserve">0.0030000000000000027</data>
      <data key="d11" xml:space="preserve">4.0</data>
      <data key="d12" xml:space="preserve"/>
      <data key="d13" xml:space="preserve"/>
      <data key="d14" xml:space="preserve"/>
      <data key="d15" xml:space="preserve">54</data>
      <data key="d16" xml:space="preserve">2238</data>
      <data key="d17" xml:space="preserve">0.0</data>
      <data key="d18" xml:space="preserve">1.0</data>
      <data key="d19" xml:space="preserve">-477.9497313520307</data>
      <data key="d20" xml:space="preserve">160.8906322004424</data>
      <data key="d24" xml:space="preserve">0.008182667006196418</data>
      <data key="d25" xml:space="preserve">-2.1051128471966596</data>
      <data key="d26" xml:space="preserve">-2.1051128471966596</data>
      <data key="d29">
        <y:ShapeNode>
          <y:Geometry height="40.0" width="40.0" x="-300.72193822042755" y="84.18388702666088"/>
          <y:Fill color="#B6DBA6" transparent="false"/>
          <y:BorderStyle color="#4159A8" type="line" width="3.0"/>
          <y:NodeLabel alignment="center" autoSizePolicy="content" fontFamily="Arial" fontSize="10" fontStyle="plain" hasBackgroundColor="false" hasLineColor="false" height="15.171875" horizontalTextPosition="center" iconTextGap="4" modelName="custom" textColor="#000000" verticalTextPosition="bottom" visible="true" width="35.6796875" x="2.16015625" xml:space="preserve" y="12.4140625">FABP3<y:LabelModel><y:SmartNodeLabelModel distance="4.0"/></y:LabelModel><y:ModelParameter><y:SmartNodeLabelModelParameter labelRatioX="0.0" labelRatioY="0.0" nodeRatioX="0.0" nodeRatioY="0.0" offsetX="0.0" offsetY="0.0" upX="0.0" upY="-1.0"/></y:ModelParameter></y:NodeLabel>
          <y:Shape type="roundrectangle"/>
        </y:ShapeNode>
      </data>
    </node>
    <node id="n57">
      <data key="d3" xml:space="preserve"><![CDATA[FBLN1]]></data>
      <data key="d4" xml:space="preserve"><![CDATA[Fibulin-1]]></data>
      <data key="d5" xml:space="preserve"><![CDATA[Fibulin-1]]></data>
      <data key="d6" xml:space="preserve"><![CDATA[gene]]></data>
      <data key="d7" xml:space="preserve">0.0</data>
      <data key="d8" xml:space="preserve">0.10518795073102838</data>
      <data key="d9" xml:space="preserve">true</data>
      <data key="d10" xml:space="preserve">0.01100000000000001</data>
      <data key="d11" xml:space="preserve">4.0</data>
      <data key="d12" xml:space="preserve"/>
      <data key="d13" xml:space="preserve"/>
      <data key="d14" xml:space="preserve"/>
      <data key="d15" xml:space="preserve">2</data>
      <data key="d16" xml:space="preserve">22</data>
      <data key="d17" xml:space="preserve">0.0</data>
      <data key="d18" xml:space="preserve">1.0</data>
      <data key="d19" xml:space="preserve">-182.18022596988982</data>
      <data key="d20" xml:space="preserve">-535.7030555823035</data>
      <data key="d24" xml:space="preserve">0.34017485782191664</data>
      <data key="d25" xml:space="preserve">-0.2893667814115197</data>
      <data key="d29">
        <y:ShapeNode>
          <y:Geometry height="15.0" width="15.0" x="-118.15857728002008" y="-332.2197798514517"/>
          <y:Fill color="#F2F2F2" transparent="false"/>
          <y:BorderStyle color="#C0C0C0" raised="false" type="line" width="1.0"/>
          <y:NodeLabel alignment="center" autoSizePolicy="content" fontFamily="Dialog" fontSize="12" fontStyle="plain" hasBackgroundColor="false" hasLineColor="false" hasText="false" height="4.0" horizontalTextPosition="center" iconTextGap="4" modelName="custom" textColor="#000000" verticalTextPosition="bottom" visible="true" width="4.0" x="5.5" y="5.5">
            <y:LabelModel>
              <y:SmartNodeLabelModel distance="4.0"/>
            </y:LabelModel>
            <y:ModelParameter>
              <y:SmartNodeLabelModelParameter labelRatioX="0.0" labelRatioY="0.0" nodeRatioX="0.0" nodeRatioY="0.0" offsetX="0.0" offsetY="0.0" upX="0.0" upY="-1.0"/>
            </y:ModelParameter>
          </y:NodeLabel>
          <y:Shape type="rectangle"/>
        </y:ShapeNode>
      </data>
    </node>
    <node id="n58">
      <data key="d3" xml:space="preserve"><![CDATA[GCC2]]></data>
      <data key="d4" xml:space="preserve"><![CDATA[GRIP and coiled-coil domain-containing protein 2]]></data>
      <data key="d5" xml:space="preserve"><![CDATA[GRIP and coiled-coil domain-containing protein 2]]></data>
      <data key="d6" xml:space="preserve"><![CDATA[gene]]></data>
      <data key="d7" xml:space="preserve">0.0</data>
      <data key="d8" xml:space="preserve">0.07066012221327046</data>
      <data key="d9" xml:space="preserve">true</data>
      <data key="d10" xml:space="preserve">0.010000000000000009</data>
      <data key="d11" xml:space="preserve">4.0</data>
      <data key="d12" xml:space="preserve"/>
      <data key="d13" xml:space="preserve"/>
      <data key="d14" xml:space="preserve"/>
      <data key="d15" xml:space="preserve">1</data>
      <data key="d16" xml:space="preserve">1</data>
      <data key="d17" xml:space="preserve">0.0</data>
      <data key="d18" xml:space="preserve">1.0</data>
      <data key="d19" xml:space="preserve">957.8335371172592</data>
      <data key="d20" xml:space="preserve">79.54612561022645</data>
      <data key="d24" xml:space="preserve">0.4211187505305153</data>
      <data key="d25" xml:space="preserve">-1.8609635062683516</data>
      <data key="d29">
        <y:ShapeNode>
          <y:Geometry height="15.0" width="15.0" x="550.9666942677245" y="35.31578993123972"/>
          <y:Fill color="#F2F2F2" transparent="false"/>
          <y:BorderStyle color="#C0C0C0" raised="false" type="line" width="1.0"/>
          <y:NodeLabel alignment="center" autoSizePolicy="content" fontFamily="Dialog" fontSize="12" fontStyle="plain" hasBackgroundColor="false" hasLineColor="false" hasText="false" height="4.0" horizontalTextPosition="center" iconTextGap="4" modelName="custom" textColor="#000000" verticalTextPosition="bottom" visible="true" width="4.0" x="5.5" y="5.5">
            <y:LabelModel>
              <y:SmartNodeLabelModel distance="4.0"/>
            </y:LabelModel>
            <y:ModelParameter>
              <y:SmartNodeLabelModelParameter labelRatioX="0.0" labelRatioY="0.0" nodeRatioX="0.0" nodeRatioY="0.0" offsetX="0.0" offsetY="0.0" upX="0.0" upY="-1.0"/>
            </y:ModelParameter>
          </y:NodeLabel>
          <y:Shape type="rectangle"/>
        </y:ShapeNode>
      </data>
    </node>
    <node id="n59">
      <data key="d3" xml:space="preserve"><![CDATA[GNPNAT1]]></data>
      <data key="d4" xml:space="preserve"><![CDATA[Glucosamine 6-phosphate N-acetyltransferase]]></data>
      <data key="d5" xml:space="preserve"><![CDATA[Glucosamine 6-phosphate N-acetyltransferase]]></data>
      <data key="d6" xml:space="preserve"><![CDATA[gene]]></data>
      <data key="d7" xml:space="preserve">0.0</data>
      <data key="d8" xml:space="preserve">0.017479185824508203</data>
      <data key="d9" xml:space="preserve">true</data>
      <data key="d10" xml:space="preserve">0.01200000000000001</data>
      <data key="d11" xml:space="preserve">4.0</data>
      <data key="d12" xml:space="preserve"/>
      <data key="d13" xml:space="preserve"/>
      <data key="d14" xml:space="preserve"/>
      <data key="d15" xml:space="preserve">15</data>
      <data key="d16" xml:space="preserve">277</data>
      <data key="d17" xml:space="preserve">0.0</data>
      <data key="d18" xml:space="preserve">1.0</data>
      <data key="d19" xml:space="preserve">348.363261353412</data>
      <data key="d20" xml:space="preserve">-574.3463427672406</data>
      <data key="d24" xml:space="preserve">0.8651557592734064</data>
      <data key="d25" xml:space="preserve">0.01659019746362489</data>
      <data key="d29">
        <y:ShapeNode>
          <y:Geometry height="15.0" width="15.0" x="172.1059495256869" y="-340.42436207161734"/>
          <y:Fill color="#F2F2F2" transparent="false"/>
          <y:BorderStyle color="#C0C0C0" raised="false" type="line" width="1.0"/>
          <y:NodeLabel alignment="center" autoSizePolicy="content" fontFamily="Dialog" fontSize="12" fontStyle="plain" hasBackgroundColor="false" hasLineColor="false" hasText="false" height="4.0" horizontalTextPosition="center" iconTextGap="4" modelName="custom" textColor="#000000" verticalTextPosition="bottom" visible="true" width="4.0" x="5.5" y="5.5">
            <y:LabelModel>
              <y:SmartNodeLabelModel distance="4.0"/>
            </y:LabelModel>
            <y:ModelParameter>
              <y:SmartNodeLabelModelParameter labelRatioX="0.0" labelRatioY="0.0" nodeRatioX="0.0" nodeRatioY="0.0" offsetX="0.0" offsetY="0.0" upX="0.0" upY="-1.0"/>
            </y:ModelParameter>
          </y:NodeLabel>
          <y:Shape type="rectangle"/>
        </y:ShapeNode>
      </data>
    </node>
    <node id="n60">
      <data key="d3" xml:space="preserve"><![CDATA[GPR107]]></data>
      <data key="d4" xml:space="preserve"><![CDATA[Protein GPR107]]></data>
      <data key="d5" xml:space="preserve"><![CDATA[Protein GPR107]]></data>
      <data key="d6" xml:space="preserve"><![CDATA[source]]></data>
      <data key="d7" xml:space="preserve">1.7028358331880633</data>
      <data key="d8" xml:space="preserve">0.682065205837087</data>
      <data key="d9" xml:space="preserve">true</data>
      <data key="d10" xml:space="preserve">0.007000000000000006</data>
      <data key="d11" xml:space="preserve">4.0</data>
      <data key="d12" xml:space="preserve"/>
      <data key="d13" xml:space="preserve"/>
      <data key="d14" xml:space="preserve"/>
      <data key="d15" xml:space="preserve">10</data>
      <data key="d16" xml:space="preserve">162</data>
      <data key="d17" xml:space="preserve">0.0</data>
      <data key="d18" xml:space="preserve">1.0</data>
      <data key="d19" xml:space="preserve">638.6512698474276</data>
      <data key="d20" xml:space="preserve">209.45588436361194</data>
      <data key="d24" xml:space="preserve">0.004108309990662932</data>
      <data key="d25" xml:space="preserve">-1.215105043705437</data>
      <data key="d26" xml:space="preserve">-1.215105043705437</data>
      <data key="d29">
        <y:ShapeNode>
          <y:Geometry height="40.0" width="40.0" x="337.64233853723096" y="113.88273101231218"/>
          <y:Fill color="#B6DBA6" transparent="false"/>
          <y:BorderStyle color="#4159A8" type="line" width="3.0"/>
          <y:NodeLabel alignment="center" autoSizePolicy="content" fontFamily="Arial" fontSize="10" fontStyle="plain" hasBackgroundColor="false" hasLineColor="false" height="15.171875" horizontalTextPosition="center" iconTextGap="4" modelName="custom" textColor="#000000" verticalTextPosition="bottom" visible="true" width="42.3544921875" x="-1.17724609375" xml:space="preserve" y="12.4140625">GPR107<y:LabelModel><y:SmartNodeLabelModel distance="4.0"/></y:LabelModel><y:ModelParameter><y:SmartNodeLabelModelParameter labelRatioX="0.0" labelRatioY="0.0" nodeRatioX="0.0" nodeRatioY="0.0" offsetX="0.0" offsetY="0.0" upX="0.0" upY="-1.0"/></y:ModelParameter></y:NodeLabel>
          <y:Shape type="roundrectangle"/>
        </y:ShapeNode>
      </data>
    </node>
    <node id="n61">
      <data key="d3" xml:space="preserve"><![CDATA[GPX1]]></data>
      <data key="d4" xml:space="preserve"><![CDATA[Glutathione peroxidase 1]]></data>
      <data key="d5" xml:space="preserve"><![CDATA[Glutathione peroxidase 1]]></data>
      <data key="d6" xml:space="preserve"><![CDATA[gene]]></data>
      <data key="d7" xml:space="preserve">0.0</data>
      <data key="d8" xml:space="preserve">0.15773853011197086</data>
      <data key="d9" xml:space="preserve">true</data>
      <data key="d10" xml:space="preserve">0.014000000000000012</data>
      <data key="d11" xml:space="preserve">4.0</data>
      <data key="d12" xml:space="preserve"/>
      <data key="d13" xml:space="preserve"/>
      <data key="d14" xml:space="preserve"/>
      <data key="d15" xml:space="preserve">23</data>
      <data key="d16" xml:space="preserve">962</data>
      <data key="d17" xml:space="preserve">0.0</data>
      <data key="d18" xml:space="preserve">1.0</data>
      <data key="d19" xml:space="preserve">-401.2124400511854</data>
      <data key="d20" xml:space="preserve">-567.9600466488524</data>
      <data key="d24" xml:space="preserve">3.395297512944572E-5</data>
      <data key="d25" xml:space="preserve">0.9120684622520479</data>
      <data key="d29">
        <y:ShapeNode>
          <y:Geometry height="15.0" width="15.0" x="-243.94673977318791" y="-352.8711969786895"/>
          <y:Fill color="#F2F2F2" transparent="false"/>
          <y:BorderStyle color="#C0C0C0" raised="false" type="line" width="1.0"/>
          <y:NodeLabel alignment="center" autoSizePolicy="content" fontFamily="Dialog" fontSize="12" fontStyle="plain" hasBackgroundColor="false" hasLineColor="false" hasText="false" height="4.0" horizontalTextPosition="center" iconTextGap="4" modelName="custom" textColor="#000000" verticalTextPosition="bottom" visible="true" width="4.0" x="5.5" y="5.5">
            <y:LabelModel>
              <y:SmartNodeLabelModel distance="4.0"/>
            </y:LabelModel>
            <y:ModelParameter>
              <y:SmartNodeLabelModelParameter labelRatioX="0.0" labelRatioY="0.0" nodeRatioX="0.0" nodeRatioY="0.0" offsetX="0.0" offsetY="0.0" upX="0.0" upY="-1.0"/>
            </y:ModelParameter>
          </y:NodeLabel>
          <y:Shape type="rectangle"/>
        </y:ShapeNode>
      </data>
    </node>
    <node id="n62">
      <data key="d3" xml:space="preserve"><![CDATA[GPX4]]></data>
      <data key="d4" xml:space="preserve"><![CDATA[Phospholipid hydroperoxide glutathione peroxidase]]></data>
      <data key="d5" xml:space="preserve"><![CDATA[Phospholipid hydroperoxide glutathione peroxidase]]></data>
      <data key="d6" xml:space="preserve"><![CDATA[source]]></data>
      <data key="d7" xml:space="preserve">1.917146831956831</data>
      <data key="d8" xml:space="preserve">0.7943246093529506</data>
      <data key="d9" xml:space="preserve">true</data>
      <data key="d10" xml:space="preserve">0.0050000000000000044</data>
      <data key="d11" xml:space="preserve">4.0</data>
      <data key="d12" xml:space="preserve"/>
      <data key="d13" xml:space="preserve"/>
      <data key="d14" xml:space="preserve"/>
      <data key="d15" xml:space="preserve">23</data>
      <data key="d16" xml:space="preserve">962</data>
      <data key="d17" xml:space="preserve">0.0</data>
      <data key="d18" xml:space="preserve">1.0</data>
      <data key="d19" xml:space="preserve">-360.1860969089572</data>
      <data key="d20" xml:space="preserve">-532.9540424915918</data>
      <data key="d24" xml:space="preserve">0.0015537805011489223</data>
      <data key="d25" xml:space="preserve">1.3086372047310686</data>
      <data key="d26" xml:space="preserve">1.3086372047310686</data>
      <data key="d29">
        <y:ShapeNode>
          <y:Geometry height="40.0" width="40.0" x="-215.78689099067074" y="-336.46182880031733"/>
          <y:Fill color="#B6DBA6" transparent="false"/>
          <y:BorderStyle color="#CC3331" type="line" width="3.0"/>
          <y:NodeLabel alignment="center" autoSizePolicy="content" fontFamily="Arial" fontSize="10" fontStyle="plain" hasBackgroundColor="false" hasLineColor="false" height="15.171875" horizontalTextPosition="center" iconTextGap="4" modelName="custom" textColor="#000000" verticalTextPosition="bottom" visible="true" width="30.6796875" x="4.66015625" xml:space="preserve" y="12.4140625">GPX4<y:LabelModel><y:SmartNodeLabelModel distance="4.0"/></y:LabelModel><y:ModelParameter><y:SmartNodeLabelModelParameter labelRatioX="0.0" labelRatioY="0.0" nodeRatioX="0.0" nodeRatioY="0.0" offsetX="0.0" offsetY="0.0" upX="0.0" upY="-1.0"/></y:ModelParameter></y:NodeLabel>
          <y:Shape type="roundrectangle"/>
        </y:ShapeNode>
      </data>
    </node>
    <node id="n63">
      <data key="d3" xml:space="preserve"><![CDATA[HS1BP3]]></data>
      <data key="d4" xml:space="preserve"><![CDATA[HCLS1-binding protein 3]]></data>
      <data key="d5" xml:space="preserve"><![CDATA[HCLS1-binding protein 3]]></data>
      <data key="d6" xml:space="preserve"><![CDATA[source]]></data>
      <data key="d7" xml:space="preserve">1.8351192055751426</data>
      <data key="d8" xml:space="preserve">0.7374940676799081</data>
      <data key="d9" xml:space="preserve">true</data>
      <data key="d10" xml:space="preserve">0.008000000000000007</data>
      <data key="d11" xml:space="preserve">4.0</data>
      <data key="d12" xml:space="preserve"/>
      <data key="d13" xml:space="preserve"/>
      <data key="d14" xml:space="preserve"/>
      <data key="d15" xml:space="preserve">6</data>
      <data key="d16" xml:space="preserve">60</data>
      <data key="d17" xml:space="preserve">0.0</data>
      <data key="d18" xml:space="preserve">1.0</data>
      <data key="d19" xml:space="preserve">21.060642360857162</data>
      <data key="d20" xml:space="preserve">301.4559981527432</data>
      <data key="d24" xml:space="preserve">0.004108309990662932</data>
      <data key="d25" xml:space="preserve">-1.4112268254214104</data>
      <data key="d26" xml:space="preserve">-1.4112268254214104</data>
      <data key="d29">
        <y:ShapeNode>
          <y:Geometry height="40.0" width="40.0" x="-12.092932843184123" y="156.05300994029392"/>
          <y:Fill color="#B6DBA6" transparent="false"/>
          <y:BorderStyle color="#4159A8" type="line" width="3.0"/>
          <y:NodeLabel alignment="center" autoSizePolicy="content" fontFamily="Arial" fontSize="10" fontStyle="plain" hasBackgroundColor="false" hasLineColor="false" height="15.171875" horizontalTextPosition="center" iconTextGap="4" modelName="custom" textColor="#000000" verticalTextPosition="bottom" visible="true" width="42.3544921875" x="-1.17724609375" xml:space="preserve" y="12.4140625">HS1BP3<y:LabelModel><y:SmartNodeLabelModel distance="4.0"/></y:LabelModel><y:ModelParameter><y:SmartNodeLabelModelParameter labelRatioX="0.0" labelRatioY="0.0" nodeRatioX="0.0" nodeRatioY="0.0" offsetX="0.0" offsetY="0.0" upX="0.0" upY="-1.0"/></y:ModelParameter></y:NodeLabel>
          <y:Shape type="roundrectangle"/>
        </y:ShapeNode>
      </data>
    </node>
    <node id="n64">
      <data key="d3" xml:space="preserve"><![CDATA[HSPB1]]></data>
      <data key="d4" xml:space="preserve"><![CDATA[Heat shock protein beta-1]]></data>
      <data key="d5" xml:space="preserve"><![CDATA[Heat shock protein beta-1]]></data>
      <data key="d6" xml:space="preserve"><![CDATA[gene]]></data>
      <data key="d7" xml:space="preserve">0.0</data>
      <data key="d8" xml:space="preserve">0.23612315319195024</data>
      <data key="d9" xml:space="preserve">true</data>
      <data key="d10" xml:space="preserve">0.008000000000000007</data>
      <data key="d11" xml:space="preserve">4.0</data>
      <data key="d12" xml:space="preserve"/>
      <data key="d13" xml:space="preserve"/>
      <data key="d14" xml:space="preserve"/>
      <data key="d15" xml:space="preserve">2</data>
      <data key="d16" xml:space="preserve">22</data>
      <data key="d17" xml:space="preserve">0.0</data>
      <data key="d18" xml:space="preserve">1.0</data>
      <data key="d19" xml:space="preserve">242.34210215216967</data>
      <data key="d20" xml:space="preserve">-293.2946746940495</data>
      <data key="d24" xml:space="preserve">6.790595025889144E-5</data>
      <data key="d25" xml:space="preserve">-0.4756852448553861</data>
      <data key="d29">
        <y:ShapeNode>
          <y:Geometry height="15.0" width="15.0" x="119.62769207208471" y="-176.40220273054544"/>
          <y:Fill color="#F2F2F2" transparent="false"/>
          <y:BorderStyle color="#C0C0C0" raised="false" type="line" width="1.0"/>
          <y:NodeLabel alignment="center" autoSizePolicy="content" fontFamily="Dialog" fontSize="12" fontStyle="plain" hasBackgroundColor="false" hasLineColor="false" hasText="false" height="4.0" horizontalTextPosition="center" iconTextGap="4" modelName="custom" textColor="#000000" verticalTextPosition="bottom" visible="true" width="4.0" x="5.5" y="5.5">
            <y:LabelModel>
              <y:SmartNodeLabelModel distance="4.0"/>
            </y:LabelModel>
            <y:ModelParameter>
              <y:SmartNodeLabelModelParameter labelRatioX="0.0" labelRatioY="0.0" nodeRatioX="0.0" nodeRatioY="0.0" offsetX="0.0" offsetY="0.0" upX="0.0" upY="-1.0"/>
            </y:ModelParameter>
          </y:NodeLabel>
          <y:Shape type="rectangle"/>
        </y:ShapeNode>
      </data>
    </node>
    <node id="n65">
      <data key="d3" xml:space="preserve"><![CDATA[IGF2R]]></data>
      <data key="d4" xml:space="preserve"><![CDATA[Cation-independent mannose-6-phosphate receptor]]></data>
      <data key="d5" xml:space="preserve"><![CDATA[Cation-independent mannose-6-phosphate receptor]]></data>
      <data key="d6" xml:space="preserve"><![CDATA[gene]]></data>
      <data key="d7" xml:space="preserve">0.0</data>
      <data key="d8" xml:space="preserve">0.059659187352325664</data>
      <data key="d9" xml:space="preserve">true</data>
      <data key="d10" xml:space="preserve">0.007000000000000006</data>
      <data key="d11" xml:space="preserve">4.0</data>
      <data key="d12" xml:space="preserve"/>
      <data key="d13" xml:space="preserve"/>
      <data key="d14" xml:space="preserve"/>
      <data key="d15" xml:space="preserve">1</data>
      <data key="d16" xml:space="preserve">2</data>
      <data key="d17" xml:space="preserve">0.0</data>
      <data key="d18" xml:space="preserve">1.0</data>
      <data key="d19" xml:space="preserve">787.5160842617499</data>
      <data key="d20" xml:space="preserve">58.70216076367302</data>
      <data key="d24" xml:space="preserve">0.34017485782191664</data>
      <data key="d25" xml:space="preserve">-0.08783795246913506</data>
      <data key="d29">
        <y:ShapeNode>
          <y:Geometry height="15.0" width="15.0" x="419.52860730726366" y="37.18413603229911"/>
          <y:Fill color="#F2F2F2" transparent="false"/>
          <y:BorderStyle color="#C0C0C0" raised="false" type="line" width="1.0"/>
          <y:NodeLabel alignment="center" autoSizePolicy="content" fontFamily="Dialog" fontSize="12" fontStyle="plain" hasBackgroundColor="false" hasLineColor="false" hasText="false" height="4.0" horizontalTextPosition="center" iconTextGap="4" modelName="custom" textColor="#000000" verticalTextPosition="bottom" visible="true" width="4.0" x="5.5" y="5.5">
            <y:LabelModel>
              <y:SmartNodeLabelModel distance="4.0"/>
            </y:LabelModel>
            <y:ModelParameter>
              <y:SmartNodeLabelModelParameter labelRatioX="0.0" labelRatioY="0.0" nodeRatioX="0.0" nodeRatioY="0.0" offsetX="0.0" offsetY="0.0" upX="0.0" upY="-1.0"/>
            </y:ModelParameter>
          </y:NodeLabel>
          <y:Shape type="rectangle"/>
        </y:ShapeNode>
      </data>
    </node>
    <node id="n66">
      <data key="d3" xml:space="preserve"><![CDATA[INPP5K]]></data>
      <data key="d4" xml:space="preserve"><![CDATA[Inositol polyphosphate 5-phosphatase K]]></data>
      <data key="d5" xml:space="preserve"><![CDATA[Inositol polyphosphate 5-phosphatase K]]></data>
      <data key="d6" xml:space="preserve"><![CDATA[source]]></data>
      <data key="d7" xml:space="preserve">1.672804246544331</data>
      <data key="d8" xml:space="preserve">0.7089823224265579</data>
      <data key="d9" xml:space="preserve">true</data>
      <data key="d10" xml:space="preserve">0.0050000000000000044</data>
      <data key="d11" xml:space="preserve">4.0</data>
      <data key="d12" xml:space="preserve"/>
      <data key="d13" xml:space="preserve"/>
      <data key="d14" xml:space="preserve"/>
      <data key="d15" xml:space="preserve">2</data>
      <data key="d16" xml:space="preserve">43</data>
      <data key="d17" xml:space="preserve">0.0</data>
      <data key="d18" xml:space="preserve">1.0</data>
      <data key="d19" xml:space="preserve">327.84089462589554</data>
      <data key="d20" xml:space="preserve">-321.55617498599725</data>
      <data key="d24" xml:space="preserve">0.004108309990662932</data>
      <data key="d25" xml:space="preserve">-1.1726232667103602</data>
      <data key="d26" xml:space="preserve">-1.1726232667103602</data>
      <data key="d29">
        <y:ShapeNode>
          <y:Geometry height="40.0" width="40.0" x="154.8301934285761" y="-206.56372471515996"/>
          <y:Fill color="#B6DBA6" transparent="false"/>
          <y:BorderStyle color="#4159A8" type="line" width="3.0"/>
          <y:NodeLabel alignment="center" autoSizePolicy="content" fontFamily="Arial" fontSize="10" fontStyle="plain" hasBackgroundColor="false" hasLineColor="false" height="15.171875" horizontalTextPosition="center" iconTextGap="4" modelName="custom" textColor="#000000" verticalTextPosition="bottom" visible="true" width="39.5712890625" x="0.21435546875" xml:space="preserve" y="12.4140625">INPP5K<y:LabelModel><y:SmartNodeLabelModel distance="4.0"/></y:LabelModel><y:ModelParameter><y:SmartNodeLabelModelParameter labelRatioX="0.0" labelRatioY="0.0" nodeRatioX="0.0" nodeRatioY="0.0" offsetX="0.0" offsetY="0.0" upX="0.0" upY="-1.0"/></y:ModelParameter></y:NodeLabel>
          <y:Shape type="roundrectangle"/>
        </y:ShapeNode>
      </data>
    </node>
    <node id="n67">
      <data key="d3" xml:space="preserve"><![CDATA[ITCH]]></data>
      <data key="d4" xml:space="preserve"><![CDATA[E3 ubiquitin-protein ligase Itchy homolog]]></data>
      <data key="d5" xml:space="preserve"><![CDATA[E3 ubiquitin-protein ligase Itchy homolog]]></data>
      <data key="d6" xml:space="preserve"><![CDATA[gene]]></data>
      <data key="d7" xml:space="preserve">0.0</data>
      <data key="d8" xml:space="preserve">0.1552623617132641</data>
      <data key="d9" xml:space="preserve">true</data>
      <data key="d10" xml:space="preserve">0.017000000000000015</data>
      <data key="d11" xml:space="preserve">4.0</data>
      <data key="d12" xml:space="preserve"/>
      <data key="d13" xml:space="preserve"/>
      <data key="d14" xml:space="preserve"/>
      <data key="d15" xml:space="preserve">7</data>
      <data key="d16" xml:space="preserve">74</data>
      <data key="d17" xml:space="preserve">0.0</data>
      <data key="d18" xml:space="preserve">1.0</data>
      <data key="d19" xml:space="preserve">700.4938738294392</data>
      <data key="d20" xml:space="preserve">354.5337745850915</data>
      <data key="d24" xml:space="preserve">0.5763857057974706</data>
      <data key="d25" xml:space="preserve">0.06158963208337376</data>
      <data key="d29">
        <y:ShapeNode>
          <y:Geometry height="15.0" width="15.0" x="379.4843257357004" y="212.44339529115032"/>
          <y:Fill color="#F2F2F2" transparent="false"/>
          <y:BorderStyle color="#C0C0C0" raised="false" type="line" width="1.0"/>
          <y:NodeLabel alignment="center" autoSizePolicy="content" fontFamily="Dialog" fontSize="12" fontStyle="plain" hasBackgroundColor="false" hasLineColor="false" hasText="false" height="4.0" horizontalTextPosition="center" iconTextGap="4" modelName="custom" textColor="#000000" verticalTextPosition="bottom" visible="true" width="4.0" x="5.5" y="5.5">
            <y:LabelModel>
              <y:SmartNodeLabelModel distance="4.0"/>
            </y:LabelModel>
            <y:ModelParameter>
              <y:SmartNodeLabelModelParameter labelRatioX="0.0" labelRatioY="0.0" nodeRatioX="0.0" nodeRatioY="0.0" offsetX="0.0" offsetY="0.0" upX="0.0" upY="-1.0"/>
            </y:ModelParameter>
          </y:NodeLabel>
          <y:Shape type="rectangle"/>
        </y:ShapeNode>
      </data>
    </node>
    <node id="n68">
      <data key="d3" xml:space="preserve"><![CDATA[KCTD1]]></data>
      <data key="d4" xml:space="preserve"><![CDATA[BTB/POZ domain-containing protein KCTD1]]></data>
      <data key="d5" xml:space="preserve"><![CDATA[BTB/POZ domain-containing protein KCTD1]]></data>
      <data key="d6" xml:space="preserve"><![CDATA[source]]></data>
      <data key="d7" xml:space="preserve">1.816498194760925</data>
      <data key="d8" xml:space="preserve">0.756264854232439</data>
      <data key="d9" xml:space="preserve">true</data>
      <data key="d10" xml:space="preserve">0.0020000000000000018</data>
      <data key="d11" xml:space="preserve">4.0</data>
      <data key="d12" xml:space="preserve"/>
      <data key="d13" xml:space="preserve"/>
      <data key="d14" xml:space="preserve"/>
      <data key="d15" xml:space="preserve">2</data>
      <data key="d16" xml:space="preserve">22</data>
      <data key="d17" xml:space="preserve">0.0</data>
      <data key="d18" xml:space="preserve">1.0</data>
      <data key="d19" xml:space="preserve">-359.74225180224784</data>
      <data key="d20" xml:space="preserve">-375.030635071449</data>
      <data key="d24" xml:space="preserve">0.0052741000109421165</data>
      <data key="d25" xml:space="preserve">-1.4485867450485426</data>
      <data key="d26" xml:space="preserve">-1.4485867450485426</data>
      <data key="d29">
        <y:ShapeNode>
          <y:Geometry height="40.0" width="40.0" x="-248.28254094245423" y="-246.29340847008666"/>
          <y:Fill color="#B6DBA6" transparent="false"/>
          <y:BorderStyle color="#4159A8" type="line" width="3.0"/>
          <y:NodeLabel alignment="center" autoSizePolicy="content" fontFamily="Arial" fontSize="10" fontStyle="plain" hasBackgroundColor="false" hasLineColor="false" height="15.171875" horizontalTextPosition="center" iconTextGap="4" modelName="custom" textColor="#000000" verticalTextPosition="bottom" visible="true" width="36.783203125" x="1.6083984375" xml:space="preserve" y="12.4140625">KCTD1<y:LabelModel><y:SmartNodeLabelModel distance="4.0"/></y:LabelModel><y:ModelParameter><y:SmartNodeLabelModelParameter labelRatioX="0.0" labelRatioY="0.0" nodeRatioX="0.0" nodeRatioY="0.0" offsetX="0.0" offsetY="0.0" upX="0.0" upY="-1.0"/></y:ModelParameter></y:NodeLabel>
          <y:Shape type="roundrectangle"/>
        </y:ShapeNode>
      </data>
    </node>
    <node id="n69">
      <data key="d3" xml:space="preserve"><![CDATA[KCTD15]]></data>
      <data key="d4" xml:space="preserve"><![CDATA[BTB/POZ domain-containing protein KCTD15]]></data>
      <data key="d5" xml:space="preserve"><![CDATA[BTB/POZ domain-containing protein KCTD15]]></data>
      <data key="d6" xml:space="preserve"><![CDATA[gene]]></data>
      <data key="d7" xml:space="preserve">0.0</data>
      <data key="d8" xml:space="preserve">0.09440976758080306</data>
      <data key="d9" xml:space="preserve">true</data>
      <data key="d10" xml:space="preserve">0.007000000000000006</data>
      <data key="d11" xml:space="preserve">4.0</data>
      <data key="d12" xml:space="preserve"/>
      <data key="d13" xml:space="preserve"/>
      <data key="d14" xml:space="preserve"/>
      <data key="d15" xml:space="preserve">2</data>
      <data key="d16" xml:space="preserve">22</data>
      <data key="d17" xml:space="preserve">0.0</data>
      <data key="d18" xml:space="preserve">1.0</data>
      <data key="d19" xml:space="preserve">-346.19751102966234</data>
      <data key="d20" xml:space="preserve">-413.12091585448525</data>
      <data key="d24" xml:space="preserve">0.024344283167812578</data>
      <data key="d25" xml:space="preserve">0.2240165506521805</data>
      <data key="d29">
        <y:ShapeNode>
          <y:Geometry height="15.0" width="15.0" x="-194.80555152585706" y="-257.55284903464917"/>
          <y:Fill color="#F2F2F2" transparent="false"/>
          <y:BorderStyle color="#C0C0C0" raised="false" type="line" width="1.0"/>
          <y:NodeLabel alignment="center" autoSizePolicy="content" fontFamily="Dialog" fontSize="12" fontStyle="plain" hasBackgroundColor="false" hasLineColor="false" hasText="false" height="4.0" horizontalTextPosition="center" iconTextGap="4" modelName="custom" textColor="#000000" verticalTextPosition="bottom" visible="true" width="4.0" x="5.5" y="5.5">
            <y:LabelModel>
              <y:SmartNodeLabelModel distance="4.0"/>
            </y:LabelModel>
            <y:ModelParameter>
              <y:SmartNodeLabelModelParameter labelRatioX="0.0" labelRatioY="0.0" nodeRatioX="0.0" nodeRatioY="0.0" offsetX="0.0" offsetY="0.0" upX="0.0" upY="-1.0"/>
            </y:ModelParameter>
          </y:NodeLabel>
          <y:Shape type="rectangle"/>
        </y:ShapeNode>
      </data>
    </node>
    <node id="n70">
      <data key="d3" xml:space="preserve"><![CDATA[KIZ]]></data>
      <data key="d4" xml:space="preserve"><![CDATA[Centrosomal protein kizuna]]></data>
      <data key="d5" xml:space="preserve"><![CDATA[Centrosomal protein kizuna]]></data>
      <data key="d6" xml:space="preserve"><![CDATA[source]]></data>
      <data key="d7" xml:space="preserve">1.7270051070911292</data>
      <data key="d8" xml:space="preserve">0.6913895082724298</data>
      <data key="d9" xml:space="preserve">true</data>
      <data key="d10" xml:space="preserve">0.008000000000000007</data>
      <data key="d11" xml:space="preserve">4.0</data>
      <data key="d12" xml:space="preserve"/>
      <data key="d13" xml:space="preserve"/>
      <data key="d14" xml:space="preserve"/>
      <data key="d15" xml:space="preserve">17</data>
      <data key="d16" xml:space="preserve">365</data>
      <data key="d17" xml:space="preserve">0.0</data>
      <data key="d18" xml:space="preserve">1.0</data>
      <data key="d19" xml:space="preserve">459.533677889252</data>
      <data key="d20" xml:space="preserve">-120.99172754001393</data>
      <data key="d24" xml:space="preserve">0.0011598643177590548</data>
      <data key="d25" xml:space="preserve">-1.0159946664482984</data>
      <data key="d26" xml:space="preserve">-1.0159946664482984</data>
      <data key="d29">
        <y:ShapeNode>
          <y:Geometry height="40.0" width="40.0" x="232.44696461884092" y="-92.29994703633932"/>
          <y:Fill color="#B6DBA6" transparent="false"/>
          <y:BorderStyle color="#4159A8" type="line" width="3.0"/>
          <y:NodeLabel alignment="center" autoSizePolicy="content" fontFamily="Arial" fontSize="10" fontStyle="plain" hasBackgroundColor="false" hasLineColor="false" height="15.171875" horizontalTextPosition="center" iconTextGap="4" modelName="custom" textColor="#000000" verticalTextPosition="bottom" visible="true" width="19.556640625" x="10.2216796875" xml:space="preserve" y="12.4140625">KIZ<y:LabelModel><y:SmartNodeLabelModel distance="4.0"/></y:LabelModel><y:ModelParameter><y:SmartNodeLabelModelParameter labelRatioX="0.0" labelRatioY="0.0" nodeRatioX="0.0" nodeRatioY="0.0" offsetX="0.0" offsetY="0.0" upX="0.0" upY="-1.0"/></y:ModelParameter></y:NodeLabel>
          <y:Shape type="roundrectangle"/>
        </y:ShapeNode>
      </data>
    </node>
    <node id="n71">
      <data key="d3" xml:space="preserve"><![CDATA[KMT2A]]></data>
      <data key="d4" xml:space="preserve"><![CDATA[Histone-lysine N-methyltransferase 2A]]></data>
      <data key="d5" xml:space="preserve"><![CDATA[Histone-lysine N-methyltransferase 2A]]></data>
      <data key="d6" xml:space="preserve"><![CDATA[gene]]></data>
      <data key="d7" xml:space="preserve">0.0</data>
      <data key="d8" xml:space="preserve">0.07550869652072116</data>
      <data key="d9" xml:space="preserve">true</data>
      <data key="d10" xml:space="preserve">0.0030000000000000027</data>
      <data key="d11" xml:space="preserve">4.0</data>
      <data key="d12" xml:space="preserve"/>
      <data key="d13" xml:space="preserve"/>
      <data key="d14" xml:space="preserve"/>
      <data key="d15" xml:space="preserve">2</data>
      <data key="d16" xml:space="preserve">39</data>
      <data key="d17" xml:space="preserve">0.0</data>
      <data key="d18" xml:space="preserve">1.0</data>
      <data key="d19" xml:space="preserve">-163.69957351626172</data>
      <data key="d20" xml:space="preserve">512.3858959267345</data>
      <data key="d24" xml:space="preserve">0.22714540361599186</data>
      <data key="d25" xml:space="preserve">0.08038432399225037</data>
      <data key="d29">
        <y:ShapeNode>
          <y:Geometry height="15.0" width="15.0" x="-94.7261878751128" y="300.91156917380636"/>
          <y:Fill color="#F2F2F2" transparent="false"/>
          <y:BorderStyle color="#C0C0C0" raised="false" type="line" width="1.0"/>
          <y:NodeLabel alignment="center" autoSizePolicy="content" fontFamily="Dialog" fontSize="12" fontStyle="plain" hasBackgroundColor="false" hasLineColor="false" hasText="false" height="4.0" horizontalTextPosition="center" iconTextGap="4" modelName="custom" textColor="#000000" verticalTextPosition="bottom" visible="true" width="4.0" x="5.5" y="5.5">
            <y:LabelModel>
              <y:SmartNodeLabelModel distance="4.0"/>
            </y:LabelModel>
            <y:ModelParameter>
              <y:SmartNodeLabelModelParameter labelRatioX="0.0" labelRatioY="0.0" nodeRatioX="0.0" nodeRatioY="0.0" offsetX="0.0" offsetY="0.0" upX="0.0" upY="-1.0"/>
            </y:ModelParameter>
          </y:NodeLabel>
          <y:Shape type="rectangle"/>
        </y:ShapeNode>
      </data>
    </node>
    <node id="n72">
      <data key="d3" xml:space="preserve"><![CDATA[KPNA5]]></data>
      <data key="d4" xml:space="preserve"><![CDATA[Importin subunit alpha-6]]></data>
      <data key="d5" xml:space="preserve"><![CDATA[Importin subunit alpha-6]]></data>
      <data key="d6" xml:space="preserve"><![CDATA[gene]]></data>
      <data key="d7" xml:space="preserve">0.0</data>
      <data key="d8" xml:space="preserve">0.4540354764057909</data>
      <data key="d9" xml:space="preserve">true</data>
      <data key="d10" xml:space="preserve">0.0</data>
      <data key="d11" xml:space="preserve">Infinity</data>
      <data key="d12" xml:space="preserve"/>
      <data key="d13" xml:space="preserve"/>
      <data key="d14" xml:space="preserve"/>
      <data key="d15" xml:space="preserve">15</data>
      <data key="d16" xml:space="preserve">277</data>
      <data key="d17" xml:space="preserve">0.0</data>
      <data key="d18" xml:space="preserve">1.0</data>
      <data key="d19" xml:space="preserve">471.841397491825</data>
      <data key="d20" xml:space="preserve">-557.8950491916812</data>
      <data key="d24" xml:space="preserve">0.45028435616670914</data>
      <data key="d25" xml:space="preserve">0.20647818572738075</data>
      <data key="d29">
        <y:ShapeNode>
          <y:Geometry height="15.0" width="15.0" x="251.67561168389926" y="-331.9440223206853"/>
          <y:Fill color="#F2F2F2" transparent="false"/>
          <y:BorderStyle color="#C0C0C0" raised="false" type="line" width="1.0"/>
          <y:NodeLabel alignment="center" autoSizePolicy="content" fontFamily="Dialog" fontSize="12" fontStyle="plain" hasBackgroundColor="false" hasLineColor="false" hasText="false" height="4.0" horizontalTextPosition="center" iconTextGap="4" modelName="custom" textColor="#000000" verticalTextPosition="bottom" visible="true" width="4.0" x="5.5" y="5.5">
            <y:LabelModel>
              <y:SmartNodeLabelModel distance="4.0"/>
            </y:LabelModel>
            <y:ModelParameter>
              <y:SmartNodeLabelModelParameter labelRatioX="0.0" labelRatioY="0.0" nodeRatioX="0.0" nodeRatioY="0.0" offsetX="0.0" offsetY="0.0" upX="0.0" upY="-1.0"/>
            </y:ModelParameter>
          </y:NodeLabel>
          <y:Shape type="rectangle"/>
        </y:ShapeNode>
      </data>
    </node>
    <node id="n73">
      <data key="d3" xml:space="preserve"><![CDATA[KPNA6]]></data>
      <data key="d4" xml:space="preserve"><![CDATA[Importin subunit alpha-7]]></data>
      <data key="d5" xml:space="preserve"><![CDATA[Importin subunit alpha-7]]></data>
      <data key="d6" xml:space="preserve"><![CDATA[gene]]></data>
      <data key="d7" xml:space="preserve">0.0</data>
      <data key="d8" xml:space="preserve">0.4606521441602671</data>
      <data key="d9" xml:space="preserve">true</data>
      <data key="d10" xml:space="preserve">0.01100000000000001</data>
      <data key="d11" xml:space="preserve">4.0</data>
      <data key="d12" xml:space="preserve"/>
      <data key="d13" xml:space="preserve"/>
      <data key="d14" xml:space="preserve"/>
      <data key="d15" xml:space="preserve">15</data>
      <data key="d16" xml:space="preserve">277</data>
      <data key="d17" xml:space="preserve">0.0</data>
      <data key="d18" xml:space="preserve">1.0</data>
      <data key="d19" xml:space="preserve">423.48334836970076</data>
      <data key="d20" xml:space="preserve">-528.7992194559847</data>
      <data key="d24" xml:space="preserve">0.5763857057974706</data>
      <data key="d25" xml:space="preserve">-0.02838227649966818</data>
      <data key="d29">
        <y:ShapeNode>
          <y:Geometry height="15.0" width="15.0" x="219.29152619398354" y="-324.619908731143"/>
          <y:Fill color="#F2F2F2" transparent="false"/>
          <y:BorderStyle color="#C0C0C0" raised="false" type="line" width="1.0"/>
          <y:NodeLabel alignment="center" autoSizePolicy="content" fontFamily="Dialog" fontSize="12" fontStyle="plain" hasBackgroundColor="false" hasLineColor="false" hasText="false" height="4.0" horizontalTextPosition="center" iconTextGap="4" modelName="custom" textColor="#000000" verticalTextPosition="bottom" visible="true" width="4.0" x="5.5" y="5.5">
            <y:LabelModel>
              <y:SmartNodeLabelModel distance="4.0"/>
            </y:LabelModel>
            <y:ModelParameter>
              <y:SmartNodeLabelModelParameter labelRatioX="0.0" labelRatioY="0.0" nodeRatioX="0.0" nodeRatioY="0.0" offsetX="0.0" offsetY="0.0" upX="0.0" upY="-1.0"/>
            </y:ModelParameter>
          </y:NodeLabel>
          <y:Shape type="rectangle"/>
        </y:ShapeNode>
      </data>
    </node>
    <node id="n74">
      <data key="d3" xml:space="preserve"><![CDATA[M6PR]]></data>
      <data key="d4" xml:space="preserve"><![CDATA[Cation-dependent mannose-6-phosphate receptor]]></data>
      <data key="d5" xml:space="preserve"><![CDATA[Cation-dependent mannose-6-phosphate receptor]]></data>
      <data key="d6" xml:space="preserve"><![CDATA[source]]></data>
      <data key="d7" xml:space="preserve">1.878879366074508</data>
      <data key="d8" xml:space="preserve">0.8089056495348501</data>
      <data key="d9" xml:space="preserve">true</data>
      <data key="d10" xml:space="preserve">0.0</data>
      <data key="d11" xml:space="preserve">Infinity</data>
      <data key="d12" xml:space="preserve"/>
      <data key="d13" xml:space="preserve"/>
      <data key="d14" xml:space="preserve"/>
      <data key="d15" xml:space="preserve">1</data>
      <data key="d16" xml:space="preserve">1</data>
      <data key="d17" xml:space="preserve">0.0</data>
      <data key="d18" xml:space="preserve">1.0</data>
      <data key="d19" xml:space="preserve">867.6732377594119</data>
      <data key="d20" xml:space="preserve">79.42913138665533</data>
      <data key="d24" xml:space="preserve">0.00645584856111172</data>
      <data key="d25" xml:space="preserve">1.6119234934919326</data>
      <data key="d26" xml:space="preserve">1.6119234934919326</data>
      <data key="d29">
        <y:ShapeNode>
          <y:Geometry height="40.0" width="40.0" x="447.66658158443164" y="15.459731804539977"/>
          <y:Fill color="#B6DBA6" transparent="false"/>
          <y:BorderStyle color="#CC3331" type="line" width="3.0"/>
          <y:NodeLabel alignment="center" autoSizePolicy="content" fontFamily="Arial" fontSize="10" fontStyle="plain" hasBackgroundColor="false" hasLineColor="false" height="15.171875" horizontalTextPosition="center" iconTextGap="4" modelName="custom" textColor="#000000" verticalTextPosition="bottom" visible="true" width="31.783203125" x="4.1083984375" xml:space="preserve" y="12.4140625">M6PR<y:LabelModel><y:SmartNodeLabelModel distance="4.0"/></y:LabelModel><y:ModelParameter><y:SmartNodeLabelModelParameter labelRatioX="0.0" labelRatioY="0.0" nodeRatioX="0.0" nodeRatioY="0.0" offsetX="0.0" offsetY="0.0" upX="0.0" upY="-1.0"/></y:ModelParameter></y:NodeLabel>
          <y:Shape type="roundrectangle"/>
        </y:ShapeNode>
      </data>
    </node>
    <node id="n75">
      <data key="d3" xml:space="preserve"><![CDATA[MAP2K7]]></data>
      <data key="d4" xml:space="preserve"><![CDATA[Dual specificity mitogen-activated protein kinase kinase 7]]></data>
      <data key="d5" xml:space="preserve"><![CDATA[Dual specificity mitogen-activated protein kinase kinase 7]]></data>
      <data key="d6" xml:space="preserve"><![CDATA[gene]]></data>
      <data key="d7" xml:space="preserve">0.0</data>
      <data key="d8" xml:space="preserve">0.10317887717297584</data>
      <data key="d9" xml:space="preserve">true</data>
      <data key="d10" xml:space="preserve">0.0010000000000000009</data>
      <data key="d11" xml:space="preserve">4.0</data>
      <data key="d12" xml:space="preserve"/>
      <data key="d13" xml:space="preserve"/>
      <data key="d14" xml:space="preserve"/>
      <data key="d15" xml:space="preserve">2</data>
      <data key="d16" xml:space="preserve">29</data>
      <data key="d17" xml:space="preserve">0.0</data>
      <data key="d18" xml:space="preserve">1.0</data>
      <data key="d19" xml:space="preserve">-325.10908999949635</data>
      <data key="d20" xml:space="preserve">-202.22093952792102</data>
      <data key="d24" xml:space="preserve">0.9805958747135218</data>
      <data key="d25" xml:space="preserve">-0.00421865141119504</data>
      <data key="d29">
        <y:ShapeNode>
          <y:Geometry height="15.0" width="15.0" x="-204.0125281878225" y="-126.1426350316093"/>
          <y:Fill color="#F2F2F2" transparent="false"/>
          <y:BorderStyle color="#C0C0C0" raised="false" type="line" width="1.0"/>
          <y:NodeLabel alignment="center" autoSizePolicy="content" fontFamily="Dialog" fontSize="12" fontStyle="plain" hasBackgroundColor="false" hasLineColor="false" hasText="false" height="4.0" horizontalTextPosition="center" iconTextGap="4" modelName="custom" textColor="#000000" verticalTextPosition="bottom" visible="true" width="4.0" x="5.5" y="5.5">
            <y:LabelModel>
              <y:SmartNodeLabelModel distance="4.0"/>
            </y:LabelModel>
            <y:ModelParameter>
              <y:SmartNodeLabelModelParameter labelRatioX="0.0" labelRatioY="0.0" nodeRatioX="0.0" nodeRatioY="0.0" offsetX="0.0" offsetY="0.0" upX="0.0" upY="-1.0"/>
            </y:ModelParameter>
          </y:NodeLabel>
          <y:Shape type="rectangle"/>
        </y:ShapeNode>
      </data>
    </node>
    <node id="n76">
      <data key="d3" xml:space="preserve"><![CDATA[MCAM]]></data>
      <data key="d4" xml:space="preserve"><![CDATA[Cell surface glycoprotein MUC18]]></data>
      <data key="d5" xml:space="preserve"><![CDATA[Cell surface glycoprotein MUC18]]></data>
      <data key="d6" xml:space="preserve"><![CDATA[source]]></data>
      <data key="d7" xml:space="preserve">2.2501440111577553</data>
      <data key="d8" xml:space="preserve">0.9121974686239381</data>
      <data key="d9" xml:space="preserve">true</data>
      <data key="d10" xml:space="preserve">0.0020000000000000018</data>
      <data key="d11" xml:space="preserve">4.0</data>
      <data key="d12" xml:space="preserve"/>
      <data key="d13" xml:space="preserve"/>
      <data key="d14" xml:space="preserve"/>
      <data key="d15" xml:space="preserve">21</data>
      <data key="d16" xml:space="preserve">656</data>
      <data key="d17" xml:space="preserve">0.0</data>
      <data key="d18" xml:space="preserve">1.0</data>
      <data key="d19" xml:space="preserve">-439.2564505268624</data>
      <data key="d20" xml:space="preserve">-487.2373365039599</data>
      <data key="d24" xml:space="preserve">3.395297512944572E-5</data>
      <data key="d25" xml:space="preserve">-1.1329178045263628</data>
      <data key="d26" xml:space="preserve">-1.1329178045263628</data>
      <data key="d29">
        <y:ShapeNode>
          <y:Geometry height="40.0" width="40.0" x="-266.8688893124655" y="-314.63539161571737"/>
          <y:Fill color="#B6DBA6" transparent="false"/>
          <y:BorderStyle color="#4159A8" type="line" width="3.0"/>
          <y:NodeLabel alignment="center" autoSizePolicy="content" fontFamily="Arial" fontSize="10" fontStyle="plain" hasBackgroundColor="false" hasLineColor="false" height="15.171875" horizontalTextPosition="center" iconTextGap="4" modelName="custom" textColor="#000000" verticalTextPosition="bottom" visible="true" width="34.5517578125" x="2.72412109375" xml:space="preserve" y="12.4140625">MCAM<y:LabelModel><y:SmartNodeLabelModel distance="4.0"/></y:LabelModel><y:ModelParameter><y:SmartNodeLabelModelParameter labelRatioX="0.0" labelRatioY="0.0" nodeRatioX="0.0" nodeRatioY="0.0" offsetX="0.0" offsetY="0.0" upX="0.0" upY="-1.0"/></y:ModelParameter></y:NodeLabel>
          <y:Shape type="roundrectangle"/>
        </y:ShapeNode>
      </data>
    </node>
    <node id="n77">
      <data key="d3" xml:space="preserve"><![CDATA[MT-CO3]]></data>
      <data key="d4" xml:space="preserve"><![CDATA[Cytochrome c oxidase subunit 3]]></data>
      <data key="d5" xml:space="preserve"><![CDATA[Cytochrome c oxidase subunit 3]]></data>
      <data key="d6" xml:space="preserve"><![CDATA[source]]></data>
      <data key="d7" xml:space="preserve">1.5858953269234066</data>
      <data key="d8" xml:space="preserve">0.6401517733582448</data>
      <data key="d9" xml:space="preserve">true</data>
      <data key="d10" xml:space="preserve">0.008000000000000007</data>
      <data key="d11" xml:space="preserve">4.0</data>
      <data key="d12" xml:space="preserve"/>
      <data key="d13" xml:space="preserve"/>
      <data key="d14" xml:space="preserve"/>
      <data key="d15" xml:space="preserve">22</data>
      <data key="d16" xml:space="preserve">951</data>
      <data key="d17" xml:space="preserve">0.0</data>
      <data key="d18" xml:space="preserve">1.0</data>
      <data key="d19" xml:space="preserve">639.8364587057198</data>
      <data key="d20" xml:space="preserve">-407.3507866772507</data>
      <data key="d24" xml:space="preserve">0.004108309990662932</data>
      <data key="d25" xml:space="preserve">1.0539434307499445</data>
      <data key="d26" xml:space="preserve">1.0539434307499445</data>
      <data key="d29">
        <y:ShapeNode>
          <y:Geometry height="40.0" width="40.0" x="336.3178209340762" y="-257.02934188937996"/>
          <y:Fill color="#B6DBA6" transparent="false"/>
          <y:BorderStyle color="#CC3331" type="line" width="3.0"/>
          <y:NodeLabel alignment="center" autoSizePolicy="content" fontFamily="Arial" fontSize="10" fontStyle="plain" hasBackgroundColor="false" hasLineColor="false" height="15.171875" horizontalTextPosition="center" iconTextGap="4" modelName="custom" textColor="#000000" verticalTextPosition="bottom" visible="true" width="42.330078125" x="-1.1650390625" xml:space="preserve" y="12.4140625">MT-CO3<y:LabelModel><y:SmartNodeLabelModel distance="4.0"/></y:LabelModel><y:ModelParameter><y:SmartNodeLabelModelParameter labelRatioX="0.0" labelRatioY="0.0" nodeRatioX="0.0" nodeRatioY="0.0" offsetX="0.0" offsetY="0.0" upX="0.0" upY="-1.0"/></y:ModelParameter></y:NodeLabel>
          <y:Shape type="roundrectangle"/>
        </y:ShapeNode>
      </data>
    </node>
    <node id="n78">
      <data key="d3" xml:space="preserve"><![CDATA[MYL9]]></data>
      <data key="d4" xml:space="preserve"><![CDATA[Myosin regulatory light polypeptide 9]]></data>
      <data key="d5" xml:space="preserve"><![CDATA[Myosin regulatory light polypeptide 9]]></data>
      <data key="d6" xml:space="preserve"><![CDATA[gene]]></data>
      <data key="d7" xml:space="preserve">0.0</data>
      <data key="d8" xml:space="preserve">0.11034553520006153</data>
      <data key="d9" xml:space="preserve">true</data>
      <data key="d10" xml:space="preserve">0.0050000000000000044</data>
      <data key="d11" xml:space="preserve">4.0</data>
      <data key="d12" xml:space="preserve"/>
      <data key="d13" xml:space="preserve"/>
      <data key="d14" xml:space="preserve"/>
      <data key="d15" xml:space="preserve">2</data>
      <data key="d16" xml:space="preserve">22</data>
      <data key="d17" xml:space="preserve">0.0</data>
      <data key="d18" xml:space="preserve">1.0</data>
      <data key="d19" xml:space="preserve">9.365546449449928</data>
      <data key="d20" xml:space="preserve">-525.299180696157</data>
      <data key="d24" xml:space="preserve">0.08240387063916475</data>
      <data key="d25" xml:space="preserve">-0.13893873015381608</data>
      <data key="d29">
        <y:ShapeNode>
          <y:Geometry height="15.0" width="15.0" x="-7.470634573157193" y="-308.3736688362587"/>
          <y:Fill color="#F2F2F2" transparent="false"/>
          <y:BorderStyle color="#C0C0C0" raised="false" type="line" width="1.0"/>
          <y:NodeLabel alignment="center" autoSizePolicy="content" fontFamily="Dialog" fontSize="12" fontStyle="plain" hasBackgroundColor="false" hasLineColor="false" hasText="false" height="4.0" horizontalTextPosition="center" iconTextGap="4" modelName="custom" textColor="#000000" verticalTextPosition="bottom" visible="true" width="4.0" x="5.5" y="5.5">
            <y:LabelModel>
              <y:SmartNodeLabelModel distance="4.0"/>
            </y:LabelModel>
            <y:ModelParameter>
              <y:SmartNodeLabelModelParameter labelRatioX="0.0" labelRatioY="0.0" nodeRatioX="0.0" nodeRatioY="0.0" offsetX="0.0" offsetY="0.0" upX="0.0" upY="-1.0"/>
            </y:ModelParameter>
          </y:NodeLabel>
          <y:Shape type="rectangle"/>
        </y:ShapeNode>
      </data>
    </node>
    <node id="n79">
      <data key="d3" xml:space="preserve"><![CDATA[NAPA]]></data>
      <data key="d4" xml:space="preserve"><![CDATA[Alpha-soluble NSF attachment protein]]></data>
      <data key="d5" xml:space="preserve"><![CDATA[Alpha-soluble NSF attachment protein]]></data>
      <data key="d6" xml:space="preserve"><![CDATA[gene]]></data>
      <data key="d7" xml:space="preserve">0.0</data>
      <data key="d8" xml:space="preserve">0.07125674468473989</data>
      <data key="d9" xml:space="preserve">true</data>
      <data key="d10" xml:space="preserve">0.025000000000000022</data>
      <data key="d11" xml:space="preserve">4.0</data>
      <data key="d12" xml:space="preserve"/>
      <data key="d13" xml:space="preserve"/>
      <data key="d14" xml:space="preserve"/>
      <data key="d15" xml:space="preserve">1</data>
      <data key="d16" xml:space="preserve">1</data>
      <data key="d17" xml:space="preserve">0.0</data>
      <data key="d18" xml:space="preserve">1.0</data>
      <data key="d19" xml:space="preserve">905.2746644680554</data>
      <data key="d20" xml:space="preserve">258.1928624989557</data>
      <data key="d24" xml:space="preserve">3.395297512944572E-5</data>
      <data key="d25" xml:space="preserve">0.46144462131974606</data>
      <data key="d29">
        <y:ShapeNode>
          <y:Geometry height="15.0" width="15.0" x="507.58596186424245" y="180.661956939344"/>
          <y:Fill color="#F2F2F2" transparent="false"/>
          <y:BorderStyle color="#C0C0C0" raised="false" type="line" width="1.0"/>
          <y:NodeLabel alignment="center" autoSizePolicy="content" fontFamily="Dialog" fontSize="12" fontStyle="plain" hasBackgroundColor="false" hasLineColor="false" hasText="false" height="4.0" horizontalTextPosition="center" iconTextGap="4" modelName="custom" textColor="#000000" verticalTextPosition="bottom" visible="true" width="4.0" x="5.5" y="5.5">
            <y:LabelModel>
              <y:SmartNodeLabelModel distance="4.0"/>
            </y:LabelModel>
            <y:ModelParameter>
              <y:SmartNodeLabelModelParameter labelRatioX="0.0" labelRatioY="0.0" nodeRatioX="0.0" nodeRatioY="0.0" offsetX="0.0" offsetY="0.0" upX="0.0" upY="-1.0"/>
            </y:ModelParameter>
          </y:NodeLabel>
          <y:Shape type="rectangle"/>
        </y:ShapeNode>
      </data>
    </node>
    <node id="n80">
      <data key="d3" xml:space="preserve"><![CDATA[NDC80]]></data>
      <data key="d4" xml:space="preserve"><![CDATA[Kinetochore protein NDC80 homolog]]></data>
      <data key="d5" xml:space="preserve"><![CDATA[Kinetochore protein NDC80 homolog]]></data>
      <data key="d6" xml:space="preserve"><![CDATA[source]]></data>
      <data key="d7" xml:space="preserve">2.283631008888583</data>
      <data key="d8" xml:space="preserve">0.963343307675795</data>
      <data key="d9" xml:space="preserve">true</data>
      <data key="d10" xml:space="preserve">0.02300000000000002</data>
      <data key="d11" xml:space="preserve">4.0</data>
      <data key="d12" xml:space="preserve"/>
      <data key="d13" xml:space="preserve"/>
      <data key="d14" xml:space="preserve"/>
      <data key="d15" xml:space="preserve">2</data>
      <data key="d16" xml:space="preserve">25</data>
      <data key="d17" xml:space="preserve">0.0</data>
      <data key="d18" xml:space="preserve">1.0</data>
      <data key="d19" xml:space="preserve">580.2847893215177</data>
      <data key="d20" xml:space="preserve">-198.60283339732408</data>
      <data key="d24" xml:space="preserve">2.626107889265784E-4</data>
      <data key="d25" xml:space="preserve">-1.4564160314265777</data>
      <data key="d26" xml:space="preserve">-1.4564160314265777</data>
      <data key="d29">
        <y:ShapeNode>
          <y:Geometry height="40.0" width="40.0" x="313.17723604001327" y="-138.12871392773496"/>
          <y:Fill color="#B6DBA6" transparent="false"/>
          <y:BorderStyle color="#4159A8" type="line" width="3.0"/>
          <y:NodeLabel alignment="center" autoSizePolicy="content" fontFamily="Arial" fontSize="10" fontStyle="plain" hasBackgroundColor="false" hasLineColor="false" height="15.171875" horizontalTextPosition="center" iconTextGap="4" modelName="custom" textColor="#000000" verticalTextPosition="bottom" visible="true" width="36.7880859375" x="1.60595703125" xml:space="preserve" y="12.4140625">NDC80<y:LabelModel><y:SmartNodeLabelModel distance="4.0"/></y:LabelModel><y:ModelParameter><y:SmartNodeLabelModelParameter labelRatioX="0.0" labelRatioY="0.0" nodeRatioX="0.0" nodeRatioY="0.0" offsetX="0.0" offsetY="0.0" upX="0.0" upY="-1.0"/></y:ModelParameter></y:NodeLabel>
          <y:Shape type="roundrectangle"/>
        </y:ShapeNode>
      </data>
    </node>
    <node id="n81">
      <data key="d3" xml:space="preserve"><![CDATA[NDFIP1]]></data>
      <data key="d4" xml:space="preserve"><![CDATA[NEDD4 family-interacting protein 1]]></data>
      <data key="d5" xml:space="preserve"><![CDATA[NEDD4 family-interacting protein 1]]></data>
      <data key="d6" xml:space="preserve"><![CDATA[source]]></data>
      <data key="d7" xml:space="preserve">3.481931131661528</data>
      <data key="d8" xml:space="preserve">1.4402057903910033</data>
      <data key="d9" xml:space="preserve">true</data>
      <data key="d10" xml:space="preserve">0.0010000000000000009</data>
      <data key="d11" xml:space="preserve">4.0</data>
      <data key="d12" xml:space="preserve"/>
      <data key="d13" xml:space="preserve"/>
      <data key="d14" xml:space="preserve"/>
      <data key="d15" xml:space="preserve">7</data>
      <data key="d16" xml:space="preserve">74</data>
      <data key="d17" xml:space="preserve">0.0</data>
      <data key="d18" xml:space="preserve">1.0</data>
      <data key="d19" xml:space="preserve">733.1632517482848</data>
      <data key="d20" xml:space="preserve">429.9331618578177</data>
      <data key="d24" xml:space="preserve">6.790595025889144E-5</data>
      <data key="d25" xml:space="preserve">2.908727521864728</data>
      <data key="d26" xml:space="preserve">2.908727521864728</data>
      <data key="d29">
        <y:ShapeNode>
          <y:Geometry height="40.0" width="40.0" x="382.34884591272703" y="241.290512605846"/>
          <y:Fill color="#B6DBA6" transparent="false"/>
          <y:BorderStyle color="#CC3331" type="line" width="3.0"/>
          <y:NodeLabel alignment="center" autoSizePolicy="content" fontFamily="Arial" fontSize="10" fontStyle="plain" hasBackgroundColor="false" hasLineColor="false" height="15.171875" horizontalTextPosition="center" iconTextGap="4" modelName="custom" textColor="#000000" verticalTextPosition="bottom" visible="true" width="39.5615234375" x="0.21923828125" xml:space="preserve" y="12.4140625">NDFIP1<y:LabelModel><y:SmartNodeLabelModel distance="4.0"/></y:LabelModel><y:ModelParameter><y:SmartNodeLabelModelParameter labelRatioX="0.0" labelRatioY="0.0" nodeRatioX="0.0" nodeRatioY="0.0" offsetX="0.0" offsetY="0.0" upX="0.0" upY="-1.0"/></y:ModelParameter></y:NodeLabel>
          <y:Shape type="roundrectangle"/>
        </y:ShapeNode>
      </data>
    </node>
    <node id="n82">
      <data key="d3" xml:space="preserve"><![CDATA[NFYB]]></data>
      <data key="d4" xml:space="preserve"><![CDATA[Nuclear transcription factor Y subunit beta]]></data>
      <data key="d5" xml:space="preserve"><![CDATA[Nuclear transcription factor Y subunit beta]]></data>
      <data key="d6" xml:space="preserve"><![CDATA[source]]></data>
      <data key="d7" xml:space="preserve">2.8268897587594704</data>
      <data key="d8" xml:space="preserve">1.2164037264876766</data>
      <data key="d9" xml:space="preserve">true</data>
      <data key="d10" xml:space="preserve">0.029000000000000026</data>
      <data key="d11" xml:space="preserve">4.0</data>
      <data key="d12" xml:space="preserve"/>
      <data key="d13" xml:space="preserve"/>
      <data key="d14" xml:space="preserve"/>
      <data key="d15" xml:space="preserve">2</data>
      <data key="d16" xml:space="preserve">22</data>
      <data key="d17" xml:space="preserve">0.0</data>
      <data key="d18" xml:space="preserve">1.0</data>
      <data key="d19" xml:space="preserve">-415.90333731371294</data>
      <data key="d20" xml:space="preserve">-21.79227403224306</data>
      <data key="d24" xml:space="preserve">2.3767082590612002E-4</data>
      <data key="d25" xml:space="preserve">-2.2050917525157683</data>
      <data key="d26" xml:space="preserve">-2.2050917525157683</data>
      <data key="d29">
        <y:ShapeNode>
          <y:Geometry height="40.0" width="40.0" x="-272.89400976134255" y="-32.85758592957485"/>
          <y:Fill color="#B6DBA6" transparent="false"/>
          <y:BorderStyle color="#4159A8" type="line" width="3.0"/>
          <y:NodeLabel alignment="center" autoSizePolicy="content" fontFamily="Arial" fontSize="10" fontStyle="plain" hasBackgroundColor="false" hasLineColor="false" height="15.171875" horizontalTextPosition="center" iconTextGap="4" modelName="custom" textColor="#000000" verticalTextPosition="bottom" visible="true" width="30.669921875" x="4.6650390625" xml:space="preserve" y="12.4140625">NFYB<y:LabelModel><y:SmartNodeLabelModel distance="4.0"/></y:LabelModel><y:ModelParameter><y:SmartNodeLabelModelParameter labelRatioX="0.0" labelRatioY="0.0" nodeRatioX="0.0" nodeRatioY="0.0" offsetX="0.0" offsetY="0.0" upX="0.0" upY="-1.0"/></y:ModelParameter></y:NodeLabel>
          <y:Shape type="roundrectangle"/>
        </y:ShapeNode>
      </data>
    </node>
    <node id="n83">
      <data key="d3" xml:space="preserve"><![CDATA[NQO1]]></data>
      <data key="d4" xml:space="preserve"><![CDATA[NAD(P)H dehydrogenase [quinone] 1]]></data>
      <data key="d5" xml:space="preserve"><![CDATA[NAD(P)H dehydrogenase [quinone] 1]]></data>
      <data key="d6" xml:space="preserve"><![CDATA[source]]></data>
      <data key="d7" xml:space="preserve">1.4812715742197076</data>
      <data key="d8" xml:space="preserve">0.5932896141160645</data>
      <data key="d9" xml:space="preserve">true</data>
      <data key="d10" xml:space="preserve">0.006000000000000005</data>
      <data key="d11" xml:space="preserve">4.0</data>
      <data key="d12" xml:space="preserve"/>
      <data key="d13" xml:space="preserve"/>
      <data key="d14" xml:space="preserve"/>
      <data key="d15" xml:space="preserve">53</data>
      <data key="d16" xml:space="preserve">2140</data>
      <data key="d17" xml:space="preserve">0.0</data>
      <data key="d18" xml:space="preserve">1.0</data>
      <data key="d19" xml:space="preserve">352.93596101031835</data>
      <data key="d20" xml:space="preserve">-421.30909721664784</data>
      <data key="d24" xml:space="preserve">0.006586877175112469</data>
      <data key="d25" xml:space="preserve">-1.0058886542549708</data>
      <data key="d26" xml:space="preserve">-1.0058886542549708</data>
      <data key="d29">
        <y:ShapeNode>
          <y:Geometry height="40.0" width="40.0" x="173.13103667205914" y="-262.49277157164374"/>
          <y:Fill color="#B6DBA6" transparent="false"/>
          <y:BorderStyle color="#4159A8" type="line" width="3.0"/>
          <y:NodeLabel alignment="center" autoSizePolicy="content" fontFamily="Arial" fontSize="10" fontStyle="plain" hasBackgroundColor="false" hasLineColor="false" height="15.171875" horizontalTextPosition="center" iconTextGap="4" modelName="custom" textColor="#000000" verticalTextPosition="bottom" visible="true" width="32.33984375" x="3.830078125" xml:space="preserve" y="12.4140625">NQO1<y:LabelModel><y:SmartNodeLabelModel distance="4.0"/></y:LabelModel><y:ModelParameter><y:SmartNodeLabelModelParameter labelRatioX="0.0" labelRatioY="0.0" nodeRatioX="0.0" nodeRatioY="0.0" offsetX="0.0" offsetY="0.0" upX="0.0" upY="-1.0"/></y:ModelParameter></y:NodeLabel>
          <y:Shape type="roundrectangle"/>
        </y:ShapeNode>
      </data>
    </node>
    <node id="n84">
      <data key="d3" xml:space="preserve"><![CDATA[NR2C2AP]]></data>
      <data key="d4" xml:space="preserve"><![CDATA[Nuclear receptor 2C2-associated protein]]></data>
      <data key="d5" xml:space="preserve"><![CDATA[Nuclear receptor 2C2-associated protein]]></data>
      <data key="d6" xml:space="preserve"><![CDATA[source]]></data>
      <data key="d7" xml:space="preserve">2.1981047702313856</data>
      <data key="d8" xml:space="preserve">0.8858235613852248</data>
      <data key="d9" xml:space="preserve">true</data>
      <data key="d10" xml:space="preserve">0.0050000000000000044</data>
      <data key="d11" xml:space="preserve">4.0</data>
      <data key="d12" xml:space="preserve"/>
      <data key="d13" xml:space="preserve"/>
      <data key="d14" xml:space="preserve"/>
      <data key="d15" xml:space="preserve">2</data>
      <data key="d16" xml:space="preserve">29</data>
      <data key="d17" xml:space="preserve">0.0</data>
      <data key="d18" xml:space="preserve">1.0</data>
      <data key="d19" xml:space="preserve">-496.2572642926574</data>
      <data key="d20" xml:space="preserve">-40.909093075320826</data>
      <data key="d24" xml:space="preserve">2.18842324105482E-5</data>
      <data key="d25" xml:space="preserve">-1.0368671117122545</data>
      <data key="d26" xml:space="preserve">-1.0368671117122545</data>
      <data key="d29">
        <y:ShapeNode>
          <y:Geometry height="40.0" width="40.0" x="-323.53692113195854" y="-46.57902767618225"/>
          <y:Fill color="#B6DBA6" transparent="false"/>
          <y:BorderStyle color="#4159A8" type="line" width="3.0"/>
          <y:NodeLabel alignment="center" autoSizePolicy="content" fontFamily="Arial" fontSize="10" fontStyle="plain" hasBackgroundColor="false" hasLineColor="false" height="15.171875" horizontalTextPosition="center" iconTextGap="4" modelName="custom" textColor="#000000" verticalTextPosition="bottom" visible="true" width="50.1279296875" x="-5.06396484375" xml:space="preserve" y="12.4140625">NR2C2AP<y:LabelModel><y:SmartNodeLabelModel distance="4.0"/></y:LabelModel><y:ModelParameter><y:SmartNodeLabelModelParameter labelRatioX="0.0" labelRatioY="0.0" nodeRatioX="0.0" nodeRatioY="0.0" offsetX="0.0" offsetY="0.0" upX="0.0" upY="-1.0"/></y:ModelParameter></y:NodeLabel>
          <y:Shape type="roundrectangle"/>
        </y:ShapeNode>
      </data>
    </node>
    <node id="n85">
      <data key="d3" xml:space="preserve"><![CDATA[NT5E]]></data>
      <data key="d4" xml:space="preserve"><![CDATA[5'-nucleotidase]]></data>
      <data key="d5" xml:space="preserve"><![CDATA[5'-nucleotidase]]></data>
      <data key="d6" xml:space="preserve"><![CDATA[source]]></data>
      <data key="d7" xml:space="preserve">2.1926171828688505</data>
      <data key="d8" xml:space="preserve">0.8770468731475403</data>
      <data key="d9" xml:space="preserve">true</data>
      <data key="d10" xml:space="preserve">0.0020000000000000018</data>
      <data key="d11" xml:space="preserve">4.0</data>
      <data key="d12" xml:space="preserve"/>
      <data key="d13" xml:space="preserve"/>
      <data key="d14" xml:space="preserve"/>
      <data key="d15" xml:space="preserve">58</data>
      <data key="d16" xml:space="preserve">13093</data>
      <data key="d17" xml:space="preserve">0.0</data>
      <data key="d18" xml:space="preserve">1.0</data>
      <data key="d19" xml:space="preserve">-158.81026089396389</data>
      <data key="d20" xml:space="preserve">-235.15379693469714</data>
      <data key="d24" xml:space="preserve">1.3581190051778288E-4</data>
      <data key="d25" xml:space="preserve">1.2432099343431755</data>
      <data key="d26" xml:space="preserve">1.2432099343431755</data>
      <data key="d29">
        <y:ShapeNode>
          <y:Geometry height="40.0" width="40.0" x="-123.17010593510868" y="-153.75908438988841"/>
          <y:Fill color="#B6DBA6" transparent="false"/>
          <y:BorderStyle color="#CC3331" type="line" width="3.0"/>
          <y:NodeLabel alignment="center" autoSizePolicy="content" fontFamily="Arial" fontSize="10" fontStyle="plain" hasBackgroundColor="false" hasLineColor="false" height="15.171875" horizontalTextPosition="center" iconTextGap="4" modelName="custom" textColor="#000000" verticalTextPosition="bottom" visible="true" width="29.5615234375" x="5.21923828125" xml:space="preserve" y="12.4140625">NT5E<y:LabelModel><y:SmartNodeLabelModel distance="4.0"/></y:LabelModel><y:ModelParameter><y:SmartNodeLabelModelParameter labelRatioX="0.0" labelRatioY="0.0" nodeRatioX="0.0" nodeRatioY="0.0" offsetX="0.0" offsetY="0.0" upX="0.0" upY="-1.0"/></y:ModelParameter></y:NodeLabel>
          <y:Shape type="roundrectangle"/>
        </y:ShapeNode>
      </data>
    </node>
    <node id="n86">
      <data key="d3" xml:space="preserve"><![CDATA[PALLD]]></data>
      <data key="d4" xml:space="preserve"><![CDATA[Palladin]]></data>
      <data key="d5" xml:space="preserve"><![CDATA[Palladin]]></data>
      <data key="d6" xml:space="preserve"><![CDATA[gene]]></data>
      <data key="d7" xml:space="preserve">0.0</data>
      <data key="d8" xml:space="preserve">0.2244683022876267</data>
      <data key="d9" xml:space="preserve">true</data>
      <data key="d10" xml:space="preserve">0.008000000000000007</data>
      <data key="d11" xml:space="preserve">4.0</data>
      <data key="d12" xml:space="preserve"/>
      <data key="d13" xml:space="preserve"/>
      <data key="d14" xml:space="preserve"/>
      <data key="d15" xml:space="preserve">2</data>
      <data key="d16" xml:space="preserve">22</data>
      <data key="d17" xml:space="preserve">0.0</data>
      <data key="d18" xml:space="preserve">1.0</data>
      <data key="d19" xml:space="preserve">-70.71164207294645</data>
      <data key="d20" xml:space="preserve">-487.97224737916304</data>
      <data key="d24" xml:space="preserve">5.908742750848014E-4</data>
      <data key="d25" xml:space="preserve">-0.5334866189929031</data>
      <data key="d29">
        <y:ShapeNode>
          <y:Geometry height="15.0" width="15.0" x="-56.89313583825824" y="-273.2294470711238"/>
          <y:Fill color="#F2F2F2" transparent="false"/>
          <y:BorderStyle color="#C0C0C0" raised="false" type="line" width="1.0"/>
          <y:NodeLabel alignment="center" autoSizePolicy="content" fontFamily="Dialog" fontSize="12" fontStyle="plain" hasBackgroundColor="false" hasLineColor="false" hasText="false" height="4.0" horizontalTextPosition="center" iconTextGap="4" modelName="custom" textColor="#000000" verticalTextPosition="bottom" visible="true" width="4.0" x="5.5" y="5.5">
            <y:LabelModel>
              <y:SmartNodeLabelModel distance="4.0"/>
            </y:LabelModel>
            <y:ModelParameter>
              <y:SmartNodeLabelModelParameter labelRatioX="0.0" labelRatioY="0.0" nodeRatioX="0.0" nodeRatioY="0.0" offsetX="0.0" offsetY="0.0" upX="0.0" upY="-1.0"/>
            </y:ModelParameter>
          </y:NodeLabel>
          <y:Shape type="rectangle"/>
        </y:ShapeNode>
      </data>
    </node>
    <node id="n87">
      <data key="d3" xml:space="preserve"><![CDATA[PDCD10]]></data>
      <data key="d4" xml:space="preserve"><![CDATA[Programmed cell death protein 10]]></data>
      <data key="d5" xml:space="preserve"><![CDATA[Programmed cell death protein 10]]></data>
      <data key="d6" xml:space="preserve"><![CDATA[gene]]></data>
      <data key="d7" xml:space="preserve">0.0</data>
      <data key="d8" xml:space="preserve">0.05845846921996359</data>
      <data key="d9" xml:space="preserve">true</data>
      <data key="d10" xml:space="preserve">0.025000000000000022</data>
      <data key="d11" xml:space="preserve">4.0</data>
      <data key="d12" xml:space="preserve"/>
      <data key="d13" xml:space="preserve"/>
      <data key="d14" xml:space="preserve"/>
      <data key="d15" xml:space="preserve">7</data>
      <data key="d16" xml:space="preserve">72</data>
      <data key="d17" xml:space="preserve">0.0</data>
      <data key="d18" xml:space="preserve">1.0</data>
      <data key="d19" xml:space="preserve">442.705431960802</data>
      <data key="d20" xml:space="preserve">608.3534825786664</data>
      <data key="d24" xml:space="preserve">0.0017995076818606228</data>
      <data key="d25" xml:space="preserve">-0.29517532178840966</data>
      <data key="d29">
        <y:ShapeNode>
          <y:Geometry height="15.0" width="15.0" x="226.70702784860242" y="355.0078989193504"/>
          <y:Fill color="#F2F2F2" transparent="false"/>
          <y:BorderStyle color="#C0C0C0" raised="false" type="line" width="1.0"/>
          <y:NodeLabel alignment="center" autoSizePolicy="content" fontFamily="Dialog" fontSize="12" fontStyle="plain" hasBackgroundColor="false" hasLineColor="false" hasText="false" height="4.0" horizontalTextPosition="center" iconTextGap="4" modelName="custom" textColor="#000000" verticalTextPosition="bottom" visible="true" width="4.0" x="5.5" y="5.5">
            <y:LabelModel>
              <y:SmartNodeLabelModel distance="4.0"/>
            </y:LabelModel>
            <y:ModelParameter>
              <y:SmartNodeLabelModelParameter labelRatioX="0.0" labelRatioY="0.0" nodeRatioX="0.0" nodeRatioY="0.0" offsetX="0.0" offsetY="0.0" upX="0.0" upY="-1.0"/>
            </y:ModelParameter>
          </y:NodeLabel>
          <y:Shape type="rectangle"/>
        </y:ShapeNode>
      </data>
    </node>
    <node id="n88">
      <data key="d3" xml:space="preserve"><![CDATA[PDE4D]]></data>
      <data key="d4" xml:space="preserve"><![CDATA[cAMP-specific 3',5'-cyclic phosphodiesterase 4D]]></data>
      <data key="d5" xml:space="preserve"><![CDATA[cAMP-specific 3',5'-cyclic phosphodiesterase 4D]]></data>
      <data key="d6" xml:space="preserve"><![CDATA[source]]></data>
      <data key="d7" xml:space="preserve">1.9593510945645591</data>
      <data key="d8" xml:space="preserve">0.7866912263346572</data>
      <data key="d9" xml:space="preserve">true</data>
      <data key="d10" xml:space="preserve">0.007000000000000006</data>
      <data key="d11" xml:space="preserve">4.0</data>
      <data key="d12" xml:space="preserve"/>
      <data key="d13" xml:space="preserve"/>
      <data key="d14" xml:space="preserve"/>
      <data key="d15" xml:space="preserve">12</data>
      <data key="d16" xml:space="preserve">206</data>
      <data key="d17" xml:space="preserve">0.0</data>
      <data key="d18" xml:space="preserve">1.0</data>
      <data key="d19" xml:space="preserve">572.4987160647021</data>
      <data key="d20" xml:space="preserve">344.97420855972194</data>
      <data key="d24" xml:space="preserve">0.005262711145064086</data>
      <data key="d25" xml:space="preserve">1.6846905269362136</data>
      <data key="d26" xml:space="preserve">1.6846905269362136</data>
      <data key="d29">
        <y:ShapeNode>
          <y:Geometry height="40.0" width="40.0" x="293.67293501146634" y="185.95973818803208"/>
          <y:Fill color="#B6DBA6" transparent="false"/>
          <y:BorderStyle color="#CC3331" type="line" width="3.0"/>
          <y:NodeLabel alignment="center" autoSizePolicy="content" fontFamily="Arial" fontSize="10" fontStyle="plain" hasBackgroundColor="false" hasLineColor="false" height="15.171875" horizontalTextPosition="center" iconTextGap="4" modelName="custom" textColor="#000000" verticalTextPosition="bottom" visible="true" width="37.3447265625" x="1.32763671875" xml:space="preserve" y="12.4140625">PDE4D<y:LabelModel><y:SmartNodeLabelModel distance="4.0"/></y:LabelModel><y:ModelParameter><y:SmartNodeLabelModelParameter labelRatioX="0.0" labelRatioY="0.0" nodeRatioX="0.0" nodeRatioY="0.0" offsetX="0.0" offsetY="0.0" upX="0.0" upY="-1.0"/></y:ModelParameter></y:NodeLabel>
          <y:Shape type="roundrectangle"/>
        </y:ShapeNode>
      </data>
    </node>
    <node id="n89">
      <data key="d3" xml:space="preserve"><![CDATA[PDLIM3]]></data>
      <data key="d4" xml:space="preserve"><![CDATA[PDZ and LIM domain protein 3]]></data>
      <data key="d5" xml:space="preserve"><![CDATA[PDZ and LIM domain protein 3]]></data>
      <data key="d6" xml:space="preserve"><![CDATA[gene]]></data>
      <data key="d7" xml:space="preserve">0.0</data>
      <data key="d8" xml:space="preserve">0.01346473911415194</data>
      <data key="d9" xml:space="preserve">true</data>
      <data key="d10" xml:space="preserve">0.02300000000000002</data>
      <data key="d11" xml:space="preserve">4.0</data>
      <data key="d12" xml:space="preserve"/>
      <data key="d13" xml:space="preserve"/>
      <data key="d14" xml:space="preserve"/>
      <data key="d15" xml:space="preserve">2</data>
      <data key="d16" xml:space="preserve">22</data>
      <data key="d17" xml:space="preserve">0.0</data>
      <data key="d18" xml:space="preserve">1.0</data>
      <data key="d19" xml:space="preserve">-61.184383811924754</data>
      <data key="d20" xml:space="preserve">-386.1295606269354</data>
      <data key="d24" xml:space="preserve">0.0743188532662217</data>
      <data key="d25" xml:space="preserve">-0.8207551507574351</data>
      <data key="d29">
        <y:ShapeNode>
          <y:Geometry height="15.0" width="15.0" x="-47.65380354190575" y="-222.40634439227023"/>
          <y:Fill color="#F2F2F2" transparent="false"/>
          <y:BorderStyle color="#C0C0C0" raised="false" type="line" width="1.0"/>
          <y:NodeLabel alignment="center" autoSizePolicy="content" fontFamily="Dialog" fontSize="12" fontStyle="plain" hasBackgroundColor="false" hasLineColor="false" hasText="false" height="4.0" horizontalTextPosition="center" iconTextGap="4" modelName="custom" textColor="#000000" verticalTextPosition="bottom" visible="true" width="4.0" x="5.5" y="5.5">
            <y:LabelModel>
              <y:SmartNodeLabelModel distance="4.0"/>
            </y:LabelModel>
            <y:ModelParameter>
              <y:SmartNodeLabelModelParameter labelRatioX="0.0" labelRatioY="0.0" nodeRatioX="0.0" nodeRatioY="0.0" offsetX="0.0" offsetY="0.0" upX="0.0" upY="-1.0"/>
            </y:ModelParameter>
          </y:NodeLabel>
          <y:Shape type="rectangle"/>
        </y:ShapeNode>
      </data>
    </node>
    <node id="n90">
      <data key="d3" xml:space="preserve"><![CDATA[PLIN3]]></data>
      <data key="d4" xml:space="preserve"><![CDATA[Perilipin-3]]></data>
      <data key="d5" xml:space="preserve"><![CDATA[Perilipin-3]]></data>
      <data key="d6" xml:space="preserve"><![CDATA[gene]]></data>
      <data key="d7" xml:space="preserve">0.0</data>
      <data key="d8" xml:space="preserve">0.04914780411807909</data>
      <data key="d9" xml:space="preserve">true</data>
      <data key="d10" xml:space="preserve">0.03600000000000003</data>
      <data key="d11" xml:space="preserve">4.0</data>
      <data key="d12" xml:space="preserve"/>
      <data key="d13" xml:space="preserve"/>
      <data key="d14" xml:space="preserve"/>
      <data key="d15" xml:space="preserve">1</data>
      <data key="d16" xml:space="preserve">1</data>
      <data key="d17" xml:space="preserve">0.0</data>
      <data key="d18" xml:space="preserve">1.0</data>
      <data key="d19" xml:space="preserve">910.1839718876341</data>
      <data key="d20" xml:space="preserve">-13.806942580824426</data>
      <data key="d24" xml:space="preserve">0.006586877175112469</data>
      <data key="d25" xml:space="preserve">-0.3579099230590703</data>
      <data key="d29">
        <y:ShapeNode>
          <y:Geometry height="15.0" width="15.0" x="513.5859033673897" y="-43.12086426752545"/>
          <y:Fill color="#F2F2F2" transparent="false"/>
          <y:BorderStyle color="#C0C0C0" raised="false" type="line" width="1.0"/>
          <y:NodeLabel alignment="center" autoSizePolicy="content" fontFamily="Dialog" fontSize="12" fontStyle="plain" hasBackgroundColor="false" hasLineColor="false" hasText="false" height="4.0" horizontalTextPosition="center" iconTextGap="4" modelName="custom" textColor="#000000" verticalTextPosition="bottom" visible="true" width="4.0" x="5.5" y="5.5">
            <y:LabelModel>
              <y:SmartNodeLabelModel distance="4.0"/>
            </y:LabelModel>
            <y:ModelParameter>
              <y:SmartNodeLabelModelParameter labelRatioX="0.0" labelRatioY="0.0" nodeRatioX="0.0" nodeRatioY="0.0" offsetX="0.0" offsetY="0.0" upX="0.0" upY="-1.0"/>
            </y:ModelParameter>
          </y:NodeLabel>
          <y:Shape type="rectangle"/>
        </y:ShapeNode>
      </data>
    </node>
    <node id="n91">
      <data key="d3" xml:space="preserve"><![CDATA[PLK1]]></data>
      <data key="d4" xml:space="preserve"><![CDATA[Serine/threonine-protein kinase PLK1]]></data>
      <data key="d5" xml:space="preserve"><![CDATA[Serine/threonine-protein kinase PLK1]]></data>
      <data key="d6" xml:space="preserve"><![CDATA[gene]]></data>
      <data key="d7" xml:space="preserve">0.0</data>
      <data key="d8" xml:space="preserve">0.4571763740754837</data>
      <data key="d9" xml:space="preserve">true</data>
      <data key="d10" xml:space="preserve">0.01100000000000001</data>
      <data key="d11" xml:space="preserve">4.0</data>
      <data key="d12" xml:space="preserve"/>
      <data key="d13" xml:space="preserve"/>
      <data key="d14" xml:space="preserve"/>
      <data key="d15" xml:space="preserve">2</data>
      <data key="d16" xml:space="preserve">22</data>
      <data key="d17" xml:space="preserve">0.0</data>
      <data key="d18" xml:space="preserve">1.0</data>
      <data key="d19" xml:space="preserve">322.7658438553746</data>
      <data key="d20" xml:space="preserve">-127.48070275904901</data>
      <data key="d24" xml:space="preserve">0.9033868092691623</data>
      <data key="d25" xml:space="preserve">0.010824280204426273</data>
      <data key="d29">
        <y:ShapeNode>
          <y:Geometry height="15.0" width="15.0" x="167.6831964790958" y="-80.91616215267756"/>
          <y:Fill color="#F2F2F2" transparent="false"/>
          <y:BorderStyle color="#C0C0C0" raised="false" type="line" width="1.0"/>
          <y:NodeLabel alignment="center" autoSizePolicy="content" fontFamily="Dialog" fontSize="12" fontStyle="plain" hasBackgroundColor="false" hasLineColor="false" hasText="false" height="4.0" horizontalTextPosition="center" iconTextGap="4" modelName="custom" textColor="#000000" verticalTextPosition="bottom" visible="true" width="4.0" x="5.5" y="5.5">
            <y:LabelModel>
              <y:SmartNodeLabelModel distance="4.0"/>
            </y:LabelModel>
            <y:ModelParameter>
              <y:SmartNodeLabelModelParameter labelRatioX="0.0" labelRatioY="0.0" nodeRatioX="0.0" nodeRatioY="0.0" offsetX="0.0" offsetY="0.0" upX="0.0" upY="-1.0"/>
            </y:ModelParameter>
          </y:NodeLabel>
          <y:Shape type="rectangle"/>
        </y:ShapeNode>
      </data>
    </node>
    <node id="n92">
      <data key="d3" xml:space="preserve"><![CDATA[PNPO]]></data>
      <data key="d4" xml:space="preserve"><![CDATA[Pyridoxine-5'-phosphate oxidase]]></data>
      <data key="d5" xml:space="preserve"><![CDATA[Pyridoxine-5'-phosphate oxidase]]></data>
      <data key="d6" xml:space="preserve"><![CDATA[gene]]></data>
      <data key="d7" xml:space="preserve">0.0</data>
      <data key="d8" xml:space="preserve">0.007032521656262587</data>
      <data key="d9" xml:space="preserve">true</data>
      <data key="d10" xml:space="preserve">0.01100000000000001</data>
      <data key="d11" xml:space="preserve">4.0</data>
      <data key="d12" xml:space="preserve"/>
      <data key="d13" xml:space="preserve"/>
      <data key="d14" xml:space="preserve"/>
      <data key="d15" xml:space="preserve">15</data>
      <data key="d16" xml:space="preserve">277</data>
      <data key="d17" xml:space="preserve">0.0</data>
      <data key="d18" xml:space="preserve">1.0</data>
      <data key="d19" xml:space="preserve">557.5739270590809</data>
      <data key="d20" xml:space="preserve">-590.4412969748043</data>
      <data key="d24" xml:space="preserve">0.0017995076818606228</data>
      <data key="d25" xml:space="preserve">-0.7906132280368876</data>
      <data key="d29">
        <y:ShapeNode>
          <y:Geometry height="15.0" width="15.0" x="291.16963071099775" y="-345.88566262348263"/>
          <y:Fill color="#F2F2F2" transparent="false"/>
          <y:BorderStyle color="#C0C0C0" raised="false" type="line" width="1.0"/>
          <y:NodeLabel alignment="center" autoSizePolicy="content" fontFamily="Dialog" fontSize="12" fontStyle="plain" hasBackgroundColor="false" hasLineColor="false" hasText="false" height="4.0" horizontalTextPosition="center" iconTextGap="4" modelName="custom" textColor="#000000" verticalTextPosition="bottom" visible="true" width="4.0" x="5.5" y="5.5">
            <y:LabelModel>
              <y:SmartNodeLabelModel distance="4.0"/>
            </y:LabelModel>
            <y:ModelParameter>
              <y:SmartNodeLabelModelParameter labelRatioX="0.0" labelRatioY="0.0" nodeRatioX="0.0" nodeRatioY="0.0" offsetX="0.0" offsetY="0.0" upX="0.0" upY="-1.0"/>
            </y:ModelParameter>
          </y:NodeLabel>
          <y:Shape type="rectangle"/>
        </y:ShapeNode>
      </data>
    </node>
    <node id="n93">
      <data key="d3" xml:space="preserve"><![CDATA[POU2F1]]></data>
      <data key="d4" xml:space="preserve"><![CDATA[POU domain, class 2, transcription factor 1]]></data>
      <data key="d5" xml:space="preserve"><![CDATA[POU domain, class 2, transcription factor 1]]></data>
      <data key="d6" xml:space="preserve"><![CDATA[gene]]></data>
      <data key="d7" xml:space="preserve">0.0</data>
      <data key="d8" xml:space="preserve">0.2960789292600806</data>
      <data key="d9" xml:space="preserve">true</data>
      <data key="d10" xml:space="preserve">0.0050000000000000044</data>
      <data key="d11" xml:space="preserve">4.0</data>
      <data key="d12" xml:space="preserve"/>
      <data key="d13" xml:space="preserve"/>
      <data key="d14" xml:space="preserve"/>
      <data key="d15" xml:space="preserve">2</data>
      <data key="d16" xml:space="preserve">28</data>
      <data key="d17" xml:space="preserve">0.0</data>
      <data key="d18" xml:space="preserve">1.0</data>
      <data key="d19" xml:space="preserve">-468.70838160127676</data>
      <data key="d20" xml:space="preserve">-92.42687477835412</data>
      <data key="d24" xml:space="preserve">0.268975468975469</data>
      <data key="d25" xml:space="preserve">-0.1004855894448049</data>
      <data key="d29">
        <y:ShapeNode>
          <y:Geometry height="15.0" width="15.0" x="-282.0832711997537" y="-74.65754343578337"/>
          <y:Fill color="#F2F2F2" transparent="false"/>
          <y:BorderStyle color="#C0C0C0" raised="false" type="line" width="1.0"/>
          <y:NodeLabel alignment="center" autoSizePolicy="content" fontFamily="Dialog" fontSize="12" fontStyle="plain" hasBackgroundColor="false" hasLineColor="false" hasText="false" height="4.0" horizontalTextPosition="center" iconTextGap="4" modelName="custom" textColor="#000000" verticalTextPosition="bottom" visible="true" width="4.0" x="5.5" y="5.5">
            <y:LabelModel>
              <y:SmartNodeLabelModel distance="4.0"/>
            </y:LabelModel>
            <y:ModelParameter>
              <y:SmartNodeLabelModelParameter labelRatioX="0.0" labelRatioY="0.0" nodeRatioX="0.0" nodeRatioY="0.0" offsetX="0.0" offsetY="0.0" upX="0.0" upY="-1.0"/>
            </y:ModelParameter>
          </y:NodeLabel>
          <y:Shape type="rectangle"/>
        </y:ShapeNode>
      </data>
    </node>
    <node id="n94">
      <data key="d3" xml:space="preserve"><![CDATA[PRKACA]]></data>
      <data key="d4" xml:space="preserve"><![CDATA[cAMP-dependent protein kinase catalytic subunit alpha]]></data>
      <data key="d5" xml:space="preserve"><![CDATA[cAMP-dependent protein kinase catalytic subunit alpha]]></data>
      <data key="d6" xml:space="preserve"><![CDATA[gene]]></data>
      <data key="d7" xml:space="preserve">0.0</data>
      <data key="d8" xml:space="preserve">0.14619741979273004</data>
      <data key="d9" xml:space="preserve">false</data>
      <data key="d10" xml:space="preserve">0.16200000000000003</data>
      <data key="d11" xml:space="preserve">4.0</data>
      <data key="d12" xml:space="preserve"/>
      <data key="d13" xml:space="preserve"/>
      <data key="d14" xml:space="preserve"/>
      <data key="d15" xml:space="preserve">2</data>
      <data key="d16" xml:space="preserve">32</data>
      <data key="d17" xml:space="preserve">0.0</data>
      <data key="d18" xml:space="preserve">1.0</data>
      <data key="d19" xml:space="preserve">470.76016357849943</data>
      <data key="d20" xml:space="preserve">357.1986639835163</data>
      <data key="d24" xml:space="preserve">0.8110734215997374</data>
      <data key="d25" xml:space="preserve">-0.0672426056075075</data>
      <data key="d29">
        <y:ShapeNode>
          <y:Geometry height="15.0" width="15.0" x="245.80335452864753" y="192.91214062166142"/>
          <y:Fill color="#F2F2F2" transparent="false"/>
          <y:BorderStyle color="#C0C0C0" raised="false" type="line" width="1.0"/>
          <y:NodeLabel alignment="center" autoSizePolicy="content" fontFamily="Dialog" fontSize="12" fontStyle="plain" hasBackgroundColor="false" hasLineColor="false" hasText="false" height="4.0" horizontalTextPosition="center" iconTextGap="4" modelName="custom" textColor="#000000" verticalTextPosition="bottom" visible="true" width="4.0" x="5.5" y="5.5">
            <y:LabelModel>
              <y:SmartNodeLabelModel distance="4.0"/>
            </y:LabelModel>
            <y:ModelParameter>
              <y:SmartNodeLabelModelParameter labelRatioX="0.0" labelRatioY="0.0" nodeRatioX="0.0" nodeRatioY="0.0" offsetX="0.0" offsetY="0.0" upX="0.0" upY="-1.0"/>
            </y:ModelParameter>
          </y:NodeLabel>
          <y:Shape type="rectangle"/>
        </y:ShapeNode>
      </data>
    </node>
    <node id="n95">
      <data key="d3" xml:space="preserve"><![CDATA[PSMD2]]></data>
      <data key="d4" xml:space="preserve"><![CDATA[26S proteasome non-ATPase regulatory subunit 2]]></data>
      <data key="d5" xml:space="preserve"><![CDATA[26S proteasome non-ATPase regulatory subunit 2]]></data>
      <data key="d6" xml:space="preserve"><![CDATA[gene]]></data>
      <data key="d7" xml:space="preserve">0.0</data>
      <data key="d8" xml:space="preserve">0.10321782604145349</data>
      <data key="d9" xml:space="preserve">true</data>
      <data key="d10" xml:space="preserve">0.02200000000000002</data>
      <data key="d11" xml:space="preserve">4.0</data>
      <data key="d12" xml:space="preserve"/>
      <data key="d13" xml:space="preserve"/>
      <data key="d14" xml:space="preserve"/>
      <data key="d15" xml:space="preserve">2</data>
      <data key="d16" xml:space="preserve">35</data>
      <data key="d17" xml:space="preserve">0.0</data>
      <data key="d18" xml:space="preserve">1.0</data>
      <data key="d19" xml:space="preserve">511.94300328935765</data>
      <data key="d20" xml:space="preserve">-31.23420223175919</data>
      <data key="d24" xml:space="preserve">1.3581190051778288E-4</data>
      <data key="d25" xml:space="preserve">-0.27036697061817705</data>
      <data key="d29">
        <y:ShapeNode>
          <y:Geometry height="15.0" width="15.0" x="276.9392548808899" y="-30.70284588715227"/>
          <y:Fill color="#F2F2F2" transparent="false"/>
          <y:BorderStyle color="#C0C0C0" raised="false" type="line" width="1.0"/>
          <y:NodeLabel alignment="center" autoSizePolicy="content" fontFamily="Dialog" fontSize="12" fontStyle="plain" hasBackgroundColor="false" hasLineColor="false" hasText="false" height="4.0" horizontalTextPosition="center" iconTextGap="4" modelName="custom" textColor="#000000" verticalTextPosition="bottom" visible="true" width="4.0" x="5.5" y="5.5">
            <y:LabelModel>
              <y:SmartNodeLabelModel distance="4.0"/>
            </y:LabelModel>
            <y:ModelParameter>
              <y:SmartNodeLabelModelParameter labelRatioX="0.0" labelRatioY="0.0" nodeRatioX="0.0" nodeRatioY="0.0" offsetX="0.0" offsetY="0.0" upX="0.0" upY="-1.0"/>
            </y:ModelParameter>
          </y:NodeLabel>
          <y:Shape type="rectangle"/>
        </y:ShapeNode>
      </data>
    </node>
    <node id="n96">
      <data key="d3" xml:space="preserve"><![CDATA[QPRT]]></data>
      <data key="d4" xml:space="preserve"><![CDATA[Nicotinate-nucleotide pyrophosphorylase [carboxylating]]]></data>
      <data key="d5" xml:space="preserve"><![CDATA[Nicotinate-nucleotide pyrophosphorylase [carboxylating]]]></data>
      <data key="d6" xml:space="preserve"><![CDATA[source]]></data>
      <data key="d7" xml:space="preserve">2.062967802066924</data>
      <data key="d8" xml:space="preserve">0.8467275082272403</data>
      <data key="d9" xml:space="preserve">true</data>
      <data key="d10" xml:space="preserve">0.0030000000000000027</data>
      <data key="d11" xml:space="preserve">4.0</data>
      <data key="d12" xml:space="preserve"/>
      <data key="d13" xml:space="preserve"/>
      <data key="d14" xml:space="preserve"/>
      <data key="d15" xml:space="preserve">15</data>
      <data key="d16" xml:space="preserve">277</data>
      <data key="d17" xml:space="preserve">0.0</data>
      <data key="d18" xml:space="preserve">1.0</data>
      <data key="d19" xml:space="preserve">493.8105155738387</data>
      <data key="d20" xml:space="preserve">-520.6950477037107</data>
      <data key="d24" xml:space="preserve">6.790595025889144E-5</data>
      <data key="d25" xml:space="preserve">-1.0210513539070298</data>
      <data key="d26" xml:space="preserve">-1.0210513539070298</data>
      <data key="d29">
        <y:ShapeNode>
          <y:Geometry height="40.0" width="40.0" x="247.31359857352828" y="-303.7861052225359"/>
          <y:Fill color="#B6DBA6" transparent="false"/>
          <y:BorderStyle color="#4159A8" type="line" width="3.0"/>
          <y:NodeLabel alignment="center" autoSizePolicy="content" fontFamily="Arial" fontSize="10" fontStyle="plain" hasBackgroundColor="false" hasLineColor="false" height="15.171875" horizontalTextPosition="center" iconTextGap="4" modelName="custom" textColor="#000000" verticalTextPosition="bottom" visible="true" width="31.7783203125" x="4.11083984375" xml:space="preserve" y="12.4140625">QPRT<y:LabelModel><y:SmartNodeLabelModel distance="4.0"/></y:LabelModel><y:ModelParameter><y:SmartNodeLabelModelParameter labelRatioX="0.0" labelRatioY="0.0" nodeRatioX="0.0" nodeRatioY="0.0" offsetX="0.0" offsetY="0.0" upX="0.0" upY="-1.0"/></y:ModelParameter></y:NodeLabel>
          <y:Shape type="roundrectangle"/>
        </y:ShapeNode>
      </data>
    </node>
    <node id="n97">
      <data key="d3" xml:space="preserve"><![CDATA[RAB9A]]></data>
      <data key="d4" xml:space="preserve"><![CDATA[Ras-related protein Rab-9A]]></data>
      <data key="d5" xml:space="preserve"><![CDATA[Ras-related protein Rab-9A]]></data>
      <data key="d6" xml:space="preserve"><![CDATA[gene]]></data>
      <data key="d7" xml:space="preserve">0.0</data>
      <data key="d8" xml:space="preserve">0.06157180634857042</data>
      <data key="d9" xml:space="preserve">true</data>
      <data key="d10" xml:space="preserve">0.03700000000000003</data>
      <data key="d11" xml:space="preserve">4.0</data>
      <data key="d12" xml:space="preserve"/>
      <data key="d13" xml:space="preserve"/>
      <data key="d14" xml:space="preserve"/>
      <data key="d15" xml:space="preserve">1</data>
      <data key="d16" xml:space="preserve">1</data>
      <data key="d17" xml:space="preserve">0.0</data>
      <data key="d18" xml:space="preserve">1.0</data>
      <data key="d19" xml:space="preserve">921.3345211154461</data>
      <data key="d20" xml:space="preserve">46.504756774743</data>
      <data key="d24" xml:space="preserve">0.20741875478717584</data>
      <data key="d25" xml:space="preserve">0.37971904685397817</data>
      <data key="d29">
        <y:ShapeNode>
          <y:Geometry height="15.0" width="15.0" x="523.211382683732" y="-12.933435640369893"/>
          <y:Fill color="#F2F2F2" transparent="false"/>
          <y:BorderStyle color="#C0C0C0" raised="false" type="line" width="1.0"/>
          <y:NodeLabel alignment="center" autoSizePolicy="content" fontFamily="Dialog" fontSize="12" fontStyle="plain" hasBackgroundColor="false" hasLineColor="false" hasText="false" height="4.0" horizontalTextPosition="center" iconTextGap="4" modelName="custom" textColor="#000000" verticalTextPosition="bottom" visible="true" width="4.0" x="5.5" y="5.5">
            <y:LabelModel>
              <y:SmartNodeLabelModel distance="4.0"/>
            </y:LabelModel>
            <y:ModelParameter>
              <y:SmartNodeLabelModelParameter labelRatioX="0.0" labelRatioY="0.0" nodeRatioX="0.0" nodeRatioY="0.0" offsetX="0.0" offsetY="0.0" upX="0.0" upY="-1.0"/>
            </y:ModelParameter>
          </y:NodeLabel>
          <y:Shape type="rectangle"/>
        </y:ShapeNode>
      </data>
    </node>
    <node id="n98">
      <data key="d3" xml:space="preserve"><![CDATA[RABEPK]]></data>
      <data key="d4" xml:space="preserve"><![CDATA[Rab9 effector protein with kelch motifs]]></data>
      <data key="d5" xml:space="preserve"><![CDATA[Rab9 effector protein with kelch motifs]]></data>
      <data key="d6" xml:space="preserve"><![CDATA[source]]></data>
      <data key="d7" xml:space="preserve">2.501222121873122</data>
      <data key="d8" xml:space="preserve">1.079388908045084</data>
      <data key="d9" xml:space="preserve">true</data>
      <data key="d10" xml:space="preserve">0.0</data>
      <data key="d11" xml:space="preserve">Infinity</data>
      <data key="d12" xml:space="preserve"/>
      <data key="d13" xml:space="preserve"/>
      <data key="d14" xml:space="preserve"/>
      <data key="d15" xml:space="preserve">1</data>
      <data key="d16" xml:space="preserve">1</data>
      <data key="d17" xml:space="preserve">0.0</data>
      <data key="d18" xml:space="preserve">1.0</data>
      <data key="d19" xml:space="preserve">892.284820144315</data>
      <data key="d20" xml:space="preserve">92.72356609784502</data>
      <data key="d24" xml:space="preserve">4.074357015533486E-4</data>
      <data key="d25" xml:space="preserve">-1.845492960834381</data>
      <data key="d26" xml:space="preserve">-1.845492960834381</data>
      <data key="d29">
        <y:ShapeNode>
          <y:Geometry height="40.0" width="40.0" x="497.7954774455086" y="15.244763338762866"/>
          <y:Fill color="#B6DBA6" transparent="false"/>
          <y:BorderStyle color="#4159A8" type="line" width="3.0"/>
          <y:NodeLabel alignment="center" autoSizePolicy="content" fontFamily="Arial" fontSize="10" fontStyle="plain" hasBackgroundColor="false" hasLineColor="false" height="15.171875" horizontalTextPosition="center" iconTextGap="4" modelName="custom" textColor="#000000" verticalTextPosition="bottom" visible="true" width="44.5712890625" x="-2.28564453125" xml:space="preserve" y="12.4140625">RABEPK<y:LabelModel><y:SmartNodeLabelModel distance="4.0"/></y:LabelModel><y:ModelParameter><y:SmartNodeLabelModelParameter labelRatioX="0.0" labelRatioY="0.0" nodeRatioX="0.0" nodeRatioY="0.0" offsetX="0.0" offsetY="0.0" upX="0.0" upY="-1.0"/></y:ModelParameter></y:NodeLabel>
          <y:Shape type="roundrectangle"/>
        </y:ShapeNode>
      </data>
    </node>
    <node id="n99">
      <data key="d3" xml:space="preserve"><![CDATA[RBBP5]]></data>
      <data key="d4" xml:space="preserve"><![CDATA[Retinoblastoma-binding protein 5]]></data>
      <data key="d5" xml:space="preserve"><![CDATA[Retinoblastoma-binding protein 5]]></data>
      <data key="d6" xml:space="preserve"><![CDATA[gene]]></data>
      <data key="d7" xml:space="preserve">0.0</data>
      <data key="d8" xml:space="preserve">0.08591964833643839</data>
      <data key="d9" xml:space="preserve">true</data>
      <data key="d10" xml:space="preserve">0.010000000000000009</data>
      <data key="d11" xml:space="preserve">4.0</data>
      <data key="d12" xml:space="preserve"/>
      <data key="d13" xml:space="preserve"/>
      <data key="d14" xml:space="preserve"/>
      <data key="d15" xml:space="preserve">2</data>
      <data key="d16" xml:space="preserve">42</data>
      <data key="d17" xml:space="preserve">0.0</data>
      <data key="d18" xml:space="preserve">1.0</data>
      <data key="d19" xml:space="preserve">-240.68887437879792</data>
      <data key="d20" xml:space="preserve">522.1037056582851</data>
      <data key="d24" xml:space="preserve">0.7895764366352602</data>
      <data key="d25" xml:space="preserve">0.032805979506038696</data>
      <data key="d29">
        <y:ShapeNode>
          <y:Geometry height="15.0" width="15.0" x="-138.27636925993596" y="305.13690943927236"/>
          <y:Fill color="#F2F2F2" transparent="false"/>
          <y:BorderStyle color="#C0C0C0" raised="false" type="line" width="1.0"/>
          <y:NodeLabel alignment="center" autoSizePolicy="content" fontFamily="Dialog" fontSize="12" fontStyle="plain" hasBackgroundColor="false" hasLineColor="false" hasText="false" height="4.0" horizontalTextPosition="center" iconTextGap="4" modelName="custom" textColor="#000000" verticalTextPosition="bottom" visible="true" width="4.0" x="5.5" y="5.5">
            <y:LabelModel>
              <y:SmartNodeLabelModel distance="4.0"/>
            </y:LabelModel>
            <y:ModelParameter>
              <y:SmartNodeLabelModelParameter labelRatioX="0.0" labelRatioY="0.0" nodeRatioX="0.0" nodeRatioY="0.0" offsetX="0.0" offsetY="0.0" upX="0.0" upY="-1.0"/>
            </y:ModelParameter>
          </y:NodeLabel>
          <y:Shape type="rectangle"/>
        </y:ShapeNode>
      </data>
    </node>
    <node id="n100">
      <data key="d3" xml:space="preserve"><![CDATA[RFX1]]></data>
      <data key="d4" xml:space="preserve"><![CDATA[MHC class II regulatory factor RFX1]]></data>
      <data key="d5" xml:space="preserve"><![CDATA[MHC class II regulatory factor RFX1]]></data>
      <data key="d6" xml:space="preserve"><![CDATA[gene]]></data>
      <data key="d7" xml:space="preserve">0.0</data>
      <data key="d8" xml:space="preserve">0.038082917661127924</data>
      <data key="d9" xml:space="preserve">true</data>
      <data key="d10" xml:space="preserve">0.041000000000000036</data>
      <data key="d11" xml:space="preserve">4.0</data>
      <data key="d12" xml:space="preserve"/>
      <data key="d13" xml:space="preserve"/>
      <data key="d14" xml:space="preserve"/>
      <data key="d15" xml:space="preserve">2</data>
      <data key="d16" xml:space="preserve">22</data>
      <data key="d17" xml:space="preserve">0.0</data>
      <data key="d18" xml:space="preserve">1.0</data>
      <data key="d19" xml:space="preserve">-636.2077604558754</data>
      <data key="d20" xml:space="preserve">-279.364244181803</data>
      <data key="d24" xml:space="preserve">0.5763857057974706</data>
      <data key="d25" xml:space="preserve">0.056280683958123134</data>
      <data key="d29">
        <y:ShapeNode>
          <y:Geometry height="15.0" width="15.0" x="-376.7324693699437" y="-179.56621738622124"/>
          <y:Fill color="#F2F2F2" transparent="false"/>
          <y:BorderStyle color="#C0C0C0" raised="false" type="line" width="1.0"/>
          <y:NodeLabel alignment="center" autoSizePolicy="content" fontFamily="Dialog" fontSize="12" fontStyle="plain" hasBackgroundColor="false" hasLineColor="false" hasText="false" height="4.0" horizontalTextPosition="center" iconTextGap="4" modelName="custom" textColor="#000000" verticalTextPosition="bottom" visible="true" width="4.0" x="5.5" y="5.5">
            <y:LabelModel>
              <y:SmartNodeLabelModel distance="4.0"/>
            </y:LabelModel>
            <y:ModelParameter>
              <y:SmartNodeLabelModelParameter labelRatioX="0.0" labelRatioY="0.0" nodeRatioX="0.0" nodeRatioY="0.0" offsetX="0.0" offsetY="0.0" upX="0.0" upY="-1.0"/>
            </y:ModelParameter>
          </y:NodeLabel>
          <y:Shape type="rectangle"/>
        </y:ShapeNode>
      </data>
    </node>
    <node id="n101">
      <data key="d3" xml:space="preserve"><![CDATA[RFX3]]></data>
      <data key="d4" xml:space="preserve"><![CDATA[Transcription factor RFX3]]></data>
      <data key="d5" xml:space="preserve"><![CDATA[Transcription factor RFX3]]></data>
      <data key="d6" xml:space="preserve"><![CDATA[gene]]></data>
      <data key="d7" xml:space="preserve">0.0</data>
      <data key="d8" xml:space="preserve">0.041223578158056995</data>
      <data key="d9" xml:space="preserve">false</data>
      <data key="d10" xml:space="preserve">0.08099999999999996</data>
      <data key="d11" xml:space="preserve">4.0</data>
      <data key="d12" xml:space="preserve"/>
      <data key="d13" xml:space="preserve"/>
      <data key="d14" xml:space="preserve"/>
      <data key="d15" xml:space="preserve">2</data>
      <data key="d16" xml:space="preserve">22</data>
      <data key="d17" xml:space="preserve">0.0</data>
      <data key="d18" xml:space="preserve">1.0</data>
      <data key="d19" xml:space="preserve">-636.4147480977708</data>
      <data key="d20" xml:space="preserve">-434.46578440992266</data>
      <data key="d24" xml:space="preserve">0.01569099463836306</data>
      <data key="d25" xml:space="preserve">0.5329598465889482</data>
      <data key="d29">
        <y:ShapeNode>
          <y:Geometry height="15.0" width="15.0" x="-375.18772330788676" y="-275.357021522616"/>
          <y:Fill color="#F2F2F2" transparent="false"/>
          <y:BorderStyle color="#C0C0C0" raised="false" type="line" width="1.0"/>
          <y:NodeLabel alignment="center" autoSizePolicy="content" fontFamily="Dialog" fontSize="12" fontStyle="plain" hasBackgroundColor="false" hasLineColor="false" hasText="false" height="4.0" horizontalTextPosition="center" iconTextGap="4" modelName="custom" textColor="#000000" verticalTextPosition="bottom" visible="true" width="4.0" x="5.5" y="5.5">
            <y:LabelModel>
              <y:SmartNodeLabelModel distance="4.0"/>
            </y:LabelModel>
            <y:ModelParameter>
              <y:SmartNodeLabelModelParameter labelRatioX="0.0" labelRatioY="0.0" nodeRatioX="0.0" nodeRatioY="0.0" offsetX="0.0" offsetY="0.0" upX="0.0" upY="-1.0"/>
            </y:ModelParameter>
          </y:NodeLabel>
          <y:Shape type="rectangle"/>
        </y:ShapeNode>
      </data>
    </node>
    <node id="n102">
      <data key="d3" xml:space="preserve"><![CDATA[RFX5]]></data>
      <data key="d4" xml:space="preserve"><![CDATA[DNA-binding protein RFX5]]></data>
      <data key="d5" xml:space="preserve"><![CDATA[DNA-binding protein RFX5]]></data>
      <data key="d6" xml:space="preserve"><![CDATA[source]]></data>
      <data key="d7" xml:space="preserve">2.1826312002154364</data>
      <data key="d8" xml:space="preserve">0.9349499699303587</data>
      <data key="d9" xml:space="preserve">true</data>
      <data key="d10" xml:space="preserve">0.0020000000000000018</data>
      <data key="d11" xml:space="preserve">4.0</data>
      <data key="d12" xml:space="preserve"/>
      <data key="d13" xml:space="preserve"/>
      <data key="d14" xml:space="preserve"/>
      <data key="d15" xml:space="preserve">2</data>
      <data key="d16" xml:space="preserve">22</data>
      <data key="d17" xml:space="preserve">0.0</data>
      <data key="d18" xml:space="preserve">1.0</data>
      <data key="d19" xml:space="preserve">-551.442787039574</data>
      <data key="d20" xml:space="preserve">-280.4428014204041</data>
      <data key="d24" xml:space="preserve">1.531896268738374E-4</data>
      <data key="d25" xml:space="preserve">1.248798264342133</data>
      <data key="d26" xml:space="preserve">1.248798264342133</data>
      <data key="d29">
        <y:ShapeNode>
          <y:Geometry height="40.0" width="40.0" x="-338.91229922386856" y="-182.86401778907748"/>
          <y:Fill color="#B6DBA6" transparent="false"/>
          <y:BorderStyle color="#CC3331" type="line" width="3.0"/>
          <y:NodeLabel alignment="center" autoSizePolicy="content" fontFamily="Arial" fontSize="10" fontStyle="plain" hasBackgroundColor="false" hasLineColor="false" height="15.171875" horizontalTextPosition="center" iconTextGap="4" modelName="custom" textColor="#000000" verticalTextPosition="bottom" visible="true" width="29.5615234375" x="5.21923828125" xml:space="preserve" y="12.4140625">RFX5<y:LabelModel><y:SmartNodeLabelModel distance="4.0"/></y:LabelModel><y:ModelParameter><y:SmartNodeLabelModelParameter labelRatioX="0.0" labelRatioY="0.0" nodeRatioX="0.0" nodeRatioY="0.0" offsetX="0.0" offsetY="0.0" upX="0.0" upY="-1.0"/></y:ModelParameter></y:NodeLabel>
          <y:Shape type="roundrectangle"/>
        </y:ShapeNode>
      </data>
    </node>
    <node id="n103">
      <data key="d3" xml:space="preserve"><![CDATA[RFX7]]></data>
      <data key="d4" xml:space="preserve"><![CDATA[DNA-binding protein RFX7]]></data>
      <data key="d5" xml:space="preserve"><![CDATA[DNA-binding protein RFX7]]></data>
      <data key="d6" xml:space="preserve"><![CDATA[gene]]></data>
      <data key="d7" xml:space="preserve">0.0</data>
      <data key="d8" xml:space="preserve">0.03525518492975046</data>
      <data key="d9" xml:space="preserve">true</data>
      <data key="d10" xml:space="preserve">0.02300000000000002</data>
      <data key="d11" xml:space="preserve">4.0</data>
      <data key="d12" xml:space="preserve"/>
      <data key="d13" xml:space="preserve"/>
      <data key="d14" xml:space="preserve"/>
      <data key="d15" xml:space="preserve">2</data>
      <data key="d16" xml:space="preserve">22</data>
      <data key="d17" xml:space="preserve">0.0</data>
      <data key="d18" xml:space="preserve">1.0</data>
      <data key="d19" xml:space="preserve">-645.882107525065</data>
      <data key="d20" xml:space="preserve">-326.2207842723587</data>
      <data key="d24" xml:space="preserve">0.9805958747135218</data>
      <data key="d25" xml:space="preserve">-0.02237586661764368</data>
      <data key="d29">
        <y:ShapeNode>
          <y:Geometry height="15.0" width="15.0" x="-388.21487656311643" y="-210.30905149662732"/>
          <y:Fill color="#F2F2F2" transparent="false"/>
          <y:BorderStyle color="#C0C0C0" raised="false" type="line" width="1.0"/>
          <y:NodeLabel alignment="center" autoSizePolicy="content" fontFamily="Dialog" fontSize="12" fontStyle="plain" hasBackgroundColor="false" hasLineColor="false" hasText="false" height="4.0" horizontalTextPosition="center" iconTextGap="4" modelName="custom" textColor="#000000" verticalTextPosition="bottom" visible="true" width="4.0" x="5.5" y="5.5">
            <y:LabelModel>
              <y:SmartNodeLabelModel distance="4.0"/>
            </y:LabelModel>
            <y:ModelParameter>
              <y:SmartNodeLabelModelParameter labelRatioX="0.0" labelRatioY="0.0" nodeRatioX="0.0" nodeRatioY="0.0" offsetX="0.0" offsetY="0.0" upX="0.0" upY="-1.0"/>
            </y:ModelParameter>
          </y:NodeLabel>
          <y:Shape type="rectangle"/>
        </y:ShapeNode>
      </data>
    </node>
    <node id="n104">
      <data key="d3" xml:space="preserve"><![CDATA[RFXAP]]></data>
      <data key="d4" xml:space="preserve"><![CDATA[Regulatory factor X-associated protein]]></data>
      <data key="d5" xml:space="preserve"><![CDATA[Regulatory factor X-associated protein]]></data>
      <data key="d6" xml:space="preserve"><![CDATA[gene]]></data>
      <data key="d7" xml:space="preserve">0.0</data>
      <data key="d8" xml:space="preserve">0.041130643522571605</data>
      <data key="d9" xml:space="preserve">true</data>
      <data key="d10" xml:space="preserve">0.0020000000000000018</data>
      <data key="d11" xml:space="preserve">4.0</data>
      <data key="d12" xml:space="preserve"/>
      <data key="d13" xml:space="preserve"/>
      <data key="d14" xml:space="preserve"/>
      <data key="d15" xml:space="preserve">2</data>
      <data key="d16" xml:space="preserve">22</data>
      <data key="d17" xml:space="preserve">0.0</data>
      <data key="d18" xml:space="preserve">1.0</data>
      <data key="d19" xml:space="preserve">-612.0619978593818</data>
      <data key="d20" xml:space="preserve">-220.83354213442692</data>
      <data key="d24" xml:space="preserve">0.1281045751633987</data>
      <data key="d25" xml:space="preserve">-0.4746534253475012</data>
      <data key="d29">
        <y:ShapeNode>
          <y:Geometry height="15.0" width="15.0" x="-371.9243558154344" y="-142.69356240057886"/>
          <y:Fill color="#F2F2F2" transparent="false"/>
          <y:BorderStyle color="#C0C0C0" raised="false" type="line" width="1.0"/>
          <y:NodeLabel alignment="center" autoSizePolicy="content" fontFamily="Dialog" fontSize="12" fontStyle="plain" hasBackgroundColor="false" hasLineColor="false" hasText="false" height="4.0" horizontalTextPosition="center" iconTextGap="4" modelName="custom" textColor="#000000" verticalTextPosition="bottom" visible="true" width="4.0" x="5.5" y="5.5">
            <y:LabelModel>
              <y:SmartNodeLabelModel distance="4.0"/>
            </y:LabelModel>
            <y:ModelParameter>
              <y:SmartNodeLabelModelParameter labelRatioX="0.0" labelRatioY="0.0" nodeRatioX="0.0" nodeRatioY="0.0" offsetX="0.0" offsetY="0.0" upX="0.0" upY="-1.0"/>
            </y:ModelParameter>
          </y:NodeLabel>
          <y:Shape type="rectangle"/>
        </y:ShapeNode>
      </data>
    </node>
    <node id="n105">
      <data key="d3" xml:space="preserve"><![CDATA[RIDA]]></data>
      <data key="d4" xml:space="preserve"><![CDATA[2-iminobutanoate/2-iminopropanoate deaminase]]></data>
      <data key="d5" xml:space="preserve"><![CDATA[2-iminobutanoate/2-iminopropanoate deaminase]]></data>
      <data key="d6" xml:space="preserve"><![CDATA[gene]]></data>
      <data key="d7" xml:space="preserve">0.0</data>
      <data key="d8" xml:space="preserve">0.007500222101970945</data>
      <data key="d9" xml:space="preserve">true</data>
      <data key="d10" xml:space="preserve">0.026000000000000023</data>
      <data key="d11" xml:space="preserve">4.0</data>
      <data key="d12" xml:space="preserve"/>
      <data key="d13" xml:space="preserve"/>
      <data key="d14" xml:space="preserve"/>
      <data key="d15" xml:space="preserve">15</data>
      <data key="d16" xml:space="preserve">279</data>
      <data key="d17" xml:space="preserve">0.0</data>
      <data key="d18" xml:space="preserve">1.0</data>
      <data key="d19" xml:space="preserve">598.776821214836</data>
      <data key="d20" xml:space="preserve">-530.8933282059683</data>
      <data key="d24" xml:space="preserve">0.0017995076818606228</data>
      <data key="d25" xml:space="preserve">-0.32953420326270155</data>
      <data key="d29">
        <y:ShapeNode>
          <y:Geometry height="15.0" width="15.0" x="314.3394628968165" y="-311.74200068627846"/>
          <y:Fill color="#F2F2F2" transparent="false"/>
          <y:BorderStyle color="#C0C0C0" raised="false" type="line" width="1.0"/>
          <y:NodeLabel alignment="center" autoSizePolicy="content" fontFamily="Dialog" fontSize="12" fontStyle="plain" hasBackgroundColor="false" hasLineColor="false" hasText="false" height="4.0" horizontalTextPosition="center" iconTextGap="4" modelName="custom" textColor="#000000" verticalTextPosition="bottom" visible="true" width="4.0" x="5.5" y="5.5">
            <y:LabelModel>
              <y:SmartNodeLabelModel distance="4.0"/>
            </y:LabelModel>
            <y:ModelParameter>
              <y:SmartNodeLabelModelParameter labelRatioX="0.0" labelRatioY="0.0" nodeRatioX="0.0" nodeRatioY="0.0" offsetX="0.0" offsetY="0.0" upX="0.0" upY="-1.0"/>
            </y:ModelParameter>
          </y:NodeLabel>
          <y:Shape type="rectangle"/>
        </y:ShapeNode>
      </data>
    </node>
    <node id="n106">
      <data key="d3" xml:space="preserve"><![CDATA[RIPOR1]]></data>
      <data key="d4" xml:space="preserve"><![CDATA[Rho family-interacting cell polarization regulator 1]]></data>
      <data key="d5" xml:space="preserve"><![CDATA[Rho family-interacting cell polarization regulator 1]]></data>
      <data key="d6" xml:space="preserve"><![CDATA[gene]]></data>
      <data key="d7" xml:space="preserve">0.0</data>
      <data key="d8" xml:space="preserve">0.05525345940980491</data>
      <data key="d9" xml:space="preserve">true</data>
      <data key="d10" xml:space="preserve">0.01100000000000001</data>
      <data key="d11" xml:space="preserve">4.0</data>
      <data key="d12" xml:space="preserve"/>
      <data key="d13" xml:space="preserve"/>
      <data key="d14" xml:space="preserve"/>
      <data key="d15" xml:space="preserve">7</data>
      <data key="d16" xml:space="preserve">72</data>
      <data key="d17" xml:space="preserve">0.0</data>
      <data key="d18" xml:space="preserve">1.0</data>
      <data key="d19" xml:space="preserve">405.40668104711267</data>
      <data key="d20" xml:space="preserve">631.6119314592286</data>
      <data key="d24" xml:space="preserve">0.1281045751633987</data>
      <data key="d25" xml:space="preserve">-0.6697442393457074</data>
      <data key="d29">
        <y:ShapeNode>
          <y:Geometry height="15.0" width="15.0" x="194.3806288266455" y="374.4866189579834"/>
          <y:Fill color="#F2F2F2" transparent="false"/>
          <y:BorderStyle color="#C0C0C0" raised="false" type="line" width="1.0"/>
          <y:NodeLabel alignment="center" autoSizePolicy="content" fontFamily="Dialog" fontSize="12" fontStyle="plain" hasBackgroundColor="false" hasLineColor="false" hasText="false" height="4.0" horizontalTextPosition="center" iconTextGap="4" modelName="custom" textColor="#000000" verticalTextPosition="bottom" visible="true" width="4.0" x="5.5" y="5.5">
            <y:LabelModel>
              <y:SmartNodeLabelModel distance="4.0"/>
            </y:LabelModel>
            <y:ModelParameter>
              <y:SmartNodeLabelModelParameter labelRatioX="0.0" labelRatioY="0.0" nodeRatioX="0.0" nodeRatioY="0.0" offsetX="0.0" offsetY="0.0" upX="0.0" upY="-1.0"/>
            </y:ModelParameter>
          </y:NodeLabel>
          <y:Shape type="rectangle"/>
        </y:ShapeNode>
      </data>
    </node>
    <node id="n107">
      <data key="d3" xml:space="preserve"><![CDATA[RXRB]]></data>
      <data key="d4" xml:space="preserve"><![CDATA[Retinoic acid receptor RXR-beta]]></data>
      <data key="d5" xml:space="preserve"><![CDATA[Retinoic acid receptor RXR-beta]]></data>
      <data key="d6" xml:space="preserve"><![CDATA[gene]]></data>
      <data key="d7" xml:space="preserve">0.0</data>
      <data key="d8" xml:space="preserve">0.10653678120526262</data>
      <data key="d9" xml:space="preserve">false</data>
      <data key="d10" xml:space="preserve">0.08299999999999996</data>
      <data key="d11" xml:space="preserve">4.0</data>
      <data key="d12" xml:space="preserve"/>
      <data key="d13" xml:space="preserve"/>
      <data key="d14" xml:space="preserve"/>
      <data key="d15" xml:space="preserve">5</data>
      <data key="d16" xml:space="preserve">59</data>
      <data key="d17" xml:space="preserve">0.0</data>
      <data key="d18" xml:space="preserve">1.0</data>
      <data key="d19" xml:space="preserve">-344.1171191474946</data>
      <data key="d20" xml:space="preserve">321.1920146509943</data>
      <data key="d24" xml:space="preserve">0.6446651387827859</data>
      <data key="d25" xml:space="preserve">-0.045410823971597125</data>
      <data key="d29">
        <y:ShapeNode>
          <y:Geometry height="15.0" width="15.0" x="-195.3374724539155" y="197.03165422950084"/>
          <y:Fill color="#F2F2F2" transparent="false"/>
          <y:BorderStyle color="#C0C0C0" raised="false" type="line" width="1.0"/>
          <y:NodeLabel alignment="center" autoSizePolicy="content" fontFamily="Dialog" fontSize="12" fontStyle="plain" hasBackgroundColor="false" hasLineColor="false" hasText="false" height="4.0" horizontalTextPosition="center" iconTextGap="4" modelName="custom" textColor="#000000" verticalTextPosition="bottom" visible="true" width="4.0" x="5.5" y="5.5">
            <y:LabelModel>
              <y:SmartNodeLabelModel distance="4.0"/>
            </y:LabelModel>
            <y:ModelParameter>
              <y:SmartNodeLabelModelParameter labelRatioX="0.0" labelRatioY="0.0" nodeRatioX="0.0" nodeRatioY="0.0" offsetX="0.0" offsetY="0.0" upX="0.0" upY="-1.0"/>
            </y:ModelParameter>
          </y:NodeLabel>
          <y:Shape type="rectangle"/>
        </y:ShapeNode>
      </data>
    </node>
    <node id="n108">
      <data key="d3" xml:space="preserve"><![CDATA[SCD5]]></data>
      <data key="d4" xml:space="preserve"><![CDATA[Stearoyl-CoA desaturase 5]]></data>
      <data key="d5" xml:space="preserve"><![CDATA[Stearoyl-CoA desaturase 5]]></data>
      <data key="d6" xml:space="preserve"><![CDATA[source]]></data>
      <data key="d7" xml:space="preserve">1.9009909214346317</data>
      <data key="d8" xml:space="preserve">0.7606903715260114</data>
      <data key="d9" xml:space="preserve">true</data>
      <data key="d10" xml:space="preserve">0.0040000000000000036</data>
      <data key="d11" xml:space="preserve">4.0</data>
      <data key="d12" xml:space="preserve"/>
      <data key="d13" xml:space="preserve"/>
      <data key="d14" xml:space="preserve"/>
      <data key="d15" xml:space="preserve">30</data>
      <data key="d16" xml:space="preserve">1111</data>
      <data key="d17" xml:space="preserve">0.0</data>
      <data key="d18" xml:space="preserve">1.0</data>
      <data key="d19" xml:space="preserve">-398.7236893991562</data>
      <data key="d20" xml:space="preserve">280.28004404736276</data>
      <data key="d24" xml:space="preserve">0.0026479921216763323</data>
      <data key="d25" xml:space="preserve">1.4022699489249781</data>
      <data key="d26" xml:space="preserve">1.4022699489249781</data>
      <data key="d29">
        <y:ShapeNode>
          <y:Geometry height="40.0" width="40.0" x="-248.61184022510946" y="160.0839071532167"/>
          <y:Fill color="#B6DBA6" transparent="false"/>
          <y:BorderStyle color="#CC3331" type="line" width="3.0"/>
          <y:NodeLabel alignment="center" autoSizePolicy="content" fontFamily="Arial" fontSize="10" fontStyle="plain" hasBackgroundColor="false" hasLineColor="false" height="15.171875" horizontalTextPosition="center" iconTextGap="4" modelName="custom" textColor="#000000" verticalTextPosition="bottom" visible="true" width="30.6748046875" x="4.66259765625" xml:space="preserve" y="12.4140625">SCD5<y:LabelModel><y:SmartNodeLabelModel distance="4.0"/></y:LabelModel><y:ModelParameter><y:SmartNodeLabelModelParameter labelRatioX="0.0" labelRatioY="0.0" nodeRatioX="0.0" nodeRatioY="0.0" offsetX="0.0" offsetY="0.0" upX="0.0" upY="-1.0"/></y:ModelParameter></y:NodeLabel>
          <y:Shape type="roundrectangle"/>
        </y:ShapeNode>
      </data>
    </node>
    <node id="n109">
      <data key="d3" xml:space="preserve"><![CDATA[SHMT1]]></data>
      <data key="d4" xml:space="preserve"><![CDATA[Serine hydroxymethyltransferase, cytosolic]]></data>
      <data key="d5" xml:space="preserve"><![CDATA[Serine hydroxymethyltransferase, cytosolic]]></data>
      <data key="d6" xml:space="preserve"><![CDATA[source]]></data>
      <data key="d7" xml:space="preserve">2.0739498195822197</data>
      <data key="d8" xml:space="preserve">0.8422678794537276</data>
      <data key="d9" xml:space="preserve">true</data>
      <data key="d10" xml:space="preserve">0.0010000000000000009</data>
      <data key="d11" xml:space="preserve">4.0</data>
      <data key="d12" xml:space="preserve"/>
      <data key="d13" xml:space="preserve"/>
      <data key="d14" xml:space="preserve"/>
      <data key="d15" xml:space="preserve">15</data>
      <data key="d16" xml:space="preserve">277</data>
      <data key="d17" xml:space="preserve">0.0</data>
      <data key="d18" xml:space="preserve">1.0</data>
      <data key="d19" xml:space="preserve">444.61896912665287</data>
      <data key="d20" xml:space="preserve">-590.4488181472321</data>
      <data key="d24" xml:space="preserve">0.0012902130549189371</data>
      <data key="d25" xml:space="preserve">-1.4886686876072854</data>
      <data key="d26" xml:space="preserve">-1.4886686876072854</data>
      <data key="d29">
        <y:ShapeNode>
          <y:Geometry height="40.0" width="40.0" x="200.02678228378247" y="-384.9807994040448"/>
          <y:Fill color="#B6DBA6" transparent="false"/>
          <y:BorderStyle color="#4159A8" type="line" width="3.0"/>
          <y:NodeLabel alignment="center" autoSizePolicy="content" fontFamily="Arial" fontSize="10" fontStyle="plain" hasBackgroundColor="false" hasLineColor="false" height="15.171875" horizontalTextPosition="center" iconTextGap="4" modelName="custom" textColor="#000000" verticalTextPosition="bottom" visible="true" width="37.8916015625" x="1.05419921875" xml:space="preserve" y="12.4140625">SHMT1<y:LabelModel><y:SmartNodeLabelModel distance="4.0"/></y:LabelModel><y:ModelParameter><y:SmartNodeLabelModelParameter labelRatioX="0.0" labelRatioY="0.0" nodeRatioX="0.0" nodeRatioY="0.0" offsetX="0.0" offsetY="0.0" upX="0.0" upY="-1.0"/></y:ModelParameter></y:NodeLabel>
          <y:Shape type="roundrectangle"/>
        </y:ShapeNode>
      </data>
    </node>
    <node id="n110">
      <data key="d3" xml:space="preserve"><![CDATA[SNAP23]]></data>
      <data key="d4" xml:space="preserve"><![CDATA[Synaptosomal-associated protein 23]]></data>
      <data key="d5" xml:space="preserve"><![CDATA[Synaptosomal-associated protein 23]]></data>
      <data key="d6" xml:space="preserve"><![CDATA[source]]></data>
      <data key="d7" xml:space="preserve">1.9547399591293941</data>
      <data key="d8" xml:space="preserve">0.8511852527530461</data>
      <data key="d9" xml:space="preserve">true</data>
      <data key="d10" xml:space="preserve">0.008000000000000007</data>
      <data key="d11" xml:space="preserve">4.0</data>
      <data key="d12" xml:space="preserve"/>
      <data key="d13" xml:space="preserve"/>
      <data key="d14" xml:space="preserve"/>
      <data key="d15" xml:space="preserve">1</data>
      <data key="d16" xml:space="preserve">1</data>
      <data key="d17" xml:space="preserve">0.0</data>
      <data key="d18" xml:space="preserve">1.0</data>
      <data key="d19" xml:space="preserve">848.7261661191384</data>
      <data key="d20" xml:space="preserve">248.09513470149813</data>
      <data key="d24" xml:space="preserve">6.111535523300229E-4</data>
      <data key="d25" xml:space="preserve">1.188919430768184</data>
      <data key="d26" xml:space="preserve">1.188919430768184</data>
      <data key="d29">
        <y:ShapeNode>
          <y:Geometry height="40.0" width="40.0" x="454.911936697468" y="133.70976676921745"/>
          <y:Fill color="#B6DBA6" transparent="false"/>
          <y:BorderStyle color="#CC3331" type="line" width="3.0"/>
          <y:NodeLabel alignment="center" autoSizePolicy="content" fontFamily="Arial" fontSize="10" fontStyle="plain" hasBackgroundColor="false" hasLineColor="false" height="15.171875" horizontalTextPosition="center" iconTextGap="4" modelName="custom" textColor="#000000" verticalTextPosition="bottom" visible="true" width="42.3544921875" x="-1.17724609375" xml:space="preserve" y="12.4140625">SNAP23<y:LabelModel><y:SmartNodeLabelModel distance="4.0"/></y:LabelModel><y:ModelParameter><y:SmartNodeLabelModelParameter labelRatioX="0.0" labelRatioY="0.0" nodeRatioX="0.0" nodeRatioY="0.0" offsetX="0.0" offsetY="0.0" upX="0.0" upY="-1.0"/></y:ModelParameter></y:NodeLabel>
          <y:Shape type="roundrectangle"/>
        </y:ShapeNode>
      </data>
    </node>
    <node id="n111">
      <data key="d3" xml:space="preserve"><![CDATA[SOD1]]></data>
      <data key="d4" xml:space="preserve"><![CDATA[Superoxide dismutase [Cu-Zn]]]></data>
      <data key="d5" xml:space="preserve"><![CDATA[Superoxide dismutase [Cu-Zn]]]></data>
      <data key="d6" xml:space="preserve"><![CDATA[gene]]></data>
      <data key="d7" xml:space="preserve">0.0</data>
      <data key="d8" xml:space="preserve">0.06681628634160248</data>
      <data key="d9" xml:space="preserve">false</data>
      <data key="d10" xml:space="preserve">0.08899999999999997</data>
      <data key="d11" xml:space="preserve">4.0</data>
      <data key="d12" xml:space="preserve"/>
      <data key="d13" xml:space="preserve"/>
      <data key="d14" xml:space="preserve"/>
      <data key="d15" xml:space="preserve">2</data>
      <data key="d16" xml:space="preserve">22</data>
      <data key="d17" xml:space="preserve">0.0</data>
      <data key="d18" xml:space="preserve">1.0</data>
      <data key="d19" xml:space="preserve">562.4167244857982</data>
      <data key="d20" xml:space="preserve">-323.36813129706826</data>
      <data key="d24" xml:space="preserve">0.09248790425261014</data>
      <data key="d25" xml:space="preserve">-0.17151474302008296</data>
      <data key="d29">
        <y:ShapeNode>
          <y:Geometry height="15.0" width="15.0" x="305.2753816365222" y="-194.78722505309452"/>
          <y:Fill color="#F2F2F2" transparent="false"/>
          <y:BorderStyle color="#C0C0C0" raised="false" type="line" width="1.0"/>
          <y:NodeLabel alignment="center" autoSizePolicy="content" fontFamily="Dialog" fontSize="12" fontStyle="plain" hasBackgroundColor="false" hasLineColor="false" hasText="false" height="4.0" horizontalTextPosition="center" iconTextGap="4" modelName="custom" textColor="#000000" verticalTextPosition="bottom" visible="true" width="4.0" x="5.5" y="5.5">
            <y:LabelModel>
              <y:SmartNodeLabelModel distance="4.0"/>
            </y:LabelModel>
            <y:ModelParameter>
              <y:SmartNodeLabelModelParameter labelRatioX="0.0" labelRatioY="0.0" nodeRatioX="0.0" nodeRatioY="0.0" offsetX="0.0" offsetY="0.0" upX="0.0" upY="-1.0"/>
            </y:ModelParameter>
          </y:NodeLabel>
          <y:Shape type="rectangle"/>
        </y:ShapeNode>
      </data>
    </node>
    <node id="n112">
      <data key="d3" xml:space="preserve"><![CDATA[SOX4]]></data>
      <data key="d4" xml:space="preserve"><![CDATA[Transcription factor SOX-4]]></data>
      <data key="d5" xml:space="preserve"><![CDATA[Transcription factor SOX-4]]></data>
      <data key="d6" xml:space="preserve"><![CDATA[source]]></data>
      <data key="d7" xml:space="preserve">1.5171113610287659</data>
      <data key="d8" xml:space="preserve">0.6132223199727375</data>
      <data key="d9" xml:space="preserve">true</data>
      <data key="d10" xml:space="preserve">0.0040000000000000036</data>
      <data key="d11" xml:space="preserve">4.0</data>
      <data key="d12" xml:space="preserve"/>
      <data key="d13" xml:space="preserve"/>
      <data key="d14" xml:space="preserve"/>
      <data key="d15" xml:space="preserve">13</data>
      <data key="d16" xml:space="preserve">222</data>
      <data key="d17" xml:space="preserve">0.0</data>
      <data key="d18" xml:space="preserve">1.0</data>
      <data key="d19" xml:space="preserve">-21.571615195423895</data>
      <data key="d20" xml:space="preserve">-114.74870604266327</data>
      <data key="d24" xml:space="preserve">0.005262711145064086</data>
      <data key="d25" xml:space="preserve">-1.0100212878746522</data>
      <data key="d26" xml:space="preserve">-1.0100212878746522</data>
      <data key="d29">
        <y:ShapeNode>
          <y:Geometry height="40.0" width="40.0" x="-43.39513825727633" y="-86.67739928483549"/>
          <y:Fill color="#B6DBA6" transparent="false"/>
          <y:BorderStyle color="#4159A8" type="line" width="3.0"/>
          <y:NodeLabel alignment="center" autoSizePolicy="content" fontFamily="Arial" fontSize="10" fontStyle="plain" hasBackgroundColor="false" hasLineColor="false" height="15.171875" horizontalTextPosition="center" iconTextGap="4" modelName="custom" textColor="#000000" verticalTextPosition="bottom" visible="true" width="30.6796875" x="4.66015625" xml:space="preserve" y="12.4140625">SOX4<y:LabelModel><y:SmartNodeLabelModel distance="4.0"/></y:LabelModel><y:ModelParameter><y:SmartNodeLabelModelParameter labelRatioX="0.0" labelRatioY="0.0" nodeRatioX="0.0" nodeRatioY="0.0" offsetX="0.0" offsetY="0.0" upX="0.0" upY="-1.0"/></y:ModelParameter></y:NodeLabel>
          <y:Shape type="roundrectangle"/>
        </y:ShapeNode>
      </data>
    </node>
    <node id="n113">
      <data key="d3" xml:space="preserve"><![CDATA[SRPK1]]></data>
      <data key="d4" xml:space="preserve"><![CDATA[SRSF protein kinase 1]]></data>
      <data key="d5" xml:space="preserve"><![CDATA[SRSF protein kinase 1]]></data>
      <data key="d6" xml:space="preserve"><![CDATA[gene]]></data>
      <data key="d7" xml:space="preserve">0.0</data>
      <data key="d8" xml:space="preserve">0.09165606001164342</data>
      <data key="d9" xml:space="preserve">false</data>
      <data key="d10" xml:space="preserve">0.08499999999999996</data>
      <data key="d11" xml:space="preserve">4.0</data>
      <data key="d12" xml:space="preserve"/>
      <data key="d13" xml:space="preserve"/>
      <data key="d14" xml:space="preserve"/>
      <data key="d15" xml:space="preserve">7</data>
      <data key="d16" xml:space="preserve">72</data>
      <data key="d17" xml:space="preserve">0.0</data>
      <data key="d18" xml:space="preserve">1.0</data>
      <data key="d19" xml:space="preserve">526.0729445557639</data>
      <data key="d20" xml:space="preserve">588.9031968312701</data>
      <data key="d24" xml:space="preserve">1.0</data>
      <data key="d25" xml:space="preserve">-0.0021134873422727907</data>
      <data key="d29">
        <y:ShapeNode>
          <y:Geometry height="15.0" width="15.0" x="271.6561502551633" y="344.6394662132237"/>
          <y:Fill color="#F2F2F2" transparent="false"/>
          <y:BorderStyle color="#C0C0C0" raised="false" type="line" width="1.0"/>
          <y:NodeLabel alignment="center" autoSizePolicy="content" fontFamily="Dialog" fontSize="12" fontStyle="plain" hasBackgroundColor="false" hasLineColor="false" hasText="false" height="4.0" horizontalTextPosition="center" iconTextGap="4" modelName="custom" textColor="#000000" verticalTextPosition="bottom" visible="true" width="4.0" x="5.5" y="5.5">
            <y:LabelModel>
              <y:SmartNodeLabelModel distance="4.0"/>
            </y:LabelModel>
            <y:ModelParameter>
              <y:SmartNodeLabelModelParameter labelRatioX="0.0" labelRatioY="0.0" nodeRatioX="0.0" nodeRatioY="0.0" offsetX="0.0" offsetY="0.0" upX="0.0" upY="-1.0"/>
            </y:ModelParameter>
          </y:NodeLabel>
          <y:Shape type="rectangle"/>
        </y:ShapeNode>
      </data>
    </node>
    <node id="n114">
      <data key="d3" xml:space="preserve"><![CDATA[STK10]]></data>
      <data key="d4" xml:space="preserve"><![CDATA[Serine/threonine-protein kinase 10]]></data>
      <data key="d5" xml:space="preserve"><![CDATA[Serine/threonine-protein kinase 10]]></data>
      <data key="d6" xml:space="preserve"><![CDATA[source]]></data>
      <data key="d7" xml:space="preserve">2.3134827873064445</data>
      <data key="d8" xml:space="preserve">0.9409789843501101</data>
      <data key="d9" xml:space="preserve">true</data>
      <data key="d10" xml:space="preserve">0.0040000000000000036</data>
      <data key="d11" xml:space="preserve">4.0</data>
      <data key="d12" xml:space="preserve"/>
      <data key="d13" xml:space="preserve"/>
      <data key="d14" xml:space="preserve"/>
      <data key="d15" xml:space="preserve">2</data>
      <data key="d16" xml:space="preserve">22</data>
      <data key="d17" xml:space="preserve">0.0</data>
      <data key="d18" xml:space="preserve">1.0</data>
      <data key="d19" xml:space="preserve">267.26011289481414</data>
      <data key="d20" xml:space="preserve">-115.21332857883831</data>
      <data key="d24" xml:space="preserve">6.111535523300229E-4</data>
      <data key="d25" xml:space="preserve">-1.6653556245994192</data>
      <data key="d26" xml:space="preserve">-1.6653556245994192</data>
      <data key="d29">
        <y:ShapeNode>
          <y:Geometry height="40.0" width="40.0" x="114.5271809675944" y="-90.4402084147965"/>
          <y:Fill color="#B6DBA6" transparent="false"/>
          <y:BorderStyle color="#4159A8" type="line" width="3.0"/>
          <y:NodeLabel alignment="center" autoSizePolicy="content" fontFamily="Arial" fontSize="10" fontStyle="plain" hasBackgroundColor="false" hasLineColor="false" height="15.171875" horizontalTextPosition="center" iconTextGap="4" modelName="custom" textColor="#000000" verticalTextPosition="bottom" visible="true" width="34.5712890625" x="2.71435546875" xml:space="preserve" y="12.4140625">STK10<y:LabelModel><y:SmartNodeLabelModel distance="4.0"/></y:LabelModel><y:ModelParameter><y:SmartNodeLabelModelParameter labelRatioX="0.0" labelRatioY="0.0" nodeRatioX="0.0" nodeRatioY="0.0" offsetX="0.0" offsetY="0.0" upX="0.0" upY="-1.0"/></y:ModelParameter></y:NodeLabel>
          <y:Shape type="roundrectangle"/>
        </y:ShapeNode>
      </data>
    </node>
    <node id="n115">
      <data key="d3" xml:space="preserve"><![CDATA[STK11]]></data>
      <data key="d4" xml:space="preserve"><![CDATA[Serine/threonine-protein kinase STK11]]></data>
      <data key="d5" xml:space="preserve"><![CDATA[Serine/threonine-protein kinase STK11]]></data>
      <data key="d6" xml:space="preserve"><![CDATA[gene]]></data>
      <data key="d7" xml:space="preserve">0.0</data>
      <data key="d8" xml:space="preserve">0.26823353696574814</data>
      <data key="d9" xml:space="preserve">true</data>
      <data key="d10" xml:space="preserve">0.017000000000000015</data>
      <data key="d11" xml:space="preserve">4.0</data>
      <data key="d12" xml:space="preserve"/>
      <data key="d13" xml:space="preserve"/>
      <data key="d14" xml:space="preserve"/>
      <data key="d15" xml:space="preserve">7</data>
      <data key="d16" xml:space="preserve">72</data>
      <data key="d17" xml:space="preserve">0.0</data>
      <data key="d18" xml:space="preserve">1.0</data>
      <data key="d19" xml:space="preserve">346.03132326144197</data>
      <data key="d20" xml:space="preserve">419.5776872697139</data>
      <data key="d24" xml:space="preserve">0.06478227654698243</data>
      <data key="d25" xml:space="preserve">-0.6404918674871674</data>
      <data key="d29">
        <y:ShapeNode>
          <y:Geometry height="15.0" width="15.0" x="180.79658536584483" y="237.87125031379927"/>
          <y:Fill color="#F2F2F2" transparent="false"/>
          <y:BorderStyle color="#C0C0C0" raised="false" type="line" width="1.0"/>
          <y:NodeLabel alignment="center" autoSizePolicy="content" fontFamily="Dialog" fontSize="12" fontStyle="plain" hasBackgroundColor="false" hasLineColor="false" hasText="false" height="4.0" horizontalTextPosition="center" iconTextGap="4" modelName="custom" textColor="#000000" verticalTextPosition="bottom" visible="true" width="4.0" x="5.5" y="5.5">
            <y:LabelModel>
              <y:SmartNodeLabelModel distance="4.0"/>
            </y:LabelModel>
            <y:ModelParameter>
              <y:SmartNodeLabelModelParameter labelRatioX="0.0" labelRatioY="0.0" nodeRatioX="0.0" nodeRatioY="0.0" offsetX="0.0" offsetY="0.0" upX="0.0" upY="-1.0"/>
            </y:ModelParameter>
          </y:NodeLabel>
          <y:Shape type="rectangle"/>
        </y:ShapeNode>
      </data>
    </node>
    <node id="n116">
      <data key="d3" xml:space="preserve"><![CDATA[STK24]]></data>
      <data key="d4" xml:space="preserve"><![CDATA[Serine/threonine-protein kinase 24]]></data>
      <data key="d5" xml:space="preserve"><![CDATA[Serine/threonine-protein kinase 24]]></data>
      <data key="d6" xml:space="preserve"><![CDATA[gene]]></data>
      <data key="d7" xml:space="preserve">0.0</data>
      <data key="d8" xml:space="preserve">0.03462375057185783</data>
      <data key="d9" xml:space="preserve">true</data>
      <data key="d10" xml:space="preserve">0.03700000000000003</data>
      <data key="d11" xml:space="preserve">4.0</data>
      <data key="d12" xml:space="preserve"/>
      <data key="d13" xml:space="preserve"/>
      <data key="d14" xml:space="preserve"/>
      <data key="d15" xml:space="preserve">7</data>
      <data key="d16" xml:space="preserve">73</data>
      <data key="d17" xml:space="preserve">0.0</data>
      <data key="d18" xml:space="preserve">1.0</data>
      <data key="d19" xml:space="preserve">330.839032822849</data>
      <data key="d20" xml:space="preserve">570.7456900303732</data>
      <data key="d24" xml:space="preserve">0.8270944741532977</data>
      <data key="d25" xml:space="preserve">-0.026376291019365894</data>
      <data key="d29">
        <y:ShapeNode>
          <y:Geometry height="15.0" width="15.0" x="157.00411063490617" y="333.58604161672326"/>
          <y:Fill color="#F2F2F2" transparent="false"/>
          <y:BorderStyle color="#C0C0C0" raised="false" type="line" width="1.0"/>
          <y:NodeLabel alignment="center" autoSizePolicy="content" fontFamily="Dialog" fontSize="12" fontStyle="plain" hasBackgroundColor="false" hasLineColor="false" hasText="false" height="4.0" horizontalTextPosition="center" iconTextGap="4" modelName="custom" textColor="#000000" verticalTextPosition="bottom" visible="true" width="4.0" x="5.5" y="5.5">
            <y:LabelModel>
              <y:SmartNodeLabelModel distance="4.0"/>
            </y:LabelModel>
            <y:ModelParameter>
              <y:SmartNodeLabelModelParameter labelRatioX="0.0" labelRatioY="0.0" nodeRatioX="0.0" nodeRatioY="0.0" offsetX="0.0" offsetY="0.0" upX="0.0" upY="-1.0"/>
            </y:ModelParameter>
          </y:NodeLabel>
          <y:Shape type="rectangle"/>
        </y:ShapeNode>
      </data>
    </node>
    <node id="n117">
      <data key="d3" xml:space="preserve"><![CDATA[STK25]]></data>
      <data key="d4" xml:space="preserve"><![CDATA[Serine/threonine-protein kinase 25]]></data>
      <data key="d5" xml:space="preserve"><![CDATA[Serine/threonine-protein kinase 25]]></data>
      <data key="d6" xml:space="preserve"><![CDATA[gene]]></data>
      <data key="d7" xml:space="preserve">0.0</data>
      <data key="d8" xml:space="preserve">0.03769683061281428</data>
      <data key="d9" xml:space="preserve">true</data>
      <data key="d10" xml:space="preserve">0.019000000000000017</data>
      <data key="d11" xml:space="preserve">4.0</data>
      <data key="d12" xml:space="preserve"/>
      <data key="d13" xml:space="preserve"/>
      <data key="d14" xml:space="preserve"/>
      <data key="d15" xml:space="preserve">7</data>
      <data key="d16" xml:space="preserve">72</data>
      <data key="d17" xml:space="preserve">0.0</data>
      <data key="d18" xml:space="preserve">1.0</data>
      <data key="d19" xml:space="preserve">390.8209679792551</data>
      <data key="d20" xml:space="preserve">557.2883565040639</data>
      <data key="d24" xml:space="preserve">0.6100670571258807</data>
      <data key="d25" xml:space="preserve">-0.25374240961329164</data>
      <data key="d29">
        <y:ShapeNode>
          <y:Geometry height="15.0" width="15.0" x="191.0465955384076" y="331.17252282134615"/>
          <y:Fill color="#F2F2F2" transparent="false"/>
          <y:BorderStyle color="#C0C0C0" raised="false" type="line" width="1.0"/>
          <y:NodeLabel alignment="center" autoSizePolicy="content" fontFamily="Dialog" fontSize="12" fontStyle="plain" hasBackgroundColor="false" hasLineColor="false" hasText="false" height="4.0" horizontalTextPosition="center" iconTextGap="4" modelName="custom" textColor="#000000" verticalTextPosition="bottom" visible="true" width="4.0" x="5.5" y="5.5">
            <y:LabelModel>
              <y:SmartNodeLabelModel distance="4.0"/>
            </y:LabelModel>
            <y:ModelParameter>
              <y:SmartNodeLabelModelParameter labelRatioX="0.0" labelRatioY="0.0" nodeRatioX="0.0" nodeRatioY="0.0" offsetX="0.0" offsetY="0.0" upX="0.0" upY="-1.0"/>
            </y:ModelParameter>
          </y:NodeLabel>
          <y:Shape type="rectangle"/>
        </y:ShapeNode>
      </data>
    </node>
    <node id="n118">
      <data key="d3" xml:space="preserve"><![CDATA[STK26]]></data>
      <data key="d4" xml:space="preserve"><![CDATA[Serine/threonine-protein kinase 26]]></data>
      <data key="d5" xml:space="preserve"><![CDATA[Serine/threonine-protein kinase 26]]></data>
      <data key="d6" xml:space="preserve"><![CDATA[source]]></data>
      <data key="d7" xml:space="preserve">2.6972860592095897</data>
      <data key="d8" xml:space="preserve">1.1068620731410066</data>
      <data key="d9" xml:space="preserve">true</data>
      <data key="d10" xml:space="preserve">0.0020000000000000018</data>
      <data key="d11" xml:space="preserve">4.0</data>
      <data key="d12" xml:space="preserve"/>
      <data key="d13" xml:space="preserve"/>
      <data key="d14" xml:space="preserve"/>
      <data key="d15" xml:space="preserve">7</data>
      <data key="d16" xml:space="preserve">72</data>
      <data key="d17" xml:space="preserve">0.0</data>
      <data key="d18" xml:space="preserve">1.0</data>
      <data key="d19" xml:space="preserve">452.7075877186983</data>
      <data key="d20" xml:space="preserve">534.8994294552639</data>
      <data key="d24" xml:space="preserve">6.111535523300229E-4</data>
      <data key="d25" xml:space="preserve">-2.2637499746037086</data>
      <data key="d26" xml:space="preserve">-2.2637499746037086</data>
      <data key="d29">
        <y:ShapeNode>
          <y:Geometry height="40.0" width="40.0" x="218.87753385871514" y="301.8708120775617"/>
          <y:Fill color="#B6DBA6" transparent="false"/>
          <y:BorderStyle color="#4159A8" type="line" width="3.0"/>
          <y:NodeLabel alignment="center" autoSizePolicy="content" fontFamily="Arial" fontSize="10" fontStyle="plain" hasBackgroundColor="false" hasLineColor="false" height="15.171875" horizontalTextPosition="center" iconTextGap="4" modelName="custom" textColor="#000000" verticalTextPosition="bottom" visible="true" width="34.5712890625" x="2.71435546875" xml:space="preserve" y="12.4140625">STK26<y:LabelModel><y:SmartNodeLabelModel distance="4.0"/></y:LabelModel><y:ModelParameter><y:SmartNodeLabelModelParameter labelRatioX="0.0" labelRatioY="0.0" nodeRatioX="0.0" nodeRatioY="0.0" offsetX="0.0" offsetY="0.0" upX="0.0" upY="-1.0"/></y:ModelParameter></y:NodeLabel>
          <y:Shape type="roundrectangle"/>
        </y:ShapeNode>
      </data>
    </node>
    <node id="n119">
      <data key="d3" xml:space="preserve"><![CDATA[STRADA]]></data>
      <data key="d4" xml:space="preserve"><![CDATA[STE20-related kinase adapter protein alpha]]></data>
      <data key="d5" xml:space="preserve"><![CDATA[STE20-related kinase adapter protein alpha]]></data>
      <data key="d6" xml:space="preserve"><![CDATA[gene]]></data>
      <data key="d7" xml:space="preserve">0.0</data>
      <data key="d8" xml:space="preserve">0.2138252501481633</data>
      <data key="d9" xml:space="preserve">true</data>
      <data key="d10" xml:space="preserve">0.0</data>
      <data key="d11" xml:space="preserve">Infinity</data>
      <data key="d12" xml:space="preserve"/>
      <data key="d13" xml:space="preserve"/>
      <data key="d14" xml:space="preserve"/>
      <data key="d15" xml:space="preserve">7</data>
      <data key="d16" xml:space="preserve">72</data>
      <data key="d17" xml:space="preserve">0.0</data>
      <data key="d18" xml:space="preserve">1.0</data>
      <data key="d19" xml:space="preserve">401.64961449685313</data>
      <data key="d20" xml:space="preserve">485.97274076923867</data>
      <data key="d24" xml:space="preserve">0.010016127663186486</data>
      <data key="d25" xml:space="preserve">0.5276996880071163</data>
      <data key="d29">
        <y:ShapeNode>
          <y:Geometry height="15.0" width="15.0" x="190.93399991734813" y="288.12059836855576"/>
          <y:Fill color="#F2F2F2" transparent="false"/>
          <y:BorderStyle color="#C0C0C0" raised="false" type="line" width="1.0"/>
          <y:NodeLabel alignment="center" autoSizePolicy="content" fontFamily="Dialog" fontSize="12" fontStyle="plain" hasBackgroundColor="false" hasLineColor="false" hasText="false" height="4.0" horizontalTextPosition="center" iconTextGap="4" modelName="custom" textColor="#000000" verticalTextPosition="bottom" visible="true" width="4.0" x="5.5" y="5.5">
            <y:LabelModel>
              <y:SmartNodeLabelModel distance="4.0"/>
            </y:LabelModel>
            <y:ModelParameter>
              <y:SmartNodeLabelModelParameter labelRatioX="0.0" labelRatioY="0.0" nodeRatioX="0.0" nodeRatioY="0.0" offsetX="0.0" offsetY="0.0" upX="0.0" upY="-1.0"/>
            </y:ModelParameter>
          </y:NodeLabel>
          <y:Shape type="rectangle"/>
        </y:ShapeNode>
      </data>
    </node>
    <node id="n120">
      <data key="d3" xml:space="preserve"><![CDATA[STX10]]></data>
      <data key="d4" xml:space="preserve"><![CDATA[Syntaxin-10]]></data>
      <data key="d5" xml:space="preserve"><![CDATA[Syntaxin-10]]></data>
      <data key="d6" xml:space="preserve"><![CDATA[gene]]></data>
      <data key="d7" xml:space="preserve">0.0</data>
      <data key="d8" xml:space="preserve">0.06428714649019408</data>
      <data key="d9" xml:space="preserve">true</data>
      <data key="d10" xml:space="preserve">0.006000000000000005</data>
      <data key="d11" xml:space="preserve">4.0</data>
      <data key="d12" xml:space="preserve"/>
      <data key="d13" xml:space="preserve"/>
      <data key="d14" xml:space="preserve"/>
      <data key="d15" xml:space="preserve">1</data>
      <data key="d16" xml:space="preserve">1</data>
      <data key="d17" xml:space="preserve">0.0</data>
      <data key="d18" xml:space="preserve">1.0</data>
      <data key="d19" xml:space="preserve">899.3021209429785</data>
      <data key="d20" xml:space="preserve">151.29191367881273</data>
      <data key="d24" xml:space="preserve">0.8270944741532977</data>
      <data key="d25" xml:space="preserve">0.024503054883837194</data>
      <data key="d29">
        <y:ShapeNode>
          <y:Geometry height="15.0" width="15.0" x="511.8057665475112" y="99.23435277925196"/>
          <y:Fill color="#F2F2F2" transparent="false"/>
          <y:BorderStyle color="#C0C0C0" raised="false" type="line" width="1.0"/>
          <y:NodeLabel alignment="center" autoSizePolicy="content" fontFamily="Dialog" fontSize="12" fontStyle="plain" hasBackgroundColor="false" hasLineColor="false" hasText="false" height="4.0" horizontalTextPosition="center" iconTextGap="4" modelName="custom" textColor="#000000" verticalTextPosition="bottom" visible="true" width="4.0" x="5.5" y="5.5">
            <y:LabelModel>
              <y:SmartNodeLabelModel distance="4.0"/>
            </y:LabelModel>
            <y:ModelParameter>
              <y:SmartNodeLabelModelParameter labelRatioX="0.0" labelRatioY="0.0" nodeRatioX="0.0" nodeRatioY="0.0" offsetX="0.0" offsetY="0.0" upX="0.0" upY="-1.0"/>
            </y:ModelParameter>
          </y:NodeLabel>
          <y:Shape type="rectangle"/>
        </y:ShapeNode>
      </data>
    </node>
    <node id="n121">
      <data key="d3" xml:space="preserve"><![CDATA[STX16]]></data>
      <data key="d4" xml:space="preserve"><![CDATA[Syntaxin-16]]></data>
      <data key="d5" xml:space="preserve"><![CDATA[Syntaxin-16]]></data>
      <data key="d6" xml:space="preserve"><![CDATA[gene]]></data>
      <data key="d7" xml:space="preserve">0.0</data>
      <data key="d8" xml:space="preserve">0.09079607902703878</data>
      <data key="d9" xml:space="preserve">true</data>
      <data key="d10" xml:space="preserve">0.014000000000000012</data>
      <data key="d11" xml:space="preserve">4.0</data>
      <data key="d12" xml:space="preserve"/>
      <data key="d13" xml:space="preserve"/>
      <data key="d14" xml:space="preserve"/>
      <data key="d15" xml:space="preserve">1</data>
      <data key="d16" xml:space="preserve">1</data>
      <data key="d17" xml:space="preserve">0.0</data>
      <data key="d18" xml:space="preserve">1.0</data>
      <data key="d19" xml:space="preserve">802.7066797731051</data>
      <data key="d20" xml:space="preserve">169.6539652696385</data>
      <data key="d24" xml:space="preserve">0.941991341991342</data>
      <data key="d25" xml:space="preserve">0.0068650371473832905</data>
      <data key="d29">
        <y:ShapeNode>
          <y:Geometry height="15.0" width="15.0" x="442.62997144666514" y="103.29821704026406"/>
          <y:Fill color="#F2F2F2" transparent="false"/>
          <y:BorderStyle color="#C0C0C0" raised="false" type="line" width="1.0"/>
          <y:NodeLabel alignment="center" autoSizePolicy="content" fontFamily="Dialog" fontSize="12" fontStyle="plain" hasBackgroundColor="false" hasLineColor="false" hasText="false" height="4.0" horizontalTextPosition="center" iconTextGap="4" modelName="custom" textColor="#000000" verticalTextPosition="bottom" visible="true" width="4.0" x="5.5" y="5.5">
            <y:LabelModel>
              <y:SmartNodeLabelModel distance="4.0"/>
            </y:LabelModel>
            <y:ModelParameter>
              <y:SmartNodeLabelModelParameter labelRatioX="0.0" labelRatioY="0.0" nodeRatioX="0.0" nodeRatioY="0.0" offsetX="0.0" offsetY="0.0" upX="0.0" upY="-1.0"/>
            </y:ModelParameter>
          </y:NodeLabel>
          <y:Shape type="rectangle"/>
        </y:ShapeNode>
      </data>
    </node>
    <node id="n122">
      <data key="d3" xml:space="preserve"><![CDATA[STX6]]></data>
      <data key="d4" xml:space="preserve"><![CDATA[Syntaxin-6]]></data>
      <data key="d5" xml:space="preserve"><![CDATA[Syntaxin-6]]></data>
      <data key="d6" xml:space="preserve"><![CDATA[source]]></data>
      <data key="d7" xml:space="preserve">1.7239690200722846</data>
      <data key="d8" xml:space="preserve">0.7230647951164322</data>
      <data key="d9" xml:space="preserve">true</data>
      <data key="d10" xml:space="preserve">0.0050000000000000044</data>
      <data key="d11" xml:space="preserve">4.0</data>
      <data key="d12" xml:space="preserve"/>
      <data key="d13" xml:space="preserve"/>
      <data key="d14" xml:space="preserve"/>
      <data key="d15" xml:space="preserve">1</data>
      <data key="d16" xml:space="preserve">1</data>
      <data key="d17" xml:space="preserve">0.0</data>
      <data key="d18" xml:space="preserve">1.0</data>
      <data key="d19" xml:space="preserve">907.0464562632854</data>
      <data key="d20" xml:space="preserve">197.92420103455527</data>
      <data key="d24" xml:space="preserve">0.006586877175112469</data>
      <data key="d25" xml:space="preserve">-1.3625092099475484</data>
      <data key="d26" xml:space="preserve">-1.3625092099475484</data>
      <data key="d29">
        <y:ShapeNode>
          <y:Geometry height="40.0" width="40.0" x="507.6413431363346" y="127.65526283678543"/>
          <y:Fill color="#B6DBA6" transparent="false"/>
          <y:BorderStyle color="#4159A8" type="line" width="3.0"/>
          <y:NodeLabel alignment="center" autoSizePolicy="content" fontFamily="Arial" fontSize="10" fontStyle="plain" hasBackgroundColor="false" hasLineColor="false" height="15.171875" horizontalTextPosition="center" iconTextGap="4" modelName="custom" textColor="#000000" verticalTextPosition="bottom" visible="true" width="29.009765625" x="5.4951171875" xml:space="preserve" y="12.4140625">STX6<y:LabelModel><y:SmartNodeLabelModel distance="4.0"/></y:LabelModel><y:ModelParameter><y:SmartNodeLabelModelParameter labelRatioX="0.0" labelRatioY="0.0" nodeRatioX="0.0" nodeRatioY="0.0" offsetX="0.0" offsetY="0.0" upX="0.0" upY="-1.0"/></y:ModelParameter></y:NodeLabel>
          <y:Shape type="roundrectangle"/>
        </y:ShapeNode>
      </data>
    </node>
    <node id="n123">
      <data key="d3" xml:space="preserve"><![CDATA[SULT1E1]]></data>
      <data key="d4" xml:space="preserve"><![CDATA[Sulfotransferase 1E1]]></data>
      <data key="d5" xml:space="preserve"><![CDATA[Sulfotransferase 1E1]]></data>
      <data key="d6" xml:space="preserve"><![CDATA[source]]></data>
      <data key="d7" xml:space="preserve">2.0971257221213944</data>
      <data key="d8" xml:space="preserve">0.8987044440586467</data>
      <data key="d9" xml:space="preserve">true</data>
      <data key="d10" xml:space="preserve">0.0030000000000000027</data>
      <data key="d11" xml:space="preserve">4.0</data>
      <data key="d12" xml:space="preserve"/>
      <data key="d13" xml:space="preserve"/>
      <data key="d14" xml:space="preserve"/>
      <data key="d15" xml:space="preserve">55</data>
      <data key="d16" xml:space="preserve">5429</data>
      <data key="d17" xml:space="preserve">0.0</data>
      <data key="d18" xml:space="preserve">1.0</data>
      <data key="d19" xml:space="preserve">-883.6986192694287</data>
      <data key="d20" xml:space="preserve">-285.88738542244823</data>
      <data key="d24" xml:space="preserve">0.0012902130549189371</data>
      <data key="d25" xml:space="preserve">1.5221256321506367</data>
      <data key="d26" xml:space="preserve">1.5221256321506367</data>
      <data key="d29">
        <y:ShapeNode>
          <y:Geometry height="40.0" width="40.0" x="-531.2715724099435" y="-198.52962013220204"/>
          <y:Fill color="#B6DBA6" transparent="false"/>
          <y:BorderStyle color="#CC3331" type="line" width="3.0"/>
          <y:NodeLabel alignment="center" autoSizePolicy="content" fontFamily="Arial" fontSize="10" fontStyle="plain" hasBackgroundColor="false" hasLineColor="false" height="15.171875" horizontalTextPosition="center" iconTextGap="4" modelName="custom" textColor="#000000" verticalTextPosition="bottom" visible="true" width="47.3544921875" x="-3.67724609375" xml:space="preserve" y="12.4140625">SULT1E1<y:LabelModel><y:SmartNodeLabelModel distance="4.0"/></y:LabelModel><y:ModelParameter><y:SmartNodeLabelModelParameter labelRatioX="0.0" labelRatioY="0.0" nodeRatioX="0.0" nodeRatioY="0.0" offsetX="0.0" offsetY="0.0" upX="0.0" upY="-1.0"/></y:ModelParameter></y:NodeLabel>
          <y:Shape type="roundrectangle"/>
        </y:ShapeNode>
      </data>
    </node>
    <node id="n124">
      <data key="d3" xml:space="preserve"><![CDATA[SYN2]]></data>
      <data key="d4" xml:space="preserve"><![CDATA[Synapsin-2]]></data>
      <data key="d5" xml:space="preserve"><![CDATA[Synapsin-2]]></data>
      <data key="d6" xml:space="preserve"><![CDATA[source]]></data>
      <data key="d7" xml:space="preserve">2.311914476259747</data>
      <data key="d8" xml:space="preserve">0.9366449844902331</data>
      <data key="d9" xml:space="preserve">true</data>
      <data key="d10" xml:space="preserve">0.0</data>
      <data key="d11" xml:space="preserve">Infinity</data>
      <data key="d12" xml:space="preserve"/>
      <data key="d13" xml:space="preserve"/>
      <data key="d14" xml:space="preserve"/>
      <data key="d15" xml:space="preserve">19</data>
      <data key="d16" xml:space="preserve">556</data>
      <data key="d17" xml:space="preserve">0.0</data>
      <data key="d18" xml:space="preserve">1.0</data>
      <data key="d19" xml:space="preserve">-51.592934098050726</data>
      <data key="d20" xml:space="preserve">6.772258909874889</data>
      <data key="d24" xml:space="preserve">3.395297512944572E-5</data>
      <data key="d25" xml:space="preserve">-1.1959727992674996</data>
      <data key="d26" xml:space="preserve">-1.1959727992674996</data>
      <data key="d29">
        <y:ShapeNode>
          <y:Geometry height="40.0" width="40.0" x="-54.46004519494014" y="-6.481753941551544"/>
          <y:Fill color="#B6DBA6" transparent="false"/>
          <y:BorderStyle color="#4159A8" type="line" width="3.0"/>
          <y:NodeLabel alignment="center" autoSizePolicy="content" fontFamily="Arial" fontSize="10" fontStyle="plain" hasBackgroundColor="false" hasLineColor="false" height="15.171875" horizontalTextPosition="center" iconTextGap="4" modelName="custom" textColor="#000000" verticalTextPosition="bottom" visible="true" width="30.123046875" x="4.9384765625" xml:space="preserve" y="12.4140625">SYN2<y:LabelModel><y:SmartNodeLabelModel distance="4.0"/></y:LabelModel><y:ModelParameter><y:SmartNodeLabelModelParameter labelRatioX="0.0" labelRatioY="0.0" nodeRatioX="0.0" nodeRatioY="0.0" offsetX="0.0" offsetY="0.0" upX="0.0" upY="-1.0"/></y:ModelParameter></y:NodeLabel>
          <y:Shape type="roundrectangle"/>
        </y:ShapeNode>
      </data>
    </node>
    <node id="n125">
      <data key="d3" xml:space="preserve"><![CDATA[TAGLN]]></data>
      <data key="d4" xml:space="preserve"><![CDATA[Transgelin]]></data>
      <data key="d5" xml:space="preserve"><![CDATA[Transgelin]]></data>
      <data key="d6" xml:space="preserve"><![CDATA[source]]></data>
      <data key="d7" xml:space="preserve">3.5328361490392766</data>
      <data key="d8" xml:space="preserve">1.5257641648033948</data>
      <data key="d9" xml:space="preserve">true</data>
      <data key="d10" xml:space="preserve">0.0</data>
      <data key="d11" xml:space="preserve">Infinity</data>
      <data key="d12" xml:space="preserve"/>
      <data key="d13" xml:space="preserve"/>
      <data key="d14" xml:space="preserve"/>
      <data key="d15" xml:space="preserve">2</data>
      <data key="d16" xml:space="preserve">22</data>
      <data key="d17" xml:space="preserve">0.0</data>
      <data key="d18" xml:space="preserve">1.0</data>
      <data key="d19" xml:space="preserve">-84.84146582722522</data>
      <data key="d20" xml:space="preserve">-548.8551939757018</data>
      <data key="d24" xml:space="preserve">2.18842324105482E-5</data>
      <data key="d25" xml:space="preserve">2.6783869049943636</data>
      <data key="d26" xml:space="preserve">2.6783869049943636</data>
      <data key="d29">
        <y:ShapeNode>
          <y:Geometry height="40.0" width="40.0" x="-60.37723053979516" y="-326.2255243912823"/>
          <y:Fill color="#B6DBA6" transparent="false"/>
          <y:BorderStyle color="#CC3331" type="line" width="3.0"/>
          <y:NodeLabel alignment="center" autoSizePolicy="content" fontFamily="Arial" fontSize="10" fontStyle="plain" hasBackgroundColor="false" hasLineColor="false" height="15.171875" horizontalTextPosition="center" iconTextGap="4" modelName="custom" textColor="#000000" verticalTextPosition="bottom" visible="true" width="37.33984375" x="1.330078125" xml:space="preserve" y="12.4140625">TAGLN<y:LabelModel><y:SmartNodeLabelModel distance="4.0"/></y:LabelModel><y:ModelParameter><y:SmartNodeLabelModelParameter labelRatioX="0.0" labelRatioY="0.0" nodeRatioX="0.0" nodeRatioY="0.0" offsetX="0.0" offsetY="0.0" upX="0.0" upY="-1.0"/></y:ModelParameter></y:NodeLabel>
          <y:Shape type="roundrectangle"/>
        </y:ShapeNode>
      </data>
    </node>
    <node id="n126">
      <data key="d3" xml:space="preserve"><![CDATA[TBCEL]]></data>
      <data key="d4" xml:space="preserve"><![CDATA[Tubulin-specific chaperone cofactor E-like protein]]></data>
      <data key="d5" xml:space="preserve"><![CDATA[Tubulin-specific chaperone cofactor E-like protein]]></data>
      <data key="d6" xml:space="preserve"><![CDATA[source]]></data>
      <data key="d7" xml:space="preserve">2.3523561555223425</data>
      <data key="d8" xml:space="preserve">0.9516737617789606</data>
      <data key="d9" xml:space="preserve">true</data>
      <data key="d10" xml:space="preserve">0.0020000000000000018</data>
      <data key="d11" xml:space="preserve">4.0</data>
      <data key="d12" xml:space="preserve"/>
      <data key="d13" xml:space="preserve"/>
      <data key="d14" xml:space="preserve"/>
      <data key="d15" xml:space="preserve">2</data>
      <data key="d16" xml:space="preserve">25</data>
      <data key="d17" xml:space="preserve">0.0</data>
      <data key="d18" xml:space="preserve">1.0</data>
      <data key="d19" xml:space="preserve">789.3640429595063</data>
      <data key="d20" xml:space="preserve">-421.0310023346796</data>
      <data key="d24" xml:space="preserve">3.939161833898676E-4</data>
      <data key="d25" xml:space="preserve">-1.6253262341426922</data>
      <data key="d26" xml:space="preserve">-1.6253262341426922</data>
      <data key="d29">
        <y:ShapeNode>
          <y:Geometry height="40.0" width="40.0" x="453.75065863388414" y="-276.5837213887903"/>
          <y:Fill color="#B6DBA6" transparent="false"/>
          <y:BorderStyle color="#4159A8" type="line" width="3.0"/>
          <y:NodeLabel alignment="center" autoSizePolicy="content" fontFamily="Arial" fontSize="10" fontStyle="plain" hasBackgroundColor="false" hasLineColor="false" height="15.171875" horizontalTextPosition="center" iconTextGap="4" modelName="custom" textColor="#000000" verticalTextPosition="bottom" visible="true" width="36.2314453125" x="1.88427734375" xml:space="preserve" y="12.4140625">TBCEL<y:LabelModel><y:SmartNodeLabelModel distance="4.0"/></y:LabelModel><y:ModelParameter><y:SmartNodeLabelModelParameter labelRatioX="0.0" labelRatioY="0.0" nodeRatioX="0.0" nodeRatioY="0.0" offsetX="0.0" offsetY="0.0" upX="0.0" upY="-1.0"/></y:ModelParameter></y:NodeLabel>
          <y:Shape type="roundrectangle"/>
        </y:ShapeNode>
      </data>
    </node>
    <node id="n127">
      <data key="d3" xml:space="preserve"><![CDATA[TFAP2B]]></data>
      <data key="d4" xml:space="preserve"><![CDATA[Transcription factor AP-2-beta]]></data>
      <data key="d5" xml:space="preserve"><![CDATA[Transcription factor AP-2-beta]]></data>
      <data key="d6" xml:space="preserve"><![CDATA[gene]]></data>
      <data key="d7" xml:space="preserve">0.0</data>
      <data key="d8" xml:space="preserve">0.10800101110824474</data>
      <data key="d9" xml:space="preserve">true</data>
      <data key="d10" xml:space="preserve">0.017000000000000015</data>
      <data key="d11" xml:space="preserve">4.0</data>
      <data key="d12" xml:space="preserve"/>
      <data key="d13" xml:space="preserve"/>
      <data key="d14" xml:space="preserve"/>
      <data key="d15" xml:space="preserve">2</data>
      <data key="d16" xml:space="preserve">22</data>
      <data key="d17" xml:space="preserve">0.0</data>
      <data key="d18" xml:space="preserve">1.0</data>
      <data key="d19" xml:space="preserve">-312.7610394699698</data>
      <data key="d20" xml:space="preserve">-355.7853426440576</data>
      <data key="d24" xml:space="preserve">0.10338680926916222</data>
      <data key="d25" xml:space="preserve">0.12253178272637655</data>
      <data key="d29">
        <y:ShapeNode>
          <y:Geometry height="15.0" width="15.0" x="-194.24085856288735" y="-216.35167509271733"/>
          <y:Fill color="#F2F2F2" transparent="false"/>
          <y:BorderStyle color="#C0C0C0" raised="false" type="line" width="1.0"/>
          <y:NodeLabel alignment="center" autoSizePolicy="content" fontFamily="Dialog" fontSize="12" fontStyle="plain" hasBackgroundColor="false" hasLineColor="false" hasText="false" height="4.0" horizontalTextPosition="center" iconTextGap="4" modelName="custom" textColor="#000000" verticalTextPosition="bottom" visible="true" width="4.0" x="5.5" y="5.5">
            <y:LabelModel>
              <y:SmartNodeLabelModel distance="4.0"/>
            </y:LabelModel>
            <y:ModelParameter>
              <y:SmartNodeLabelModelParameter labelRatioX="0.0" labelRatioY="0.0" nodeRatioX="0.0" nodeRatioY="0.0" offsetX="0.0" offsetY="0.0" upX="0.0" upY="-1.0"/>
            </y:ModelParameter>
          </y:NodeLabel>
          <y:Shape type="rectangle"/>
        </y:ShapeNode>
      </data>
    </node>
    <node id="n128">
      <data key="d3" xml:space="preserve"><![CDATA[TFAP2C]]></data>
      <data key="d4" xml:space="preserve"><![CDATA[Transcription factor AP-2 gamma]]></data>
      <data key="d5" xml:space="preserve"><![CDATA[Transcription factor AP-2 gamma]]></data>
      <data key="d6" xml:space="preserve"><![CDATA[gene]]></data>
      <data key="d7" xml:space="preserve">0.0</data>
      <data key="d8" xml:space="preserve">0.14028761319992034</data>
      <data key="d9" xml:space="preserve">true</data>
      <data key="d10" xml:space="preserve">0.041000000000000036</data>
      <data key="d11" xml:space="preserve">4.0</data>
      <data key="d12" xml:space="preserve"/>
      <data key="d13" xml:space="preserve"/>
      <data key="d14" xml:space="preserve"/>
      <data key="d15" xml:space="preserve">2</data>
      <data key="d16" xml:space="preserve">22</data>
      <data key="d17" xml:space="preserve">0.0</data>
      <data key="d18" xml:space="preserve">1.0</data>
      <data key="d19" xml:space="preserve">-376.0375320264509</data>
      <data key="d20" xml:space="preserve">-319.5148330398003</data>
      <data key="d24" xml:space="preserve">0.34017485782191664</data>
      <data key="d25" xml:space="preserve">-0.4258024461767018</data>
      <data key="d29">
        <y:ShapeNode>
          <y:Geometry height="15.0" width="15.0" x="-231.64534450384838" y="-193.60627299238317"/>
          <y:Fill color="#F2F2F2" transparent="false"/>
          <y:BorderStyle color="#C0C0C0" raised="false" type="line" width="1.0"/>
          <y:NodeLabel alignment="center" autoSizePolicy="content" fontFamily="Dialog" fontSize="12" fontStyle="plain" hasBackgroundColor="false" hasLineColor="false" hasText="false" height="4.0" horizontalTextPosition="center" iconTextGap="4" modelName="custom" textColor="#000000" verticalTextPosition="bottom" visible="true" width="4.0" x="5.5" y="5.5">
            <y:LabelModel>
              <y:SmartNodeLabelModel distance="4.0"/>
            </y:LabelModel>
            <y:ModelParameter>
              <y:SmartNodeLabelModelParameter labelRatioX="0.0" labelRatioY="0.0" nodeRatioX="0.0" nodeRatioY="0.0" offsetX="0.0" offsetY="0.0" upX="0.0" upY="-1.0"/>
            </y:ModelParameter>
          </y:NodeLabel>
          <y:Shape type="rectangle"/>
        </y:ShapeNode>
      </data>
    </node>
    <node id="n129">
      <data key="d3" xml:space="preserve"><![CDATA[TFRC]]></data>
      <data key="d4" xml:space="preserve"><![CDATA[Transferrin receptor protein 1]]></data>
      <data key="d5" xml:space="preserve"><![CDATA[Transferrin receptor protein 1]]></data>
      <data key="d6" xml:space="preserve"><![CDATA[gene]]></data>
      <data key="d7" xml:space="preserve">0.0</data>
      <data key="d8" xml:space="preserve">0.14075005307951485</data>
      <data key="d9" xml:space="preserve">true</data>
      <data key="d10" xml:space="preserve">0.020000000000000018</data>
      <data key="d11" xml:space="preserve">4.0</data>
      <data key="d12" xml:space="preserve"/>
      <data key="d13" xml:space="preserve"/>
      <data key="d14" xml:space="preserve"/>
      <data key="d15" xml:space="preserve">7</data>
      <data key="d16" xml:space="preserve">74</data>
      <data key="d17" xml:space="preserve">0.0</data>
      <data key="d18" xml:space="preserve">1.0</data>
      <data key="d19" xml:space="preserve">766.0872022691042</data>
      <data key="d20" xml:space="preserve">386.3508978462096</data>
      <data key="d24" xml:space="preserve">0.4211187505305153</data>
      <data key="d25" xml:space="preserve">0.07529641688747901</data>
      <data key="d29">
        <y:ShapeNode>
          <y:Geometry height="15.0" width="15.0" x="422.3016698542178" y="213.11973828694687"/>
          <y:Fill color="#F2F2F2" transparent="false"/>
          <y:BorderStyle color="#C0C0C0" raised="false" type="line" width="1.0"/>
          <y:NodeLabel alignment="center" autoSizePolicy="content" fontFamily="Dialog" fontSize="12" fontStyle="plain" hasBackgroundColor="false" hasLineColor="false" hasText="false" height="4.0" horizontalTextPosition="center" iconTextGap="4" modelName="custom" textColor="#000000" verticalTextPosition="bottom" visible="true" width="4.0" x="5.5" y="5.5">
            <y:LabelModel>
              <y:SmartNodeLabelModel distance="4.0"/>
            </y:LabelModel>
            <y:ModelParameter>
              <y:SmartNodeLabelModelParameter labelRatioX="0.0" labelRatioY="0.0" nodeRatioX="0.0" nodeRatioY="0.0" offsetX="0.0" offsetY="0.0" upX="0.0" upY="-1.0"/>
            </y:ModelParameter>
          </y:NodeLabel>
          <y:Shape type="rectangle"/>
        </y:ShapeNode>
      </data>
    </node>
    <node id="n130">
      <data key="d3" xml:space="preserve"><![CDATA[TMED10]]></data>
      <data key="d4" xml:space="preserve"><![CDATA[Transmembrane emp24 domain-containing protein 10]]></data>
      <data key="d5" xml:space="preserve"><![CDATA[Transmembrane emp24 domain-containing protein 10]]></data>
      <data key="d6" xml:space="preserve"><![CDATA[gene]]></data>
      <data key="d7" xml:space="preserve">0.0</data>
      <data key="d8" xml:space="preserve">0.1278548904552282</data>
      <data key="d9" xml:space="preserve">false</data>
      <data key="d10" xml:space="preserve">0.07899999999999996</data>
      <data key="d11" xml:space="preserve">4.0</data>
      <data key="d12" xml:space="preserve"/>
      <data key="d13" xml:space="preserve"/>
      <data key="d14" xml:space="preserve"/>
      <data key="d15" xml:space="preserve">2</data>
      <data key="d16" xml:space="preserve">25</data>
      <data key="d17" xml:space="preserve">0.0</data>
      <data key="d18" xml:space="preserve">1.0</data>
      <data key="d19" xml:space="preserve">798.1826270419238</data>
      <data key="d20" xml:space="preserve">-241.57122376922405</data>
      <data key="d24" xml:space="preserve">0.013327497538023855</data>
      <data key="d25" xml:space="preserve">0.3031518866434304</data>
      <data key="d29">
        <y:ShapeNode>
          <y:Geometry height="15.0" width="15.0" x="449.7135432825813" y="-160.78568688431454"/>
          <y:Fill color="#F2F2F2" transparent="false"/>
          <y:BorderStyle color="#C0C0C0" raised="false" type="line" width="1.0"/>
          <y:NodeLabel alignment="center" autoSizePolicy="content" fontFamily="Dialog" fontSize="12" fontStyle="plain" hasBackgroundColor="false" hasLineColor="false" hasText="false" height="4.0" horizontalTextPosition="center" iconTextGap="4" modelName="custom" textColor="#000000" verticalTextPosition="bottom" visible="true" width="4.0" x="5.5" y="5.5">
            <y:LabelModel>
              <y:SmartNodeLabelModel distance="4.0"/>
            </y:LabelModel>
            <y:ModelParameter>
              <y:SmartNodeLabelModelParameter labelRatioX="0.0" labelRatioY="0.0" nodeRatioX="0.0" nodeRatioY="0.0" offsetX="0.0" offsetY="0.0" upX="0.0" upY="-1.0"/>
            </y:ModelParameter>
          </y:NodeLabel>
          <y:Shape type="rectangle"/>
        </y:ShapeNode>
      </data>
    </node>
    <node id="n131">
      <data key="d3" xml:space="preserve"><![CDATA[TNIK]]></data>
      <data key="d4" xml:space="preserve"><![CDATA[TRAF2 and NCK-interacting protein kinase]]></data>
      <data key="d5" xml:space="preserve"><![CDATA[TRAF2 and NCK-interacting protein kinase]]></data>
      <data key="d6" xml:space="preserve"><![CDATA[gene]]></data>
      <data key="d7" xml:space="preserve">0.0</data>
      <data key="d8" xml:space="preserve">0.07246144500468717</data>
      <data key="d9" xml:space="preserve">true</data>
      <data key="d10" xml:space="preserve">0.01200000000000001</data>
      <data key="d11" xml:space="preserve">4.0</data>
      <data key="d12" xml:space="preserve"/>
      <data key="d13" xml:space="preserve"/>
      <data key="d14" xml:space="preserve"/>
      <data key="d15" xml:space="preserve">7</data>
      <data key="d16" xml:space="preserve">72</data>
      <data key="d17" xml:space="preserve">0.0</data>
      <data key="d18" xml:space="preserve">1.0</data>
      <data key="d19" xml:space="preserve">569.2175597467464</data>
      <data key="d20" xml:space="preserve">526.9383149977416</data>
      <data key="d24" xml:space="preserve">0.7523979288685172</data>
      <data key="d25" xml:space="preserve">0.09353675940198158</data>
      <data key="d29">
        <y:ShapeNode>
          <y:Geometry height="15.0" width="15.0" x="305.98704154326606" y="319.40924399765305"/>
          <y:Fill color="#F2F2F2" transparent="false"/>
          <y:BorderStyle color="#C0C0C0" raised="false" type="line" width="1.0"/>
          <y:NodeLabel alignment="center" autoSizePolicy="content" fontFamily="Dialog" fontSize="12" fontStyle="plain" hasBackgroundColor="false" hasLineColor="false" hasText="false" height="4.0" horizontalTextPosition="center" iconTextGap="4" modelName="custom" textColor="#000000" verticalTextPosition="bottom" visible="true" width="4.0" x="5.5" y="5.5">
            <y:LabelModel>
              <y:SmartNodeLabelModel distance="4.0"/>
            </y:LabelModel>
            <y:ModelParameter>
              <y:SmartNodeLabelModelParameter labelRatioX="0.0" labelRatioY="0.0" nodeRatioX="0.0" nodeRatioY="0.0" offsetX="0.0" offsetY="0.0" upX="0.0" upY="-1.0"/>
            </y:ModelParameter>
          </y:NodeLabel>
          <y:Shape type="rectangle"/>
        </y:ShapeNode>
      </data>
    </node>
    <node id="n132">
      <data key="d3" xml:space="preserve"><![CDATA[TUBB4B]]></data>
      <data key="d4" xml:space="preserve"><![CDATA[Tubulin beta-4B chain]]></data>
      <data key="d5" xml:space="preserve"><![CDATA[Tubulin beta-4B chain]]></data>
      <data key="d6" xml:space="preserve"><![CDATA[gene]]></data>
      <data key="d7" xml:space="preserve">0.0</data>
      <data key="d8" xml:space="preserve">0.3093088840649502</data>
      <data key="d9" xml:space="preserve">true</data>
      <data key="d10" xml:space="preserve">0.0010000000000000009</data>
      <data key="d11" xml:space="preserve">4.0</data>
      <data key="d12" xml:space="preserve"/>
      <data key="d13" xml:space="preserve"/>
      <data key="d14" xml:space="preserve"/>
      <data key="d15" xml:space="preserve">2</data>
      <data key="d16" xml:space="preserve">25</data>
      <data key="d17" xml:space="preserve">0.0</data>
      <data key="d18" xml:space="preserve">1.0</data>
      <data key="d19" xml:space="preserve">753.8110390444895</data>
      <data key="d20" xml:space="preserve">-378.64515022366396</data>
      <data key="d24" xml:space="preserve">0.0012902130549189371</data>
      <data key="d25" xml:space="preserve">-0.15462584720243555</data>
      <data key="d29">
        <y:ShapeNode>
          <y:Geometry height="15.0" width="15.0" x="416.7678198583432" y="-240.39209156850077"/>
          <y:Fill color="#F2F2F2" transparent="false"/>
          <y:BorderStyle color="#C0C0C0" raised="false" type="line" width="1.0"/>
          <y:NodeLabel alignment="center" autoSizePolicy="content" fontFamily="Dialog" fontSize="12" fontStyle="plain" hasBackgroundColor="false" hasLineColor="false" hasText="false" height="4.0" horizontalTextPosition="center" iconTextGap="4" modelName="custom" textColor="#000000" verticalTextPosition="bottom" visible="true" width="4.0" x="5.5" y="5.5">
            <y:LabelModel>
              <y:SmartNodeLabelModel distance="4.0"/>
            </y:LabelModel>
            <y:ModelParameter>
              <y:SmartNodeLabelModelParameter labelRatioX="0.0" labelRatioY="0.0" nodeRatioX="0.0" nodeRatioY="0.0" offsetX="0.0" offsetY="0.0" upX="0.0" upY="-1.0"/>
            </y:ModelParameter>
          </y:NodeLabel>
          <y:Shape type="rectangle"/>
        </y:ShapeNode>
      </data>
    </node>
    <node id="n133">
      <data key="d3" xml:space="preserve"><![CDATA[USF2]]></data>
      <data key="d4" xml:space="preserve"><![CDATA[Upstream stimulatory factor 2]]></data>
      <data key="d5" xml:space="preserve"><![CDATA[Upstream stimulatory factor 2]]></data>
      <data key="d6" xml:space="preserve"><![CDATA[gene]]></data>
      <data key="d7" xml:space="preserve">0.0</data>
      <data key="d8" xml:space="preserve">0.23131287603987144</data>
      <data key="d9" xml:space="preserve">false</data>
      <data key="d10" xml:space="preserve">0.051000000000000045</data>
      <data key="d11" xml:space="preserve">4.0</data>
      <data key="d12" xml:space="preserve"/>
      <data key="d13" xml:space="preserve"/>
      <data key="d14" xml:space="preserve"/>
      <data key="d15" xml:space="preserve">2</data>
      <data key="d16" xml:space="preserve">38</data>
      <data key="d17" xml:space="preserve">0.0</data>
      <data key="d18" xml:space="preserve">1.0</data>
      <data key="d19" xml:space="preserve">-588.2305322701668</data>
      <data key="d20" xml:space="preserve">-7.0475958203313835</data>
      <data key="d24" xml:space="preserve">0.8651557592734064</data>
      <data key="d25" xml:space="preserve">0.3273041410890105</data>
      <data key="d29">
        <y:ShapeNode>
          <y:Geometry height="15.0" width="15.0" x="-362.9040722508129" y="-22.42002197793166"/>
          <y:Fill color="#F2F2F2" transparent="false"/>
          <y:BorderStyle color="#C0C0C0" raised="false" type="line" width="1.0"/>
          <y:NodeLabel alignment="center" autoSizePolicy="content" fontFamily="Dialog" fontSize="12" fontStyle="plain" hasBackgroundColor="false" hasLineColor="false" hasText="false" height="4.0" horizontalTextPosition="center" iconTextGap="4" modelName="custom" textColor="#000000" verticalTextPosition="bottom" visible="true" width="4.0" x="5.5" y="5.5">
            <y:LabelModel>
              <y:SmartNodeLabelModel distance="4.0"/>
            </y:LabelModel>
            <y:ModelParameter>
              <y:SmartNodeLabelModelParameter labelRatioX="0.0" labelRatioY="0.0" nodeRatioX="0.0" nodeRatioY="0.0" offsetX="0.0" offsetY="0.0" upX="0.0" upY="-1.0"/>
            </y:ModelParameter>
          </y:NodeLabel>
          <y:Shape type="rectangle"/>
        </y:ShapeNode>
      </data>
    </node>
    <node id="n134">
      <data key="d3" xml:space="preserve"><![CDATA[VAMP3]]></data>
      <data key="d4" xml:space="preserve"><![CDATA[Vesicle-associated membrane protein 3]]></data>
      <data key="d5" xml:space="preserve"><![CDATA[Vesicle-associated membrane protein 3]]></data>
      <data key="d6" xml:space="preserve"><![CDATA[gene]]></data>
      <data key="d7" xml:space="preserve">0.0</data>
      <data key="d8" xml:space="preserve">0.08029075947331803</data>
      <data key="d9" xml:space="preserve">true</data>
      <data key="d10" xml:space="preserve">0.026000000000000023</data>
      <data key="d11" xml:space="preserve">4.0</data>
      <data key="d12" xml:space="preserve"/>
      <data key="d13" xml:space="preserve"/>
      <data key="d14" xml:space="preserve"/>
      <data key="d15" xml:space="preserve">1</data>
      <data key="d16" xml:space="preserve">1</data>
      <data key="d17" xml:space="preserve">0.0</data>
      <data key="d18" xml:space="preserve">1.0</data>
      <data key="d19" xml:space="preserve">819.976004975248</data>
      <data key="d20" xml:space="preserve">121.32398496630186</data>
      <data key="d24" xml:space="preserve">0.3463398621293358</data>
      <data key="d25" xml:space="preserve">-0.19176222903366202</data>
      <data key="d29">
        <y:ShapeNode>
          <y:Geometry height="15.0" width="15.0" x="448.70748046150226" y="71.86332502337136"/>
          <y:Fill color="#F2F2F2" transparent="false"/>
          <y:BorderStyle color="#C0C0C0" raised="false" type="line" width="1.0"/>
          <y:NodeLabel alignment="center" autoSizePolicy="content" fontFamily="Dialog" fontSize="12" fontStyle="plain" hasBackgroundColor="false" hasLineColor="false" hasText="false" height="4.0" horizontalTextPosition="center" iconTextGap="4" modelName="custom" textColor="#000000" verticalTextPosition="bottom" visible="true" width="4.0" x="5.5" y="5.5">
            <y:LabelModel>
              <y:SmartNodeLabelModel distance="4.0"/>
            </y:LabelModel>
            <y:ModelParameter>
              <y:SmartNodeLabelModelParameter labelRatioX="0.0" labelRatioY="0.0" nodeRatioX="0.0" nodeRatioY="0.0" offsetX="0.0" offsetY="0.0" upX="0.0" upY="-1.0"/>
            </y:ModelParameter>
          </y:NodeLabel>
          <y:Shape type="rectangle"/>
        </y:ShapeNode>
      </data>
    </node>
    <node id="n135">
      <data key="d3" xml:space="preserve"><![CDATA[VBP1]]></data>
      <data key="d4" xml:space="preserve"><![CDATA[Prefoldin subunit 3]]></data>
      <data key="d5" xml:space="preserve"><![CDATA[Prefoldin subunit 3]]></data>
      <data key="d6" xml:space="preserve"><![CDATA[gene]]></data>
      <data key="d7" xml:space="preserve">0.0</data>
      <data key="d8" xml:space="preserve">0.2908958303693999</data>
      <data key="d9" xml:space="preserve">true</data>
      <data key="d10" xml:space="preserve">0.0020000000000000018</data>
      <data key="d11" xml:space="preserve">4.0</data>
      <data key="d12" xml:space="preserve"/>
      <data key="d13" xml:space="preserve"/>
      <data key="d14" xml:space="preserve"/>
      <data key="d15" xml:space="preserve">2</data>
      <data key="d16" xml:space="preserve">25</data>
      <data key="d17" xml:space="preserve">0.0</data>
      <data key="d18" xml:space="preserve">1.0</data>
      <data key="d19" xml:space="preserve">793.5859043048117</data>
      <data key="d20" xml:space="preserve">-460.65154384213776</data>
      <data key="d24" xml:space="preserve">0.7895764366352602</data>
      <data key="d25" xml:space="preserve">-0.031766247764734246</data>
      <data key="d29">
        <y:ShapeNode>
          <y:Geometry height="15.0" width="15.0" x="425.3873033560154" y="-292.50157200573767"/>
          <y:Fill color="#F2F2F2" transparent="false"/>
          <y:BorderStyle color="#C0C0C0" raised="false" type="line" width="1.0"/>
          <y:NodeLabel alignment="center" autoSizePolicy="content" fontFamily="Dialog" fontSize="12" fontStyle="plain" hasBackgroundColor="false" hasLineColor="false" hasText="false" height="4.0" horizontalTextPosition="center" iconTextGap="4" modelName="custom" textColor="#000000" verticalTextPosition="bottom" visible="true" width="4.0" x="5.5" y="5.5">
            <y:LabelModel>
              <y:SmartNodeLabelModel distance="4.0"/>
            </y:LabelModel>
            <y:ModelParameter>
              <y:SmartNodeLabelModelParameter labelRatioX="0.0" labelRatioY="0.0" nodeRatioX="0.0" nodeRatioY="0.0" offsetX="0.0" offsetY="0.0" upX="0.0" upY="-1.0"/>
            </y:ModelParameter>
          </y:NodeLabel>
          <y:Shape type="rectangle"/>
        </y:ShapeNode>
      </data>
    </node>
    <node id="n136">
      <data key="d3" xml:space="preserve"><![CDATA[VPS51]]></data>
      <data key="d4" xml:space="preserve"><![CDATA[Vacuolar protein sorting-associated protein 51 homolog]]></data>
      <data key="d5" xml:space="preserve"><![CDATA[Vacuolar protein sorting-associated protein 51 homolog]]></data>
      <data key="d6" xml:space="preserve"><![CDATA[gene]]></data>
      <data key="d7" xml:space="preserve">0.0</data>
      <data key="d8" xml:space="preserve">0.16870920032076808</data>
      <data key="d9" xml:space="preserve">true</data>
      <data key="d10" xml:space="preserve">0.0</data>
      <data key="d11" xml:space="preserve">Infinity</data>
      <data key="d12" xml:space="preserve"/>
      <data key="d13" xml:space="preserve"/>
      <data key="d14" xml:space="preserve"/>
      <data key="d15" xml:space="preserve">1</data>
      <data key="d16" xml:space="preserve">1</data>
      <data key="d17" xml:space="preserve">0.0</data>
      <data key="d18" xml:space="preserve">1.0</data>
      <data key="d19" xml:space="preserve">873.2072502985421</data>
      <data key="d20" xml:space="preserve">125.65734004340965</data>
      <data key="d24" xml:space="preserve">6.790595025889144E-5</data>
      <data key="d25" xml:space="preserve">-0.4453576652093929</data>
      <data key="d29">
        <y:ShapeNode>
          <y:Geometry height="15.0" width="15.0" x="481.4894146828517" y="69.759477439832"/>
          <y:Fill color="#F2F2F2" transparent="false"/>
          <y:BorderStyle color="#C0C0C0" raised="false" type="line" width="1.0"/>
          <y:NodeLabel alignment="center" autoSizePolicy="content" fontFamily="Dialog" fontSize="12" fontStyle="plain" hasBackgroundColor="false" hasLineColor="false" hasText="false" height="4.0" horizontalTextPosition="center" iconTextGap="4" modelName="custom" textColor="#000000" verticalTextPosition="bottom" visible="true" width="4.0" x="5.5" y="5.5">
            <y:LabelModel>
              <y:SmartNodeLabelModel distance="4.0"/>
            </y:LabelModel>
            <y:ModelParameter>
              <y:SmartNodeLabelModelParameter labelRatioX="0.0" labelRatioY="0.0" nodeRatioX="0.0" nodeRatioY="0.0" offsetX="0.0" offsetY="0.0" upX="0.0" upY="-1.0"/>
            </y:ModelParameter>
          </y:NodeLabel>
          <y:Shape type="rectangle"/>
        </y:ShapeNode>
      </data>
    </node>
    <node id="n137">
      <data key="d3" xml:space="preserve"><![CDATA[VPS52]]></data>
      <data key="d4" xml:space="preserve"><![CDATA[Vacuolar protein sorting-associated protein 52 homolog]]></data>
      <data key="d5" xml:space="preserve"><![CDATA[Vacuolar protein sorting-associated protein 52 homolog]]></data>
      <data key="d6" xml:space="preserve"><![CDATA[gene]]></data>
      <data key="d7" xml:space="preserve">0.0</data>
      <data key="d8" xml:space="preserve">0.07369043119516534</data>
      <data key="d9" xml:space="preserve">true</data>
      <data key="d10" xml:space="preserve">0.02300000000000002</data>
      <data key="d11" xml:space="preserve">4.0</data>
      <data key="d12" xml:space="preserve"/>
      <data key="d13" xml:space="preserve"/>
      <data key="d14" xml:space="preserve"/>
      <data key="d15" xml:space="preserve">1</data>
      <data key="d16" xml:space="preserve">1</data>
      <data key="d17" xml:space="preserve">0.0</data>
      <data key="d18" xml:space="preserve">1.0</data>
      <data key="d19" xml:space="preserve">963.4173177018762</data>
      <data key="d20" xml:space="preserve">129.8498790979837</data>
      <data key="d24" xml:space="preserve">0.08240387063916475</data>
      <data key="d25" xml:space="preserve">-0.3087214439150898</data>
      <data key="d29">
        <y:ShapeNode>
          <y:Geometry height="15.0" width="15.0" x="545.9317300592253" y="67.77202615584466"/>
          <y:Fill color="#F2F2F2" transparent="false"/>
          <y:BorderStyle color="#C0C0C0" raised="false" type="line" width="1.0"/>
          <y:NodeLabel alignment="center" autoSizePolicy="content" fontFamily="Dialog" fontSize="12" fontStyle="plain" hasBackgroundColor="false" hasLineColor="false" hasText="false" height="4.0" horizontalTextPosition="center" iconTextGap="4" modelName="custom" textColor="#000000" verticalTextPosition="bottom" visible="true" width="4.0" x="5.5" y="5.5">
            <y:LabelModel>
              <y:SmartNodeLabelModel distance="4.0"/>
            </y:LabelModel>
            <y:ModelParameter>
              <y:SmartNodeLabelModelParameter labelRatioX="0.0" labelRatioY="0.0" nodeRatioX="0.0" nodeRatioY="0.0" offsetX="0.0" offsetY="0.0" upX="0.0" upY="-1.0"/>
            </y:ModelParameter>
          </y:NodeLabel>
          <y:Shape type="rectangle"/>
        </y:ShapeNode>
      </data>
    </node>
    <node id="n138">
      <data key="d3" xml:space="preserve"><![CDATA[VPS53]]></data>
      <data key="d4" xml:space="preserve"><![CDATA[Vacuolar protein sorting-associated protein 53 homolog]]></data>
      <data key="d5" xml:space="preserve"><![CDATA[Vacuolar protein sorting-associated protein 53 homolog]]></data>
      <data key="d6" xml:space="preserve"><![CDATA[gene]]></data>
      <data key="d7" xml:space="preserve">0.0</data>
      <data key="d8" xml:space="preserve">0.15933360324650048</data>
      <data key="d9" xml:space="preserve">true</data>
      <data key="d10" xml:space="preserve">0.0020000000000000018</data>
      <data key="d11" xml:space="preserve">4.0</data>
      <data key="d12" xml:space="preserve"/>
      <data key="d13" xml:space="preserve"/>
      <data key="d14" xml:space="preserve"/>
      <data key="d15" xml:space="preserve">1</data>
      <data key="d16" xml:space="preserve">1</data>
      <data key="d17" xml:space="preserve">0.0</data>
      <data key="d18" xml:space="preserve">1.0</data>
      <data key="d19" xml:space="preserve">912.4951948948694</data>
      <data key="d20" xml:space="preserve">119.90273139343483</data>
      <data key="d24" xml:space="preserve">9.167303284950343E-4</data>
      <data key="d25" xml:space="preserve">-0.5051627095890652</data>
      <data key="d29">
        <y:ShapeNode>
          <y:Geometry height="15.0" width="15.0" x="514.3882899209256" y="68.56086501834383"/>
          <y:Fill color="#F2F2F2" transparent="false"/>
          <y:BorderStyle color="#C0C0C0" raised="false" type="line" width="1.0"/>
          <y:NodeLabel alignment="center" autoSizePolicy="content" fontFamily="Dialog" fontSize="12" fontStyle="plain" hasBackgroundColor="false" hasLineColor="false" hasText="false" height="4.0" horizontalTextPosition="center" iconTextGap="4" modelName="custom" textColor="#000000" verticalTextPosition="bottom" visible="true" width="4.0" x="5.5" y="5.5">
            <y:LabelModel>
              <y:SmartNodeLabelModel distance="4.0"/>
            </y:LabelModel>
            <y:ModelParameter>
              <y:SmartNodeLabelModelParameter labelRatioX="0.0" labelRatioY="0.0" nodeRatioX="0.0" nodeRatioY="0.0" offsetX="0.0" offsetY="0.0" upX="0.0" upY="-1.0"/>
            </y:ModelParameter>
          </y:NodeLabel>
          <y:Shape type="rectangle"/>
        </y:ShapeNode>
      </data>
    </node>
    <node id="n139">
      <data key="d3" xml:space="preserve"><![CDATA[VPS54]]></data>
      <data key="d4" xml:space="preserve"><![CDATA[Vacuolar protein sorting-associated protein 54]]></data>
      <data key="d5" xml:space="preserve"><![CDATA[Vacuolar protein sorting-associated protein 54]]></data>
      <data key="d6" xml:space="preserve"><![CDATA[gene]]></data>
      <data key="d7" xml:space="preserve">0.0</data>
      <data key="d8" xml:space="preserve">0.07171429083776422</data>
      <data key="d9" xml:space="preserve">true</data>
      <data key="d10" xml:space="preserve">0.0040000000000000036</data>
      <data key="d11" xml:space="preserve">4.0</data>
      <data key="d12" xml:space="preserve"/>
      <data key="d13" xml:space="preserve"/>
      <data key="d14" xml:space="preserve"/>
      <data key="d15" xml:space="preserve">1</data>
      <data key="d16" xml:space="preserve">1</data>
      <data key="d17" xml:space="preserve">0.0</data>
      <data key="d18" xml:space="preserve">1.0</data>
      <data key="d19" xml:space="preserve">863.5881595536744</data>
      <data key="d20" xml:space="preserve">174.65740369044337</data>
      <data key="d24" xml:space="preserve">0.4211187505305153</data>
      <data key="d25" xml:space="preserve">0.22293293552099414</data>
      <data key="d29">
        <y:ShapeNode>
          <y:Geometry height="15.0" width="15.0" x="479.111748869091" y="101.88604870032624"/>
          <y:Fill color="#F2F2F2" transparent="false"/>
          <y:BorderStyle color="#C0C0C0" raised="false" type="line" width="1.0"/>
          <y:NodeLabel alignment="center" autoSizePolicy="content" fontFamily="Dialog" fontSize="12" fontStyle="plain" hasBackgroundColor="false" hasLineColor="false" hasText="false" height="4.0" horizontalTextPosition="center" iconTextGap="4" modelName="custom" textColor="#000000" verticalTextPosition="bottom" visible="true" width="4.0" x="5.5" y="5.5">
            <y:LabelModel>
              <y:SmartNodeLabelModel distance="4.0"/>
            </y:LabelModel>
            <y:ModelParameter>
              <y:SmartNodeLabelModelParameter labelRatioX="0.0" labelRatioY="0.0" nodeRatioX="0.0" nodeRatioY="0.0" offsetX="0.0" offsetY="0.0" upX="0.0" upY="-1.0"/>
            </y:ModelParameter>
          </y:NodeLabel>
          <y:Shape type="rectangle"/>
        </y:ShapeNode>
      </data>
    </node>
    <node id="n140">
      <data key="d3" xml:space="preserve"><![CDATA[WDR55]]></data>
      <data key="d4" xml:space="preserve"><![CDATA[WD repeat-containing protein 55]]></data>
      <data key="d5" xml:space="preserve"><![CDATA[WD repeat-containing protein 55]]></data>
      <data key="d6" xml:space="preserve"><![CDATA[source]]></data>
      <data key="d7" xml:space="preserve">2.434811260444016</data>
      <data key="d8" xml:space="preserve">0.9832134878614788</data>
      <data key="d9" xml:space="preserve">true</data>
      <data key="d10" xml:space="preserve">0.0</data>
      <data key="d11" xml:space="preserve">Infinity</data>
      <data key="d12" xml:space="preserve"/>
      <data key="d13" xml:space="preserve"/>
      <data key="d14" xml:space="preserve"/>
      <data key="d15" xml:space="preserve">15</data>
      <data key="d16" xml:space="preserve">278</data>
      <data key="d17" xml:space="preserve">0.0</data>
      <data key="d18" xml:space="preserve">1.0</data>
      <data key="d19" xml:space="preserve">178.5675352623534</data>
      <data key="d20" xml:space="preserve">-558.9924225048187</data>
      <data key="d24" xml:space="preserve">0.0012902130549189371</data>
      <data key="d25" xml:space="preserve">-2.051786502125152</data>
      <data key="d26" xml:space="preserve">-2.051786502125152</data>
      <data key="d29">
        <y:ShapeNode>
          <y:Geometry height="40.0" width="40.0" x="69.03824217996625" y="-344.73044869738305"/>
          <y:Fill color="#B6DBA6" transparent="false"/>
          <y:BorderStyle color="#4159A8" type="line" width="3.0"/>
          <y:NodeLabel alignment="center" autoSizePolicy="content" fontFamily="Arial" fontSize="10" fontStyle="plain" hasBackgroundColor="false" hasLineColor="false" height="15.171875" horizontalTextPosition="center" iconTextGap="4" modelName="custom" textColor="#000000" verticalTextPosition="bottom" visible="true" width="39.0048828125" x="0.49755859375" xml:space="preserve" y="12.4140625">WDR55<y:LabelModel><y:SmartNodeLabelModel distance="4.0"/></y:LabelModel><y:ModelParameter><y:SmartNodeLabelModelParameter labelRatioX="0.0" labelRatioY="0.0" nodeRatioX="0.0" nodeRatioY="0.0" offsetX="0.0" offsetY="0.0" upX="0.0" upY="-1.0"/></y:ModelParameter></y:NodeLabel>
          <y:Shape type="roundrectangle"/>
        </y:ShapeNode>
      </data>
    </node>
    <node id="n141">
      <data key="d3" xml:space="preserve"><![CDATA[WEE1]]></data>
      <data key="d4" xml:space="preserve"><![CDATA[Wee1-like protein kinase]]></data>
      <data key="d5" xml:space="preserve"><![CDATA[Wee1-like protein kinase]]></data>
      <data key="d6" xml:space="preserve"><![CDATA[gene]]></data>
      <data key="d7" xml:space="preserve">0.0</data>
      <data key="d8" xml:space="preserve">0.1008674572836721</data>
      <data key="d9" xml:space="preserve">true</data>
      <data key="d10" xml:space="preserve">0.0040000000000000036</data>
      <data key="d11" xml:space="preserve">4.0</data>
      <data key="d12" xml:space="preserve"/>
      <data key="d13" xml:space="preserve"/>
      <data key="d14" xml:space="preserve"/>
      <data key="d15" xml:space="preserve">18</data>
      <data key="d16" xml:space="preserve">374</data>
      <data key="d17" xml:space="preserve">0.0</data>
      <data key="d18" xml:space="preserve">1.0</data>
      <data key="d19" xml:space="preserve">405.533567970493</data>
      <data key="d20" xml:space="preserve">262.3267098693491</data>
      <data key="d24" xml:space="preserve">0.39310754604872256</data>
      <data key="d25" xml:space="preserve">-0.325935783534403</data>
      <data key="d29">
        <y:ShapeNode>
          <y:Geometry height="15.0" width="15.0" x="215.19534234207023" y="136.38971090036853"/>
          <y:Fill color="#F2F2F2" transparent="false"/>
          <y:BorderStyle color="#C0C0C0" raised="false" type="line" width="1.0"/>
          <y:NodeLabel alignment="center" autoSizePolicy="content" fontFamily="Dialog" fontSize="12" fontStyle="plain" hasBackgroundColor="false" hasLineColor="false" hasText="false" height="4.0" horizontalTextPosition="center" iconTextGap="4" modelName="custom" textColor="#000000" verticalTextPosition="bottom" visible="true" width="4.0" x="5.5" y="5.5">
            <y:LabelModel>
              <y:SmartNodeLabelModel distance="4.0"/>
            </y:LabelModel>
            <y:ModelParameter>
              <y:SmartNodeLabelModelParameter labelRatioX="0.0" labelRatioY="0.0" nodeRatioX="0.0" nodeRatioY="0.0" offsetX="0.0" offsetY="0.0" upX="0.0" upY="-1.0"/>
            </y:ModelParameter>
          </y:NodeLabel>
          <y:Shape type="rectangle"/>
        </y:ShapeNode>
      </data>
    </node>
    <node id="n142">
      <data key="d3" xml:space="preserve"><![CDATA[ZBTB1]]></data>
      <data key="d4" xml:space="preserve"><![CDATA[Zinc finger and BTB domain-containing protein 1]]></data>
      <data key="d5" xml:space="preserve"><![CDATA[Zinc finger and BTB domain-containing protein 1]]></data>
      <data key="d6" xml:space="preserve"><![CDATA[gene]]></data>
      <data key="d7" xml:space="preserve">0.0</data>
      <data key="d8" xml:space="preserve">0.036210428557654155</data>
      <data key="d9" xml:space="preserve">true</data>
      <data key="d10" xml:space="preserve">0.03200000000000003</data>
      <data key="d11" xml:space="preserve">4.0</data>
      <data key="d12" xml:space="preserve"/>
      <data key="d13" xml:space="preserve"/>
      <data key="d14" xml:space="preserve"/>
      <data key="d15" xml:space="preserve">2</data>
      <data key="d16" xml:space="preserve">22</data>
      <data key="d17" xml:space="preserve">0.0</data>
      <data key="d18" xml:space="preserve">1.0</data>
      <data key="d19" xml:space="preserve">-712.823555064885</data>
      <data key="d20" xml:space="preserve">-356.85420205219935</data>
      <data key="d24" xml:space="preserve">0.6798743739920211</data>
      <data key="d25" xml:space="preserve">0.21739208945522037</data>
      <data key="d29">
        <y:ShapeNode>
          <y:Geometry height="15.0" width="15.0" x="-430.40664057085485" y="-213.54818094192518"/>
          <y:Fill color="#F2F2F2" transparent="false"/>
          <y:BorderStyle color="#C0C0C0" raised="false" type="line" width="1.0"/>
          <y:NodeLabel alignment="center" autoSizePolicy="content" fontFamily="Dialog" fontSize="12" fontStyle="plain" hasBackgroundColor="false" hasLineColor="false" hasText="false" height="4.0" horizontalTextPosition="center" iconTextGap="4" modelName="custom" textColor="#000000" verticalTextPosition="bottom" visible="true" width="4.0" x="5.5" y="5.5">
            <y:LabelModel>
              <y:SmartNodeLabelModel distance="4.0"/>
            </y:LabelModel>
            <y:ModelParameter>
              <y:SmartNodeLabelModelParameter labelRatioX="0.0" labelRatioY="0.0" nodeRatioX="0.0" nodeRatioY="0.0" offsetX="0.0" offsetY="0.0" upX="0.0" upY="-1.0"/>
            </y:ModelParameter>
          </y:NodeLabel>
          <y:Shape type="rectangle"/>
        </y:ShapeNode>
      </data>
    </node>
    <node id="n143">
      <data key="d3" xml:space="preserve"><![CDATA[ZFY]]></data>
      <data key="d4" xml:space="preserve"><![CDATA[Zinc finger Y-chromosomal protein]]></data>
      <data key="d5" xml:space="preserve"><![CDATA[Zinc finger Y-chromosomal protein]]></data>
      <data key="d6" xml:space="preserve"><![CDATA[source]]></data>
      <data key="d7" xml:space="preserve">1.8634100905747437</data>
      <data key="d8" xml:space="preserve">0.8187105284083444</data>
      <data key="d9" xml:space="preserve">true</data>
      <data key="d10" xml:space="preserve">0.0020000000000000018</data>
      <data key="d11" xml:space="preserve">4.0</data>
      <data key="d12" xml:space="preserve"/>
      <data key="d13" xml:space="preserve"/>
      <data key="d14" xml:space="preserve"/>
      <data key="d15" xml:space="preserve">2</data>
      <data key="d16" xml:space="preserve">22</data>
      <data key="d17" xml:space="preserve">0.0</data>
      <data key="d18" xml:space="preserve">1.0</data>
      <data key="d19" xml:space="preserve">-521.2454840537225</data>
      <data key="d20" xml:space="preserve">-448.71590635060386</data>
      <data key="d24" xml:space="preserve">4.074357015533486E-4</data>
      <data key="d25" xml:space="preserve">1.0242943015876929</data>
      <data key="d26" xml:space="preserve">1.0242943015876929</data>
      <data key="d29">
        <y:ShapeNode>
          <y:Geometry height="40.0" width="40.0" x="-316.9327312947359" y="-292.71648181758974"/>
          <y:Fill color="#B6DBA6" transparent="false"/>
          <y:BorderStyle color="#CC3331" type="line" width="3.0"/>
          <y:NodeLabel alignment="center" autoSizePolicy="content" fontFamily="Arial" fontSize="10" fontStyle="plain" hasBackgroundColor="false" hasLineColor="false" height="15.171875" horizontalTextPosition="center" iconTextGap="4" modelName="custom" textColor="#000000" verticalTextPosition="bottom" visible="true" width="22.88671875" x="8.556640625" xml:space="preserve" y="12.4140625">ZFY<y:LabelModel><y:SmartNodeLabelModel distance="4.0"/></y:LabelModel><y:ModelParameter><y:SmartNodeLabelModelParameter labelRatioX="0.0" labelRatioY="0.0" nodeRatioX="0.0" nodeRatioY="0.0" offsetX="0.0" offsetY="0.0" upX="0.0" upY="-1.0"/></y:ModelParameter></y:NodeLabel>
          <y:Shape type="roundrectangle"/>
        </y:ShapeNode>
      </data>
    </node>
    <node id="n144">
      <data key="d3" xml:space="preserve"><![CDATA[ZNF358]]></data>
      <data key="d4" xml:space="preserve"><![CDATA[Zinc finger protein 358]]></data>
      <data key="d5" xml:space="preserve"><![CDATA[Zinc finger protein 358]]></data>
      <data key="d6" xml:space="preserve"><![CDATA[source]]></data>
      <data key="d7" xml:space="preserve">1.7434570243783325</data>
      <data key="d8" xml:space="preserve">0.697382809751333</data>
      <data key="d9" xml:space="preserve">true</data>
      <data key="d10" xml:space="preserve">0.0030000000000000027</data>
      <data key="d11" xml:space="preserve">4.0</data>
      <data key="d12" xml:space="preserve"/>
      <data key="d13" xml:space="preserve"/>
      <data key="d14" xml:space="preserve"/>
      <data key="d15" xml:space="preserve">59</data>
      <data key="d16" xml:space="preserve">13623</data>
      <data key="d17" xml:space="preserve">0.0</data>
      <data key="d18" xml:space="preserve">1.0</data>
      <data key="d19" xml:space="preserve">-710.5088658021116</data>
      <data key="d20" xml:space="preserve">-6.883633358287802</data>
      <data key="d24" xml:space="preserve">0.0024106612341906457</data>
      <data key="d25" xml:space="preserve">-1.1611155543471874</data>
      <data key="d26" xml:space="preserve">-1.1611155543471874</data>
      <data key="d29">
        <y:ShapeNode>
          <y:Geometry height="40.0" width="40.0" x="-441.8910586673496" y="-33.09473098062104"/>
          <y:Fill color="#B6DBA6" transparent="false"/>
          <y:BorderStyle color="#4159A8" type="line" width="3.0"/>
          <y:NodeLabel alignment="center" autoSizePolicy="content" fontFamily="Arial" fontSize="10" fontStyle="plain" hasBackgroundColor="false" hasLineColor="false" height="15.171875" horizontalTextPosition="center" iconTextGap="4" modelName="custom" textColor="#000000" verticalTextPosition="bottom" visible="true" width="40.123046875" x="-0.0615234375" xml:space="preserve" y="12.4140625">ZNF358<y:LabelModel><y:SmartNodeLabelModel distance="4.0"/></y:LabelModel><y:ModelParameter><y:SmartNodeLabelModelParameter labelRatioX="0.0" labelRatioY="0.0" nodeRatioX="0.0" nodeRatioY="0.0" offsetX="0.0" offsetY="0.0" upX="0.0" upY="-1.0"/></y:ModelParameter></y:NodeLabel>
          <y:Shape type="roundrectangle"/>
        </y:ShapeNode>
      </data>
    </node>
    <node id="n145">
      <data key="d3" xml:space="preserve"><![CDATA[AGT]]></data>
      <data key="d4" xml:space="preserve"><![CDATA[Angiotensinogen]]></data>
      <data key="d5" xml:space="preserve"><![CDATA[Angiotensinogen]]></data>
      <data key="d6" xml:space="preserve"><![CDATA[gene]]></data>
      <data key="d7" xml:space="preserve">0.0</data>
      <data key="d8" xml:space="preserve">0.19644643737706047</data>
      <data key="d9" xml:space="preserve">true</data>
      <data key="d10" xml:space="preserve">0.01100000000000001</data>
      <data key="d11" xml:space="preserve">4.0</data>
      <data key="d12" xml:space="preserve"/>
      <data key="d13" xml:space="preserve"/>
      <data key="d14" xml:space="preserve"/>
      <data key="d15" xml:space="preserve">11</data>
      <data key="d16" xml:space="preserve">163</data>
      <data key="d17" xml:space="preserve">0.0</data>
      <data key="d18" xml:space="preserve">1.0</data>
      <data key="d19" xml:space="preserve">-184.06148535558236</data>
      <data key="d20" xml:space="preserve">161.08000959625127</data>
      <data key="d29">
        <y:ShapeNode>
          <y:Geometry height="15.0" width="15.0" x="-121.56555745859151" y="90.72262396585194"/>
          <y:Fill color="#F2F2F2" transparent="false"/>
          <y:BorderStyle color="#C0C0C0" raised="false" type="line" width="1.0"/>
          <y:NodeLabel alignment="center" autoSizePolicy="content" fontFamily="Dialog" fontSize="12" fontStyle="plain" hasBackgroundColor="false" hasLineColor="false" hasText="false" height="4.0" horizontalTextPosition="center" iconTextGap="4" modelName="custom" textColor="#000000" verticalTextPosition="bottom" visible="true" width="4.0" x="5.5" y="5.5">
            <y:LabelModel>
              <y:SmartNodeLabelModel distance="4.0"/>
            </y:LabelModel>
            <y:ModelParameter>
              <y:SmartNodeLabelModelParameter labelRatioX="0.0" labelRatioY="0.0" nodeRatioX="0.0" nodeRatioY="0.0" offsetX="0.0" offsetY="0.0" upX="0.0" upY="-1.0"/>
            </y:ModelParameter>
          </y:NodeLabel>
          <y:Shape type="rectangle"/>
        </y:ShapeNode>
      </data>
    </node>
    <node id="n146">
      <data key="d3" xml:space="preserve"><![CDATA[AGTR2]]></data>
      <data key="d4" xml:space="preserve"><![CDATA[Type-2 angiotensin II receptor]]></data>
      <data key="d5" xml:space="preserve"><![CDATA[Type-2 angiotensin II receptor]]></data>
      <data key="d6" xml:space="preserve"><![CDATA[gene]]></data>
      <data key="d7" xml:space="preserve">0.0</data>
      <data key="d8" xml:space="preserve">0.12790668378869108</data>
      <data key="d9" xml:space="preserve">true</data>
      <data key="d10" xml:space="preserve">0.007000000000000006</data>
      <data key="d11" xml:space="preserve">4.0</data>
      <data key="d12" xml:space="preserve"/>
      <data key="d13" xml:space="preserve"/>
      <data key="d14" xml:space="preserve"/>
      <data key="d15" xml:space="preserve">11</data>
      <data key="d16" xml:space="preserve">163</data>
      <data key="d17" xml:space="preserve">0.0</data>
      <data key="d18" xml:space="preserve">1.0</data>
      <data key="d19" xml:space="preserve">28.161839530521625</data>
      <data key="d20" xml:space="preserve">200.840314841043</data>
      <data key="d29">
        <y:ShapeNode>
          <y:Geometry height="15.0" width="15.0" x="2.1203396020740417" y="112.65327191055978"/>
          <y:Fill color="#F2F2F2" transparent="false"/>
          <y:BorderStyle color="#C0C0C0" raised="false" type="line" width="1.0"/>
          <y:NodeLabel alignment="center" autoSizePolicy="content" fontFamily="Dialog" fontSize="12" fontStyle="plain" hasBackgroundColor="false" hasLineColor="false" hasText="false" height="4.0" horizontalTextPosition="center" iconTextGap="4" modelName="custom" textColor="#000000" verticalTextPosition="bottom" visible="true" width="4.0" x="5.5" y="5.5">
            <y:LabelModel>
              <y:SmartNodeLabelModel distance="4.0"/>
            </y:LabelModel>
            <y:ModelParameter>
              <y:SmartNodeLabelModelParameter labelRatioX="0.0" labelRatioY="0.0" nodeRatioX="0.0" nodeRatioY="0.0" offsetX="0.0" offsetY="0.0" upX="0.0" upY="-1.0"/>
            </y:ModelParameter>
          </y:NodeLabel>
          <y:Shape type="rectangle"/>
        </y:ShapeNode>
      </data>
    </node>
    <node id="n147">
      <data key="d3" xml:space="preserve"><![CDATA[ATF1]]></data>
      <data key="d4" xml:space="preserve"><![CDATA[Cyclic AMP-dependent transcription factor ATF-1]]></data>
      <data key="d5" xml:space="preserve"><![CDATA[Cyclic AMP-dependent transcription factor ATF-1]]></data>
      <data key="d6" xml:space="preserve"><![CDATA[gene]]></data>
      <data key="d7" xml:space="preserve">0.0</data>
      <data key="d8" xml:space="preserve">0.10391901568487293</data>
      <data key="d9" xml:space="preserve">false</data>
      <data key="d10" xml:space="preserve">0.05700000000000005</data>
      <data key="d11" xml:space="preserve">4.0</data>
      <data key="d12" xml:space="preserve"/>
      <data key="d13" xml:space="preserve"/>
      <data key="d14" xml:space="preserve"/>
      <data key="d15" xml:space="preserve">2</data>
      <data key="d16" xml:space="preserve">33</data>
      <data key="d17" xml:space="preserve">0.0</data>
      <data key="d18" xml:space="preserve">1.0</data>
      <data key="d19" xml:space="preserve">-178.71478294237366</data>
      <data key="d20" xml:space="preserve">-305.0718339283991</data>
      <data key="d29">
        <y:ShapeNode>
          <y:Geometry height="15.0" width="15.0" x="-117.8628741443758" y="-183.23774018539487"/>
          <y:Fill color="#F2F2F2" transparent="false"/>
          <y:BorderStyle color="#C0C0C0" raised="false" type="line" width="1.0"/>
          <y:NodeLabel alignment="center" autoSizePolicy="content" fontFamily="Dialog" fontSize="12" fontStyle="plain" hasBackgroundColor="false" hasLineColor="false" hasText="false" height="4.0" horizontalTextPosition="center" iconTextGap="4" modelName="custom" textColor="#000000" verticalTextPosition="bottom" visible="true" width="4.0" x="5.5" y="5.5">
            <y:LabelModel>
              <y:SmartNodeLabelModel distance="4.0"/>
            </y:LabelModel>
            <y:ModelParameter>
              <y:SmartNodeLabelModelParameter labelRatioX="0.0" labelRatioY="0.0" nodeRatioX="0.0" nodeRatioY="0.0" offsetX="0.0" offsetY="0.0" upX="0.0" upY="-1.0"/>
            </y:ModelParameter>
          </y:NodeLabel>
          <y:Shape type="rectangle"/>
        </y:ShapeNode>
      </data>
    </node>
    <node id="n148">
      <data key="d3" xml:space="preserve"><![CDATA[BDKRB2]]></data>
      <data key="d4" xml:space="preserve"><![CDATA[B2 bradykinin receptor]]></data>
      <data key="d5" xml:space="preserve"><![CDATA[B2 bradykinin receptor]]></data>
      <data key="d6" xml:space="preserve"><![CDATA[gene]]></data>
      <data key="d7" xml:space="preserve">0.0</data>
      <data key="d8" xml:space="preserve">0.12743837682663645</data>
      <data key="d9" xml:space="preserve">true</data>
      <data key="d10" xml:space="preserve">0.0020000000000000018</data>
      <data key="d11" xml:space="preserve">4.0</data>
      <data key="d12" xml:space="preserve"/>
      <data key="d13" xml:space="preserve"/>
      <data key="d14" xml:space="preserve"/>
      <data key="d15" xml:space="preserve">11</data>
      <data key="d16" xml:space="preserve">163</data>
      <data key="d17" xml:space="preserve">0.0</data>
      <data key="d18" xml:space="preserve">1.0</data>
      <data key="d19" xml:space="preserve">194.45422347676373</data>
      <data key="d20" xml:space="preserve">206.70588184043825</data>
      <data key="d29">
        <y:ShapeNode>
          <y:Geometry height="15.0" width="15.0" x="94.67323109097194" y="108.1561194313445"/>
          <y:Fill color="#F2F2F2" transparent="false"/>
          <y:BorderStyle color="#C0C0C0" raised="false" type="line" width="1.0"/>
          <y:NodeLabel alignment="center" autoSizePolicy="content" fontFamily="Dialog" fontSize="12" fontStyle="plain" hasBackgroundColor="false" hasLineColor="false" hasText="false" height="4.0" horizontalTextPosition="center" iconTextGap="4" modelName="custom" textColor="#000000" verticalTextPosition="bottom" visible="true" width="4.0" x="5.5" y="5.5">
            <y:LabelModel>
              <y:SmartNodeLabelModel distance="4.0"/>
            </y:LabelModel>
            <y:ModelParameter>
              <y:SmartNodeLabelModelParameter labelRatioX="0.0" labelRatioY="0.0" nodeRatioX="0.0" nodeRatioY="0.0" offsetX="0.0" offsetY="0.0" upX="0.0" upY="-1.0"/>
            </y:ModelParameter>
          </y:NodeLabel>
          <y:Shape type="rectangle"/>
        </y:ShapeNode>
      </data>
    </node>
    <node id="n149">
      <data key="d3" xml:space="preserve"><![CDATA[CAB39L]]></data>
      <data key="d4" xml:space="preserve"><![CDATA[Calcium-binding protein 39-like]]></data>
      <data key="d5" xml:space="preserve"><![CDATA[Calcium-binding protein 39-like]]></data>
      <data key="d6" xml:space="preserve"><![CDATA[gene]]></data>
      <data key="d7" xml:space="preserve">0.0</data>
      <data key="d8" xml:space="preserve">0.04961209449532332</data>
      <data key="d9" xml:space="preserve">true</data>
      <data key="d10" xml:space="preserve">0.0030000000000000027</data>
      <data key="d11" xml:space="preserve">4.0</data>
      <data key="d12" xml:space="preserve"/>
      <data key="d13" xml:space="preserve"/>
      <data key="d14" xml:space="preserve"/>
      <data key="d15" xml:space="preserve">7</data>
      <data key="d16" xml:space="preserve">72</data>
      <data key="d17" xml:space="preserve">0.0</data>
      <data key="d18" xml:space="preserve">1.0</data>
      <data key="d19" xml:space="preserve">490.33382084187514</data>
      <data key="d20" xml:space="preserve">509.033210740373</data>
      <data key="d29">
        <y:ShapeNode>
          <y:Geometry height="15.0" width="15.0" x="272.1825613436697" y="293.4907406715138"/>
          <y:Fill color="#F2F2F2" transparent="false"/>
          <y:BorderStyle color="#C0C0C0" raised="false" type="line" width="1.0"/>
          <y:NodeLabel alignment="center" autoSizePolicy="content" fontFamily="Dialog" fontSize="12" fontStyle="plain" hasBackgroundColor="false" hasLineColor="false" hasText="false" height="4.0" horizontalTextPosition="center" iconTextGap="4" modelName="custom" textColor="#000000" verticalTextPosition="bottom" visible="true" width="4.0" x="5.5" y="5.5">
            <y:LabelModel>
              <y:SmartNodeLabelModel distance="4.0"/>
            </y:LabelModel>
            <y:ModelParameter>
              <y:SmartNodeLabelModelParameter labelRatioX="0.0" labelRatioY="0.0" nodeRatioX="0.0" nodeRatioY="0.0" offsetX="0.0" offsetY="0.0" upX="0.0" upY="-1.0"/>
            </y:ModelParameter>
          </y:NodeLabel>
          <y:Shape type="rectangle"/>
        </y:ShapeNode>
      </data>
    </node>
    <node id="n150">
      <data key="d3" xml:space="preserve"><![CDATA[CEP72]]></data>
      <data key="d4" xml:space="preserve"><![CDATA[Centrosomal protein of 72 kDa]]></data>
      <data key="d5" xml:space="preserve"><![CDATA[Centrosomal protein of 72 kDa]]></data>
      <data key="d6" xml:space="preserve"><![CDATA[gene]]></data>
      <data key="d7" xml:space="preserve">0.0</data>
      <data key="d8" xml:space="preserve">0.17653273245631232</data>
      <data key="d9" xml:space="preserve">true</data>
      <data key="d10" xml:space="preserve">0.0040000000000000036</data>
      <data key="d11" xml:space="preserve">4.0</data>
      <data key="d12" xml:space="preserve"/>
      <data key="d13" xml:space="preserve"/>
      <data key="d14" xml:space="preserve"/>
      <data key="d15" xml:space="preserve">2</data>
      <data key="d16" xml:space="preserve">25</data>
      <data key="d17" xml:space="preserve">0.0</data>
      <data key="d18" xml:space="preserve">1.0</data>
      <data key="d19" xml:space="preserve">560.2679758564102</data>
      <data key="d20" xml:space="preserve">-119.64805859141325</data>
      <data key="d29">
        <y:ShapeNode>
          <y:Geometry height="15.0" width="15.0" x="302.459075672938" y="-84.87599779169393"/>
          <y:Fill color="#F2F2F2" transparent="false"/>
          <y:BorderStyle color="#C0C0C0" raised="false" type="line" width="1.0"/>
          <y:NodeLabel alignment="center" autoSizePolicy="content" fontFamily="Dialog" fontSize="12" fontStyle="plain" hasBackgroundColor="false" hasLineColor="false" hasText="false" height="4.0" horizontalTextPosition="center" iconTextGap="4" modelName="custom" textColor="#000000" verticalTextPosition="bottom" visible="true" width="4.0" x="5.5" y="5.5">
            <y:LabelModel>
              <y:SmartNodeLabelModel distance="4.0"/>
            </y:LabelModel>
            <y:ModelParameter>
              <y:SmartNodeLabelModelParameter labelRatioX="0.0" labelRatioY="0.0" nodeRatioX="0.0" nodeRatioY="0.0" offsetX="0.0" offsetY="0.0" upX="0.0" upY="-1.0"/>
            </y:ModelParameter>
          </y:NodeLabel>
          <y:Shape type="rectangle"/>
        </y:ShapeNode>
      </data>
    </node>
    <node id="n151">
      <data key="d3" xml:space="preserve"><![CDATA[CHRM4]]></data>
      <data key="d4" xml:space="preserve"><![CDATA[Muscarinic acetylcholine receptor M4]]></data>
      <data key="d5" xml:space="preserve"><![CDATA[Muscarinic acetylcholine receptor M4]]></data>
      <data key="d6" xml:space="preserve"><![CDATA[gene]]></data>
      <data key="d7" xml:space="preserve">0.0</data>
      <data key="d8" xml:space="preserve">0.08809207199546924</data>
      <data key="d9" xml:space="preserve">true</data>
      <data key="d10" xml:space="preserve">0.0030000000000000027</data>
      <data key="d11" xml:space="preserve">4.0</data>
      <data key="d12" xml:space="preserve"/>
      <data key="d13" xml:space="preserve"/>
      <data key="d14" xml:space="preserve"/>
      <data key="d15" xml:space="preserve">19</data>
      <data key="d16" xml:space="preserve">556</data>
      <data key="d17" xml:space="preserve">0.0</data>
      <data key="d18" xml:space="preserve">1.0</data>
      <data key="d19" xml:space="preserve">188.30722255991572</data>
      <data key="d20" xml:space="preserve">79.55913315424542</data>
      <data key="d29">
        <y:ShapeNode>
          <y:Geometry height="15.0" width="15.0" x="90.49273010811562" y="38.244248903654615"/>
          <y:Fill color="#F2F2F2" transparent="false"/>
          <y:BorderStyle color="#C0C0C0" raised="false" type="line" width="1.0"/>
          <y:NodeLabel alignment="center" autoSizePolicy="content" fontFamily="Dialog" fontSize="12" fontStyle="plain" hasBackgroundColor="false" hasLineColor="false" hasText="false" height="4.0" horizontalTextPosition="center" iconTextGap="4" modelName="custom" textColor="#000000" verticalTextPosition="bottom" visible="true" width="4.0" x="5.5" y="5.5">
            <y:LabelModel>
              <y:SmartNodeLabelModel distance="4.0"/>
            </y:LabelModel>
            <y:ModelParameter>
              <y:SmartNodeLabelModelParameter labelRatioX="0.0" labelRatioY="0.0" nodeRatioX="0.0" nodeRatioY="0.0" offsetX="0.0" offsetY="0.0" upX="0.0" upY="-1.0"/>
            </y:ModelParameter>
          </y:NodeLabel>
          <y:Shape type="rectangle"/>
        </y:ShapeNode>
      </data>
    </node>
    <node id="n152">
      <data key="d3" xml:space="preserve"><![CDATA[CIITA]]></data>
      <data key="d4" xml:space="preserve"><![CDATA[MHC class II transactivator]]></data>
      <data key="d5" xml:space="preserve"><![CDATA[MHC class II transactivator]]></data>
      <data key="d6" xml:space="preserve"><![CDATA[gene]]></data>
      <data key="d7" xml:space="preserve">0.0</data>
      <data key="d8" xml:space="preserve">0.06674322439431285</data>
      <data key="d9" xml:space="preserve">true</data>
      <data key="d10" xml:space="preserve">0.020000000000000018</data>
      <data key="d11" xml:space="preserve">4.0</data>
      <data key="d12" xml:space="preserve"/>
      <data key="d13" xml:space="preserve"/>
      <data key="d14" xml:space="preserve"/>
      <data key="d15" xml:space="preserve">2</data>
      <data key="d16" xml:space="preserve">22</data>
      <data key="d17" xml:space="preserve">0.0</data>
      <data key="d18" xml:space="preserve">1.0</data>
      <data key="d19" xml:space="preserve">-479.01502901017284</data>
      <data key="d20" xml:space="preserve">-167.44797942099152</data>
      <data key="d29">
        <y:ShapeNode>
          <y:Geometry height="15.0" width="15.0" x="-292.7318608011098" y="-112.74907218942438"/>
          <y:Fill color="#F2F2F2" transparent="false"/>
          <y:BorderStyle color="#C0C0C0" raised="false" type="line" width="1.0"/>
          <y:NodeLabel alignment="center" autoSizePolicy="content" fontFamily="Dialog" fontSize="12" fontStyle="plain" hasBackgroundColor="false" hasLineColor="false" hasText="false" height="4.0" horizontalTextPosition="center" iconTextGap="4" modelName="custom" textColor="#000000" verticalTextPosition="bottom" visible="true" width="4.0" x="5.5" y="5.5">
            <y:LabelModel>
              <y:SmartNodeLabelModel distance="4.0"/>
            </y:LabelModel>
            <y:ModelParameter>
              <y:SmartNodeLabelModelParameter labelRatioX="0.0" labelRatioY="0.0" nodeRatioX="0.0" nodeRatioY="0.0" offsetX="0.0" offsetY="0.0" upX="0.0" upY="-1.0"/>
            </y:ModelParameter>
          </y:NodeLabel>
          <y:Shape type="rectangle"/>
        </y:ShapeNode>
      </data>
    </node>
    <node id="n153">
      <data key="d3" xml:space="preserve"><![CDATA[CITED4]]></data>
      <data key="d4" xml:space="preserve"><![CDATA[Cbp/p300-interacting transactivator 4]]></data>
      <data key="d5" xml:space="preserve"><![CDATA[Cbp/p300-interacting transactivator 4]]></data>
      <data key="d6" xml:space="preserve"><![CDATA[gene]]></data>
      <data key="d7" xml:space="preserve">0.0</data>
      <data key="d8" xml:space="preserve">0.016988765174151155</data>
      <data key="d9" xml:space="preserve">true</data>
      <data key="d10" xml:space="preserve">0.016000000000000014</data>
      <data key="d11" xml:space="preserve">4.0</data>
      <data key="d12" xml:space="preserve"/>
      <data key="d13" xml:space="preserve"/>
      <data key="d14" xml:space="preserve"/>
      <data key="d15" xml:space="preserve">2</data>
      <data key="d16" xml:space="preserve">22</data>
      <data key="d17" xml:space="preserve">0.0</data>
      <data key="d18" xml:space="preserve">1.0</data>
      <data key="d19" xml:space="preserve">-264.8182034751196</data>
      <data key="d20" xml:space="preserve">-337.3615673008667</data>
      <data key="d29">
        <y:ShapeNode>
          <y:Geometry height="15.0" width="15.0" x="-162.18375443233433" y="-207.89468893618258"/>
          <y:Fill color="#F2F2F2" transparent="false"/>
          <y:BorderStyle color="#C0C0C0" raised="false" type="line" width="1.0"/>
          <y:NodeLabel alignment="center" autoSizePolicy="content" fontFamily="Dialog" fontSize="12" fontStyle="plain" hasBackgroundColor="false" hasLineColor="false" hasText="false" height="4.0" horizontalTextPosition="center" iconTextGap="4" modelName="custom" textColor="#000000" verticalTextPosition="bottom" visible="true" width="4.0" x="5.5" y="5.5">
            <y:LabelModel>
              <y:SmartNodeLabelModel distance="4.0"/>
            </y:LabelModel>
            <y:ModelParameter>
              <y:SmartNodeLabelModelParameter labelRatioX="0.0" labelRatioY="0.0" nodeRatioX="0.0" nodeRatioY="0.0" offsetX="0.0" offsetY="0.0" upX="0.0" upY="-1.0"/>
            </y:ModelParameter>
          </y:NodeLabel>
          <y:Shape type="rectangle"/>
        </y:ShapeNode>
      </data>
    </node>
    <node id="n154">
      <data key="d3" xml:space="preserve"><![CDATA[CNN1]]></data>
      <data key="d4" xml:space="preserve"><![CDATA[Calponin-1]]></data>
      <data key="d5" xml:space="preserve"><![CDATA[Calponin-1]]></data>
      <data key="d6" xml:space="preserve"><![CDATA[gene]]></data>
      <data key="d7" xml:space="preserve">0.0</data>
      <data key="d8" xml:space="preserve">0.16505455221212814</data>
      <data key="d9" xml:space="preserve">true</data>
      <data key="d10" xml:space="preserve">0.006000000000000005</data>
      <data key="d11" xml:space="preserve">4.0</data>
      <data key="d12" xml:space="preserve"/>
      <data key="d13" xml:space="preserve"/>
      <data key="d14" xml:space="preserve"/>
      <data key="d15" xml:space="preserve">2</data>
      <data key="d16" xml:space="preserve">22</data>
      <data key="d17" xml:space="preserve">0.0</data>
      <data key="d18" xml:space="preserve">1.0</data>
      <data key="d19" xml:space="preserve">-110.37596361305874</data>
      <data key="d20" xml:space="preserve">-580.4886546423334</data>
      <data key="d29">
        <y:ShapeNode>
          <y:Geometry height="15.0" width="15.0" x="-79.05354179510195" y="-354.0361513856912"/>
          <y:Fill color="#F2F2F2" transparent="false"/>
          <y:BorderStyle color="#C0C0C0" raised="false" type="line" width="1.0"/>
          <y:NodeLabel alignment="center" autoSizePolicy="content" fontFamily="Dialog" fontSize="12" fontStyle="plain" hasBackgroundColor="false" hasLineColor="false" hasText="false" height="4.0" horizontalTextPosition="center" iconTextGap="4" modelName="custom" textColor="#000000" verticalTextPosition="bottom" visible="true" width="4.0" x="5.5" y="5.5">
            <y:LabelModel>
              <y:SmartNodeLabelModel distance="4.0"/>
            </y:LabelModel>
            <y:ModelParameter>
              <y:SmartNodeLabelModelParameter labelRatioX="0.0" labelRatioY="0.0" nodeRatioX="0.0" nodeRatioY="0.0" offsetX="0.0" offsetY="0.0" upX="0.0" upY="-1.0"/>
            </y:ModelParameter>
          </y:NodeLabel>
          <y:Shape type="rectangle"/>
        </y:ShapeNode>
      </data>
    </node>
    <node id="n155">
      <data key="d3" xml:space="preserve"><![CDATA[CTCFL]]></data>
      <data key="d4" xml:space="preserve"><![CDATA[Transcriptional repressor CTCFL]]></data>
      <data key="d5" xml:space="preserve"><![CDATA[Transcriptional repressor CTCFL]]></data>
      <data key="d6" xml:space="preserve"><![CDATA[gene]]></data>
      <data key="d7" xml:space="preserve">0.0</data>
      <data key="d8" xml:space="preserve">0.10678124636943856</data>
      <data key="d9" xml:space="preserve">true</data>
      <data key="d10" xml:space="preserve">0.031000000000000028</data>
      <data key="d11" xml:space="preserve">4.0</data>
      <data key="d12" xml:space="preserve"/>
      <data key="d13" xml:space="preserve"/>
      <data key="d14" xml:space="preserve"/>
      <data key="d15" xml:space="preserve">2</data>
      <data key="d16" xml:space="preserve">40</data>
      <data key="d17" xml:space="preserve">0.0</data>
      <data key="d18" xml:space="preserve">1.0</data>
      <data key="d19" xml:space="preserve">-402.326113054118</data>
      <data key="d20" xml:space="preserve">38.95380936097933</data>
      <data key="d29">
        <y:ShapeNode>
          <y:Geometry height="15.0" width="15.0" x="-249.40131336473743" y="22.387965171221328"/>
          <y:Fill color="#F2F2F2" transparent="false"/>
          <y:BorderStyle color="#C0C0C0" raised="false" type="line" width="1.0"/>
          <y:NodeLabel alignment="center" autoSizePolicy="content" fontFamily="Dialog" fontSize="12" fontStyle="plain" hasBackgroundColor="false" hasLineColor="false" hasText="false" height="4.0" horizontalTextPosition="center" iconTextGap="4" modelName="custom" textColor="#000000" verticalTextPosition="bottom" visible="true" width="4.0" x="5.5" y="5.5">
            <y:LabelModel>
              <y:SmartNodeLabelModel distance="4.0"/>
            </y:LabelModel>
            <y:ModelParameter>
              <y:SmartNodeLabelModelParameter labelRatioX="0.0" labelRatioY="0.0" nodeRatioX="0.0" nodeRatioY="0.0" offsetX="0.0" offsetY="0.0" upX="0.0" upY="-1.0"/>
            </y:ModelParameter>
          </y:NodeLabel>
          <y:Shape type="rectangle"/>
        </y:ShapeNode>
      </data>
    </node>
    <node id="n156">
      <data key="d3" xml:space="preserve"><![CDATA[CTSS]]></data>
      <data key="d4" xml:space="preserve"><![CDATA[Cathepsin S]]></data>
      <data key="d5" xml:space="preserve"><![CDATA[Cathepsin S]]></data>
      <data key="d6" xml:space="preserve"><![CDATA[gene]]></data>
      <data key="d7" xml:space="preserve">0.0</data>
      <data key="d8" xml:space="preserve">0.06902333089239127</data>
      <data key="d9" xml:space="preserve">true</data>
      <data key="d10" xml:space="preserve">0.006000000000000005</data>
      <data key="d11" xml:space="preserve">4.0</data>
      <data key="d12" xml:space="preserve"/>
      <data key="d13" xml:space="preserve"/>
      <data key="d14" xml:space="preserve"/>
      <data key="d15" xml:space="preserve">2</data>
      <data key="d16" xml:space="preserve">22</data>
      <data key="d17" xml:space="preserve">0.0</data>
      <data key="d18" xml:space="preserve">1.0</data>
      <data key="d19" xml:space="preserve">-546.2108525601444</data>
      <data key="d20" xml:space="preserve">-168.3243069804633</data>
      <data key="d29">
        <y:ShapeNode>
          <y:Geometry height="15.0" width="15.0" x="-331.818042342627" y="-112.39998704188756"/>
          <y:Fill color="#F2F2F2" transparent="false"/>
          <y:BorderStyle color="#C0C0C0" raised="false" type="line" width="1.0"/>
          <y:NodeLabel alignment="center" autoSizePolicy="content" fontFamily="Dialog" fontSize="12" fontStyle="plain" hasBackgroundColor="false" hasLineColor="false" hasText="false" height="4.0" horizontalTextPosition="center" iconTextGap="4" modelName="custom" textColor="#000000" verticalTextPosition="bottom" visible="true" width="4.0" x="5.5" y="5.5">
            <y:LabelModel>
              <y:SmartNodeLabelModel distance="4.0"/>
            </y:LabelModel>
            <y:ModelParameter>
              <y:SmartNodeLabelModelParameter labelRatioX="0.0" labelRatioY="0.0" nodeRatioX="0.0" nodeRatioY="0.0" offsetX="0.0" offsetY="0.0" upX="0.0" upY="-1.0"/>
            </y:ModelParameter>
          </y:NodeLabel>
          <y:Shape type="rectangle"/>
        </y:ShapeNode>
      </data>
    </node>
    <node id="n157">
      <data key="d3" xml:space="preserve"><![CDATA[DMRT3]]></data>
      <data key="d4" xml:space="preserve"><![CDATA[Doublesex- and mab-3-related transcription factor 3]]></data>
      <data key="d5" xml:space="preserve"><![CDATA[Doublesex- and mab-3-related transcription factor 3]]></data>
      <data key="d6" xml:space="preserve"><![CDATA[gene]]></data>
      <data key="d7" xml:space="preserve">0.0</data>
      <data key="d8" xml:space="preserve">0.5058235794859904</data>
      <data key="d9" xml:space="preserve">true</data>
      <data key="d10" xml:space="preserve">0.006000000000000005</data>
      <data key="d11" xml:space="preserve">4.0</data>
      <data key="d12" xml:space="preserve"/>
      <data key="d13" xml:space="preserve"/>
      <data key="d14" xml:space="preserve"/>
      <data key="d15" xml:space="preserve">2</data>
      <data key="d16" xml:space="preserve">22</data>
      <data key="d17" xml:space="preserve">0.0</data>
      <data key="d18" xml:space="preserve">1.0</data>
      <data key="d19" xml:space="preserve">-464.31753344029266</data>
      <data key="d20" xml:space="preserve">-352.50995328526756</data>
      <data key="d29">
        <y:ShapeNode>
          <y:Geometry height="15.0" width="15.0" x="-284.5260093140161" y="-218.35055042053546"/>
          <y:Fill color="#F2F2F2" transparent="false"/>
          <y:BorderStyle color="#C0C0C0" raised="false" type="line" width="1.0"/>
          <y:NodeLabel alignment="center" autoSizePolicy="content" fontFamily="Dialog" fontSize="12" fontStyle="plain" hasBackgroundColor="false" hasLineColor="false" hasText="false" height="4.0" horizontalTextPosition="center" iconTextGap="4" modelName="custom" textColor="#000000" verticalTextPosition="bottom" visible="true" width="4.0" x="5.5" y="5.5">
            <y:LabelModel>
              <y:SmartNodeLabelModel distance="4.0"/>
            </y:LabelModel>
            <y:ModelParameter>
              <y:SmartNodeLabelModelParameter labelRatioX="0.0" labelRatioY="0.0" nodeRatioX="0.0" nodeRatioY="0.0" offsetX="0.0" offsetY="0.0" upX="0.0" upY="-1.0"/>
            </y:ModelParameter>
          </y:NodeLabel>
          <y:Shape type="rectangle"/>
        </y:ShapeNode>
      </data>
    </node>
    <node id="n158">
      <data key="d3" xml:space="preserve"><![CDATA[EGR1]]></data>
      <data key="d4" xml:space="preserve"><![CDATA[Early growth response protein 1]]></data>
      <data key="d5" xml:space="preserve"><![CDATA[Early growth response protein 1]]></data>
      <data key="d6" xml:space="preserve"><![CDATA[gene]]></data>
      <data key="d7" xml:space="preserve">0.0</data>
      <data key="d8" xml:space="preserve">0.24424142546206604</data>
      <data key="d9" xml:space="preserve">false</data>
      <data key="d10" xml:space="preserve">0.08499999999999996</data>
      <data key="d11" xml:space="preserve">4.0</data>
      <data key="d12" xml:space="preserve"/>
      <data key="d13" xml:space="preserve"/>
      <data key="d14" xml:space="preserve"/>
      <data key="d15" xml:space="preserve">2</data>
      <data key="d16" xml:space="preserve">22</data>
      <data key="d17" xml:space="preserve">0.0</data>
      <data key="d18" xml:space="preserve">1.0</data>
      <data key="d19" xml:space="preserve">-280.85935592913097</data>
      <data key="d20" xml:space="preserve">45.82157355621028</data>
      <data key="d29">
        <y:ShapeNode>
          <y:Geometry height="15.0" width="15.0" x="-179.67404657257256" y="23.17002961668515"/>
          <y:Fill color="#F2F2F2" transparent="false"/>
          <y:BorderStyle color="#C0C0C0" raised="false" type="line" width="1.0"/>
          <y:NodeLabel alignment="center" autoSizePolicy="content" fontFamily="Dialog" fontSize="12" fontStyle="plain" hasBackgroundColor="false" hasLineColor="false" hasText="false" height="4.0" horizontalTextPosition="center" iconTextGap="4" modelName="custom" textColor="#000000" verticalTextPosition="bottom" visible="true" width="4.0" x="5.5" y="5.5">
            <y:LabelModel>
              <y:SmartNodeLabelModel distance="4.0"/>
            </y:LabelModel>
            <y:ModelParameter>
              <y:SmartNodeLabelModelParameter labelRatioX="0.0" labelRatioY="0.0" nodeRatioX="0.0" nodeRatioY="0.0" offsetX="0.0" offsetY="0.0" upX="0.0" upY="-1.0"/>
            </y:ModelParameter>
          </y:NodeLabel>
          <y:Shape type="rectangle"/>
        </y:ShapeNode>
      </data>
    </node>
    <node id="n159">
      <data key="d3" xml:space="preserve"><![CDATA[ETV3]]></data>
      <data key="d4" xml:space="preserve"><![CDATA[ETS translocation variant 3]]></data>
      <data key="d5" xml:space="preserve"><![CDATA[ETS translocation variant 3]]></data>
      <data key="d6" xml:space="preserve"><![CDATA[gene]]></data>
      <data key="d7" xml:space="preserve">0.0</data>
      <data key="d8" xml:space="preserve">0.04642996690657329</data>
      <data key="d9" xml:space="preserve">true</data>
      <data key="d10" xml:space="preserve">0.006000000000000005</data>
      <data key="d11" xml:space="preserve">4.0</data>
      <data key="d12" xml:space="preserve"/>
      <data key="d13" xml:space="preserve"/>
      <data key="d14" xml:space="preserve"/>
      <data key="d15" xml:space="preserve">3</data>
      <data key="d16" xml:space="preserve">54</data>
      <data key="d17" xml:space="preserve">0.0</data>
      <data key="d18" xml:space="preserve">1.0</data>
      <data key="d19" xml:space="preserve">-56.15128121637706</data>
      <data key="d20" xml:space="preserve">433.11453406345066</data>
      <data key="d29">
        <y:ShapeNode>
          <y:Geometry height="15.0" width="15.0" x="-39.98468548426597" y="244.35110875476897"/>
          <y:Fill color="#F2F2F2" transparent="false"/>
          <y:BorderStyle color="#C0C0C0" raised="false" type="line" width="1.0"/>
          <y:NodeLabel alignment="center" autoSizePolicy="content" fontFamily="Dialog" fontSize="12" fontStyle="plain" hasBackgroundColor="false" hasLineColor="false" hasText="false" height="4.0" horizontalTextPosition="center" iconTextGap="4" modelName="custom" textColor="#000000" verticalTextPosition="bottom" visible="true" width="4.0" x="5.5" y="5.5">
            <y:LabelModel>
              <y:SmartNodeLabelModel distance="4.0"/>
            </y:LabelModel>
            <y:ModelParameter>
              <y:SmartNodeLabelModelParameter labelRatioX="0.0" labelRatioY="0.0" nodeRatioX="0.0" nodeRatioY="0.0" offsetX="0.0" offsetY="0.0" upX="0.0" upY="-1.0"/>
            </y:ModelParameter>
          </y:NodeLabel>
          <y:Shape type="rectangle"/>
        </y:ShapeNode>
      </data>
    </node>
    <node id="n160">
      <data key="d3" xml:space="preserve"><![CDATA[ETV4]]></data>
      <data key="d4" xml:space="preserve"><![CDATA[ETS translocation variant 4]]></data>
      <data key="d5" xml:space="preserve"><![CDATA[ETS translocation variant 4]]></data>
      <data key="d6" xml:space="preserve"><![CDATA[gene]]></data>
      <data key="d7" xml:space="preserve">0.0</data>
      <data key="d8" xml:space="preserve">0.1359745448222376</data>
      <data key="d9" xml:space="preserve">true</data>
      <data key="d10" xml:space="preserve">0.02200000000000002</data>
      <data key="d11" xml:space="preserve">4.0</data>
      <data key="d12" xml:space="preserve"/>
      <data key="d13" xml:space="preserve"/>
      <data key="d14" xml:space="preserve"/>
      <data key="d15" xml:space="preserve">8</data>
      <data key="d16" xml:space="preserve">86</data>
      <data key="d17" xml:space="preserve">0.0</data>
      <data key="d18" xml:space="preserve">1.0</data>
      <data key="d19" xml:space="preserve">-192.0195800769612</data>
      <data key="d20" xml:space="preserve">59.8838068488731</data>
      <data key="d29">
        <y:ShapeNode>
          <y:Geometry height="15.0" width="15.0" x="-128.8523806101524" y="32.967285037208455"/>
          <y:Fill color="#F2F2F2" transparent="false"/>
          <y:BorderStyle color="#C0C0C0" raised="false" type="line" width="1.0"/>
          <y:NodeLabel alignment="center" autoSizePolicy="content" fontFamily="Dialog" fontSize="12" fontStyle="plain" hasBackgroundColor="false" hasLineColor="false" hasText="false" height="4.0" horizontalTextPosition="center" iconTextGap="4" modelName="custom" textColor="#000000" verticalTextPosition="bottom" visible="true" width="4.0" x="5.5" y="5.5">
            <y:LabelModel>
              <y:SmartNodeLabelModel distance="4.0"/>
            </y:LabelModel>
            <y:ModelParameter>
              <y:SmartNodeLabelModelParameter labelRatioX="0.0" labelRatioY="0.0" nodeRatioX="0.0" nodeRatioY="0.0" offsetX="0.0" offsetY="0.0" upX="0.0" upY="-1.0"/>
            </y:ModelParameter>
          </y:NodeLabel>
          <y:Shape type="rectangle"/>
        </y:ShapeNode>
      </data>
    </node>
    <node id="n161">
      <data key="d3" xml:space="preserve"><![CDATA[HCLS1]]></data>
      <data key="d4" xml:space="preserve"><![CDATA[Hematopoietic lineage cell-specific protein]]></data>
      <data key="d5" xml:space="preserve"><![CDATA[Hematopoietic lineage cell-specific protein]]></data>
      <data key="d6" xml:space="preserve"><![CDATA[gene]]></data>
      <data key="d7" xml:space="preserve">0.0</data>
      <data key="d8" xml:space="preserve">0.45225808839727333</data>
      <data key="d9" xml:space="preserve">true</data>
      <data key="d10" xml:space="preserve">0.008000000000000007</data>
      <data key="d11" xml:space="preserve">4.0</data>
      <data key="d12" xml:space="preserve"/>
      <data key="d13" xml:space="preserve"/>
      <data key="d14" xml:space="preserve"/>
      <data key="d15" xml:space="preserve">6</data>
      <data key="d16" xml:space="preserve">60</data>
      <data key="d17" xml:space="preserve">0.0</data>
      <data key="d18" xml:space="preserve">1.0</data>
      <data key="d19" xml:space="preserve">-88.10015218344277</data>
      <data key="d20" xml:space="preserve">164.852931590401</data>
      <data key="d29">
        <y:ShapeNode>
          <y:Geometry height="15.0" width="15.0" x="-66.25053893612208" y="92.519059007852"/>
          <y:Fill color="#F2F2F2" transparent="false"/>
          <y:BorderStyle color="#C0C0C0" raised="false" type="line" width="1.0"/>
          <y:NodeLabel alignment="center" autoSizePolicy="content" fontFamily="Dialog" fontSize="12" fontStyle="plain" hasBackgroundColor="false" hasLineColor="false" hasText="false" height="4.0" horizontalTextPosition="center" iconTextGap="4" modelName="custom" textColor="#000000" verticalTextPosition="bottom" visible="true" width="4.0" x="5.5" y="5.5">
            <y:LabelModel>
              <y:SmartNodeLabelModel distance="4.0"/>
            </y:LabelModel>
            <y:ModelParameter>
              <y:SmartNodeLabelModelParameter labelRatioX="0.0" labelRatioY="0.0" nodeRatioX="0.0" nodeRatioY="0.0" offsetX="0.0" offsetY="0.0" upX="0.0" upY="-1.0"/>
            </y:ModelParameter>
          </y:NodeLabel>
          <y:Shape type="rectangle"/>
        </y:ShapeNode>
      </data>
    </node>
    <node id="n162">
      <data key="d3" xml:space="preserve"><![CDATA[HINFP]]></data>
      <data key="d4" xml:space="preserve"><![CDATA[Histone H4 transcription factor]]></data>
      <data key="d5" xml:space="preserve"><![CDATA[Histone H4 transcription factor]]></data>
      <data key="d6" xml:space="preserve"><![CDATA[gene]]></data>
      <data key="d7" xml:space="preserve">0.0</data>
      <data key="d8" xml:space="preserve">0.034095442612391676</data>
      <data key="d9" xml:space="preserve">true</data>
      <data key="d10" xml:space="preserve">0.04500000000000004</data>
      <data key="d11" xml:space="preserve">4.0</data>
      <data key="d12" xml:space="preserve"/>
      <data key="d13" xml:space="preserve"/>
      <data key="d14" xml:space="preserve"/>
      <data key="d15" xml:space="preserve">2</data>
      <data key="d16" xml:space="preserve">36</data>
      <data key="d17" xml:space="preserve">0.0</data>
      <data key="d18" xml:space="preserve">1.0</data>
      <data key="d19" xml:space="preserve">-739.7129757006333</data>
      <data key="d20" xml:space="preserve">-458.48313199609856</data>
      <data key="d29">
        <y:ShapeNode>
          <y:Geometry height="15.0" width="15.0" x="-438.76036395301475" y="-280.0658113160926"/>
          <y:Fill color="#F2F2F2" transparent="false"/>
          <y:BorderStyle color="#C0C0C0" raised="false" type="line" width="1.0"/>
          <y:NodeLabel alignment="center" autoSizePolicy="content" fontFamily="Dialog" fontSize="12" fontStyle="plain" hasBackgroundColor="false" hasLineColor="false" hasText="false" height="4.0" horizontalTextPosition="center" iconTextGap="4" modelName="custom" textColor="#000000" verticalTextPosition="bottom" visible="true" width="4.0" x="5.5" y="5.5">
            <y:LabelModel>
              <y:SmartNodeLabelModel distance="4.0"/>
            </y:LabelModel>
            <y:ModelParameter>
              <y:SmartNodeLabelModelParameter labelRatioX="0.0" labelRatioY="0.0" nodeRatioX="0.0" nodeRatioY="0.0" offsetX="0.0" offsetY="0.0" upX="0.0" upY="-1.0"/>
            </y:ModelParameter>
          </y:NodeLabel>
          <y:Shape type="rectangle"/>
        </y:ShapeNode>
      </data>
    </node>
    <node id="n163">
      <data key="d3" xml:space="preserve"><![CDATA[HNF4G]]></data>
      <data key="d4" xml:space="preserve"><![CDATA[Hepatocyte nuclear factor 4-gamma]]></data>
      <data key="d5" xml:space="preserve"><![CDATA[Hepatocyte nuclear factor 4-gamma]]></data>
      <data key="d6" xml:space="preserve"><![CDATA[gene]]></data>
      <data key="d7" xml:space="preserve">0.0</data>
      <data key="d8" xml:space="preserve">0.015813248108388484</data>
      <data key="d9" xml:space="preserve">false</data>
      <data key="d10" xml:space="preserve">0.19899999999999995</data>
      <data key="d11" xml:space="preserve">4.0</data>
      <data key="d12" xml:space="preserve"/>
      <data key="d13" xml:space="preserve"/>
      <data key="d14" xml:space="preserve"/>
      <data key="d15" xml:space="preserve">2</data>
      <data key="d16" xml:space="preserve">41</data>
      <data key="d17" xml:space="preserve">0.0</data>
      <data key="d18" xml:space="preserve">1.0</data>
      <data key="d19" xml:space="preserve">-509.34166047318956</data>
      <data key="d20" xml:space="preserve">74.50787301407699</data>
      <data key="d29">
        <y:ShapeNode>
          <y:Geometry height="15.0" width="15.0" x="-306.9378730793056" y="56.109453311487755"/>
          <y:Fill color="#F2F2F2" transparent="false"/>
          <y:BorderStyle color="#C0C0C0" raised="false" type="line" width="1.0"/>
          <y:NodeLabel alignment="center" autoSizePolicy="content" fontFamily="Dialog" fontSize="12" fontStyle="plain" hasBackgroundColor="false" hasLineColor="false" hasText="false" height="4.0" horizontalTextPosition="center" iconTextGap="4" modelName="custom" textColor="#000000" verticalTextPosition="bottom" visible="true" width="4.0" x="5.5" y="5.5">
            <y:LabelModel>
              <y:SmartNodeLabelModel distance="4.0"/>
            </y:LabelModel>
            <y:ModelParameter>
              <y:SmartNodeLabelModelParameter labelRatioX="0.0" labelRatioY="0.0" nodeRatioX="0.0" nodeRatioY="0.0" offsetX="0.0" offsetY="0.0" upX="0.0" upY="-1.0"/>
            </y:ModelParameter>
          </y:NodeLabel>
          <y:Shape type="rectangle"/>
        </y:ShapeNode>
      </data>
    </node>
    <node id="n164">
      <data key="d3" xml:space="preserve"><![CDATA[KLF2]]></data>
      <data key="d4" xml:space="preserve"><![CDATA[Krueppel-like factor 2]]></data>
      <data key="d5" xml:space="preserve"><![CDATA[Krueppel-like factor 2]]></data>
      <data key="d6" xml:space="preserve"><![CDATA[gene]]></data>
      <data key="d7" xml:space="preserve">0.0</data>
      <data key="d8" xml:space="preserve">0.06727475800815173</data>
      <data key="d9" xml:space="preserve">true</data>
      <data key="d10" xml:space="preserve">0.029000000000000026</data>
      <data key="d11" xml:space="preserve">4.0</data>
      <data key="d12" xml:space="preserve"/>
      <data key="d13" xml:space="preserve"/>
      <data key="d14" xml:space="preserve"/>
      <data key="d15" xml:space="preserve">14</data>
      <data key="d16" xml:space="preserve">223</data>
      <data key="d17" xml:space="preserve">0.0</data>
      <data key="d18" xml:space="preserve">1.0</data>
      <data key="d19" xml:space="preserve">229.74875587736548</data>
      <data key="d20" xml:space="preserve">-389.69270062338245</data>
      <data key="d29">
        <y:ShapeNode>
          <y:Geometry height="15.0" width="15.0" x="115.29364534257479" y="-232.4539776574245"/>
          <y:Fill color="#F2F2F2" transparent="false"/>
          <y:BorderStyle color="#C0C0C0" raised="false" type="line" width="1.0"/>
          <y:NodeLabel alignment="center" autoSizePolicy="content" fontFamily="Dialog" fontSize="12" fontStyle="plain" hasBackgroundColor="false" hasLineColor="false" hasText="false" height="4.0" horizontalTextPosition="center" iconTextGap="4" modelName="custom" textColor="#000000" verticalTextPosition="bottom" visible="true" width="4.0" x="5.5" y="5.5">
            <y:LabelModel>
              <y:SmartNodeLabelModel distance="4.0"/>
            </y:LabelModel>
            <y:ModelParameter>
              <y:SmartNodeLabelModelParameter labelRatioX="0.0" labelRatioY="0.0" nodeRatioX="0.0" nodeRatioY="0.0" offsetX="0.0" offsetY="0.0" upX="0.0" upY="-1.0"/>
            </y:ModelParameter>
          </y:NodeLabel>
          <y:Shape type="rectangle"/>
        </y:ShapeNode>
      </data>
    </node>
    <node id="n165">
      <data key="d3" xml:space="preserve"><![CDATA[KLHL8]]></data>
      <data key="d4" xml:space="preserve"><![CDATA[Kelch-like protein 8]]></data>
      <data key="d5" xml:space="preserve"><![CDATA[Kelch-like protein 8]]></data>
      <data key="d6" xml:space="preserve"><![CDATA[gene]]></data>
      <data key="d7" xml:space="preserve">0.0</data>
      <data key="d8" xml:space="preserve">0.6213007836688288</data>
      <data key="d9" xml:space="preserve">true</data>
      <data key="d10" xml:space="preserve">0.0030000000000000027</data>
      <data key="d11" xml:space="preserve">4.0</data>
      <data key="d12" xml:space="preserve"/>
      <data key="d13" xml:space="preserve"/>
      <data key="d14" xml:space="preserve"/>
      <data key="d15" xml:space="preserve">15</data>
      <data key="d16" xml:space="preserve">278</data>
      <data key="d17" xml:space="preserve">0.0</data>
      <data key="d18" xml:space="preserve">1.0</data>
      <data key="d19" xml:space="preserve">126.15056121771788</data>
      <data key="d20" xml:space="preserve">-494.2460473239743</data>
      <data key="d29">
        <y:ShapeNode>
          <y:Geometry height="15.0" width="15.0" x="54.78521696500591" y="-287.78608866384883"/>
          <y:Fill color="#F2F2F2" transparent="false"/>
          <y:BorderStyle color="#C0C0C0" raised="false" type="line" width="1.0"/>
          <y:NodeLabel alignment="center" autoSizePolicy="content" fontFamily="Dialog" fontSize="12" fontStyle="plain" hasBackgroundColor="false" hasLineColor="false" hasText="false" height="4.0" horizontalTextPosition="center" iconTextGap="4" modelName="custom" textColor="#000000" verticalTextPosition="bottom" visible="true" width="4.0" x="5.5" y="5.5">
            <y:LabelModel>
              <y:SmartNodeLabelModel distance="4.0"/>
            </y:LabelModel>
            <y:ModelParameter>
              <y:SmartNodeLabelModelParameter labelRatioX="0.0" labelRatioY="0.0" nodeRatioX="0.0" nodeRatioY="0.0" offsetX="0.0" offsetY="0.0" upX="0.0" upY="-1.0"/>
            </y:ModelParameter>
          </y:NodeLabel>
          <y:Shape type="rectangle"/>
        </y:ShapeNode>
      </data>
    </node>
    <node id="n166">
      <data key="d3" xml:space="preserve"><![CDATA[LEF1]]></data>
      <data key="d4" xml:space="preserve"><![CDATA[Lymphoid enhancer-binding factor 1]]></data>
      <data key="d5" xml:space="preserve"><![CDATA[Lymphoid enhancer-binding factor 1]]></data>
      <data key="d6" xml:space="preserve"><![CDATA[gene]]></data>
      <data key="d7" xml:space="preserve">0.0</data>
      <data key="d8" xml:space="preserve">0.14499431732843537</data>
      <data key="d9" xml:space="preserve">true</data>
      <data key="d10" xml:space="preserve">0.040000000000000036</data>
      <data key="d11" xml:space="preserve">4.0</data>
      <data key="d12" xml:space="preserve"/>
      <data key="d13" xml:space="preserve"/>
[truncated: 1,018,684 more chars]
