# Supplementary material for: Multi-proteomic profiling of the varicella-zoster virus–host interface reveals host susceptibilities to severe infection
Source: Nat Microbiol. 2025 Jul 30;10(8):2048–72. doi: 10.1038/s41564-025-02068-7 (PMC12313529; doi:10.1038/s41564-025-02068-7)
Supplement: Supplementary file 12 — VZV ORF subnetworks integrating interactome and effectome data via the HotNet-based network diffusion method and plots of the distribution of their average inverted length of target-effect paths across HotNet threshold resulting from real data compared with random permuted data. [file 41564_2025_2068_MOESM12_ESM.zip › networks_graphml/vgirault_vzvapms_VZV-12_flow_20210707_opt_adj_fig.graphml]

<?xml version="1.0" encoding="UTF-8" standalone="no"?>
<graphml xmlns="http://graphml.graphdrawing.org/xmlns" xmlns:java="http://www.yworks.com/xml/yfiles-common/1.0/java" xmlns:sys="http://www.yworks.com/xml/yfiles-common/markup/primitives/2.0" xmlns:x="http://www.yworks.com/xml/yfiles-common/markup/2.0" xmlns:xsi="http://www.w3.org/2001/XMLSchema-instance" xmlns:y="http://www.yworks.com/xml/graphml" xmlns:yed="http://www.yworks.com/xml/yed/3" xsi:schemaLocation="http://graphml.graphdrawing.org/xmlns http://www.yworks.com/xml/schema/graphml/1.1/ygraphml.xsd">
  <!--Created by yEd 3.22-->
  <key for="port" id="d0" yfiles.type="portgraphics"/>
  <key for="port" id="d1" yfiles.type="portgeometry"/>
  <key for="port" id="d2" yfiles.type="portuserdata"/>
  <key attr.name="gene_name" attr.type="string" for="node" id="d3"/>
  <key attr.name="protein_name" attr.type="string" for="node" id="d4"/>
  <key attr.name="tooltip" attr.type="string" for="node" id="d5"/>
  <key attr.name="vertex_type" attr.type="string" for="node" id="d6"/>
  <key attr.name="weight" attr.type="double" for="node" id="d7"/>
  <key attr.name="walkweight" attr.type="double" for="node" id="d8"/>
  <key attr.name="is_hit" attr.type="boolean" for="node" id="d9"/>
  <key attr.name="prob_perm_walkweight_greater" attr.type="double" for="node" id="d10"/>
  <key attr.name="mlog10_prob_perm_walkweight_greater" attr.type="double" for="node" id="d11"/>
  <key attr.name="flows_to_genes" attr.type="string" for="node" id="d12"/>
  <key attr.name="flows_from_genes" attr.type="string" for="node" id="d13"/>
  <key attr.name="loops_through_genes" attr.type="string" for="node" id="d14"/>
  <key attr.name="component" attr.type="int" for="node" id="d15"/>
  <key attr.name="layout_component" attr.type="int" for="node" id="d16"/>
  <key attr.name="layout_size" attr.type="double" for="node" id="d17"/>
  <key attr.name="layout_mass" attr.type="double" for="node" id="d18"/>
  <key attr.name="layout_x" attr.type="double" for="node" id="d19"/>
  <key attr.name="layout_y" attr.type="double" for="node" id="d20"/>
  <key attr.name="apms_p_value" attr.type="double" for="node" id="d21"/>
  <key attr.name="apms_median_log2" attr.type="double" for="node" id="d22"/>
  <key attr.name="apms_median_log2_signif" attr.type="double" for="node" id="d23"/>
  <key attr.name="oeproteome_p_value" attr.type="double" for="node" id="d24"/>
  <key attr.name="oeproteome_median_log2" attr.type="double" for="node" id="d25"/>
  <key attr.name="oeproteome_median_log2_signif" attr.type="double" for="node" id="d26"/>
  <key attr.name="url" attr.type="string" for="node" id="d27"/>
  <key attr.name="description" attr.type="string" for="node" id="d28"/>
  <key for="node" id="d29" yfiles.type="nodegraphics"/>
  <key for="graphml" id="d30" yfiles.type="resources"/>
  <key attr.name="edge_type" attr.type="string" for="edge" id="d31"/>
  <key attr.name="interaction_type" attr.type="string" for="edge" id="d32"/>
  <key attr.name="tooltip" attr.type="string" for="edge" id="d33"/>
  <key attr.name="annotation" attr.type="string" for="edge" id="d34"/>
  <key attr.name="annotation_rev" attr.type="string" for="edge" id="d35"/>
  <key attr.name="is_predicted" attr.type="boolean" for="edge" id="d36"/>
  <key attr.name="is_predicted_rev" attr.type="boolean" for="edge" id="d37"/>
  <key attr.name="source_type" attr.type="string" for="edge" id="d38"/>
  <key attr.name="target_type" attr.type="string" for="edge" id="d39"/>
  <key attr.name="walkweight" attr.type="double" for="edge" id="d40"/>
  <key attr.name="walkweight_rev" attr.type="double" for="edge" id="d41"/>
  <key attr.name="walkpermweight_median" attr.type="double" for="edge" id="d42"/>
  <key attr.name="walkpermweight_median_rev" attr.type="double" for="edge" id="d43"/>
  <key attr.name="walkpermweight_mad" attr.type="double" for="edge" id="d44"/>
  <key attr.name="walkpermweight_mad_rev" attr.type="double" for="edge" id="d45"/>
  <key attr.name="walkpermweight_mean" attr.type="double" for="edge" id="d46"/>
  <key attr.name="walkpermweight_mean_rev" attr.type="double" for="edge" id="d47"/>
  <key attr.name="walkpermweight_std" attr.type="double" for="edge" id="d48"/>
  <key attr.name="walkpermweight_std_rev" attr.type="double" for="edge" id="d49"/>
  <key attr.name="prob_perm_walkweight_greater" attr.type="double" for="edge" id="d50"/>
  <key attr.name="prob_perm_walkweight_greater_rev" attr.type="double" for="edge" id="d51"/>
  <key attr.name="has_original" attr.type="boolean" for="edge" id="d52"/>
  <key attr.name="has_original_rev" attr.type="boolean" for="edge" id="d53"/>
  <key attr.name="original_type" attr.type="string" for="edge" id="d54"/>
  <key attr.name="original_rev_type" attr.type="string" for="edge" id="d55"/>
  <key attr.name="has_flow" attr.type="boolean" for="edge" id="d56"/>
  <key attr.name="has_walk" attr.type="boolean" for="edge" id="d57"/>
  <key attr.name="mlog10_prob_perm_walkweight_greater" attr.type="double" for="edge" id="d58"/>
  <key attr.name="is_significant" attr.type="boolean" for="edge" id="d59"/>
  <key attr.name="layout_weight" attr.type="double" for="edge" id="d60"/>
  <key attr.name="url" attr.type="string" for="edge" id="d61"/>
  <key attr.name="description" attr.type="string" for="edge" id="d62"/>
  <key for="edge" id="d63" yfiles.type="edgegraphics"/>
  <graph edgedefault="directed" id="G">
    <node id="n0">
      <data key="d3" xml:space="preserve"><![CDATA[AHNAK]]></data>
      <data key="d4" xml:space="preserve"><![CDATA[Neuroblast differentiation-associated protein AHNAK]]></data>
      <data key="d5" xml:space="preserve"><![CDATA[Neuroblast differentiation-associated protein AHNAK]]></data>
      <data key="d6" xml:space="preserve"><![CDATA[sink]]></data>
      <data key="d7" xml:space="preserve">0.0</data>
      <data key="d8" xml:space="preserve">0.38291390886154536</data>
      <data key="d9" xml:space="preserve">true</data>
      <data key="d10" xml:space="preserve">0.01200000000000001</data>
      <data key="d11" xml:space="preserve">4.0</data>
      <data key="d12" xml:space="preserve"/>
      <data key="d13" xml:space="preserve"><![CDATA[APOB(0) ASL(0) ASS1(0) BAG3(0) BCL2(0) CCND1(0) CKS1B(0) DEPTOR(0) EIF4EBP2(0) FABP3(0) FLNC(0) HGF(0) ITGA2(0) LUM(0) NME4(0) NUB1(0) PLEC(0) PRKCA(0) S100A10(0) S100A11(0) S100A4(0) S100A6(0) SCG2(0) SH3KBP1(0) SIL1(0) SKP2(0) SPARC(0) TAF1(0) TELO2(0) TGM2(0) VGF(0) VMP1(0) ACE(1) AGPAT1(1) ALK(1) CD44(1) DAPK1(1) DBH(1) DCHS1(1) DHFR(1) DLK1(1) FADD(1) FAIM(1) GSN(1) IL13RA2(1) IMPACT(1) LIMCH1(1) ME1(1) MFGE8(1) MOXD1(1) MVP(1) NQO1(1) NSD1(1) NUDT16L1(1) PANX1(1) PCDHB16(1) PCK2(1) PCLAF(1) SLC1A5(1) SNCB(1) SNX8(1) TNIP1(1) TRIM32(1) TYMS(1) UNC5B(1) UNG(1) ZBTB2(1) ZNF668(1) ENDOG(2) KCMF1(2) MBNL2(2) NPAT(2) PYGL(2) RAB39B(2) RBMY1C(2) SLC38A2(2) GAL(3)]]></data>
      <data key="d14" xml:space="preserve"/>
      <data key="d15" xml:space="preserve">1</data>
      <data key="d16" xml:space="preserve">1</data>
      <data key="d17" xml:space="preserve">0.0</data>
      <data key="d18" xml:space="preserve">1.0</data>
      <data key="d19" xml:space="preserve">-522.5770684952395</data>
      <data key="d20" xml:space="preserve">-200.82271569738484</data>
      <data key="d21" xml:space="preserve">0.00404</data>
      <data key="d22" xml:space="preserve">4.21</data>
      <data key="d23" xml:space="preserve">4.21</data>
      <data key="d24" xml:space="preserve">3.395297512944572E-5</data>
      <data key="d25" xml:space="preserve">0.9309725587268183</data>
      <data key="d29">
        <y:ShapeNode>
          <y:Geometry height="40.0" width="40.0" x="-545.8136588592354" y="-220.33741439060591"/>
          <y:Fill color="#CBCBCB" transparent="false"/>
          <y:BorderStyle color="#000000" raised="false" type="line" width="2.0"/>
          <y:NodeLabel alignment="center" autoSizePolicy="content" fontFamily="Arial" fontSize="10" fontStyle="bold" hasBackgroundColor="false" hasLineColor="false" height="15.171875" horizontalTextPosition="center" iconTextGap="4" modelName="custom" textColor="#000000" verticalTextPosition="bottom" visible="true" width="40.1083984375" x="-0.05419921875" xml:space="preserve" y="12.4140625">AHNAK<y:LabelModel><y:SmartNodeLabelModel distance="4.0"/></y:LabelModel><y:ModelParameter><y:SmartNodeLabelModelParameter labelRatioX="0.0" labelRatioY="0.0" nodeRatioX="0.0" nodeRatioY="0.0" offsetX="0.0" offsetY="0.0" upX="0.0" upY="-1.0"/></y:ModelParameter></y:NodeLabel>
          <y:Shape type="ellipse"/>
        </y:ShapeNode>
      </data>
    </node>
    <node id="n1">
      <data key="d3" xml:space="preserve"><![CDATA[AIFM1]]></data>
      <data key="d4" xml:space="preserve"><![CDATA[Apoptosis-inducing factor 1, mitochondrial]]></data>
      <data key="d5" xml:space="preserve"><![CDATA[Apoptosis-inducing factor 1, mitochondrial]]></data>
      <data key="d6" xml:space="preserve"><![CDATA[sink]]></data>
      <data key="d7" xml:space="preserve">0.0</data>
      <data key="d8" xml:space="preserve">0.1263272914421701</data>
      <data key="d9" xml:space="preserve">true</data>
      <data key="d10" xml:space="preserve">0.027000000000000024</data>
      <data key="d11" xml:space="preserve">4.0</data>
      <data key="d12" xml:space="preserve"/>
      <data key="d13" xml:space="preserve"/>
      <data key="d14" xml:space="preserve"/>
      <data key="d15" xml:space="preserve">17</data>
      <data key="d16" xml:space="preserve">106</data>
      <data key="d17" xml:space="preserve">0.0</data>
      <data key="d18" xml:space="preserve">1.0</data>
      <data key="d19" xml:space="preserve">852.1375894161969</data>
      <data key="d20" xml:space="preserve">-454.469012847573</data>
      <data key="d21" xml:space="preserve">0.00744</data>
      <data key="d22" xml:space="preserve">2.38</data>
      <data key="d23" xml:space="preserve">2.38</data>
      <data key="d24" xml:space="preserve">0.012189118071471012</data>
      <data key="d25" xml:space="preserve">0.24180731165632174</data>
      <data key="d29">
        <y:ShapeNode>
          <y:Geometry height="40.0" width="40.0" x="1004.5949361060927" y="86.75363407308816"/>
          <y:Fill color="#CBCBCB" transparent="false"/>
          <y:BorderStyle color="#000000" raised="false" type="line" width="2.0"/>
          <y:NodeLabel alignment="center" autoSizePolicy="content" fontFamily="Arial" fontSize="10" fontStyle="bold" hasBackgroundColor="false" hasLineColor="false" height="15.171875" horizontalTextPosition="center" iconTextGap="4" modelName="custom" textColor="#000000" verticalTextPosition="bottom" visible="true" width="34.0" x="3.0" xml:space="preserve" y="12.4140625">AIFM1<y:LabelModel><y:SmartNodeLabelModel distance="4.0"/></y:LabelModel><y:ModelParameter><y:SmartNodeLabelModelParameter labelRatioX="0.0" labelRatioY="0.0" nodeRatioX="0.0" nodeRatioY="0.0" offsetX="0.0" offsetY="0.0" upX="0.0" upY="-1.0"/></y:ModelParameter></y:NodeLabel>
          <y:Shape type="ellipse"/>
        </y:ShapeNode>
      </data>
    </node>
    <node id="n2">
      <data key="d3" xml:space="preserve"><![CDATA[APC]]></data>
      <data key="d4" xml:space="preserve"><![CDATA[Adenomatous polyposis coli protein]]></data>
      <data key="d5" xml:space="preserve"><![CDATA[Adenomatous polyposis coli protein]]></data>
      <data key="d6" xml:space="preserve"><![CDATA[sink]]></data>
      <data key="d7" xml:space="preserve">0.0</data>
      <data key="d8" xml:space="preserve">0.022660466472207926</data>
      <data key="d9" xml:space="preserve">false</data>
      <data key="d10" xml:space="preserve">0.5800000000000001</data>
      <data key="d11" xml:space="preserve">4.0</data>
      <data key="d12" xml:space="preserve"/>
      <data key="d13" xml:space="preserve"/>
      <data key="d14" xml:space="preserve"/>
      <data key="d15" xml:space="preserve">106</data>
      <data key="d16" xml:space="preserve">3850</data>
      <data key="d17" xml:space="preserve">0.0</data>
      <data key="d18" xml:space="preserve">1.0</data>
      <data key="d19" xml:space="preserve">486.06342319422475</data>
      <data key="d20" xml:space="preserve">-164.29836081155128</data>
      <data key="d21" xml:space="preserve">7.83E-5</data>
      <data key="d22" xml:space="preserve">13.73</data>
      <data key="d23" xml:space="preserve">13.73</data>
      <data key="d24" xml:space="preserve">0.6798743739920211</data>
      <data key="d25" xml:space="preserve">0.184048802606549</data>
      <data key="d29">
        <y:ShapeNode>
          <y:Geometry height="40.0" width="40.0" x="395.64672609466015" y="-128.72635349170474"/>
          <y:Fill color="#CBCBCB" transparent="false"/>
          <y:BorderStyle color="#000000" raised="false" type="line" width="2.0"/>
          <y:NodeLabel alignment="center" autoSizePolicy="content" fontFamily="Arial" fontSize="10" fontStyle="bold" hasBackgroundColor="false" hasLineColor="false" height="15.171875" horizontalTextPosition="center" iconTextGap="4" modelName="custom" textColor="#000000" verticalTextPosition="bottom" visible="true" width="25.11328125" x="7.443359375" xml:space="preserve" y="12.4140625">APC<y:LabelModel><y:SmartNodeLabelModel distance="4.0"/></y:LabelModel><y:ModelParameter><y:SmartNodeLabelModelParameter labelRatioX="0.0" labelRatioY="0.0" nodeRatioX="0.0" nodeRatioY="0.0" offsetX="0.0" offsetY="0.0" upX="0.0" upY="-1.0"/></y:ModelParameter></y:NodeLabel>
          <y:Shape type="ellipse"/>
        </y:ShapeNode>
      </data>
    </node>
    <node id="n3">
      <data key="d3" xml:space="preserve"><![CDATA[CAMK2D]]></data>
      <data key="d4" xml:space="preserve"><![CDATA[Calcium/calmodulin-dependent protein kinase type II subunit delta]]></data>
      <data key="d5" xml:space="preserve"><![CDATA[Calcium/calmodulin-dependent protein kinase type II subunit delta]]></data>
      <data key="d6" xml:space="preserve"><![CDATA[sink]]></data>
      <data key="d7" xml:space="preserve">0.0</data>
      <data key="d8" xml:space="preserve">0.04604657809923536</data>
      <data key="d9" xml:space="preserve">false</data>
      <data key="d10" xml:space="preserve">0.33499999999999996</data>
      <data key="d11" xml:space="preserve">4.0</data>
      <data key="d12" xml:space="preserve"/>
      <data key="d13" xml:space="preserve"/>
      <data key="d14" xml:space="preserve"/>
      <data key="d15" xml:space="preserve">63</data>
      <data key="d16" xml:space="preserve">689</data>
      <data key="d17" xml:space="preserve">0.0</data>
      <data key="d18" xml:space="preserve">1.0</data>
      <data key="d19" xml:space="preserve">59.09221205501099</data>
      <data key="d20" xml:space="preserve">263.07628610742427</data>
      <data key="d21" xml:space="preserve">0.00264</data>
      <data key="d22" xml:space="preserve">3.33</data>
      <data key="d23" xml:space="preserve">3.33</data>
      <data key="d24" xml:space="preserve">0.0024106612341906457</data>
      <data key="d25" xml:space="preserve">0.44993738175764797</data>
      <data key="d29">
        <y:ShapeNode>
          <y:Geometry height="40.0" width="40.0" x="41.60696953844729" y="244.39892679752109"/>
          <y:Fill color="#CBCBCB" transparent="false"/>
          <y:BorderStyle color="#000000" raised="false" type="line" width="2.0"/>
          <y:NodeLabel alignment="center" autoSizePolicy="content" fontFamily="Arial" fontSize="10" fontStyle="bold" hasBackgroundColor="false" hasLineColor="false" height="15.171875" horizontalTextPosition="center" iconTextGap="4" modelName="custom" textColor="#000000" verticalTextPosition="bottom" visible="true" width="46.7783203125" x="-3.38916015625" xml:space="preserve" y="12.4140625">CAMK2D<y:LabelModel><y:SmartNodeLabelModel distance="4.0"/></y:LabelModel><y:ModelParameter><y:SmartNodeLabelModelParameter labelRatioX="0.0" labelRatioY="0.0" nodeRatioX="0.0" nodeRatioY="0.0" offsetX="0.0" offsetY="0.0" upX="0.0" upY="-1.0"/></y:ModelParameter></y:NodeLabel>
          <y:Shape type="ellipse"/>
        </y:ShapeNode>
      </data>
    </node>
    <node id="n4">
      <data key="d3" xml:space="preserve"><![CDATA[CAMK2G]]></data>
      <data key="d4" xml:space="preserve"><![CDATA[Calcium/calmodulin-dependent protein kinase type II subunit gamma]]></data>
      <data key="d5" xml:space="preserve"><![CDATA[Calcium/calmodulin-dependent protein kinase type II subunit gamma]]></data>
      <data key="d6" xml:space="preserve"><![CDATA[sink]]></data>
      <data key="d7" xml:space="preserve">0.0</data>
      <data key="d8" xml:space="preserve">0.04638864954862068</data>
      <data key="d9" xml:space="preserve">false</data>
      <data key="d10" xml:space="preserve">0.31100000000000005</data>
      <data key="d11" xml:space="preserve">4.0</data>
      <data key="d12" xml:space="preserve"/>
      <data key="d13" xml:space="preserve"/>
      <data key="d14" xml:space="preserve"/>
      <data key="d15" xml:space="preserve">48</data>
      <data key="d16" xml:space="preserve">445</data>
      <data key="d17" xml:space="preserve">0.0</data>
      <data key="d18" xml:space="preserve">1.0</data>
      <data key="d19" xml:space="preserve">97.05904711754619</data>
      <data key="d20" xml:space="preserve">217.08579788328123</data>
      <data key="d21" xml:space="preserve">0.00218</data>
      <data key="d22" xml:space="preserve">3.66</data>
      <data key="d23" xml:space="preserve">3.66</data>
      <data key="d24" xml:space="preserve">0.04386724386724387</data>
      <data key="d25" xml:space="preserve">0.40788951776473503</data>
      <data key="d29">
        <y:ShapeNode>
          <y:Geometry height="40.0" width="40.0" x="79.20416919781493" y="198.02383850804213"/>
          <y:Fill color="#CBCBCB" transparent="false"/>
          <y:BorderStyle color="#000000" raised="false" type="line" width="2.0"/>
          <y:NodeLabel alignment="center" autoSizePolicy="content" fontFamily="Arial" fontSize="10" fontStyle="bold" hasBackgroundColor="false" hasLineColor="false" height="15.171875" horizontalTextPosition="center" iconTextGap="4" modelName="custom" textColor="#000000" verticalTextPosition="bottom" visible="true" width="47.3349609375" x="-3.66748046875" xml:space="preserve" y="12.4140625">CAMK2G<y:LabelModel><y:SmartNodeLabelModel distance="4.0"/></y:LabelModel><y:ModelParameter><y:SmartNodeLabelModelParameter labelRatioX="0.0" labelRatioY="0.0" nodeRatioX="0.0" nodeRatioY="0.0" offsetX="0.0" offsetY="0.0" upX="0.0" upY="-1.0"/></y:ModelParameter></y:NodeLabel>
          <y:Shape type="ellipse"/>
        </y:ShapeNode>
      </data>
    </node>
    <node id="n5">
      <data key="d3" xml:space="preserve"><![CDATA[CEP78]]></data>
      <data key="d4" xml:space="preserve"><![CDATA[Centrosomal protein of 78 kDa]]></data>
      <data key="d5" xml:space="preserve"><![CDATA[Centrosomal protein of 78 kDa]]></data>
      <data key="d6" xml:space="preserve"><![CDATA[sink]]></data>
      <data key="d7" xml:space="preserve">0.0</data>
      <data key="d8" xml:space="preserve">0.030996024787818387</data>
      <data key="d9" xml:space="preserve">true</data>
      <data key="d10" xml:space="preserve">0.014000000000000012</data>
      <data key="d11" xml:space="preserve">4.0</data>
      <data key="d12" xml:space="preserve"/>
      <data key="d13" xml:space="preserve"/>
      <data key="d14" xml:space="preserve"/>
      <data key="d15" xml:space="preserve">93</data>
      <data key="d16" xml:space="preserve">2026</data>
      <data key="d17" xml:space="preserve">0.0</data>
      <data key="d18" xml:space="preserve">1.0</data>
      <data key="d19" xml:space="preserve">694.8341047213962</data>
      <data key="d20" xml:space="preserve">-530.7471116688689</data>
      <data key="d21" xml:space="preserve">0.0079</data>
      <data key="d22" xml:space="preserve">2.08</data>
      <data key="d23" xml:space="preserve">2.08</data>
      <data key="d24" xml:space="preserve">4.074357015533486E-4</data>
      <data key="d25" xml:space="preserve">-0.879494906502087</data>
      <data key="d29">
        <y:ShapeNode>
          <y:Geometry height="40.0" width="40.0" x="697.1670633916092" y="-507.25392850645267"/>
          <y:Fill color="#CBCBCB" transparent="false"/>
          <y:BorderStyle color="#000000" raised="false" type="line" width="2.0"/>
          <y:NodeLabel alignment="center" autoSizePolicy="content" fontFamily="Arial" fontSize="10" fontStyle="bold" hasBackgroundColor="false" hasLineColor="false" height="15.171875" horizontalTextPosition="center" iconTextGap="4" modelName="custom" textColor="#000000" verticalTextPosition="bottom" visible="true" width="35.6845703125" x="2.15771484375" xml:space="preserve" y="12.4140625">CEP78<y:LabelModel><y:SmartNodeLabelModel distance="4.0"/></y:LabelModel><y:ModelParameter><y:SmartNodeLabelModelParameter labelRatioX="0.0" labelRatioY="0.0" nodeRatioX="0.0" nodeRatioY="0.0" offsetX="0.0" offsetY="0.0" upX="0.0" upY="-1.0"/></y:ModelParameter></y:NodeLabel>
          <y:Shape type="ellipse"/>
        </y:ShapeNode>
      </data>
    </node>
    <node id="n6">
      <data key="d3" xml:space="preserve"><![CDATA[CLK2]]></data>
      <data key="d4" xml:space="preserve"><![CDATA[Dual specificity protein kinase CLK2]]></data>
      <data key="d5" xml:space="preserve"><![CDATA[Dual specificity protein kinase CLK2]]></data>
      <data key="d6" xml:space="preserve"><![CDATA[sink]]></data>
      <data key="d7" xml:space="preserve">0.0</data>
      <data key="d8" xml:space="preserve">0.05094634657702563</data>
      <data key="d9" xml:space="preserve">true</data>
      <data key="d10" xml:space="preserve">0.027000000000000024</data>
      <data key="d11" xml:space="preserve">4.0</data>
      <data key="d12" xml:space="preserve"/>
      <data key="d13" xml:space="preserve"/>
      <data key="d14" xml:space="preserve"/>
      <data key="d15" xml:space="preserve">57</data>
      <data key="d16" xml:space="preserve">574</data>
      <data key="d17" xml:space="preserve">0.0</data>
      <data key="d18" xml:space="preserve">1.0</data>
      <data key="d19" xml:space="preserve">865.0969926416569</data>
      <data key="d20" xml:space="preserve">416.0802514221197</data>
      <data key="d21" xml:space="preserve">2.26E-5</data>
      <data key="d22" xml:space="preserve">3.9</data>
      <data key="d23" xml:space="preserve">3.9</data>
      <data key="d24" xml:space="preserve">0.4803327391562686</data>
      <data key="d25" xml:space="preserve">-0.19352471435860252</data>
      <data key="d29">
        <y:ShapeNode>
          <y:Geometry height="40.0" width="40.0" x="1017.9223192254867" y="-48.668462906483455"/>
          <y:Fill color="#CBCBCB" transparent="false"/>
          <y:BorderStyle color="#000000" raised="false" type="line" width="2.0"/>
          <y:NodeLabel alignment="center" autoSizePolicy="content" fontFamily="Arial" fontSize="10" fontStyle="bold" hasBackgroundColor="false" hasLineColor="false" height="15.171875" horizontalTextPosition="center" iconTextGap="4" modelName="custom" textColor="#000000" verticalTextPosition="bottom" visible="true" width="30.11328125" x="4.943359375" xml:space="preserve" y="12.4140625">CLK2<y:LabelModel><y:SmartNodeLabelModel distance="4.0"/></y:LabelModel><y:ModelParameter><y:SmartNodeLabelModelParameter labelRatioX="0.0" labelRatioY="0.0" nodeRatioX="0.0" nodeRatioY="0.0" offsetX="0.0" offsetY="0.0" upX="0.0" upY="-1.0"/></y:ModelParameter></y:NodeLabel>
          <y:Shape type="ellipse"/>
        </y:ShapeNode>
      </data>
    </node>
    <node id="n7">
      <data key="d3" xml:space="preserve"><![CDATA[CTSB]]></data>
      <data key="d4" xml:space="preserve"><![CDATA[Cathepsin B]]></data>
      <data key="d5" xml:space="preserve"><![CDATA[Cathepsin B]]></data>
      <data key="d6" xml:space="preserve"><![CDATA[sink]]></data>
      <data key="d7" xml:space="preserve">0.0</data>
      <data key="d8" xml:space="preserve">0.01653935981827536</data>
      <data key="d9" xml:space="preserve">false</data>
      <data key="d10" xml:space="preserve">0.137</data>
      <data key="d11" xml:space="preserve">4.0</data>
      <data key="d12" xml:space="preserve"/>
      <data key="d13" xml:space="preserve"/>
      <data key="d14" xml:space="preserve"/>
      <data key="d15" xml:space="preserve">65</data>
      <data key="d16" xml:space="preserve">731</data>
      <data key="d17" xml:space="preserve">0.0</data>
      <data key="d18" xml:space="preserve">1.0</data>
      <data key="d19" xml:space="preserve">-761.9871832475673</data>
      <data key="d20" xml:space="preserve">-189.45088461969885</data>
      <data key="d21" xml:space="preserve">3.7E-4</data>
      <data key="d22" xml:space="preserve">4.0</data>
      <data key="d23" xml:space="preserve">4.0</data>
      <data key="d24" xml:space="preserve">6.111535523300229E-4</data>
      <data key="d25" xml:space="preserve">0.5393165339268258</data>
      <data key="d29">
        <y:ShapeNode>
          <y:Geometry height="40.0" width="40.0" x="-765.9207080982765" y="-185.64776126712184"/>
          <y:Fill color="#CBCBCB" transparent="false"/>
          <y:BorderStyle color="#000000" raised="false" type="line" width="2.0"/>
          <y:NodeLabel alignment="center" autoSizePolicy="content" fontFamily="Arial" fontSize="10" fontStyle="bold" hasBackgroundColor="false" hasLineColor="false" height="15.171875" horizontalTextPosition="center" iconTextGap="4" modelName="custom" textColor="#000000" verticalTextPosition="bottom" visible="true" width="31.2216796875" x="4.38916015625" xml:space="preserve" y="12.4140625">CTSB<y:LabelModel><y:SmartNodeLabelModel distance="4.0"/></y:LabelModel><y:ModelParameter><y:SmartNodeLabelModelParameter labelRatioX="0.0" labelRatioY="0.0" nodeRatioX="0.0" nodeRatioY="0.0" offsetX="0.0" offsetY="0.0" upX="0.0" upY="-1.0"/></y:ModelParameter></y:NodeLabel>
          <y:Shape type="ellipse"/>
        </y:ShapeNode>
      </data>
    </node>
    <node id="n8">
      <data key="d3" xml:space="preserve"><![CDATA[DYNLRB1]]></data>
      <data key="d4" xml:space="preserve"><![CDATA[Dynein light chain roadblock-type 1]]></data>
      <data key="d5" xml:space="preserve"><![CDATA[Dynein light chain roadblock-type 1]]></data>
      <data key="d6" xml:space="preserve"><![CDATA[sink]]></data>
      <data key="d7" xml:space="preserve">0.0</data>
      <data key="d8" xml:space="preserve">0.01398301758414843</data>
      <data key="d9" xml:space="preserve">false</data>
      <data key="d10" xml:space="preserve">0.33699999999999997</data>
      <data key="d11" xml:space="preserve">4.0</data>
      <data key="d12" xml:space="preserve"/>
      <data key="d13" xml:space="preserve"/>
      <data key="d14" xml:space="preserve"/>
      <data key="d15" xml:space="preserve">98</data>
      <data key="d16" xml:space="preserve">2261</data>
      <data key="d17" xml:space="preserve">0.0</data>
      <data key="d18" xml:space="preserve">1.0</data>
      <data key="d19" xml:space="preserve">-1031.5560765482328</data>
      <data key="d20" xml:space="preserve">281.33082581057346</data>
      <data key="d21" xml:space="preserve">1.22E-4</data>
      <data key="d22" xml:space="preserve">7.82</data>
      <data key="d23" xml:space="preserve">7.82</data>
      <data key="d24" xml:space="preserve">0.715898480604363</data>
      <data key="d25" xml:space="preserve">-0.06732514340238538</data>
      <data key="d29">
        <y:ShapeNode>
          <y:Geometry height="40.0" width="40.0" x="-1052.4172407964145" y="261.8502197138319"/>
          <y:Fill color="#CBCBCB" transparent="false"/>
          <y:BorderStyle color="#000000" raised="false" type="line" width="2.0"/>
          <y:NodeLabel alignment="center" autoSizePolicy="content" fontFamily="Arial" fontSize="10" fontStyle="bold" hasBackgroundColor="false" hasLineColor="false" height="15.171875" horizontalTextPosition="center" iconTextGap="4" modelName="custom" textColor="#000000" verticalTextPosition="bottom" visible="true" width="51.2265625" x="-5.61328125" xml:space="preserve" y="12.4140625">DYNLRB1<y:LabelModel><y:SmartNodeLabelModel distance="4.0"/></y:LabelModel><y:ModelParameter><y:SmartNodeLabelModelParameter labelRatioX="0.0" labelRatioY="0.0" nodeRatioX="0.0" nodeRatioY="0.0" offsetX="0.0" offsetY="0.0" upX="0.0" upY="-1.0"/></y:ModelParameter></y:NodeLabel>
          <y:Shape type="ellipse"/>
        </y:ShapeNode>
      </data>
    </node>
    <node id="n9">
      <data key="d3" xml:space="preserve"><![CDATA[ERAL1]]></data>
      <data key="d4" xml:space="preserve"><![CDATA[GTPase Era, mitochondrial]]></data>
      <data key="d5" xml:space="preserve"><![CDATA[GTPase Era, mitochondrial]]></data>
      <data key="d6" xml:space="preserve"><![CDATA[sink]]></data>
      <data key="d7" xml:space="preserve">0.0</data>
      <data key="d8" xml:space="preserve">0.06636513192728698</data>
      <data key="d9" xml:space="preserve">false</data>
      <data key="d10" xml:space="preserve">0.14800000000000002</data>
      <data key="d11" xml:space="preserve">4.0</data>
      <data key="d12" xml:space="preserve"/>
      <data key="d13" xml:space="preserve"/>
      <data key="d14" xml:space="preserve"/>
      <data key="d15" xml:space="preserve">64</data>
      <data key="d16" xml:space="preserve">703</data>
      <data key="d17" xml:space="preserve">0.0</data>
      <data key="d18" xml:space="preserve">1.0</data>
      <data key="d19" xml:space="preserve">1024.8299758374649</data>
      <data key="d20" xml:space="preserve">66.36362084452071</data>
      <data key="d21" xml:space="preserve">0.00562</data>
      <data key="d22" xml:space="preserve">2.98</data>
      <data key="d23" xml:space="preserve">2.98</data>
      <data key="d24" xml:space="preserve">0.8270944741532977</data>
      <data key="d25" xml:space="preserve">-0.04494841829748708</data>
      <data key="d29">
        <y:ShapeNode>
          <y:Geometry height="40.0" width="40.0" x="1091.1084796640475" y="-437.08112385813183"/>
          <y:Fill color="#CBCBCB" transparent="false"/>
          <y:BorderStyle color="#000000" raised="false" type="line" width="2.0"/>
          <y:NodeLabel alignment="center" autoSizePolicy="content" fontFamily="Arial" fontSize="10" fontStyle="bold" hasBackgroundColor="false" hasLineColor="false" height="15.171875" horizontalTextPosition="center" iconTextGap="4" modelName="custom" textColor="#000000" verticalTextPosition="bottom" visible="true" width="36.783203125" x="1.6083984375" xml:space="preserve" y="12.4140625">ERAL1<y:LabelModel><y:SmartNodeLabelModel distance="4.0"/></y:LabelModel><y:ModelParameter><y:SmartNodeLabelModelParameter labelRatioX="0.0" labelRatioY="0.0" nodeRatioX="0.0" nodeRatioY="0.0" offsetX="0.0" offsetY="0.0" upX="0.0" upY="-1.0"/></y:ModelParameter></y:NodeLabel>
          <y:Shape type="ellipse"/>
        </y:ShapeNode>
      </data>
    </node>
    <node id="n10">
      <data key="d3" xml:space="preserve"><![CDATA[FLNC]]></data>
      <data key="d4" xml:space="preserve"><![CDATA[Filamin-C]]></data>
      <data key="d5" xml:space="preserve"><![CDATA[Filamin-C]]></data>
      <data key="d6" xml:space="preserve"><![CDATA[source/sink]]></data>
      <data key="d7" xml:space="preserve">2.6037782139959313</data>
      <data key="d8" xml:space="preserve">1.1132567421654702</data>
      <data key="d9" xml:space="preserve">true</data>
      <data key="d10" xml:space="preserve">0.0040000000000000036</data>
      <data key="d11" xml:space="preserve">4.0</data>
      <data key="d12" xml:space="preserve"><![CDATA[AHNAK(0) FLNC(0) HGF(0)]]></data>
      <data key="d13" xml:space="preserve"><![CDATA[APOB(0) ASL(0) ASS1(0) BAG3(0) BCL2(0) CCND1(0) CKS1B(0) DEPTOR(0) EIF4EBP2(0) FABP3(0) FLNC(0) HGF(0) ITGA2(0) LUM(0) NME4(0) NUB1(0) PLEC(0) PRKCA(0) S100A10(0) S100A11(0) S100A4(0) S100A6(0) SCG2(0) SH3KBP1(0) SIL1(0) SKP2(0) SPARC(0) TAF1(0) TELO2(0) TGM2(0) VGF(0) VMP1(0) ACE(1) AGPAT1(1) ALK(1) CD44(1) DAPK1(1) DBH(1) DCHS1(1) DHFR(1) DLK1(1) FADD(1) FAIM(1) GSN(1) IL13RA2(1) IMPACT(1) LIMCH1(1) ME1(1) MFGE8(1) MOXD1(1) MVP(1) NQO1(1) NSD1(1) NUDT16L1(1) PANX1(1) PCDHB16(1) PCK2(1) PCLAF(1) SLC1A5(1) SNCB(1) SNX8(1) TNIP1(1) TRIM32(1) TYMS(1) UNC5B(1) UNG(1) ZBTB2(1) ZNF668(1) ENDOG(2) KCMF1(2) MBNL2(2) NPAT(2) PYGL(2) RAB39B(2) RBMY1C(2) SLC38A2(2) GAL(3)]]></data>
      <data key="d14" xml:space="preserve"><![CDATA[AHNAK FLNC HGF]]></data>
      <data key="d15" xml:space="preserve">1</data>
      <data key="d16" xml:space="preserve">1</data>
      <data key="d17" xml:space="preserve">0.0</data>
      <data key="d18" xml:space="preserve">1.0</data>
      <data key="d19" xml:space="preserve">1.101178440464443</data>
      <data key="d20" xml:space="preserve">198.3430792485967</data>
      <data key="d21" xml:space="preserve">4.43E-4</data>
      <data key="d22" xml:space="preserve">7.19</data>
      <data key="d23" xml:space="preserve">7.19</data>
      <data key="d24" xml:space="preserve">2.18842324105482E-5</data>
      <data key="d25" xml:space="preserve">1.4549038719393277</data>
      <data key="d26" xml:space="preserve">1.4549038719393277</data>
      <data key="d29">
        <y:ShapeNode>
          <y:Geometry height="40.0" width="40.0" x="-16.069334767007064" y="179.63084673554866"/>
          <y:Fill color="#B6DBA6" transparent="false"/>
          <y:BorderStyle color="#CC3331" raised="false" type="line" width="3.0"/>
          <y:NodeLabel alignment="center" autoSizePolicy="content" fontFamily="Arial" fontSize="10" fontStyle="bold" hasBackgroundColor="false" hasLineColor="false" height="15.171875" horizontalTextPosition="center" iconTextGap="4" modelName="custom" textColor="#000000" verticalTextPosition="bottom" visible="true" width="30.66015625" x="4.669921875" xml:space="preserve" y="12.4140625">FLNC<y:LabelModel><y:SmartNodeLabelModel distance="4.0"/></y:LabelModel><y:ModelParameter><y:SmartNodeLabelModelParameter labelRatioX="0.0" labelRatioY="0.0" nodeRatioX="0.0" nodeRatioY="0.0" offsetX="0.0" offsetY="0.0" upX="0.0" upY="-1.0"/></y:ModelParameter></y:NodeLabel>
          <y:Shape type="ellipse"/>
        </y:ShapeNode>
      </data>
    </node>
    <node id="n11">
      <data key="d3" xml:space="preserve"><![CDATA[GAB1]]></data>
      <data key="d4" xml:space="preserve"><![CDATA[GRB2-associated-binding protein 1]]></data>
      <data key="d5" xml:space="preserve"><![CDATA[GRB2-associated-binding protein 1]]></data>
      <data key="d6" xml:space="preserve"><![CDATA[sink]]></data>
      <data key="d7" xml:space="preserve">0.0</data>
      <data key="d8" xml:space="preserve">0.04607227603859279</data>
      <data key="d9" xml:space="preserve">false</data>
      <data key="d10" xml:space="preserve">0.20399999999999996</data>
      <data key="d11" xml:space="preserve">4.0</data>
      <data key="d12" xml:space="preserve"/>
      <data key="d13" xml:space="preserve"/>
      <data key="d14" xml:space="preserve"/>
      <data key="d15" xml:space="preserve">87</data>
      <data key="d16" xml:space="preserve">1486</data>
      <data key="d17" xml:space="preserve">0.0</data>
      <data key="d18" xml:space="preserve">1.0</data>
      <data key="d19" xml:space="preserve">-192.76580322481033</data>
      <data key="d20" xml:space="preserve">412.88160566809483</data>
      <data key="d21" xml:space="preserve">9.16E-12</data>
      <data key="d22" xml:space="preserve">21.48</data>
      <data key="d23" xml:space="preserve">21.48</data>
      <data key="d24" xml:space="preserve">0.06478227654698243</data>
      <data key="d25" xml:space="preserve">-0.49654290475872287</data>
      <data key="d29">
        <y:ShapeNode>
          <y:Geometry height="40.0" width="40.0" x="-211.72465545382596" y="435.2160231361958"/>
          <y:Fill color="#CBCBCB" transparent="false"/>
          <y:BorderStyle color="#000000" raised="false" type="line" width="2.0"/>
          <y:NodeLabel alignment="center" autoSizePolicy="content" fontFamily="Arial" fontSize="10" fontStyle="bold" hasBackgroundColor="false" hasLineColor="false" height="15.171875" horizontalTextPosition="center" iconTextGap="4" modelName="custom" textColor="#000000" verticalTextPosition="bottom" visible="true" width="31.783203125" x="4.1083984375" xml:space="preserve" y="12.4140625">GAB1<y:LabelModel><y:SmartNodeLabelModel distance="4.0"/></y:LabelModel><y:ModelParameter><y:SmartNodeLabelModelParameter labelRatioX="0.0" labelRatioY="0.0" nodeRatioX="0.0" nodeRatioY="0.0" offsetX="0.0" offsetY="0.0" upX="0.0" upY="-1.0"/></y:ModelParameter></y:NodeLabel>
          <y:Shape type="ellipse"/>
        </y:ShapeNode>
      </data>
    </node>
    <node id="n12">
      <data key="d3" xml:space="preserve"><![CDATA[GAB2]]></data>
      <data key="d4" xml:space="preserve"><![CDATA[GRB2-associated-binding protein 2]]></data>
      <data key="d5" xml:space="preserve"><![CDATA[GRB2-associated-binding protein 2]]></data>
      <data key="d6" xml:space="preserve"><![CDATA[sink]]></data>
      <data key="d7" xml:space="preserve">0.0</data>
      <data key="d8" xml:space="preserve">0.039741601069882726</data>
      <data key="d9" xml:space="preserve">false</data>
      <data key="d10" xml:space="preserve">0.28300000000000003</data>
      <data key="d11" xml:space="preserve">4.0</data>
      <data key="d12" xml:space="preserve"/>
      <data key="d13" xml:space="preserve"/>
      <data key="d14" xml:space="preserve"/>
      <data key="d15" xml:space="preserve">89</data>
      <data key="d16" xml:space="preserve">1679</data>
      <data key="d17" xml:space="preserve">0.0</data>
      <data key="d18" xml:space="preserve">1.0</data>
      <data key="d19" xml:space="preserve">-135.5219012466671</data>
      <data key="d20" xml:space="preserve">379.7401654232369</data>
      <data key="d21" xml:space="preserve">0.0</data>
      <data key="d22" xml:space="preserve">14.23</data>
      <data key="d23" xml:space="preserve">14.23</data>
      <data key="d24" xml:space="preserve">0.024344283167812578</data>
      <data key="d25" xml:space="preserve">-0.4681416316360476</data>
      <data key="d29">
        <y:ShapeNode>
          <y:Geometry height="40.0" width="40.0" x="-197.44899735020073" y="327.89883204607924"/>
          <y:Fill color="#CBCBCB" transparent="false"/>
          <y:BorderStyle color="#000000" raised="false" type="line" width="2.0"/>
          <y:NodeLabel alignment="center" autoSizePolicy="content" fontFamily="Arial" fontSize="10" fontStyle="bold" hasBackgroundColor="false" hasLineColor="false" height="15.171875" horizontalTextPosition="center" iconTextGap="4" modelName="custom" textColor="#000000" verticalTextPosition="bottom" visible="true" width="31.783203125" x="4.1083984375" xml:space="preserve" y="12.4140625">GAB2<y:LabelModel><y:SmartNodeLabelModel distance="4.0"/></y:LabelModel><y:ModelParameter><y:SmartNodeLabelModelParameter labelRatioX="0.0" labelRatioY="0.0" nodeRatioX="0.0" nodeRatioY="0.0" offsetX="0.0" offsetY="0.0" upX="0.0" upY="-1.0"/></y:ModelParameter></y:NodeLabel>
          <y:Shape type="ellipse"/>
        </y:ShapeNode>
      </data>
    </node>
    <node id="n13">
      <data key="d3" xml:space="preserve"><![CDATA[GRB2]]></data>
      <data key="d4" xml:space="preserve"><![CDATA[Growth factor receptor-bound protein 2]]></data>
      <data key="d5" xml:space="preserve"><![CDATA[Growth factor receptor-bound protein 2]]></data>
      <data key="d6" xml:space="preserve"><![CDATA[sink]]></data>
      <data key="d7" xml:space="preserve">0.0</data>
      <data key="d8" xml:space="preserve">0.07837121133596293</data>
      <data key="d9" xml:space="preserve">false</data>
      <data key="d10" xml:space="preserve">0.573</data>
      <data key="d11" xml:space="preserve">4.0</data>
      <data key="d12" xml:space="preserve"/>
      <data key="d13" xml:space="preserve"/>
      <data key="d14" xml:space="preserve"/>
      <data key="d15" xml:space="preserve">96</data>
      <data key="d16" xml:space="preserve">2187</data>
      <data key="d17" xml:space="preserve">0.0</data>
      <data key="d18" xml:space="preserve">1.0</data>
      <data key="d19" xml:space="preserve">-240.3110559571756</data>
      <data key="d20" xml:space="preserve">463.9637415003532</data>
      <data key="d21" xml:space="preserve">0.0</data>
      <data key="d22" xml:space="preserve">13.06</data>
      <data key="d23" xml:space="preserve">13.06</data>
      <data key="d24" xml:space="preserve">0.0017995076818606228</data>
      <data key="d25" xml:space="preserve">0.3685714013671699</data>
      <data key="d29">
        <y:ShapeNode>
          <y:Geometry height="40.0" width="40.0" x="-296.32881181503024" y="429.7275665477106"/>
          <y:Fill color="#CBCBCB" transparent="false"/>
          <y:BorderStyle color="#000000" raised="false" type="line" width="2.0"/>
          <y:NodeLabel alignment="center" autoSizePolicy="content" fontFamily="Arial" fontSize="10" fontStyle="bold" hasBackgroundColor="false" hasLineColor="false" height="15.171875" horizontalTextPosition="center" iconTextGap="4" modelName="custom" textColor="#000000" verticalTextPosition="bottom" visible="true" width="31.783203125" x="4.1083984375" xml:space="preserve" y="12.4140625">GRB2<y:LabelModel><y:SmartNodeLabelModel distance="4.0"/></y:LabelModel><y:ModelParameter><y:SmartNodeLabelModelParameter labelRatioX="0.0" labelRatioY="0.0" nodeRatioX="0.0" nodeRatioY="0.0" offsetX="0.0" offsetY="0.0" upX="0.0" upY="-1.0"/></y:ModelParameter></y:NodeLabel>
          <y:Shape type="ellipse"/>
        </y:ShapeNode>
      </data>
    </node>
    <node id="n14">
      <data key="d3" xml:space="preserve"><![CDATA[HGF]]></data>
      <data key="d4" xml:space="preserve"><![CDATA[Hepatocyte growth factor]]></data>
      <data key="d5" xml:space="preserve"><![CDATA[Hepatocyte growth factor]]></data>
      <data key="d6" xml:space="preserve"><![CDATA[source/sink]]></data>
      <data key="d7" xml:space="preserve">3.240790127250506</data>
      <data key="d8" xml:space="preserve">1.3869974361014537</data>
      <data key="d9" xml:space="preserve">true</data>
      <data key="d10" xml:space="preserve">0.007000000000000006</data>
      <data key="d11" xml:space="preserve">4.0</data>
      <data key="d12" xml:space="preserve"><![CDATA[AHNAK(0) FLNC(0) HGF(0)]]></data>
      <data key="d13" xml:space="preserve"><![CDATA[APOB(0) ASL(0) ASS1(0) BAG3(0) BCL2(0) CCND1(0) CKS1B(0) DEPTOR(0) EIF4EBP2(0) FABP3(0) FLNC(0) HGF(0) ITGA2(0) LUM(0) NME4(0) NUB1(0) PLEC(0) PRKCA(0) S100A10(0) S100A11(0) S100A4(0) S100A6(0) SCG2(0) SH3KBP1(0) SIL1(0) SKP2(0) SPARC(0) TAF1(0) TELO2(0) TGM2(0) VGF(0) VMP1(0) ACE(1) AGPAT1(1) ALK(1) CD44(1) DAPK1(1) DBH(1) DCHS1(1) DHFR(1) DLK1(1) FADD(1) FAIM(1) GSN(1) IL13RA2(1) IMPACT(1) LIMCH1(1) ME1(1) MFGE8(1) MOXD1(1) MVP(1) NQO1(1) NSD1(1) NUDT16L1(1) PANX1(1) PCDHB16(1) PCK2(1) PCLAF(1) SLC1A5(1) SNCB(1) SNX8(1) TNIP1(1) TRIM32(1) TYMS(1) UNC5B(1) UNG(1) ZBTB2(1) ZNF668(1) ENDOG(2) KCMF1(2) MBNL2(2) NPAT(2) PYGL(2) RAB39B(2) RBMY1C(2) SLC38A2(2) GAL(3)]]></data>
      <data key="d14" xml:space="preserve"><![CDATA[AHNAK FLNC HGF]]></data>
      <data key="d15" xml:space="preserve">1</data>
      <data key="d16" xml:space="preserve">1</data>
      <data key="d17" xml:space="preserve">0.0</data>
      <data key="d18" xml:space="preserve">1.0</data>
      <data key="d19" xml:space="preserve">-130.39104093006384</data>
      <data key="d20" xml:space="preserve">336.3515930081274</data>
      <data key="d21" xml:space="preserve">8.03E-6</data>
      <data key="d22" xml:space="preserve">16.34</data>
      <data key="d23" xml:space="preserve">16.34</data>
      <data key="d24" xml:space="preserve">2.18842324105482E-5</data>
      <data key="d25" xml:space="preserve">2.253866228079392</data>
      <data key="d26" xml:space="preserve">2.253866228079392</data>
      <data key="d29">
        <y:ShapeNode>
          <y:Geometry height="40.0" width="40.0" x="-135.5099255466815" y="342.9890079580199"/>
          <y:Fill color="#B6DBA6" transparent="false"/>
          <y:BorderStyle color="#CC3331" raised="false" type="line" width="3.0"/>
          <y:NodeLabel alignment="center" autoSizePolicy="content" fontFamily="Arial" fontSize="10" fontStyle="bold" hasBackgroundColor="false" hasLineColor="false" height="15.171875" horizontalTextPosition="center" iconTextGap="4" modelName="custom" textColor="#000000" verticalTextPosition="bottom" visible="true" width="25.1083984375" x="7.44580078125" xml:space="preserve" y="12.4140625">HGF<y:LabelModel><y:SmartNodeLabelModel distance="4.0"/></y:LabelModel><y:ModelParameter><y:SmartNodeLabelModelParameter labelRatioX="0.0" labelRatioY="0.0" nodeRatioX="0.0" nodeRatioY="0.0" offsetX="0.0" offsetY="0.0" upX="0.0" upY="-1.0"/></y:ModelParameter></y:NodeLabel>
          <y:Shape type="ellipse"/>
        </y:ShapeNode>
      </data>
    </node>
    <node id="n15">
      <data key="d3" xml:space="preserve"><![CDATA[ISY1]]></data>
      <data key="d4" xml:space="preserve"><![CDATA[Pre-mRNA-splicing factor ISY1 homolog]]></data>
      <data key="d5" xml:space="preserve"><![CDATA[Pre-mRNA-splicing factor ISY1 homolog]]></data>
      <data key="d6" xml:space="preserve"><![CDATA[sink]]></data>
      <data key="d7" xml:space="preserve">0.0</data>
      <data key="d8" xml:space="preserve">0.04097081621751322</data>
      <data key="d9" xml:space="preserve">false</data>
      <data key="d10" xml:space="preserve">0.062000000000000055</data>
      <data key="d11" xml:space="preserve">4.0</data>
      <data key="d12" xml:space="preserve"/>
      <data key="d13" xml:space="preserve"/>
      <data key="d14" xml:space="preserve"/>
      <data key="d15" xml:space="preserve">105</data>
      <data key="d16" xml:space="preserve">3395</data>
      <data key="d17" xml:space="preserve">0.0</data>
      <data key="d18" xml:space="preserve">1.0</data>
      <data key="d19" xml:space="preserve">180.42070511440733</data>
      <data key="d20" xml:space="preserve">-228.12378536217926</data>
      <data key="d21" xml:space="preserve">0.00783</data>
      <data key="d22" xml:space="preserve">2.17</data>
      <data key="d23" xml:space="preserve">2.17</data>
      <data key="d24" xml:space="preserve">3.395297512944572E-5</data>
      <data key="d25" xml:space="preserve">-0.4960728022780714</data>
      <data key="d29">
        <y:ShapeNode>
          <y:Geometry height="40.0" width="40.0" x="222.04437464925306" y="-162.84577424142495"/>
          <y:Fill color="#CBCBCB" transparent="false"/>
          <y:BorderStyle color="#000000" raised="false" type="line" width="2.0"/>
          <y:NodeLabel alignment="center" autoSizePolicy="content" fontFamily="Arial" fontSize="10" fontStyle="bold" hasBackgroundColor="false" hasLineColor="false" height="15.171875" horizontalTextPosition="center" iconTextGap="4" modelName="custom" textColor="#000000" verticalTextPosition="bottom" visible="true" width="25.6796875" x="7.16015625" xml:space="preserve" y="12.4140625">ISY1<y:LabelModel><y:SmartNodeLabelModel distance="4.0"/></y:LabelModel><y:ModelParameter><y:SmartNodeLabelModelParameter labelRatioX="0.0" labelRatioY="0.0" nodeRatioX="0.0" nodeRatioY="0.0" offsetX="0.0" offsetY="0.0" upX="0.0" upY="-1.0"/></y:ModelParameter></y:NodeLabel>
          <y:Shape type="ellipse"/>
        </y:ShapeNode>
      </data>
    </node>
    <node id="n16">
      <data key="d3" xml:space="preserve"><![CDATA[KIF3C]]></data>
      <data key="d4" xml:space="preserve"><![CDATA[Kinesin-like protein KIF3C]]></data>
      <data key="d5" xml:space="preserve"><![CDATA[Kinesin-like protein KIF3C]]></data>
      <data key="d6" xml:space="preserve"><![CDATA[sink]]></data>
      <data key="d7" xml:space="preserve">0.0</data>
      <data key="d8" xml:space="preserve">0.01445616761889516</data>
      <data key="d9" xml:space="preserve">false</data>
      <data key="d10" xml:space="preserve">0.469</data>
      <data key="d11" xml:space="preserve">4.0</data>
      <data key="d12" xml:space="preserve"/>
      <data key="d13" xml:space="preserve"/>
      <data key="d14" xml:space="preserve"/>
      <data key="d15" xml:space="preserve">104</data>
      <data key="d16" xml:space="preserve">3262</data>
      <data key="d17" xml:space="preserve">0.0</data>
      <data key="d18" xml:space="preserve">1.0</data>
      <data key="d19" xml:space="preserve">-979.0826129631523</data>
      <data key="d20" xml:space="preserve">388.3802599823329</data>
      <data key="d21" xml:space="preserve">2.26E-5</data>
      <data key="d22" xml:space="preserve">8.64</data>
      <data key="d23" xml:space="preserve">8.64</data>
      <data key="d24" xml:space="preserve">0.4211187505305153</data>
      <data key="d25" xml:space="preserve">0.1650577864568259</data>
      <data key="d29">
        <y:ShapeNode>
          <y:Geometry height="40.0" width="40.0" x="-999.6548724786676" y="368.88606829540424"/>
          <y:Fill color="#CBCBCB" transparent="false"/>
          <y:BorderStyle color="#000000" raised="false" type="line" width="2.0"/>
          <y:NodeLabel alignment="center" autoSizePolicy="content" fontFamily="Arial" fontSize="10" fontStyle="bold" hasBackgroundColor="false" hasLineColor="false" height="15.171875" horizontalTextPosition="center" iconTextGap="4" modelName="custom" textColor="#000000" verticalTextPosition="bottom" visible="true" width="32.8916015625" x="3.55419921875" xml:space="preserve" y="12.4140625">KIF3C<y:LabelModel><y:SmartNodeLabelModel distance="4.0"/></y:LabelModel><y:ModelParameter><y:SmartNodeLabelModelParameter labelRatioX="0.0" labelRatioY="0.0" nodeRatioX="0.0" nodeRatioY="0.0" offsetX="0.0" offsetY="0.0" upX="0.0" upY="-1.0"/></y:ModelParameter></y:NodeLabel>
          <y:Shape type="ellipse"/>
        </y:ShapeNode>
      </data>
    </node>
    <node id="n17">
      <data key="d3" xml:space="preserve"><![CDATA[KIFAP3]]></data>
      <data key="d4" xml:space="preserve"><![CDATA[Kinesin-associated protein 3]]></data>
      <data key="d5" xml:space="preserve"><![CDATA[Kinesin-associated protein 3]]></data>
      <data key="d6" xml:space="preserve"><![CDATA[source/sink]]></data>
      <data key="d7" xml:space="preserve">2.07099663978069</data>
      <data key="d8" xml:space="preserve">0.8633736822734007</data>
      <data key="d9" xml:space="preserve">true</data>
      <data key="d10" xml:space="preserve">0.038000000000000034</data>
      <data key="d11" xml:space="preserve">4.0</data>
      <data key="d12" xml:space="preserve"/>
      <data key="d13" xml:space="preserve"/>
      <data key="d14" xml:space="preserve"/>
      <data key="d15" xml:space="preserve">10</data>
      <data key="d16" xml:space="preserve">83</data>
      <data key="d17" xml:space="preserve">0.0</data>
      <data key="d18" xml:space="preserve">1.0</data>
      <data key="d19" xml:space="preserve">-1006.1887337351374</data>
      <data key="d20" xml:space="preserve">334.9545754386457</data>
      <data key="d21" xml:space="preserve">9.28E-5</data>
      <data key="d22" xml:space="preserve">12.95</data>
      <data key="d23" xml:space="preserve">12.95</data>
      <data key="d24" xml:space="preserve">4.074357015533486E-4</data>
      <data key="d25" xml:space="preserve">1.265221779657411</data>
      <data key="d26" xml:space="preserve">1.265221779657411</data>
      <data key="d29">
        <y:ShapeNode>
          <y:Geometry height="40.0" width="40.0" x="-1026.906909403936" y="315.4676525159502"/>
          <y:Fill color="#B6DBA6" transparent="false"/>
          <y:BorderStyle color="#CC3331" raised="false" type="line" width="3.0"/>
          <y:NodeLabel alignment="center" autoSizePolicy="content" fontFamily="Arial" fontSize="10" fontStyle="bold" hasBackgroundColor="false" hasLineColor="false" height="15.171875" horizontalTextPosition="center" iconTextGap="4" modelName="custom" textColor="#000000" verticalTextPosition="bottom" visible="true" width="39.5615234375" x="0.21923828125" xml:space="preserve" y="12.4140625">KIFAP3<y:LabelModel><y:SmartNodeLabelModel distance="4.0"/></y:LabelModel><y:ModelParameter><y:SmartNodeLabelModelParameter labelRatioX="0.0" labelRatioY="0.0" nodeRatioX="0.0" nodeRatioY="0.0" offsetX="0.0" offsetY="0.0" upX="0.0" upY="-1.0"/></y:ModelParameter></y:NodeLabel>
          <y:Shape type="ellipse"/>
        </y:ShapeNode>
      </data>
    </node>
    <node id="n18">
      <data key="d3" xml:space="preserve"><![CDATA[MADD]]></data>
      <data key="d4" xml:space="preserve"><![CDATA[MAP kinase-activating death domain protein]]></data>
      <data key="d5" xml:space="preserve"><![CDATA[MAP kinase-activating death domain protein]]></data>
      <data key="d6" xml:space="preserve"><![CDATA[sink]]></data>
      <data key="d7" xml:space="preserve">0.0</data>
      <data key="d8" xml:space="preserve">0.014270163820690235</data>
      <data key="d9" xml:space="preserve">false</data>
      <data key="d10" xml:space="preserve">0.17900000000000005</data>
      <data key="d11" xml:space="preserve">4.0</data>
      <data key="d12" xml:space="preserve"/>
      <data key="d13" xml:space="preserve"/>
      <data key="d14" xml:space="preserve"/>
      <data key="d15" xml:space="preserve">58</data>
      <data key="d16" xml:space="preserve">652</data>
      <data key="d17" xml:space="preserve">0.0</data>
      <data key="d18" xml:space="preserve">1.0</data>
      <data key="d19" xml:space="preserve">513.539680537443</data>
      <data key="d20" xml:space="preserve">422.12149924925194</data>
      <data key="d21" xml:space="preserve">2.41E-5</data>
      <data key="d22" xml:space="preserve">12.96</data>
      <data key="d23" xml:space="preserve">12.96</data>
      <data key="d24" xml:space="preserve">0.34017485782191664</data>
      <data key="d25" xml:space="preserve">0.27972533469328376</data>
      <data key="d29">
        <y:ShapeNode>
          <y:Geometry height="40.0" width="40.0" x="422.38780247026705" y="464.3271953958804"/>
          <y:Fill color="#CBCBCB" transparent="false"/>
          <y:BorderStyle color="#000000" raised="false" type="line" width="2.0"/>
          <y:NodeLabel alignment="center" autoSizePolicy="content" fontFamily="Arial" fontSize="10" fontStyle="bold" hasBackgroundColor="false" hasLineColor="false" height="15.171875" horizontalTextPosition="center" iconTextGap="4" modelName="custom" textColor="#000000" verticalTextPosition="bottom" visible="true" width="33.9951171875" x="3.00244140625" xml:space="preserve" y="12.4140625">MADD<y:LabelModel><y:SmartNodeLabelModel distance="4.0"/></y:LabelModel><y:ModelParameter><y:SmartNodeLabelModelParameter labelRatioX="0.0" labelRatioY="0.0" nodeRatioX="0.0" nodeRatioY="0.0" offsetX="0.0" offsetY="0.0" upX="0.0" upY="-1.0"/></y:ModelParameter></y:NodeLabel>
          <y:Shape type="ellipse"/>
        </y:ShapeNode>
      </data>
    </node>
    <node id="n19">
      <data key="d3" xml:space="preserve"><![CDATA[P4HA2]]></data>
      <data key="d4" xml:space="preserve"><![CDATA[Prolyl 4-hydroxylase subunit alpha-2]]></data>
      <data key="d5" xml:space="preserve"><![CDATA[Prolyl 4-hydroxylase subunit alpha-2]]></data>
      <data key="d6" xml:space="preserve"><![CDATA[sink]]></data>
      <data key="d7" xml:space="preserve">0.0</data>
      <data key="d8" xml:space="preserve">0.7196246394177859</data>
      <data key="d9" xml:space="preserve">true</data>
      <data key="d10" xml:space="preserve">0.01200000000000001</data>
      <data key="d11" xml:space="preserve">4.0</data>
      <data key="d12" xml:space="preserve"/>
      <data key="d13" xml:space="preserve"/>
      <data key="d14" xml:space="preserve"/>
      <data key="d15" xml:space="preserve">109</data>
      <data key="d16" xml:space="preserve">12455</data>
      <data key="d17" xml:space="preserve">0.0</data>
      <data key="d18" xml:space="preserve">1.0</data>
      <data key="d19" xml:space="preserve">1053.8173848168192</data>
      <data key="d20" xml:space="preserve">-114.03728112154528</data>
      <data key="d21" xml:space="preserve">5.8E-4</data>
      <data key="d22" xml:space="preserve">12.25</data>
      <data key="d23" xml:space="preserve">12.25</data>
      <data key="d24" xml:space="preserve">0.6446651387827859</data>
      <data key="d25" xml:space="preserve">-0.11189997556699716</data>
      <data key="d29">
        <y:ShapeNode>
          <y:Geometry height="40.0" width="40.0" x="982.1151363250076" y="-290.541328574338"/>
          <y:Fill color="#CBCBCB" transparent="false"/>
          <y:BorderStyle color="#000000" raised="false" type="line" width="2.0"/>
          <y:NodeLabel alignment="center" autoSizePolicy="content" fontFamily="Arial" fontSize="10" fontStyle="bold" hasBackgroundColor="false" hasLineColor="false" height="15.171875" horizontalTextPosition="center" iconTextGap="4" modelName="custom" textColor="#000000" verticalTextPosition="bottom" visible="true" width="36.236328125" x="1.8818359375" xml:space="preserve" y="12.4140625">P4HA2<y:LabelModel><y:SmartNodeLabelModel distance="4.0"/></y:LabelModel><y:ModelParameter><y:SmartNodeLabelModelParameter labelRatioX="0.0" labelRatioY="0.0" nodeRatioX="0.0" nodeRatioY="0.0" offsetX="0.0" offsetY="0.0" upX="0.0" upY="-1.0"/></y:ModelParameter></y:NodeLabel>
          <y:Shape type="ellipse"/>
        </y:ShapeNode>
      </data>
    </node>
    <node id="n20">
      <data key="d3" xml:space="preserve"><![CDATA[PARD3]]></data>
      <data key="d4" xml:space="preserve"><![CDATA[Partitioning defective 3 homolog]]></data>
      <data key="d5" xml:space="preserve"><![CDATA[Partitioning defective 3 homolog]]></data>
      <data key="d6" xml:space="preserve"><![CDATA[sink]]></data>
      <data key="d7" xml:space="preserve">0.0</data>
      <data key="d8" xml:space="preserve">0.027810210079307226</data>
      <data key="d9" xml:space="preserve">false</data>
      <data key="d10" xml:space="preserve">0.33299999999999996</data>
      <data key="d11" xml:space="preserve">4.0</data>
      <data key="d12" xml:space="preserve"/>
      <data key="d13" xml:space="preserve"/>
      <data key="d14" xml:space="preserve"/>
      <data key="d15" xml:space="preserve">107</data>
      <data key="d16" xml:space="preserve">4090</data>
      <data key="d17" xml:space="preserve">0.0</data>
      <data key="d18" xml:space="preserve">1.0</data>
      <data key="d19" xml:space="preserve">-823.2725801180225</data>
      <data key="d20" xml:space="preserve">-538.2460324787272</data>
      <data key="d21" xml:space="preserve">0.0017</data>
      <data key="d22" xml:space="preserve">5.64</data>
      <data key="d23" xml:space="preserve">5.64</data>
      <data key="d24" xml:space="preserve">0.06478227654698243</data>
      <data key="d25" xml:space="preserve">0.204507268726287</data>
      <data key="d29">
        <y:ShapeNode>
          <y:Geometry height="40.0" width="40.0" x="-845.2257379356162" y="-558.8293589519936"/>
          <y:Fill color="#CBCBCB" transparent="false"/>
          <y:BorderStyle color="#000000" raised="false" type="line" width="2.0"/>
          <y:NodeLabel alignment="center" autoSizePolicy="content" fontFamily="Arial" fontSize="10" fontStyle="bold" hasBackgroundColor="false" hasLineColor="false" height="15.171875" horizontalTextPosition="center" iconTextGap="4" modelName="custom" textColor="#000000" verticalTextPosition="bottom" visible="true" width="37.896484375" x="1.0517578125" xml:space="preserve" y="12.4140625">PARD3<y:LabelModel><y:SmartNodeLabelModel distance="4.0"/></y:LabelModel><y:ModelParameter><y:SmartNodeLabelModelParameter labelRatioX="0.0" labelRatioY="0.0" nodeRatioX="0.0" nodeRatioY="0.0" offsetX="0.0" offsetY="0.0" upX="0.0" upY="-1.0"/></y:ModelParameter></y:NodeLabel>
          <y:Shape type="ellipse"/>
        </y:ShapeNode>
      </data>
    </node>
    <node id="n21">
      <data key="d3" xml:space="preserve"><![CDATA[PDLIM5]]></data>
      <data key="d4" xml:space="preserve"><![CDATA[PDZ and LIM domain protein 5]]></data>
      <data key="d5" xml:space="preserve"><![CDATA[PDZ and LIM domain protein 5]]></data>
      <data key="d6" xml:space="preserve"><![CDATA[sink]]></data>
      <data key="d7" xml:space="preserve">0.0</data>
      <data key="d8" xml:space="preserve">0.03827629860116673</data>
      <data key="d9" xml:space="preserve">true</data>
      <data key="d10" xml:space="preserve">0.027000000000000024</data>
      <data key="d11" xml:space="preserve">4.0</data>
      <data key="d12" xml:space="preserve"/>
      <data key="d13" xml:space="preserve"/>
      <data key="d14" xml:space="preserve"/>
      <data key="d15" xml:space="preserve">79</data>
      <data key="d16" xml:space="preserve">1164</data>
      <data key="d17" xml:space="preserve">0.0</data>
      <data key="d18" xml:space="preserve">1.0</data>
      <data key="d19" xml:space="preserve">-1031.773422805007</data>
      <data key="d20" xml:space="preserve">-244.5587362313842</data>
      <data key="d21" xml:space="preserve">1.34E-4</data>
      <data key="d22" xml:space="preserve">7.12</data>
      <data key="d23" xml:space="preserve">7.12</data>
      <data key="d24" xml:space="preserve">0.1897971309736016</data>
      <data key="d25" xml:space="preserve">0.14744842350820164</data>
      <data key="d29">
        <y:ShapeNode>
          <y:Geometry height="40.0" width="40.0" x="-1063.1706649697433" y="-265.53674979318635"/>
          <y:Fill color="#CBCBCB" transparent="false"/>
          <y:BorderStyle color="#000000" raised="false" type="line" width="2.0"/>
          <y:NodeLabel alignment="center" autoSizePolicy="content" fontFamily="Arial" fontSize="10" fontStyle="bold" hasBackgroundColor="false" hasLineColor="false" height="15.171875" horizontalTextPosition="center" iconTextGap="4" modelName="custom" textColor="#000000" verticalTextPosition="bottom" visible="true" width="40.669921875" x="-0.3349609375" xml:space="preserve" y="12.4140625">PDLIM5<y:LabelModel><y:SmartNodeLabelModel distance="4.0"/></y:LabelModel><y:ModelParameter><y:SmartNodeLabelModelParameter labelRatioX="0.0" labelRatioY="0.0" nodeRatioX="0.0" nodeRatioY="0.0" offsetX="0.0" offsetY="0.0" upX="0.0" upY="-1.0"/></y:ModelParameter></y:NodeLabel>
          <y:Shape type="ellipse"/>
        </y:ShapeNode>
      </data>
    </node>
    <node id="n22">
      <data key="d3" xml:space="preserve"><![CDATA[PIK3CA]]></data>
      <data key="d4" xml:space="preserve"><![CDATA[Phosphatidylinositol 4,5-bisphosphate 3-kinase catalytic subunit alpha isoform]]></data>
      <data key="d5" xml:space="preserve"><![CDATA[Phosphatidylinositol 4,5-bisphosphate 3-kinase catalytic subunit alpha isoform]]></data>
      <data key="d6" xml:space="preserve"><![CDATA[sink]]></data>
      <data key="d7" xml:space="preserve">0.0</data>
      <data key="d8" xml:space="preserve">0.08149990514757627</data>
      <data key="d9" xml:space="preserve">false</data>
      <data key="d10" xml:space="preserve">0.31000000000000005</data>
      <data key="d11" xml:space="preserve">4.0</data>
      <data key="d12" xml:space="preserve"/>
      <data key="d13" xml:space="preserve"/>
      <data key="d14" xml:space="preserve"/>
      <data key="d15" xml:space="preserve">91</data>
      <data key="d16" xml:space="preserve">2007</data>
      <data key="d17" xml:space="preserve">0.0</data>
      <data key="d18" xml:space="preserve">1.0</data>
      <data key="d19" xml:space="preserve">211.34172461699103</data>
      <data key="d20" xml:space="preserve">162.04858426971313</data>
      <data key="d21" xml:space="preserve">1.39E-8</data>
      <data key="d22" xml:space="preserve">20.1</data>
      <data key="d23" xml:space="preserve">20.1</data>
      <data key="d24" xml:space="preserve">0.017485782191664544</data>
      <data key="d25" xml:space="preserve">-0.2568549508685205</data>
      <data key="d29">
        <y:ShapeNode>
          <y:Geometry height="40.0" width="40.0" x="192.6476047966221" y="142.4652586494275"/>
          <y:Fill color="#CBCBCB" transparent="false"/>
          <y:BorderStyle color="#000000" raised="false" type="line" width="2.0"/>
          <y:NodeLabel alignment="center" autoSizePolicy="content" fontFamily="Arial" fontSize="10" fontStyle="bold" hasBackgroundColor="false" hasLineColor="false" height="15.171875" horizontalTextPosition="center" iconTextGap="4" modelName="custom" textColor="#000000" verticalTextPosition="bottom" visible="true" width="40.6748046875" x="-0.33740234375" xml:space="preserve" y="12.4140625">PIK3CA<y:LabelModel><y:SmartNodeLabelModel distance="4.0"/></y:LabelModel><y:ModelParameter><y:SmartNodeLabelModelParameter labelRatioX="0.0" labelRatioY="0.0" nodeRatioX="0.0" nodeRatioY="0.0" offsetX="0.0" offsetY="0.0" upX="0.0" upY="-1.0"/></y:ModelParameter></y:NodeLabel>
          <y:Shape type="ellipse"/>
        </y:ShapeNode>
      </data>
    </node>
    <node id="n23">
      <data key="d3" xml:space="preserve"><![CDATA[PIK3R1]]></data>
      <data key="d4" xml:space="preserve"><![CDATA[Phosphatidylinositol 3-kinase regulatory subunit alpha]]></data>
      <data key="d5" xml:space="preserve"><![CDATA[Phosphatidylinositol 3-kinase regulatory subunit alpha]]></data>
      <data key="d6" xml:space="preserve"><![CDATA[sink]]></data>
      <data key="d7" xml:space="preserve">0.0</data>
      <data key="d8" xml:space="preserve">0.09011922510078531</data>
      <data key="d9" xml:space="preserve">false</data>
      <data key="d10" xml:space="preserve">0.33399999999999996</data>
      <data key="d11" xml:space="preserve">4.0</data>
      <data key="d12" xml:space="preserve"/>
      <data key="d13" xml:space="preserve"/>
      <data key="d14" xml:space="preserve"/>
      <data key="d15" xml:space="preserve">92</data>
      <data key="d16" xml:space="preserve">2022</data>
      <data key="d17" xml:space="preserve">0.0</data>
      <data key="d18" xml:space="preserve">1.0</data>
      <data key="d19" xml:space="preserve">522.2856537915253</data>
      <data key="d20" xml:space="preserve">-246.93745776763447</data>
      <data key="d21" xml:space="preserve">1.12E-5</data>
      <data key="d22" xml:space="preserve">14.79</data>
      <data key="d23" xml:space="preserve">14.79</data>
      <data key="d24" xml:space="preserve">0.7895764366352602</data>
      <data key="d25" xml:space="preserve">-0.16780898181033166</data>
      <data key="d29">
        <y:ShapeNode>
          <y:Geometry height="40.0" width="40.0" x="541.4106046704685" y="-114.68108117701092"/>
          <y:Fill color="#CBCBCB" transparent="false"/>
          <y:BorderStyle color="#000000" raised="false" type="line" width="2.0"/>
          <y:NodeLabel alignment="center" autoSizePolicy="content" fontFamily="Arial" fontSize="10" fontStyle="bold" hasBackgroundColor="false" hasLineColor="false" height="15.171875" horizontalTextPosition="center" iconTextGap="4" modelName="custom" textColor="#000000" verticalTextPosition="bottom" visible="true" width="39.0146484375" x="0.49267578125" xml:space="preserve" y="12.4140625">PIK3R1<y:LabelModel><y:SmartNodeLabelModel distance="4.0"/></y:LabelModel><y:ModelParameter><y:SmartNodeLabelModelParameter labelRatioX="0.0" labelRatioY="0.0" nodeRatioX="0.0" nodeRatioY="0.0" offsetX="0.0" offsetY="0.0" upX="0.0" upY="-1.0"/></y:ModelParameter></y:NodeLabel>
          <y:Shape type="ellipse"/>
        </y:ShapeNode>
      </data>
    </node>
    <node id="n24">
      <data key="d3" xml:space="preserve"><![CDATA[PIK3R2]]></data>
      <data key="d4" xml:space="preserve"><![CDATA[Phosphatidylinositol 3-kinase regulatory subunit beta]]></data>
      <data key="d5" xml:space="preserve"><![CDATA[Phosphatidylinositol 3-kinase regulatory subunit beta]]></data>
      <data key="d6" xml:space="preserve"><![CDATA[sink]]></data>
      <data key="d7" xml:space="preserve">0.0</data>
      <data key="d8" xml:space="preserve">0.0442880509111183</data>
      <data key="d9" xml:space="preserve">false</data>
      <data key="d10" xml:space="preserve">0.48</data>
      <data key="d11" xml:space="preserve">4.0</data>
      <data key="d12" xml:space="preserve"/>
      <data key="d13" xml:space="preserve"/>
      <data key="d14" xml:space="preserve"/>
      <data key="d15" xml:space="preserve">101</data>
      <data key="d16" xml:space="preserve">2883</data>
      <data key="d17" xml:space="preserve">0.0</data>
      <data key="d18" xml:space="preserve">1.0</data>
      <data key="d19" xml:space="preserve">770.7845805808314</data>
      <data key="d20" xml:space="preserve">-310.91273065534165</data>
      <data key="d21" xml:space="preserve">1.21E-11</data>
      <data key="d22" xml:space="preserve">12.0</data>
      <data key="d23" xml:space="preserve">12.0</data>
      <data key="d24" xml:space="preserve">0.2916221033868093</data>
      <data key="d25" xml:space="preserve">-0.23705968268675015</data>
      <data key="d29">
        <y:ShapeNode>
          <y:Geometry height="40.0" width="40.0" x="705.693434772807" y="-65.3410310486085"/>
          <y:Fill color="#CBCBCB" transparent="false"/>
          <y:BorderStyle color="#000000" raised="false" type="line" width="2.0"/>
          <y:NodeLabel alignment="center" autoSizePolicy="content" fontFamily="Arial" fontSize="10" fontStyle="bold" hasBackgroundColor="false" hasLineColor="false" height="15.171875" horizontalTextPosition="center" iconTextGap="4" modelName="custom" textColor="#000000" verticalTextPosition="bottom" visible="true" width="39.0146484375" x="0.49267578125" xml:space="preserve" y="12.4140625">PIK3R2<y:LabelModel><y:SmartNodeLabelModel distance="4.0"/></y:LabelModel><y:ModelParameter><y:SmartNodeLabelModelParameter labelRatioX="0.0" labelRatioY="0.0" nodeRatioX="0.0" nodeRatioY="0.0" offsetX="0.0" offsetY="0.0" upX="0.0" upY="-1.0"/></y:ModelParameter></y:NodeLabel>
          <y:Shape type="ellipse"/>
        </y:ShapeNode>
      </data>
    </node>
    <node id="n25">
      <data key="d3" xml:space="preserve"><![CDATA[PRPF4B]]></data>
      <data key="d4" xml:space="preserve"><![CDATA[Serine/threonine-protein kinase PRP4 homolog]]></data>
      <data key="d5" xml:space="preserve"><![CDATA[Serine/threonine-protein kinase PRP4 homolog]]></data>
      <data key="d6" xml:space="preserve"><![CDATA[sink]]></data>
      <data key="d7" xml:space="preserve">0.0</data>
      <data key="d8" xml:space="preserve">0.018521033478232977</data>
      <data key="d9" xml:space="preserve">false</data>
      <data key="d10" xml:space="preserve">0.06499999999999995</data>
      <data key="d11" xml:space="preserve">4.0</data>
      <data key="d12" xml:space="preserve"/>
      <data key="d13" xml:space="preserve"/>
      <data key="d14" xml:space="preserve"/>
      <data key="d15" xml:space="preserve">55</data>
      <data key="d16" xml:space="preserve">570</data>
      <data key="d17" xml:space="preserve">0.0</data>
      <data key="d18" xml:space="preserve">1.0</data>
      <data key="d19" xml:space="preserve">849.927898601532</data>
      <data key="d20" xml:space="preserve">471.56771673230054</data>
      <data key="d21" xml:space="preserve">0.00751</data>
      <data key="d22" xml:space="preserve">2.8</data>
      <data key="d23" xml:space="preserve">2.8</data>
      <data key="d24" xml:space="preserve">2.18842324105482E-5</data>
      <data key="d25" xml:space="preserve">-0.9921974323029534</data>
      <data key="d29">
        <y:ShapeNode>
          <y:Geometry height="40.0" width="40.0" x="1050.592462883567" y="-1.2423208365038363"/>
          <y:Fill color="#CBCBCB" transparent="false"/>
          <y:BorderStyle color="#000000" raised="false" type="line" width="2.0"/>
          <y:NodeLabel alignment="center" autoSizePolicy="content" fontFamily="Arial" fontSize="10" fontStyle="bold" hasBackgroundColor="false" hasLineColor="false" height="15.171875" horizontalTextPosition="center" iconTextGap="4" modelName="custom" textColor="#000000" verticalTextPosition="bottom" visible="true" width="43.453125" x="-1.7265625" xml:space="preserve" y="12.4140625">PRPF4B<y:LabelModel><y:SmartNodeLabelModel distance="4.0"/></y:LabelModel><y:ModelParameter><y:SmartNodeLabelModelParameter labelRatioX="0.0" labelRatioY="0.0" nodeRatioX="0.0" nodeRatioY="0.0" offsetX="0.0" offsetY="0.0" upX="0.0" upY="-1.0"/></y:ModelParameter></y:NodeLabel>
          <y:Shape type="ellipse"/>
        </y:ShapeNode>
      </data>
    </node>
    <node id="n26">
      <data key="d3" xml:space="preserve"><![CDATA[PTPN11]]></data>
      <data key="d4" xml:space="preserve"><![CDATA[Tyrosine-protein phosphatase non-receptor type 11]]></data>
      <data key="d5" xml:space="preserve"><![CDATA[Tyrosine-protein phosphatase non-receptor type 11]]></data>
      <data key="d6" xml:space="preserve"><![CDATA[sink]]></data>
      <data key="d7" xml:space="preserve">0.0</data>
      <data key="d8" xml:space="preserve">0.3952083021156675</data>
      <data key="d9" xml:space="preserve">true</data>
      <data key="d10" xml:space="preserve">0.017000000000000015</data>
      <data key="d11" xml:space="preserve">4.0</data>
      <data key="d12" xml:space="preserve"/>
      <data key="d13" xml:space="preserve"/>
      <data key="d14" xml:space="preserve"/>
      <data key="d15" xml:space="preserve">1</data>
      <data key="d16" xml:space="preserve">8</data>
      <data key="d17" xml:space="preserve">0.0</data>
      <data key="d18" xml:space="preserve">1.0</data>
      <data key="d19" xml:space="preserve">172.52572663767245</data>
      <data key="d20" xml:space="preserve">421.7546797014614</data>
      <data key="d21" xml:space="preserve">6.45E-5</data>
      <data key="d22" xml:space="preserve">6.31</data>
      <data key="d23" xml:space="preserve">6.31</data>
      <data key="d24" xml:space="preserve">0.17282064340887873</data>
      <data key="d25" xml:space="preserve">0.062054186746761886</data>
      <data key="d29">
        <y:ShapeNode>
          <y:Geometry height="40.0" width="40.0" x="153.28391872017178" y="403.3002469077942"/>
          <y:Fill color="#CBCBCB" transparent="false"/>
          <y:BorderStyle color="#000000" raised="false" type="line" width="2.0"/>
          <y:NodeLabel alignment="center" autoSizePolicy="content" fontFamily="Arial" fontSize="10" fontStyle="bold" hasBackgroundColor="false" hasLineColor="false" height="15.171875" horizontalTextPosition="center" iconTextGap="4" modelName="custom" textColor="#000000" verticalTextPosition="bottom" visible="true" width="41.79296875" x="-0.896484375" xml:space="preserve" y="12.4140625">PTPN11<y:LabelModel><y:SmartNodeLabelModel distance="4.0"/></y:LabelModel><y:ModelParameter><y:SmartNodeLabelModelParameter labelRatioX="0.0" labelRatioY="0.0" nodeRatioX="0.0" nodeRatioY="0.0" offsetX="0.0" offsetY="0.0" upX="0.0" upY="-1.0"/></y:ModelParameter></y:NodeLabel>
          <y:Shape type="ellipse"/>
        </y:ShapeNode>
      </data>
    </node>
    <node id="n27">
      <data key="d3" xml:space="preserve"><![CDATA[RUVBL2]]></data>
      <data key="d4" xml:space="preserve"><![CDATA[RuvB-like 2]]></data>
      <data key="d5" xml:space="preserve"><![CDATA[RuvB-like 2]]></data>
      <data key="d6" xml:space="preserve"><![CDATA[sink]]></data>
      <data key="d7" xml:space="preserve">0.0</data>
      <data key="d8" xml:space="preserve">0.04435637994469669</data>
      <data key="d9" xml:space="preserve">false</data>
      <data key="d10" xml:space="preserve">0.15500000000000003</data>
      <data key="d11" xml:space="preserve">4.0</data>
      <data key="d12" xml:space="preserve"/>
      <data key="d13" xml:space="preserve"/>
      <data key="d14" xml:space="preserve"/>
      <data key="d15" xml:space="preserve">74</data>
      <data key="d16" xml:space="preserve">918</data>
      <data key="d17" xml:space="preserve">0.0</data>
      <data key="d18" xml:space="preserve">1.0</data>
      <data key="d19" xml:space="preserve">418.7655960344554</data>
      <data key="d20" xml:space="preserve">-265.8717175408684</data>
      <data key="d21" xml:space="preserve">0.00666</data>
      <data key="d22" xml:space="preserve">2.0</data>
      <data key="d23" xml:space="preserve">2.0</data>
      <data key="d24" xml:space="preserve">1.531896268738374E-4</data>
      <data key="d25" xml:space="preserve">-0.3487982890093413</data>
      <data key="d29">
        <y:ShapeNode>
          <y:Geometry height="40.0" width="40.0" x="395.64857644398415" y="-252.95357595513667"/>
          <y:Fill color="#CBCBCB" transparent="false"/>
          <y:BorderStyle color="#000000" raised="false" type="line" width="2.0"/>
          <y:NodeLabel alignment="center" autoSizePolicy="content" fontFamily="Arial" fontSize="10" fontStyle="bold" hasBackgroundColor="false" hasLineColor="false" height="15.171875" horizontalTextPosition="center" iconTextGap="4" modelName="custom" textColor="#000000" verticalTextPosition="bottom" visible="true" width="44.0048828125" x="-2.00244140625" xml:space="preserve" y="12.4140625">RUVBL2<y:LabelModel><y:SmartNodeLabelModel distance="4.0"/></y:LabelModel><y:ModelParameter><y:SmartNodeLabelModelParameter labelRatioX="0.0" labelRatioY="0.0" nodeRatioX="0.0" nodeRatioY="0.0" offsetX="0.0" offsetY="0.0" upX="0.0" upY="-1.0"/></y:ModelParameter></y:NodeLabel>
          <y:Shape type="ellipse"/>
        </y:ShapeNode>
      </data>
    </node>
    <node id="n28">
      <data key="d3" xml:space="preserve"><![CDATA[SIPA1L1]]></data>
      <data key="d4" xml:space="preserve"><![CDATA[Signal-induced proliferation-associated 1-like protein 1]]></data>
      <data key="d5" xml:space="preserve"><![CDATA[Signal-induced proliferation-associated 1-like protein 1]]></data>
      <data key="d6" xml:space="preserve"><![CDATA[source/sink]]></data>
      <data key="d7" xml:space="preserve">1.8882935479145144</data>
      <data key="d8" xml:space="preserve">0.7712975091873786</data>
      <data key="d9" xml:space="preserve">true</data>
      <data key="d10" xml:space="preserve">0.009000000000000008</data>
      <data key="d11" xml:space="preserve">4.0</data>
      <data key="d12" xml:space="preserve"/>
      <data key="d13" xml:space="preserve"/>
      <data key="d14" xml:space="preserve"/>
      <data key="d15" xml:space="preserve">78</data>
      <data key="d16" xml:space="preserve">1162</data>
      <data key="d17" xml:space="preserve">0.0</data>
      <data key="d18" xml:space="preserve">1.0</data>
      <data key="d19" xml:space="preserve">-1007.9561197468456</data>
      <data key="d20" xml:space="preserve">-283.73895201130176</data>
      <data key="d21" xml:space="preserve">0.00102</data>
      <data key="d22" xml:space="preserve">8.36</data>
      <data key="d23" xml:space="preserve">8.36</data>
      <data key="d24" xml:space="preserve">0.0031915796621678973</data>
      <data key="d25" xml:space="preserve">1.4285499399146726</data>
      <data key="d26" xml:space="preserve">1.4285499399146726</data>
      <data key="d29">
        <y:ShapeNode>
          <y:Geometry height="40.0" width="40.0" x="-1015.9460650745293" y="-295.8423087516244"/>
          <y:Fill color="#B6DBA6" transparent="false"/>
          <y:BorderStyle color="#CC3331" raised="false" type="line" width="3.0"/>
          <y:NodeLabel alignment="center" autoSizePolicy="content" fontFamily="Arial" fontSize="10" fontStyle="bold" hasBackgroundColor="false" hasLineColor="false" height="15.171875" horizontalTextPosition="center" iconTextGap="4" modelName="custom" textColor="#000000" verticalTextPosition="bottom" visible="true" width="44.5712890625" x="-2.28564453125" xml:space="preserve" y="12.4140625">SIPA1L1<y:LabelModel><y:SmartNodeLabelModel distance="4.0"/></y:LabelModel><y:ModelParameter><y:SmartNodeLabelModelParameter labelRatioX="0.0" labelRatioY="0.0" nodeRatioX="0.0" nodeRatioY="0.0" offsetX="0.0" offsetY="0.0" upX="0.0" upY="-1.0"/></y:ModelParameter></y:NodeLabel>
          <y:Shape type="ellipse"/>
        </y:ShapeNode>
      </data>
    </node>
    <node id="n29">
      <data key="d3" xml:space="preserve"><![CDATA[SRSF3]]></data>
      <data key="d4" xml:space="preserve"><![CDATA[Serine/arginine-rich splicing factor 3]]></data>
      <data key="d5" xml:space="preserve"><![CDATA[Serine/arginine-rich splicing factor 3]]></data>
      <data key="d6" xml:space="preserve"><![CDATA[sink]]></data>
      <data key="d7" xml:space="preserve">0.0</data>
      <data key="d8" xml:space="preserve">0.24520987952093132</data>
      <data key="d9" xml:space="preserve">true</data>
      <data key="d10" xml:space="preserve">0.0</data>
      <data key="d11" xml:space="preserve">Infinity</data>
      <data key="d12" xml:space="preserve"/>
      <data key="d13" xml:space="preserve"/>
      <data key="d14" xml:space="preserve"/>
      <data key="d15" xml:space="preserve">54</data>
      <data key="d16" xml:space="preserve">568</data>
      <data key="d17" xml:space="preserve">0.0</data>
      <data key="d18" xml:space="preserve">1.0</data>
      <data key="d19" xml:space="preserve">992.7389335752034</data>
      <data key="d20" xml:space="preserve">261.72023949373505</data>
      <data key="d21" xml:space="preserve">5.1E-4</data>
      <data key="d22" xml:space="preserve">3.26</data>
      <data key="d23" xml:space="preserve">3.26</data>
      <data key="d24" xml:space="preserve">3.395297512944572E-5</data>
      <data key="d25" xml:space="preserve">-0.385238532341571</data>
      <data key="d29">
        <y:ShapeNode>
          <y:Geometry height="40.0" width="40.0" x="1066.8898834834001" y="-226.22501250491632"/>
          <y:Fill color="#CBCBCB" transparent="false"/>
          <y:BorderStyle color="#000000" raised="false" type="line" width="2.0"/>
          <y:NodeLabel alignment="center" autoSizePolicy="content" fontFamily="Arial" fontSize="10" fontStyle="bold" hasBackgroundColor="false" hasLineColor="false" height="15.171875" horizontalTextPosition="center" iconTextGap="4" modelName="custom" textColor="#000000" verticalTextPosition="bottom" visible="true" width="36.2314453125" x="1.88427734375" xml:space="preserve" y="12.4140625">SRSF3<y:LabelModel><y:SmartNodeLabelModel distance="4.0"/></y:LabelModel><y:ModelParameter><y:SmartNodeLabelModelParameter labelRatioX="0.0" labelRatioY="0.0" nodeRatioX="0.0" nodeRatioY="0.0" offsetX="0.0" offsetY="0.0" upX="0.0" upY="-1.0"/></y:ModelParameter></y:NodeLabel>
          <y:Shape type="ellipse"/>
        </y:ShapeNode>
      </data>
    </node>
    <node id="n30">
      <data key="d3" xml:space="preserve"><![CDATA[SRSF5]]></data>
      <data key="d4" xml:space="preserve"><![CDATA[Serine/arginine-rich splicing factor 5]]></data>
      <data key="d5" xml:space="preserve"><![CDATA[Serine/arginine-rich splicing factor 5]]></data>
      <data key="d6" xml:space="preserve"><![CDATA[sink]]></data>
      <data key="d7" xml:space="preserve">0.0</data>
      <data key="d8" xml:space="preserve">0.06051969676001646</data>
      <data key="d9" xml:space="preserve">false</data>
      <data key="d10" xml:space="preserve">0.06299999999999994</data>
      <data key="d11" xml:space="preserve">4.0</data>
      <data key="d12" xml:space="preserve"/>
      <data key="d13" xml:space="preserve"/>
      <data key="d14" xml:space="preserve"/>
      <data key="d15" xml:space="preserve">95</data>
      <data key="d16" xml:space="preserve">2140</data>
      <data key="d17" xml:space="preserve">0.0</data>
      <data key="d18" xml:space="preserve">1.0</data>
      <data key="d19" xml:space="preserve">935.9386011543144</data>
      <data key="d20" xml:space="preserve">390.28020057141197</data>
      <data key="d21" xml:space="preserve">2.28E-5</data>
      <data key="d22" xml:space="preserve">7.15</data>
      <data key="d23" xml:space="preserve">7.15</data>
      <data key="d24" xml:space="preserve">0.05014854426619132</data>
      <data key="d25" xml:space="preserve">-0.2611258796079401</data>
      <data key="d29">
        <y:ShapeNode>
          <y:Geometry height="40.0" width="40.0" x="1049.4833702332614" y="-118.26796633344713"/>
          <y:Fill color="#CBCBCB" transparent="false"/>
          <y:BorderStyle color="#000000" raised="false" type="line" width="2.0"/>
          <y:NodeLabel alignment="center" autoSizePolicy="content" fontFamily="Arial" fontSize="10" fontStyle="bold" hasBackgroundColor="false" hasLineColor="false" height="15.171875" horizontalTextPosition="center" iconTextGap="4" modelName="custom" textColor="#000000" verticalTextPosition="bottom" visible="true" width="36.2314453125" x="1.88427734375" xml:space="preserve" y="12.4140625">SRSF5<y:LabelModel><y:SmartNodeLabelModel distance="4.0"/></y:LabelModel><y:ModelParameter><y:SmartNodeLabelModelParameter labelRatioX="0.0" labelRatioY="0.0" nodeRatioX="0.0" nodeRatioY="0.0" offsetX="0.0" offsetY="0.0" upX="0.0" upY="-1.0"/></y:ModelParameter></y:NodeLabel>
          <y:Shape type="ellipse"/>
        </y:ShapeNode>
      </data>
    </node>
    <node id="n31">
      <data key="d3" xml:space="preserve"><![CDATA[SRSF7]]></data>
      <data key="d4" xml:space="preserve"><![CDATA[Serine/arginine-rich splicing factor 7]]></data>
      <data key="d5" xml:space="preserve"><![CDATA[Serine/arginine-rich splicing factor 7]]></data>
      <data key="d6" xml:space="preserve"><![CDATA[sink]]></data>
      <data key="d7" xml:space="preserve">0.0</data>
      <data key="d8" xml:space="preserve">0.17111459606261448</data>
      <data key="d9" xml:space="preserve">true</data>
      <data key="d10" xml:space="preserve">0.013000000000000012</data>
      <data key="d11" xml:space="preserve">4.0</data>
      <data key="d12" xml:space="preserve"/>
      <data key="d13" xml:space="preserve"/>
      <data key="d14" xml:space="preserve"/>
      <data key="d15" xml:space="preserve">73</data>
      <data key="d16" xml:space="preserve">879</data>
      <data key="d17" xml:space="preserve">0.0</data>
      <data key="d18" xml:space="preserve">1.0</data>
      <data key="d19" xml:space="preserve">866.964513596105</data>
      <data key="d20" xml:space="preserve">194.33278437400753</data>
      <data key="d21" xml:space="preserve">1.64E-4</data>
      <data key="d22" xml:space="preserve">4.59</data>
      <data key="d23" xml:space="preserve">4.59</data>
      <data key="d24" xml:space="preserve">1.3581190051778288E-4</data>
      <data key="d25" xml:space="preserve">-0.43231015715932486</data>
      <data key="d29">
        <y:ShapeNode>
          <y:Geometry height="40.0" width="40.0" x="841.065692946633" y="-232.36058781128418"/>
          <y:Fill color="#CBCBCB" transparent="false"/>
          <y:BorderStyle color="#000000" raised="false" type="line" width="2.0"/>
          <y:NodeLabel alignment="center" autoSizePolicy="content" fontFamily="Arial" fontSize="10" fontStyle="bold" hasBackgroundColor="false" hasLineColor="false" height="15.171875" horizontalTextPosition="center" iconTextGap="4" modelName="custom" textColor="#000000" verticalTextPosition="bottom" visible="true" width="36.2314453125" x="1.88427734375" xml:space="preserve" y="12.4140625">SRSF7<y:LabelModel><y:SmartNodeLabelModel distance="4.0"/></y:LabelModel><y:ModelParameter><y:SmartNodeLabelModelParameter labelRatioX="0.0" labelRatioY="0.0" nodeRatioX="0.0" nodeRatioY="0.0" offsetX="0.0" offsetY="0.0" upX="0.0" upY="-1.0"/></y:ModelParameter></y:NodeLabel>
          <y:Shape type="ellipse"/>
        </y:ShapeNode>
      </data>
    </node>
    <node id="n32">
      <data key="d3" xml:space="preserve"><![CDATA[SRSF9]]></data>
      <data key="d4" xml:space="preserve"><![CDATA[Serine/arginine-rich splicing factor 9]]></data>
      <data key="d5" xml:space="preserve"><![CDATA[Serine/arginine-rich splicing factor 9]]></data>
      <data key="d6" xml:space="preserve"><![CDATA[sink]]></data>
      <data key="d7" xml:space="preserve">0.0</data>
      <data key="d8" xml:space="preserve">0.07445486351787232</data>
      <data key="d9" xml:space="preserve">true</data>
      <data key="d10" xml:space="preserve">0.017000000000000015</data>
      <data key="d11" xml:space="preserve">4.0</data>
      <data key="d12" xml:space="preserve"/>
      <data key="d13" xml:space="preserve"/>
      <data key="d14" xml:space="preserve"/>
      <data key="d15" xml:space="preserve">90</data>
      <data key="d16" xml:space="preserve">1951</data>
      <data key="d17" xml:space="preserve">0.0</data>
      <data key="d18" xml:space="preserve">1.0</data>
      <data key="d19" xml:space="preserve">808.1228775069793</data>
      <data key="d20" xml:space="preserve">256.7499288363548</data>
      <data key="d21" xml:space="preserve">0.00543</data>
      <data key="d22" xml:space="preserve">1.83</data>
      <data key="d23" xml:space="preserve">1.83</data>
      <data key="d24" xml:space="preserve">0.11530430353959767</data>
      <data key="d25" xml:space="preserve">-0.12519746143139088</data>
      <data key="d29">
        <y:ShapeNode>
          <y:Geometry height="40.0" width="40.0" x="857.4528044779228" y="-104.32591179426686"/>
          <y:Fill color="#CBCBCB" transparent="false"/>
          <y:BorderStyle color="#000000" raised="false" type="line" width="2.0"/>
          <y:NodeLabel alignment="center" autoSizePolicy="content" fontFamily="Arial" fontSize="10" fontStyle="bold" hasBackgroundColor="false" hasLineColor="false" height="15.171875" horizontalTextPosition="center" iconTextGap="4" modelName="custom" textColor="#000000" verticalTextPosition="bottom" visible="true" width="36.2314453125" x="1.88427734375" xml:space="preserve" y="12.4140625">SRSF9<y:LabelModel><y:SmartNodeLabelModel distance="4.0"/></y:LabelModel><y:ModelParameter><y:SmartNodeLabelModelParameter labelRatioX="0.0" labelRatioY="0.0" nodeRatioX="0.0" nodeRatioY="0.0" offsetX="0.0" offsetY="0.0" upX="0.0" upY="-1.0"/></y:ModelParameter></y:NodeLabel>
          <y:Shape type="ellipse"/>
        </y:ShapeNode>
      </data>
    </node>
    <node id="n33">
      <data key="d3" xml:space="preserve"><![CDATA[STX16]]></data>
      <data key="d4" xml:space="preserve"><![CDATA[Syntaxin-16]]></data>
      <data key="d5" xml:space="preserve"><![CDATA[Syntaxin-16]]></data>
      <data key="d6" xml:space="preserve"><![CDATA[sink]]></data>
      <data key="d7" xml:space="preserve">0.0</data>
      <data key="d8" xml:space="preserve">0.0759891466510089</data>
      <data key="d9" xml:space="preserve">true</data>
      <data key="d10" xml:space="preserve">0.027000000000000024</data>
      <data key="d11" xml:space="preserve">4.0</data>
      <data key="d12" xml:space="preserve"/>
      <data key="d13" xml:space="preserve"/>
      <data key="d14" xml:space="preserve"/>
      <data key="d15" xml:space="preserve">43</data>
      <data key="d16" xml:space="preserve">333</data>
      <data key="d17" xml:space="preserve">0.0</data>
      <data key="d18" xml:space="preserve">1.0</data>
      <data key="d19" xml:space="preserve">562.1251744646138</data>
      <data key="d20" xml:space="preserve">-154.93440555723174</data>
      <data key="d21" xml:space="preserve">0.00152</data>
      <data key="d22" xml:space="preserve">7.31</data>
      <data key="d23" xml:space="preserve">7.31</data>
      <data key="d24" xml:space="preserve">6.790595025889144E-5</data>
      <data key="d25" xml:space="preserve">0.6934785096043132</data>
      <data key="d29">
        <y:ShapeNode>
          <y:Geometry height="40.0" width="40.0" x="405.8571495291078" y="-198.62005434928722"/>
          <y:Fill color="#CBCBCB" transparent="false"/>
          <y:BorderStyle color="#000000" raised="false" type="line" width="2.0"/>
          <y:NodeLabel alignment="center" autoSizePolicy="content" fontFamily="Arial" fontSize="10" fontStyle="bold" hasBackgroundColor="false" hasLineColor="false" height="15.171875" horizontalTextPosition="center" iconTextGap="4" modelName="custom" textColor="#000000" verticalTextPosition="bottom" visible="true" width="34.5712890625" x="2.71435546875" xml:space="preserve" y="12.4140625">STX16<y:LabelModel><y:SmartNodeLabelModel distance="4.0"/></y:LabelModel><y:ModelParameter><y:SmartNodeLabelModelParameter labelRatioX="0.0" labelRatioY="0.0" nodeRatioX="0.0" nodeRatioY="0.0" offsetX="0.0" offsetY="0.0" upX="0.0" upY="-1.0"/></y:ModelParameter></y:NodeLabel>
          <y:Shape type="ellipse"/>
        </y:ShapeNode>
      </data>
    </node>
    <node id="n34">
      <data key="d3" xml:space="preserve"><![CDATA[SUGP2]]></data>
      <data key="d4" xml:space="preserve"><![CDATA[SURP and G-patch domain-containing protein 2]]></data>
      <data key="d5" xml:space="preserve"><![CDATA[SURP and G-patch domain-containing protein 2]]></data>
      <data key="d6" xml:space="preserve"><![CDATA[sink]]></data>
      <data key="d7" xml:space="preserve">0.0</data>
      <data key="d8" xml:space="preserve">0.6399261141813704</data>
      <data key="d9" xml:space="preserve">true</data>
      <data key="d10" xml:space="preserve">0.014000000000000012</data>
      <data key="d11" xml:space="preserve">4.0</data>
      <data key="d12" xml:space="preserve"/>
      <data key="d13" xml:space="preserve"/>
      <data key="d14" xml:space="preserve"/>
      <data key="d15" xml:space="preserve">102</data>
      <data key="d16" xml:space="preserve">3094</data>
      <data key="d17" xml:space="preserve">0.0</data>
      <data key="d18" xml:space="preserve">1.0</data>
      <data key="d19" xml:space="preserve">-1006.1969592501276</data>
      <data key="d20" xml:space="preserve">-105.26566777138069</data>
      <data key="d21" xml:space="preserve">6.82E-85</data>
      <data key="d22" xml:space="preserve">3.5</data>
      <data key="d23" xml:space="preserve">3.5</data>
      <data key="d24" xml:space="preserve">0.5434173669467788</data>
      <data key="d25" xml:space="preserve">-0.04781334541536175</data>
      <data key="d29">
        <y:ShapeNode>
          <y:Geometry height="40.0" width="40.0" x="-1026.7095962343997" y="-127.16294344208319"/>
          <y:Fill color="#CBCBCB" transparent="false"/>
          <y:BorderStyle color="#000000" raised="false" type="line" width="2.0"/>
          <y:NodeLabel alignment="center" autoSizePolicy="content" fontFamily="Arial" fontSize="10" fontStyle="bold" hasBackgroundColor="false" hasLineColor="false" height="15.171875" horizontalTextPosition="center" iconTextGap="4" modelName="custom" textColor="#000000" verticalTextPosition="bottom" visible="true" width="37.9013671875" x="1.04931640625" xml:space="preserve" y="12.4140625">SUGP2<y:LabelModel><y:SmartNodeLabelModel distance="4.0"/></y:LabelModel><y:ModelParameter><y:SmartNodeLabelModelParameter labelRatioX="0.0" labelRatioY="0.0" nodeRatioX="0.0" nodeRatioY="0.0" offsetX="0.0" offsetY="0.0" upX="0.0" upY="-1.0"/></y:ModelParameter></y:NodeLabel>
          <y:Shape type="ellipse"/>
        </y:ShapeNode>
      </data>
    </node>
    <node id="n35">
      <data key="d3" xml:space="preserve"><![CDATA[TANC2]]></data>
      <data key="d4" xml:space="preserve"><![CDATA[Protein TANC2]]></data>
      <data key="d5" xml:space="preserve"><![CDATA[Protein TANC2]]></data>
      <data key="d6" xml:space="preserve"><![CDATA[sink]]></data>
      <data key="d7" xml:space="preserve">0.0</data>
      <data key="d8" xml:space="preserve">0.023092285498857557</data>
      <data key="d9" xml:space="preserve">true</data>
      <data key="d10" xml:space="preserve">0.025000000000000022</data>
      <data key="d11" xml:space="preserve">4.0</data>
      <data key="d12" xml:space="preserve"/>
      <data key="d13" xml:space="preserve"/>
      <data key="d14" xml:space="preserve"/>
      <data key="d15" xml:space="preserve">78</data>
      <data key="d16" xml:space="preserve">1162</data>
      <data key="d17" xml:space="preserve">0.0</data>
      <data key="d18" xml:space="preserve">1.0</data>
      <data key="d19" xml:space="preserve">-988.1206174293516</data>
      <data key="d20" xml:space="preserve">-319.4131233966035</data>
      <data key="d21" xml:space="preserve">5.72E-5</data>
      <data key="d22" xml:space="preserve">8.84</data>
      <data key="d23" xml:space="preserve">8.84</data>
      <data key="d24" xml:space="preserve">0.3660470248705543</data>
      <data key="d25" xml:space="preserve">0.3990318129884809</data>
      <data key="d29">
        <y:ShapeNode>
          <y:Geometry height="40.0" width="40.0" x="-1020.8373359763052" y="-346.3185893892866"/>
          <y:Fill color="#CBCBCB" transparent="false"/>
          <y:BorderStyle color="#000000" raised="false" type="line" width="2.0"/>
          <y:NodeLabel alignment="center" autoSizePolicy="content" fontFamily="Arial" fontSize="10" fontStyle="bold" hasBackgroundColor="false" hasLineColor="false" height="15.171875" horizontalTextPosition="center" iconTextGap="4" modelName="custom" textColor="#000000" verticalTextPosition="bottom" visible="true" width="37.3349609375" x="1.33251953125" xml:space="preserve" y="12.4140625">TANC2<y:LabelModel><y:SmartNodeLabelModel distance="4.0"/></y:LabelModel><y:ModelParameter><y:SmartNodeLabelModelParameter labelRatioX="0.0" labelRatioY="0.0" nodeRatioX="0.0" nodeRatioY="0.0" offsetX="0.0" offsetY="0.0" upX="0.0" upY="-1.0"/></y:ModelParameter></y:NodeLabel>
          <y:Shape type="ellipse"/>
        </y:ShapeNode>
      </data>
    </node>
    <node id="n36">
      <data key="d3" xml:space="preserve"><![CDATA[TFAP2B]]></data>
      <data key="d4" xml:space="preserve"><![CDATA[Transcription factor AP-2-beta]]></data>
      <data key="d5" xml:space="preserve"><![CDATA[Transcription factor AP-2-beta]]></data>
      <data key="d6" xml:space="preserve"><![CDATA[sink]]></data>
      <data key="d7" xml:space="preserve">0.0</data>
      <data key="d8" xml:space="preserve">0.012973401382974405</data>
      <data key="d9" xml:space="preserve">false</data>
      <data key="d10" xml:space="preserve">0.11099999999999999</data>
      <data key="d11" xml:space="preserve">4.0</data>
      <data key="d12" xml:space="preserve"/>
      <data key="d13" xml:space="preserve"/>
      <data key="d14" xml:space="preserve"/>
      <data key="d15" xml:space="preserve">51</data>
      <data key="d16" xml:space="preserve">559</data>
      <data key="d17" xml:space="preserve">0.0</data>
      <data key="d18" xml:space="preserve">1.0</data>
      <data key="d19" xml:space="preserve">43.24474037870104</data>
      <data key="d20" xml:space="preserve">85.50564456248861</data>
      <data key="d21" xml:space="preserve">7.22E-5</data>
      <data key="d22" xml:space="preserve">2.56</data>
      <data key="d23" xml:space="preserve">2.56</data>
      <data key="d24" xml:space="preserve">3.395297512944572E-5</data>
      <data key="d25" xml:space="preserve">-0.40988869731524424</data>
      <data key="d29">
        <y:ShapeNode>
          <y:Geometry height="40.0" width="40.0" x="24.790015961494788" y="66.389907397907"/>
          <y:Fill color="#CBCBCB" transparent="false"/>
          <y:BorderStyle color="#000000" raised="false" type="line" width="2.0"/>
          <y:NodeLabel alignment="center" autoSizePolicy="content" fontFamily="Arial" fontSize="10" fontStyle="bold" hasBackgroundColor="false" hasLineColor="false" height="15.171875" horizontalTextPosition="center" iconTextGap="4" modelName="custom" textColor="#000000" verticalTextPosition="bottom" visible="true" width="42.8916015625" x="-1.44580078125" xml:space="preserve" y="12.4140625">TFAP2B<y:LabelModel><y:SmartNodeLabelModel distance="4.0"/></y:LabelModel><y:ModelParameter><y:SmartNodeLabelModelParameter labelRatioX="0.0" labelRatioY="0.0" nodeRatioX="0.0" nodeRatioY="0.0" offsetX="0.0" offsetY="0.0" upX="0.0" upY="-1.0"/></y:ModelParameter></y:NodeLabel>
          <y:Shape type="ellipse"/>
        </y:ShapeNode>
      </data>
    </node>
    <node id="n37">
      <data key="d3" xml:space="preserve"><![CDATA[TJP2]]></data>
      <data key="d4" xml:space="preserve"><![CDATA[Tight junction protein ZO-2]]></data>
      <data key="d5" xml:space="preserve"><![CDATA[Tight junction protein ZO-2]]></data>
      <data key="d6" xml:space="preserve"><![CDATA[sink]]></data>
      <data key="d7" xml:space="preserve">0.0</data>
      <data key="d8" xml:space="preserve">0.012414151200065638</data>
      <data key="d9" xml:space="preserve">false</data>
      <data key="d10" xml:space="preserve">0.10899999999999999</data>
      <data key="d11" xml:space="preserve">4.0</data>
      <data key="d12" xml:space="preserve"/>
      <data key="d13" xml:space="preserve"/>
      <data key="d14" xml:space="preserve"/>
      <data key="d15" xml:space="preserve">80</data>
      <data key="d16" xml:space="preserve">1193</data>
      <data key="d17" xml:space="preserve">0.0</data>
      <data key="d18" xml:space="preserve">1.0</data>
      <data key="d19" xml:space="preserve">-891.9206234224428</data>
      <data key="d20" xml:space="preserve">-434.1384214517654</data>
      <data key="d21" xml:space="preserve">0.00368</data>
      <data key="d22" xml:space="preserve">4.59</data>
      <data key="d23" xml:space="preserve">4.59</data>
      <data key="d24" xml:space="preserve">0.0031915796621678973</data>
      <data key="d25" xml:space="preserve">0.6089657749417903</data>
      <data key="d29">
        <y:ShapeNode>
          <y:Geometry height="40.0" width="40.0" x="-914.8799034889555" y="-454.5345576449332"/>
          <y:Fill color="#CBCBCB" transparent="false"/>
          <y:BorderStyle color="#000000" raised="false" type="line" width="2.0"/>
          <y:NodeLabel alignment="center" autoSizePolicy="content" fontFamily="Arial" fontSize="10" fontStyle="bold" hasBackgroundColor="false" hasLineColor="false" height="15.171875" horizontalTextPosition="center" iconTextGap="4" modelName="custom" textColor="#000000" verticalTextPosition="bottom" visible="true" width="27.9013671875" x="6.04931640625" xml:space="preserve" y="12.4140625">TJP2<y:LabelModel><y:SmartNodeLabelModel distance="4.0"/></y:LabelModel><y:ModelParameter><y:SmartNodeLabelModelParameter labelRatioX="0.0" labelRatioY="0.0" nodeRatioX="0.0" nodeRatioY="0.0" offsetX="0.0" offsetY="0.0" upX="0.0" upY="-1.0"/></y:ModelParameter></y:NodeLabel>
          <y:Shape type="ellipse"/>
        </y:ShapeNode>
      </data>
    </node>
    <node id="n38">
      <data key="d3" xml:space="preserve"><![CDATA[TRA2B]]></data>
      <data key="d4" xml:space="preserve"><![CDATA[Transformer-2 protein homolog beta]]></data>
      <data key="d5" xml:space="preserve"><![CDATA[Transformer-2 protein homolog beta]]></data>
      <data key="d6" xml:space="preserve"><![CDATA[sink]]></data>
      <data key="d7" xml:space="preserve">0.0</data>
      <data key="d8" xml:space="preserve">0.2180514804195266</data>
      <data key="d9" xml:space="preserve">true</data>
      <data key="d10" xml:space="preserve">0.02300000000000002</data>
      <data key="d11" xml:space="preserve">4.0</data>
      <data key="d12" xml:space="preserve"/>
      <data key="d13" xml:space="preserve"/>
      <data key="d14" xml:space="preserve"/>
      <data key="d15" xml:space="preserve">53</data>
      <data key="d16" xml:space="preserve">567</data>
      <data key="d17" xml:space="preserve">0.0</data>
      <data key="d18" xml:space="preserve">1.0</data>
      <data key="d19" xml:space="preserve">898.9038584868991</data>
      <data key="d20" xml:space="preserve">290.9554514415281</data>
      <data key="d21" xml:space="preserve">6.98E-4</data>
      <data key="d22" xml:space="preserve">2.62</data>
      <data key="d23" xml:space="preserve">2.62</data>
      <data key="d24" xml:space="preserve">0.05714285714285714</data>
      <data key="d25" xml:space="preserve">-0.12684764736587972</data>
      <data key="d29">
        <y:ShapeNode>
          <y:Geometry height="40.0" width="40.0" x="951.1550181052203" y="-159.418000816642"/>
          <y:Fill color="#CBCBCB" transparent="false"/>
          <y:BorderStyle color="#000000" raised="false" type="line" width="2.0"/>
          <y:NodeLabel alignment="center" autoSizePolicy="content" fontFamily="Arial" fontSize="10" fontStyle="bold" hasBackgroundColor="false" hasLineColor="false" height="15.171875" horizontalTextPosition="center" iconTextGap="4" modelName="custom" textColor="#000000" verticalTextPosition="bottom" visible="true" width="37.3349609375" x="1.33251953125" xml:space="preserve" y="12.4140625">TRA2B<y:LabelModel><y:SmartNodeLabelModel distance="4.0"/></y:LabelModel><y:ModelParameter><y:SmartNodeLabelModelParameter labelRatioX="0.0" labelRatioY="0.0" nodeRatioX="0.0" nodeRatioY="0.0" offsetX="0.0" offsetY="0.0" upX="0.0" upY="-1.0"/></y:ModelParameter></y:NodeLabel>
          <y:Shape type="ellipse"/>
        </y:ShapeNode>
      </data>
    </node>
    <node id="n39">
      <data key="d3" xml:space="preserve"><![CDATA[TUBB3]]></data>
      <data key="d4" xml:space="preserve"><![CDATA[Tubulin beta-3 chain]]></data>
      <data key="d5" xml:space="preserve"><![CDATA[Tubulin beta-3 chain]]></data>
      <data key="d6" xml:space="preserve"><![CDATA[sink]]></data>
      <data key="d7" xml:space="preserve">0.0</data>
      <data key="d8" xml:space="preserve">0.031883825087923506</data>
      <data key="d9" xml:space="preserve">false</data>
      <data key="d10" xml:space="preserve">0.16300000000000003</data>
      <data key="d11" xml:space="preserve">4.0</data>
      <data key="d12" xml:space="preserve"/>
      <data key="d13" xml:space="preserve"/>
      <data key="d14" xml:space="preserve"/>
      <data key="d15" xml:space="preserve">83</data>
      <data key="d16" xml:space="preserve">1310</data>
      <data key="d17" xml:space="preserve">0.0</data>
      <data key="d18" xml:space="preserve">1.0</data>
      <data key="d19" xml:space="preserve">436.9096230726276</data>
      <data key="d20" xml:space="preserve">494.56373980766097</data>
      <data key="d21" xml:space="preserve">0.00115</data>
      <data key="d22" xml:space="preserve">1.9</data>
      <data key="d23" xml:space="preserve">1.9</data>
      <data key="d24" xml:space="preserve">0.10338680926916222</data>
      <data key="d25" xml:space="preserve">-0.16642861188671532</data>
      <data key="d29">
        <y:ShapeNode>
          <y:Geometry height="40.0" width="40.0" x="301.9680004078526" y="259.9295536285607"/>
          <y:Fill color="#CBCBCB" transparent="false"/>
          <y:BorderStyle color="#000000" raised="false" type="line" width="2.0"/>
          <y:NodeLabel alignment="center" autoSizePolicy="content" fontFamily="Arial" fontSize="10" fontStyle="bold" hasBackgroundColor="false" hasLineColor="false" height="15.171875" horizontalTextPosition="center" iconTextGap="4" modelName="custom" textColor="#000000" verticalTextPosition="bottom" visible="true" width="37.3349609375" x="1.33251953125" xml:space="preserve" y="12.4140625">TUBB3<y:LabelModel><y:SmartNodeLabelModel distance="4.0"/></y:LabelModel><y:ModelParameter><y:SmartNodeLabelModelParameter labelRatioX="0.0" labelRatioY="0.0" nodeRatioX="0.0" nodeRatioY="0.0" offsetX="0.0" offsetY="0.0" upX="0.0" upY="-1.0"/></y:ModelParameter></y:NodeLabel>
          <y:Shape type="ellipse"/>
        </y:ShapeNode>
      </data>
    </node>
    <node id="n40">
      <data key="d3" xml:space="preserve"><![CDATA[VGF]]></data>
      <data key="d4" xml:space="preserve"><![CDATA[Neurosecretory protein VGF]]></data>
      <data key="d5" xml:space="preserve"><![CDATA[Neurosecretory protein VGF]]></data>
      <data key="d6" xml:space="preserve"><![CDATA[source/sink]]></data>
      <data key="d7" xml:space="preserve">2.201588591555738</data>
      <data key="d8" xml:space="preserve">0.8902762309627578</data>
      <data key="d9" xml:space="preserve">true</data>
      <data key="d10" xml:space="preserve">0.0030000000000000027</data>
      <data key="d11" xml:space="preserve">4.0</data>
      <data key="d12" xml:space="preserve"><![CDATA[AHNAK(0) FLNC(0) HGF(0)]]></data>
      <data key="d13" xml:space="preserve"/>
      <data key="d14" xml:space="preserve"><![CDATA[AHNAK FLNC HGF]]></data>
      <data key="d15" xml:space="preserve">1</data>
      <data key="d16" xml:space="preserve">1</data>
      <data key="d17" xml:space="preserve">0.0</data>
      <data key="d18" xml:space="preserve">1.0</data>
      <data key="d19" xml:space="preserve">-244.0347725366783</data>
      <data key="d20" xml:space="preserve">3.2583479462766647</data>
      <data key="d21" xml:space="preserve">1.15E-5</data>
      <data key="d22" xml:space="preserve">5.86</data>
      <data key="d23" xml:space="preserve">5.86</data>
      <data key="d24" xml:space="preserve">3.395297512944572E-5</data>
      <data key="d25" xml:space="preserve">1.0845513163175813</data>
      <data key="d26" xml:space="preserve">1.0845513163175813</data>
      <data key="d29">
        <y:ShapeNode>
          <y:Geometry height="40.0" width="40.0" x="-264.0925443526122" y="-14.606712559382409"/>
          <y:Fill color="#B6DBA6" transparent="false"/>
          <y:BorderStyle color="#CC3331" raised="false" type="line" width="3.0"/>
          <y:NodeLabel alignment="center" autoSizePolicy="content" fontFamily="Arial" fontSize="10" fontStyle="bold" hasBackgroundColor="false" hasLineColor="false" height="15.171875" horizontalTextPosition="center" iconTextGap="4" modelName="custom" textColor="#000000" verticalTextPosition="bottom" visible="true" width="24.556640625" x="7.7216796875" xml:space="preserve" y="12.4140625">VGF<y:LabelModel><y:SmartNodeLabelModel distance="4.0"/></y:LabelModel><y:ModelParameter><y:SmartNodeLabelModelParameter labelRatioX="0.0" labelRatioY="0.0" nodeRatioX="0.0" nodeRatioY="0.0" offsetX="0.0" offsetY="0.0" upX="0.0" upY="-1.0"/></y:ModelParameter></y:NodeLabel>
          <y:Shape type="ellipse"/>
        </y:ShapeNode>
      </data>
    </node>
    <node id="n41">
      <data key="d3" xml:space="preserve"><![CDATA[YWHAQ]]></data>
      <data key="d4" xml:space="preserve"><![CDATA[14-3-3 protein theta]]></data>
      <data key="d5" xml:space="preserve"><![CDATA[14-3-3 protein theta]]></data>
      <data key="d6" xml:space="preserve"><![CDATA[sink]]></data>
      <data key="d7" xml:space="preserve">0.0</data>
      <data key="d8" xml:space="preserve">0.04920791934886519</data>
      <data key="d9" xml:space="preserve">false</data>
      <data key="d10" xml:space="preserve">0.19899999999999995</data>
      <data key="d11" xml:space="preserve">4.0</data>
      <data key="d12" xml:space="preserve"/>
      <data key="d13" xml:space="preserve"/>
      <data key="d14" xml:space="preserve"/>
      <data key="d15" xml:space="preserve">60</data>
      <data key="d16" xml:space="preserve">668</data>
      <data key="d17" xml:space="preserve">0.0</data>
      <data key="d18" xml:space="preserve">1.0</data>
      <data key="d19" xml:space="preserve">-525.7602069571656</data>
      <data key="d20" xml:space="preserve">659.0396575115903</data>
      <data key="d21" xml:space="preserve">0.00442</data>
      <data key="d22" xml:space="preserve">2.13</data>
      <data key="d23" xml:space="preserve">2.13</data>
      <data key="d24" xml:space="preserve">0.3660470248705543</data>
      <data key="d25" xml:space="preserve">-0.057883521769632296</data>
      <data key="d29">
        <y:ShapeNode>
          <y:Geometry height="40.0" width="40.0" x="-545.3700144572796" y="638.8043103382818"/>
          <y:Fill color="#CBCBCB" transparent="false"/>
          <y:BorderStyle color="#000000" raised="false" type="line" width="2.0"/>
          <y:NodeLabel alignment="center" autoSizePolicy="content" fontFamily="Arial" fontSize="10" fontStyle="bold" hasBackgroundColor="false" hasLineColor="false" height="15.171875" horizontalTextPosition="center" iconTextGap="4" modelName="custom" textColor="#000000" verticalTextPosition="bottom" visible="true" width="42.330078125" x="-1.1650390625" xml:space="preserve" y="12.4140625">YWHAQ<y:LabelModel><y:SmartNodeLabelModel distance="4.0"/></y:LabelModel><y:ModelParameter><y:SmartNodeLabelModelParameter labelRatioX="0.0" labelRatioY="0.0" nodeRatioX="0.0" nodeRatioY="0.0" offsetX="0.0" offsetY="0.0" upX="0.0" upY="-1.0"/></y:ModelParameter></y:NodeLabel>
          <y:Shape type="ellipse"/>
        </y:ShapeNode>
      </data>
    </node>
    <node id="n42">
      <data key="d3" xml:space="preserve"><![CDATA[ZBTB1]]></data>
      <data key="d4" xml:space="preserve"><![CDATA[Zinc finger and BTB domain-containing protein 1]]></data>
      <data key="d5" xml:space="preserve"><![CDATA[Zinc finger and BTB domain-containing protein 1]]></data>
      <data key="d6" xml:space="preserve"><![CDATA[sink]]></data>
      <data key="d7" xml:space="preserve">0.0</data>
      <data key="d8" xml:space="preserve">0.005990481088427951</data>
      <data key="d9" xml:space="preserve">false</data>
      <data key="d10" xml:space="preserve">0.21099999999999997</data>
      <data key="d11" xml:space="preserve">4.0</data>
      <data key="d12" xml:space="preserve"/>
      <data key="d13" xml:space="preserve"/>
      <data key="d14" xml:space="preserve"/>
      <data key="d15" xml:space="preserve">94</data>
      <data key="d16" xml:space="preserve">2127</data>
      <data key="d17" xml:space="preserve">0.0</data>
      <data key="d18" xml:space="preserve">1.0</data>
      <data key="d19" xml:space="preserve">913.617979353955</data>
      <data key="d20" xml:space="preserve">26.44992564489594</data>
      <data key="d21" xml:space="preserve">6.83E-190</data>
      <data key="d22" xml:space="preserve">15.01</data>
      <data key="d23" xml:space="preserve">15.01</data>
      <data key="d24" xml:space="preserve">0.31528732705203294</data>
      <data key="d25" xml:space="preserve">0.42055503622301593</data>
      <data key="d29">
        <y:ShapeNode>
          <y:Geometry height="40.0" width="40.0" x="887.0453530802572" y="156.81493208523142"/>
          <y:Fill color="#CBCBCB" transparent="false"/>
          <y:BorderStyle color="#000000" raised="false" type="line" width="2.0"/>
          <y:NodeLabel alignment="center" autoSizePolicy="content" fontFamily="Arial" fontSize="10" fontStyle="bold" hasBackgroundColor="false" hasLineColor="false" height="15.171875" horizontalTextPosition="center" iconTextGap="4" modelName="custom" textColor="#000000" verticalTextPosition="bottom" visible="true" width="36.2216796875" x="1.88916015625" xml:space="preserve" y="12.4140625">ZBTB1<y:LabelModel><y:SmartNodeLabelModel distance="4.0"/></y:LabelModel><y:ModelParameter><y:SmartNodeLabelModelParameter labelRatioX="0.0" labelRatioY="0.0" nodeRatioX="0.0" nodeRatioY="0.0" offsetX="0.0" offsetY="0.0" upX="0.0" upY="-1.0"/></y:ModelParameter></y:NodeLabel>
          <y:Shape type="ellipse"/>
        </y:ShapeNode>
      </data>
    </node>
    <node id="n43">
      <data key="d3" xml:space="preserve"><![CDATA[PIK3CB]]></data>
      <data key="d4" xml:space="preserve"><![CDATA[Phosphatidylinositol 4,5-bisphosphate 3-kinase catalytic subunit beta isoform]]></data>
      <data key="d5" xml:space="preserve"><![CDATA[Phosphatidylinositol 4,5-bisphosphate 3-kinase catalytic subunit beta isoform]]></data>
      <data key="d6" xml:space="preserve"><![CDATA[sink]]></data>
      <data key="d7" xml:space="preserve">0.0</data>
      <data key="d8" xml:space="preserve">0.05523708599036276</data>
      <data key="d9" xml:space="preserve">false</data>
      <data key="d10" xml:space="preserve">0.41500000000000004</data>
      <data key="d11" xml:space="preserve">4.0</data>
      <data key="d12" xml:space="preserve"/>
      <data key="d13" xml:space="preserve"/>
      <data key="d14" xml:space="preserve"/>
      <data key="d15" xml:space="preserve">99</data>
      <data key="d16" xml:space="preserve">2420</data>
      <data key="d17" xml:space="preserve">0.0</data>
      <data key="d18" xml:space="preserve">1.0</data>
      <data key="d19" xml:space="preserve">63.99415357675481</data>
      <data key="d20" xml:space="preserve">354.4579131202508</data>
      <data key="d21" xml:space="preserve">5.63E-4</data>
      <data key="d22" xml:space="preserve">14.44</data>
      <data key="d23" xml:space="preserve">14.44</data>
      <data key="d29">
        <y:ShapeNode>
          <y:Geometry height="40.0" width="40.0" x="33.67302001029783" y="307.7870224102819"/>
          <y:Fill color="#CBCBCB" transparent="false"/>
          <y:BorderStyle color="#000000" raised="false" type="line" width="2.0"/>
          <y:NodeLabel alignment="center" autoSizePolicy="content" fontFamily="Arial" fontSize="10" fontStyle="bold" hasBackgroundColor="false" hasLineColor="false" height="15.171875" horizontalTextPosition="center" iconTextGap="4" modelName="custom" textColor="#000000" verticalTextPosition="bottom" visible="true" width="40.6748046875" x="-0.33740234375" xml:space="preserve" y="12.4140625">PIK3CB<y:LabelModel><y:SmartNodeLabelModel distance="4.0"/></y:LabelModel><y:ModelParameter><y:SmartNodeLabelModelParameter labelRatioX="0.0" labelRatioY="0.0" nodeRatioX="0.0" nodeRatioY="0.0" offsetX="0.0" offsetY="0.0" upX="0.0" upY="-1.0"/></y:ModelParameter></y:NodeLabel>
          <y:Shape type="ellipse"/>
        </y:ShapeNode>
      </data>
    </node>
    <node id="n44">
      <data key="d3" xml:space="preserve"><![CDATA[PIK3R3]]></data>
      <data key="d4" xml:space="preserve"><![CDATA[Phosphatidylinositol 3-kinase regulatory subunit gamma]]></data>
      <data key="d5" xml:space="preserve"><![CDATA[Phosphatidylinositol 3-kinase regulatory subunit gamma]]></data>
      <data key="d6" xml:space="preserve"><![CDATA[sink]]></data>
      <data key="d7" xml:space="preserve">0.0</data>
      <data key="d8" xml:space="preserve">0.029929554654096864</data>
      <data key="d9" xml:space="preserve">false</data>
      <data key="d10" xml:space="preserve">0.344</data>
      <data key="d11" xml:space="preserve">4.0</data>
      <data key="d12" xml:space="preserve"/>
      <data key="d13" xml:space="preserve"/>
      <data key="d14" xml:space="preserve"/>
      <data key="d15" xml:space="preserve">100</data>
      <data key="d16" xml:space="preserve">2510</data>
      <data key="d17" xml:space="preserve">0.0</data>
      <data key="d18" xml:space="preserve">1.0</data>
      <data key="d19" xml:space="preserve">749.4584839501108</data>
      <data key="d20" xml:space="preserve">-369.71392484666956</data>
      <data key="d21" xml:space="preserve">1.38E-5</data>
      <data key="d22" xml:space="preserve">16.41</data>
      <data key="d23" xml:space="preserve">16.41</data>
      <data key="d29">
        <y:ShapeNode>
          <y:Geometry height="40.0" width="40.0" x="684.1877637344367" y="-136.0303384344649"/>
          <y:Fill color="#CBCBCB" transparent="false"/>
          <y:BorderStyle color="#000000" raised="false" type="line" width="2.0"/>
          <y:NodeLabel alignment="center" autoSizePolicy="content" fontFamily="Arial" fontSize="10" fontStyle="bold" hasBackgroundColor="false" hasLineColor="false" height="15.171875" horizontalTextPosition="center" iconTextGap="4" modelName="custom" textColor="#000000" verticalTextPosition="bottom" visible="true" width="39.0146484375" x="0.49267578125" xml:space="preserve" y="12.4140625">PIK3R3<y:LabelModel><y:SmartNodeLabelModel distance="4.0"/></y:LabelModel><y:ModelParameter><y:SmartNodeLabelModelParameter labelRatioX="0.0" labelRatioY="0.0" nodeRatioX="0.0" nodeRatioY="0.0" offsetX="0.0" offsetY="0.0" upX="0.0" upY="-1.0"/></y:ModelParameter></y:NodeLabel>
          <y:Shape type="ellipse"/>
        </y:ShapeNode>
      </data>
    </node>
    <node id="n45">
      <data key="d3" xml:space="preserve"><![CDATA[ACE]]></data>
      <data key="d4" xml:space="preserve"><![CDATA[Angiotensin-converting enzyme]]></data>
      <data key="d5" xml:space="preserve"><![CDATA[Angiotensin-converting enzyme]]></data>
      <data key="d6" xml:space="preserve"><![CDATA[source]]></data>
      <data key="d7" xml:space="preserve">2.1104082869507086</data>
      <data key="d8" xml:space="preserve">0.8478571529548515</data>
      <data key="d9" xml:space="preserve">true</data>
      <data key="d10" xml:space="preserve">0.0050000000000000044</data>
      <data key="d11" xml:space="preserve">4.0</data>
      <data key="d12" xml:space="preserve"><![CDATA[AHNAK(1) FLNC(1) HGF(1)]]></data>
      <data key="d13" xml:space="preserve"/>
      <data key="d14" xml:space="preserve"/>
      <data key="d15" xml:space="preserve">75</data>
      <data key="d16" xml:space="preserve">966</data>
      <data key="d17" xml:space="preserve">0.0</data>
      <data key="d18" xml:space="preserve">1.0</data>
      <data key="d19" xml:space="preserve">169.9239864609433</data>
      <data key="d20" xml:space="preserve">-313.5183398014532</data>
      <data key="d24" xml:space="preserve">0.0031915796621678973</data>
      <data key="d25" xml:space="preserve">-1.7843883369006779</data>
      <data key="d26" xml:space="preserve">-1.7843883369006779</data>
      <data key="d29">
        <y:ShapeNode>
          <y:Geometry height="40.0" width="40.0" x="149.7087890681619" y="-333.3641634958186"/>
          <y:Fill color="#B6DBA6" transparent="false"/>
          <y:BorderStyle color="#4159A8" type="line" width="3.0"/>
          <y:NodeLabel alignment="center" autoSizePolicy="content" fontFamily="Arial" fontSize="10" fontStyle="plain" hasBackgroundColor="false" hasLineColor="false" height="15.171875" horizontalTextPosition="center" iconTextGap="4" modelName="custom" textColor="#000000" verticalTextPosition="bottom" visible="true" width="24.5615234375" x="7.71923828125" xml:space="preserve" y="12.4140625">ACE<y:LabelModel><y:SmartNodeLabelModel distance="4.0"/></y:LabelModel><y:ModelParameter><y:SmartNodeLabelModelParameter labelRatioX="0.0" labelRatioY="0.0" nodeRatioX="0.0" nodeRatioY="0.0" offsetX="0.0" offsetY="0.0" upX="0.0" upY="-1.0"/></y:ModelParameter></y:NodeLabel>
          <y:Shape type="roundrectangle"/>
        </y:ShapeNode>
      </data>
    </node>
    <node id="n46">
      <data key="d3" xml:space="preserve"><![CDATA[AGPAT1]]></data>
      <data key="d4" xml:space="preserve"><![CDATA[1-acyl-sn-glycerol-3-phosphate acyltransferase alpha]]></data>
      <data key="d5" xml:space="preserve"><![CDATA[1-acyl-sn-glycerol-3-phosphate acyltransferase alpha]]></data>
      <data key="d6" xml:space="preserve"><![CDATA[source]]></data>
      <data key="d7" xml:space="preserve">1.7922064318709505</data>
      <data key="d8" xml:space="preserve">0.787426676608016</data>
      <data key="d9" xml:space="preserve">true</data>
      <data key="d10" xml:space="preserve">0.007000000000000006</data>
      <data key="d11" xml:space="preserve">4.0</data>
      <data key="d12" xml:space="preserve"><![CDATA[AHNAK(1) FLNC(1) HGF(1)]]></data>
      <data key="d13" xml:space="preserve"/>
      <data key="d14" xml:space="preserve"/>
      <data key="d15" xml:space="preserve">108</data>
      <data key="d16" xml:space="preserve">4209</data>
      <data key="d17" xml:space="preserve">0.0</data>
      <data key="d18" xml:space="preserve">1.0</data>
      <data key="d19" xml:space="preserve">844.7065689945971</data>
      <data key="d20" xml:space="preserve">-209.74072377709598</data>
      <data key="d24" xml:space="preserve">0.0012902130549189371</data>
      <data key="d25" xml:space="preserve">1.1116744607097342</data>
      <data key="d26" xml:space="preserve">1.1116744607097342</data>
      <data key="d29">
        <y:ShapeNode>
          <y:Geometry height="40.0" width="40.0" x="758.5248349737772" y="-384.9743673453984"/>
          <y:Fill color="#B6DBA6" transparent="false"/>
          <y:BorderStyle color="#CC3331" type="line" width="3.0"/>
          <y:NodeLabel alignment="center" autoSizePolicy="content" fontFamily="Arial" fontSize="10" fontStyle="plain" hasBackgroundColor="false" hasLineColor="false" height="15.171875" horizontalTextPosition="center" iconTextGap="4" modelName="custom" textColor="#000000" verticalTextPosition="bottom" visible="true" width="43.4580078125" x="-1.72900390625" xml:space="preserve" y="12.4140625">AGPAT1<y:LabelModel><y:SmartNodeLabelModel distance="4.0"/></y:LabelModel><y:ModelParameter><y:SmartNodeLabelModelParameter labelRatioX="0.0" labelRatioY="0.0" nodeRatioX="0.0" nodeRatioY="0.0" offsetX="0.0" offsetY="0.0" upX="0.0" upY="-1.0"/></y:ModelParameter></y:NodeLabel>
          <y:Shape type="roundrectangle"/>
        </y:ShapeNode>
      </data>
    </node>
    <node id="n47">
      <data key="d3" xml:space="preserve"><![CDATA[ALK]]></data>
      <data key="d4" xml:space="preserve"><![CDATA[ALK tyrosine kinase receptor]]></data>
      <data key="d5" xml:space="preserve"><![CDATA[ALK tyrosine kinase receptor]]></data>
      <data key="d6" xml:space="preserve"><![CDATA[source]]></data>
      <data key="d7" xml:space="preserve">1.9966839660994822</data>
      <data key="d8" xml:space="preserve">0.8275532749939368</data>
      <data key="d9" xml:space="preserve">true</data>
      <data key="d10" xml:space="preserve">0.007000000000000006</data>
      <data key="d11" xml:space="preserve">4.0</data>
      <data key="d12" xml:space="preserve"><![CDATA[AHNAK(1) FLNC(1) HGF(1)]]></data>
      <data key="d13" xml:space="preserve"/>
      <data key="d14" xml:space="preserve"/>
      <data key="d15" xml:space="preserve">34</data>
      <data key="d16" xml:space="preserve">175</data>
      <data key="d17" xml:space="preserve">0.0</data>
      <data key="d18" xml:space="preserve">1.0</data>
      <data key="d19" xml:space="preserve">465.1567238088535</data>
      <data key="d20" xml:space="preserve">654.3244576956896</data>
      <data key="d24" xml:space="preserve">6.111535523300229E-4</data>
      <data key="d25" xml:space="preserve">-1.2404895321164613</data>
      <data key="d26" xml:space="preserve">-1.2404895321164613</data>
      <data key="d29">
        <y:ShapeNode>
          <y:Geometry height="40.0" width="40.0" x="433.7769146120915" y="558.8196194792298"/>
          <y:Fill color="#B6DBA6" transparent="false"/>
          <y:BorderStyle color="#4159A8" type="line" width="3.0"/>
          <y:NodeLabel alignment="center" autoSizePolicy="content" fontFamily="Arial" fontSize="10" fontStyle="plain" hasBackgroundColor="false" hasLineColor="false" height="15.171875" horizontalTextPosition="center" iconTextGap="4" modelName="custom" textColor="#000000" verticalTextPosition="bottom" visible="true" width="22.9013671875" x="8.54931640625" xml:space="preserve" y="12.4140625">ALK<y:LabelModel><y:SmartNodeLabelModel distance="4.0"/></y:LabelModel><y:ModelParameter><y:SmartNodeLabelModelParameter labelRatioX="0.0" labelRatioY="0.0" nodeRatioX="0.0" nodeRatioY="0.0" offsetX="0.0" offsetY="0.0" upX="0.0" upY="-1.0"/></y:ModelParameter></y:NodeLabel>
          <y:Shape type="roundrectangle"/>
        </y:ShapeNode>
      </data>
    </node>
    <node id="n48">
      <data key="d3" xml:space="preserve"><![CDATA[ANXA1]]></data>
      <data key="d4" xml:space="preserve"><![CDATA[Annexin A1]]></data>
      <data key="d5" xml:space="preserve"><![CDATA[Annexin A1]]></data>
      <data key="d6" xml:space="preserve"><![CDATA[gene]]></data>
      <data key="d7" xml:space="preserve">0.0</data>
      <data key="d8" xml:space="preserve">0.1628911711290149</data>
      <data key="d9" xml:space="preserve">true</data>
      <data key="d10" xml:space="preserve">0.008000000000000007</data>
      <data key="d11" xml:space="preserve">4.0</data>
      <data key="d12" xml:space="preserve"/>
      <data key="d13" xml:space="preserve"/>
      <data key="d14" xml:space="preserve"/>
      <data key="d15" xml:space="preserve">1</data>
      <data key="d16" xml:space="preserve">1</data>
      <data key="d17" xml:space="preserve">0.0</data>
      <data key="d18" xml:space="preserve">1.0</data>
      <data key="d19" xml:space="preserve">-662.6664811808</data>
      <data key="d20" xml:space="preserve">-81.91693111480511</data>
      <data key="d24" xml:space="preserve">0.06478227654698243</data>
      <data key="d25" xml:space="preserve">0.6799812443930815</data>
      <data key="d29">
        <y:ShapeNode>
          <y:Geometry height="15.0" width="15.0" x="-673.3577059536975" y="-90.26890332868064"/>
          <y:Fill color="#F2F2F2" transparent="false"/>
          <y:BorderStyle color="#C0C0C0" raised="false" type="line" width="1.0"/>
          <y:NodeLabel alignment="center" autoSizePolicy="content" fontFamily="Dialog" fontSize="12" fontStyle="plain" hasBackgroundColor="false" hasLineColor="false" hasText="false" height="4.0" horizontalTextPosition="center" iconTextGap="4" modelName="custom" textColor="#000000" verticalTextPosition="bottom" visible="true" width="4.0" x="5.5" y="5.5">
            <y:LabelModel>
              <y:SmartNodeLabelModel distance="4.0"/>
            </y:LabelModel>
            <y:ModelParameter>
              <y:SmartNodeLabelModelParameter labelRatioX="0.0" labelRatioY="0.0" nodeRatioX="0.0" nodeRatioY="0.0" offsetX="0.0" offsetY="0.0" upX="0.0" upY="-1.0"/>
            </y:ModelParameter>
          </y:NodeLabel>
          <y:Shape type="rectangle"/>
        </y:ShapeNode>
      </data>
    </node>
    <node id="n49">
      <data key="d3" xml:space="preserve"><![CDATA[ANXA2]]></data>
      <data key="d4" xml:space="preserve"><![CDATA[Annexin A2]]></data>
      <data key="d5" xml:space="preserve"><![CDATA[Annexin A2]]></data>
      <data key="d6" xml:space="preserve"><![CDATA[gene]]></data>
      <data key="d7" xml:space="preserve">0.0</data>
      <data key="d8" xml:space="preserve">0.825825491705012</data>
      <data key="d9" xml:space="preserve">true</data>
      <data key="d10" xml:space="preserve">0.0</data>
      <data key="d11" xml:space="preserve">Infinity</data>
      <data key="d12" xml:space="preserve"/>
      <data key="d13" xml:space="preserve"/>
      <data key="d14" xml:space="preserve"/>
      <data key="d15" xml:space="preserve">1</data>
      <data key="d16" xml:space="preserve">1</data>
      <data key="d17" xml:space="preserve">0.0</data>
      <data key="d18" xml:space="preserve">1.0</data>
      <data key="d19" xml:space="preserve">-485.05354669048364</data>
      <data key="d20" xml:space="preserve">-202.67769762995474</data>
      <data key="d24" xml:space="preserve">3.395297512944572E-5</data>
      <data key="d25" xml:space="preserve">0.7850971356893446</data>
      <data key="d29">
        <y:ShapeNode>
          <y:Geometry height="15.0" width="15.0" x="-443.7444691149973" y="-187.21649143714396"/>
          <y:Fill color="#F2F2F2" transparent="false"/>
          <y:BorderStyle color="#C0C0C0" raised="false" type="line" width="1.0"/>
          <y:NodeLabel alignment="center" autoSizePolicy="content" fontFamily="Dialog" fontSize="12" fontStyle="plain" hasBackgroundColor="false" hasLineColor="false" hasText="false" height="4.0" horizontalTextPosition="center" iconTextGap="4" modelName="custom" textColor="#000000" verticalTextPosition="bottom" visible="true" width="4.0" x="5.5" y="5.5">
            <y:LabelModel>
              <y:SmartNodeLabelModel distance="4.0"/>
            </y:LabelModel>
            <y:ModelParameter>
              <y:SmartNodeLabelModelParameter labelRatioX="0.0" labelRatioY="0.0" nodeRatioX="0.0" nodeRatioY="0.0" offsetX="0.0" offsetY="0.0" upX="0.0" upY="-1.0"/>
            </y:ModelParameter>
          </y:NodeLabel>
          <y:Shape type="rectangle"/>
        </y:ShapeNode>
      </data>
    </node>
    <node id="n50">
      <data key="d3" xml:space="preserve"><![CDATA[ANXA6]]></data>
      <data key="d4" xml:space="preserve"><![CDATA[Annexin A6]]></data>
      <data key="d5" xml:space="preserve"><![CDATA[Annexin A6]]></data>
      <data key="d6" xml:space="preserve"><![CDATA[gene]]></data>
      <data key="d7" xml:space="preserve">0.0</data>
      <data key="d8" xml:space="preserve">0.03993837389493606</data>
      <data key="d9" xml:space="preserve">true</data>
      <data key="d10" xml:space="preserve">0.03400000000000003</data>
      <data key="d11" xml:space="preserve">4.0</data>
      <data key="d12" xml:space="preserve"/>
      <data key="d13" xml:space="preserve"/>
      <data key="d14" xml:space="preserve"/>
      <data key="d15" xml:space="preserve">1</data>
      <data key="d16" xml:space="preserve">1</data>
      <data key="d17" xml:space="preserve">0.0</data>
      <data key="d18" xml:space="preserve">1.0</data>
      <data key="d19" xml:space="preserve">-694.5549691344183</data>
      <data key="d20" xml:space="preserve">-265.78988418202005</data>
      <data key="d24" xml:space="preserve">3.395297512944572E-5</data>
      <data key="d25" xml:space="preserve">0.362276955636446</data>
      <data key="d29">
        <y:ShapeNode>
          <y:Geometry height="15.0" width="15.0" x="-702.8867407690624" y="-275.00452540484315"/>
          <y:Fill color="#F2F2F2" transparent="false"/>
          <y:BorderStyle color="#C0C0C0" raised="false" type="line" width="1.0"/>
          <y:NodeLabel alignment="center" autoSizePolicy="content" fontFamily="Dialog" fontSize="12" fontStyle="plain" hasBackgroundColor="false" hasLineColor="false" hasText="false" height="4.0" horizontalTextPosition="center" iconTextGap="4" modelName="custom" textColor="#000000" verticalTextPosition="bottom" visible="true" width="4.0" x="5.5" y="5.5">
            <y:LabelModel>
              <y:SmartNodeLabelModel distance="4.0"/>
            </y:LabelModel>
            <y:ModelParameter>
              <y:SmartNodeLabelModelParameter labelRatioX="0.0" labelRatioY="0.0" nodeRatioX="0.0" nodeRatioY="0.0" offsetX="0.0" offsetY="0.0" upX="0.0" upY="-1.0"/>
            </y:ModelParameter>
          </y:NodeLabel>
          <y:Shape type="rectangle"/>
        </y:ShapeNode>
      </data>
    </node>
    <node id="n51">
      <data key="d3" xml:space="preserve"><![CDATA[APOB]]></data>
      <data key="d4" xml:space="preserve"><![CDATA[Apolipoprotein B-100]]></data>
      <data key="d5" xml:space="preserve"><![CDATA[Apolipoprotein B-100]]></data>
      <data key="d6" xml:space="preserve"><![CDATA[source]]></data>
      <data key="d7" xml:space="preserve">3.2127032935302737</data>
      <data key="d8" xml:space="preserve">1.462836155201888</data>
      <data key="d9" xml:space="preserve">true</data>
      <data key="d10" xml:space="preserve">0.02300000000000002</data>
      <data key="d11" xml:space="preserve">4.0</data>
      <data key="d12" xml:space="preserve"><![CDATA[AHNAK(0) FLNC(0) HGF(0)]]></data>
      <data key="d13" xml:space="preserve"/>
      <data key="d14" xml:space="preserve"><![CDATA[AHNAK FLNC HGF]]></data>
      <data key="d15" xml:space="preserve">1</data>
      <data key="d16" xml:space="preserve">1</data>
      <data key="d17" xml:space="preserve">0.0</data>
      <data key="d18" xml:space="preserve">1.0</data>
      <data key="d19" xml:space="preserve">-92.44882108829222</data>
      <data key="d20" xml:space="preserve">239.00971807863596</data>
      <data key="d24" xml:space="preserve">3.395297512944572E-5</data>
      <data key="d25" xml:space="preserve">2.3095055520910357</data>
      <data key="d26" xml:space="preserve">2.3095055520910357</data>
      <data key="d29">
        <y:ShapeNode>
          <y:Geometry height="40.0" width="40.0" x="-95.8003593895479" y="166.79963564655975"/>
          <y:Fill color="#B6DBA6" transparent="false"/>
          <y:BorderStyle color="#CC3331" type="line" width="3.0"/>
          <y:NodeLabel alignment="center" autoSizePolicy="content" fontFamily="Arial" fontSize="10" fontStyle="plain" hasBackgroundColor="false" hasLineColor="false" height="15.171875" horizontalTextPosition="center" iconTextGap="4" modelName="custom" textColor="#000000" verticalTextPosition="bottom" visible="true" width="31.7880859375" x="4.10595703125" xml:space="preserve" y="12.4140625">APOB<y:LabelModel><y:SmartNodeLabelModel distance="4.0"/></y:LabelModel><y:ModelParameter><y:SmartNodeLabelModelParameter labelRatioX="0.0" labelRatioY="0.0" nodeRatioX="0.0" nodeRatioY="0.0" offsetX="0.0" offsetY="0.0" upX="0.0" upY="-1.0"/></y:ModelParameter></y:NodeLabel>
          <y:Shape type="roundrectangle"/>
        </y:ShapeNode>
      </data>
    </node>
    <node id="n52">
      <data key="d3" xml:space="preserve"><![CDATA[ARPC1B]]></data>
      <data key="d4" xml:space="preserve"><![CDATA[Actin-related protein 2/3 complex subunit 1B]]></data>
      <data key="d5" xml:space="preserve"><![CDATA[Actin-related protein 2/3 complex subunit 1B]]></data>
      <data key="d6" xml:space="preserve"><![CDATA[source]]></data>
      <data key="d7" xml:space="preserve">2.4256204384685605</data>
      <data key="d8" xml:space="preserve">1.0055688514658558</data>
      <data key="d9" xml:space="preserve">true</data>
      <data key="d10" xml:space="preserve">0.04600000000000004</data>
      <data key="d11" xml:space="preserve">4.0</data>
      <data key="d12" xml:space="preserve"/>
      <data key="d13" xml:space="preserve"/>
      <data key="d14" xml:space="preserve"/>
      <data key="d15" xml:space="preserve">38</data>
      <data key="d16" xml:space="preserve">293</data>
      <data key="d17" xml:space="preserve">0.0</data>
      <data key="d18" xml:space="preserve">1.0</data>
      <data key="d19" xml:space="preserve">-262.9424984925281</data>
      <data key="d20" xml:space="preserve">527.8253670814285</data>
      <data key="d24" xml:space="preserve">4.074357015533486E-4</data>
      <data key="d25" xml:space="preserve">1.7356156501751414</data>
      <data key="d26" xml:space="preserve">1.7356156501751414</data>
      <data key="d29">
        <y:ShapeNode>
          <y:Geometry height="40.0" width="40.0" x="-282.529148686999" y="508.5741059186387"/>
          <y:Fill color="#B6DBA6" transparent="false"/>
          <y:BorderStyle color="#CC3331" type="line" width="3.0"/>
          <y:NodeLabel alignment="center" autoSizePolicy="content" fontFamily="Arial" fontSize="10" fontStyle="plain" hasBackgroundColor="false" hasLineColor="false" height="15.171875" horizontalTextPosition="center" iconTextGap="4" modelName="custom" textColor="#000000" verticalTextPosition="bottom" visible="true" width="44.0146484375" x="-2.00732421875" xml:space="preserve" y="12.4140625">ARPC1B<y:LabelModel><y:SmartNodeLabelModel distance="4.0"/></y:LabelModel><y:ModelParameter><y:SmartNodeLabelModelParameter labelRatioX="0.0" labelRatioY="0.0" nodeRatioX="0.0" nodeRatioY="0.0" offsetX="0.0" offsetY="0.0" upX="0.0" upY="-1.0"/></y:ModelParameter></y:NodeLabel>
          <y:Shape type="roundrectangle"/>
        </y:ShapeNode>
      </data>
    </node>
    <node id="n53">
      <data key="d3" xml:space="preserve"><![CDATA[ASL]]></data>
      <data key="d4" xml:space="preserve"><![CDATA[Argininosuccinate lyase]]></data>
      <data key="d5" xml:space="preserve"><![CDATA[Argininosuccinate lyase]]></data>
      <data key="d6" xml:space="preserve"><![CDATA[source]]></data>
      <data key="d7" xml:space="preserve">2.2695746675637647</data>
      <data key="d8" xml:space="preserve">0.9130744478917687</data>
      <data key="d9" xml:space="preserve">true</data>
      <data key="d10" xml:space="preserve">0.0</data>
      <data key="d11" xml:space="preserve">Infinity</data>
      <data key="d12" xml:space="preserve"><![CDATA[AHNAK(0) FLNC(0) HGF(0)]]></data>
      <data key="d13" xml:space="preserve"/>
      <data key="d14" xml:space="preserve"><![CDATA[AHNAK FLNC HGF]]></data>
      <data key="d15" xml:space="preserve">1</data>
      <data key="d16" xml:space="preserve">5</data>
      <data key="d17" xml:space="preserve">0.0</data>
      <data key="d18" xml:space="preserve">1.0</data>
      <data key="d19" xml:space="preserve">-978.0246188145817</data>
      <data key="d20" xml:space="preserve">116.2550853341049</data>
      <data key="d24" xml:space="preserve">1.531896268738374E-4</data>
      <data key="d25" xml:space="preserve">1.3502696899809834</data>
      <data key="d26" xml:space="preserve">1.3502696899809834</data>
      <data key="d29">
        <y:ShapeNode>
          <y:Geometry height="40.0" width="40.0" x="-999.7127693406517" y="96.25968644001648"/>
          <y:Fill color="#B6DBA6" transparent="false"/>
          <y:BorderStyle color="#CC3331" type="line" width="3.0"/>
          <y:NodeLabel alignment="center" autoSizePolicy="content" fontFamily="Arial" fontSize="10" fontStyle="plain" hasBackgroundColor="false" hasLineColor="false" height="15.171875" horizontalTextPosition="center" iconTextGap="4" modelName="custom" textColor="#000000" verticalTextPosition="bottom" visible="true" width="22.9013671875" x="8.54931640625" xml:space="preserve" y="12.4140625">ASL<y:LabelModel><y:SmartNodeLabelModel distance="4.0"/></y:LabelModel><y:ModelParameter><y:SmartNodeLabelModelParameter labelRatioX="0.0" labelRatioY="0.0" nodeRatioX="0.0" nodeRatioY="0.0" offsetX="0.0" offsetY="0.0" upX="0.0" upY="-1.0"/></y:ModelParameter></y:NodeLabel>
          <y:Shape type="roundrectangle"/>
        </y:ShapeNode>
      </data>
    </node>
    <node id="n54">
      <data key="d3" xml:space="preserve"><![CDATA[ASS1]]></data>
      <data key="d4" xml:space="preserve"><![CDATA[Argininosuccinate synthase]]></data>
      <data key="d5" xml:space="preserve"><![CDATA[Argininosuccinate synthase]]></data>
      <data key="d6" xml:space="preserve"><![CDATA[source]]></data>
      <data key="d7" xml:space="preserve">2.8521587294849167</data>
      <data key="d8" xml:space="preserve">1.2007338287662515</data>
      <data key="d9" xml:space="preserve">true</data>
      <data key="d10" xml:space="preserve">0.0</data>
      <data key="d11" xml:space="preserve">Infinity</data>
      <data key="d12" xml:space="preserve"><![CDATA[AHNAK(0) FLNC(0) HGF(0)]]></data>
      <data key="d13" xml:space="preserve"/>
      <data key="d14" xml:space="preserve"><![CDATA[AHNAK FLNC HGF]]></data>
      <data key="d15" xml:space="preserve">1</data>
      <data key="d16" xml:space="preserve">12</data>
      <data key="d17" xml:space="preserve">0.0</data>
      <data key="d18" xml:space="preserve">1.0</data>
      <data key="d19" xml:space="preserve">16.764586041375114</data>
      <data key="d20" xml:space="preserve">-318.11516374398747</data>
      <data key="d24" xml:space="preserve">3.395297512944572E-5</data>
      <data key="d25" xml:space="preserve">1.8202253414551794</data>
      <data key="d26" xml:space="preserve">1.8202253414551794</data>
      <data key="d29">
        <y:ShapeNode>
          <y:Geometry height="40.0" width="40.0" x="-1.3127930288944576" y="-350.768596221449"/>
          <y:Fill color="#B6DBA6" transparent="false"/>
          <y:BorderStyle color="#CC3331" type="line" width="3.0"/>
          <y:NodeLabel alignment="center" autoSizePolicy="content" fontFamily="Arial" fontSize="10" fontStyle="plain" hasBackgroundColor="false" hasLineColor="false" height="15.171875" horizontalTextPosition="center" iconTextGap="4" modelName="custom" textColor="#000000" verticalTextPosition="bottom" visible="true" width="29.5712890625" x="5.21435546875" xml:space="preserve" y="12.4140625">ASS1<y:LabelModel><y:SmartNodeLabelModel distance="4.0"/></y:LabelModel><y:ModelParameter><y:SmartNodeLabelModelParameter labelRatioX="0.0" labelRatioY="0.0" nodeRatioX="0.0" nodeRatioY="0.0" offsetX="0.0" offsetY="0.0" upX="0.0" upY="-1.0"/></y:ModelParameter></y:NodeLabel>
          <y:Shape type="roundrectangle"/>
        </y:ShapeNode>
      </data>
    </node>
    <node id="n55">
      <data key="d3" xml:space="preserve"><![CDATA[ATG13]]></data>
      <data key="d4" xml:space="preserve"><![CDATA[Autophagy-related protein 13]]></data>
      <data key="d5" xml:space="preserve"><![CDATA[Autophagy-related protein 13]]></data>
      <data key="d6" xml:space="preserve"><![CDATA[gene]]></data>
      <data key="d7" xml:space="preserve">0.0</data>
      <data key="d8" xml:space="preserve">0.18118530948187675</data>
      <data key="d9" xml:space="preserve">true</data>
      <data key="d10" xml:space="preserve">0.0040000000000000036</data>
      <data key="d11" xml:space="preserve">4.0</data>
      <data key="d12" xml:space="preserve"/>
      <data key="d13" xml:space="preserve"/>
      <data key="d14" xml:space="preserve"/>
      <data key="d15" xml:space="preserve">1</data>
      <data key="d16" xml:space="preserve">1</data>
      <data key="d17" xml:space="preserve">0.0</data>
      <data key="d18" xml:space="preserve">1.0</data>
      <data key="d19" xml:space="preserve">115.01056246927163</data>
      <data key="d20" xml:space="preserve">616.3463310684403</data>
      <data key="d24" xml:space="preserve">0.45028435616670914</data>
      <data key="d25" xml:space="preserve">-0.5066363349640426</data>
      <data key="d29">
        <y:ShapeNode>
          <y:Geometry height="15.0" width="15.0" x="166.58615581066232" y="669.4418244321419"/>
          <y:Fill color="#F2F2F2" transparent="false"/>
          <y:BorderStyle color="#C0C0C0" raised="false" type="line" width="1.0"/>
          <y:NodeLabel alignment="center" autoSizePolicy="content" fontFamily="Dialog" fontSize="12" fontStyle="plain" hasBackgroundColor="false" hasLineColor="false" hasText="false" height="4.0" horizontalTextPosition="center" iconTextGap="4" modelName="custom" textColor="#000000" verticalTextPosition="bottom" visible="true" width="4.0" x="5.5" y="5.5">
            <y:LabelModel>
              <y:SmartNodeLabelModel distance="4.0"/>
            </y:LabelModel>
            <y:ModelParameter>
              <y:SmartNodeLabelModelParameter labelRatioX="0.0" labelRatioY="0.0" nodeRatioX="0.0" nodeRatioY="0.0" offsetX="0.0" offsetY="0.0" upX="0.0" upY="-1.0"/>
            </y:ModelParameter>
          </y:NodeLabel>
          <y:Shape type="rectangle"/>
        </y:ShapeNode>
      </data>
    </node>
    <node id="n56">
      <data key="d3" xml:space="preserve"><![CDATA[BAG3]]></data>
      <data key="d4" xml:space="preserve"><![CDATA[BAG family molecular chaperone regulator 3]]></data>
      <data key="d5" xml:space="preserve"><![CDATA[BAG family molecular chaperone regulator 3]]></data>
      <data key="d6" xml:space="preserve"><![CDATA[source]]></data>
      <data key="d7" xml:space="preserve">2.9328081009347193</data>
      <data key="d8" xml:space="preserve">1.2631440416177393</data>
      <data key="d9" xml:space="preserve">true</data>
      <data key="d10" xml:space="preserve">0.0</data>
      <data key="d11" xml:space="preserve">Infinity</data>
      <data key="d12" xml:space="preserve"><![CDATA[AHNAK(0) FLNC(0) HGF(0)]]></data>
      <data key="d13" xml:space="preserve"/>
      <data key="d14" xml:space="preserve"><![CDATA[AHNAK FLNC HGF]]></data>
      <data key="d15" xml:space="preserve">1</data>
      <data key="d16" xml:space="preserve">1</data>
      <data key="d17" xml:space="preserve">0.0</data>
      <data key="d18" xml:space="preserve">1.0</data>
      <data key="d19" xml:space="preserve">-677.0176002844527</data>
      <data key="d20" xml:space="preserve">-179.81338114193062</data>
      <data key="d24" xml:space="preserve">2.18842324105482E-5</data>
      <data key="d25" xml:space="preserve">1.8458381436275317</data>
      <data key="d26" xml:space="preserve">1.8458381436275317</data>
      <data key="d29">
        <y:ShapeNode>
          <y:Geometry height="40.0" width="40.0" x="-685.1489484053099" y="-235.47001534740912"/>
          <y:Fill color="#B6DBA6" transparent="false"/>
          <y:BorderStyle color="#CC3331" type="line" width="3.0"/>
          <y:NodeLabel alignment="center" autoSizePolicy="content" fontFamily="Arial" fontSize="10" fontStyle="plain" hasBackgroundColor="false" hasLineColor="false" height="15.171875" horizontalTextPosition="center" iconTextGap="4" modelName="custom" textColor="#000000" verticalTextPosition="bottom" visible="true" width="30.6796875" x="4.66015625" xml:space="preserve" y="12.4140625">BAG3<y:LabelModel><y:SmartNodeLabelModel distance="4.0"/></y:LabelModel><y:ModelParameter><y:SmartNodeLabelModelParameter labelRatioX="0.0" labelRatioY="0.0" nodeRatioX="0.0" nodeRatioY="0.0" offsetX="0.0" offsetY="0.0" upX="0.0" upY="-1.0"/></y:ModelParameter></y:NodeLabel>
          <y:Shape type="roundrectangle"/>
        </y:ShapeNode>
      </data>
    </node>
    <node id="n57">
      <data key="d3" xml:space="preserve"><![CDATA[BAX]]></data>
      <data key="d4" xml:space="preserve"><![CDATA[Apoptosis regulator BAX]]></data>
      <data key="d5" xml:space="preserve"><![CDATA[Apoptosis regulator BAX]]></data>
      <data key="d6" xml:space="preserve"><![CDATA[gene]]></data>
      <data key="d7" xml:space="preserve">0.0</data>
      <data key="d8" xml:space="preserve">0.18153131411054851</data>
      <data key="d9" xml:space="preserve">true</data>
      <data key="d10" xml:space="preserve">0.04500000000000004</data>
      <data key="d11" xml:space="preserve">4.0</data>
      <data key="d12" xml:space="preserve"/>
      <data key="d13" xml:space="preserve"/>
      <data key="d14" xml:space="preserve"/>
      <data key="d15" xml:space="preserve">12</data>
      <data key="d16" xml:space="preserve">98</data>
      <data key="d17" xml:space="preserve">0.0</data>
      <data key="d18" xml:space="preserve">1.0</data>
      <data key="d19" xml:space="preserve">670.2748120938139</data>
      <data key="d20" xml:space="preserve">-366.96944498224667</data>
      <data key="d24" xml:space="preserve">0.34017485782191664</data>
      <data key="d25" xml:space="preserve">-0.09425113466503277</data>
      <data key="d29">
        <y:ShapeNode>
          <y:Geometry height="15.0" width="15.0" x="832.9784114256295" y="60.44486765305237"/>
          <y:Fill color="#F2F2F2" transparent="false"/>
          <y:BorderStyle color="#C0C0C0" raised="false" type="line" width="1.0"/>
          <y:NodeLabel alignment="center" autoSizePolicy="content" fontFamily="Dialog" fontSize="12" fontStyle="plain" hasBackgroundColor="false" hasLineColor="false" hasText="false" height="4.0" horizontalTextPosition="center" iconTextGap="4" modelName="custom" textColor="#000000" verticalTextPosition="bottom" visible="true" width="4.0" x="5.5" y="5.5">
            <y:LabelModel>
              <y:SmartNodeLabelModel distance="4.0"/>
            </y:LabelModel>
            <y:ModelParameter>
              <y:SmartNodeLabelModelParameter labelRatioX="0.0" labelRatioY="0.0" nodeRatioX="0.0" nodeRatioY="0.0" offsetX="0.0" offsetY="0.0" upX="0.0" upY="-1.0"/>
            </y:ModelParameter>
          </y:NodeLabel>
          <y:Shape type="rectangle"/>
        </y:ShapeNode>
      </data>
    </node>
    <node id="n58">
      <data key="d3" xml:space="preserve"><![CDATA[BCL2]]></data>
      <data key="d4" xml:space="preserve"><![CDATA[Apoptosis regulator Bcl-2]]></data>
      <data key="d5" xml:space="preserve"><![CDATA[Apoptosis regulator Bcl-2]]></data>
      <data key="d6" xml:space="preserve"><![CDATA[source]]></data>
      <data key="d7" xml:space="preserve">1.6060393565629802</data>
      <data key="d8" xml:space="preserve">0.715559395460526</data>
      <data key="d9" xml:space="preserve">true</data>
      <data key="d10" xml:space="preserve">0.018000000000000016</data>
      <data key="d11" xml:space="preserve">4.0</data>
      <data key="d12" xml:space="preserve"><![CDATA[AHNAK(0) FLNC(0) HGF(0)]]></data>
      <data key="d13" xml:space="preserve"/>
      <data key="d14" xml:space="preserve"><![CDATA[AHNAK FLNC HGF]]></data>
      <data key="d15" xml:space="preserve">1</data>
      <data key="d16" xml:space="preserve">1</data>
      <data key="d17" xml:space="preserve">0.0</data>
      <data key="d18" xml:space="preserve">1.0</data>
      <data key="d19" xml:space="preserve">-562.8091037256515</data>
      <data key="d20" xml:space="preserve">-130.85321864187927</data>
      <data key="d24" xml:space="preserve">0.004108309990662932</data>
      <data key="d25" xml:space="preserve">1.0808878365119838</data>
      <data key="d26" xml:space="preserve">1.0808878365119838</data>
      <data key="d29">
        <y:ShapeNode>
          <y:Geometry height="40.0" width="40.0" x="-635.9062888968916" y="-165.63832028393836"/>
          <y:Fill color="#B6DBA6" transparent="false"/>
          <y:BorderStyle color="#CC3331" type="line" width="3.0"/>
          <y:NodeLabel alignment="center" autoSizePolicy="content" fontFamily="Arial" fontSize="10" fontStyle="plain" hasBackgroundColor="false" hasLineColor="false" height="15.171875" horizontalTextPosition="center" iconTextGap="4" modelName="custom" textColor="#000000" verticalTextPosition="bottom" visible="true" width="29.0146484375" x="5.49267578125" xml:space="preserve" y="12.4140625">BCL2<y:LabelModel><y:SmartNodeLabelModel distance="4.0"/></y:LabelModel><y:ModelParameter><y:SmartNodeLabelModelParameter labelRatioX="0.0" labelRatioY="0.0" nodeRatioX="0.0" nodeRatioY="0.0" offsetX="0.0" offsetY="0.0" upX="0.0" upY="-1.0"/></y:ModelParameter></y:NodeLabel>
          <y:Shape type="roundrectangle"/>
        </y:ShapeNode>
      </data>
    </node>
    <node id="n59">
      <data key="d3" xml:space="preserve"><![CDATA[CACYBP]]></data>
      <data key="d4" xml:space="preserve"><![CDATA[Calcyclin-binding protein]]></data>
      <data key="d5" xml:space="preserve"><![CDATA[Calcyclin-binding protein]]></data>
      <data key="d6" xml:space="preserve"><![CDATA[gene]]></data>
      <data key="d7" xml:space="preserve">0.0</data>
      <data key="d8" xml:space="preserve">0.10361580866509223</data>
      <data key="d9" xml:space="preserve">true</data>
      <data key="d10" xml:space="preserve">0.013000000000000012</data>
      <data key="d11" xml:space="preserve">4.0</data>
      <data key="d12" xml:space="preserve"/>
      <data key="d13" xml:space="preserve"/>
      <data key="d14" xml:space="preserve"/>
      <data key="d15" xml:space="preserve">1</data>
      <data key="d16" xml:space="preserve">1</data>
      <data key="d17" xml:space="preserve">0.0</data>
      <data key="d18" xml:space="preserve">1.0</data>
      <data key="d19" xml:space="preserve">-280.57047987743107</data>
      <data key="d20" xml:space="preserve">-315.79211852897436</data>
      <data key="d24" xml:space="preserve">0.6798743739920211</data>
      <data key="d25" xml:space="preserve">-0.051187598780959576</data>
      <data key="d29">
        <y:ShapeNode>
          <y:Geometry height="15.0" width="15.0" x="-287.85190852353054" y="-323.50423257504457"/>
          <y:Fill color="#F2F2F2" transparent="false"/>
          <y:BorderStyle color="#C0C0C0" raised="false" type="line" width="1.0"/>
          <y:NodeLabel alignment="center" autoSizePolicy="content" fontFamily="Dialog" fontSize="12" fontStyle="plain" hasBackgroundColor="false" hasLineColor="false" hasText="false" height="4.0" horizontalTextPosition="center" iconTextGap="4" modelName="custom" textColor="#000000" verticalTextPosition="bottom" visible="true" width="4.0" x="5.5" y="5.5">
            <y:LabelModel>
              <y:SmartNodeLabelModel distance="4.0"/>
            </y:LabelModel>
            <y:ModelParameter>
              <y:SmartNodeLabelModelParameter labelRatioX="0.0" labelRatioY="0.0" nodeRatioX="0.0" nodeRatioY="0.0" offsetX="0.0" offsetY="0.0" upX="0.0" upY="-1.0"/>
            </y:ModelParameter>
          </y:NodeLabel>
          <y:Shape type="rectangle"/>
        </y:ShapeNode>
      </data>
    </node>
    <node id="n60">
      <data key="d3" xml:space="preserve"><![CDATA[CCND1]]></data>
      <data key="d4" xml:space="preserve"><![CDATA[G1/S-specific cyclin-D1]]></data>
      <data key="d5" xml:space="preserve"><![CDATA[G1/S-specific cyclin-D1]]></data>
      <data key="d6" xml:space="preserve"><![CDATA[source]]></data>
      <data key="d7" xml:space="preserve">2.127673599859052</data>
      <data key="d8" xml:space="preserve">0.8797660554037569</data>
      <data key="d9" xml:space="preserve">true</data>
      <data key="d10" xml:space="preserve">0.049000000000000044</data>
      <data key="d11" xml:space="preserve">4.0</data>
      <data key="d12" xml:space="preserve"><![CDATA[AHNAK(0) FLNC(0) HGF(0)]]></data>
      <data key="d13" xml:space="preserve"/>
      <data key="d14" xml:space="preserve"><![CDATA[AHNAK FLNC HGF]]></data>
      <data key="d15" xml:space="preserve">1</data>
      <data key="d16" xml:space="preserve">1</data>
      <data key="d17" xml:space="preserve">0.0</data>
      <data key="d18" xml:space="preserve">1.0</data>
      <data key="d19" xml:space="preserve">-337.2823441981896</data>
      <data key="d20" xml:space="preserve">-360.6749296835502</data>
      <data key="d24" xml:space="preserve">0.0012902130549189371</data>
      <data key="d25" xml:space="preserve">-1.5667928285053048</data>
      <data key="d26" xml:space="preserve">-1.5667928285053048</data>
      <data key="d29">
        <y:ShapeNode>
          <y:Geometry height="40.0" width="40.0" x="-270.5719944983715" y="-403.68197855024295"/>
          <y:Fill color="#B6DBA6" transparent="false"/>
          <y:BorderStyle color="#4159A8" type="line" width="3.0"/>
          <y:NodeLabel alignment="center" autoSizePolicy="content" fontFamily="Arial" fontSize="10" fontStyle="plain" hasBackgroundColor="false" hasLineColor="false" height="15.171875" horizontalTextPosition="center" iconTextGap="4" modelName="custom" textColor="#000000" verticalTextPosition="bottom" visible="true" width="38.4482421875" x="0.77587890625" xml:space="preserve" y="12.4140625">CCND1<y:LabelModel><y:SmartNodeLabelModel distance="4.0"/></y:LabelModel><y:ModelParameter><y:SmartNodeLabelModelParameter labelRatioX="0.0" labelRatioY="0.0" nodeRatioX="0.0" nodeRatioY="0.0" offsetX="0.0" offsetY="0.0" upX="0.0" upY="-1.0"/></y:ModelParameter></y:NodeLabel>
          <y:Shape type="roundrectangle"/>
        </y:ShapeNode>
      </data>
    </node>
    <node id="n61">
      <data key="d3" xml:space="preserve"><![CDATA[CD44]]></data>
      <data key="d4" xml:space="preserve"><![CDATA[CD44 antigen]]></data>
      <data key="d5" xml:space="preserve"><![CDATA[CD44 antigen]]></data>
      <data key="d6" xml:space="preserve"><![CDATA[source]]></data>
      <data key="d7" xml:space="preserve">1.7184828427051007</data>
      <data key="d8" xml:space="preserve">0.6992688434715815</data>
      <data key="d9" xml:space="preserve">true</data>
      <data key="d10" xml:space="preserve">0.016000000000000014</data>
      <data key="d11" xml:space="preserve">4.0</data>
      <data key="d12" xml:space="preserve"><![CDATA[AHNAK(1) FLNC(1) HGF(1)]]></data>
      <data key="d13" xml:space="preserve"/>
      <data key="d14" xml:space="preserve"/>
      <data key="d15" xml:space="preserve">67</data>
      <data key="d16" xml:space="preserve">763</data>
      <data key="d17" xml:space="preserve">0.0</data>
      <data key="d18" xml:space="preserve">1.0</data>
      <data key="d19" xml:space="preserve">-195.94807194555668</data>
      <data key="d20" xml:space="preserve">-311.00696391886424</data>
      <data key="d24" xml:space="preserve">0.002057117846591531</data>
      <data key="d25" xml:space="preserve">1.0991693913405545</data>
      <data key="d26" xml:space="preserve">1.0991693913405545</data>
      <data key="d29">
        <y:ShapeNode>
          <y:Geometry height="40.0" width="40.0" x="-215.88711569590316" y="-330.40580521069836"/>
          <y:Fill color="#B6DBA6" transparent="false"/>
          <y:BorderStyle color="#CC3331" type="line" width="3.0"/>
          <y:NodeLabel alignment="center" autoSizePolicy="content" fontFamily="Arial" fontSize="10" fontStyle="plain" hasBackgroundColor="false" hasLineColor="false" height="15.171875" horizontalTextPosition="center" iconTextGap="4" modelName="custom" textColor="#000000" verticalTextPosition="bottom" visible="true" width="29.56640625" x="5.216796875" xml:space="preserve" y="12.4140625">CD44<y:LabelModel><y:SmartNodeLabelModel distance="4.0"/></y:LabelModel><y:ModelParameter><y:SmartNodeLabelModelParameter labelRatioX="0.0" labelRatioY="0.0" nodeRatioX="0.0" nodeRatioY="0.0" offsetX="0.0" offsetY="0.0" upX="0.0" upY="-1.0"/></y:ModelParameter></y:NodeLabel>
          <y:Shape type="roundrectangle"/>
        </y:ShapeNode>
      </data>
    </node>
    <node id="n62">
      <data key="d3" xml:space="preserve"><![CDATA[CDKN1C]]></data>
      <data key="d4" xml:space="preserve"><![CDATA[Cyclin-dependent kinase inhibitor 1C]]></data>
      <data key="d5" xml:space="preserve"><![CDATA[Cyclin-dependent kinase inhibitor 1C]]></data>
      <data key="d6" xml:space="preserve"><![CDATA[gene]]></data>
      <data key="d7" xml:space="preserve">0.0</data>
      <data key="d8" xml:space="preserve">0.07522210098002259</data>
      <data key="d9" xml:space="preserve">true</data>
      <data key="d10" xml:space="preserve">0.014000000000000012</data>
      <data key="d11" xml:space="preserve">4.0</data>
      <data key="d12" xml:space="preserve"/>
      <data key="d13" xml:space="preserve"/>
      <data key="d14" xml:space="preserve"/>
      <data key="d15" xml:space="preserve">18</data>
      <data key="d16" xml:space="preserve">115</data>
      <data key="d17" xml:space="preserve">0.0</data>
      <data key="d18" xml:space="preserve">1.0</data>
      <data key="d19" xml:space="preserve">-11.432023940247833</data>
      <data key="d20" xml:space="preserve">-676.3779858434541</data>
      <data key="d24" xml:space="preserve">0.9826239194660248</data>
      <data key="d25" xml:space="preserve">-0.033965424339927</data>
      <data key="d29">
        <y:ShapeNode>
          <y:Geometry height="15.0" width="15.0" x="-19.115890338517794" y="-683.7578438531551"/>
          <y:Fill color="#F2F2F2" transparent="false"/>
          <y:BorderStyle color="#C0C0C0" raised="false" type="line" width="1.0"/>
          <y:NodeLabel alignment="center" autoSizePolicy="content" fontFamily="Dialog" fontSize="12" fontStyle="plain" hasBackgroundColor="false" hasLineColor="false" hasText="false" height="4.0" horizontalTextPosition="center" iconTextGap="4" modelName="custom" textColor="#000000" verticalTextPosition="bottom" visible="true" width="4.0" x="5.5" y="5.5">
            <y:LabelModel>
              <y:SmartNodeLabelModel distance="4.0"/>
            </y:LabelModel>
            <y:ModelParameter>
              <y:SmartNodeLabelModelParameter labelRatioX="0.0" labelRatioY="0.0" nodeRatioX="0.0" nodeRatioY="0.0" offsetX="0.0" offsetY="0.0" upX="0.0" upY="-1.0"/>
            </y:ModelParameter>
          </y:NodeLabel>
          <y:Shape type="rectangle"/>
        </y:ShapeNode>
      </data>
    </node>
    <node id="n63">
      <data key="d3" xml:space="preserve"><![CDATA[CKS1B]]></data>
      <data key="d4" xml:space="preserve"><![CDATA[Cyclin-dependent kinases regulatory subunit 1]]></data>
      <data key="d5" xml:space="preserve"><![CDATA[Cyclin-dependent kinases regulatory subunit 1]]></data>
      <data key="d6" xml:space="preserve"><![CDATA[source]]></data>
      <data key="d7" xml:space="preserve">2.7977167831783216</data>
      <data key="d8" xml:space="preserve">1.154186905276707</data>
      <data key="d9" xml:space="preserve">true</data>
      <data key="d10" xml:space="preserve">0.014000000000000012</data>
      <data key="d11" xml:space="preserve">4.0</data>
      <data key="d12" xml:space="preserve"><![CDATA[AHNAK(0) FLNC(0) HGF(0)]]></data>
      <data key="d13" xml:space="preserve"/>
      <data key="d14" xml:space="preserve"><![CDATA[AHNAK FLNC HGF]]></data>
      <data key="d15" xml:space="preserve">1</data>
      <data key="d16" xml:space="preserve">1</data>
      <data key="d17" xml:space="preserve">0.0</data>
      <data key="d18" xml:space="preserve">1.0</data>
      <data key="d19" xml:space="preserve">-417.3197021220195</data>
      <data key="d20" xml:space="preserve">-437.48783889524753</data>
      <data key="d24" xml:space="preserve">4.37684648210964E-5</data>
      <data key="d25" xml:space="preserve">-1.795712060650457</data>
      <data key="d26" xml:space="preserve">-1.795712060650457</data>
      <data key="d29">
        <y:ShapeNode>
          <y:Geometry height="40.0" width="40.0" x="-342.44033976867087" y="-476.15140123218663"/>
          <y:Fill color="#B6DBA6" transparent="false"/>
          <y:BorderStyle color="#4159A8" type="line" width="3.0"/>
          <y:NodeLabel alignment="center" autoSizePolicy="content" fontFamily="Arial" fontSize="10" fontStyle="plain" hasBackgroundColor="false" hasLineColor="false" height="15.171875" horizontalTextPosition="center" iconTextGap="4" modelName="custom" textColor="#000000" verticalTextPosition="bottom" visible="true" width="36.79296875" x="1.603515625" xml:space="preserve" y="12.4140625">CKS1B<y:LabelModel><y:SmartNodeLabelModel distance="4.0"/></y:LabelModel><y:ModelParameter><y:SmartNodeLabelModelParameter labelRatioX="0.0" labelRatioY="0.0" nodeRatioX="0.0" nodeRatioY="0.0" offsetX="0.0" offsetY="0.0" upX="0.0" upY="-1.0"/></y:ModelParameter></y:NodeLabel>
          <y:Shape type="roundrectangle"/>
        </y:ShapeNode>
      </data>
    </node>
    <node id="n64">
      <data key="d3" xml:space="preserve"><![CDATA[CLK1]]></data>
      <data key="d4" xml:space="preserve"><![CDATA[Dual specificity protein kinase CLK1]]></data>
      <data key="d5" xml:space="preserve"><![CDATA[Dual specificity protein kinase CLK1]]></data>
      <data key="d6" xml:space="preserve"><![CDATA[source]]></data>
      <data key="d7" xml:space="preserve">2.29285194468689</data>
      <data key="d8" xml:space="preserve">0.9278352228414616</data>
      <data key="d9" xml:space="preserve">true</data>
      <data key="d10" xml:space="preserve">0.0040000000000000036</data>
      <data key="d11" xml:space="preserve">4.0</data>
      <data key="d12" xml:space="preserve"/>
      <data key="d13" xml:space="preserve"/>
      <data key="d14" xml:space="preserve"/>
      <data key="d15" xml:space="preserve">56</data>
      <data key="d16" xml:space="preserve">573</data>
      <data key="d17" xml:space="preserve">0.0</data>
      <data key="d18" xml:space="preserve">1.0</data>
      <data key="d19" xml:space="preserve">894.7533770241456</data>
      <data key="d20" xml:space="preserve">364.19881551423794</data>
      <data key="d24" xml:space="preserve">0.002057117846591531</data>
      <data key="d25" xml:space="preserve">1.9567090302657277</data>
      <data key="d26" xml:space="preserve">1.9567090302657277</data>
      <data key="d29">
        <y:ShapeNode>
          <y:Geometry height="40.0" width="40.0" x="997.3858560597519" y="-104.05562077932007"/>
          <y:Fill color="#B6DBA6" transparent="false"/>
          <y:BorderStyle color="#CC3331" type="line" width="3.0"/>
          <y:NodeLabel alignment="center" autoSizePolicy="content" fontFamily="Arial" fontSize="10" fontStyle="plain" hasBackgroundColor="false" hasLineColor="false" height="15.171875" horizontalTextPosition="center" iconTextGap="4" modelName="custom" textColor="#000000" verticalTextPosition="bottom" visible="true" width="29.0146484375" x="5.49267578125" xml:space="preserve" y="12.4140625">CLK1<y:LabelModel><y:SmartNodeLabelModel distance="4.0"/></y:LabelModel><y:ModelParameter><y:SmartNodeLabelModelParameter labelRatioX="0.0" labelRatioY="0.0" nodeRatioX="0.0" nodeRatioY="0.0" offsetX="0.0" offsetY="0.0" upX="0.0" upY="-1.0"/></y:ModelParameter></y:NodeLabel>
          <y:Shape type="roundrectangle"/>
        </y:ShapeNode>
      </data>
    </node>
    <node id="n65">
      <data key="d3" xml:space="preserve"><![CDATA[CREB1]]></data>
      <data key="d4" xml:space="preserve"><![CDATA[Cyclic AMP-responsive element-binding protein 1]]></data>
      <data key="d5" xml:space="preserve"><![CDATA[Cyclic AMP-responsive element-binding protein 1]]></data>
      <data key="d6" xml:space="preserve"><![CDATA[gene]]></data>
      <data key="d7" xml:space="preserve">0.0</data>
      <data key="d8" xml:space="preserve">0.7472333269406309</data>
      <data key="d9" xml:space="preserve">false</data>
      <data key="d10" xml:space="preserve">0.08399999999999996</data>
      <data key="d11" xml:space="preserve">4.0</data>
      <data key="d12" xml:space="preserve"/>
      <data key="d13" xml:space="preserve"/>
      <data key="d14" xml:space="preserve"/>
      <data key="d15" xml:space="preserve">1</data>
      <data key="d16" xml:space="preserve">1</data>
      <data key="d17" xml:space="preserve">0.0</data>
      <data key="d18" xml:space="preserve">1.0</data>
      <data key="d19" xml:space="preserve">-193.33972577371227</data>
      <data key="d20" xml:space="preserve">-40.42114987260134</data>
      <data key="d24" xml:space="preserve">1.3581190051778288E-4</data>
      <data key="d25" xml:space="preserve">-0.5294954066570092</data>
      <data key="d29">
        <y:ShapeNode>
          <y:Geometry height="15.0" width="15.0" x="-201.01964255905807" y="-46.30402759138059"/>
          <y:Fill color="#F2F2F2" transparent="false"/>
          <y:BorderStyle color="#C0C0C0" raised="false" type="line" width="1.0"/>
          <y:NodeLabel alignment="center" autoSizePolicy="content" fontFamily="Dialog" fontSize="12" fontStyle="plain" hasBackgroundColor="false" hasLineColor="false" hasText="false" height="4.0" horizontalTextPosition="center" iconTextGap="4" modelName="custom" textColor="#000000" verticalTextPosition="bottom" visible="true" width="4.0" x="5.5" y="5.5">
            <y:LabelModel>
              <y:SmartNodeLabelModel distance="4.0"/>
            </y:LabelModel>
            <y:ModelParameter>
              <y:SmartNodeLabelModelParameter labelRatioX="0.0" labelRatioY="0.0" nodeRatioX="0.0" nodeRatioY="0.0" offsetX="0.0" offsetY="0.0" upX="0.0" upY="-1.0"/>
            </y:ModelParameter>
          </y:NodeLabel>
          <y:Shape type="rectangle"/>
        </y:ShapeNode>
      </data>
    </node>
    <node id="n66">
      <data key="d3" xml:space="preserve"><![CDATA[DAPK1]]></data>
      <data key="d4" xml:space="preserve"><![CDATA[Death-associated protein kinase 1]]></data>
      <data key="d5" xml:space="preserve"><![CDATA[Death-associated protein kinase 1]]></data>
      <data key="d6" xml:space="preserve"><![CDATA[source]]></data>
      <data key="d7" xml:space="preserve">1.64048412707841</data>
      <data key="d8" xml:space="preserve">0.6814663272308711</data>
      <data key="d9" xml:space="preserve">true</data>
      <data key="d10" xml:space="preserve">0.0020000000000000018</data>
      <data key="d11" xml:space="preserve">4.0</data>
      <data key="d12" xml:space="preserve"><![CDATA[AHNAK(1) FLNC(1) HGF(1)]]></data>
      <data key="d13" xml:space="preserve"/>
      <data key="d14" xml:space="preserve"/>
      <data key="d15" xml:space="preserve">40</data>
      <data key="d16" xml:space="preserve">302</data>
      <data key="d17" xml:space="preserve">0.0</data>
      <data key="d18" xml:space="preserve">1.0</data>
      <data key="d19" xml:space="preserve">365.62529272186316</data>
      <data key="d20" xml:space="preserve">252.65427289431386</data>
      <data key="d24" xml:space="preserve">0.004108309990662932</data>
      <data key="d25" xml:space="preserve">-1.1277486805604635</data>
      <data key="d26" xml:space="preserve">-1.1277486805604635</data>
      <data key="d29">
        <y:ShapeNode>
          <y:Geometry height="40.0" width="40.0" x="410.13859389173547" y="345.88534015883965"/>
          <y:Fill color="#B6DBA6" transparent="false"/>
          <y:BorderStyle color="#4159A8" type="line" width="3.0"/>
          <y:NodeLabel alignment="center" autoSizePolicy="content" fontFamily="Arial" fontSize="10" fontStyle="plain" hasBackgroundColor="false" hasLineColor="false" height="15.171875" horizontalTextPosition="center" iconTextGap="4" modelName="custom" textColor="#000000" verticalTextPosition="bottom" visible="true" width="36.79296875" x="1.603515625" xml:space="preserve" y="12.4140625">DAPK1<y:LabelModel><y:SmartNodeLabelModel distance="4.0"/></y:LabelModel><y:ModelParameter><y:SmartNodeLabelModelParameter labelRatioX="0.0" labelRatioY="0.0" nodeRatioX="0.0" nodeRatioY="0.0" offsetX="0.0" offsetY="0.0" upX="0.0" upY="-1.0"/></y:ModelParameter></y:NodeLabel>
          <y:Shape type="roundrectangle"/>
        </y:ShapeNode>
      </data>
    </node>
    <node id="n67">
      <data key="d3" xml:space="preserve"><![CDATA[DBH]]></data>
      <data key="d4" xml:space="preserve"><![CDATA[Dopamine beta-hydroxylase]]></data>
      <data key="d5" xml:space="preserve"><![CDATA[Dopamine beta-hydroxylase]]></data>
      <data key="d6" xml:space="preserve"><![CDATA[source]]></data>
      <data key="d7" xml:space="preserve">2.3122001663336214</data>
      <data key="d8" xml:space="preserve">0.9248800665334486</data>
      <data key="d9" xml:space="preserve">true</data>
      <data key="d10" xml:space="preserve">0.0020000000000000018</data>
      <data key="d11" xml:space="preserve">4.0</data>
      <data key="d12" xml:space="preserve"><![CDATA[AHNAK(1) FLNC(1) HGF(1)]]></data>
      <data key="d13" xml:space="preserve"/>
      <data key="d14" xml:space="preserve"/>
      <data key="d15" xml:space="preserve">110</data>
      <data key="d16" xml:space="preserve">12745</data>
      <data key="d17" xml:space="preserve">0.0</data>
      <data key="d18" xml:space="preserve">1.0</data>
      <data key="d19" xml:space="preserve">-109.17278297621296</data>
      <data key="d20" xml:space="preserve">-4.613737415543408</data>
      <data key="d24" xml:space="preserve">6.790595025889144E-5</data>
      <data key="d25" xml:space="preserve">-1.282665879837845</data>
      <data key="d26" xml:space="preserve">-1.282665879837845</data>
      <data key="d29">
        <y:ShapeNode>
          <y:Geometry height="40.0" width="40.0" x="-128.87563575004555" y="-23.345069777913178"/>
          <y:Fill color="#B6DBA6" transparent="false"/>
          <y:BorderStyle color="#4159A8" type="line" width="3.0"/>
          <y:NodeLabel alignment="center" autoSizePolicy="content" fontFamily="Arial" fontSize="10" fontStyle="plain" hasBackgroundColor="false" hasLineColor="false" height="15.171875" horizontalTextPosition="center" iconTextGap="4" modelName="custom" textColor="#000000" verticalTextPosition="bottom" visible="true" width="25.11328125" x="7.443359375" xml:space="preserve" y="12.4140625">DBH<y:LabelModel><y:SmartNodeLabelModel distance="4.0"/></y:LabelModel><y:ModelParameter><y:SmartNodeLabelModelParameter labelRatioX="0.0" labelRatioY="0.0" nodeRatioX="0.0" nodeRatioY="0.0" offsetX="0.0" offsetY="0.0" upX="0.0" upY="-1.0"/></y:ModelParameter></y:NodeLabel>
          <y:Shape type="roundrectangle"/>
        </y:ShapeNode>
      </data>
    </node>
    <node id="n68">
      <data key="d3" xml:space="preserve"><![CDATA[DCHS1]]></data>
      <data key="d4" xml:space="preserve"><![CDATA[Protocadherin-16]]></data>
      <data key="d5" xml:space="preserve"><![CDATA[Protocadherin-16]]></data>
      <data key="d6" xml:space="preserve"><![CDATA[source]]></data>
      <data key="d7" xml:space="preserve">3.4720602032188124</data>
      <data key="d8" xml:space="preserve">1.5078442870429534</data>
      <data key="d9" xml:space="preserve">true</data>
      <data key="d10" xml:space="preserve">0.02100000000000002</data>
      <data key="d11" xml:space="preserve">4.0</data>
      <data key="d12" xml:space="preserve"><![CDATA[AHNAK(1) FLNC(1) HGF(1)]]></data>
      <data key="d13" xml:space="preserve"/>
      <data key="d14" xml:space="preserve"/>
      <data key="d15" xml:space="preserve">49</data>
      <data key="d16" xml:space="preserve">463</data>
      <data key="d17" xml:space="preserve">0.0</data>
      <data key="d18" xml:space="preserve">1.0</data>
      <data key="d19" xml:space="preserve">582.6762641454895</data>
      <data key="d20" xml:space="preserve">-591.3550320576567</data>
      <data key="d24" xml:space="preserve">3.395297512944572E-5</data>
      <data key="d25" xml:space="preserve">-2.697442945305408</data>
      <data key="d26" xml:space="preserve">-2.697442945305408</data>
      <data key="d29">
        <y:ShapeNode>
          <y:Geometry height="40.0" width="40.0" x="555.782395785969" y="-558.7628296930711"/>
          <y:Fill color="#B6DBA6" transparent="false"/>
          <y:BorderStyle color="#4159A8" type="line" width="3.0"/>
          <y:NodeLabel alignment="center" autoSizePolicy="content" fontFamily="Arial" fontSize="10" fontStyle="plain" hasBackgroundColor="false" hasLineColor="false" height="15.171875" horizontalTextPosition="center" iconTextGap="4" modelName="custom" textColor="#000000" verticalTextPosition="bottom" visible="true" width="37.896484375" x="1.0517578125" xml:space="preserve" y="12.4140625">DCHS1<y:LabelModel><y:SmartNodeLabelModel distance="4.0"/></y:LabelModel><y:ModelParameter><y:SmartNodeLabelModelParameter labelRatioX="0.0" labelRatioY="0.0" nodeRatioX="0.0" nodeRatioY="0.0" offsetX="0.0" offsetY="0.0" upX="0.0" upY="-1.0"/></y:ModelParameter></y:NodeLabel>
          <y:Shape type="roundrectangle"/>
        </y:ShapeNode>
      </data>
    </node>
    <node id="n69">
      <data key="d3" xml:space="preserve"><![CDATA[DEPTOR]]></data>
      <data key="d4" xml:space="preserve"><![CDATA[DEP domain-containing mTOR-interacting protein]]></data>
      <data key="d5" xml:space="preserve"><![CDATA[DEP domain-containing mTOR-interacting protein]]></data>
      <data key="d6" xml:space="preserve"><![CDATA[source]]></data>
      <data key="d7" xml:space="preserve">2.506381803675538</data>
      <data key="d8" xml:space="preserve">1.0852674642020692</data>
      <data key="d9" xml:space="preserve">true</data>
      <data key="d10" xml:space="preserve">0.0010000000000000009</data>
      <data key="d11" xml:space="preserve">4.0</data>
      <data key="d12" xml:space="preserve"><![CDATA[AHNAK(0) FLNC(0) HGF(0)]]></data>
      <data key="d13" xml:space="preserve"/>
      <data key="d14" xml:space="preserve"><![CDATA[AHNAK FLNC HGF]]></data>
      <data key="d15" xml:space="preserve">1</data>
      <data key="d16" xml:space="preserve">1</data>
      <data key="d17" xml:space="preserve">0.0</data>
      <data key="d18" xml:space="preserve">1.0</data>
      <data key="d19" xml:space="preserve">-494.2555315558817</data>
      <data key="d20" xml:space="preserve">588.4779127177899</data>
      <data key="d24" xml:space="preserve">3.395297512944572E-5</data>
      <data key="d25" xml:space="preserve">1.4056339286198014</data>
      <data key="d26" xml:space="preserve">1.4056339286198014</data>
      <data key="d29">
        <y:ShapeNode>
          <y:Geometry height="40.0" width="40.0" x="-490.39292510337964" y="576.9939698214023"/>
          <y:Fill color="#B6DBA6" transparent="false"/>
          <y:BorderStyle color="#CC3331" type="line" width="3.0"/>
          <y:NodeLabel alignment="center" autoSizePolicy="content" fontFamily="Arial" fontSize="10" fontStyle="plain" hasBackgroundColor="false" hasLineColor="false" height="15.171875" horizontalTextPosition="center" iconTextGap="4" modelName="custom" textColor="#000000" verticalTextPosition="bottom" visible="true" width="45.669921875" x="-2.8349609375" xml:space="preserve" y="12.4140625">DEPTOR<y:LabelModel><y:SmartNodeLabelModel distance="4.0"/></y:LabelModel><y:ModelParameter><y:SmartNodeLabelModelParameter labelRatioX="0.0" labelRatioY="0.0" nodeRatioX="0.0" nodeRatioY="0.0" offsetX="0.0" offsetY="0.0" upX="0.0" upY="-1.0"/></y:ModelParameter></y:NodeLabel>
          <y:Shape type="roundrectangle"/>
        </y:ShapeNode>
      </data>
    </node>
    <node id="n70">
      <data key="d3" xml:space="preserve"><![CDATA[DGAT1]]></data>
      <data key="d4" xml:space="preserve"><![CDATA[Diacylglycerol O-acyltransferase 1]]></data>
      <data key="d5" xml:space="preserve"><![CDATA[Diacylglycerol O-acyltransferase 1]]></data>
      <data key="d6" xml:space="preserve"><![CDATA[gene]]></data>
      <data key="d7" xml:space="preserve">0.0</data>
      <data key="d8" xml:space="preserve">0.08044108131412518</data>
      <data key="d9" xml:space="preserve">false</data>
      <data key="d10" xml:space="preserve">0.061000000000000054</data>
      <data key="d11" xml:space="preserve">4.0</data>
      <data key="d12" xml:space="preserve"/>
      <data key="d13" xml:space="preserve"/>
      <data key="d14" xml:space="preserve"/>
      <data key="d15" xml:space="preserve">108</data>
      <data key="d16" xml:space="preserve">4209</data>
      <data key="d17" xml:space="preserve">0.0</data>
      <data key="d18" xml:space="preserve">1.0</data>
      <data key="d19" xml:space="preserve">856.6156826015915</data>
      <data key="d20" xml:space="preserve">-152.9827064195861</data>
      <data key="d24" xml:space="preserve">0.7895764366352602</data>
      <data key="d25" xml:space="preserve">-0.327898338537441</data>
      <data key="d29">
        <y:ShapeNode>
          <y:Geometry height="15.0" width="15.0" x="786.7012012757425" y="-315.1867636363807"/>
          <y:Fill color="#F2F2F2" transparent="false"/>
          <y:BorderStyle color="#C0C0C0" raised="false" type="line" width="1.0"/>
          <y:NodeLabel alignment="center" autoSizePolicy="content" fontFamily="Dialog" fontSize="12" fontStyle="plain" hasBackgroundColor="false" hasLineColor="false" hasText="false" height="4.0" horizontalTextPosition="center" iconTextGap="4" modelName="custom" textColor="#000000" verticalTextPosition="bottom" visible="true" width="4.0" x="5.5" y="5.5">
            <y:LabelModel>
              <y:SmartNodeLabelModel distance="4.0"/>
            </y:LabelModel>
            <y:ModelParameter>
              <y:SmartNodeLabelModelParameter labelRatioX="0.0" labelRatioY="0.0" nodeRatioX="0.0" nodeRatioY="0.0" offsetX="0.0" offsetY="0.0" upX="0.0" upY="-1.0"/>
            </y:ModelParameter>
          </y:NodeLabel>
          <y:Shape type="rectangle"/>
        </y:ShapeNode>
      </data>
    </node>
    <node id="n71">
      <data key="d3" xml:space="preserve"><![CDATA[DHFR]]></data>
      <data key="d4" xml:space="preserve"><![CDATA[Dihydrofolate reductase]]></data>
      <data key="d5" xml:space="preserve"><![CDATA[Dihydrofolate reductase]]></data>
      <data key="d6" xml:space="preserve"><![CDATA[source]]></data>
      <data key="d7" xml:space="preserve">2.4381390501571714</data>
      <data key="d8" xml:space="preserve">1.3698907594974026</data>
      <data key="d9" xml:space="preserve">true</data>
      <data key="d10" xml:space="preserve">0.0</data>
      <data key="d11" xml:space="preserve">Infinity</data>
      <data key="d12" xml:space="preserve"><![CDATA[AHNAK(1) FLNC(1) HGF(1)]]></data>
      <data key="d13" xml:space="preserve"/>
      <data key="d14" xml:space="preserve"/>
      <data key="d15" xml:space="preserve">81</data>
      <data key="d16" xml:space="preserve">1202</data>
      <data key="d17" xml:space="preserve">0.0</data>
      <data key="d18" xml:space="preserve">1.0</data>
      <data key="d19" xml:space="preserve">-135.2338533582782</data>
      <data key="d20" xml:space="preserve">-495.0266709398596</data>
      <data key="d24" xml:space="preserve">3.395297512944572E-5</data>
      <data key="d25" xml:space="preserve">-1.3301319160405498</data>
      <data key="d26" xml:space="preserve">-1.3301319160405498</data>
      <data key="d29">
        <y:ShapeNode>
          <y:Geometry height="40.0" width="40.0" x="-155.31538348182283" y="-514.8584770506523"/>
          <y:Fill color="#B6DBA6" transparent="false"/>
          <y:BorderStyle color="#4159A8" type="line" width="3.0"/>
          <y:NodeLabel alignment="center" autoSizePolicy="content" fontFamily="Arial" fontSize="10" fontStyle="plain" hasBackgroundColor="false" hasLineColor="false" height="15.171875" horizontalTextPosition="center" iconTextGap="4" modelName="custom" textColor="#000000" verticalTextPosition="bottom" visible="true" width="31.7734375" x="4.11328125" xml:space="preserve" y="12.4140625">DHFR<y:LabelModel><y:SmartNodeLabelModel distance="4.0"/></y:LabelModel><y:ModelParameter><y:SmartNodeLabelModelParameter labelRatioX="0.0" labelRatioY="0.0" nodeRatioX="0.0" nodeRatioY="0.0" offsetX="0.0" offsetY="0.0" upX="0.0" upY="-1.0"/></y:ModelParameter></y:NodeLabel>
          <y:Shape type="roundrectangle"/>
        </y:ShapeNode>
      </data>
    </node>
    <node id="n72">
      <data key="d3" xml:space="preserve"><![CDATA[DLK1]]></data>
      <data key="d4" xml:space="preserve"><![CDATA[Protein delta homolog 1]]></data>
      <data key="d5" xml:space="preserve"><![CDATA[Protein delta homolog 1]]></data>
      <data key="d6" xml:space="preserve"><![CDATA[source]]></data>
      <data key="d7" xml:space="preserve">2.127878966718889</data>
      <data key="d8" xml:space="preserve">0.8827358889795506</data>
      <data key="d9" xml:space="preserve">true</data>
      <data key="d10" xml:space="preserve">0.0030000000000000027</data>
      <data key="d11" xml:space="preserve">4.0</data>
      <data key="d12" xml:space="preserve"><![CDATA[AHNAK(1) FLNC(1) HGF(1)]]></data>
      <data key="d13" xml:space="preserve"/>
      <data key="d14" xml:space="preserve"/>
      <data key="d15" xml:space="preserve">97</data>
      <data key="d16" xml:space="preserve">2231</data>
      <data key="d17" xml:space="preserve">0.0</data>
      <data key="d18" xml:space="preserve">1.0</data>
      <data key="d19" xml:space="preserve">446.2263530525511</data>
      <data key="d20" xml:space="preserve">-553.1380880271511</data>
      <data key="d24" xml:space="preserve">0.005262711145064086</data>
      <data key="d25" xml:space="preserve">-1.986961488379075</data>
      <data key="d26" xml:space="preserve">-1.986961488379075</data>
      <data key="d29">
        <y:ShapeNode>
          <y:Geometry height="40.0" width="40.0" x="425.47074416797295" y="-573.2433851324321"/>
          <y:Fill color="#B6DBA6" transparent="false"/>
          <y:BorderStyle color="#4159A8" type="line" width="3.0"/>
          <y:NodeLabel alignment="center" autoSizePolicy="content" fontFamily="Arial" fontSize="10" fontStyle="plain" hasBackgroundColor="false" hasLineColor="false" height="15.171875" horizontalTextPosition="center" iconTextGap="4" modelName="custom" textColor="#000000" verticalTextPosition="bottom" visible="true" width="29.0146484375" x="5.49267578125" xml:space="preserve" y="12.4140625">DLK1<y:LabelModel><y:SmartNodeLabelModel distance="4.0"/></y:LabelModel><y:ModelParameter><y:SmartNodeLabelModelParameter labelRatioX="0.0" labelRatioY="0.0" nodeRatioX="0.0" nodeRatioY="0.0" offsetX="0.0" offsetY="0.0" upX="0.0" upY="-1.0"/></y:ModelParameter></y:NodeLabel>
          <y:Shape type="roundrectangle"/>
        </y:ShapeNode>
      </data>
    </node>
    <node id="n73">
      <data key="d3" xml:space="preserve"><![CDATA[EIF4EBP2]]></data>
      <data key="d4" xml:space="preserve"><![CDATA[Eukaryotic translation initiation factor 4E-binding protein 2]]></data>
      <data key="d5" xml:space="preserve"><![CDATA[Eukaryotic translation initiation factor 4E-binding protein 2]]></data>
      <data key="d6" xml:space="preserve"><![CDATA[source]]></data>
      <data key="d7" xml:space="preserve">2.0987896359644185</data>
      <data key="d8" xml:space="preserve">0.8674835140232905</data>
      <data key="d9" xml:space="preserve">true</data>
      <data key="d10" xml:space="preserve">0.0040000000000000036</data>
      <data key="d11" xml:space="preserve">4.0</data>
      <data key="d12" xml:space="preserve"><![CDATA[AHNAK(0) FLNC(0) HGF(0)]]></data>
      <data key="d13" xml:space="preserve"/>
      <data key="d14" xml:space="preserve"><![CDATA[AHNAK FLNC HGF]]></data>
      <data key="d15" xml:space="preserve">1</data>
      <data key="d16" xml:space="preserve">1</data>
      <data key="d17" xml:space="preserve">0.0</data>
      <data key="d18" xml:space="preserve">1.0</data>
      <data key="d19" xml:space="preserve">-744.0391925567005</data>
      <data key="d20" xml:space="preserve">433.9472779341346</data>
      <data key="d24" xml:space="preserve">2.3767082590612002E-4</data>
      <data key="d25" xml:space="preserve">-1.2154769903634879</data>
      <data key="d26" xml:space="preserve">-1.2154769903634879</data>
      <data key="d29">
        <y:ShapeNode>
          <y:Geometry height="40.0" width="40.0" x="-758.1075445525744" y="381.3368644808569"/>
          <y:Fill color="#B6DBA6" transparent="false"/>
          <y:BorderStyle color="#4159A8" type="line" width="3.0"/>
          <y:NodeLabel alignment="center" autoSizePolicy="content" fontFamily="Arial" fontSize="10" fontStyle="plain" hasBackgroundColor="false" hasLineColor="false" height="15.171875" horizontalTextPosition="center" iconTextGap="4" modelName="custom" textColor="#000000" verticalTextPosition="bottom" visible="true" width="50.689453125" x="-5.3447265625" xml:space="preserve" y="12.4140625">EIF4EBP2<y:LabelModel><y:SmartNodeLabelModel distance="4.0"/></y:LabelModel><y:ModelParameter><y:SmartNodeLabelModelParameter labelRatioX="0.0" labelRatioY="0.0" nodeRatioX="0.0" nodeRatioY="0.0" offsetX="0.0" offsetY="0.0" upX="0.0" upY="-1.0"/></y:ModelParameter></y:NodeLabel>
          <y:Shape type="roundrectangle"/>
        </y:ShapeNode>
      </data>
    </node>
    <node id="n74">
      <data key="d3" xml:space="preserve"><![CDATA[ENDOG]]></data>
      <data key="d4" xml:space="preserve"><![CDATA[Endonuclease G, mitochondrial]]></data>
      <data key="d5" xml:space="preserve"><![CDATA[Endonuclease G, mitochondrial]]></data>
      <data key="d6" xml:space="preserve"><![CDATA[source]]></data>
      <data key="d7" xml:space="preserve">2.159261293578786</data>
      <data key="d8" xml:space="preserve">0.8768656755316507</data>
      <data key="d9" xml:space="preserve">true</data>
      <data key="d10" xml:space="preserve">0.007000000000000006</data>
      <data key="d11" xml:space="preserve">4.0</data>
      <data key="d12" xml:space="preserve"><![CDATA[AHNAK(2) FLNC(2) HGF(2)]]></data>
      <data key="d13" xml:space="preserve"/>
      <data key="d14" xml:space="preserve"/>
      <data key="d15" xml:space="preserve">17</data>
      <data key="d16" xml:space="preserve">107</data>
      <data key="d17" xml:space="preserve">0.0</data>
      <data key="d18" xml:space="preserve">1.0</data>
      <data key="d19" xml:space="preserve">809.2738541452185</data>
      <data key="d20" xml:space="preserve">-437.91697521344355</data>
      <data key="d24" xml:space="preserve">1.3581190051778288E-4</data>
      <data key="d25" xml:space="preserve">-1.2056721937645065</data>
      <data key="d26" xml:space="preserve">-1.2056721937645065</data>
      <data key="d29">
        <y:ShapeNode>
          <y:Geometry height="40.0" width="40.0" x="913.4271132681056" y="72.29428900866446"/>
          <y:Fill color="#B6DBA6" transparent="false"/>
          <y:BorderStyle color="#4159A8" type="line" width="3.0"/>
          <y:NodeLabel alignment="center" autoSizePolicy="content" fontFamily="Arial" fontSize="10" fontStyle="plain" hasBackgroundColor="false" hasLineColor="false" height="15.171875" horizontalTextPosition="center" iconTextGap="4" modelName="custom" textColor="#000000" verticalTextPosition="bottom" visible="true" width="40.669921875" x="-0.3349609375" xml:space="preserve" y="12.4140625">ENDOG<y:LabelModel><y:SmartNodeLabelModel distance="4.0"/></y:LabelModel><y:ModelParameter><y:SmartNodeLabelModelParameter labelRatioX="0.0" labelRatioY="0.0" nodeRatioX="0.0" nodeRatioY="0.0" offsetX="0.0" offsetY="0.0" upX="0.0" upY="-1.0"/></y:ModelParameter></y:NodeLabel>
          <y:Shape type="roundrectangle"/>
        </y:ShapeNode>
      </data>
    </node>
    <node id="n75">
      <data key="d3" xml:space="preserve"><![CDATA[EP300]]></data>
      <data key="d4" xml:space="preserve"><![CDATA[Histone acetyltransferase p300]]></data>
      <data key="d5" xml:space="preserve"><![CDATA[Histone acetyltransferase p300]]></data>
      <data key="d6" xml:space="preserve"><![CDATA[gene]]></data>
      <data key="d7" xml:space="preserve">0.0</data>
      <data key="d8" xml:space="preserve">1.0641680165375067</data>
      <data key="d9" xml:space="preserve">false</data>
      <data key="d10" xml:space="preserve">0.11299999999999999</data>
      <data key="d11" xml:space="preserve">4.0</data>
      <data key="d12" xml:space="preserve"/>
      <data key="d13" xml:space="preserve"/>
      <data key="d14" xml:space="preserve"/>
      <data key="d15" xml:space="preserve">1</data>
      <data key="d16" xml:space="preserve">29</data>
      <data key="d17" xml:space="preserve">0.0</data>
      <data key="d18" xml:space="preserve">1.0</data>
      <data key="d19" xml:space="preserve">42.100768655296825</data>
      <data key="d20" xml:space="preserve">-182.908120758089</data>
      <data key="d24" xml:space="preserve">9.167303284950343E-4</data>
      <data key="d25" xml:space="preserve">-0.45068987686909345</data>
      <data key="d29">
        <y:ShapeNode>
          <y:Geometry height="15.0" width="15.0" x="34.656139737751175" y="-190.11478324987812"/>
          <y:Fill color="#F2F2F2" transparent="false"/>
          <y:BorderStyle color="#C0C0C0" raised="false" type="line" width="1.0"/>
          <y:NodeLabel alignment="center" autoSizePolicy="content" fontFamily="Dialog" fontSize="12" fontStyle="plain" hasBackgroundColor="false" hasLineColor="false" hasText="false" height="4.0" horizontalTextPosition="center" iconTextGap="4" modelName="custom" textColor="#000000" verticalTextPosition="bottom" visible="true" width="4.0" x="5.5" y="5.5">
            <y:LabelModel>
              <y:SmartNodeLabelModel distance="4.0"/>
            </y:LabelModel>
            <y:ModelParameter>
              <y:SmartNodeLabelModelParameter labelRatioX="0.0" labelRatioY="0.0" nodeRatioX="0.0" nodeRatioY="0.0" offsetX="0.0" offsetY="0.0" upX="0.0" upY="-1.0"/>
            </y:ModelParameter>
          </y:NodeLabel>
          <y:Shape type="rectangle"/>
        </y:ShapeNode>
      </data>
    </node>
    <node id="n76">
      <data key="d3" xml:space="preserve"><![CDATA[FABP3]]></data>
      <data key="d4" xml:space="preserve"><![CDATA[Fatty acid-binding protein, heart]]></data>
      <data key="d5" xml:space="preserve"><![CDATA[Fatty acid-binding protein, heart]]></data>
      <data key="d6" xml:space="preserve"><![CDATA[source]]></data>
      <data key="d7" xml:space="preserve">3.5622659023894134</data>
      <data key="d8" xml:space="preserve">1.4475232229650283</data>
      <data key="d9" xml:space="preserve">true</data>
      <data key="d10" xml:space="preserve">0.0020000000000000018</data>
      <data key="d11" xml:space="preserve">4.0</data>
      <data key="d12" xml:space="preserve"><![CDATA[AHNAK(0) FLNC(0) HGF(0)]]></data>
      <data key="d13" xml:space="preserve"/>
      <data key="d14" xml:space="preserve"><![CDATA[AHNAK FLNC HGF]]></data>
      <data key="d15" xml:space="preserve">1</data>
      <data key="d16" xml:space="preserve">1</data>
      <data key="d17" xml:space="preserve">0.0</data>
      <data key="d18" xml:space="preserve">1.0</data>
      <data key="d19" xml:space="preserve">119.5388820418826</data>
      <data key="d20" xml:space="preserve">-129.92022954433565</data>
      <data key="d24" xml:space="preserve">3.395297512944572E-5</data>
      <data key="d25" xml:space="preserve">2.8394252588719855</data>
      <data key="d26" xml:space="preserve">2.8394252588719855</data>
      <data key="d29">
        <y:ShapeNode>
          <y:Geometry height="40.0" width="40.0" x="182.02375649124343" y="-96.88364841362599"/>
          <y:Fill color="#B6DBA6" transparent="false"/>
          <y:BorderStyle color="#CC3331" type="line" width="3.0"/>
          <y:NodeLabel alignment="center" autoSizePolicy="content" fontFamily="Arial" fontSize="10" fontStyle="plain" hasBackgroundColor="false" hasLineColor="false" height="15.171875" horizontalTextPosition="center" iconTextGap="4" modelName="custom" textColor="#000000" verticalTextPosition="bottom" visible="true" width="35.6796875" x="2.16015625" xml:space="preserve" y="12.4140625">FABP3<y:LabelModel><y:SmartNodeLabelModel distance="4.0"/></y:LabelModel><y:ModelParameter><y:SmartNodeLabelModelParameter labelRatioX="0.0" labelRatioY="0.0" nodeRatioX="0.0" nodeRatioY="0.0" offsetX="0.0" offsetY="0.0" upX="0.0" upY="-1.0"/></y:ModelParameter></y:NodeLabel>
          <y:Shape type="roundrectangle"/>
        </y:ShapeNode>
      </data>
    </node>
    <node id="n77">
      <data key="d3" xml:space="preserve"><![CDATA[FADD]]></data>
      <data key="d4" xml:space="preserve"><![CDATA[FAS-associated death domain protein]]></data>
      <data key="d5" xml:space="preserve"><![CDATA[FAS-associated death domain protein]]></data>
      <data key="d6" xml:space="preserve"><![CDATA[source]]></data>
      <data key="d7" xml:space="preserve">2.268728043712687</data>
      <data key="d8" xml:space="preserve">0.9485842762335114</data>
      <data key="d9" xml:space="preserve">true</data>
      <data key="d10" xml:space="preserve">0.014000000000000012</data>
      <data key="d11" xml:space="preserve">4.0</data>
      <data key="d12" xml:space="preserve"><![CDATA[AHNAK(1) FLNC(1) HGF(1)]]></data>
      <data key="d13" xml:space="preserve"/>
      <data key="d14" xml:space="preserve"/>
      <data key="d15" xml:space="preserve">40</data>
      <data key="d16" xml:space="preserve">302</data>
      <data key="d17" xml:space="preserve">0.0</data>
      <data key="d18" xml:space="preserve">1.0</data>
      <data key="d19" xml:space="preserve">404.85833313552735</data>
      <data key="d20" xml:space="preserve">400.8218690396093</data>
      <data key="d24" xml:space="preserve">0.006586877175112469</data>
      <data key="d25" xml:space="preserve">-2.359638159700747</data>
      <data key="d26" xml:space="preserve">-2.359638159700747</data>
      <data key="d29">
        <y:ShapeNode>
          <y:Geometry height="40.0" width="40.0" x="352.2051872653238" y="422.8353553400174"/>
          <y:Fill color="#B6DBA6" transparent="false"/>
          <y:BorderStyle color="#4159A8" type="line" width="3.0"/>
          <y:NodeLabel alignment="center" autoSizePolicy="content" fontFamily="Arial" fontSize="10" fontStyle="plain" hasBackgroundColor="false" hasLineColor="false" height="15.171875" horizontalTextPosition="center" iconTextGap="4" modelName="custom" textColor="#000000" verticalTextPosition="bottom" visible="true" width="31.2216796875" x="4.38916015625" xml:space="preserve" y="12.4140625">FADD<y:LabelModel><y:SmartNodeLabelModel distance="4.0"/></y:LabelModel><y:ModelParameter><y:SmartNodeLabelModelParameter labelRatioX="0.0" labelRatioY="0.0" nodeRatioX="0.0" nodeRatioY="0.0" offsetX="0.0" offsetY="0.0" upX="0.0" upY="-1.0"/></y:ModelParameter></y:NodeLabel>
          <y:Shape type="roundrectangle"/>
        </y:ShapeNode>
      </data>
    </node>
    <node id="n78">
      <data key="d3" xml:space="preserve"><![CDATA[FAIM]]></data>
      <data key="d4" xml:space="preserve"><![CDATA[Fas apoptotic inhibitory molecule 1]]></data>
      <data key="d5" xml:space="preserve"><![CDATA[Fas apoptotic inhibitory molecule 1]]></data>
      <data key="d6" xml:space="preserve"><![CDATA[source]]></data>
      <data key="d7" xml:space="preserve">2.207270327210788</data>
      <data key="d8" xml:space="preserve">0.8951938881154913</data>
      <data key="d9" xml:space="preserve">true</data>
      <data key="d10" xml:space="preserve">0.0020000000000000018</data>
      <data key="d11" xml:space="preserve">4.0</data>
      <data key="d12" xml:space="preserve"><![CDATA[AHNAK(1) FLNC(1) HGF(1)]]></data>
      <data key="d13" xml:space="preserve"/>
      <data key="d14" xml:space="preserve"/>
      <data key="d15" xml:space="preserve">33</data>
      <data key="d16" xml:space="preserve">174</data>
      <data key="d17" xml:space="preserve">0.0</data>
      <data key="d18" xml:space="preserve">1.0</data>
      <data key="d19" xml:space="preserve">-49.597097943373605</data>
      <data key="d20" xml:space="preserve">666.616839468405</data>
      <data key="d24" xml:space="preserve">9.167303284950343E-4</data>
      <data key="d25" xml:space="preserve">-1.6038281044925373</data>
      <data key="d26" xml:space="preserve">-1.6038281044925373</data>
      <data key="d29">
        <y:ShapeNode>
          <y:Geometry height="40.0" width="40.0" x="-22.415509989077194" y="587.1580986262155"/>
          <y:Fill color="#B6DBA6" transparent="false"/>
          <y:BorderStyle color="#4159A8" type="line" width="3.0"/>
          <y:NodeLabel alignment="center" autoSizePolicy="content" fontFamily="Arial" fontSize="10" fontStyle="plain" hasBackgroundColor="false" hasLineColor="false" height="15.171875" horizontalTextPosition="center" iconTextGap="4" modelName="custom" textColor="#000000" verticalTextPosition="bottom" visible="true" width="27.88671875" x="6.056640625" xml:space="preserve" y="12.4140625">FAIM<y:LabelModel><y:SmartNodeLabelModel distance="4.0"/></y:LabelModel><y:ModelParameter><y:SmartNodeLabelModelParameter labelRatioX="0.0" labelRatioY="0.0" nodeRatioX="0.0" nodeRatioY="0.0" offsetX="0.0" offsetY="0.0" upX="0.0" upY="-1.0"/></y:ModelParameter></y:NodeLabel>
          <y:Shape type="roundrectangle"/>
        </y:ShapeNode>
      </data>
    </node>
    <node id="n79">
      <data key="d3" xml:space="preserve"><![CDATA[FAM20A]]></data>
      <data key="d4" xml:space="preserve"><![CDATA[Pseudokinase FAM20A]]></data>
      <data key="d5" xml:space="preserve"><![CDATA[Pseudokinase FAM20A]]></data>
      <data key="d6" xml:space="preserve"><![CDATA[gene]]></data>
      <data key="d7" xml:space="preserve">0.0</data>
      <data key="d8" xml:space="preserve">0.44244197199927116</data>
      <data key="d9" xml:space="preserve">true</data>
      <data key="d10" xml:space="preserve">0.02200000000000002</data>
      <data key="d11" xml:space="preserve">4.0</data>
      <data key="d12" xml:space="preserve"/>
      <data key="d13" xml:space="preserve"/>
      <data key="d14" xml:space="preserve"/>
      <data key="d15" xml:space="preserve">1</data>
      <data key="d16" xml:space="preserve">1</data>
      <data key="d17" xml:space="preserve">0.0</data>
      <data key="d18" xml:space="preserve">1.0</data>
      <data key="d19" xml:space="preserve">-303.00409852102524</data>
      <data key="d20" xml:space="preserve">86.22842806367427</data>
      <data key="d24" xml:space="preserve">0.268975468975469</data>
      <data key="d25" xml:space="preserve">0.2613224714760882</data>
      <data key="d29">
        <y:ShapeNode>
          <y:Geometry height="15.0" width="15.0" x="-323.34064893208176" y="68.1432858221568"/>
          <y:Fill color="#F2F2F2" transparent="false"/>
          <y:BorderStyle color="#C0C0C0" raised="false" type="line" width="1.0"/>
          <y:NodeLabel alignment="center" autoSizePolicy="content" fontFamily="Dialog" fontSize="12" fontStyle="plain" hasBackgroundColor="false" hasLineColor="false" hasText="false" height="4.0" horizontalTextPosition="center" iconTextGap="4" modelName="custom" textColor="#000000" verticalTextPosition="bottom" visible="true" width="4.0" x="5.5" y="5.5">
            <y:LabelModel>
              <y:SmartNodeLabelModel distance="4.0"/>
            </y:LabelModel>
            <y:ModelParameter>
              <y:SmartNodeLabelModelParameter labelRatioX="0.0" labelRatioY="0.0" nodeRatioX="0.0" nodeRatioY="0.0" offsetX="0.0" offsetY="0.0" upX="0.0" upY="-1.0"/>
            </y:ModelParameter>
          </y:NodeLabel>
          <y:Shape type="rectangle"/>
        </y:ShapeNode>
      </data>
    </node>
    <node id="n80">
      <data key="d3" xml:space="preserve"><![CDATA[FAM20B]]></data>
      <data key="d4" xml:space="preserve"><![CDATA[Glycosaminoglycan xylosylkinase]]></data>
      <data key="d5" xml:space="preserve"><![CDATA[Glycosaminoglycan xylosylkinase]]></data>
      <data key="d6" xml:space="preserve"><![CDATA[gene]]></data>
      <data key="d7" xml:space="preserve">0.0</data>
      <data key="d8" xml:space="preserve">0.10653450805281535</data>
      <data key="d9" xml:space="preserve">true</data>
      <data key="d10" xml:space="preserve">0.031000000000000028</data>
      <data key="d11" xml:space="preserve">4.0</data>
      <data key="d12" xml:space="preserve"/>
      <data key="d13" xml:space="preserve"/>
      <data key="d14" xml:space="preserve"/>
      <data key="d15" xml:space="preserve">1</data>
      <data key="d16" xml:space="preserve">1</data>
      <data key="d17" xml:space="preserve">0.0</data>
      <data key="d18" xml:space="preserve">1.0</data>
      <data key="d19" xml:space="preserve">-346.67968049562637</data>
      <data key="d20" xml:space="preserve">152.62430917884495</data>
      <data key="d24" xml:space="preserve">0.4211187505305153</data>
      <data key="d25" xml:space="preserve">0.14857445321640306</data>
      <data key="d29">
        <y:ShapeNode>
          <y:Geometry height="15.0" width="15.0" x="-350.8442040772121" y="143.4014243475004"/>
          <y:Fill color="#F2F2F2" transparent="false"/>
          <y:BorderStyle color="#C0C0C0" raised="false" type="line" width="1.0"/>
          <y:NodeLabel alignment="center" autoSizePolicy="content" fontFamily="Dialog" fontSize="12" fontStyle="plain" hasBackgroundColor="false" hasLineColor="false" hasText="false" height="4.0" horizontalTextPosition="center" iconTextGap="4" modelName="custom" textColor="#000000" verticalTextPosition="bottom" visible="true" width="4.0" x="5.5" y="5.5">
            <y:LabelModel>
              <y:SmartNodeLabelModel distance="4.0"/>
            </y:LabelModel>
            <y:ModelParameter>
              <y:SmartNodeLabelModelParameter labelRatioX="0.0" labelRatioY="0.0" nodeRatioX="0.0" nodeRatioY="0.0" offsetX="0.0" offsetY="0.0" upX="0.0" upY="-1.0"/>
            </y:ModelParameter>
          </y:NodeLabel>
          <y:Shape type="rectangle"/>
        </y:ShapeNode>
      </data>
    </node>
    <node id="n81">
      <data key="d3" xml:space="preserve"><![CDATA[GABPA]]></data>
      <data key="d4" xml:space="preserve"><![CDATA[GA-binding protein alpha chain]]></data>
      <data key="d5" xml:space="preserve"><![CDATA[GA-binding protein alpha chain]]></data>
      <data key="d6" xml:space="preserve"><![CDATA[gene]]></data>
      <data key="d7" xml:space="preserve">0.0</data>
      <data key="d8" xml:space="preserve">0.18284236593055875</data>
      <data key="d9" xml:space="preserve">false</data>
      <data key="d10" xml:space="preserve">0.126</data>
      <data key="d11" xml:space="preserve">4.0</data>
      <data key="d12" xml:space="preserve"/>
      <data key="d13" xml:space="preserve"/>
      <data key="d14" xml:space="preserve"/>
      <data key="d15" xml:space="preserve">1</data>
      <data key="d16" xml:space="preserve">30</data>
      <data key="d17" xml:space="preserve">0.0</data>
      <data key="d18" xml:space="preserve">1.0</data>
      <data key="d19" xml:space="preserve">337.6789051507518</data>
      <data key="d20" xml:space="preserve">-528.8120362692789</data>
      <data key="d24" xml:space="preserve">0.10338680926916222</data>
      <data key="d25" xml:space="preserve">0.19549787119056994</data>
      <data key="d29">
        <y:ShapeNode>
          <y:Geometry height="15.0" width="15.0" x="329.546121302841" y="-536.2930831238434"/>
          <y:Fill color="#F2F2F2" transparent="false"/>
          <y:BorderStyle color="#C0C0C0" raised="false" type="line" width="1.0"/>
          <y:NodeLabel alignment="center" autoSizePolicy="content" fontFamily="Dialog" fontSize="12" fontStyle="plain" hasBackgroundColor="false" hasLineColor="false" hasText="false" height="4.0" horizontalTextPosition="center" iconTextGap="4" modelName="custom" textColor="#000000" verticalTextPosition="bottom" visible="true" width="4.0" x="5.5" y="5.5">
            <y:LabelModel>
              <y:SmartNodeLabelModel distance="4.0"/>
            </y:LabelModel>
            <y:ModelParameter>
              <y:SmartNodeLabelModelParameter labelRatioX="0.0" labelRatioY="0.0" nodeRatioX="0.0" nodeRatioY="0.0" offsetX="0.0" offsetY="0.0" upX="0.0" upY="-1.0"/>
            </y:ModelParameter>
          </y:NodeLabel>
          <y:Shape type="rectangle"/>
        </y:ShapeNode>
      </data>
    </node>
    <node id="n82">
      <data key="d3" xml:space="preserve"><![CDATA[GAL]]></data>
      <data key="d4" xml:space="preserve"><![CDATA[Galanin peptides]]></data>
      <data key="d5" xml:space="preserve"><![CDATA[Galanin peptides]]></data>
      <data key="d6" xml:space="preserve"><![CDATA[source]]></data>
      <data key="d7" xml:space="preserve">3.573306623419073</data>
      <data key="d8" xml:space="preserve">1.4391991624306615</data>
      <data key="d9" xml:space="preserve">true</data>
      <data key="d10" xml:space="preserve">0.0030000000000000027</data>
      <data key="d11" xml:space="preserve">4.0</data>
      <data key="d12" xml:space="preserve"><![CDATA[AHNAK(3) FLNC(3) HGF(3)]]></data>
      <data key="d13" xml:space="preserve"/>
      <data key="d14" xml:space="preserve"/>
      <data key="d15" xml:space="preserve">39</data>
      <data key="d16" xml:space="preserve">298</data>
      <data key="d17" xml:space="preserve">0.0</data>
      <data key="d18" xml:space="preserve">1.0</data>
      <data key="d19" xml:space="preserve">980.0006400252678</data>
      <data key="d20" xml:space="preserve">-365.4230911927663</data>
      <data key="d24" xml:space="preserve">4.074357015533486E-4</data>
      <data key="d25" xml:space="preserve">-3.7665907847707416</data>
      <data key="d26" xml:space="preserve">-3.7665907847707416</data>
      <data key="d29">
        <y:ShapeNode>
          <y:Geometry height="40.0" width="40.0" x="941.3574227112005" y="-474.1453941196061"/>
          <y:Fill color="#B6DBA6" transparent="false"/>
          <y:BorderStyle color="#4159A8" type="line" width="3.0"/>
          <y:NodeLabel alignment="center" autoSizePolicy="content" fontFamily="Arial" fontSize="10" fontStyle="plain" hasBackgroundColor="false" hasLineColor="false" height="15.171875" horizontalTextPosition="center" iconTextGap="4" modelName="custom" textColor="#000000" verticalTextPosition="bottom" visible="true" width="24.009765625" x="7.9951171875" xml:space="preserve" y="12.4140625">GAL<y:LabelModel><y:SmartNodeLabelModel distance="4.0"/></y:LabelModel><y:ModelParameter><y:SmartNodeLabelModelParameter labelRatioX="0.0" labelRatioY="0.0" nodeRatioX="0.0" nodeRatioY="0.0" offsetX="0.0" offsetY="0.0" upX="0.0" upY="-1.0"/></y:ModelParameter></y:NodeLabel>
          <y:Shape type="roundrectangle"/>
        </y:ShapeNode>
      </data>
    </node>
    <node id="n83">
      <data key="d3" xml:space="preserve"><![CDATA[GATA2]]></data>
      <data key="d4" xml:space="preserve"><![CDATA[Endothelial transcription factor GATA-2]]></data>
      <data key="d5" xml:space="preserve"><![CDATA[Endothelial transcription factor GATA-2]]></data>
      <data key="d6" xml:space="preserve"><![CDATA[gene]]></data>
      <data key="d7" xml:space="preserve">0.0</data>
      <data key="d8" xml:space="preserve">0.10054099091228375</data>
      <data key="d9" xml:space="preserve">false</data>
      <data key="d10" xml:space="preserve">0.15100000000000002</data>
      <data key="d11" xml:space="preserve">4.0</data>
      <data key="d12" xml:space="preserve"/>
      <data key="d13" xml:space="preserve"/>
      <data key="d14" xml:space="preserve"/>
      <data key="d15" xml:space="preserve">1</data>
      <data key="d16" xml:space="preserve">31</data>
      <data key="d17" xml:space="preserve">0.0</data>
      <data key="d18" xml:space="preserve">1.0</data>
      <data key="d19" xml:space="preserve">396.83289723248066</data>
      <data key="d20" xml:space="preserve">-449.06362216780485</data>
      <data key="d24" xml:space="preserve">0.010016127663186486</data>
      <data key="d25" xml:space="preserve">-0.7354720342615568</data>
      <data key="d29">
        <y:ShapeNode>
          <y:Geometry height="15.0" width="15.0" x="388.7573268494886" y="-456.58751031876415"/>
          <y:Fill color="#F2F2F2" transparent="false"/>
          <y:BorderStyle color="#C0C0C0" raised="false" type="line" width="1.0"/>
          <y:NodeLabel alignment="center" autoSizePolicy="content" fontFamily="Dialog" fontSize="12" fontStyle="plain" hasBackgroundColor="false" hasLineColor="false" hasText="false" height="4.0" horizontalTextPosition="center" iconTextGap="4" modelName="custom" textColor="#000000" verticalTextPosition="bottom" visible="true" width="4.0" x="5.5" y="5.5">
            <y:LabelModel>
              <y:SmartNodeLabelModel distance="4.0"/>
            </y:LabelModel>
            <y:ModelParameter>
              <y:SmartNodeLabelModelParameter labelRatioX="0.0" labelRatioY="0.0" nodeRatioX="0.0" nodeRatioY="0.0" offsetX="0.0" offsetY="0.0" upX="0.0" upY="-1.0"/>
            </y:ModelParameter>
          </y:NodeLabel>
          <y:Shape type="rectangle"/>
        </y:ShapeNode>
      </data>
    </node>
    <node id="n84">
      <data key="d3" xml:space="preserve"><![CDATA[GLRX3]]></data>
      <data key="d4" xml:space="preserve"><![CDATA[Glutaredoxin-3]]></data>
      <data key="d5" xml:space="preserve"><![CDATA[Glutaredoxin-3]]></data>
      <data key="d6" xml:space="preserve"><![CDATA[gene]]></data>
      <data key="d7" xml:space="preserve">0.0</data>
      <data key="d8" xml:space="preserve">0.7911232394502302</data>
      <data key="d9" xml:space="preserve">true</data>
      <data key="d10" xml:space="preserve">0.013000000000000012</data>
      <data key="d11" xml:space="preserve">4.0</data>
      <data key="d12" xml:space="preserve"/>
      <data key="d13" xml:space="preserve"/>
      <data key="d14" xml:space="preserve"/>
      <data key="d15" xml:space="preserve">66</data>
      <data key="d16" xml:space="preserve">754</data>
      <data key="d17" xml:space="preserve">0.0</data>
      <data key="d18" xml:space="preserve">1.0</data>
      <data key="d19" xml:space="preserve">-146.97561109933062</data>
      <data key="d20" xml:space="preserve">-634.7322367728369</data>
      <data key="d24" xml:space="preserve">0.24755114166878875</data>
      <data key="d25" xml:space="preserve">0.08958581079250472</data>
      <data key="d29">
        <y:ShapeNode>
          <y:Geometry height="15.0" width="15.0" x="-154.55986638713924" y="-642.1946064328637"/>
          <y:Fill color="#F2F2F2" transparent="false"/>
          <y:BorderStyle color="#C0C0C0" raised="false" type="line" width="1.0"/>
          <y:NodeLabel alignment="center" autoSizePolicy="content" fontFamily="Dialog" fontSize="12" fontStyle="plain" hasBackgroundColor="false" hasLineColor="false" hasText="false" height="4.0" horizontalTextPosition="center" iconTextGap="4" modelName="custom" textColor="#000000" verticalTextPosition="bottom" visible="true" width="4.0" x="5.5" y="5.5">
            <y:LabelModel>
              <y:SmartNodeLabelModel distance="4.0"/>
            </y:LabelModel>
            <y:ModelParameter>
              <y:SmartNodeLabelModelParameter labelRatioX="0.0" labelRatioY="0.0" nodeRatioX="0.0" nodeRatioY="0.0" offsetX="0.0" offsetY="0.0" upX="0.0" upY="-1.0"/>
            </y:ModelParameter>
          </y:NodeLabel>
          <y:Shape type="rectangle"/>
        </y:ShapeNode>
      </data>
    </node>
    <node id="n85">
      <data key="d3" xml:space="preserve"><![CDATA[GSN]]></data>
      <data key="d4" xml:space="preserve"><![CDATA[Gelsolin]]></data>
      <data key="d5" xml:space="preserve"><![CDATA[Gelsolin]]></data>
      <data key="d6" xml:space="preserve"><![CDATA[source]]></data>
      <data key="d7" xml:space="preserve">2.028654639743599</data>
      <data key="d8" xml:space="preserve">0.8308322129218688</data>
      <data key="d9" xml:space="preserve">true</data>
      <data key="d10" xml:space="preserve">0.007000000000000006</data>
      <data key="d11" xml:space="preserve">4.0</data>
      <data key="d12" xml:space="preserve"><![CDATA[AHNAK(1) FLNC(1) HGF(1)]]></data>
      <data key="d13" xml:space="preserve"/>
      <data key="d14" xml:space="preserve"/>
      <data key="d15" xml:space="preserve">12</data>
      <data key="d16" xml:space="preserve">96</data>
      <data key="d17" xml:space="preserve">0.0</data>
      <data key="d18" xml:space="preserve">1.0</data>
      <data key="d19" xml:space="preserve">393.7762353440169</data>
      <data key="d20" xml:space="preserve">-81.68336815294782</data>
      <data key="d24" xml:space="preserve">3.939161833898676E-4</data>
      <data key="d25" xml:space="preserve">1.2087893641213636</data>
      <data key="d26" xml:space="preserve">1.2087893641213636</data>
      <data key="d29">
        <y:ShapeNode>
          <y:Geometry height="40.0" width="40.0" x="454.3901743800206" y="-69.22727286367648"/>
          <y:Fill color="#B6DBA6" transparent="false"/>
          <y:BorderStyle color="#CC3331" type="line" width="3.0"/>
          <y:NodeLabel alignment="center" autoSizePolicy="content" fontFamily="Arial" fontSize="10" fontStyle="plain" hasBackgroundColor="false" hasLineColor="false" height="15.171875" horizontalTextPosition="center" iconTextGap="4" modelName="custom" textColor="#000000" verticalTextPosition="bottom" visible="true" width="25.669921875" x="7.1650390625" xml:space="preserve" y="12.4140625">GSN<y:LabelModel><y:SmartNodeLabelModel distance="4.0"/></y:LabelModel><y:ModelParameter><y:SmartNodeLabelModelParameter labelRatioX="0.0" labelRatioY="0.0" nodeRatioX="0.0" nodeRatioY="0.0" offsetX="0.0" offsetY="0.0" upX="0.0" upY="-1.0"/></y:ModelParameter></y:NodeLabel>
          <y:Shape type="roundrectangle"/>
        </y:ShapeNode>
      </data>
    </node>
    <node id="n86">
      <data key="d3" xml:space="preserve"><![CDATA[HSPA1L]]></data>
      <data key="d4" xml:space="preserve"><![CDATA[Heat shock 70 kDa protein 1-like]]></data>
      <data key="d5" xml:space="preserve"><![CDATA[Heat shock 70 kDa protein 1-like]]></data>
      <data key="d6" xml:space="preserve"><![CDATA[gene]]></data>
      <data key="d7" xml:space="preserve">0.0</data>
      <data key="d8" xml:space="preserve">0.04761084890242344</data>
      <data key="d9" xml:space="preserve">false</data>
      <data key="d10" xml:space="preserve">0.05500000000000005</data>
      <data key="d11" xml:space="preserve">4.0</data>
      <data key="d12" xml:space="preserve"/>
      <data key="d13" xml:space="preserve"/>
      <data key="d14" xml:space="preserve"/>
      <data key="d15" xml:space="preserve">15</data>
      <data key="d16" xml:space="preserve">101</data>
      <data key="d17" xml:space="preserve">0.0</data>
      <data key="d18" xml:space="preserve">1.0</data>
      <data key="d19" xml:space="preserve">-854.0534477955799</data>
      <data key="d20" xml:space="preserve">366.04814760089937</data>
      <data key="d24" xml:space="preserve">0.9805958747135217</data>
      <data key="d25" xml:space="preserve">0.04124010910083342</data>
      <data key="d29">
        <y:ShapeNode>
          <y:Geometry height="15.0" width="15.0" x="-862.08250092111" y="359.1910186404125"/>
          <y:Fill color="#F2F2F2" transparent="false"/>
          <y:BorderStyle color="#C0C0C0" raised="false" type="line" width="1.0"/>
          <y:NodeLabel alignment="center" autoSizePolicy="content" fontFamily="Dialog" fontSize="12" fontStyle="plain" hasBackgroundColor="false" hasLineColor="false" hasText="false" height="4.0" horizontalTextPosition="center" iconTextGap="4" modelName="custom" textColor="#000000" verticalTextPosition="bottom" visible="true" width="4.0" x="5.5" y="5.5">
            <y:LabelModel>
              <y:SmartNodeLabelModel distance="4.0"/>
            </y:LabelModel>
            <y:ModelParameter>
              <y:SmartNodeLabelModelParameter labelRatioX="0.0" labelRatioY="0.0" nodeRatioX="0.0" nodeRatioY="0.0" offsetX="0.0" offsetY="0.0" upX="0.0" upY="-1.0"/>
            </y:ModelParameter>
          </y:NodeLabel>
          <y:Shape type="rectangle"/>
        </y:ShapeNode>
      </data>
    </node>
    <node id="n87">
      <data key="d3" xml:space="preserve"><![CDATA[HSPA2]]></data>
      <data key="d4" xml:space="preserve"><![CDATA[Heat shock-related 70 kDa protein 2]]></data>
      <data key="d5" xml:space="preserve"><![CDATA[Heat shock-related 70 kDa protein 2]]></data>
      <data key="d6" xml:space="preserve"><![CDATA[gene]]></data>
      <data key="d7" xml:space="preserve">0.0</data>
      <data key="d8" xml:space="preserve">0.37633611811986883</data>
      <data key="d9" xml:space="preserve">true</data>
      <data key="d10" xml:space="preserve">0.02200000000000002</data>
      <data key="d11" xml:space="preserve">4.0</data>
      <data key="d12" xml:space="preserve"/>
      <data key="d13" xml:space="preserve"/>
      <data key="d14" xml:space="preserve"/>
      <data key="d15" xml:space="preserve">1</data>
      <data key="d16" xml:space="preserve">1</data>
      <data key="d17" xml:space="preserve">0.0</data>
      <data key="d18" xml:space="preserve">1.0</data>
      <data key="d19" xml:space="preserve">-862.7838500905409</data>
      <data key="d20" xml:space="preserve">99.08443048928433</data>
      <data key="d24" xml:space="preserve">0.09248790425261014</data>
      <data key="d25" xml:space="preserve">0.519044946377754</data>
      <data key="d29">
        <y:ShapeNode>
          <y:Geometry height="15.0" width="15.0" x="-871.7733889110996" y="92.49614136913995"/>
          <y:Fill color="#F2F2F2" transparent="false"/>
          <y:BorderStyle color="#C0C0C0" raised="false" type="line" width="1.0"/>
          <y:NodeLabel alignment="center" autoSizePolicy="content" fontFamily="Dialog" fontSize="12" fontStyle="plain" hasBackgroundColor="false" hasLineColor="false" hasText="false" height="4.0" horizontalTextPosition="center" iconTextGap="4" modelName="custom" textColor="#000000" verticalTextPosition="bottom" visible="true" width="4.0" x="5.5" y="5.5">
            <y:LabelModel>
              <y:SmartNodeLabelModel distance="4.0"/>
            </y:LabelModel>
            <y:ModelParameter>
              <y:SmartNodeLabelModelParameter labelRatioX="0.0" labelRatioY="0.0" nodeRatioX="0.0" nodeRatioY="0.0" offsetX="0.0" offsetY="0.0" upX="0.0" upY="-1.0"/>
            </y:ModelParameter>
          </y:NodeLabel>
          <y:Shape type="rectangle"/>
        </y:ShapeNode>
      </data>
    </node>
    <node id="n88">
      <data key="d3" xml:space="preserve"><![CDATA[HSPA5]]></data>
      <data key="d4" xml:space="preserve"><![CDATA[Endoplasmic reticulum chaperone BiP]]></data>
      <data key="d5" xml:space="preserve"><![CDATA[Endoplasmic reticulum chaperone BiP]]></data>
      <data key="d6" xml:space="preserve"><![CDATA[gene]]></data>
      <data key="d7" xml:space="preserve">0.0</data>
      <data key="d8" xml:space="preserve">0.21456611838502537</data>
      <data key="d9" xml:space="preserve">true</data>
      <data key="d10" xml:space="preserve">0.049000000000000044</data>
      <data key="d11" xml:space="preserve">4.0</data>
      <data key="d12" xml:space="preserve"/>
      <data key="d13" xml:space="preserve"/>
      <data key="d14" xml:space="preserve"/>
      <data key="d15" xml:space="preserve">1</data>
      <data key="d16" xml:space="preserve">1</data>
      <data key="d17" xml:space="preserve">0.0</data>
      <data key="d18" xml:space="preserve">1.0</data>
      <data key="d19" xml:space="preserve">-716.2473075256263</data>
      <data key="d20" xml:space="preserve">49.2649597890628</data>
      <data key="d24" xml:space="preserve">6.790595025889144E-5</data>
      <data key="d25" xml:space="preserve">0.4215678832762002</data>
      <data key="d29">
        <y:ShapeNode>
          <y:Geometry height="15.0" width="15.0" x="-725.0356110568476" y="43.68633684138617"/>
          <y:Fill color="#F2F2F2" transparent="false"/>
          <y:BorderStyle color="#C0C0C0" raised="false" type="line" width="1.0"/>
          <y:NodeLabel alignment="center" autoSizePolicy="content" fontFamily="Dialog" fontSize="12" fontStyle="plain" hasBackgroundColor="false" hasLineColor="false" hasText="false" height="4.0" horizontalTextPosition="center" iconTextGap="4" modelName="custom" textColor="#000000" verticalTextPosition="bottom" visible="true" width="4.0" x="5.5" y="5.5">
            <y:LabelModel>
              <y:SmartNodeLabelModel distance="4.0"/>
            </y:LabelModel>
            <y:ModelParameter>
              <y:SmartNodeLabelModelParameter labelRatioX="0.0" labelRatioY="0.0" nodeRatioX="0.0" nodeRatioY="0.0" offsetX="0.0" offsetY="0.0" upX="0.0" upY="-1.0"/>
            </y:ModelParameter>
          </y:NodeLabel>
          <y:Shape type="rectangle"/>
        </y:ShapeNode>
      </data>
    </node>
    <node id="n89">
      <data key="d3" xml:space="preserve"><![CDATA[HSPA6]]></data>
      <data key="d4" xml:space="preserve"><![CDATA[Heat shock 70 kDa protein 6]]></data>
      <data key="d5" xml:space="preserve"><![CDATA[Heat shock 70 kDa protein 6]]></data>
      <data key="d6" xml:space="preserve"><![CDATA[gene]]></data>
      <data key="d7" xml:space="preserve">0.0</data>
      <data key="d8" xml:space="preserve">0.048974160367412714</data>
      <data key="d9" xml:space="preserve">false</data>
      <data key="d10" xml:space="preserve">0.06499999999999995</data>
      <data key="d11" xml:space="preserve">4.0</data>
      <data key="d12" xml:space="preserve"/>
      <data key="d13" xml:space="preserve"/>
      <data key="d14" xml:space="preserve"/>
      <data key="d15" xml:space="preserve">16</data>
      <data key="d16" xml:space="preserve">102</data>
      <data key="d17" xml:space="preserve">0.0</data>
      <data key="d18" xml:space="preserve">1.0</data>
      <data key="d19" xml:space="preserve">-879.2360086051327</data>
      <data key="d20" xml:space="preserve">304.78200852952307</data>
      <data key="d24" xml:space="preserve">0.7895764366352602</data>
      <data key="d25" xml:space="preserve">-0.0657094763221604</data>
      <data key="d29">
        <y:ShapeNode>
          <y:Geometry height="15.0" width="15.0" x="-833.4934468222939" y="294.94297460379806"/>
          <y:Fill color="#F2F2F2" transparent="false"/>
          <y:BorderStyle color="#C0C0C0" raised="false" type="line" width="1.0"/>
          <y:NodeLabel alignment="center" autoSizePolicy="content" fontFamily="Dialog" fontSize="12" fontStyle="plain" hasBackgroundColor="false" hasLineColor="false" hasText="false" height="4.0" horizontalTextPosition="center" iconTextGap="4" modelName="custom" textColor="#000000" verticalTextPosition="bottom" visible="true" width="4.0" x="5.5" y="5.5">
            <y:LabelModel>
              <y:SmartNodeLabelModel distance="4.0"/>
            </y:LabelModel>
            <y:ModelParameter>
              <y:SmartNodeLabelModelParameter labelRatioX="0.0" labelRatioY="0.0" nodeRatioX="0.0" nodeRatioY="0.0" offsetX="0.0" offsetY="0.0" upX="0.0" upY="-1.0"/>
            </y:ModelParameter>
          </y:NodeLabel>
          <y:Shape type="rectangle"/>
        </y:ShapeNode>
      </data>
    </node>
    <node id="n90">
      <data key="d3" xml:space="preserve"><![CDATA[HSPB1]]></data>
      <data key="d4" xml:space="preserve"><![CDATA[Heat shock protein beta-1]]></data>
      <data key="d5" xml:space="preserve"><![CDATA[Heat shock protein beta-1]]></data>
      <data key="d6" xml:space="preserve"><![CDATA[gene]]></data>
      <data key="d7" xml:space="preserve">0.0</data>
      <data key="d8" xml:space="preserve">0.16750731214354864</data>
      <data key="d9" xml:space="preserve">true</data>
      <data key="d10" xml:space="preserve">0.02300000000000002</data>
      <data key="d11" xml:space="preserve">4.0</data>
      <data key="d12" xml:space="preserve"/>
      <data key="d13" xml:space="preserve"/>
      <data key="d14" xml:space="preserve"/>
      <data key="d15" xml:space="preserve">1</data>
      <data key="d16" xml:space="preserve">19</data>
      <data key="d17" xml:space="preserve">0.0</data>
      <data key="d18" xml:space="preserve">1.0</data>
      <data key="d19" xml:space="preserve">-748.3008018331292</data>
      <data key="d20" xml:space="preserve">-89.83647985703378</data>
      <data key="d24" xml:space="preserve">4.37684648210964E-5</data>
      <data key="d25" xml:space="preserve">0.844422912788696</data>
      <data key="d29">
        <y:ShapeNode>
          <y:Geometry height="15.0" width="15.0" x="-758.7261110300885" y="-100.22096856372565"/>
          <y:Fill color="#F2F2F2" transparent="false"/>
          <y:BorderStyle color="#C0C0C0" raised="false" type="line" width="1.0"/>
          <y:NodeLabel alignment="center" autoSizePolicy="content" fontFamily="Dialog" fontSize="12" fontStyle="plain" hasBackgroundColor="false" hasLineColor="false" hasText="false" height="4.0" horizontalTextPosition="center" iconTextGap="4" modelName="custom" textColor="#000000" verticalTextPosition="bottom" visible="true" width="4.0" x="5.5" y="5.5">
            <y:LabelModel>
              <y:SmartNodeLabelModel distance="4.0"/>
            </y:LabelModel>
            <y:ModelParameter>
              <y:SmartNodeLabelModelParameter labelRatioX="0.0" labelRatioY="0.0" nodeRatioX="0.0" nodeRatioY="0.0" offsetX="0.0" offsetY="0.0" upX="0.0" upY="-1.0"/>
            </y:ModelParameter>
          </y:NodeLabel>
          <y:Shape type="rectangle"/>
        </y:ShapeNode>
      </data>
    </node>
    <node id="n91">
      <data key="d3" xml:space="preserve"><![CDATA[IL13RA2]]></data>
      <data key="d4" xml:space="preserve"><![CDATA[Interleukin-13 receptor subunit alpha-2]]></data>
      <data key="d5" xml:space="preserve"><![CDATA[Interleukin-13 receptor subunit alpha-2]]></data>
      <data key="d6" xml:space="preserve"><![CDATA[source]]></data>
      <data key="d7" xml:space="preserve">3.466098208359527</data>
      <data key="d8" xml:space="preserve">1.415195862032982</data>
      <data key="d9" xml:space="preserve">true</data>
      <data key="d10" xml:space="preserve">0.013000000000000012</data>
      <data key="d11" xml:space="preserve">4.0</data>
      <data key="d12" xml:space="preserve"><![CDATA[AHNAK(1) FLNC(1) HGF(1)]]></data>
      <data key="d13" xml:space="preserve"/>
      <data key="d14" xml:space="preserve"/>
      <data key="d15" xml:space="preserve">21</data>
      <data key="d16" xml:space="preserve">131</data>
      <data key="d17" xml:space="preserve">0.0</data>
      <data key="d18" xml:space="preserve">1.0</data>
      <data key="d19" xml:space="preserve">-470.06403687437955</data>
      <data key="d20" xml:space="preserve">193.3570590855078</data>
      <data key="d24" xml:space="preserve">2.18842324105482E-5</data>
      <data key="d25" xml:space="preserve">2.578149216365146</data>
      <data key="d26" xml:space="preserve">2.578149216365146</data>
      <data key="d29">
        <y:ShapeNode>
          <y:Geometry height="40.0" width="40.0" x="-490.1823244208246" y="174.2029365793344"/>
          <y:Fill color="#B6DBA6" transparent="false"/>
          <y:BorderStyle color="#CC3331" type="line" width="3.0"/>
          <y:NodeLabel alignment="center" autoSizePolicy="content" fontFamily="Arial" fontSize="10" fontStyle="plain" hasBackgroundColor="false" hasLineColor="false" height="15.171875" horizontalTextPosition="center" iconTextGap="4" modelName="custom" textColor="#000000" verticalTextPosition="bottom" visible="true" width="42.916015625" x="-1.4580078125" xml:space="preserve" y="12.4140625">IL13RA2<y:LabelModel><y:SmartNodeLabelModel distance="4.0"/></y:LabelModel><y:ModelParameter><y:SmartNodeLabelModelParameter labelRatioX="0.0" labelRatioY="0.0" nodeRatioX="0.0" nodeRatioY="0.0" offsetX="0.0" offsetY="0.0" upX="0.0" upY="-1.0"/></y:ModelParameter></y:NodeLabel>
          <y:Shape type="roundrectangle"/>
        </y:ShapeNode>
      </data>
    </node>
    <node id="n92">
      <data key="d3" xml:space="preserve"><![CDATA[IMPACT]]></data>
      <data key="d4" xml:space="preserve"><![CDATA[Protein IMPACT]]></data>
      <data key="d5" xml:space="preserve"><![CDATA[Protein IMPACT]]></data>
      <data key="d6" xml:space="preserve"><![CDATA[source]]></data>
      <data key="d7" xml:space="preserve">1.664430655010515</data>
      <data key="d8" xml:space="preserve">0.673402099584993</data>
      <data key="d9" xml:space="preserve">true</data>
      <data key="d10" xml:space="preserve">0.01100000000000001</data>
      <data key="d11" xml:space="preserve">4.0</data>
      <data key="d12" xml:space="preserve"><![CDATA[AHNAK(1) FLNC(1) HGF(1)]]></data>
      <data key="d13" xml:space="preserve"/>
      <data key="d14" xml:space="preserve"/>
      <data key="d15" xml:space="preserve">77</data>
      <data key="d16" xml:space="preserve">1071</data>
      <data key="d17" xml:space="preserve">0.0</data>
      <data key="d18" xml:space="preserve">1.0</data>
      <data key="d19" xml:space="preserve">491.1923275887429</data>
      <data key="d20" xml:space="preserve">-659.3553799521387</data>
      <data key="d24" xml:space="preserve">0.004108309990662932</data>
      <data key="d25" xml:space="preserve">-1.1609129993314102</data>
      <data key="d26" xml:space="preserve">-1.1609129993314102</data>
      <data key="d29">
        <y:ShapeNode>
          <y:Geometry height="40.0" width="40.0" x="470.19662356894645" y="-679.6349207226374"/>
          <y:Fill color="#B6DBA6" transparent="false"/>
          <y:BorderStyle color="#4159A8" type="line" width="3.0"/>
          <y:NodeLabel alignment="center" autoSizePolicy="content" fontFamily="Arial" fontSize="10" fontStyle="plain" hasBackgroundColor="false" hasLineColor="false" height="15.171875" horizontalTextPosition="center" iconTextGap="4" modelName="custom" textColor="#000000" verticalTextPosition="bottom" visible="true" width="41.7783203125" x="-0.88916015625" xml:space="preserve" y="12.4140625">IMPACT<y:LabelModel><y:SmartNodeLabelModel distance="4.0"/></y:LabelModel><y:ModelParameter><y:SmartNodeLabelModelParameter labelRatioX="0.0" labelRatioY="0.0" nodeRatioX="0.0" nodeRatioY="0.0" offsetX="0.0" offsetY="0.0" upX="0.0" upY="-1.0"/></y:ModelParameter></y:NodeLabel>
          <y:Shape type="roundrectangle"/>
        </y:ShapeNode>
      </data>
    </node>
    <node id="n93">
      <data key="d3" xml:space="preserve"><![CDATA[ITGA2]]></data>
      <data key="d4" xml:space="preserve"><![CDATA[Integrin alpha-2]]></data>
      <data key="d5" xml:space="preserve"><![CDATA[Integrin alpha-2]]></data>
      <data key="d6" xml:space="preserve"><![CDATA[source]]></data>
      <data key="d7" xml:space="preserve">2.9387538796202444</data>
      <data key="d8" xml:space="preserve">1.5439935013234438</data>
      <data key="d9" xml:space="preserve">true</data>
      <data key="d10" xml:space="preserve">0.0020000000000000018</data>
      <data key="d11" xml:space="preserve">4.0</data>
      <data key="d12" xml:space="preserve"><![CDATA[AHNAK(0) FLNC(0) HGF(0)]]></data>
      <data key="d13" xml:space="preserve"/>
      <data key="d14" xml:space="preserve"><![CDATA[AHNAK FLNC HGF]]></data>
      <data key="d15" xml:space="preserve">1</data>
      <data key="d16" xml:space="preserve">1</data>
      <data key="d17" xml:space="preserve">0.0</data>
      <data key="d18" xml:space="preserve">1.0</data>
      <data key="d19" xml:space="preserve">-109.53494091960653</data>
      <data key="d20" xml:space="preserve">132.4393994135455</data>
      <data key="d24" xml:space="preserve">2.18842324105482E-5</data>
      <data key="d25" xml:space="preserve">1.8533299873810059</data>
      <data key="d26" xml:space="preserve">1.8533299873810059</data>
      <data key="d29">
        <y:ShapeNode>
          <y:Geometry height="40.0" width="40.0" x="-124.6224964475765" y="113.85679406440713"/>
          <y:Fill color="#B6DBA6" transparent="false"/>
          <y:BorderStyle color="#CC3331" type="line" width="3.0"/>
          <y:NodeLabel alignment="center" autoSizePolicy="content" fontFamily="Arial" fontSize="10" fontStyle="plain" hasBackgroundColor="false" hasLineColor="false" height="15.171875" horizontalTextPosition="center" iconTextGap="4" modelName="custom" textColor="#000000" verticalTextPosition="bottom" visible="true" width="32.896484375" x="3.5517578125" xml:space="preserve" y="12.4140625">ITGA2<y:LabelModel><y:SmartNodeLabelModel distance="4.0"/></y:LabelModel><y:ModelParameter><y:SmartNodeLabelModelParameter labelRatioX="0.0" labelRatioY="0.0" nodeRatioX="0.0" nodeRatioY="0.0" offsetX="0.0" offsetY="0.0" upX="0.0" upY="-1.0"/></y:ModelParameter></y:NodeLabel>
          <y:Shape type="roundrectangle"/>
        </y:ShapeNode>
      </data>
    </node>
    <node id="n94">
      <data key="d3" xml:space="preserve"><![CDATA[JUND]]></data>
      <data key="d4" xml:space="preserve"><![CDATA[Transcription factor jun-D]]></data>
      <data key="d5" xml:space="preserve"><![CDATA[Transcription factor jun-D]]></data>
      <data key="d6" xml:space="preserve"><![CDATA[gene]]></data>
      <data key="d7" xml:space="preserve">0.0</data>
      <data key="d8" xml:space="preserve">0.19148414299369107</data>
      <data key="d9" xml:space="preserve">false</data>
      <data key="d10" xml:space="preserve">0.19599999999999995</data>
      <data key="d11" xml:space="preserve">4.0</data>
      <data key="d12" xml:space="preserve"/>
      <data key="d13" xml:space="preserve"/>
      <data key="d14" xml:space="preserve"/>
      <data key="d15" xml:space="preserve">1</data>
      <data key="d16" xml:space="preserve">6</data>
      <data key="d17" xml:space="preserve">0.0</data>
      <data key="d18" xml:space="preserve">1.0</data>
      <data key="d19" xml:space="preserve">18.422631142142663</data>
      <data key="d20" xml:space="preserve">-87.73570280430036</data>
      <data key="d24" xml:space="preserve">0.09248790425261014</data>
      <data key="d25" xml:space="preserve">-0.6209008724056897</data>
      <data key="d29">
        <y:ShapeNode>
          <y:Geometry height="15.0" width="15.0" x="-50.325759071579185" y="-121.31677532402853"/>
          <y:Fill color="#F2F2F2" transparent="false"/>
          <y:BorderStyle color="#C0C0C0" raised="false" type="line" width="1.0"/>
          <y:NodeLabel alignment="center" autoSizePolicy="content" fontFamily="Dialog" fontSize="12" fontStyle="plain" hasBackgroundColor="false" hasLineColor="false" hasText="false" height="4.0" horizontalTextPosition="center" iconTextGap="4" modelName="custom" textColor="#000000" verticalTextPosition="bottom" visible="true" width="4.0" x="5.5" y="5.5">
            <y:LabelModel>
              <y:SmartNodeLabelModel distance="4.0"/>
            </y:LabelModel>
            <y:ModelParameter>
              <y:SmartNodeLabelModelParameter labelRatioX="0.0" labelRatioY="0.0" nodeRatioX="0.0" nodeRatioY="0.0" offsetX="0.0" offsetY="0.0" upX="0.0" upY="-1.0"/>
            </y:ModelParameter>
          </y:NodeLabel>
          <y:Shape type="rectangle"/>
        </y:ShapeNode>
      </data>
    </node>
    <node id="n95">
      <data key="d3" xml:space="preserve"><![CDATA[KCMF1]]></data>
      <data key="d4" xml:space="preserve"><![CDATA[E3 ubiquitin-protein ligase KCMF1]]></data>
      <data key="d5" xml:space="preserve"><![CDATA[E3 ubiquitin-protein ligase KCMF1]]></data>
      <data key="d6" xml:space="preserve"><![CDATA[source]]></data>
      <data key="d7" xml:space="preserve">1.699916853944607</data>
      <data key="d8" xml:space="preserve">0.6813707796477124</data>
      <data key="d9" xml:space="preserve">true</data>
      <data key="d10" xml:space="preserve">0.010000000000000009</data>
      <data key="d11" xml:space="preserve">4.0</data>
      <data key="d12" xml:space="preserve"><![CDATA[AHNAK(2) FLNC(2) HGF(2)]]></data>
      <data key="d13" xml:space="preserve"/>
      <data key="d14" xml:space="preserve"/>
      <data key="d15" xml:space="preserve">46</data>
      <data key="d16" xml:space="preserve">348</data>
      <data key="d17" xml:space="preserve">0.0</data>
      <data key="d18" xml:space="preserve">1.0</data>
      <data key="d19" xml:space="preserve">445.8594836931416</data>
      <data key="d20" xml:space="preserve">-352.57515532188387</data>
      <data key="d24" xml:space="preserve">0.0012902130549189371</data>
      <data key="d25" xml:space="preserve">1.0001310826927003</data>
      <data key="d26" xml:space="preserve">1.0001310826927003</data>
      <data key="d29">
        <y:ShapeNode>
          <y:Geometry height="40.0" width="40.0" x="301.68903208138465" y="-311.3631080260429"/>
          <y:Fill color="#B6DBA6" transparent="false"/>
          <y:BorderStyle color="#CC3331" type="line" width="3.0"/>
          <y:NodeLabel alignment="center" autoSizePolicy="content" fontFamily="Arial" fontSize="10" fontStyle="plain" hasBackgroundColor="false" hasLineColor="false" height="15.171875" horizontalTextPosition="center" iconTextGap="4" modelName="custom" textColor="#000000" verticalTextPosition="bottom" visible="true" width="37.8916015625" x="1.05419921875" xml:space="preserve" y="12.4140625">KCMF1<y:LabelModel><y:SmartNodeLabelModel distance="4.0"/></y:LabelModel><y:ModelParameter><y:SmartNodeLabelModelParameter labelRatioX="0.0" labelRatioY="0.0" nodeRatioX="0.0" nodeRatioY="0.0" offsetX="0.0" offsetY="0.0" upX="0.0" upY="-1.0"/></y:ModelParameter></y:NodeLabel>
          <y:Shape type="roundrectangle"/>
        </y:ShapeNode>
      </data>
    </node>
    <node id="n96">
      <data key="d3" xml:space="preserve"><![CDATA[KHDRBS3]]></data>
      <data key="d4" xml:space="preserve"><![CDATA[KH domain-containing, RNA-binding, signal transduction-associated protein 3]]></data>
      <data key="d5" xml:space="preserve"><![CDATA[KH domain-containing, RNA-binding, signal transduction-associated protein 3]]></data>
      <data key="d6" xml:space="preserve"><![CDATA[gene]]></data>
      <data key="d7" xml:space="preserve">0.0</data>
      <data key="d8" xml:space="preserve">0.04508049757708204</data>
      <data key="d9" xml:space="preserve">true</data>
      <data key="d10" xml:space="preserve">0.04500000000000004</data>
      <data key="d11" xml:space="preserve">4.0</data>
      <data key="d12" xml:space="preserve"/>
      <data key="d13" xml:space="preserve"/>
      <data key="d14" xml:space="preserve"/>
      <data key="d15" xml:space="preserve">85</data>
      <data key="d16" xml:space="preserve">1460</data>
      <data key="d17" xml:space="preserve">0.0</data>
      <data key="d18" xml:space="preserve">1.0</data>
      <data key="d19" xml:space="preserve">726.2926266858591</data>
      <data key="d20" xml:space="preserve">120.65177708658305</data>
      <data key="d24" xml:space="preserve">0.4211187505305153</data>
      <data key="d25" xml:space="preserve">-0.0718294417886387</data>
      <data key="d29">
        <y:ShapeNode>
          <y:Geometry height="15.0" width="15.0" x="721.8056621506937" y="-191.2328308678623"/>
          <y:Fill color="#F2F2F2" transparent="false"/>
          <y:BorderStyle color="#C0C0C0" raised="false" type="line" width="1.0"/>
          <y:NodeLabel alignment="center" autoSizePolicy="content" fontFamily="Dialog" fontSize="12" fontStyle="plain" hasBackgroundColor="false" hasLineColor="false" hasText="false" height="4.0" horizontalTextPosition="center" iconTextGap="4" modelName="custom" textColor="#000000" verticalTextPosition="bottom" visible="true" width="4.0" x="5.5" y="5.5">
            <y:LabelModel>
              <y:SmartNodeLabelModel distance="4.0"/>
            </y:LabelModel>
            <y:ModelParameter>
              <y:SmartNodeLabelModelParameter labelRatioX="0.0" labelRatioY="0.0" nodeRatioX="0.0" nodeRatioY="0.0" offsetX="0.0" offsetY="0.0" upX="0.0" upY="-1.0"/>
            </y:ModelParameter>
          </y:NodeLabel>
          <y:Shape type="rectangle"/>
        </y:ShapeNode>
      </data>
    </node>
    <node id="n97">
      <data key="d3" xml:space="preserve"><![CDATA[LIMCH1]]></data>
      <data key="d4" xml:space="preserve"><![CDATA[LIM and calponin homology domains-containing protein 1]]></data>
      <data key="d5" xml:space="preserve"><![CDATA[LIM and calponin homology domains-containing protein 1]]></data>
      <data key="d6" xml:space="preserve"><![CDATA[source]]></data>
      <data key="d7" xml:space="preserve">2.1445645503614372</data>
      <data key="d8" xml:space="preserve">0.9156025313572305</data>
      <data key="d9" xml:space="preserve">true</data>
      <data key="d10" xml:space="preserve">0.007000000000000006</data>
      <data key="d11" xml:space="preserve">4.0</data>
      <data key="d12" xml:space="preserve"><![CDATA[AHNAK(1) FLNC(1) HGF(1)]]></data>
      <data key="d13" xml:space="preserve"/>
      <data key="d14" xml:space="preserve"/>
      <data key="d15" xml:space="preserve">12</data>
      <data key="d16" xml:space="preserve">96</data>
      <data key="d17" xml:space="preserve">0.0</data>
      <data key="d18" xml:space="preserve">1.0</data>
      <data key="d19" xml:space="preserve">548.8972407244013</data>
      <data key="d20" xml:space="preserve">71.14496482817815</data>
      <data key="d24" xml:space="preserve">3.395297512944572E-5</data>
      <data key="d25" xml:space="preserve">1.0290963059889116</data>
      <data key="d26" xml:space="preserve">1.0290963059889116</data>
      <data key="d29">
        <y:ShapeNode>
          <y:Geometry height="40.0" width="40.0" x="439.08938806525396" y="177.3122317664517"/>
          <y:Fill color="#B6DBA6" transparent="false"/>
          <y:BorderStyle color="#CC3331" type="line" width="3.0"/>
          <y:NodeLabel alignment="center" autoSizePolicy="content" fontFamily="Arial" fontSize="10" fontStyle="plain" hasBackgroundColor="false" hasLineColor="false" height="15.171875" horizontalTextPosition="center" iconTextGap="4" modelName="custom" textColor="#000000" verticalTextPosition="bottom" visible="true" width="40.6748046875" x="-0.33740234375" xml:space="preserve" y="12.4140625">LIMCH1<y:LabelModel><y:SmartNodeLabelModel distance="4.0"/></y:LabelModel><y:ModelParameter><y:SmartNodeLabelModelParameter labelRatioX="0.0" labelRatioY="0.0" nodeRatioX="0.0" nodeRatioY="0.0" offsetX="0.0" offsetY="0.0" upX="0.0" upY="-1.0"/></y:ModelParameter></y:NodeLabel>
          <y:Shape type="roundrectangle"/>
        </y:ShapeNode>
      </data>
    </node>
    <node id="n98">
      <data key="d3" xml:space="preserve"><![CDATA[LUM]]></data>
      <data key="d4" xml:space="preserve"><![CDATA[Lumican]]></data>
      <data key="d5" xml:space="preserve"><![CDATA[Lumican]]></data>
      <data key="d6" xml:space="preserve"><![CDATA[source]]></data>
      <data key="d7" xml:space="preserve">2.9145440933745848</data>
      <data key="d8" xml:space="preserve">1.2148297623028355</data>
      <data key="d9" xml:space="preserve">true</data>
      <data key="d10" xml:space="preserve">0.0010000000000000009</data>
      <data key="d11" xml:space="preserve">4.0</data>
      <data key="d12" xml:space="preserve"><![CDATA[AHNAK(0) FLNC(0) HGF(0)]]></data>
      <data key="d13" xml:space="preserve"/>
      <data key="d14" xml:space="preserve"><![CDATA[AHNAK FLNC HGF]]></data>
      <data key="d15" xml:space="preserve">1</data>
      <data key="d16" xml:space="preserve">1</data>
      <data key="d17" xml:space="preserve">0.0</data>
      <data key="d18" xml:space="preserve">1.0</data>
      <data key="d19" xml:space="preserve">-189.4960324151708</data>
      <data key="d20" xml:space="preserve">184.8443953731302</data>
      <data key="d24" xml:space="preserve">3.395297512944572E-5</data>
      <data key="d25" xml:space="preserve">1.9007238914595437</data>
      <data key="d26" xml:space="preserve">1.9007238914595437</data>
      <data key="d29">
        <y:ShapeNode>
          <y:Geometry height="40.0" width="40.0" x="-203.3167474886497" y="168.18008405764468"/>
          <y:Fill color="#B6DBA6" transparent="false"/>
          <y:BorderStyle color="#CC3331" type="line" width="3.0"/>
          <y:NodeLabel alignment="center" autoSizePolicy="content" fontFamily="Arial" fontSize="10" fontStyle="plain" hasBackgroundColor="false" hasLineColor="false" height="15.171875" horizontalTextPosition="center" iconTextGap="4" modelName="custom" textColor="#000000" verticalTextPosition="bottom" visible="true" width="25.11328125" x="7.443359375" xml:space="preserve" y="12.4140625">LUM<y:LabelModel><y:SmartNodeLabelModel distance="4.0"/></y:LabelModel><y:ModelParameter><y:SmartNodeLabelModelParameter labelRatioX="0.0" labelRatioY="0.0" nodeRatioX="0.0" nodeRatioY="0.0" offsetX="0.0" offsetY="0.0" upX="0.0" upY="-1.0"/></y:ModelParameter></y:NodeLabel>
          <y:Shape type="roundrectangle"/>
        </y:ShapeNode>
      </data>
    </node>
    <node id="n99">
      <data key="d3" xml:space="preserve"><![CDATA[MAP3K3]]></data>
      <data key="d4" xml:space="preserve"><![CDATA[Mitogen-activated protein kinase kinase kinase 3]]></data>
      <data key="d5" xml:space="preserve"><![CDATA[Mitogen-activated protein kinase kinase kinase 3]]></data>
      <data key="d6" xml:space="preserve"><![CDATA[gene]]></data>
      <data key="d7" xml:space="preserve">0.0</data>
      <data key="d8" xml:space="preserve">0.08971751469016252</data>
      <data key="d9" xml:space="preserve">true</data>
      <data key="d10" xml:space="preserve">0.015000000000000013</data>
      <data key="d11" xml:space="preserve">4.0</data>
      <data key="d12" xml:space="preserve"/>
      <data key="d13" xml:space="preserve"/>
      <data key="d14" xml:space="preserve"/>
      <data key="d15" xml:space="preserve">1</data>
      <data key="d16" xml:space="preserve">7</data>
      <data key="d17" xml:space="preserve">0.0</data>
      <data key="d18" xml:space="preserve">1.0</data>
      <data key="d19" xml:space="preserve">371.1958393094311</data>
      <data key="d20" xml:space="preserve">602.2024140973238</data>
      <data key="d24" xml:space="preserve">0.9805958747135217</data>
      <data key="d25" xml:space="preserve">0.05947616991172211</data>
      <data key="d29">
        <y:ShapeNode>
          <y:Geometry height="15.0" width="15.0" x="378.5549196773347" y="531.4374023527585"/>
          <y:Fill color="#F2F2F2" transparent="false"/>
          <y:BorderStyle color="#C0C0C0" raised="false" type="line" width="1.0"/>
          <y:NodeLabel alignment="center" autoSizePolicy="content" fontFamily="Dialog" fontSize="12" fontStyle="plain" hasBackgroundColor="false" hasLineColor="false" hasText="false" height="4.0" horizontalTextPosition="center" iconTextGap="4" modelName="custom" textColor="#000000" verticalTextPosition="bottom" visible="true" width="4.0" x="5.5" y="5.5">
            <y:LabelModel>
              <y:SmartNodeLabelModel distance="4.0"/>
            </y:LabelModel>
            <y:ModelParameter>
              <y:SmartNodeLabelModelParameter labelRatioX="0.0" labelRatioY="0.0" nodeRatioX="0.0" nodeRatioY="0.0" offsetX="0.0" offsetY="0.0" upX="0.0" upY="-1.0"/>
            </y:ModelParameter>
          </y:NodeLabel>
          <y:Shape type="rectangle"/>
        </y:ShapeNode>
      </data>
    </node>
    <node id="n100">
      <data key="d3" xml:space="preserve"><![CDATA[MAPKAP1]]></data>
      <data key="d4" xml:space="preserve"><![CDATA[Target of rapamycin complex 2 subunit MAPKAP1]]></data>
      <data key="d5" xml:space="preserve"><![CDATA[Target of rapamycin complex 2 subunit MAPKAP1]]></data>
      <data key="d6" xml:space="preserve"><![CDATA[gene]]></data>
      <data key="d7" xml:space="preserve">0.0</data>
      <data key="d8" xml:space="preserve">0.03706951352269225</data>
      <data key="d9" xml:space="preserve">true</data>
      <data key="d10" xml:space="preserve">0.025000000000000022</data>
      <data key="d11" xml:space="preserve">4.0</data>
      <data key="d12" xml:space="preserve"/>
      <data key="d13" xml:space="preserve"/>
      <data key="d14" xml:space="preserve"/>
      <data key="d15" xml:space="preserve">1</data>
      <data key="d16" xml:space="preserve">1</data>
      <data key="d17" xml:space="preserve">0.0</data>
      <data key="d18" xml:space="preserve">1.0</data>
      <data key="d19" xml:space="preserve">-421.520320885409</data>
      <data key="d20" xml:space="preserve">524.454652883381</data>
      <data key="d24" xml:space="preserve">0.9033868092691623</data>
      <data key="d25" xml:space="preserve">-0.1500087702142796</data>
      <data key="d29">
        <y:ShapeNode>
          <y:Geometry height="15.0" width="15.0" x="-428.53643216725675" y="516.6550999780063"/>
          <y:Fill color="#F2F2F2" transparent="false"/>
          <y:BorderStyle color="#C0C0C0" raised="false" type="line" width="1.0"/>
          <y:NodeLabel alignment="center" autoSizePolicy="content" fontFamily="Dialog" fontSize="12" fontStyle="plain" hasBackgroundColor="false" hasLineColor="false" hasText="false" height="4.0" horizontalTextPosition="center" iconTextGap="4" modelName="custom" textColor="#000000" verticalTextPosition="bottom" visible="true" width="4.0" x="5.5" y="5.5">
            <y:LabelModel>
              <y:SmartNodeLabelModel distance="4.0"/>
            </y:LabelModel>
            <y:ModelParameter>
              <y:SmartNodeLabelModelParameter labelRatioX="0.0" labelRatioY="0.0" nodeRatioX="0.0" nodeRatioY="0.0" offsetX="0.0" offsetY="0.0" upX="0.0" upY="-1.0"/>
            </y:ModelParameter>
          </y:NodeLabel>
          <y:Shape type="rectangle"/>
        </y:ShapeNode>
      </data>
    </node>
    <node id="n101">
      <data key="d3" xml:space="preserve"><![CDATA[MBNL1]]></data>
      <data key="d4" xml:space="preserve"><![CDATA[Muscleblind-like protein 1]]></data>
      <data key="d5" xml:space="preserve"><![CDATA[Muscleblind-like protein 1]]></data>
      <data key="d6" xml:space="preserve"><![CDATA[gene]]></data>
      <data key="d7" xml:space="preserve">0.0</data>
      <data key="d8" xml:space="preserve">0.05616007138556508</data>
      <data key="d9" xml:space="preserve">false</data>
      <data key="d10" xml:space="preserve">0.06000000000000005</data>
      <data key="d11" xml:space="preserve">4.0</data>
      <data key="d12" xml:space="preserve"/>
      <data key="d13" xml:space="preserve"/>
      <data key="d14" xml:space="preserve"/>
      <data key="d15" xml:space="preserve">103</data>
      <data key="d16" xml:space="preserve">3096</data>
      <data key="d17" xml:space="preserve">0.0</data>
      <data key="d18" xml:space="preserve">1.0</data>
      <data key="d19" xml:space="preserve">-939.6849393882014</data>
      <data key="d20" xml:space="preserve">-99.0931677424966</data>
      <data key="d24" xml:space="preserve">0.07323656735421441</data>
      <data key="d25" xml:space="preserve">0.18730353720093262</data>
      <data key="d29">
        <y:ShapeNode>
          <y:Geometry height="15.0" width="15.0" x="-948.0318905029421" y="-105.76435217943133"/>
          <y:Fill color="#F2F2F2" transparent="false"/>
          <y:BorderStyle color="#C0C0C0" raised="false" type="line" width="1.0"/>
          <y:NodeLabel alignment="center" autoSizePolicy="content" fontFamily="Dialog" fontSize="12" fontStyle="plain" hasBackgroundColor="false" hasLineColor="false" hasText="false" height="4.0" horizontalTextPosition="center" iconTextGap="4" modelName="custom" textColor="#000000" verticalTextPosition="bottom" visible="true" width="4.0" x="5.5" y="5.5">
            <y:LabelModel>
              <y:SmartNodeLabelModel distance="4.0"/>
            </y:LabelModel>
            <y:ModelParameter>
              <y:SmartNodeLabelModelParameter labelRatioX="0.0" labelRatioY="0.0" nodeRatioX="0.0" nodeRatioY="0.0" offsetX="0.0" offsetY="0.0" upX="0.0" upY="-1.0"/>
            </y:ModelParameter>
          </y:NodeLabel>
          <y:Shape type="rectangle"/>
        </y:ShapeNode>
      </data>
    </node>
    <node id="n102">
      <data key="d3" xml:space="preserve"><![CDATA[MBNL2]]></data>
      <data key="d4" xml:space="preserve"><![CDATA[Muscleblind-like protein 2]]></data>
      <data key="d5" xml:space="preserve"><![CDATA[Muscleblind-like protein 2]]></data>
      <data key="d6" xml:space="preserve"><![CDATA[source]]></data>
      <data key="d7" xml:space="preserve">2.160346801336288</data>
      <data key="d8" xml:space="preserve">1.0336044045989154</data>
      <data key="d9" xml:space="preserve">true</data>
      <data key="d10" xml:space="preserve">0.0020000000000000018</data>
      <data key="d11" xml:space="preserve">4.0</data>
      <data key="d12" xml:space="preserve"><![CDATA[AHNAK(2) FLNC(2) HGF(2)]]></data>
      <data key="d13" xml:space="preserve"/>
      <data key="d14" xml:space="preserve"/>
      <data key="d15" xml:space="preserve">102</data>
      <data key="d16" xml:space="preserve">3094</data>
      <data key="d17" xml:space="preserve">0.0</data>
      <data key="d18" xml:space="preserve">1.0</data>
      <data key="d19" xml:space="preserve">-1041.9970310607696</data>
      <data key="d20" xml:space="preserve">-104.72198250867811</data>
      <data key="d24" xml:space="preserve">3.395297512944572E-5</data>
      <data key="d25" xml:space="preserve">1.0442986631574396</data>
      <data key="d26" xml:space="preserve">1.0442986631574396</data>
      <data key="d29">
        <y:ShapeNode>
          <y:Geometry height="40.0" width="40.0" x="-1098.5690229811553" y="-102.7293705453788"/>
          <y:Fill color="#B6DBA6" transparent="false"/>
          <y:BorderStyle color="#CC3331" type="line" width="3.0"/>
          <y:NodeLabel alignment="center" autoSizePolicy="content" fontFamily="Arial" fontSize="10" fontStyle="plain" hasBackgroundColor="false" hasLineColor="false" height="15.171875" horizontalTextPosition="center" iconTextGap="4" modelName="custom" textColor="#000000" verticalTextPosition="bottom" visible="true" width="37.3447265625" x="1.32763671875" xml:space="preserve" y="12.4140625">MBNL2<y:LabelModel><y:SmartNodeLabelModel distance="4.0"/></y:LabelModel><y:ModelParameter><y:SmartNodeLabelModelParameter labelRatioX="0.0" labelRatioY="0.0" nodeRatioX="0.0" nodeRatioY="0.0" offsetX="0.0" offsetY="0.0" upX="0.0" upY="-1.0"/></y:ModelParameter></y:NodeLabel>
          <y:Shape type="roundrectangle"/>
        </y:ShapeNode>
      </data>
    </node>
    <node id="n103">
      <data key="d3" xml:space="preserve"><![CDATA[ME1]]></data>
      <data key="d4" xml:space="preserve"><![CDATA[NADP-dependent malic enzyme]]></data>
      <data key="d5" xml:space="preserve"><![CDATA[NADP-dependent malic enzyme]]></data>
      <data key="d6" xml:space="preserve"><![CDATA[source]]></data>
      <data key="d7" xml:space="preserve">2.214956389141595</data>
      <data key="d8" xml:space="preserve">0.8877212043405172</data>
      <data key="d9" xml:space="preserve">true</data>
      <data key="d10" xml:space="preserve">0.008000000000000007</data>
      <data key="d11" xml:space="preserve">4.0</data>
      <data key="d12" xml:space="preserve"><![CDATA[AHNAK(1) FLNC(1) HGF(1)]]></data>
      <data key="d13" xml:space="preserve"/>
      <data key="d14" xml:space="preserve"/>
      <data key="d15" xml:space="preserve">42</data>
      <data key="d16" xml:space="preserve">323</data>
      <data key="d17" xml:space="preserve">0.0</data>
      <data key="d18" xml:space="preserve">1.0</data>
      <data key="d19" xml:space="preserve">278.0797476451934</data>
      <data key="d20" xml:space="preserve">68.33139516127773</data>
      <data key="d24" xml:space="preserve">3.395297512944572E-5</data>
      <data key="d25" xml:space="preserve">1.097761847861701</data>
      <data key="d26" xml:space="preserve">1.097761847861701</data>
      <data key="d29">
        <y:ShapeNode>
          <y:Geometry height="40.0" width="40.0" x="217.942350265284" y="66.37793510223706"/>
          <y:Fill color="#B6DBA6" transparent="false"/>
          <y:BorderStyle color="#CC3331" type="line" width="3.0"/>
          <y:NodeLabel alignment="center" autoSizePolicy="content" fontFamily="Arial" fontSize="10" fontStyle="plain" hasBackgroundColor="false" hasLineColor="false" height="15.171875" horizontalTextPosition="center" iconTextGap="4" modelName="custom" textColor="#000000" verticalTextPosition="bottom" visible="true" width="24.5615234375" x="7.71923828125" xml:space="preserve" y="12.4140625">ME1<y:LabelModel><y:SmartNodeLabelModel distance="4.0"/></y:LabelModel><y:ModelParameter><y:SmartNodeLabelModelParameter labelRatioX="0.0" labelRatioY="0.0" nodeRatioX="0.0" nodeRatioY="0.0" offsetX="0.0" offsetY="0.0" upX="0.0" upY="-1.0"/></y:ModelParameter></y:NodeLabel>
          <y:Shape type="roundrectangle"/>
        </y:ShapeNode>
      </data>
    </node>
    <node id="n104">
      <data key="d3" xml:space="preserve"><![CDATA[MFGE8]]></data>
      <data key="d4" xml:space="preserve"><![CDATA[Lactadherin]]></data>
      <data key="d5" xml:space="preserve"><![CDATA[Lactadherin]]></data>
      <data key="d6" xml:space="preserve"><![CDATA[source]]></data>
      <data key="d7" xml:space="preserve">1.6281759243112979</data>
      <data key="d8" xml:space="preserve">0.6582668092267152</data>
      <data key="d9" xml:space="preserve">true</data>
      <data key="d10" xml:space="preserve">0.008000000000000007</data>
      <data key="d11" xml:space="preserve">4.0</data>
      <data key="d12" xml:space="preserve"><![CDATA[AHNAK(1) FLNC(1) HGF(1)]]></data>
      <data key="d13" xml:space="preserve"/>
      <data key="d14" xml:space="preserve"/>
      <data key="d15" xml:space="preserve">4</data>
      <data key="d16" xml:space="preserve">45</data>
      <data key="d17" xml:space="preserve">0.0</data>
      <data key="d18" xml:space="preserve">1.0</data>
      <data key="d19" xml:space="preserve">-391.76817993153344</data>
      <data key="d20" xml:space="preserve">227.2663171758634</data>
      <data key="d24" xml:space="preserve">0.0031915796621678973</data>
      <data key="d25" xml:space="preserve">-1.062084488236902</data>
      <data key="d26" xml:space="preserve">-1.062084488236902</data>
      <data key="d29">
        <y:ShapeNode>
          <y:Geometry height="40.0" width="40.0" x="-410.40332945478167" y="205.37207821119583"/>
          <y:Fill color="#B6DBA6" transparent="false"/>
          <y:BorderStyle color="#4159A8" type="line" width="3.0"/>
          <y:NodeLabel alignment="center" autoSizePolicy="content" fontFamily="Arial" fontSize="10" fontStyle="plain" hasBackgroundColor="false" hasLineColor="false" height="15.171875" horizontalTextPosition="center" iconTextGap="4" modelName="custom" textColor="#000000" verticalTextPosition="bottom" visible="true" width="38.4482421875" x="0.77587890625" xml:space="preserve" y="12.4140625">MFGE8<y:LabelModel><y:SmartNodeLabelModel distance="4.0"/></y:LabelModel><y:ModelParameter><y:SmartNodeLabelModelParameter labelRatioX="0.0" labelRatioY="0.0" nodeRatioX="0.0" nodeRatioY="0.0" offsetX="0.0" offsetY="0.0" upX="0.0" upY="-1.0"/></y:ModelParameter></y:NodeLabel>
          <y:Shape type="roundrectangle"/>
        </y:ShapeNode>
      </data>
    </node>
    <node id="n105">
      <data key="d3" xml:space="preserve"><![CDATA[MOXD1]]></data>
      <data key="d4" xml:space="preserve"><![CDATA[DBH-like monooxygenase protein 1]]></data>
      <data key="d5" xml:space="preserve"><![CDATA[DBH-like monooxygenase protein 1]]></data>
      <data key="d6" xml:space="preserve"><![CDATA[source]]></data>
      <data key="d7" xml:space="preserve">2.541544187694337</data>
      <data key="d8" xml:space="preserve">1.1210185606943857</data>
      <data key="d9" xml:space="preserve">true</data>
      <data key="d10" xml:space="preserve">0.0</data>
      <data key="d11" xml:space="preserve">Infinity</data>
      <data key="d12" xml:space="preserve"><![CDATA[AHNAK(1) FLNC(1) HGF(1)]]></data>
      <data key="d13" xml:space="preserve"/>
      <data key="d14" xml:space="preserve"/>
      <data key="d15" xml:space="preserve">66</data>
      <data key="d16" xml:space="preserve">754</data>
      <data key="d17" xml:space="preserve">0.0</data>
      <data key="d18" xml:space="preserve">1.0</data>
      <data key="d19" xml:space="preserve">-182.97716874672005</data>
      <data key="d20" xml:space="preserve">-694.7273844336953</data>
      <data key="d24" xml:space="preserve">1.3581190051778288E-4</data>
      <data key="d25" xml:space="preserve">1.6703757448082541</data>
      <data key="d26" xml:space="preserve">1.6703757448082541</data>
      <data key="d29">
        <y:ShapeNode>
          <y:Geometry height="40.0" width="40.0" x="-202.93940881160185" y="-714.8028849810821"/>
          <y:Fill color="#B6DBA6" transparent="false"/>
          <y:BorderStyle color="#CC3331" type="line" width="3.0"/>
          <y:NodeLabel alignment="center" autoSizePolicy="content" fontFamily="Arial" fontSize="10" fontStyle="plain" hasBackgroundColor="false" hasLineColor="false" height="15.171875" horizontalTextPosition="center" iconTextGap="4" modelName="custom" textColor="#000000" verticalTextPosition="bottom" visible="true" width="39.5615234375" x="0.21923828125" xml:space="preserve" y="12.4140625">MOXD1<y:LabelModel><y:SmartNodeLabelModel distance="4.0"/></y:LabelModel><y:ModelParameter><y:SmartNodeLabelModelParameter labelRatioX="0.0" labelRatioY="0.0" nodeRatioX="0.0" nodeRatioY="0.0" offsetX="0.0" offsetY="0.0" upX="0.0" upY="-1.0"/></y:ModelParameter></y:NodeLabel>
          <y:Shape type="roundrectangle"/>
        </y:ShapeNode>
      </data>
    </node>
    <node id="n106">
      <data key="d3" xml:space="preserve"><![CDATA[MRPL33]]></data>
      <data key="d4" xml:space="preserve"><![CDATA[39S ribosomal protein L33, mitochondrial]]></data>
      <data key="d5" xml:space="preserve"><![CDATA[39S ribosomal protein L33, mitochondrial]]></data>
      <data key="d6" xml:space="preserve"><![CDATA[source]]></data>
      <data key="d7" xml:space="preserve">3.3350039818598622</data>
      <data key="d8" xml:space="preserve">1.3899666415588499</data>
      <data key="d9" xml:space="preserve">true</data>
      <data key="d10" xml:space="preserve">0.02400000000000002</data>
      <data key="d11" xml:space="preserve">4.0</data>
      <data key="d12" xml:space="preserve"/>
      <data key="d13" xml:space="preserve"/>
      <data key="d14" xml:space="preserve"/>
      <data key="d15" xml:space="preserve">61</data>
      <data key="d16" xml:space="preserve">674</data>
      <data key="d17" xml:space="preserve">0.0</data>
      <data key="d18" xml:space="preserve">1.0</data>
      <data key="d19" xml:space="preserve">1060.897882532104</data>
      <data key="d20" xml:space="preserve">95.31540881069247</data>
      <data key="d24" xml:space="preserve">2.18842324105482E-5</data>
      <data key="d25" xml:space="preserve">-2.386816521845123</data>
      <data key="d26" xml:space="preserve">-2.386816521845123</data>
      <data key="d29">
        <y:ShapeNode>
          <y:Geometry height="40.0" width="40.0" x="1187.187014075302" y="-392.02964311834944"/>
          <y:Fill color="#B6DBA6" transparent="false"/>
          <y:BorderStyle color="#4159A8" type="line" width="3.0"/>
          <y:NodeLabel alignment="center" autoSizePolicy="content" fontFamily="Arial" fontSize="10" fontStyle="plain" hasBackgroundColor="false" hasLineColor="false" height="15.171875" horizontalTextPosition="center" iconTextGap="4" modelName="custom" textColor="#000000" verticalTextPosition="bottom" visible="true" width="42.90625" x="-1.453125" xml:space="preserve" y="12.4140625">MRPL33<y:LabelModel><y:SmartNodeLabelModel distance="4.0"/></y:LabelModel><y:ModelParameter><y:SmartNodeLabelModelParameter labelRatioX="0.0" labelRatioY="0.0" nodeRatioX="0.0" nodeRatioY="0.0" offsetX="0.0" offsetY="0.0" upX="0.0" upY="-1.0"/></y:ModelParameter></y:NodeLabel>
          <y:Shape type="roundrectangle"/>
        </y:ShapeNode>
      </data>
    </node>
    <node id="n107">
      <data key="d3" xml:space="preserve"><![CDATA[MRPL54]]></data>
      <data key="d4" xml:space="preserve"><![CDATA[39S ribosomal protein L54, mitochondrial]]></data>
      <data key="d5" xml:space="preserve"><![CDATA[39S ribosomal protein L54, mitochondrial]]></data>
      <data key="d6" xml:space="preserve"><![CDATA[source]]></data>
      <data key="d7" xml:space="preserve">1.5266698774117888</data>
      <data key="d8" xml:space="preserve">0.628661394577944</data>
      <data key="d9" xml:space="preserve">true</data>
      <data key="d10" xml:space="preserve">0.028000000000000025</data>
      <data key="d11" xml:space="preserve">4.0</data>
      <data key="d12" xml:space="preserve"/>
      <data key="d13" xml:space="preserve"/>
      <data key="d14" xml:space="preserve"/>
      <data key="d15" xml:space="preserve">61</data>
      <data key="d16" xml:space="preserve">674</data>
      <data key="d17" xml:space="preserve">0.0</data>
      <data key="d18" xml:space="preserve">1.0</data>
      <data key="d19" xml:space="preserve">1015.1152877383628</data>
      <data key="d20" xml:space="preserve">114.14207108961213</data>
      <data key="d24" xml:space="preserve">0.005262711145064086</data>
      <data key="d25" xml:space="preserve">-1.0227886016148933</data>
      <data key="d26" xml:space="preserve">-1.0227886016148933</data>
      <data key="d29">
        <y:ShapeNode>
          <y:Geometry height="40.0" width="40.0" x="1117.7963749478536" y="-368.38510293614024"/>
          <y:Fill color="#B6DBA6" transparent="false"/>
          <y:BorderStyle color="#4159A8" type="line" width="3.0"/>
          <y:NodeLabel alignment="center" autoSizePolicy="content" fontFamily="Arial" fontSize="10" fontStyle="plain" hasBackgroundColor="false" hasLineColor="false" height="15.171875" horizontalTextPosition="center" iconTextGap="4" modelName="custom" textColor="#000000" verticalTextPosition="bottom" visible="true" width="42.90625" x="-1.453125" xml:space="preserve" y="12.4140625">MRPL54<y:LabelModel><y:SmartNodeLabelModel distance="4.0"/></y:LabelModel><y:ModelParameter><y:SmartNodeLabelModelParameter labelRatioX="0.0" labelRatioY="0.0" nodeRatioX="0.0" nodeRatioY="0.0" offsetX="0.0" offsetY="0.0" upX="0.0" upY="-1.0"/></y:ModelParameter></y:NodeLabel>
          <y:Shape type="roundrectangle"/>
        </y:ShapeNode>
      </data>
    </node>
    <node id="n108">
      <data key="d3" xml:space="preserve"><![CDATA[MRPS15]]></data>
      <data key="d4" xml:space="preserve"><![CDATA[28S ribosomal protein S15, mitochondrial]]></data>
      <data key="d5" xml:space="preserve"><![CDATA[28S ribosomal protein S15, mitochondrial]]></data>
      <data key="d6" xml:space="preserve"><![CDATA[source]]></data>
      <data key="d7" xml:space="preserve">1.6088434090999029</data>
      <data key="d8" xml:space="preserve">0.7003920911784802</data>
      <data key="d9" xml:space="preserve">true</data>
      <data key="d10" xml:space="preserve">0.01100000000000001</data>
      <data key="d11" xml:space="preserve">4.0</data>
      <data key="d12" xml:space="preserve"/>
      <data key="d13" xml:space="preserve"/>
      <data key="d14" xml:space="preserve"/>
      <data key="d15" xml:space="preserve">62</data>
      <data key="d16" xml:space="preserve">676</data>
      <data key="d17" xml:space="preserve">0.0</data>
      <data key="d18" xml:space="preserve">1.0</data>
      <data key="d19" xml:space="preserve">1043.9076177815443</data>
      <data key="d20" xml:space="preserve">26.968881240874797</data>
      <data key="d24" xml:space="preserve">0.005262711145064086</data>
      <data key="d25" xml:space="preserve">-1.1358556888246838</data>
      <data key="d26" xml:space="preserve">-1.1358556888246838</data>
      <data key="d29">
        <y:ShapeNode>
          <y:Geometry height="40.0" width="40.0" x="1147.753074699644" y="-461.3440159299643"/>
          <y:Fill color="#B6DBA6" transparent="false"/>
          <y:BorderStyle color="#4159A8" type="line" width="3.0"/>
          <y:NodeLabel alignment="center" autoSizePolicy="content" fontFamily="Arial" fontSize="10" fontStyle="plain" hasBackgroundColor="false" hasLineColor="false" height="15.171875" horizontalTextPosition="center" iconTextGap="4" modelName="custom" textColor="#000000" verticalTextPosition="bottom" visible="true" width="44.0146484375" x="-2.00732421875" xml:space="preserve" y="12.4140625">MRPS15<y:LabelModel><y:SmartNodeLabelModel distance="4.0"/></y:LabelModel><y:ModelParameter><y:SmartNodeLabelModelParameter labelRatioX="0.0" labelRatioY="0.0" nodeRatioX="0.0" nodeRatioY="0.0" offsetX="0.0" offsetY="0.0" upX="0.0" upY="-1.0"/></y:ModelParameter></y:NodeLabel>
          <y:Shape type="roundrectangle"/>
        </y:ShapeNode>
      </data>
    </node>
    <node id="n109">
      <data key="d3" xml:space="preserve"><![CDATA[MTOR]]></data>
      <data key="d4" xml:space="preserve"><![CDATA[Serine/threonine-protein kinase mTOR]]></data>
      <data key="d5" xml:space="preserve"><![CDATA[Serine/threonine-protein kinase mTOR]]></data>
      <data key="d6" xml:space="preserve"><![CDATA[gene]]></data>
      <data key="d7" xml:space="preserve">0.0</data>
      <data key="d8" xml:space="preserve">0.2718092579999922</data>
      <data key="d9" xml:space="preserve">true</data>
      <data key="d10" xml:space="preserve">0.027000000000000024</data>
      <data key="d11" xml:space="preserve">4.0</data>
      <data key="d12" xml:space="preserve"/>
      <data key="d13" xml:space="preserve"/>
      <data key="d14" xml:space="preserve"/>
      <data key="d15" xml:space="preserve">1</data>
      <data key="d16" xml:space="preserve">1</data>
      <data key="d17" xml:space="preserve">0.0</data>
      <data key="d18" xml:space="preserve">1.0</data>
      <data key="d19" xml:space="preserve">-609.1001428111899</data>
      <data key="d20" xml:space="preserve">496.05577143169853</data>
      <data key="d24" xml:space="preserve">0.012189118071471012</data>
      <data key="d25" xml:space="preserve">0.18857829190184283</data>
      <data key="d29">
        <y:ShapeNode>
          <y:Geometry height="15.0" width="15.0" x="-616.2109377309101" y="488.57487729661375"/>
          <y:Fill color="#F2F2F2" transparent="false"/>
          <y:BorderStyle color="#C0C0C0" raised="false" type="line" width="1.0"/>
          <y:NodeLabel alignment="center" autoSizePolicy="content" fontFamily="Dialog" fontSize="12" fontStyle="plain" hasBackgroundColor="false" hasLineColor="false" hasText="false" height="4.0" horizontalTextPosition="center" iconTextGap="4" modelName="custom" textColor="#000000" verticalTextPosition="bottom" visible="true" width="4.0" x="5.5" y="5.5">
            <y:LabelModel>
              <y:SmartNodeLabelModel distance="4.0"/>
            </y:LabelModel>
            <y:ModelParameter>
              <y:SmartNodeLabelModelParameter labelRatioX="0.0" labelRatioY="0.0" nodeRatioX="0.0" nodeRatioY="0.0" offsetX="0.0" offsetY="0.0" upX="0.0" upY="-1.0"/>
            </y:ModelParameter>
          </y:NodeLabel>
          <y:Shape type="rectangle"/>
        </y:ShapeNode>
      </data>
    </node>
    <node id="n110">
      <data key="d3" xml:space="preserve"><![CDATA[MVP]]></data>
      <data key="d4" xml:space="preserve"><![CDATA[Major vault protein]]></data>
      <data key="d5" xml:space="preserve"><![CDATA[Major vault protein]]></data>
      <data key="d6" xml:space="preserve"><![CDATA[source]]></data>
      <data key="d7" xml:space="preserve">2.2980593756829886</data>
      <data key="d8" xml:space="preserve">0.9227818278433455</data>
      <data key="d9" xml:space="preserve">true</data>
      <data key="d10" xml:space="preserve">0.0</data>
      <data key="d11" xml:space="preserve">Infinity</data>
      <data key="d12" xml:space="preserve"><![CDATA[AHNAK(1) FLNC(1) HGF(1)]]></data>
      <data key="d13" xml:space="preserve"/>
      <data key="d14" xml:space="preserve"/>
      <data key="d15" xml:space="preserve">32</data>
      <data key="d16" xml:space="preserve">163</data>
      <data key="d17" xml:space="preserve">0.0</data>
      <data key="d18" xml:space="preserve">1.0</data>
      <data key="d19" xml:space="preserve">209.53223492614347</data>
      <data key="d20" xml:space="preserve">471.1031526626584</data>
      <data key="d24" xml:space="preserve">1.531896268738374E-4</data>
      <data key="d25" xml:space="preserve">1.3843759927549542</data>
      <data key="d26" xml:space="preserve">1.3843759927549542</data>
      <data key="d29">
        <y:ShapeNode>
          <y:Geometry height="40.0" width="40.0" x="189.98733046538956" y="452.6985425160676"/>
          <y:Fill color="#B6DBA6" transparent="false"/>
          <y:BorderStyle color="#CC3331" type="line" width="3.0"/>
          <y:NodeLabel alignment="center" autoSizePolicy="content" fontFamily="Arial" fontSize="10" fontStyle="plain" hasBackgroundColor="false" hasLineColor="false" height="15.171875" horizontalTextPosition="center" iconTextGap="4" modelName="custom" textColor="#000000" verticalTextPosition="bottom" visible="true" width="25.669921875" x="7.1650390625" xml:space="preserve" y="12.4140625">MVP<y:LabelModel><y:SmartNodeLabelModel distance="4.0"/></y:LabelModel><y:ModelParameter><y:SmartNodeLabelModelParameter labelRatioX="0.0" labelRatioY="0.0" nodeRatioX="0.0" nodeRatioY="0.0" offsetX="0.0" offsetY="0.0" upX="0.0" upY="-1.0"/></y:ModelParameter></y:NodeLabel>
          <y:Shape type="roundrectangle"/>
        </y:ShapeNode>
      </data>
    </node>
    <node id="n111">
      <data key="d3" xml:space="preserve"><![CDATA[MYADM]]></data>
      <data key="d4" xml:space="preserve"><![CDATA[Myeloid-associated differentiation marker]]></data>
      <data key="d5" xml:space="preserve"><![CDATA[Myeloid-associated differentiation marker]]></data>
      <data key="d6" xml:space="preserve"><![CDATA[source]]></data>
      <data key="d7" xml:space="preserve">1.644350746866127</data>
      <data key="d8" xml:space="preserve">0.662119494694737</data>
      <data key="d9" xml:space="preserve">true</data>
      <data key="d10" xml:space="preserve">0.007000000000000006</data>
      <data key="d11" xml:space="preserve">4.0</data>
      <data key="d12" xml:space="preserve"/>
      <data key="d13" xml:space="preserve"/>
      <data key="d14" xml:space="preserve"/>
      <data key="d15" xml:space="preserve">59</data>
      <data key="d16" xml:space="preserve">661</data>
      <data key="d17" xml:space="preserve">0.0</data>
      <data key="d18" xml:space="preserve">1.0</data>
      <data key="d19" xml:space="preserve">-908.0600862773862</data>
      <data key="d20" xml:space="preserve">-504.89388424100105</data>
      <data key="d24" xml:space="preserve">0.0024106612341906457</data>
      <data key="d25" xml:space="preserve">-1.0328609770501593</data>
      <data key="d26" xml:space="preserve">-1.0328609770501593</data>
      <data key="d29">
        <y:ShapeNode>
          <y:Geometry height="40.0" width="40.0" x="-956.5085060298934" y="-534.213299803669"/>
          <y:Fill color="#B6DBA6" transparent="false"/>
          <y:BorderStyle color="#4159A8" type="line" width="3.0"/>
          <y:NodeLabel alignment="center" autoSizePolicy="content" fontFamily="Arial" fontSize="10" fontStyle="plain" hasBackgroundColor="false" hasLineColor="false" height="15.171875" horizontalTextPosition="center" iconTextGap="4" modelName="custom" textColor="#000000" verticalTextPosition="bottom" visible="true" width="41.2216796875" x="-0.61083984375" xml:space="preserve" y="12.4140625">MYADM<y:LabelModel><y:SmartNodeLabelModel distance="4.0"/></y:LabelModel><y:ModelParameter><y:SmartNodeLabelModelParameter labelRatioX="0.0" labelRatioY="0.0" nodeRatioX="0.0" nodeRatioY="0.0" offsetX="0.0" offsetY="0.0" upX="0.0" upY="-1.0"/></y:ModelParameter></y:NodeLabel>
          <y:Shape type="roundrectangle"/>
        </y:ShapeNode>
      </data>
    </node>
    <node id="n112">
      <data key="d3" xml:space="preserve"><![CDATA[MYH9]]></data>
      <data key="d4" xml:space="preserve"><![CDATA[Myosin-9]]></data>
      <data key="d5" xml:space="preserve"><![CDATA[Myosin-9]]></data>
      <data key="d6" xml:space="preserve"><![CDATA[gene]]></data>
      <data key="d7" xml:space="preserve">0.0</data>
      <data key="d8" xml:space="preserve">0.38542633781925933</data>
      <data key="d9" xml:space="preserve">true</data>
      <data key="d10" xml:space="preserve">0.0040000000000000036</data>
      <data key="d11" xml:space="preserve">4.0</data>
      <data key="d12" xml:space="preserve"/>
      <data key="d13" xml:space="preserve"/>
      <data key="d14" xml:space="preserve"/>
      <data key="d15" xml:space="preserve">12</data>
      <data key="d16" xml:space="preserve">96</data>
      <data key="d17" xml:space="preserve">0.0</data>
      <data key="d18" xml:space="preserve">1.0</data>
      <data key="d19" xml:space="preserve">414.37160085542996</data>
      <data key="d20" xml:space="preserve">24.500577909422475</data>
      <data key="d24" xml:space="preserve">3.395297512944572E-5</data>
      <data key="d25" xml:space="preserve">0.563336290917885</data>
      <data key="d29">
        <y:ShapeNode>
          <y:Geometry height="15.0" width="15.0" x="448.7515657780486" y="111.18948093756849"/>
          <y:Fill color="#F2F2F2" transparent="false"/>
          <y:BorderStyle color="#C0C0C0" raised="false" type="line" width="1.0"/>
          <y:NodeLabel alignment="center" autoSizePolicy="content" fontFamily="Dialog" fontSize="12" fontStyle="plain" hasBackgroundColor="false" hasLineColor="false" hasText="false" height="4.0" horizontalTextPosition="center" iconTextGap="4" modelName="custom" textColor="#000000" verticalTextPosition="bottom" visible="true" width="4.0" x="5.5" y="5.5">
            <y:LabelModel>
              <y:SmartNodeLabelModel distance="4.0"/>
            </y:LabelModel>
            <y:ModelParameter>
              <y:SmartNodeLabelModelParameter labelRatioX="0.0" labelRatioY="0.0" nodeRatioX="0.0" nodeRatioY="0.0" offsetX="0.0" offsetY="0.0" upX="0.0" upY="-1.0"/>
            </y:ModelParameter>
          </y:NodeLabel>
          <y:Shape type="rectangle"/>
        </y:ShapeNode>
      </data>
    </node>
    <node id="n113">
      <data key="d3" xml:space="preserve"><![CDATA[MYO5A]]></data>
      <data key="d4" xml:space="preserve"><![CDATA[Unconventional myosin-Va]]></data>
      <data key="d5" xml:space="preserve"><![CDATA[Unconventional myosin-Va]]></data>
      <data key="d6" xml:space="preserve"><![CDATA[gene]]></data>
      <data key="d7" xml:space="preserve">0.0</data>
      <data key="d8" xml:space="preserve">0.050009188398426614</data>
      <data key="d9" xml:space="preserve">false</data>
      <data key="d10" xml:space="preserve">0.08099999999999996</data>
      <data key="d11" xml:space="preserve">4.0</data>
      <data key="d12" xml:space="preserve"/>
      <data key="d13" xml:space="preserve"/>
      <data key="d14" xml:space="preserve"/>
      <data key="d15" xml:space="preserve">12</data>
      <data key="d16" xml:space="preserve">97</data>
      <data key="d17" xml:space="preserve">0.0</data>
      <data key="d18" xml:space="preserve">1.0</data>
      <data key="d19" xml:space="preserve">656.647495227558</data>
      <data key="d20" xml:space="preserve">317.17642347863875</data>
      <data key="d24" xml:space="preserve">0.10338680926916222</data>
      <data key="d25" xml:space="preserve">-0.31677025442919415</data>
      <data key="d29">
        <y:ShapeNode>
          <y:Geometry height="15.0" width="15.0" x="743.3612534325562" y="239.8793892242732"/>
          <y:Fill color="#F2F2F2" transparent="false"/>
          <y:BorderStyle color="#C0C0C0" raised="false" type="line" width="1.0"/>
          <y:NodeLabel alignment="center" autoSizePolicy="content" fontFamily="Dialog" fontSize="12" fontStyle="plain" hasBackgroundColor="false" hasLineColor="false" hasText="false" height="4.0" horizontalTextPosition="center" iconTextGap="4" modelName="custom" textColor="#000000" verticalTextPosition="bottom" visible="true" width="4.0" x="5.5" y="5.5">
            <y:LabelModel>
              <y:SmartNodeLabelModel distance="4.0"/>
            </y:LabelModel>
            <y:ModelParameter>
              <y:SmartNodeLabelModelParameter labelRatioX="0.0" labelRatioY="0.0" nodeRatioX="0.0" nodeRatioY="0.0" offsetX="0.0" offsetY="0.0" upX="0.0" upY="-1.0"/>
            </y:ModelParameter>
          </y:NodeLabel>
          <y:Shape type="rectangle"/>
        </y:ShapeNode>
      </data>
    </node>
    <node id="n114">
      <data key="d3" xml:space="preserve"><![CDATA[NFYB]]></data>
      <data key="d4" xml:space="preserve"><![CDATA[Nuclear transcription factor Y subunit beta]]></data>
      <data key="d5" xml:space="preserve"><![CDATA[Nuclear transcription factor Y subunit beta]]></data>
      <data key="d6" xml:space="preserve"><![CDATA[gene]]></data>
      <data key="d7" xml:space="preserve">0.0</data>
      <data key="d8" xml:space="preserve">0.10886501161076503</data>
      <data key="d9" xml:space="preserve">false</data>
      <data key="d10" xml:space="preserve">0.17300000000000004</data>
      <data key="d11" xml:space="preserve">4.0</data>
      <data key="d12" xml:space="preserve"/>
      <data key="d13" xml:space="preserve"/>
      <data key="d14" xml:space="preserve"/>
      <data key="d15" xml:space="preserve">1</data>
      <data key="d16" xml:space="preserve">34</data>
      <data key="d17" xml:space="preserve">0.0</data>
      <data key="d18" xml:space="preserve">1.0</data>
      <data key="d19" xml:space="preserve">-387.61571481176134</data>
      <data key="d20" xml:space="preserve">-600.6438026080779</data>
      <data key="d24" xml:space="preserve">0.3660470248705543</data>
      <data key="d25" xml:space="preserve">-0.5035130012239915</data>
      <data key="d29">
        <y:ShapeNode>
          <y:Geometry height="15.0" width="15.0" x="-394.9737691028582" y="-608.9508239769277"/>
          <y:Fill color="#F2F2F2" transparent="false"/>
          <y:BorderStyle color="#C0C0C0" raised="false" type="line" width="1.0"/>
          <y:NodeLabel alignment="center" autoSizePolicy="content" fontFamily="Dialog" fontSize="12" fontStyle="plain" hasBackgroundColor="false" hasLineColor="false" hasText="false" height="4.0" horizontalTextPosition="center" iconTextGap="4" modelName="custom" textColor="#000000" verticalTextPosition="bottom" visible="true" width="4.0" x="5.5" y="5.5">
            <y:LabelModel>
              <y:SmartNodeLabelModel distance="4.0"/>
            </y:LabelModel>
            <y:ModelParameter>
              <y:SmartNodeLabelModelParameter labelRatioX="0.0" labelRatioY="0.0" nodeRatioX="0.0" nodeRatioY="0.0" offsetX="0.0" offsetY="0.0" upX="0.0" upY="-1.0"/>
            </y:ModelParameter>
          </y:NodeLabel>
          <y:Shape type="rectangle"/>
        </y:ShapeNode>
      </data>
    </node>
    <node id="n115">
      <data key="d3" xml:space="preserve"><![CDATA[NME1]]></data>
      <data key="d4" xml:space="preserve"><![CDATA[Nucleoside diphosphate kinase A]]></data>
      <data key="d5" xml:space="preserve"><![CDATA[Nucleoside diphosphate kinase A]]></data>
      <data key="d6" xml:space="preserve"><![CDATA[gene]]></data>
      <data key="d7" xml:space="preserve">0.0</data>
      <data key="d8" xml:space="preserve">0.20990847850105374</data>
      <data key="d9" xml:space="preserve">true</data>
      <data key="d10" xml:space="preserve">0.029000000000000026</data>
      <data key="d11" xml:space="preserve">4.0</data>
      <data key="d12" xml:space="preserve"/>
      <data key="d13" xml:space="preserve"/>
      <data key="d14" xml:space="preserve"/>
      <data key="d15" xml:space="preserve">1</data>
      <data key="d16" xml:space="preserve">1</data>
      <data key="d17" xml:space="preserve">0.0</data>
      <data key="d18" xml:space="preserve">1.0</data>
      <data key="d19" xml:space="preserve">278.24753494083154</data>
      <data key="d20" xml:space="preserve">-417.43662843745943</data>
      <data key="d24" xml:space="preserve">0.9033868092691623</data>
      <data key="d25" xml:space="preserve">0.026303689631284044</data>
      <data key="d29">
        <y:ShapeNode>
          <y:Geometry height="15.0" width="15.0" x="270.3145691392811" y="-424.8205047225481"/>
          <y:Fill color="#F2F2F2" transparent="false"/>
          <y:BorderStyle color="#C0C0C0" raised="false" type="line" width="1.0"/>
          <y:NodeLabel alignment="center" autoSizePolicy="content" fontFamily="Dialog" fontSize="12" fontStyle="plain" hasBackgroundColor="false" hasLineColor="false" hasText="false" height="4.0" horizontalTextPosition="center" iconTextGap="4" modelName="custom" textColor="#000000" verticalTextPosition="bottom" visible="true" width="4.0" x="5.5" y="5.5">
            <y:LabelModel>
              <y:SmartNodeLabelModel distance="4.0"/>
            </y:LabelModel>
            <y:ModelParameter>
              <y:SmartNodeLabelModelParameter labelRatioX="0.0" labelRatioY="0.0" nodeRatioX="0.0" nodeRatioY="0.0" offsetX="0.0" offsetY="0.0" upX="0.0" upY="-1.0"/>
            </y:ModelParameter>
          </y:NodeLabel>
          <y:Shape type="rectangle"/>
        </y:ShapeNode>
      </data>
    </node>
    <node id="n116">
      <data key="d3" xml:space="preserve"><![CDATA[NME2]]></data>
      <data key="d4" xml:space="preserve"><![CDATA[Nucleoside diphosphate kinase B]]></data>
      <data key="d5" xml:space="preserve"><![CDATA[Nucleoside diphosphate kinase B]]></data>
      <data key="d6" xml:space="preserve"><![CDATA[gene]]></data>
      <data key="d7" xml:space="preserve">0.0</data>
      <data key="d8" xml:space="preserve">0.22026751636102</data>
      <data key="d9" xml:space="preserve">true</data>
      <data key="d10" xml:space="preserve">0.01200000000000001</data>
      <data key="d11" xml:space="preserve">4.0</data>
      <data key="d12" xml:space="preserve"/>
      <data key="d13" xml:space="preserve"/>
      <data key="d14" xml:space="preserve"/>
      <data key="d15" xml:space="preserve">1</data>
      <data key="d16" xml:space="preserve">1</data>
      <data key="d17" xml:space="preserve">0.0</data>
      <data key="d18" xml:space="preserve">1.0</data>
      <data key="d19" xml:space="preserve">356.30404000031365</data>
      <data key="d20" xml:space="preserve">-345.5817137298263</data>
      <data key="d24" xml:space="preserve">0.28138746033482875</data>
      <data key="d25" xml:space="preserve">-0.41894956314540366</data>
      <data key="d29">
        <y:ShapeNode>
          <y:Geometry height="15.0" width="15.0" x="348.4423257990478" y="-353.0275186385116"/>
          <y:Fill color="#F2F2F2" transparent="false"/>
          <y:BorderStyle color="#C0C0C0" raised="false" type="line" width="1.0"/>
          <y:NodeLabel alignment="center" autoSizePolicy="content" fontFamily="Dialog" fontSize="12" fontStyle="plain" hasBackgroundColor="false" hasLineColor="false" hasText="false" height="4.0" horizontalTextPosition="center" iconTextGap="4" modelName="custom" textColor="#000000" verticalTextPosition="bottom" visible="true" width="4.0" x="5.5" y="5.5">
            <y:LabelModel>
              <y:SmartNodeLabelModel distance="4.0"/>
            </y:LabelModel>
            <y:ModelParameter>
              <y:SmartNodeLabelModelParameter labelRatioX="0.0" labelRatioY="0.0" nodeRatioX="0.0" nodeRatioY="0.0" offsetX="0.0" offsetY="0.0" upX="0.0" upY="-1.0"/>
            </y:ModelParameter>
          </y:NodeLabel>
          <y:Shape type="rectangle"/>
        </y:ShapeNode>
      </data>
    </node>
    <node id="n117">
      <data key="d3" xml:space="preserve"><![CDATA[NME4]]></data>
      <data key="d4" xml:space="preserve"><![CDATA[Nucleoside diphosphate kinase, mitochondrial]]></data>
      <data key="d5" xml:space="preserve"><![CDATA[Nucleoside diphosphate kinase, mitochondrial]]></data>
      <data key="d6" xml:space="preserve"><![CDATA[source]]></data>
      <data key="d7" xml:space="preserve">2.4118541019335056</data>
      <data key="d8" xml:space="preserve">0.9960471107758566</data>
      <data key="d9" xml:space="preserve">true</data>
      <data key="d10" xml:space="preserve">0.0040000000000000036</data>
      <data key="d11" xml:space="preserve">4.0</data>
      <data key="d12" xml:space="preserve"><![CDATA[AHNAK(0) FLNC(0) HGF(0)]]></data>
      <data key="d13" xml:space="preserve"/>
      <data key="d14" xml:space="preserve"><![CDATA[AHNAK FLNC HGF]]></data>
      <data key="d15" xml:space="preserve">1</data>
      <data key="d16" xml:space="preserve">1</data>
      <data key="d17" xml:space="preserve">0.0</data>
      <data key="d18" xml:space="preserve">1.0</data>
      <data key="d19" xml:space="preserve">457.5825443870549</data>
      <data key="d20" xml:space="preserve">-440.20452823848086</data>
      <data key="d24" xml:space="preserve">3.395297512944572E-5</data>
      <data key="d25" xml:space="preserve">-1.301606891619457</data>
      <data key="d26" xml:space="preserve">-1.301606891619457</data>
      <data key="d29">
        <y:ShapeNode>
          <y:Geometry height="40.0" width="40.0" x="457.47273499924995" y="-410.21706635932094"/>
          <y:Fill color="#B6DBA6" transparent="false"/>
          <y:BorderStyle color="#4159A8" type="line" width="3.0"/>
          <y:NodeLabel alignment="center" autoSizePolicy="content" fontFamily="Arial" fontSize="10" fontStyle="plain" hasBackgroundColor="false" hasLineColor="false" height="15.171875" horizontalTextPosition="center" iconTextGap="4" modelName="custom" textColor="#000000" verticalTextPosition="bottom" visible="true" width="31.783203125" x="4.1083984375" xml:space="preserve" y="12.4140625">NME4<y:LabelModel><y:SmartNodeLabelModel distance="4.0"/></y:LabelModel><y:ModelParameter><y:SmartNodeLabelModelParameter labelRatioX="0.0" labelRatioY="0.0" nodeRatioX="0.0" nodeRatioY="0.0" offsetX="0.0" offsetY="0.0" upX="0.0" upY="-1.0"/></y:ModelParameter></y:NodeLabel>
          <y:Shape type="roundrectangle"/>
        </y:ShapeNode>
      </data>
    </node>
    <node id="n118">
      <data key="d3" xml:space="preserve"><![CDATA[NME7]]></data>
      <data key="d4" xml:space="preserve"><![CDATA[Nucleoside diphosphate kinase 7]]></data>
      <data key="d5" xml:space="preserve"><![CDATA[Nucleoside diphosphate kinase 7]]></data>
      <data key="d6" xml:space="preserve"><![CDATA[gene]]></data>
      <data key="d7" xml:space="preserve">0.0</data>
      <data key="d8" xml:space="preserve">0.20786693625570285</data>
      <data key="d9" xml:space="preserve">true</data>
      <data key="d10" xml:space="preserve">0.0050000000000000044</data>
      <data key="d11" xml:space="preserve">4.0</data>
      <data key="d12" xml:space="preserve"/>
      <data key="d13" xml:space="preserve"/>
      <data key="d14" xml:space="preserve"/>
      <data key="d15" xml:space="preserve">1</data>
      <data key="d16" xml:space="preserve">1</data>
      <data key="d17" xml:space="preserve">0.0</data>
      <data key="d18" xml:space="preserve">1.0</data>
      <data key="d19" xml:space="preserve">596.7201413767594</data>
      <data key="d20" xml:space="preserve">-492.1921474615138</data>
      <data key="d24" xml:space="preserve">0.1568287921229098</data>
      <data key="d25" xml:space="preserve">0.13698490703086819</data>
      <data key="d29">
        <y:ShapeNode>
          <y:Geometry height="15.0" width="15.0" x="611.875613623322" y="-455.830762714264"/>
          <y:Fill color="#F2F2F2" transparent="false"/>
          <y:BorderStyle color="#C0C0C0" raised="false" type="line" width="1.0"/>
          <y:NodeLabel alignment="center" autoSizePolicy="content" fontFamily="Dialog" fontSize="12" fontStyle="plain" hasBackgroundColor="false" hasLineColor="false" hasText="false" height="4.0" horizontalTextPosition="center" iconTextGap="4" modelName="custom" textColor="#000000" verticalTextPosition="bottom" visible="true" width="4.0" x="5.5" y="5.5">
            <y:LabelModel>
              <y:SmartNodeLabelModel distance="4.0"/>
            </y:LabelModel>
            <y:ModelParameter>
              <y:SmartNodeLabelModelParameter labelRatioX="0.0" labelRatioY="0.0" nodeRatioX="0.0" nodeRatioY="0.0" offsetX="0.0" offsetY="0.0" upX="0.0" upY="-1.0"/>
            </y:ModelParameter>
          </y:NodeLabel>
          <y:Shape type="rectangle"/>
        </y:ShapeNode>
      </data>
    </node>
    <node id="n119">
      <data key="d3" xml:space="preserve"><![CDATA[NPAT]]></data>
      <data key="d4" xml:space="preserve"><![CDATA[Protein NPAT]]></data>
      <data key="d5" xml:space="preserve"><![CDATA[Protein NPAT]]></data>
      <data key="d6" xml:space="preserve"><![CDATA[source]]></data>
      <data key="d7" xml:space="preserve">2.3759225259168604</data>
      <data key="d8" xml:space="preserve">0.9559925624463984</data>
      <data key="d9" xml:space="preserve">true</data>
      <data key="d10" xml:space="preserve">0.0040000000000000036</data>
      <data key="d11" xml:space="preserve">4.0</data>
      <data key="d12" xml:space="preserve"><![CDATA[AHNAK(2) FLNC(2) HGF(2)]]></data>
      <data key="d13" xml:space="preserve"/>
      <data key="d14" xml:space="preserve"/>
      <data key="d15" xml:space="preserve">37</data>
      <data key="d16" xml:space="preserve">281</data>
      <data key="d17" xml:space="preserve">0.0</data>
      <data key="d18" xml:space="preserve">1.0</data>
      <data key="d19" xml:space="preserve">142.48324122160219</data>
      <data key="d20" xml:space="preserve">-689.6640453391776</data>
      <data key="d24" xml:space="preserve">0.0024106612341906457</data>
      <data key="d25" xml:space="preserve">2.156341294295185</data>
      <data key="d26" xml:space="preserve">2.156341294295185</data>
      <data key="d29">
        <y:ShapeNode>
          <y:Geometry height="40.0" width="40.0" x="122.03130016906943" y="-709.8108099950168"/>
          <y:Fill color="#B6DBA6" transparent="false"/>
          <y:BorderStyle color="#CC3331" type="line" width="3.0"/>
          <y:NodeLabel alignment="center" autoSizePolicy="content" fontFamily="Arial" fontSize="10" fontStyle="plain" hasBackgroundColor="false" hasLineColor="false" height="15.171875" horizontalTextPosition="center" iconTextGap="4" modelName="custom" textColor="#000000" verticalTextPosition="bottom" visible="true" width="30.669921875" x="4.6650390625" xml:space="preserve" y="12.4140625">NPAT<y:LabelModel><y:SmartNodeLabelModel distance="4.0"/></y:LabelModel><y:ModelParameter><y:SmartNodeLabelModelParameter labelRatioX="0.0" labelRatioY="0.0" nodeRatioX="0.0" nodeRatioY="0.0" offsetX="0.0" offsetY="0.0" upX="0.0" upY="-1.0"/></y:ModelParameter></y:NodeLabel>
          <y:Shape type="roundrectangle"/>
        </y:ShapeNode>
      </data>
    </node>
    <node id="n120">
      <data key="d3" xml:space="preserve"><![CDATA[NQO1]]></data>
      <data key="d4" xml:space="preserve"><![CDATA[NAD(P)H dehydrogenase [quinone] 1]]></data>
      <data key="d5" xml:space="preserve"><![CDATA[NAD(P)H dehydrogenase [quinone] 1]]></data>
      <data key="d6" xml:space="preserve"><![CDATA[source]]></data>
      <data key="d7" xml:space="preserve">2.688352083797807</data>
      <data key="d8" xml:space="preserve">1.0807835163201764</data>
      <data key="d9" xml:space="preserve">true</data>
      <data key="d10" xml:space="preserve">0.0010000000000000009</data>
      <data key="d11" xml:space="preserve">4.0</data>
      <data key="d12" xml:space="preserve"><![CDATA[AHNAK(1) FLNC(1) HGF(1)]]></data>
      <data key="d13" xml:space="preserve"/>
      <data key="d14" xml:space="preserve"/>
      <data key="d15" xml:space="preserve">50</data>
      <data key="d16" xml:space="preserve">540</data>
      <data key="d17" xml:space="preserve">0.0</data>
      <data key="d18" xml:space="preserve">1.0</data>
      <data key="d19" xml:space="preserve">-33.24161999502656</data>
      <data key="d20" xml:space="preserve">-258.871913774444</data>
      <data key="d24" xml:space="preserve">3.395297512944572E-5</data>
      <data key="d25" xml:space="preserve">1.6171491089696843</data>
      <data key="d26" xml:space="preserve">1.6171491089696843</data>
      <data key="d29">
        <y:ShapeNode>
          <y:Geometry height="40.0" width="40.0" x="-53.407475142106335" y="-278.4186845815079"/>
          <y:Fill color="#B6DBA6" transparent="false"/>
          <y:BorderStyle color="#CC3331" type="line" width="3.0"/>
          <y:NodeLabel alignment="center" autoSizePolicy="content" fontFamily="Arial" fontSize="10" fontStyle="plain" hasBackgroundColor="false" hasLineColor="false" height="15.171875" horizontalTextPosition="center" iconTextGap="4" modelName="custom" textColor="#000000" verticalTextPosition="bottom" visible="true" width="32.33984375" x="3.830078125" xml:space="preserve" y="12.4140625">NQO1<y:LabelModel><y:SmartNodeLabelModel distance="4.0"/></y:LabelModel><y:ModelParameter><y:SmartNodeLabelModelParameter labelRatioX="0.0" labelRatioY="0.0" nodeRatioX="0.0" nodeRatioY="0.0" offsetX="0.0" offsetY="0.0" upX="0.0" upY="-1.0"/></y:ModelParameter></y:NodeLabel>
          <y:Shape type="roundrectangle"/>
        </y:ShapeNode>
      </data>
    </node>
    <node id="n121">
      <data key="d3" xml:space="preserve"><![CDATA[NSD1]]></data>
      <data key="d4" xml:space="preserve"><![CDATA[Histone-lysine N-methyltransferase, H3 lysine-36 and H4 lysine-20 specific]]></data>
      <data key="d5" xml:space="preserve"><![CDATA[Histone-lysine N-methyltransferase, H3 lysine-36 and H4 lysine-20 specific]]></data>
      <data key="d6" xml:space="preserve"><![CDATA[source]]></data>
      <data key="d7" xml:space="preserve">1.6514430273612983</data>
      <data key="d8" xml:space="preserve">0.6666504134745004</data>
      <data key="d9" xml:space="preserve">true</data>
      <data key="d10" xml:space="preserve">0.007000000000000006</data>
      <data key="d11" xml:space="preserve">4.0</data>
      <data key="d12" xml:space="preserve"><![CDATA[AHNAK(1) FLNC(1) HGF(1)]]></data>
      <data key="d13" xml:space="preserve"/>
      <data key="d14" xml:space="preserve"/>
      <data key="d15" xml:space="preserve">20</data>
      <data key="d16" xml:space="preserve">128</data>
      <data key="d17" xml:space="preserve">0.0</data>
      <data key="d18" xml:space="preserve">1.0</data>
      <data key="d19" xml:space="preserve">497.0070506585763</data>
      <data key="d20" xml:space="preserve">221.30192723374597</data>
      <data key="d24" xml:space="preserve">0.00645584856111172</data>
      <data key="d25" xml:space="preserve">-1.245299525052733</data>
      <data key="d26" xml:space="preserve">-1.245299525052733</data>
      <data key="d29">
        <y:ShapeNode>
          <y:Geometry height="40.0" width="40.0" x="287.051676120932" y="172.74124709485702"/>
          <y:Fill color="#B6DBA6" transparent="false"/>
          <y:BorderStyle color="#4159A8" type="line" width="3.0"/>
          <y:NodeLabel alignment="center" autoSizePolicy="content" fontFamily="Arial" fontSize="10" fontStyle="plain" hasBackgroundColor="false" hasLineColor="false" height="15.171875" horizontalTextPosition="center" iconTextGap="4" modelName="custom" textColor="#000000" verticalTextPosition="bottom" visible="true" width="30.6748046875" x="4.66259765625" xml:space="preserve" y="12.4140625">NSD1<y:LabelModel><y:SmartNodeLabelModel distance="4.0"/></y:LabelModel><y:ModelParameter><y:SmartNodeLabelModelParameter labelRatioX="0.0" labelRatioY="0.0" nodeRatioX="0.0" nodeRatioY="0.0" offsetX="0.0" offsetY="0.0" upX="0.0" upY="-1.0"/></y:ModelParameter></y:NodeLabel>
          <y:Shape type="roundrectangle"/>
        </y:ShapeNode>
      </data>
    </node>
    <node id="n122">
      <data key="d3" xml:space="preserve"><![CDATA[NUB1]]></data>
      <data key="d4" xml:space="preserve"><![CDATA[NEDD8 ultimate buster 1]]></data>
      <data key="d5" xml:space="preserve"><![CDATA[NEDD8 ultimate buster 1]]></data>
      <data key="d6" xml:space="preserve"><![CDATA[source]]></data>
      <data key="d7" xml:space="preserve">2.1940432863877137</data>
      <data key="d8" xml:space="preserve">0.9801372408003148</data>
      <data key="d9" xml:space="preserve">true</data>
      <data key="d10" xml:space="preserve">0.014000000000000012</data>
      <data key="d11" xml:space="preserve">4.0</data>
      <data key="d12" xml:space="preserve"><![CDATA[AHNAK(0) FLNC(0) HGF(0)]]></data>
      <data key="d13" xml:space="preserve"/>
      <data key="d14" xml:space="preserve"><![CDATA[AHNAK FLNC HGF]]></data>
      <data key="d15" xml:space="preserve">1</data>
      <data key="d16" xml:space="preserve">1</data>
      <data key="d17" xml:space="preserve">0.0</data>
      <data key="d18" xml:space="preserve">1.0</data>
      <data key="d19" xml:space="preserve">-539.2321395681035</data>
      <data key="d20" xml:space="preserve">-502.6021388527121</data>
      <data key="d24" xml:space="preserve">1.3581190051778288E-4</data>
      <data key="d25" xml:space="preserve">-1.2448276564409486</data>
      <data key="d26" xml:space="preserve">-1.2448276564409486</data>
      <data key="d29">
        <y:ShapeNode>
          <y:Geometry height="40.0" width="40.0" x="-559.7603702631507" y="-524.5065892748639"/>
          <y:Fill color="#B6DBA6" transparent="false"/>
          <y:BorderStyle color="#4159A8" type="line" width="3.0"/>
          <y:NodeLabel alignment="center" autoSizePolicy="content" fontFamily="Arial" fontSize="10" fontStyle="plain" hasBackgroundColor="false" hasLineColor="false" height="15.171875" horizontalTextPosition="center" iconTextGap="4" modelName="custom" textColor="#000000" verticalTextPosition="bottom" visible="true" width="30.6748046875" x="4.66259765625" xml:space="preserve" y="12.4140625">NUB1<y:LabelModel><y:SmartNodeLabelModel distance="4.0"/></y:LabelModel><y:ModelParameter><y:SmartNodeLabelModelParameter labelRatioX="0.0" labelRatioY="0.0" nodeRatioX="0.0" nodeRatioY="0.0" offsetX="0.0" offsetY="0.0" upX="0.0" upY="-1.0"/></y:ModelParameter></y:NodeLabel>
          <y:Shape type="roundrectangle"/>
        </y:ShapeNode>
      </data>
    </node>
    <node id="n123">
      <data key="d3" xml:space="preserve"><![CDATA[NUDT16L1]]></data>
      <data key="d4" xml:space="preserve"><![CDATA[Tudor-interacting repair regulator protein]]></data>
      <data key="d5" xml:space="preserve"><![CDATA[Tudor-interacting repair regulator protein]]></data>
      <data key="d6" xml:space="preserve"><![CDATA[source]]></data>
      <data key="d7" xml:space="preserve">1.9636955738818236</data>
      <data key="d8" xml:space="preserve">0.7854782295527295</data>
      <data key="d9" xml:space="preserve">true</data>
      <data key="d10" xml:space="preserve">0.0020000000000000018</data>
      <data key="d11" xml:space="preserve">4.0</data>
      <data key="d12" xml:space="preserve"><![CDATA[AHNAK(1) FLNC(1) HGF(1)]]></data>
      <data key="d13" xml:space="preserve"/>
      <data key="d14" xml:space="preserve"/>
      <data key="d15" xml:space="preserve">111</data>
      <data key="d16" xml:space="preserve">13149</data>
      <data key="d17" xml:space="preserve">0.0</data>
      <data key="d18" xml:space="preserve">1.0</data>
      <data key="d19" xml:space="preserve">-229.2401505461558</data>
      <data key="d20" xml:space="preserve">662.1707864737925</data>
      <data key="d24" xml:space="preserve">6.111535523300229E-4</data>
      <data key="d25" xml:space="preserve">-1.1998384228752066</data>
      <data key="d26" xml:space="preserve">-1.1998384228752066</data>
      <data key="d29">
        <y:ShapeNode>
          <y:Geometry height="40.0" width="40.0" x="-175.9174624683372" y="581.5708076537029"/>
          <y:Fill color="#B6DBA6" transparent="false"/>
          <y:BorderStyle color="#4159A8" type="line" width="3.0"/>
          <y:NodeLabel alignment="center" autoSizePolicy="content" fontFamily="Arial" fontSize="10" fontStyle="plain" hasBackgroundColor="false" hasLineColor="false" height="15.171875" horizontalTextPosition="center" iconTextGap="4" modelName="custom" textColor="#000000" verticalTextPosition="bottom" visible="true" width="54.01953125" x="-7.009765625" xml:space="preserve" y="12.4140625">NUDT16L1<y:LabelModel><y:SmartNodeLabelModel distance="4.0"/></y:LabelModel><y:ModelParameter><y:SmartNodeLabelModelParameter labelRatioX="0.0" labelRatioY="0.0" nodeRatioX="0.0" nodeRatioY="0.0" offsetX="0.0" offsetY="0.0" upX="0.0" upY="-1.0"/></y:ModelParameter></y:NodeLabel>
          <y:Shape type="roundrectangle"/>
        </y:ShapeNode>
      </data>
    </node>
    <node id="n124">
      <data key="d3" xml:space="preserve"><![CDATA[P4HA1]]></data>
      <data key="d4" xml:space="preserve"><![CDATA[Prolyl 4-hydroxylase subunit alpha-1]]></data>
      <data key="d5" xml:space="preserve"><![CDATA[Prolyl 4-hydroxylase subunit alpha-1]]></data>
      <data key="d6" xml:space="preserve"><![CDATA[source]]></data>
      <data key="d7" xml:space="preserve">1.8916371317110683</data>
      <data key="d8" xml:space="preserve">1.195372631713462</data>
      <data key="d9" xml:space="preserve">true</data>
      <data key="d10" xml:space="preserve">0.007000000000000006</data>
      <data key="d11" xml:space="preserve">4.0</data>
      <data key="d12" xml:space="preserve"/>
      <data key="d13" xml:space="preserve"/>
      <data key="d14" xml:space="preserve"/>
      <data key="d15" xml:space="preserve">109</data>
      <data key="d16" xml:space="preserve">12455</data>
      <data key="d17" xml:space="preserve">0.0</data>
      <data key="d18" xml:space="preserve">1.0</data>
      <data key="d19" xml:space="preserve">1056.0913161310393</data>
      <data key="d20" xml:space="preserve">-142.11582291201444</data>
      <data key="d24" xml:space="preserve">9.167303284950343E-4</data>
      <data key="d25" xml:space="preserve">1.1779379945012813</data>
      <data key="d26" xml:space="preserve">1.1779379945012813</data>
      <data key="d29">
        <y:ShapeNode>
          <y:Geometry height="40.0" width="40.0" x="995.2482502463656" y="-368.5591095241337"/>
          <y:Fill color="#B6DBA6" transparent="false"/>
          <y:BorderStyle color="#CC3331" type="line" width="3.0"/>
          <y:NodeLabel alignment="center" autoSizePolicy="content" fontFamily="Arial" fontSize="10" fontStyle="plain" hasBackgroundColor="false" hasLineColor="false" height="15.171875" horizontalTextPosition="center" iconTextGap="4" modelName="custom" textColor="#000000" verticalTextPosition="bottom" visible="true" width="35.6845703125" x="2.15771484375" xml:space="preserve" y="12.4140625">P4HA1<y:LabelModel><y:SmartNodeLabelModel distance="4.0"/></y:LabelModel><y:ModelParameter><y:SmartNodeLabelModelParameter labelRatioX="0.0" labelRatioY="0.0" nodeRatioX="0.0" nodeRatioY="0.0" offsetX="0.0" offsetY="0.0" upX="0.0" upY="-1.0"/></y:ModelParameter></y:NodeLabel>
          <y:Shape type="roundrectangle"/>
        </y:ShapeNode>
      </data>
    </node>
    <node id="n125">
      <data key="d3" xml:space="preserve"><![CDATA[PANX1]]></data>
      <data key="d4" xml:space="preserve"><![CDATA[Pannexin-1]]></data>
      <data key="d5" xml:space="preserve"><![CDATA[Pannexin-1]]></data>
      <data key="d6" xml:space="preserve"><![CDATA[source]]></data>
      <data key="d7" xml:space="preserve">2.222150419109198</data>
      <data key="d8" xml:space="preserve">0.9786350680076158</data>
      <data key="d9" xml:space="preserve">true</data>
      <data key="d10" xml:space="preserve">0.008000000000000007</data>
      <data key="d11" xml:space="preserve">4.0</data>
      <data key="d12" xml:space="preserve"><![CDATA[AHNAK(1) FLNC(1) HGF(1)]]></data>
      <data key="d13" xml:space="preserve"/>
      <data key="d14" xml:space="preserve"/>
      <data key="d15" xml:space="preserve">45</data>
      <data key="d16" xml:space="preserve">344</data>
      <data key="d17" xml:space="preserve">0.0</data>
      <data key="d18" xml:space="preserve">1.0</data>
      <data key="d19" xml:space="preserve">-587.0584054392475</data>
      <data key="d20" xml:space="preserve">68.20414953862289</data>
      <data key="d24" xml:space="preserve">9.167303284950343E-4</data>
      <data key="d25" xml:space="preserve">1.6255250859743597</data>
      <data key="d26" xml:space="preserve">1.6255250859743597</data>
      <data key="d29">
        <y:ShapeNode>
          <y:Geometry height="40.0" width="40.0" x="-609.9674463384063" y="48.68372044183758"/>
          <y:Fill color="#B6DBA6" transparent="false"/>
          <y:BorderStyle color="#CC3331" type="line" width="3.0"/>
          <y:NodeLabel alignment="center" autoSizePolicy="content" fontFamily="Arial" fontSize="10" fontStyle="plain" hasBackgroundColor="false" hasLineColor="false" height="15.171875" horizontalTextPosition="center" iconTextGap="4" modelName="custom" textColor="#000000" verticalTextPosition="bottom" visible="true" width="36.79296875" x="1.603515625" xml:space="preserve" y="12.4140625">PANX1<y:LabelModel><y:SmartNodeLabelModel distance="4.0"/></y:LabelModel><y:ModelParameter><y:SmartNodeLabelModelParameter labelRatioX="0.0" labelRatioY="0.0" nodeRatioX="0.0" nodeRatioY="0.0" offsetX="0.0" offsetY="0.0" upX="0.0" upY="-1.0"/></y:ModelParameter></y:NodeLabel>
          <y:Shape type="roundrectangle"/>
        </y:ShapeNode>
      </data>
    </node>
    <node id="n126">
      <data key="d3" xml:space="preserve"><![CDATA[PCDHB16]]></data>
      <data key="d4" xml:space="preserve"><![CDATA[Protocadherin beta-16]]></data>
      <data key="d5" xml:space="preserve"><![CDATA[Protocadherin beta-16]]></data>
      <data key="d6" xml:space="preserve"><![CDATA[source]]></data>
      <data key="d7" xml:space="preserve">1.6884465874699517</data>
      <data key="d8" xml:space="preserve">0.7086049121503722</data>
      <data key="d9" xml:space="preserve">true</data>
      <data key="d10" xml:space="preserve">0.02100000000000002</data>
      <data key="d11" xml:space="preserve">4.0</data>
      <data key="d12" xml:space="preserve"><![CDATA[AHNAK(1) FLNC(1) HGF(1)]]></data>
      <data key="d13" xml:space="preserve"/>
      <data key="d14" xml:space="preserve"/>
      <data key="d15" xml:space="preserve">49</data>
      <data key="d16" xml:space="preserve">463</data>
      <data key="d17" xml:space="preserve">0.0</data>
      <data key="d18" xml:space="preserve">1.0</data>
      <data key="d19" xml:space="preserve">650.2906024873436</data>
      <data key="d20" xml:space="preserve">-634.2546864750184</data>
      <data key="d24" xml:space="preserve">0.0031915796621678973</data>
      <data key="d25" xml:space="preserve">-1.1421708239092343</data>
      <data key="d26" xml:space="preserve">-1.1421708239092343</data>
      <data key="d29">
        <y:ShapeNode>
          <y:Geometry height="40.0" width="40.0" x="623.1326392362338" y="-602.0785783992332"/>
          <y:Fill color="#B6DBA6" transparent="false"/>
          <y:BorderStyle color="#4159A8" type="line" width="3.0"/>
          <y:NodeLabel alignment="center" autoSizePolicy="content" fontFamily="Arial" fontSize="10" fontStyle="plain" hasBackgroundColor="false" hasLineColor="false" height="15.171875" horizontalTextPosition="center" iconTextGap="4" modelName="custom" textColor="#000000" verticalTextPosition="bottom" visible="true" width="50.1279296875" x="-5.06396484375" xml:space="preserve" y="12.4140625">PCDHB16<y:LabelModel><y:SmartNodeLabelModel distance="4.0"/></y:LabelModel><y:ModelParameter><y:SmartNodeLabelModelParameter labelRatioX="0.0" labelRatioY="0.0" nodeRatioX="0.0" nodeRatioY="0.0" offsetX="0.0" offsetY="0.0" upX="0.0" upY="-1.0"/></y:ModelParameter></y:NodeLabel>
          <y:Shape type="roundrectangle"/>
        </y:ShapeNode>
      </data>
    </node>
    <node id="n127">
      <data key="d3" xml:space="preserve"><![CDATA[PCK2]]></data>
      <data key="d4" xml:space="preserve"><![CDATA[Phosphoenolpyruvate carboxykinase [GTP], mitochondrial]]></data>
      <data key="d5" xml:space="preserve"><![CDATA[Phosphoenolpyruvate carboxykinase [GTP], mitochondrial]]></data>
      <data key="d6" xml:space="preserve"><![CDATA[source]]></data>
      <data key="d7" xml:space="preserve">2.158567507125454</data>
      <data key="d8" xml:space="preserve">0.8693613156214288</data>
      <data key="d9" xml:space="preserve">true</data>
      <data key="d10" xml:space="preserve">0.009000000000000008</data>
      <data key="d11" xml:space="preserve">4.0</data>
      <data key="d12" xml:space="preserve"><![CDATA[AHNAK(1) FLNC(1) HGF(1)]]></data>
      <data key="d13" xml:space="preserve"/>
      <data key="d14" xml:space="preserve"/>
      <data key="d15" xml:space="preserve">88</data>
      <data key="d16" xml:space="preserve">1630</data>
      <data key="d17" xml:space="preserve">0.0</data>
      <data key="d18" xml:space="preserve">1.0</data>
      <data key="d19" xml:space="preserve">96.02614625965725</data>
      <data key="d20" xml:space="preserve">-32.49055305490125</data>
      <data key="d24" xml:space="preserve">3.395297512944572E-5</data>
      <data key="d25" xml:space="preserve">1.0425791712878958</data>
      <data key="d26" xml:space="preserve">1.0425791712878958</data>
      <data key="d29">
        <y:ShapeNode>
          <y:Geometry height="40.0" width="40.0" x="50.42785512669981" y="-119.85285250263715"/>
          <y:Fill color="#B6DBA6" transparent="false"/>
          <y:BorderStyle color="#CC3331" type="line" width="3.0"/>
          <y:NodeLabel alignment="center" autoSizePolicy="content" fontFamily="Arial" fontSize="10" fontStyle="plain" hasBackgroundColor="false" hasLineColor="false" height="15.171875" horizontalTextPosition="center" iconTextGap="4" modelName="custom" textColor="#000000" verticalTextPosition="bottom" visible="true" width="30.123046875" x="4.9384765625" xml:space="preserve" y="12.4140625">PCK2<y:LabelModel><y:SmartNodeLabelModel distance="4.0"/></y:LabelModel><y:ModelParameter><y:SmartNodeLabelModelParameter labelRatioX="0.0" labelRatioY="0.0" nodeRatioX="0.0" nodeRatioY="0.0" offsetX="0.0" offsetY="0.0" upX="0.0" upY="-1.0"/></y:ModelParameter></y:NodeLabel>
          <y:Shape type="roundrectangle"/>
        </y:ShapeNode>
      </data>
    </node>
    <node id="n128">
      <data key="d3" xml:space="preserve"><![CDATA[PCLAF]]></data>
      <data key="d4" xml:space="preserve"><![CDATA[PCNA-associated factor]]></data>
      <data key="d5" xml:space="preserve"><![CDATA[PCNA-associated factor]]></data>
      <data key="d6" xml:space="preserve"><![CDATA[source]]></data>
      <data key="d7" xml:space="preserve">2.904216997717939</data>
      <data key="d8" xml:space="preserve">1.1726521405327024</data>
      <data key="d9" xml:space="preserve">true</data>
      <data key="d10" xml:space="preserve">0.0040000000000000036</data>
      <data key="d11" xml:space="preserve">4.0</data>
      <data key="d12" xml:space="preserve"><![CDATA[AHNAK(1) FLNC(1) HGF(1)]]></data>
      <data key="d13" xml:space="preserve"/>
      <data key="d14" xml:space="preserve"/>
      <data key="d15" xml:space="preserve">2</data>
      <data key="d16" xml:space="preserve">39</data>
      <data key="d17" xml:space="preserve">0.0</data>
      <data key="d18" xml:space="preserve">1.0</data>
      <data key="d19" xml:space="preserve">-215.28420023560685</data>
      <data key="d20" xml:space="preserve">-439.61779813223427</data>
      <data key="d24" xml:space="preserve">6.790595025889144E-5</data>
      <data key="d25" xml:space="preserve">-2.0235820197472147</data>
      <data key="d26" xml:space="preserve">-2.0235820197472147</data>
      <data key="d29">
        <y:ShapeNode>
          <y:Geometry height="40.0" width="40.0" x="-235.30856526607818" y="-459.47734934165953"/>
          <y:Fill color="#B6DBA6" transparent="false"/>
          <y:BorderStyle color="#4159A8" type="line" width="3.0"/>
          <y:NodeLabel alignment="center" autoSizePolicy="content" fontFamily="Arial" fontSize="10" fontStyle="plain" hasBackgroundColor="false" hasLineColor="false" height="15.171875" horizontalTextPosition="center" iconTextGap="4" modelName="custom" textColor="#000000" verticalTextPosition="bottom" visible="true" width="36.2314453125" x="1.88427734375" xml:space="preserve" y="12.4140625">PCLAF<y:LabelModel><y:SmartNodeLabelModel distance="4.0"/></y:LabelModel><y:ModelParameter><y:SmartNodeLabelModelParameter labelRatioX="0.0" labelRatioY="0.0" nodeRatioX="0.0" nodeRatioY="0.0" offsetX="0.0" offsetY="0.0" upX="0.0" upY="-1.0"/></y:ModelParameter></y:NodeLabel>
          <y:Shape type="roundrectangle"/>
        </y:ShapeNode>
      </data>
    </node>
    <node id="n129">
      <data key="d3" xml:space="preserve"><![CDATA[PI4KA]]></data>
      <data key="d4" xml:space="preserve"><![CDATA[Phosphatidylinositol 4-kinase alpha]]></data>
      <data key="d5" xml:space="preserve"><![CDATA[Phosphatidylinositol 4-kinase alpha]]></data>
      <data key="d6" xml:space="preserve"><![CDATA[source]]></data>
      <data key="d7" xml:space="preserve">1.763147686765412</data>
      <data key="d8" xml:space="preserve">0.7280169182589726</data>
      <data key="d9" xml:space="preserve">true</data>
      <data key="d10" xml:space="preserve">0.016000000000000014</data>
      <data key="d11" xml:space="preserve">4.0</data>
      <data key="d12" xml:space="preserve"/>
      <data key="d13" xml:space="preserve"/>
      <data key="d14" xml:space="preserve"/>
      <data key="d15" xml:space="preserve">82</data>
      <data key="d16" xml:space="preserve">1272</data>
      <data key="d17" xml:space="preserve">0.0</data>
      <data key="d18" xml:space="preserve">1.0</data>
      <data key="d19" xml:space="preserve">691.7282245085514</data>
      <data key="d20" xml:space="preserve">-307.1522506057756</data>
      <data key="d24" xml:space="preserve">0.006586877175112469</data>
      <data key="d25" xml:space="preserve">-1.4251412657436155</data>
      <data key="d26" xml:space="preserve">-1.4251412657436155</data>
      <data key="d29">
        <y:ShapeNode>
          <y:Geometry height="40.0" width="40.0" x="620.8660941893535" y="-99.6118471072744"/>
          <y:Fill color="#B6DBA6" transparent="false"/>
          <y:BorderStyle color="#4159A8" type="line" width="3.0"/>
          <y:NodeLabel alignment="center" autoSizePolicy="content" fontFamily="Arial" fontSize="10" fontStyle="plain" hasBackgroundColor="false" hasLineColor="false" height="15.171875" horizontalTextPosition="center" iconTextGap="4" modelName="custom" textColor="#000000" verticalTextPosition="bottom" visible="true" width="32.349609375" x="3.8251953125" xml:space="preserve" y="12.4140625">PI4KA<y:LabelModel><y:SmartNodeLabelModel distance="4.0"/></y:LabelModel><y:ModelParameter><y:SmartNodeLabelModelParameter labelRatioX="0.0" labelRatioY="0.0" nodeRatioX="0.0" nodeRatioY="0.0" offsetX="0.0" offsetY="0.0" upX="0.0" upY="-1.0"/></y:ModelParameter></y:NodeLabel>
          <y:Shape type="roundrectangle"/>
        </y:ShapeNode>
      </data>
    </node>
    <node id="n130">
      <data key="d3" xml:space="preserve"><![CDATA[PLEC]]></data>
      <data key="d4" xml:space="preserve"><![CDATA[Plectin]]></data>
      <data key="d5" xml:space="preserve"><![CDATA[Plectin]]></data>
      <data key="d6" xml:space="preserve"><![CDATA[source]]></data>
      <data key="d7" xml:space="preserve">2.8325877626490104</data>
      <data key="d8" xml:space="preserve">1.22105624412629</data>
      <data key="d9" xml:space="preserve">true</data>
      <data key="d10" xml:space="preserve">0.0040000000000000036</data>
      <data key="d11" xml:space="preserve">4.0</data>
      <data key="d12" xml:space="preserve"><![CDATA[AHNAK(0) FLNC(0) HGF(0)]]></data>
      <data key="d13" xml:space="preserve"/>
      <data key="d14" xml:space="preserve"><![CDATA[AHNAK FLNC HGF]]></data>
      <data key="d15" xml:space="preserve">1</data>
      <data key="d16" xml:space="preserve">1</data>
      <data key="d17" xml:space="preserve">0.0</data>
      <data key="d18" xml:space="preserve">1.0</data>
      <data key="d19" xml:space="preserve">-490.0775333429933</data>
      <data key="d20" xml:space="preserve">-112.94885663515656</data>
      <data key="d24" xml:space="preserve">3.395297512944572E-5</data>
      <data key="d25" xml:space="preserve">1.7953309704872513</data>
      <data key="d26" xml:space="preserve">1.7953309704872513</data>
      <data key="d29">
        <y:ShapeNode>
          <y:Geometry height="40.0" width="40.0" x="-512.935398180627" y="-132.73993344642957"/>
          <y:Fill color="#B6DBA6" transparent="false"/>
          <y:BorderStyle color="#CC3331" type="line" width="3.0"/>
          <y:NodeLabel alignment="center" autoSizePolicy="content" fontFamily="Arial" fontSize="10" fontStyle="plain" hasBackgroundColor="false" hasLineColor="false" height="15.171875" horizontalTextPosition="center" iconTextGap="4" modelName="custom" textColor="#000000" verticalTextPosition="bottom" visible="true" width="30.123046875" x="4.9384765625" xml:space="preserve" y="12.4140625">PLEC<y:LabelModel><y:SmartNodeLabelModel distance="4.0"/></y:LabelModel><y:ModelParameter><y:SmartNodeLabelModelParameter labelRatioX="0.0" labelRatioY="0.0" nodeRatioX="0.0" nodeRatioY="0.0" offsetX="0.0" offsetY="0.0" upX="0.0" upY="-1.0"/></y:ModelParameter></y:NodeLabel>
          <y:Shape type="roundrectangle"/>
        </y:ShapeNode>
      </data>
    </node>
    <node id="n131">
      <data key="d3" xml:space="preserve"><![CDATA[PRKCA]]></data>
      <data key="d4" xml:space="preserve"><![CDATA[Protein kinase C alpha type]]></data>
      <data key="d5" xml:space="preserve"><![CDATA[Protein kinase C alpha type]]></data>
      <data key="d6" xml:space="preserve"><![CDATA[source]]></data>
      <data key="d7" xml:space="preserve">3.008392286843074</data>
      <data key="d8" xml:space="preserve">1.5137751666995714</data>
      <data key="d9" xml:space="preserve">true</data>
      <data key="d10" xml:space="preserve">0.04200000000000004</data>
      <data key="d11" xml:space="preserve">4.0</data>
      <data key="d12" xml:space="preserve"><![CDATA[AHNAK(0) FLNC(0) HGF(0)]]></data>
      <data key="d13" xml:space="preserve"/>
      <data key="d14" xml:space="preserve"><![CDATA[AHNAK FLNC HGF]]></data>
      <data key="d15" xml:space="preserve">1</data>
      <data key="d16" xml:space="preserve">1</data>
      <data key="d17" xml:space="preserve">0.0</data>
      <data key="d18" xml:space="preserve">1.0</data>
      <data key="d19" xml:space="preserve">-142.22917566012185</data>
      <data key="d20" xml:space="preserve">280.59403287730584</data>
      <data key="d24" xml:space="preserve">3.395297512944572E-5</data>
      <data key="d25" xml:space="preserve">2.0251010865399213</data>
      <data key="d26" xml:space="preserve">2.0251010865399213</data>
      <data key="d29">
        <y:ShapeNode>
          <y:Geometry height="40.0" width="40.0" x="-246.75482378936155" y="223.13495473019486"/>
          <y:Fill color="#B6DBA6" transparent="false"/>
          <y:BorderStyle color="#CC3331" type="line" width="3.0"/>
          <y:NodeLabel alignment="center" autoSizePolicy="content" fontFamily="Arial" fontSize="10" fontStyle="plain" hasBackgroundColor="false" hasLineColor="false" height="15.171875" horizontalTextPosition="center" iconTextGap="4" modelName="custom" textColor="#000000" verticalTextPosition="bottom" visible="true" width="38.453125" x="0.7734375" xml:space="preserve" y="12.4140625">PRKCA<y:LabelModel><y:SmartNodeLabelModel distance="4.0"/></y:LabelModel><y:ModelParameter><y:SmartNodeLabelModelParameter labelRatioX="0.0" labelRatioY="0.0" nodeRatioX="0.0" nodeRatioY="0.0" offsetX="0.0" offsetY="0.0" upX="0.0" upY="-1.0"/></y:ModelParameter></y:NodeLabel>
          <y:Shape type="roundrectangle"/>
        </y:ShapeNode>
      </data>
    </node>
    <node id="n132">
      <data key="d3" xml:space="preserve"><![CDATA[PSMA1]]></data>
      <data key="d4" xml:space="preserve"><![CDATA[Proteasome subunit alpha type-1]]></data>
      <data key="d5" xml:space="preserve"><![CDATA[Proteasome subunit alpha type-1]]></data>
      <data key="d6" xml:space="preserve"><![CDATA[gene]]></data>
      <data key="d7" xml:space="preserve">0.0</data>
      <data key="d8" xml:space="preserve">0.13030302432932037</data>
      <data key="d9" xml:space="preserve">false</data>
      <data key="d10" xml:space="preserve">0.09899999999999998</data>
      <data key="d11" xml:space="preserve">4.0</data>
      <data key="d12" xml:space="preserve"/>
      <data key="d13" xml:space="preserve"/>
      <data key="d14" xml:space="preserve"/>
      <data key="d15" xml:space="preserve">1</data>
      <data key="d16" xml:space="preserve">22</data>
      <data key="d17" xml:space="preserve">0.0</data>
      <data key="d18" xml:space="preserve">1.0</data>
      <data key="d19" xml:space="preserve">-460.21610781879554</data>
      <data key="d20" xml:space="preserve">-566.2438917411042</data>
      <data key="d24" xml:space="preserve">9.167303284950343E-4</data>
      <data key="d25" xml:space="preserve">0.2581278396471305</data>
      <data key="d29">
        <y:ShapeNode>
          <y:Geometry height="15.0" width="15.0" x="-467.7636704478117" y="-575.0653303704651"/>
          <y:Fill color="#F2F2F2" transparent="false"/>
          <y:BorderStyle color="#C0C0C0" raised="false" type="line" width="1.0"/>
          <y:NodeLabel alignment="center" autoSizePolicy="content" fontFamily="Dialog" fontSize="12" fontStyle="plain" hasBackgroundColor="false" hasLineColor="false" hasText="false" height="4.0" horizontalTextPosition="center" iconTextGap="4" modelName="custom" textColor="#000000" verticalTextPosition="bottom" visible="true" width="4.0" x="5.5" y="5.5">
            <y:LabelModel>
              <y:SmartNodeLabelModel distance="4.0"/>
            </y:LabelModel>
            <y:ModelParameter>
              <y:SmartNodeLabelModelParameter labelRatioX="0.0" labelRatioY="0.0" nodeRatioX="0.0" nodeRatioY="0.0" offsetX="0.0" offsetY="0.0" upX="0.0" upY="-1.0"/>
            </y:ModelParameter>
          </y:NodeLabel>
          <y:Shape type="rectangle"/>
        </y:ShapeNode>
      </data>
    </node>
    <node id="n133">
      <data key="d3" xml:space="preserve"><![CDATA[PSMC2]]></data>
      <data key="d4" xml:space="preserve"><![CDATA[26S proteasome regulatory subunit 7]]></data>
      <data key="d5" xml:space="preserve"><![CDATA[26S proteasome regulatory subunit 7]]></data>
      <data key="d6" xml:space="preserve"><![CDATA[gene]]></data>
      <data key="d7" xml:space="preserve">0.0</data>
      <data key="d8" xml:space="preserve">0.13979984630228448</data>
      <data key="d9" xml:space="preserve">false</data>
      <data key="d10" xml:space="preserve">0.05800000000000005</data>
      <data key="d11" xml:space="preserve">4.0</data>
      <data key="d12" xml:space="preserve"/>
      <data key="d13" xml:space="preserve"/>
      <data key="d14" xml:space="preserve"/>
      <data key="d15" xml:space="preserve">1</data>
      <data key="d16" xml:space="preserve">23</data>
      <data key="d17" xml:space="preserve">0.0</data>
      <data key="d18" xml:space="preserve">1.0</data>
      <data key="d19" xml:space="preserve">-513.898119121865</data>
      <data key="d20" xml:space="preserve">-549.92861609061</data>
      <data key="d24" xml:space="preserve">6.790595025889144E-5</data>
      <data key="d25" xml:space="preserve">0.2624298544252248</data>
      <data key="d29">
        <y:ShapeNode>
          <y:Geometry height="15.0" width="15.0" x="-521.5760362987278" y="-559.1498541231128"/>
          <y:Fill color="#F2F2F2" transparent="false"/>
          <y:BorderStyle color="#C0C0C0" raised="false" type="line" width="1.0"/>
          <y:NodeLabel alignment="center" autoSizePolicy="content" fontFamily="Dialog" fontSize="12" fontStyle="plain" hasBackgroundColor="false" hasLineColor="false" hasText="false" height="4.0" horizontalTextPosition="center" iconTextGap="4" modelName="custom" textColor="#000000" verticalTextPosition="bottom" visible="true" width="4.0" x="5.5" y="5.5">
            <y:LabelModel>
              <y:SmartNodeLabelModel distance="4.0"/>
            </y:LabelModel>
            <y:ModelParameter>
              <y:SmartNodeLabelModelParameter labelRatioX="0.0" labelRatioY="0.0" nodeRatioX="0.0" nodeRatioY="0.0" offsetX="0.0" offsetY="0.0" upX="0.0" upY="-1.0"/>
            </y:ModelParameter>
          </y:NodeLabel>
          <y:Shape type="rectangle"/>
        </y:ShapeNode>
      </data>
    </node>
    <node id="n134">
      <data key="d3" xml:space="preserve"><![CDATA[PSMD11]]></data>
      <data key="d4" xml:space="preserve"><![CDATA[26S proteasome non-ATPase regulatory subunit 11]]></data>
      <data key="d5" xml:space="preserve"><![CDATA[26S proteasome non-ATPase regulatory subunit 11]]></data>
      <data key="d6" xml:space="preserve"><![CDATA[gene]]></data>
      <data key="d7" xml:space="preserve">0.0</data>
      <data key="d8" xml:space="preserve">0.15145191652093642</data>
      <data key="d9" xml:space="preserve">true</data>
      <data key="d10" xml:space="preserve">0.04300000000000004</data>
      <data key="d11" xml:space="preserve">4.0</data>
      <data key="d12" xml:space="preserve"/>
      <data key="d13" xml:space="preserve"/>
      <data key="d14" xml:space="preserve"/>
      <data key="d15" xml:space="preserve">1</data>
      <data key="d16" xml:space="preserve">11</data>
      <data key="d17" xml:space="preserve">0.0</data>
      <data key="d18" xml:space="preserve">1.0</data>
      <data key="d19" xml:space="preserve">-476.47844886393983</data>
      <data key="d20" xml:space="preserve">-503.3848817040065</data>
      <data key="d24" xml:space="preserve">3.395297512944572E-5</data>
      <data key="d25" xml:space="preserve">0.34249508639588555</data>
      <data key="d29">
        <y:ShapeNode>
          <y:Geometry height="15.0" width="15.0" x="-484.42249832941667" y="-512.4242636283743"/>
          <y:Fill color="#F2F2F2" transparent="false"/>
          <y:BorderStyle color="#C0C0C0" raised="false" type="line" width="1.0"/>
          <y:NodeLabel alignment="center" autoSizePolicy="content" fontFamily="Dialog" fontSize="12" fontStyle="plain" hasBackgroundColor="false" hasLineColor="false" hasText="false" height="4.0" horizontalTextPosition="center" iconTextGap="4" modelName="custom" textColor="#000000" verticalTextPosition="bottom" visible="true" width="4.0" x="5.5" y="5.5">
            <y:LabelModel>
              <y:SmartNodeLabelModel distance="4.0"/>
            </y:LabelModel>
            <y:ModelParameter>
              <y:SmartNodeLabelModelParameter labelRatioX="0.0" labelRatioY="0.0" nodeRatioX="0.0" nodeRatioY="0.0" offsetX="0.0" offsetY="0.0" upX="0.0" upY="-1.0"/>
            </y:ModelParameter>
          </y:NodeLabel>
          <y:Shape type="rectangle"/>
        </y:ShapeNode>
      </data>
    </node>
    <node id="n135">
      <data key="d3" xml:space="preserve"><![CDATA[PSMD13]]></data>
      <data key="d4" xml:space="preserve"><![CDATA[26S proteasome non-ATPase regulatory subunit 13]]></data>
      <data key="d5" xml:space="preserve"><![CDATA[26S proteasome non-ATPase regulatory subunit 13]]></data>
      <data key="d6" xml:space="preserve"><![CDATA[gene]]></data>
      <data key="d7" xml:space="preserve">0.0</data>
      <data key="d8" xml:space="preserve">0.14156666300321086</data>
      <data key="d9" xml:space="preserve">true</data>
      <data key="d10" xml:space="preserve">0.02300000000000002</data>
      <data key="d11" xml:space="preserve">4.0</data>
      <data key="d12" xml:space="preserve"/>
      <data key="d13" xml:space="preserve"/>
      <data key="d14" xml:space="preserve"/>
      <data key="d15" xml:space="preserve">1</data>
      <data key="d16" xml:space="preserve">10</data>
      <data key="d17" xml:space="preserve">0.0</data>
      <data key="d18" xml:space="preserve">1.0</data>
      <data key="d19" xml:space="preserve">-422.044048720741</data>
      <data key="d20" xml:space="preserve">-519.975690017224</data>
      <data key="d24" xml:space="preserve">3.395297512944572E-5</data>
      <data key="d25" xml:space="preserve">0.2879621617597614</data>
      <data key="d29">
        <y:ShapeNode>
          <y:Geometry height="15.0" width="15.0" x="-429.7766630521082" y="-528.5139861093634"/>
          <y:Fill color="#F2F2F2" transparent="false"/>
          <y:BorderStyle color="#C0C0C0" raised="false" type="line" width="1.0"/>
          <y:NodeLabel alignment="center" autoSizePolicy="content" fontFamily="Dialog" fontSize="12" fontStyle="plain" hasBackgroundColor="false" hasLineColor="false" hasText="false" height="4.0" horizontalTextPosition="center" iconTextGap="4" modelName="custom" textColor="#000000" verticalTextPosition="bottom" visible="true" width="4.0" x="5.5" y="5.5">
            <y:LabelModel>
              <y:SmartNodeLabelModel distance="4.0"/>
            </y:LabelModel>
            <y:ModelParameter>
              <y:SmartNodeLabelModelParameter labelRatioX="0.0" labelRatioY="0.0" nodeRatioX="0.0" nodeRatioY="0.0" offsetX="0.0" offsetY="0.0" upX="0.0" upY="-1.0"/>
            </y:ModelParameter>
          </y:NodeLabel>
          <y:Shape type="rectangle"/>
        </y:ShapeNode>
      </data>
    </node>
    <node id="n136">
      <data key="d3" xml:space="preserve"><![CDATA[PSMD2]]></data>
      <data key="d4" xml:space="preserve"><![CDATA[26S proteasome non-ATPase regulatory subunit 2]]></data>
      <data key="d5" xml:space="preserve"><![CDATA[26S proteasome non-ATPase regulatory subunit 2]]></data>
      <data key="d6" xml:space="preserve"><![CDATA[gene]]></data>
      <data key="d7" xml:space="preserve">0.0</data>
      <data key="d8" xml:space="preserve">0.24895738199762088</data>
      <data key="d9" xml:space="preserve">true</data>
      <data key="d10" xml:space="preserve">0.027000000000000024</data>
      <data key="d11" xml:space="preserve">4.0</data>
      <data key="d12" xml:space="preserve"/>
      <data key="d13" xml:space="preserve"/>
      <data key="d14" xml:space="preserve"/>
      <data key="d15" xml:space="preserve">1</data>
      <data key="d16" xml:space="preserve">1</data>
      <data key="d17" xml:space="preserve">0.0</data>
      <data key="d18" xml:space="preserve">1.0</data>
      <data key="d19" xml:space="preserve">-542.629580449216</data>
      <data key="d20" xml:space="preserve">-401.03474110978345</data>
      <data key="d24" xml:space="preserve">3.395297512944572E-5</data>
      <data key="d25" xml:space="preserve">0.3562602842290552</data>
      <data key="d29">
        <y:ShapeNode>
          <y:Geometry height="15.0" width="15.0" x="-551.32314767469" y="-410.68619971409845"/>
          <y:Fill color="#F2F2F2" transparent="false"/>
          <y:BorderStyle color="#C0C0C0" raised="false" type="line" width="1.0"/>
          <y:NodeLabel alignment="center" autoSizePolicy="content" fontFamily="Dialog" fontSize="12" fontStyle="plain" hasBackgroundColor="false" hasLineColor="false" hasText="false" height="4.0" horizontalTextPosition="center" iconTextGap="4" modelName="custom" textColor="#000000" verticalTextPosition="bottom" visible="true" width="4.0" x="5.5" y="5.5">
            <y:LabelModel>
              <y:SmartNodeLabelModel distance="4.0"/>
            </y:LabelModel>
            <y:ModelParameter>
              <y:SmartNodeLabelModelParameter labelRatioX="0.0" labelRatioY="0.0" nodeRatioX="0.0" nodeRatioY="0.0" offsetX="0.0" offsetY="0.0" upX="0.0" upY="-1.0"/>
            </y:ModelParameter>
          </y:NodeLabel>
          <y:Shape type="rectangle"/>
        </y:ShapeNode>
      </data>
    </node>
    <node id="n137">
      <data key="d3" xml:space="preserve"><![CDATA[PSME2]]></data>
      <data key="d4" xml:space="preserve"><![CDATA[Proteasome activator complex subunit 2]]></data>
      <data key="d5" xml:space="preserve"><![CDATA[Proteasome activator complex subunit 2]]></data>
      <data key="d6" xml:space="preserve"><![CDATA[gene]]></data>
      <data key="d7" xml:space="preserve">0.0</data>
      <data key="d8" xml:space="preserve">0.14250289830168764</data>
      <data key="d9" xml:space="preserve">true</data>
      <data key="d10" xml:space="preserve">0.015000000000000013</data>
      <data key="d11" xml:space="preserve">4.0</data>
      <data key="d12" xml:space="preserve"/>
      <data key="d13" xml:space="preserve"/>
      <data key="d14" xml:space="preserve"/>
      <data key="d15" xml:space="preserve">1</data>
      <data key="d16" xml:space="preserve">1</data>
      <data key="d17" xml:space="preserve">0.0</data>
      <data key="d18" xml:space="preserve">1.0</data>
      <data key="d19" xml:space="preserve">-482.2192013189866</data>
      <data key="d20" xml:space="preserve">-443.4223610432632</data>
      <data key="d24" xml:space="preserve">4.074357015533486E-4</data>
      <data key="d25" xml:space="preserve">0.41420460535440995</data>
      <data key="d29">
        <y:ShapeNode>
          <y:Geometry height="15.0" width="15.0" x="-490.5285344771277" y="-452.6163707641591"/>
          <y:Fill color="#F2F2F2" transparent="false"/>
          <y:BorderStyle color="#C0C0C0" raised="false" type="line" width="1.0"/>
          <y:NodeLabel alignment="center" autoSizePolicy="content" fontFamily="Dialog" fontSize="12" fontStyle="plain" hasBackgroundColor="false" hasLineColor="false" hasText="false" height="4.0" horizontalTextPosition="center" iconTextGap="4" modelName="custom" textColor="#000000" verticalTextPosition="bottom" visible="true" width="4.0" x="5.5" y="5.5">
            <y:LabelModel>
              <y:SmartNodeLabelModel distance="4.0"/>
            </y:LabelModel>
            <y:ModelParameter>
              <y:SmartNodeLabelModelParameter labelRatioX="0.0" labelRatioY="0.0" nodeRatioX="0.0" nodeRatioY="0.0" offsetX="0.0" offsetY="0.0" upX="0.0" upY="-1.0"/>
            </y:ModelParameter>
          </y:NodeLabel>
          <y:Shape type="rectangle"/>
        </y:ShapeNode>
      </data>
    </node>
    <node id="n138">
      <data key="d3" xml:space="preserve"><![CDATA[PYGL]]></data>
      <data key="d4" xml:space="preserve"><![CDATA[Glycogen phosphorylase, liver form]]></data>
      <data key="d5" xml:space="preserve"><![CDATA[Glycogen phosphorylase, liver form]]></data>
      <data key="d6" xml:space="preserve"><![CDATA[source]]></data>
      <data key="d7" xml:space="preserve">2.787033392307578</data>
      <data key="d8" xml:space="preserve">1.1192609506843367</data>
      <data key="d9" xml:space="preserve">true</data>
      <data key="d10" xml:space="preserve">0.006000000000000005</data>
      <data key="d11" xml:space="preserve">4.0</data>
      <data key="d12" xml:space="preserve"><![CDATA[AHNAK(2) FLNC(2) HGF(2)]]></data>
      <data key="d13" xml:space="preserve"/>
      <data key="d14" xml:space="preserve"/>
      <data key="d15" xml:space="preserve">47</data>
      <data key="d16" xml:space="preserve">409</data>
      <data key="d17" xml:space="preserve">0.0</data>
      <data key="d18" xml:space="preserve">1.0</data>
      <data key="d19" xml:space="preserve">650.7023099174164</data>
      <data key="d20" xml:space="preserve">643.3985090484382</data>
      <data key="d24" xml:space="preserve">3.395297512944572E-5</data>
      <data key="d25" xml:space="preserve">1.738049407388429</data>
      <data key="d26" xml:space="preserve">1.738049407388429</data>
      <data key="d29">
        <y:ShapeNode>
          <y:Geometry height="40.0" width="40.0" x="660.6590747854174" y="407.05214939620305"/>
          <y:Fill color="#B6DBA6" transparent="false"/>
          <y:BorderStyle color="#CC3331" type="line" width="3.0"/>
          <y:NodeLabel alignment="center" autoSizePolicy="content" fontFamily="Arial" fontSize="10" fontStyle="plain" hasBackgroundColor="false" hasLineColor="false" height="15.171875" horizontalTextPosition="center" iconTextGap="4" modelName="custom" textColor="#000000" verticalTextPosition="bottom" visible="true" width="30.6796875" x="4.66015625" xml:space="preserve" y="12.4140625">PYGL<y:LabelModel><y:SmartNodeLabelModel distance="4.0"/></y:LabelModel><y:ModelParameter><y:SmartNodeLabelModelParameter labelRatioX="0.0" labelRatioY="0.0" nodeRatioX="0.0" nodeRatioY="0.0" offsetX="0.0" offsetY="0.0" upX="0.0" upY="-1.0"/></y:ModelParameter></y:NodeLabel>
          <y:Shape type="roundrectangle"/>
        </y:ShapeNode>
      </data>
    </node>
    <node id="n139">
      <data key="d3" xml:space="preserve"><![CDATA[RAB39B]]></data>
      <data key="d4" xml:space="preserve"><![CDATA[Ras-related protein Rab-39B]]></data>
      <data key="d5" xml:space="preserve"><![CDATA[Ras-related protein Rab-39B]]></data>
      <data key="d6" xml:space="preserve"><![CDATA[source]]></data>
      <data key="d7" xml:space="preserve">1.8490802652871317</data>
      <data key="d8" xml:space="preserve">0.7492564345112535</data>
      <data key="d9" xml:space="preserve">true</data>
      <data key="d10" xml:space="preserve">0.01200000000000001</data>
      <data key="d11" xml:space="preserve">4.0</data>
      <data key="d12" xml:space="preserve"><![CDATA[AHNAK(2) FLNC(2) HGF(2)]]></data>
      <data key="d13" xml:space="preserve"/>
      <data key="d14" xml:space="preserve"/>
      <data key="d15" xml:space="preserve">72</data>
      <data key="d16" xml:space="preserve">828</data>
      <data key="d17" xml:space="preserve">0.0</data>
      <data key="d18" xml:space="preserve">1.0</data>
      <data key="d19" xml:space="preserve">679.2582254750419</data>
      <data key="d20" xml:space="preserve">450.6764329348373</data>
      <data key="d24" xml:space="preserve">0.002057117846591531</data>
      <data key="d25" xml:space="preserve">1.2725819296606087</data>
      <data key="d26" xml:space="preserve">1.2725819296606087</data>
      <data key="d29">
        <y:ShapeNode>
          <y:Geometry height="40.0" width="40.0" x="862.7457611235955" y="450.16126637680094"/>
          <y:Fill color="#B6DBA6" transparent="false"/>
          <y:BorderStyle color="#CC3331" type="line" width="3.0"/>
          <y:NodeLabel alignment="center" autoSizePolicy="content" fontFamily="Arial" fontSize="10" fontStyle="plain" hasBackgroundColor="false" hasLineColor="false" height="15.171875" horizontalTextPosition="center" iconTextGap="4" modelName="custom" textColor="#000000" verticalTextPosition="bottom" visible="true" width="42.3544921875" x="-1.17724609375" xml:space="preserve" y="12.4140625">RAB39B<y:LabelModel><y:SmartNodeLabelModel distance="4.0"/></y:LabelModel><y:ModelParameter><y:SmartNodeLabelModelParameter labelRatioX="0.0" labelRatioY="0.0" nodeRatioX="0.0" nodeRatioY="0.0" offsetX="0.0" offsetY="0.0" upX="0.0" upY="-1.0"/></y:ModelParameter></y:NodeLabel>
          <y:Shape type="roundrectangle"/>
        </y:ShapeNode>
      </data>
    </node>
    <node id="n140">
      <data key="d3" xml:space="preserve"><![CDATA[RBM3]]></data>
      <data key="d4" xml:space="preserve"><![CDATA[RNA-binding protein 3]]></data>
      <data key="d5" xml:space="preserve"><![CDATA[RNA-binding protein 3]]></data>
      <data key="d6" xml:space="preserve"><![CDATA[source]]></data>
      <data key="d7" xml:space="preserve">2.4490175534405405</data>
      <data key="d8" xml:space="preserve">0.9860575979341263</data>
      <data key="d9" xml:space="preserve">true</data>
      <data key="d10" xml:space="preserve">0.0010000000000000009</data>
      <data key="d11" xml:space="preserve">4.0</data>
      <data key="d12" xml:space="preserve"/>
      <data key="d13" xml:space="preserve"/>
      <data key="d14" xml:space="preserve"/>
      <data key="d15" xml:space="preserve">52</data>
      <data key="d16" xml:space="preserve">566</data>
      <data key="d17" xml:space="preserve">0.0</data>
      <data key="d18" xml:space="preserve">1.0</data>
      <data key="d19" xml:space="preserve">953.866767967038</data>
      <data key="d20" xml:space="preserve">274.5723231731802</data>
      <data key="d24" xml:space="preserve">2.18842324105482E-5</data>
      <data key="d25" xml:space="preserve">-1.2870935613833367</data>
      <data key="d26" xml:space="preserve">-1.2870935613833367</data>
      <data key="d29">
        <y:ShapeNode>
          <y:Geometry height="40.0" width="40.0" x="977.2383490749726" y="-209.7471698685547"/>
          <y:Fill color="#B6DBA6" transparent="false"/>
          <y:BorderStyle color="#4159A8" type="line" width="3.0"/>
          <y:NodeLabel alignment="center" autoSizePolicy="content" fontFamily="Arial" fontSize="10" fontStyle="plain" hasBackgroundColor="false" hasLineColor="false" height="15.171875" horizontalTextPosition="center" iconTextGap="4" modelName="custom" textColor="#000000" verticalTextPosition="bottom" visible="true" width="31.783203125" x="4.1083984375" xml:space="preserve" y="12.4140625">RBM3<y:LabelModel><y:SmartNodeLabelModel distance="4.0"/></y:LabelModel><y:ModelParameter><y:SmartNodeLabelModelParameter labelRatioX="0.0" labelRatioY="0.0" nodeRatioX="0.0" nodeRatioY="0.0" offsetX="0.0" offsetY="0.0" upX="0.0" upY="-1.0"/></y:ModelParameter></y:NodeLabel>
          <y:Shape type="roundrectangle"/>
        </y:ShapeNode>
      </data>
    </node>
    <node id="n141">
      <data key="d3" xml:space="preserve"><![CDATA[RBMY1C]]></data>
      <data key="d4" xml:space="preserve"><![CDATA[RNA-binding motif protein, Y chromosome, family 1 member C]]></data>
      <data key="d5" xml:space="preserve"><![CDATA[RNA-binding motif protein, Y chromosome, family 1 member C]]></data>
      <data key="d6" xml:space="preserve"><![CDATA[source]]></data>
      <data key="d7" xml:space="preserve">1.7112621065505562</data>
      <data key="d8" xml:space="preserve">0.687172644914072</data>
      <data key="d9" xml:space="preserve">true</data>
      <data key="d10" xml:space="preserve">0.007000000000000006</data>
      <data key="d11" xml:space="preserve">4.0</data>
      <data key="d12" xml:space="preserve"><![CDATA[AHNAK(2) FLNC(2) HGF(2)]]></data>
      <data key="d13" xml:space="preserve"/>
      <data key="d14" xml:space="preserve"/>
      <data key="d15" xml:space="preserve">86</data>
      <data key="d16" xml:space="preserve">1461</data>
      <data key="d17" xml:space="preserve">0.0</data>
      <data key="d18" xml:space="preserve">1.0</data>
      <data key="d19" xml:space="preserve">847.988741321186</data>
      <data key="d20" xml:space="preserve">233.55431484447388</data>
      <data key="d24" xml:space="preserve">0.004108309990662932</data>
      <data key="d25" xml:space="preserve">1.2271603925542358</data>
      <data key="d26" xml:space="preserve">1.2271603925542358</data>
      <data key="d29">
        <y:ShapeNode>
          <y:Geometry height="40.0" width="40.0" x="879.0400331102612" y="-166.6495497923936"/>
          <y:Fill color="#B6DBA6" transparent="false"/>
          <y:BorderStyle color="#CC3331" type="line" width="3.0"/>
          <y:NodeLabel alignment="center" autoSizePolicy="content" fontFamily="Arial" fontSize="10" fontStyle="plain" hasBackgroundColor="false" hasLineColor="false" height="15.171875" horizontalTextPosition="center" iconTextGap="4" modelName="custom" textColor="#000000" verticalTextPosition="bottom" visible="true" width="45.6748046875" x="-2.83740234375" xml:space="preserve" y="12.4140625">RBMY1C<y:LabelModel><y:SmartNodeLabelModel distance="4.0"/></y:LabelModel><y:ModelParameter><y:SmartNodeLabelModelParameter labelRatioX="0.0" labelRatioY="0.0" nodeRatioX="0.0" nodeRatioY="0.0" offsetX="0.0" offsetY="0.0" upX="0.0" upY="-1.0"/></y:ModelParameter></y:NodeLabel>
          <y:Shape type="roundrectangle"/>
        </y:ShapeNode>
      </data>
    </node>
    <node id="n142">
      <data key="d3" xml:space="preserve"><![CDATA[RICTOR]]></data>
      <data key="d4" xml:space="preserve"><![CDATA[Rapamycin-insensitive companion of mTOR]]></data>
      <data key="d5" xml:space="preserve"><![CDATA[Rapamycin-insensitive companion of mTOR]]></data>
      <data key="d6" xml:space="preserve"><![CDATA[gene]]></data>
      <data key="d7" xml:space="preserve">0.0</data>
      <data key="d8" xml:space="preserve">0.0900885252683988</data>
      <data key="d9" xml:space="preserve">true</data>
      <data key="d10" xml:space="preserve">0.027000000000000024</data>
      <data key="d11" xml:space="preserve">4.0</data>
      <data key="d12" xml:space="preserve"/>
      <data key="d13" xml:space="preserve"/>
      <data key="d14" xml:space="preserve"/>
      <data key="d15" xml:space="preserve">1</data>
      <data key="d16" xml:space="preserve">1</data>
      <data key="d17" xml:space="preserve">0.0</data>
      <data key="d18" xml:space="preserve">1.0</data>
      <data key="d19" xml:space="preserve">-508.9768183226948</data>
      <data key="d20" xml:space="preserve">527.6590648948738</data>
      <data key="d24" xml:space="preserve">1.0</data>
      <data key="d25" xml:space="preserve">-0.01004389385220783</data>
      <data key="d29">
        <y:ShapeNode>
          <y:Geometry height="15.0" width="15.0" x="-516.0206736496475" y="519.8358365572756"/>
          <y:Fill color="#F2F2F2" transparent="false"/>
          <y:BorderStyle color="#C0C0C0" raised="false" type="line" width="1.0"/>
          <y:NodeLabel alignment="center" autoSizePolicy="content" fontFamily="Dialog" fontSize="12" fontStyle="plain" hasBackgroundColor="false" hasLineColor="false" hasText="false" height="4.0" horizontalTextPosition="center" iconTextGap="4" modelName="custom" textColor="#000000" verticalTextPosition="bottom" visible="true" width="4.0" x="5.5" y="5.5">
            <y:LabelModel>
              <y:SmartNodeLabelModel distance="4.0"/>
            </y:LabelModel>
            <y:ModelParameter>
              <y:SmartNodeLabelModelParameter labelRatioX="0.0" labelRatioY="0.0" nodeRatioX="0.0" nodeRatioY="0.0" offsetX="0.0" offsetY="0.0" upX="0.0" upY="-1.0"/>
            </y:ModelParameter>
          </y:NodeLabel>
          <y:Shape type="rectangle"/>
        </y:ShapeNode>
      </data>
    </node>
    <node id="n143">
      <data key="d3" xml:space="preserve"><![CDATA[RPTOR]]></data>
      <data key="d4" xml:space="preserve"><![CDATA[Regulatory-associated protein of mTOR]]></data>
      <data key="d5" xml:space="preserve"><![CDATA[Regulatory-associated protein of mTOR]]></data>
      <data key="d6" xml:space="preserve"><![CDATA[gene]]></data>
      <data key="d7" xml:space="preserve">0.0</data>
      <data key="d8" xml:space="preserve">0.23391223953903867</data>
      <data key="d9" xml:space="preserve">true</data>
      <data key="d10" xml:space="preserve">0.0020000000000000018</data>
      <data key="d11" xml:space="preserve">4.0</data>
      <data key="d12" xml:space="preserve"/>
      <data key="d13" xml:space="preserve"/>
      <data key="d14" xml:space="preserve"/>
      <data key="d15" xml:space="preserve">1</data>
      <data key="d16" xml:space="preserve">1</data>
      <data key="d17" xml:space="preserve">0.0</data>
      <data key="d18" xml:space="preserve">1.0</data>
      <data key="d19" xml:space="preserve">-685.3826776326814</data>
      <data key="d20" xml:space="preserve">533.7551158355558</data>
      <data key="d24" xml:space="preserve">0.268975468975469</data>
      <data key="d25" xml:space="preserve">0.1886508465255421</data>
      <data key="d29">
        <y:ShapeNode>
          <y:Geometry height="15.0" width="15.0" x="-692.5368266132165" y="526.2585041288669"/>
          <y:Fill color="#F2F2F2" transparent="false"/>
          <y:BorderStyle color="#C0C0C0" raised="false" type="line" width="1.0"/>
          <y:NodeLabel alignment="center" autoSizePolicy="content" fontFamily="Dialog" fontSize="12" fontStyle="plain" hasBackgroundColor="false" hasLineColor="false" hasText="false" height="4.0" horizontalTextPosition="center" iconTextGap="4" modelName="custom" textColor="#000000" verticalTextPosition="bottom" visible="true" width="4.0" x="5.5" y="5.5">
            <y:LabelModel>
              <y:SmartNodeLabelModel distance="4.0"/>
            </y:LabelModel>
            <y:ModelParameter>
              <y:SmartNodeLabelModelParameter labelRatioX="0.0" labelRatioY="0.0" nodeRatioX="0.0" nodeRatioY="0.0" offsetX="0.0" offsetY="0.0" upX="0.0" upY="-1.0"/>
            </y:ModelParameter>
          </y:NodeLabel>
          <y:Shape type="rectangle"/>
        </y:ShapeNode>
      </data>
    </node>
    <node id="n144">
      <data key="d3" xml:space="preserve"><![CDATA[RXRB]]></data>
      <data key="d4" xml:space="preserve"><![CDATA[Retinoic acid receptor RXR-beta]]></data>
      <data key="d5" xml:space="preserve"><![CDATA[Retinoic acid receptor RXR-beta]]></data>
      <data key="d6" xml:space="preserve"><![CDATA[gene]]></data>
      <data key="d7" xml:space="preserve">0.0</data>
      <data key="d8" xml:space="preserve">0.1791164563101791</data>
      <data key="d9" xml:space="preserve">true</data>
      <data key="d10" xml:space="preserve">0.038000000000000034</data>
      <data key="d11" xml:space="preserve">4.0</data>
      <data key="d12" xml:space="preserve"/>
      <data key="d13" xml:space="preserve"/>
      <data key="d14" xml:space="preserve"/>
      <data key="d15" xml:space="preserve">1</data>
      <data key="d16" xml:space="preserve">1</data>
      <data key="d17" xml:space="preserve">0.0</data>
      <data key="d18" xml:space="preserve">1.0</data>
      <data key="d19" xml:space="preserve">167.04847465683005</data>
      <data key="d20" xml:space="preserve">49.14049074481538</data>
      <data key="d24" xml:space="preserve">0.02067736185383244</data>
      <data key="d25" xml:space="preserve">-0.4292159229655059</data>
      <data key="d29">
        <y:ShapeNode>
          <y:Geometry height="15.0" width="15.0" x="101.94154411663257" y="62.44033399634927"/>
          <y:Fill color="#F2F2F2" transparent="false"/>
          <y:BorderStyle color="#C0C0C0" raised="false" type="line" width="1.0"/>
          <y:NodeLabel alignment="center" autoSizePolicy="content" fontFamily="Dialog" fontSize="12" fontStyle="plain" hasBackgroundColor="false" hasLineColor="false" hasText="false" height="4.0" horizontalTextPosition="center" iconTextGap="4" modelName="custom" textColor="#000000" verticalTextPosition="bottom" visible="true" width="4.0" x="5.5" y="5.5">
            <y:LabelModel>
              <y:SmartNodeLabelModel distance="4.0"/>
            </y:LabelModel>
            <y:ModelParameter>
              <y:SmartNodeLabelModelParameter labelRatioX="0.0" labelRatioY="0.0" nodeRatioX="0.0" nodeRatioY="0.0" offsetX="0.0" offsetY="0.0" upX="0.0" upY="-1.0"/>
            </y:ModelParameter>
          </y:NodeLabel>
          <y:Shape type="rectangle"/>
        </y:ShapeNode>
      </data>
    </node>
    <node id="n145">
      <data key="d3" xml:space="preserve"><![CDATA[S100A10]]></data>
      <data key="d4" xml:space="preserve"><![CDATA[Protein S100-A10]]></data>
      <data key="d5" xml:space="preserve"><![CDATA[Protein S100-A10]]></data>
      <data key="d6" xml:space="preserve"><![CDATA[source]]></data>
      <data key="d7" xml:space="preserve">3.5176335217074186</data>
      <data key="d8" xml:space="preserve">1.6226139872729628</data>
      <data key="d9" xml:space="preserve">true</data>
      <data key="d10" xml:space="preserve">0.0</data>
      <data key="d11" xml:space="preserve">Infinity</data>
      <data key="d12" xml:space="preserve"><![CDATA[AHNAK(0) FLNC(0) HGF(0)]]></data>
      <data key="d13" xml:space="preserve"/>
      <data key="d14" xml:space="preserve"><![CDATA[AHNAK FLNC HGF]]></data>
      <data key="d15" xml:space="preserve">1</data>
      <data key="d16" xml:space="preserve">1</data>
      <data key="d17" xml:space="preserve">0.0</data>
      <data key="d18" xml:space="preserve">1.0</data>
      <data key="d19" xml:space="preserve">-493.5983284403608</data>
      <data key="d20" xml:space="preserve">-242.30208245868226</data>
      <data key="d24" xml:space="preserve">3.395297512944572E-5</data>
      <data key="d25" xml:space="preserve">2.768719479382421</data>
      <data key="d26" xml:space="preserve">2.768719479382421</data>
      <data key="d29">
        <y:ShapeNode>
          <y:Geometry height="40.0" width="40.0" x="-508.11648924698864" y="-292.5156013902232"/>
          <y:Fill color="#B6DBA6" transparent="false"/>
          <y:BorderStyle color="#CC3331" type="line" width="3.0"/>
          <y:NodeLabel alignment="center" autoSizePolicy="content" fontFamily="Arial" fontSize="10" fontStyle="plain" hasBackgroundColor="false" hasLineColor="false" height="15.171875" horizontalTextPosition="center" iconTextGap="4" modelName="custom" textColor="#000000" verticalTextPosition="bottom" visible="true" width="45.1474609375" x="-2.57373046875" xml:space="preserve" y="12.4140625">S100A10<y:LabelModel><y:SmartNodeLabelModel distance="4.0"/></y:LabelModel><y:ModelParameter><y:SmartNodeLabelModelParameter labelRatioX="0.0" labelRatioY="0.0" nodeRatioX="0.0" nodeRatioY="0.0" offsetX="0.0" offsetY="0.0" upX="0.0" upY="-1.0"/></y:ModelParameter></y:NodeLabel>
          <y:Shape type="roundrectangle"/>
        </y:ShapeNode>
      </data>
    </node>
    <node id="n146">
      <data key="d3" xml:space="preserve"><![CDATA[S100A11]]></data>
      <data key="d4" xml:space="preserve"><![CDATA[Protein S100-A11]]></data>
      <data key="d5" xml:space="preserve"><![CDATA[Protein S100-A11]]></data>
      <data key="d6" xml:space="preserve"><![CDATA[source]]></data>
      <data key="d7" xml:space="preserve">2.6187531778060746</data>
      <data key="d8" xml:space="preserve">1.3607145658418636</data>
      <data key="d9" xml:space="preserve">true</data>
      <data key="d10" xml:space="preserve">0.0</data>
      <data key="d11" xml:space="preserve">Infinity</data>
      <data key="d12" xml:space="preserve"><![CDATA[AHNAK(0) FLNC(0) HGF(0)]]></data>
      <data key="d13" xml:space="preserve"/>
      <data key="d14" xml:space="preserve"><![CDATA[AHNAK FLNC HGF]]></data>
      <data key="d15" xml:space="preserve">1</data>
      <data key="d16" xml:space="preserve">1</data>
      <data key="d17" xml:space="preserve">0.0</data>
      <data key="d18" xml:space="preserve">1.0</data>
      <data key="d19" xml:space="preserve">-603.6317072324447</data>
      <data key="d20" xml:space="preserve">-184.1825263410287</data>
      <data key="d24" xml:space="preserve">3.395297512944572E-5</data>
      <data key="d25" xml:space="preserve">1.534500054730076</data>
      <data key="d26" xml:space="preserve">1.534500054730076</data>
      <data key="d29">
        <y:ShapeNode>
          <y:Geometry height="40.0" width="40.0" x="-408.67104064023283" y="-346.30666362285876"/>
          <y:Fill color="#B6DBA6" transparent="false"/>
          <y:BorderStyle color="#CC3331" type="line" width="3.0"/>
          <y:NodeLabel alignment="center" autoSizePolicy="content" fontFamily="Arial" fontSize="10" fontStyle="plain" hasBackgroundColor="false" hasLineColor="false" height="15.171875" horizontalTextPosition="center" iconTextGap="4" modelName="custom" textColor="#000000" verticalTextPosition="bottom" visible="true" width="45.1474609375" x="-2.57373046875" xml:space="preserve" y="12.4140625">S100A11<y:LabelModel><y:SmartNodeLabelModel distance="4.0"/></y:LabelModel><y:ModelParameter><y:SmartNodeLabelModelParameter labelRatioX="0.0" labelRatioY="0.0" nodeRatioX="0.0" nodeRatioY="0.0" offsetX="0.0" offsetY="0.0" upX="0.0" upY="-1.0"/></y:ModelParameter></y:NodeLabel>
          <y:Shape type="roundrectangle"/>
        </y:ShapeNode>
      </data>
    </node>
    <node id="n147">
      <data key="d3" xml:space="preserve"><![CDATA[S100A4]]></data>
      <data key="d4" xml:space="preserve"><![CDATA[Protein S100-A4]]></data>
      <data key="d5" xml:space="preserve"><![CDATA[Protein S100-A4]]></data>
      <data key="d6" xml:space="preserve"><![CDATA[source]]></data>
      <data key="d7" xml:space="preserve">2.63756709787515</data>
      <data key="d8" xml:space="preserve">1.1752716060317012</data>
      <data key="d9" xml:space="preserve">true</data>
      <data key="d10" xml:space="preserve">0.0</data>
      <data key="d11" xml:space="preserve">Infinity</data>
      <data key="d12" xml:space="preserve"><![CDATA[AHNAK(0) FLNC(0) HGF(0)]]></data>
      <data key="d13" xml:space="preserve"/>
      <data key="d14" xml:space="preserve"><![CDATA[AHNAK FLNC HGF]]></data>
      <data key="d15" xml:space="preserve">1</data>
      <data key="d16" xml:space="preserve">1</data>
      <data key="d17" xml:space="preserve">0.0</data>
      <data key="d18" xml:space="preserve">1.0</data>
      <data key="d19" xml:space="preserve">-523.8462881938765</data>
      <data key="d20" xml:space="preserve">-312.9734646933206</data>
      <data key="d24" xml:space="preserve">3.395297512944572E-5</data>
      <data key="d25" xml:space="preserve">1.5566278878660942</data>
      <data key="d26" xml:space="preserve">1.5566278878660942</data>
      <data key="d29">
        <y:ShapeNode>
          <y:Geometry height="40.0" width="40.0" x="-545.0388202647716" y="-356.1590927196179"/>
          <y:Fill color="#B6DBA6" transparent="false"/>
          <y:BorderStyle color="#CC3331" type="line" width="3.0"/>
          <y:NodeLabel alignment="center" autoSizePolicy="content" fontFamily="Arial" fontSize="10" fontStyle="plain" hasBackgroundColor="false" hasLineColor="false" height="15.171875" horizontalTextPosition="center" iconTextGap="4" modelName="custom" textColor="#000000" verticalTextPosition="bottom" visible="true" width="39.5859375" x="0.20703125" xml:space="preserve" y="12.4140625">S100A4<y:LabelModel><y:SmartNodeLabelModel distance="4.0"/></y:LabelModel><y:ModelParameter><y:SmartNodeLabelModelParameter labelRatioX="0.0" labelRatioY="0.0" nodeRatioX="0.0" nodeRatioY="0.0" offsetX="0.0" offsetY="0.0" upX="0.0" upY="-1.0"/></y:ModelParameter></y:NodeLabel>
          <y:Shape type="roundrectangle"/>
        </y:ShapeNode>
      </data>
    </node>
    <node id="n148">
      <data key="d3" xml:space="preserve"><![CDATA[S100A6]]></data>
      <data key="d4" xml:space="preserve"><![CDATA[Protein S100-A6]]></data>
      <data key="d5" xml:space="preserve"><![CDATA[Protein S100-A6]]></data>
      <data key="d6" xml:space="preserve"><![CDATA[source]]></data>
      <data key="d7" xml:space="preserve">2.176835595016528</data>
      <data key="d8" xml:space="preserve">1.4389216079861626</data>
      <data key="d9" xml:space="preserve">true</data>
      <data key="d10" xml:space="preserve">0.0</data>
      <data key="d11" xml:space="preserve">Infinity</data>
      <data key="d12" xml:space="preserve"><![CDATA[AHNAK(0) FLNC(0) HGF(0)]]></data>
      <data key="d13" xml:space="preserve"/>
      <data key="d14" xml:space="preserve"><![CDATA[AHNAK FLNC HGF]]></data>
      <data key="d15" xml:space="preserve">1</data>
      <data key="d16" xml:space="preserve">1</data>
      <data key="d17" xml:space="preserve">0.0</data>
      <data key="d18" xml:space="preserve">1.0</data>
      <data key="d19" xml:space="preserve">-419.4802220742341</data>
      <data key="d20" xml:space="preserve">-243.87458539706697</data>
      <data key="d24" xml:space="preserve">2.3767082590612002E-4</data>
      <data key="d25" xml:space="preserve">1.3075556466367075</data>
      <data key="d26" xml:space="preserve">1.3075556466367075</data>
      <data key="d29">
        <y:ShapeNode>
          <y:Geometry height="40.0" width="40.0" x="-439.2550829607343" y="-266.5497230184807"/>
          <y:Fill color="#B6DBA6" transparent="false"/>
          <y:BorderStyle color="#CC3331" type="line" width="3.0"/>
          <y:NodeLabel alignment="center" autoSizePolicy="content" fontFamily="Arial" fontSize="10" fontStyle="plain" hasBackgroundColor="false" hasLineColor="false" height="15.171875" horizontalTextPosition="center" iconTextGap="4" modelName="custom" textColor="#000000" verticalTextPosition="bottom" visible="true" width="39.5859375" x="0.20703125" xml:space="preserve" y="12.4140625">S100A6<y:LabelModel><y:SmartNodeLabelModel distance="4.0"/></y:LabelModel><y:ModelParameter><y:SmartNodeLabelModelParameter labelRatioX="0.0" labelRatioY="0.0" nodeRatioX="0.0" nodeRatioY="0.0" offsetX="0.0" offsetY="0.0" upX="0.0" upY="-1.0"/></y:ModelParameter></y:NodeLabel>
          <y:Shape type="roundrectangle"/>
        </y:ShapeNode>
      </data>
    </node>
    <node id="n149">
      <data key="d3" xml:space="preserve"><![CDATA[S100B]]></data>
      <data key="d4" xml:space="preserve"><![CDATA[Protein S100-B]]></data>
      <data key="d5" xml:space="preserve"><![CDATA[Protein S100-B]]></data>
      <data key="d6" xml:space="preserve"><![CDATA[gene]]></data>
      <data key="d7" xml:space="preserve">0.0</data>
      <data key="d8" xml:space="preserve">0.2925241201777143</data>
      <data key="d9" xml:space="preserve">true</data>
      <data key="d10" xml:space="preserve">0.008000000000000007</data>
      <data key="d11" xml:space="preserve">4.0</data>
      <data key="d12" xml:space="preserve"/>
      <data key="d13" xml:space="preserve"/>
      <data key="d14" xml:space="preserve"/>
      <data key="d15" xml:space="preserve">1</data>
      <data key="d16" xml:space="preserve">1</data>
      <data key="d17" xml:space="preserve">0.0</data>
      <data key="d18" xml:space="preserve">1.0</data>
      <data key="d19" xml:space="preserve">-456.2392160124452</data>
      <data key="d20" xml:space="preserve">-328.8248676204653</data>
      <data key="d24" xml:space="preserve">0.941991341991342</data>
      <data key="d25" xml:space="preserve">0.010671655455242401</data>
      <data key="d29">
        <y:ShapeNode>
          <y:Geometry height="15.0" width="15.0" x="-464.51764370535955" y="-338.8128483761007"/>
          <y:Fill color="#F2F2F2" transparent="false"/>
          <y:BorderStyle color="#C0C0C0" raised="false" type="line" width="1.0"/>
          <y:NodeLabel alignment="center" autoSizePolicy="content" fontFamily="Dialog" fontSize="12" fontStyle="plain" hasBackgroundColor="false" hasLineColor="false" hasText="false" height="4.0" horizontalTextPosition="center" iconTextGap="4" modelName="custom" textColor="#000000" verticalTextPosition="bottom" visible="true" width="4.0" x="5.5" y="5.5">
            <y:LabelModel>
              <y:SmartNodeLabelModel distance="4.0"/>
            </y:LabelModel>
            <y:ModelParameter>
              <y:SmartNodeLabelModelParameter labelRatioX="0.0" labelRatioY="0.0" nodeRatioX="0.0" nodeRatioY="0.0" offsetX="0.0" offsetY="0.0" upX="0.0" upY="-1.0"/>
            </y:ModelParameter>
          </y:NodeLabel>
          <y:Shape type="rectangle"/>
        </y:ShapeNode>
      </data>
    </node>
    <node id="n150">
      <data key="d3" xml:space="preserve"><![CDATA[SCG2]]></data>
      <data key="d4" xml:space="preserve"><![CDATA[Secretogranin-2]]></data>
      <data key="d5" xml:space="preserve"><![CDATA[Secretogranin-2]]></data>
      <data key="d6" xml:space="preserve"><![CDATA[source]]></data>
      <data key="d7" xml:space="preserve">2.1059840735706263</data>
      <data key="d8" xml:space="preserve">0.853115108792555</data>
      <data key="d9" xml:space="preserve">true</data>
      <data key="d10" xml:space="preserve">0.0</data>
      <data key="d11" xml:space="preserve">Infinity</data>
      <data key="d12" xml:space="preserve"><![CDATA[AHNAK(0) FLNC(0) HGF(0)]]></data>
      <data key="d13" xml:space="preserve"/>
      <data key="d14" xml:space="preserve"><![CDATA[AHNAK FLNC HGF]]></data>
      <data key="d15" xml:space="preserve">1</data>
      <data key="d16" xml:space="preserve">1</data>
      <data key="d17" xml:space="preserve">0.0</data>
      <data key="d18" xml:space="preserve">1.0</data>
      <data key="d19" xml:space="preserve">-358.10742087785087</data>
      <data key="d20" xml:space="preserve">95.93890855608333</data>
      <data key="d24" xml:space="preserve">6.790595025889144E-5</data>
      <data key="d25" xml:space="preserve">1.0640764979050807</data>
      <data key="d26" xml:space="preserve">1.0640764979050807</data>
      <data key="d29">
        <y:ShapeNode>
          <y:Geometry height="40.0" width="40.0" x="-386.02216611269614" y="77.32203846274821"/>
          <y:Fill color="#B6DBA6" transparent="false"/>
          <y:BorderStyle color="#CC3331" type="line" width="3.0"/>
          <y:NodeLabel alignment="center" autoSizePolicy="content" fontFamily="Arial" fontSize="10" fontStyle="plain" hasBackgroundColor="false" hasLineColor="false" height="15.171875" horizontalTextPosition="center" iconTextGap="4" modelName="custom" textColor="#000000" verticalTextPosition="bottom" visible="true" width="31.2314453125" x="4.38427734375" xml:space="preserve" y="12.4140625">SCG2<y:LabelModel><y:SmartNodeLabelModel distance="4.0"/></y:LabelModel><y:ModelParameter><y:SmartNodeLabelModelParameter labelRatioX="0.0" labelRatioY="0.0" nodeRatioX="0.0" nodeRatioY="0.0" offsetX="0.0" offsetY="0.0" upX="0.0" upY="-1.0"/></y:ModelParameter></y:NodeLabel>
          <y:Shape type="roundrectangle"/>
        </y:ShapeNode>
      </data>
    </node>
    <node id="n151">
      <data key="d3" xml:space="preserve"><![CDATA[SH3KBP1]]></data>
      <data key="d4" xml:space="preserve"><![CDATA[SH3 domain-containing kinase-binding protein 1]]></data>
      <data key="d5" xml:space="preserve"><![CDATA[SH3 domain-containing kinase-binding protein 1]]></data>
      <data key="d6" xml:space="preserve"><![CDATA[source]]></data>
      <data key="d7" xml:space="preserve">1.8742771524374753</data>
      <data key="d8" xml:space="preserve">0.786458842353046</data>
      <data key="d9" xml:space="preserve">true</data>
      <data key="d10" xml:space="preserve">0.016000000000000014</data>
      <data key="d11" xml:space="preserve">4.0</data>
      <data key="d12" xml:space="preserve"><![CDATA[AHNAK(0) FLNC(0) HGF(0)]]></data>
      <data key="d13" xml:space="preserve"/>
      <data key="d14" xml:space="preserve"><![CDATA[AHNAK FLNC HGF]]></data>
      <data key="d15" xml:space="preserve">1</data>
      <data key="d16" xml:space="preserve">1</data>
      <data key="d17" xml:space="preserve">0.0</data>
      <data key="d18" xml:space="preserve">1.0</data>
      <data key="d19" xml:space="preserve">-40.32770712794037</data>
      <data key="d20" xml:space="preserve">396.08570050776825</data>
      <data key="d24" xml:space="preserve">0.0015537805011489223</data>
      <data key="d25" xml:space="preserve">1.250766189579375</data>
      <data key="d26" xml:space="preserve">1.250766189579375</data>
      <data key="d29">
        <y:ShapeNode>
          <y:Geometry height="40.0" width="40.0" x="-50.445723211241265" y="408.51030633277463"/>
          <y:Fill color="#B6DBA6" transparent="false"/>
          <y:BorderStyle color="#CC3331" type="line" width="3.0"/>
          <y:NodeLabel alignment="center" autoSizePolicy="content" fontFamily="Arial" fontSize="10" fontStyle="plain" hasBackgroundColor="false" hasLineColor="false" height="15.171875" horizontalTextPosition="center" iconTextGap="4" modelName="custom" textColor="#000000" verticalTextPosition="bottom" visible="true" width="49.0244140625" x="-4.51220703125" xml:space="preserve" y="12.4140625">SH3KBP1<y:LabelModel><y:SmartNodeLabelModel distance="4.0"/></y:LabelModel><y:ModelParameter><y:SmartNodeLabelModelParameter labelRatioX="0.0" labelRatioY="0.0" nodeRatioX="0.0" nodeRatioY="0.0" offsetX="0.0" offsetY="0.0" upX="0.0" upY="-1.0"/></y:ModelParameter></y:NodeLabel>
          <y:Shape type="roundrectangle"/>
        </y:ShapeNode>
      </data>
    </node>
    <node id="n152">
      <data key="d3" xml:space="preserve"><![CDATA[SIL1]]></data>
      <data key="d4" xml:space="preserve"><![CDATA[Nucleotide exchange factor SIL1]]></data>
      <data key="d5" xml:space="preserve"><![CDATA[Nucleotide exchange factor SIL1]]></data>
      <data key="d6" xml:space="preserve"><![CDATA[source]]></data>
      <data key="d7" xml:space="preserve">2.0298681838539316</data>
      <data key="d8" xml:space="preserve">0.8500506003035839</data>
      <data key="d9" xml:space="preserve">true</data>
      <data key="d10" xml:space="preserve">0.0050000000000000044</data>
      <data key="d11" xml:space="preserve">4.0</data>
      <data key="d12" xml:space="preserve"><![CDATA[AHNAK(0) FLNC(0) HGF(0)]]></data>
      <data key="d13" xml:space="preserve"/>
      <data key="d14" xml:space="preserve"><![CDATA[AHNAK FLNC HGF]]></data>
      <data key="d15" xml:space="preserve">1</data>
      <data key="d16" xml:space="preserve">1</data>
      <data key="d17" xml:space="preserve">0.0</data>
      <data key="d18" xml:space="preserve">1.0</data>
      <data key="d19" xml:space="preserve">-830.0855058024413</data>
      <data key="d20" xml:space="preserve">49.466727711241234</data>
      <data key="d24" xml:space="preserve">1.3581190051778288E-4</data>
      <data key="d25" xml:space="preserve">1.0655026113195145</data>
      <data key="d26" xml:space="preserve">1.0655026113195145</data>
      <data key="d29">
        <y:ShapeNode>
          <y:Geometry height="40.0" width="40.0" x="-851.7929733386013" y="30.406862438550085"/>
          <y:Fill color="#B6DBA6" transparent="false"/>
          <y:BorderStyle color="#CC3331" type="line" width="3.0"/>
          <y:NodeLabel alignment="center" autoSizePolicy="content" fontFamily="Arial" fontSize="10" fontStyle="plain" hasBackgroundColor="false" hasLineColor="false" height="15.171875" horizontalTextPosition="center" iconTextGap="4" modelName="custom" textColor="#000000" verticalTextPosition="bottom" visible="true" width="24.5712890625" x="7.71435546875" xml:space="preserve" y="12.4140625">SIL1<y:LabelModel><y:SmartNodeLabelModel distance="4.0"/></y:LabelModel><y:ModelParameter><y:SmartNodeLabelModelParameter labelRatioX="0.0" labelRatioY="0.0" nodeRatioX="0.0" nodeRatioY="0.0" offsetX="0.0" offsetY="0.0" upX="0.0" upY="-1.0"/></y:ModelParameter></y:NodeLabel>
          <y:Shape type="roundrectangle"/>
        </y:ShapeNode>
      </data>
    </node>
    <node id="n153">
      <data key="d3" xml:space="preserve"><![CDATA[SIRT1]]></data>
      <data key="d4" xml:space="preserve"><![CDATA[NAD-dependent protein deacetylase sirtuin-1]]></data>
      <data key="d5" xml:space="preserve"><![CDATA[NAD-dependent protein deacetylase sirtuin-1]]></data>
      <data key="d6" xml:space="preserve"><![CDATA[gene]]></data>
      <data key="d7" xml:space="preserve">0.0</data>
      <data key="d8" xml:space="preserve">0.4498406949028074</data>
      <data key="d9" xml:space="preserve">true</data>
      <data key="d10" xml:space="preserve">0.02200000000000002</data>
      <data key="d11" xml:space="preserve">4.0</data>
      <data key="d12" xml:space="preserve"/>
      <data key="d13" xml:space="preserve"/>
      <data key="d14" xml:space="preserve"/>
      <data key="d15" xml:space="preserve">36</data>
      <data key="d16" xml:space="preserve">256</data>
      <data key="d17" xml:space="preserve">0.0</data>
      <data key="d18" xml:space="preserve">1.0</data>
      <data key="d19" xml:space="preserve">289.5908755726588</data>
      <data key="d20" xml:space="preserve">-283.8107191805452</data>
      <data key="d24" xml:space="preserve">0.24755114166878875</data>
      <data key="d25" xml:space="preserve">0.19688805551465727</data>
      <data key="d29">
        <y:ShapeNode>
          <y:Geometry height="15.0" width="15.0" x="258.4138361738967" y="-244.1490678776513"/>
          <y:Fill color="#F2F2F2" transparent="false"/>
          <y:BorderStyle color="#C0C0C0" raised="false" type="line" width="1.0"/>
          <y:NodeLabel alignment="center" autoSizePolicy="content" fontFamily="Dialog" fontSize="12" fontStyle="plain" hasBackgroundColor="false" hasLineColor="false" hasText="false" height="4.0" horizontalTextPosition="center" iconTextGap="4" modelName="custom" textColor="#000000" verticalTextPosition="bottom" visible="true" width="4.0" x="5.5" y="5.5">
            <y:LabelModel>
              <y:SmartNodeLabelModel distance="4.0"/>
            </y:LabelModel>
            <y:ModelParameter>
              <y:SmartNodeLabelModelParameter labelRatioX="0.0" labelRatioY="0.0" nodeRatioX="0.0" nodeRatioY="0.0" offsetX="0.0" offsetY="0.0" upX="0.0" upY="-1.0"/>
            </y:ModelParameter>
          </y:NodeLabel>
          <y:Shape type="rectangle"/>
        </y:ShapeNode>
      </data>
    </node>
    <node id="n154">
      <data key="d3" xml:space="preserve"><![CDATA[SKP2]]></data>
      <data key="d4" xml:space="preserve"><![CDATA[S-phase kinase-associated protein 2]]></data>
      <data key="d5" xml:space="preserve"><![CDATA[S-phase kinase-associated protein 2]]></data>
      <data key="d6" xml:space="preserve"><![CDATA[source]]></data>
      <data key="d7" xml:space="preserve">1.8690315430190063</data>
      <data key="d8" xml:space="preserve">0.790042514942533</data>
      <data key="d9" xml:space="preserve">true</data>
      <data key="d10" xml:space="preserve">0.040000000000000036</data>
      <data key="d11" xml:space="preserve">4.0</data>
      <data key="d12" xml:space="preserve"><![CDATA[AHNAK(0) FLNC(0) HGF(0)]]></data>
      <data key="d13" xml:space="preserve"/>
      <data key="d14" xml:space="preserve"><![CDATA[AHNAK FLNC HGF]]></data>
      <data key="d15" xml:space="preserve">1</data>
      <data key="d16" xml:space="preserve">1</data>
      <data key="d17" xml:space="preserve">0.0</data>
      <data key="d18" xml:space="preserve">1.0</data>
      <data key="d19" xml:space="preserve">-335.8737989549791</data>
      <data key="d20" xml:space="preserve">-489.8624743864991</data>
      <data key="d24" xml:space="preserve">4.074357015533486E-4</data>
      <data key="d25" xml:space="preserve">-1.0304837142199368</data>
      <data key="d26" xml:space="preserve">-1.0304837142199368</data>
      <data key="d29">
        <y:ShapeNode>
          <y:Geometry height="40.0" width="40.0" x="-286.72657135916364" y="-566.7271304440043"/>
          <y:Fill color="#B6DBA6" transparent="false"/>
          <y:BorderStyle color="#4159A8" type="line" width="3.0"/>
          <y:NodeLabel alignment="center" autoSizePolicy="content" fontFamily="Arial" fontSize="10" fontStyle="plain" hasBackgroundColor="false" hasLineColor="false" height="15.171875" horizontalTextPosition="center" iconTextGap="4" modelName="custom" textColor="#000000" verticalTextPosition="bottom" visible="true" width="29.5712890625" x="5.21435546875" xml:space="preserve" y="12.4140625">SKP2<y:LabelModel><y:SmartNodeLabelModel distance="4.0"/></y:LabelModel><y:ModelParameter><y:SmartNodeLabelModelParameter labelRatioX="0.0" labelRatioY="0.0" nodeRatioX="0.0" nodeRatioY="0.0" offsetX="0.0" offsetY="0.0" upX="0.0" upY="-1.0"/></y:ModelParameter></y:NodeLabel>
          <y:Shape type="roundrectangle"/>
        </y:ShapeNode>
      </data>
    </node>
    <node id="n155">
      <data key="d3" xml:space="preserve"><![CDATA[SLC1A5]]></data>
      <data key="d4" xml:space="preserve"><![CDATA[Neutral amino acid transporter B(0)]]></data>
      <data key="d5" xml:space="preserve"><![CDATA[Neutral amino acid transporter B(0)]]></data>
      <data key="d6" xml:space="preserve"><![CDATA[source]]></data>
      <data key="d7" xml:space="preserve">1.8043845459718322</data>
      <data key="d8" xml:space="preserve">0.7217538183887329</data>
      <data key="d9" xml:space="preserve">true</data>
      <data key="d10" xml:space="preserve">0.0040000000000000036</data>
      <data key="d11" xml:space="preserve">4.0</data>
      <data key="d12" xml:space="preserve"><![CDATA[AHNAK(1) FLNC(1) HGF(1)]]></data>
      <data key="d13" xml:space="preserve"/>
      <data key="d14" xml:space="preserve"/>
      <data key="d15" xml:space="preserve">112</data>
      <data key="d16" xml:space="preserve">13368</data>
      <data key="d17" xml:space="preserve">0.0</data>
      <data key="d18" xml:space="preserve">1.0</data>
      <data key="d19" xml:space="preserve">-34.04208045214701</data>
      <data key="d20" xml:space="preserve">-525.0496517973418</data>
      <data key="d24" xml:space="preserve">0.0024106612341906457</data>
      <data key="d25" xml:space="preserve">1.2436871505361804</data>
      <data key="d26" xml:space="preserve">1.2436871505361804</data>
      <data key="d29">
        <y:ShapeNode>
          <y:Geometry height="40.0" width="40.0" x="-54.18309137728647" y="-544.8356188960723"/>
          <y:Fill color="#B6DBA6" transparent="false"/>
          <y:BorderStyle color="#CC3331" type="line" width="3.0"/>
          <y:NodeLabel alignment="center" autoSizePolicy="content" fontFamily="Arial" fontSize="10" fontStyle="plain" hasBackgroundColor="false" hasLineColor="false" height="15.171875" horizontalTextPosition="center" iconTextGap="4" modelName="custom" textColor="#000000" verticalTextPosition="bottom" visible="true" width="41.24609375" x="-0.623046875" xml:space="preserve" y="12.4140625">SLC1A5<y:LabelModel><y:SmartNodeLabelModel distance="4.0"/></y:LabelModel><y:ModelParameter><y:SmartNodeLabelModelParameter labelRatioX="0.0" labelRatioY="0.0" nodeRatioX="0.0" nodeRatioY="0.0" offsetX="0.0" offsetY="0.0" upX="0.0" upY="-1.0"/></y:ModelParameter></y:NodeLabel>
          <y:Shape type="roundrectangle"/>
        </y:ShapeNode>
      </data>
    </node>
    <node id="n156">
      <data key="d3" xml:space="preserve"><![CDATA[SLC38A2]]></data>
      <data key="d4" xml:space="preserve"><![CDATA[Sodium-coupled neutral amino acid transporter 2]]></data>
      <data key="d5" xml:space="preserve"><![CDATA[Sodium-coupled neutral amino acid transporter 2]]></data>
      <data key="d6" xml:space="preserve"><![CDATA[source]]></data>
      <data key="d7" xml:space="preserve">1.5773008274004985</data>
      <data key="d8" xml:space="preserve">0.6328586611117503</data>
      <data key="d9" xml:space="preserve">true</data>
      <data key="d10" xml:space="preserve">0.006000000000000005</data>
      <data key="d11" xml:space="preserve">4.0</data>
      <data key="d12" xml:space="preserve"><![CDATA[AHNAK(2) FLNC(2) HGF(2)]]></data>
      <data key="d13" xml:space="preserve"/>
      <data key="d14" xml:space="preserve"/>
      <data key="d15" xml:space="preserve">71</data>
      <data key="d16" xml:space="preserve">813</data>
      <data key="d17" xml:space="preserve">0.0</data>
      <data key="d18" xml:space="preserve">1.0</data>
      <data key="d19" xml:space="preserve">-1015.9907337769488</data>
      <data key="d20" xml:space="preserve">21.680347062966256</data>
      <data key="d24" xml:space="preserve">0.004108309990662932</data>
      <data key="d25" xml:space="preserve">-1.0425510372271116</data>
      <data key="d26" xml:space="preserve">-1.0425510372271116</data>
      <data key="d29">
        <y:ShapeNode>
          <y:Geometry height="40.0" width="40.0" x="-1037.5394222457649" y="0.8386448760637357"/>
          <y:Fill color="#B6DBA6" transparent="false"/>
          <y:BorderStyle color="#4159A8" type="line" width="3.0"/>
          <y:NodeLabel alignment="center" autoSizePolicy="content" fontFamily="Arial" fontSize="10" fontStyle="plain" hasBackgroundColor="false" hasLineColor="false" height="15.171875" horizontalTextPosition="center" iconTextGap="4" modelName="custom" textColor="#000000" verticalTextPosition="bottom" visible="true" width="46.8076171875" x="-3.40380859375" xml:space="preserve" y="12.4140625">SLC38A2<y:LabelModel><y:SmartNodeLabelModel distance="4.0"/></y:LabelModel><y:ModelParameter><y:SmartNodeLabelModelParameter labelRatioX="0.0" labelRatioY="0.0" nodeRatioX="0.0" nodeRatioY="0.0" offsetX="0.0" offsetY="0.0" upX="0.0" upY="-1.0"/></y:ModelParameter></y:NodeLabel>
          <y:Shape type="roundrectangle"/>
        </y:ShapeNode>
      </data>
    </node>
    <node id="n157">
      <data key="d3" xml:space="preserve"><![CDATA[SMCR8]]></data>
      <data key="d4" xml:space="preserve"><![CDATA[Guanine nucleotide exchange protein SMCR8]]></data>
      <data key="d5" xml:space="preserve"><![CDATA[Guanine nucleotide exchange protein SMCR8]]></data>
      <data key="d6" xml:space="preserve"><![CDATA[gene]]></data>
      <data key="d7" xml:space="preserve">0.0</data>
      <data key="d8" xml:space="preserve">0.09525073308471438</data>
      <data key="d9" xml:space="preserve">true</data>
      <data key="d10" xml:space="preserve">0.03500000000000003</data>
      <data key="d11" xml:space="preserve">4.0</data>
      <data key="d12" xml:space="preserve"/>
      <data key="d13" xml:space="preserve"/>
      <data key="d14" xml:space="preserve"/>
      <data key="d15" xml:space="preserve">9</data>
      <data key="d16" xml:space="preserve">75</data>
      <data key="d17" xml:space="preserve">0.0</data>
      <data key="d18" xml:space="preserve">1.0</data>
      <data key="d19" xml:space="preserve">687.9123789624671</data>
      <data key="d20" xml:space="preserve">526.4262231850217</data>
      <data key="d24" xml:space="preserve">0.8270944741532977</data>
      <data key="d25" xml:space="preserve">0.10079226304570099</data>
      <data key="d29">
        <y:ShapeNode>
          <y:Geometry height="15.0" width="15.0" x="876.1583839101448" y="538.7570827224056"/>
          <y:Fill color="#F2F2F2" transparent="false"/>
          <y:BorderStyle color="#C0C0C0" raised="false" type="line" width="1.0"/>
          <y:NodeLabel alignment="center" autoSizePolicy="content" fontFamily="Dialog" fontSize="12" fontStyle="plain" hasBackgroundColor="false" hasLineColor="false" hasText="false" height="4.0" horizontalTextPosition="center" iconTextGap="4" modelName="custom" textColor="#000000" verticalTextPosition="bottom" visible="true" width="4.0" x="5.5" y="5.5">
            <y:LabelModel>
              <y:SmartNodeLabelModel distance="4.0"/>
            </y:LabelModel>
            <y:ModelParameter>
              <y:SmartNodeLabelModelParameter labelRatioX="0.0" labelRatioY="0.0" nodeRatioX="0.0" nodeRatioY="0.0" offsetX="0.0" offsetY="0.0" upX="0.0" upY="-1.0"/>
            </y:ModelParameter>
          </y:NodeLabel>
          <y:Shape type="rectangle"/>
        </y:ShapeNode>
      </data>
    </node>
    <node id="n158">
      <data key="d3" xml:space="preserve"><![CDATA[SNCB]]></data>
      <data key="d4" xml:space="preserve"><![CDATA[Beta-synuclein]]></data>
      <data key="d5" xml:space="preserve"><![CDATA[Beta-synuclein]]></data>
      <data key="d6" xml:space="preserve"><![CDATA[source]]></data>
      <data key="d7" xml:space="preserve">1.8484918782713504</data>
      <data key="d8" xml:space="preserve">0.7545668939544828</data>
      <data key="d9" xml:space="preserve">true</data>
      <data key="d10" xml:space="preserve">0.01100000000000001</data>
      <data key="d11" xml:space="preserve">4.0</data>
      <data key="d12" xml:space="preserve"><![CDATA[AHNAK(1) FLNC(1) HGF(1)]]></data>
      <data key="d13" xml:space="preserve"/>
      <data key="d14" xml:space="preserve"/>
      <data key="d15" xml:space="preserve">13</data>
      <data key="d16" xml:space="preserve">99</data>
      <data key="d17" xml:space="preserve">0.0</data>
      <data key="d18" xml:space="preserve">1.0</data>
      <data key="d19" xml:space="preserve">-850.0915994835144</data>
      <data key="d20" xml:space="preserve">184.4650304851658</data>
      <data key="d24" xml:space="preserve">0.0024106612341906457</data>
      <data key="d25" xml:space="preserve">1.3052329931090227</data>
      <data key="d26" xml:space="preserve">1.3052329931090227</data>
      <data key="d29">
        <y:ShapeNode>
          <y:Geometry height="40.0" width="40.0" x="-883.638171721952" y="207.30990920533822"/>
          <y:Fill color="#B6DBA6" transparent="false"/>
          <y:BorderStyle color="#CC3331" type="line" width="3.0"/>
          <y:NodeLabel alignment="center" autoSizePolicy="content" fontFamily="Arial" fontSize="10" fontStyle="plain" hasBackgroundColor="false" hasLineColor="false" height="15.171875" horizontalTextPosition="center" iconTextGap="4" modelName="custom" textColor="#000000" verticalTextPosition="bottom" visible="true" width="31.783203125" x="4.1083984375" xml:space="preserve" y="12.4140625">SNCB<y:LabelModel><y:SmartNodeLabelModel distance="4.0"/></y:LabelModel><y:ModelParameter><y:SmartNodeLabelModelParameter labelRatioX="0.0" labelRatioY="0.0" nodeRatioX="0.0" nodeRatioY="0.0" offsetX="0.0" offsetY="0.0" upX="0.0" upY="-1.0"/></y:ModelParameter></y:NodeLabel>
          <y:Shape type="roundrectangle"/>
        </y:ShapeNode>
      </data>
    </node>
    <node id="n159">
      <data key="d3" xml:space="preserve"><![CDATA[SNX8]]></data>
      <data key="d4" xml:space="preserve"><![CDATA[Sorting nexin-8]]></data>
      <data key="d5" xml:space="preserve"><![CDATA[Sorting nexin-8]]></data>
      <data key="d6" xml:space="preserve"><![CDATA[source]]></data>
      <data key="d7" xml:space="preserve">2.273021338320549</data>
      <data key="d8" xml:space="preserve">0.9272303559153772</data>
      <data key="d9" xml:space="preserve">true</data>
      <data key="d10" xml:space="preserve">0.0040000000000000036</data>
      <data key="d11" xml:space="preserve">4.0</data>
      <data key="d12" xml:space="preserve"><![CDATA[AHNAK(1) FLNC(1) HGF(1)]]></data>
      <data key="d13" xml:space="preserve"/>
      <data key="d14" xml:space="preserve"/>
      <data key="d15" xml:space="preserve">35</data>
      <data key="d16" xml:space="preserve">245</data>
      <data key="d17" xml:space="preserve">0.0</data>
      <data key="d18" xml:space="preserve">1.0</data>
      <data key="d19" xml:space="preserve">263.3426302905297</data>
      <data key="d20" xml:space="preserve">372.9985220070552</data>
      <data key="d24" xml:space="preserve">0.0017995076818606228</data>
      <data key="d25" xml:space="preserve">1.8823006642508915</data>
      <data key="d26" xml:space="preserve">1.8823006642508915</data>
      <data key="d29">
        <y:ShapeNode>
          <y:Geometry height="40.0" width="40.0" x="205.9276588357414" y="279.9135360799688"/>
          <y:Fill color="#B6DBA6" transparent="false"/>
          <y:BorderStyle color="#CC3331" type="line" width="3.0"/>
          <y:NodeLabel alignment="center" autoSizePolicy="content" fontFamily="Arial" fontSize="10" fontStyle="plain" hasBackgroundColor="false" hasLineColor="false" height="15.171875" horizontalTextPosition="center" iconTextGap="4" modelName="custom" textColor="#000000" verticalTextPosition="bottom" visible="true" width="30.123046875" x="4.9384765625" xml:space="preserve" y="12.4140625">SNX8<y:LabelModel><y:SmartNodeLabelModel distance="4.0"/></y:LabelModel><y:ModelParameter><y:SmartNodeLabelModelParameter labelRatioX="0.0" labelRatioY="0.0" nodeRatioX="0.0" nodeRatioY="0.0" offsetX="0.0" offsetY="0.0" upX="0.0" upY="-1.0"/></y:ModelParameter></y:NodeLabel>
          <y:Shape type="roundrectangle"/>
        </y:ShapeNode>
      </data>
    </node>
    <node id="n160">
      <data key="d3" xml:space="preserve"><![CDATA[SNX9]]></data>
      <data key="d4" xml:space="preserve"><![CDATA[Sorting nexin-9]]></data>
      <data key="d5" xml:space="preserve"><![CDATA[Sorting nexin-9]]></data>
      <data key="d6" xml:space="preserve"><![CDATA[gene]]></data>
      <data key="d7" xml:space="preserve">0.0</data>
      <data key="d8" xml:space="preserve">0.3761249946884186</data>
      <data key="d9" xml:space="preserve">true</data>
      <data key="d10" xml:space="preserve">0.0010000000000000009</data>
      <data key="d11" xml:space="preserve">4.0</data>
      <data key="d12" xml:space="preserve"/>
      <data key="d13" xml:space="preserve"/>
      <data key="d14" xml:space="preserve"/>
      <data key="d15" xml:space="preserve">1</data>
      <data key="d16" xml:space="preserve">1</data>
      <data key="d17" xml:space="preserve">0.0</data>
      <data key="d18" xml:space="preserve">1.0</data>
      <data key="d19" xml:space="preserve">143.8003960486691</data>
      <data key="d20" xml:space="preserve">363.25436209334947</data>
      <data key="d24" xml:space="preserve">1.3581190051778288E-4</data>
      <data key="d25" xml:space="preserve">0.4495011816817538</data>
      <data key="d29">
        <y:ShapeNode>
          <y:Geometry height="15.0" width="15.0" x="146.49969528253567" y="304.23898192367744"/>
          <y:Fill color="#F2F2F2" transparent="false"/>
          <y:BorderStyle color="#C0C0C0" raised="false" type="line" width="1.0"/>
          <y:NodeLabel alignment="center" autoSizePolicy="content" fontFamily="Dialog" fontSize="12" fontStyle="plain" hasBackgroundColor="false" hasLineColor="false" hasText="false" height="4.0" horizontalTextPosition="center" iconTextGap="4" modelName="custom" textColor="#000000" verticalTextPosition="bottom" visible="true" width="4.0" x="5.5" y="5.5">
            <y:LabelModel>
              <y:SmartNodeLabelModel distance="4.0"/>
            </y:LabelModel>
            <y:ModelParameter>
              <y:SmartNodeLabelModelParameter labelRatioX="0.0" labelRatioY="0.0" nodeRatioX="0.0" nodeRatioY="0.0" offsetX="0.0" offsetY="0.0" upX="0.0" upY="-1.0"/>
            </y:ModelParameter>
          </y:NodeLabel>
          <y:Shape type="rectangle"/>
        </y:ShapeNode>
      </data>
    </node>
    <node id="n161">
      <data key="d3" xml:space="preserve"><![CDATA[SPARC]]></data>
      <data key="d4" xml:space="preserve"><![CDATA[SPARC]]></data>
      <data key="d5" xml:space="preserve"><![CDATA[SPARC]]></data>
      <data key="d6" xml:space="preserve"><![CDATA[source]]></data>
      <data key="d7" xml:space="preserve">3.131222380713671</data>
      <data key="d8" xml:space="preserve">1.3049063719953302</data>
      <data key="d9" xml:space="preserve">true</data>
      <data key="d10" xml:space="preserve">0.0030000000000000027</data>
      <data key="d11" xml:space="preserve">4.0</data>
      <data key="d12" xml:space="preserve"><![CDATA[AHNAK(0) FLNC(0) HGF(0)]]></data>
      <data key="d13" xml:space="preserve"/>
      <data key="d14" xml:space="preserve"><![CDATA[AHNAK FLNC HGF]]></data>
      <data key="d15" xml:space="preserve">1</data>
      <data key="d16" xml:space="preserve">1</data>
      <data key="d17" xml:space="preserve">0.0</data>
      <data key="d18" xml:space="preserve">1.0</data>
      <data key="d19" xml:space="preserve">-450.01827909673284</data>
      <data key="d20" xml:space="preserve">403.89957410872694</data>
      <data key="d24" xml:space="preserve">3.395297512944572E-5</data>
      <data key="d25" xml:space="preserve">2.1938432730722752</data>
      <data key="d26" xml:space="preserve">2.1938432730722752</data>
      <data key="d29">
        <y:ShapeNode>
          <y:Geometry height="40.0" width="40.0" x="-468.9651040352694" y="383.6060746304626"/>
          <y:Fill color="#B6DBA6" transparent="false"/>
          <y:BorderStyle color="#CC3331" type="line" width="3.0"/>
          <y:NodeLabel alignment="center" autoSizePolicy="content" fontFamily="Arial" fontSize="10" fontStyle="plain" hasBackgroundColor="false" hasLineColor="false" height="15.171875" horizontalTextPosition="center" iconTextGap="4" modelName="custom" textColor="#000000" verticalTextPosition="bottom" visible="true" width="38.453125" x="0.7734375" xml:space="preserve" y="12.4140625">SPARC<y:LabelModel><y:SmartNodeLabelModel distance="4.0"/></y:LabelModel><y:ModelParameter><y:SmartNodeLabelModelParameter labelRatioX="0.0" labelRatioY="0.0" nodeRatioX="0.0" nodeRatioY="0.0" offsetX="0.0" offsetY="0.0" upX="0.0" upY="-1.0"/></y:ModelParameter></y:NodeLabel>
          <y:Shape type="roundrectangle"/>
        </y:ShapeNode>
      </data>
    </node>
    <node id="n162">
      <data key="d3" xml:space="preserve"><![CDATA[STAT3]]></data>
      <data key="d4" xml:space="preserve"><![CDATA[Signal transducer and activator of transcription 3]]></data>
      <data key="d5" xml:space="preserve"><![CDATA[Signal transducer and activator of transcription 3]]></data>
      <data key="d6" xml:space="preserve"><![CDATA[gene]]></data>
      <data key="d7" xml:space="preserve">0.0</data>
      <data key="d8" xml:space="preserve">0.8253597817834789</data>
      <data key="d9" xml:space="preserve">true</data>
[truncated: 997,047 more chars]
