# Supplementary material for: Multi-proteomic profiling of the varicella-zoster virus–host interface reveals host susceptibilities to severe infection
Source: Nat Microbiol. 2025 Jul 30;10(8):2048–72. doi: 10.1038/s41564-025-02068-7 (PMC12313529; doi:10.1038/s41564-025-02068-7)
Supplement: Supplementary file 12 — VZV ORF subnetworks integrating interactome and effectome data via the HotNet-based network diffusion method and plots of the distribution of their average inverted length of target-effect paths across HotNet threshold resulting from real data compared with random permuted data. [file 41564_2025_2068_MOESM12_ESM.zip › networks_graphml/vgirault_vzvapms_VZV-49_flow_20210707_opt_adj_fig.graphml]

<?xml version="1.0" encoding="UTF-8" standalone="no"?>
<graphml xmlns="http://graphml.graphdrawing.org/xmlns" xmlns:java="http://www.yworks.com/xml/yfiles-common/1.0/java" xmlns:sys="http://www.yworks.com/xml/yfiles-common/markup/primitives/2.0" xmlns:x="http://www.yworks.com/xml/yfiles-common/markup/2.0" xmlns:xsi="http://www.w3.org/2001/XMLSchema-instance" xmlns:y="http://www.yworks.com/xml/graphml" xmlns:yed="http://www.yworks.com/xml/yed/3" xsi:schemaLocation="http://graphml.graphdrawing.org/xmlns http://www.yworks.com/xml/schema/graphml/1.1/ygraphml.xsd">
  <!--Created by yEd 3.22-->
  <key for="port" id="d0" yfiles.type="portgraphics"/>
  <key for="port" id="d1" yfiles.type="portgeometry"/>
  <key for="port" id="d2" yfiles.type="portuserdata"/>
  <key attr.name="gene_name" attr.type="string" for="node" id="d3"/>
  <key attr.name="protein_name" attr.type="string" for="node" id="d4"/>
  <key attr.name="tooltip" attr.type="string" for="node" id="d5"/>
  <key attr.name="vertex_type" attr.type="string" for="node" id="d6"/>
  <key attr.name="weight" attr.type="double" for="node" id="d7"/>
  <key attr.name="walkweight" attr.type="double" for="node" id="d8"/>
  <key attr.name="is_hit" attr.type="boolean" for="node" id="d9"/>
  <key attr.name="prob_perm_walkweight_greater" attr.type="double" for="node" id="d10"/>
  <key attr.name="mlog10_prob_perm_walkweight_greater" attr.type="double" for="node" id="d11"/>
  <key attr.name="flows_to_genes" attr.type="string" for="node" id="d12"/>
  <key attr.name="flows_from_genes" attr.type="string" for="node" id="d13"/>
  <key attr.name="loops_through_genes" attr.type="string" for="node" id="d14"/>
  <key attr.name="component" attr.type="int" for="node" id="d15"/>
  <key attr.name="layout_component" attr.type="int" for="node" id="d16"/>
  <key attr.name="layout_size" attr.type="double" for="node" id="d17"/>
  <key attr.name="layout_mass" attr.type="double" for="node" id="d18"/>
  <key attr.name="layout_x" attr.type="double" for="node" id="d19"/>
  <key attr.name="layout_y" attr.type="double" for="node" id="d20"/>
  <key attr.name="apms_p_value" attr.type="double" for="node" id="d21"/>
  <key attr.name="apms_median_log2" attr.type="double" for="node" id="d22"/>
  <key attr.name="apms_median_log2_signif" attr.type="double" for="node" id="d23"/>
  <key attr.name="oeproteome_p_value" attr.type="double" for="node" id="d24"/>
  <key attr.name="oeproteome_median_log2" attr.type="double" for="node" id="d25"/>
  <key attr.name="oeproteome_median_log2_signif" attr.type="double" for="node" id="d26"/>
  <key attr.name="url" attr.type="string" for="node" id="d27"/>
  <key attr.name="description" attr.type="string" for="node" id="d28"/>
  <key for="node" id="d29" yfiles.type="nodegraphics"/>
  <key for="graphml" id="d30" yfiles.type="resources"/>
  <key attr.name="edge_type" attr.type="string" for="edge" id="d31"/>
  <key attr.name="interaction_type" attr.type="string" for="edge" id="d32"/>
  <key attr.name="tooltip" attr.type="string" for="edge" id="d33"/>
  <key attr.name="annotation" attr.type="string" for="edge" id="d34"/>
  <key attr.name="annotation_rev" attr.type="string" for="edge" id="d35"/>
  <key attr.name="is_predicted" attr.type="boolean" for="edge" id="d36"/>
  <key attr.name="is_predicted_rev" attr.type="boolean" for="edge" id="d37"/>
  <key attr.name="source_type" attr.type="string" for="edge" id="d38"/>
  <key attr.name="target_type" attr.type="string" for="edge" id="d39"/>
  <key attr.name="walkweight" attr.type="double" for="edge" id="d40"/>
  <key attr.name="walkweight_rev" attr.type="double" for="edge" id="d41"/>
  <key attr.name="walkpermweight_median" attr.type="double" for="edge" id="d42"/>
  <key attr.name="walkpermweight_median_rev" attr.type="double" for="edge" id="d43"/>
  <key attr.name="walkpermweight_mad" attr.type="double" for="edge" id="d44"/>
  <key attr.name="walkpermweight_mad_rev" attr.type="double" for="edge" id="d45"/>
  <key attr.name="walkpermweight_mean" attr.type="double" for="edge" id="d46"/>
  <key attr.name="walkpermweight_mean_rev" attr.type="double" for="edge" id="d47"/>
  <key attr.name="walkpermweight_std" attr.type="double" for="edge" id="d48"/>
  <key attr.name="walkpermweight_std_rev" attr.type="double" for="edge" id="d49"/>
  <key attr.name="prob_perm_walkweight_greater" attr.type="double" for="edge" id="d50"/>
  <key attr.name="prob_perm_walkweight_greater_rev" attr.type="double" for="edge" id="d51"/>
  <key attr.name="has_original" attr.type="boolean" for="edge" id="d52"/>
  <key attr.name="has_original_rev" attr.type="boolean" for="edge" id="d53"/>
  <key attr.name="original_type" attr.type="string" for="edge" id="d54"/>
  <key attr.name="original_rev_type" attr.type="string" for="edge" id="d55"/>
  <key attr.name="has_flow" attr.type="boolean" for="edge" id="d56"/>
  <key attr.name="has_walk" attr.type="boolean" for="edge" id="d57"/>
  <key attr.name="mlog10_prob_perm_walkweight_greater" attr.type="double" for="edge" id="d58"/>
  <key attr.name="is_significant" attr.type="boolean" for="edge" id="d59"/>
  <key attr.name="layout_weight" attr.type="double" for="edge" id="d60"/>
  <key attr.name="url" attr.type="string" for="edge" id="d61"/>
  <key attr.name="description" attr.type="string" for="edge" id="d62"/>
  <key for="edge" id="d63" yfiles.type="edgegraphics"/>
  <graph edgedefault="directed" id="G">
    <node id="n0">
      <data key="d3" xml:space="preserve"><![CDATA[ATM]]></data>
      <data key="d4" xml:space="preserve"><![CDATA[Serine-protein kinase ATM]]></data>
      <data key="d5" xml:space="preserve"><![CDATA[Serine-protein kinase ATM]]></data>
      <data key="d6" xml:space="preserve"><![CDATA[sink]]></data>
      <data key="d7" xml:space="preserve">0.0</data>
      <data key="d8" xml:space="preserve">0.0047136959328631075</data>
      <data key="d9" xml:space="preserve">false</data>
      <data key="d10" xml:space="preserve">0.577</data>
      <data key="d11" xml:space="preserve">4.0</data>
      <data key="d12" xml:space="preserve"/>
      <data key="d13" xml:space="preserve"/>
      <data key="d14" xml:space="preserve"/>
      <data key="d15" xml:space="preserve">26</data>
      <data key="d16" xml:space="preserve">1302</data>
      <data key="d17" xml:space="preserve">0.0</data>
      <data key="d18" xml:space="preserve">1.0</data>
      <data key="d19" xml:space="preserve">295.82466557628715</data>
      <data key="d20" xml:space="preserve">-221.0478853020977</data>
      <data key="d21" xml:space="preserve">0.00247</data>
      <data key="d22" xml:space="preserve">5.1</data>
      <data key="d23" xml:space="preserve">5.1</data>
      <data key="d24" xml:space="preserve">0.008182667006196418</data>
      <data key="d25" xml:space="preserve">0.2851322399145868</data>
      <data key="d29">
        <y:ShapeNode>
          <y:Geometry height="40.0" width="40.0" x="186.05727427540415" y="-162.7197554586539"/>
          <y:Fill color="#CBCBCB" transparent="false"/>
          <y:BorderStyle color="#000000" raised="false" type="line" width="2.0"/>
          <y:NodeLabel alignment="center" autoSizePolicy="content" fontFamily="Arial" fontSize="10" fontStyle="bold" hasBackgroundColor="false" hasLineColor="false" height="15.171875" horizontalTextPosition="center" iconTextGap="4" modelName="custom" textColor="#000000" verticalTextPosition="bottom" visible="true" width="25.66015625" x="7.169921875" xml:space="preserve" y="12.4140625">ATM<y:LabelModel><y:SmartNodeLabelModel distance="4.0"/></y:LabelModel><y:ModelParameter><y:SmartNodeLabelModelParameter labelRatioX="0.0" labelRatioY="0.0" nodeRatioX="0.0" nodeRatioY="0.0" offsetX="0.0" offsetY="0.0" upX="0.0" upY="-1.0"/></y:ModelParameter></y:NodeLabel>
          <y:Shape type="ellipse"/>
        </y:ShapeNode>
      </data>
    </node>
    <node id="n1">
      <data key="d3" xml:space="preserve"><![CDATA[ATP2A2]]></data>
      <data key="d4" xml:space="preserve"><![CDATA[Sarcoplasmic/endoplasmic reticulum calcium ATPase 2]]></data>
      <data key="d5" xml:space="preserve"><![CDATA[Sarcoplasmic/endoplasmic reticulum calcium ATPase 2]]></data>
      <data key="d6" xml:space="preserve"><![CDATA[sink]]></data>
      <data key="d7" xml:space="preserve">0.0</data>
      <data key="d8" xml:space="preserve">0.001120462129972846</data>
      <data key="d9" xml:space="preserve">false</data>
      <data key="d10" xml:space="preserve">0.15400000000000003</data>
      <data key="d11" xml:space="preserve">4.0</data>
      <data key="d12" xml:space="preserve"/>
      <data key="d13" xml:space="preserve"/>
      <data key="d14" xml:space="preserve"/>
      <data key="d15" xml:space="preserve">27</data>
      <data key="d16" xml:space="preserve">1668</data>
      <data key="d17" xml:space="preserve">0.0</data>
      <data key="d18" xml:space="preserve">1.0</data>
      <data key="d19" xml:space="preserve">429.20969120415054</data>
      <data key="d20" xml:space="preserve">636.2213301260231</data>
      <data key="d21" xml:space="preserve">0.00248</data>
      <data key="d22" xml:space="preserve">3.56</data>
      <data key="d23" xml:space="preserve">3.56</data>
      <data key="d24" xml:space="preserve">0.268975468975469</data>
      <data key="d25" xml:space="preserve">-0.06966246844246982</data>
      <data key="d29">
        <y:ShapeNode>
          <y:Geometry height="40.0" width="40.0" x="402.2188025220263" y="465.30836250873756"/>
          <y:Fill color="#CBCBCB" transparent="false"/>
          <y:BorderStyle color="#000000" raised="false" type="line" width="2.0"/>
          <y:NodeLabel alignment="center" autoSizePolicy="content" fontFamily="Arial" fontSize="10" fontStyle="bold" hasBackgroundColor="false" hasLineColor="false" height="15.171875" horizontalTextPosition="center" iconTextGap="4" modelName="custom" textColor="#000000" verticalTextPosition="bottom" visible="true" width="42.3447265625" x="-1.17236328125" xml:space="preserve" y="12.4140625">ATP2A2<y:LabelModel><y:SmartNodeLabelModel distance="4.0"/></y:LabelModel><y:ModelParameter><y:SmartNodeLabelModelParameter labelRatioX="0.0" labelRatioY="0.0" nodeRatioX="0.0" nodeRatioY="0.0" offsetX="0.0" offsetY="0.0" upX="0.0" upY="-1.0"/></y:ModelParameter></y:NodeLabel>
          <y:Shape type="ellipse"/>
        </y:ShapeNode>
      </data>
    </node>
    <node id="n2">
      <data key="d3" xml:space="preserve"><![CDATA[ATR]]></data>
      <data key="d4" xml:space="preserve"><![CDATA[Serine/threonine-protein kinase ATR]]></data>
      <data key="d5" xml:space="preserve"><![CDATA[Serine/threonine-protein kinase ATR]]></data>
      <data key="d6" xml:space="preserve"><![CDATA[sink]]></data>
      <data key="d7" xml:space="preserve">0.0</data>
      <data key="d8" xml:space="preserve">0.0037151109728255334</data>
      <data key="d9" xml:space="preserve">false</data>
      <data key="d10" xml:space="preserve">0.391</data>
      <data key="d11" xml:space="preserve">4.0</data>
      <data key="d12" xml:space="preserve"/>
      <data key="d13" xml:space="preserve"/>
      <data key="d14" xml:space="preserve"/>
      <data key="d15" xml:space="preserve">23</data>
      <data key="d16" xml:space="preserve">763</data>
      <data key="d17" xml:space="preserve">0.0</data>
      <data key="d18" xml:space="preserve">1.0</data>
      <data key="d19" xml:space="preserve">-400.1528374439497</data>
      <data key="d20" xml:space="preserve">-473.01221794624405</data>
      <data key="d21" xml:space="preserve">2.72E-7</data>
      <data key="d22" xml:space="preserve">15.7</data>
      <data key="d23" xml:space="preserve">15.7</data>
      <data key="d24" xml:space="preserve">0.2916221033868093</data>
      <data key="d25" xml:space="preserve">0.1705384078112857</data>
      <data key="d29">
        <y:ShapeNode>
          <y:Geometry height="40.0" width="40.0" x="-161.2988159406034" y="-488.57573871221155"/>
          <y:Fill color="#CBCBCB" transparent="false"/>
          <y:BorderStyle color="#000000" raised="false" type="line" width="2.0"/>
          <y:NodeLabel alignment="center" autoSizePolicy="content" fontFamily="Arial" fontSize="10" fontStyle="bold" hasBackgroundColor="false" hasLineColor="false" height="15.171875" horizontalTextPosition="center" iconTextGap="4" modelName="custom" textColor="#000000" verticalTextPosition="bottom" visible="true" width="24.5517578125" x="7.72412109375" xml:space="preserve" y="12.4140625">ATR<y:LabelModel><y:SmartNodeLabelModel distance="4.0"/></y:LabelModel><y:ModelParameter><y:SmartNodeLabelModelParameter labelRatioX="0.0" labelRatioY="0.0" nodeRatioX="0.0" nodeRatioY="0.0" offsetX="0.0" offsetY="0.0" upX="0.0" upY="-1.0"/></y:ModelParameter></y:NodeLabel>
          <y:Shape type="ellipse"/>
        </y:ShapeNode>
      </data>
    </node>
    <node id="n3">
      <data key="d3" xml:space="preserve"><![CDATA[BET1]]></data>
      <data key="d4" xml:space="preserve"><![CDATA[BET1 homolog]]></data>
      <data key="d5" xml:space="preserve"><![CDATA[BET1 homolog]]></data>
      <data key="d6" xml:space="preserve"><![CDATA[sink]]></data>
      <data key="d7" xml:space="preserve">0.0</data>
      <data key="d8" xml:space="preserve">0.008723257370143895</data>
      <data key="d9" xml:space="preserve">false</data>
      <data key="d10" xml:space="preserve">0.18999999999999995</data>
      <data key="d11" xml:space="preserve">4.0</data>
      <data key="d12" xml:space="preserve"/>
      <data key="d13" xml:space="preserve"/>
      <data key="d14" xml:space="preserve"/>
      <data key="d15" xml:space="preserve">10</data>
      <data key="d16" xml:space="preserve">254</data>
      <data key="d17" xml:space="preserve">0.0</data>
      <data key="d18" xml:space="preserve">1.0</data>
      <data key="d19" xml:space="preserve">592.694748826724</data>
      <data key="d20" xml:space="preserve">-545.1865873813174</data>
      <data key="d21" xml:space="preserve">0.00713</data>
      <data key="d22" xml:space="preserve">4.25</data>
      <data key="d23" xml:space="preserve">4.25</data>
      <data key="d24" xml:space="preserve">0.6798743739920211</data>
      <data key="d25" xml:space="preserve">0.21774016166778942</data>
      <data key="d29">
        <y:ShapeNode>
          <y:Geometry height="40.0" width="40.0" x="416.55286864881714" y="-515.5169230045428"/>
          <y:Fill color="#CBCBCB" transparent="false"/>
          <y:BorderStyle color="#000000" raised="false" type="line" width="2.0"/>
          <y:NodeLabel alignment="center" autoSizePolicy="content" fontFamily="Arial" fontSize="10" fontStyle="bold" hasBackgroundColor="false" hasLineColor="false" height="15.171875" horizontalTextPosition="center" iconTextGap="4" modelName="custom" textColor="#000000" verticalTextPosition="bottom" visible="true" width="29.5615234375" x="5.21923828125" xml:space="preserve" y="12.4140625">BET1<y:LabelModel><y:SmartNodeLabelModel distance="4.0"/></y:LabelModel><y:ModelParameter><y:SmartNodeLabelModelParameter labelRatioX="0.0" labelRatioY="0.0" nodeRatioX="0.0" nodeRatioY="0.0" offsetX="0.0" offsetY="0.0" upX="0.0" upY="-1.0"/></y:ModelParameter></y:NodeLabel>
          <y:Shape type="ellipse"/>
        </y:ShapeNode>
      </data>
    </node>
    <node id="n4">
      <data key="d3" xml:space="preserve"><![CDATA[DCTN2]]></data>
      <data key="d4" xml:space="preserve"><![CDATA[Dynactin subunit 2]]></data>
      <data key="d5" xml:space="preserve"><![CDATA[Dynactin subunit 2]]></data>
      <data key="d6" xml:space="preserve"><![CDATA[sink]]></data>
      <data key="d7" xml:space="preserve">0.0</data>
      <data key="d8" xml:space="preserve">0.016103846071913216</data>
      <data key="d9" xml:space="preserve">false</data>
      <data key="d10" xml:space="preserve">0.05500000000000005</data>
      <data key="d11" xml:space="preserve">4.0</data>
      <data key="d12" xml:space="preserve"/>
      <data key="d13" xml:space="preserve"/>
      <data key="d14" xml:space="preserve"/>
      <data key="d15" xml:space="preserve">15</data>
      <data key="d16" xml:space="preserve">352</data>
      <data key="d17" xml:space="preserve">0.0</data>
      <data key="d18" xml:space="preserve">1.0</data>
      <data key="d19" xml:space="preserve">709.0394002177336</data>
      <data key="d20" xml:space="preserve">-500.7686288209007</data>
      <data key="d21" xml:space="preserve">4.27E-4</data>
      <data key="d22" xml:space="preserve">6.47</data>
      <data key="d23" xml:space="preserve">6.47</data>
      <data key="d24" xml:space="preserve">6.111535523300229E-4</data>
      <data key="d25" xml:space="preserve">0.2284051287160107</data>
      <data key="d29">
        <y:ShapeNode>
          <y:Geometry height="40.0" width="40.0" x="527.2933287702704" y="-465.2854055262783"/>
          <y:Fill color="#CBCBCB" transparent="false"/>
          <y:BorderStyle color="#000000" raised="false" type="line" width="2.0"/>
          <y:NodeLabel alignment="center" autoSizePolicy="content" fontFamily="Arial" fontSize="10" fontStyle="bold" hasBackgroundColor="false" hasLineColor="false" height="15.171875" horizontalTextPosition="center" iconTextGap="4" modelName="custom" textColor="#000000" verticalTextPosition="bottom" visible="true" width="37.3349609375" x="1.33251953125" xml:space="preserve" y="12.4140625">DCTN2<y:LabelModel><y:SmartNodeLabelModel distance="4.0"/></y:LabelModel><y:ModelParameter><y:SmartNodeLabelModelParameter labelRatioX="0.0" labelRatioY="0.0" nodeRatioX="0.0" nodeRatioY="0.0" offsetX="0.0" offsetY="0.0" upX="0.0" upY="-1.0"/></y:ModelParameter></y:NodeLabel>
          <y:Shape type="ellipse"/>
        </y:ShapeNode>
      </data>
    </node>
    <node id="n5">
      <data key="d3" xml:space="preserve"><![CDATA[ERLIN1]]></data>
      <data key="d4" xml:space="preserve"><![CDATA[Erlin-1]]></data>
      <data key="d5" xml:space="preserve"><![CDATA[Erlin-1]]></data>
      <data key="d6" xml:space="preserve"><![CDATA[sink]]></data>
      <data key="d7" xml:space="preserve">0.0</data>
      <data key="d8" xml:space="preserve">0.032429660986136484</data>
      <data key="d9" xml:space="preserve">true</data>
      <data key="d10" xml:space="preserve">0.008000000000000007</data>
      <data key="d11" xml:space="preserve">4.0</data>
      <data key="d12" xml:space="preserve"/>
      <data key="d13" xml:space="preserve"/>
      <data key="d14" xml:space="preserve"/>
      <data key="d15" xml:space="preserve">1</data>
      <data key="d16" xml:space="preserve">17</data>
      <data key="d17" xml:space="preserve">0.0</data>
      <data key="d18" xml:space="preserve">1.0</data>
      <data key="d19" xml:space="preserve">469.26781839891817</data>
      <data key="d20" xml:space="preserve">470.40850195994943</data>
      <data key="d21" xml:space="preserve">0.00918</data>
      <data key="d22" xml:space="preserve">3.36</data>
      <data key="d23" xml:space="preserve">3.36</data>
      <data key="d24" xml:space="preserve">0.09248790425261014</data>
      <data key="d25" xml:space="preserve">0.24178865517824555</data>
      <data key="d29">
        <y:ShapeNode>
          <y:Geometry height="40.0" width="40.0" x="413.0445749175876" y="291.75912313395224"/>
          <y:Fill color="#CBCBCB" transparent="false"/>
          <y:BorderStyle color="#000000" raised="false" type="line" width="2.0"/>
          <y:NodeLabel alignment="center" autoSizePolicy="content" fontFamily="Arial" fontSize="10" fontStyle="bold" hasBackgroundColor="false" hasLineColor="false" height="15.171875" horizontalTextPosition="center" iconTextGap="4" modelName="custom" textColor="#000000" verticalTextPosition="bottom" visible="true" width="39.5615234375" x="0.21923828125" xml:space="preserve" y="12.4140625">ERLIN1<y:LabelModel><y:SmartNodeLabelModel distance="4.0"/></y:LabelModel><y:ModelParameter><y:SmartNodeLabelModelParameter labelRatioX="0.0" labelRatioY="0.0" nodeRatioX="0.0" nodeRatioY="0.0" offsetX="0.0" offsetY="0.0" upX="0.0" upY="-1.0"/></y:ModelParameter></y:NodeLabel>
          <y:Shape type="ellipse"/>
        </y:ShapeNode>
      </data>
    </node>
    <node id="n6">
      <data key="d3" xml:space="preserve"><![CDATA[ERLIN2]]></data>
      <data key="d4" xml:space="preserve"><![CDATA[Erlin-2]]></data>
      <data key="d5" xml:space="preserve"><![CDATA[Erlin-2]]></data>
      <data key="d6" xml:space="preserve"><![CDATA[sink]]></data>
      <data key="d7" xml:space="preserve">0.0</data>
      <data key="d8" xml:space="preserve">0.03324579573850899</data>
      <data key="d9" xml:space="preserve">true</data>
      <data key="d10" xml:space="preserve">0.009000000000000008</data>
      <data key="d11" xml:space="preserve">4.0</data>
      <data key="d12" xml:space="preserve"/>
      <data key="d13" xml:space="preserve"/>
      <data key="d14" xml:space="preserve"/>
      <data key="d15" xml:space="preserve">1</data>
      <data key="d16" xml:space="preserve">17</data>
      <data key="d17" xml:space="preserve">0.0</data>
      <data key="d18" xml:space="preserve">1.0</data>
      <data key="d19" xml:space="preserve">489.40377065991186</data>
      <data key="d20" xml:space="preserve">466.05306443337037</data>
      <data key="d21" xml:space="preserve">5.64E-5</data>
      <data key="d22" xml:space="preserve">5.61</data>
      <data key="d23" xml:space="preserve">5.61</data>
      <data key="d24" xml:space="preserve">0.06478227654698243</data>
      <data key="d25" xml:space="preserve">-0.2410931098726543</data>
      <data key="d29">
        <y:ShapeNode>
          <y:Geometry height="40.0" width="40.0" x="459.7275162256003" y="291.5231023724789"/>
          <y:Fill color="#CBCBCB" transparent="false"/>
          <y:BorderStyle color="#000000" raised="false" type="line" width="2.0"/>
          <y:NodeLabel alignment="center" autoSizePolicy="content" fontFamily="Arial" fontSize="10" fontStyle="bold" hasBackgroundColor="false" hasLineColor="false" height="15.171875" horizontalTextPosition="center" iconTextGap="4" modelName="custom" textColor="#000000" verticalTextPosition="bottom" visible="true" width="39.5615234375" x="0.21923828125" xml:space="preserve" y="12.4140625">ERLIN2<y:LabelModel><y:SmartNodeLabelModel distance="4.0"/></y:LabelModel><y:ModelParameter><y:SmartNodeLabelModelParameter labelRatioX="0.0" labelRatioY="0.0" nodeRatioX="0.0" nodeRatioY="0.0" offsetX="0.0" offsetY="0.0" upX="0.0" upY="-1.0"/></y:ModelParameter></y:NodeLabel>
          <y:Shape type="ellipse"/>
        </y:ShapeNode>
      </data>
    </node>
    <node id="n7">
      <data key="d3" xml:space="preserve"><![CDATA[GREB1]]></data>
      <data key="d4" xml:space="preserve"><![CDATA[Protein GREB1]]></data>
      <data key="d5" xml:space="preserve"><![CDATA[Protein GREB1]]></data>
      <data key="d6" xml:space="preserve"><![CDATA[sink]]></data>
      <data key="d7" xml:space="preserve">0.0</data>
      <data key="d8" xml:space="preserve">8.091356104767108E-4</data>
      <data key="d9" xml:space="preserve">true</data>
      <data key="d10" xml:space="preserve">0.030000000000000027</data>
      <data key="d11" xml:space="preserve">4.0</data>
      <data key="d12" xml:space="preserve"/>
      <data key="d13" xml:space="preserve"/>
      <data key="d14" xml:space="preserve"/>
      <data key="d15" xml:space="preserve">19</data>
      <data key="d16" xml:space="preserve">529</data>
      <data key="d17" xml:space="preserve">0.0</data>
      <data key="d18" xml:space="preserve">1.0</data>
      <data key="d19" xml:space="preserve">357.1659527537142</data>
      <data key="d20" xml:space="preserve">32.761015662062526</data>
      <data key="d21" xml:space="preserve">0.00761</data>
      <data key="d22" xml:space="preserve">3.45</data>
      <data key="d23" xml:space="preserve">3.45</data>
      <data key="d24" xml:space="preserve">0.5114676173499704</data>
      <data key="d25" xml:space="preserve">0.1971709299382045</data>
      <data key="d29">
        <y:ShapeNode>
          <y:Geometry height="40.0" width="40.0" x="299.26087930685503" y="-24.036457471996453"/>
          <y:Fill color="#CBCBCB" transparent="false"/>
          <y:BorderStyle color="#000000" raised="false" type="line" width="2.0"/>
          <y:NodeLabel alignment="center" autoSizePolicy="content" fontFamily="Arial" fontSize="10" fontStyle="bold" hasBackgroundColor="false" hasLineColor="false" height="15.171875" horizontalTextPosition="center" iconTextGap="4" modelName="custom" textColor="#000000" verticalTextPosition="bottom" visible="true" width="38.453125" x="0.7734375" xml:space="preserve" y="12.4140625">GREB1<y:LabelModel><y:SmartNodeLabelModel distance="4.0"/></y:LabelModel><y:ModelParameter><y:SmartNodeLabelModelParameter labelRatioX="0.0" labelRatioY="0.0" nodeRatioX="0.0" nodeRatioY="0.0" offsetX="0.0" offsetY="0.0" upX="0.0" upY="-1.0"/></y:ModelParameter></y:NodeLabel>
          <y:Shape type="ellipse"/>
        </y:ShapeNode>
      </data>
    </node>
    <node id="n8">
      <data key="d3" xml:space="preserve"><![CDATA[MTOR]]></data>
      <data key="d4" xml:space="preserve"><![CDATA[Serine/threonine-protein kinase mTOR]]></data>
      <data key="d5" xml:space="preserve"><![CDATA[Serine/threonine-protein kinase mTOR]]></data>
      <data key="d6" xml:space="preserve"><![CDATA[sink]]></data>
      <data key="d7" xml:space="preserve">0.0</data>
      <data key="d8" xml:space="preserve">0.003928042607807499</data>
      <data key="d9" xml:space="preserve">false</data>
      <data key="d10" xml:space="preserve">0.372</data>
      <data key="d11" xml:space="preserve">4.0</data>
      <data key="d12" xml:space="preserve"/>
      <data key="d13" xml:space="preserve"/>
      <data key="d14" xml:space="preserve"/>
      <data key="d15" xml:space="preserve">29</data>
      <data key="d16" xml:space="preserve">1844</data>
      <data key="d17" xml:space="preserve">0.0</data>
      <data key="d18" xml:space="preserve">1.0</data>
      <data key="d19" xml:space="preserve">9.467319990151324</data>
      <data key="d20" xml:space="preserve">-649.4062057124721</data>
      <data key="d21" xml:space="preserve">3.95E-4</data>
      <data key="d22" xml:space="preserve">6.44</data>
      <data key="d23" xml:space="preserve">6.44</data>
      <data key="d24" xml:space="preserve">0.05714285714285714</data>
      <data key="d25" xml:space="preserve">0.18373943934216364</data>
      <data key="d29">
        <y:ShapeNode>
          <y:Geometry height="40.0" width="40.0" x="-1.7801276095388907" y="-676.8139228345052"/>
          <y:Fill color="#CBCBCB" transparent="false"/>
          <y:BorderStyle color="#000000" raised="false" type="line" width="2.0"/>
          <y:NodeLabel alignment="center" autoSizePolicy="content" fontFamily="Arial" fontSize="10" fontStyle="bold" hasBackgroundColor="false" hasLineColor="false" height="15.171875" horizontalTextPosition="center" iconTextGap="4" modelName="custom" textColor="#000000" verticalTextPosition="bottom" visible="true" width="33.4384765625" x="3.28076171875" xml:space="preserve" y="12.4140625">MTOR<y:LabelModel><y:SmartNodeLabelModel distance="4.0"/></y:LabelModel><y:ModelParameter><y:SmartNodeLabelModelParameter labelRatioX="0.0" labelRatioY="0.0" nodeRatioX="0.0" nodeRatioY="0.0" offsetX="0.0" offsetY="0.0" upX="0.0" upY="-1.0"/></y:ModelParameter></y:NodeLabel>
          <y:Shape type="ellipse"/>
        </y:ShapeNode>
      </data>
    </node>
    <node id="n9">
      <data key="d3" xml:space="preserve"><![CDATA[MYBBP1A]]></data>
      <data key="d4" xml:space="preserve"><![CDATA[Myb-binding protein 1A]]></data>
      <data key="d5" xml:space="preserve"><![CDATA[Myb-binding protein 1A]]></data>
      <data key="d6" xml:space="preserve"><![CDATA[sink]]></data>
      <data key="d7" xml:space="preserve">0.0</data>
      <data key="d8" xml:space="preserve">0.0018637089822104117</data>
      <data key="d9" xml:space="preserve">false</data>
      <data key="d10" xml:space="preserve">0.06999999999999995</data>
      <data key="d11" xml:space="preserve">4.0</data>
      <data key="d12" xml:space="preserve"/>
      <data key="d13" xml:space="preserve"/>
      <data key="d14" xml:space="preserve"/>
      <data key="d15" xml:space="preserve">28</data>
      <data key="d16" xml:space="preserve">1691</data>
      <data key="d17" xml:space="preserve">0.0</data>
      <data key="d18" xml:space="preserve">1.0</data>
      <data key="d19" xml:space="preserve">281.16473090936205</data>
      <data key="d20" xml:space="preserve">-95.9032552798969</data>
      <data key="d21" xml:space="preserve">0.00236</data>
      <data key="d22" xml:space="preserve">3.15</data>
      <data key="d23" xml:space="preserve">3.15</data>
      <data key="d24" xml:space="preserve">0.1897971309736016</data>
      <data key="d25" xml:space="preserve">-0.07368876443691974</data>
      <data key="d29">
        <y:ShapeNode>
          <y:Geometry height="40.0" width="40.0" x="280.0777216527456" y="-105.54357614898265"/>
          <y:Fill color="#CBCBCB" transparent="false"/>
          <y:BorderStyle color="#000000" raised="false" type="line" width="2.0"/>
          <y:NodeLabel alignment="center" autoSizePolicy="content" fontFamily="Arial" fontSize="10" fontStyle="bold" hasBackgroundColor="false" hasLineColor="false" height="15.171875" horizontalTextPosition="center" iconTextGap="4" modelName="custom" textColor="#000000" verticalTextPosition="bottom" visible="true" width="52.896484375" x="-6.4482421875" xml:space="preserve" y="12.4140625">MYBBP1A<y:LabelModel><y:SmartNodeLabelModel distance="4.0"/></y:LabelModel><y:ModelParameter><y:SmartNodeLabelModelParameter labelRatioX="0.0" labelRatioY="0.0" nodeRatioX="0.0" nodeRatioY="0.0" offsetX="0.0" offsetY="0.0" upX="0.0" upY="-1.0"/></y:ModelParameter></y:NodeLabel>
          <y:Shape type="ellipse"/>
        </y:ShapeNode>
      </data>
    </node>
    <node id="n10">
      <data key="d3" xml:space="preserve"><![CDATA[RAD50]]></data>
      <data key="d4" xml:space="preserve"><![CDATA[DNA repair protein RAD50]]></data>
      <data key="d5" xml:space="preserve"><![CDATA[DNA repair protein RAD50]]></data>
      <data key="d6" xml:space="preserve"><![CDATA[sink]]></data>
      <data key="d7" xml:space="preserve">0.0</data>
      <data key="d8" xml:space="preserve">0.005243832631487033</data>
      <data key="d9" xml:space="preserve">false</data>
      <data key="d10" xml:space="preserve">0.21999999999999997</data>
      <data key="d11" xml:space="preserve">4.0</data>
      <data key="d12" xml:space="preserve"/>
      <data key="d13" xml:space="preserve"/>
      <data key="d14" xml:space="preserve"/>
      <data key="d15" xml:space="preserve">24</data>
      <data key="d16" xml:space="preserve">808</data>
      <data key="d17" xml:space="preserve">0.0</data>
      <data key="d18" xml:space="preserve">1.0</data>
      <data key="d19" xml:space="preserve">394.5624005353726</data>
      <data key="d20" xml:space="preserve">-454.1496675287972</data>
      <data key="d21" xml:space="preserve">0.00755</data>
      <data key="d22" xml:space="preserve">2.13</data>
      <data key="d23" xml:space="preserve">2.13</data>
      <data key="d24" xml:space="preserve">0.17282064340887873</data>
      <data key="d25" xml:space="preserve">0.12378870025623101</data>
      <data key="d29">
        <y:ShapeNode>
          <y:Geometry height="40.0" width="40.0" x="302.62797291189577" y="-418.0797344596135"/>
          <y:Fill color="#CBCBCB" transparent="false"/>
          <y:BorderStyle color="#000000" raised="false" type="line" width="2.0"/>
          <y:NodeLabel alignment="center" autoSizePolicy="content" fontFamily="Arial" fontSize="10" fontStyle="bold" hasBackgroundColor="false" hasLineColor="false" height="15.171875" horizontalTextPosition="center" iconTextGap="4" modelName="custom" textColor="#000000" verticalTextPosition="bottom" visible="true" width="36.7880859375" x="1.60595703125" xml:space="preserve" y="12.4140625">RAD50<y:LabelModel><y:SmartNodeLabelModel distance="4.0"/></y:LabelModel><y:ModelParameter><y:SmartNodeLabelModelParameter labelRatioX="0.0" labelRatioY="0.0" nodeRatioX="0.0" nodeRatioY="0.0" offsetX="0.0" offsetY="0.0" upX="0.0" upY="-1.0"/></y:ModelParameter></y:NodeLabel>
          <y:Shape type="ellipse"/>
        </y:ShapeNode>
      </data>
    </node>
    <node id="n11">
      <data key="d3" xml:space="preserve"><![CDATA[RNF5]]></data>
      <data key="d4" xml:space="preserve"><![CDATA[E3 ubiquitin-protein ligase RNF5]]></data>
      <data key="d5" xml:space="preserve"><![CDATA[E3 ubiquitin-protein ligase RNF5]]></data>
      <data key="d6" xml:space="preserve"><![CDATA[source/sink]]></data>
      <data key="d7" xml:space="preserve">2.153323457588757</data>
      <data key="d8" xml:space="preserve">0.9265312457748808</data>
      <data key="d9" xml:space="preserve">true</data>
      <data key="d10" xml:space="preserve">0.0</data>
      <data key="d11" xml:space="preserve">Infinity</data>
      <data key="d12" xml:space="preserve"/>
      <data key="d13" xml:space="preserve"/>
      <data key="d14" xml:space="preserve"/>
      <data key="d15" xml:space="preserve">1</data>
      <data key="d16" xml:space="preserve">17</data>
      <data key="d17" xml:space="preserve">0.0</data>
      <data key="d18" xml:space="preserve">1.0</data>
      <data key="d19" xml:space="preserve">532.7671521624125</data>
      <data key="d20" xml:space="preserve">450.3490590594097</data>
      <data key="d21" xml:space="preserve">1.53E-4</data>
      <data key="d22" xml:space="preserve">7.28</data>
      <data key="d23" xml:space="preserve">7.28</data>
      <data key="d24" xml:space="preserve">3.395297512944572E-5</data>
      <data key="d25" xml:space="preserve">-1.0375196161934763</data>
      <data key="d26" xml:space="preserve">-1.0375196161934763</data>
      <data key="d29">
        <y:ShapeNode>
          <y:Geometry height="40.0" width="40.0" x="510.26939333231746" y="284.1680415003552"/>
          <y:Fill color="#B6DBA6" transparent="false"/>
          <y:BorderStyle color="#4159A8" raised="false" type="line" width="3.0"/>
          <y:NodeLabel alignment="center" autoSizePolicy="content" fontFamily="Arial" fontSize="10" fontStyle="bold" hasBackgroundColor="false" hasLineColor="false" height="15.171875" horizontalTextPosition="center" iconTextGap="4" modelName="custom" textColor="#000000" verticalTextPosition="bottom" visible="true" width="30.11328125" x="4.943359375" xml:space="preserve" y="12.4140625">RNF5<y:LabelModel><y:SmartNodeLabelModel distance="4.0"/></y:LabelModel><y:ModelParameter><y:SmartNodeLabelModelParameter labelRatioX="0.0" labelRatioY="0.0" nodeRatioX="0.0" nodeRatioY="0.0" offsetX="0.0" offsetY="0.0" upX="0.0" upY="-1.0"/></y:ModelParameter></y:NodeLabel>
          <y:Shape type="ellipse"/>
        </y:ShapeNode>
      </data>
    </node>
    <node id="n12">
      <data key="d3" xml:space="preserve"><![CDATA[RUVBL1]]></data>
      <data key="d4" xml:space="preserve"><![CDATA[RuvB-like 1]]></data>
      <data key="d5" xml:space="preserve"><![CDATA[RuvB-like 1]]></data>
      <data key="d6" xml:space="preserve"><![CDATA[sink]]></data>
      <data key="d7" xml:space="preserve">0.0</data>
      <data key="d8" xml:space="preserve">0.010159954832946752</data>
      <data key="d9" xml:space="preserve">false</data>
      <data key="d10" xml:space="preserve">0.236</data>
      <data key="d11" xml:space="preserve">4.0</data>
      <data key="d12" xml:space="preserve"/>
      <data key="d13" xml:space="preserve"/>
      <data key="d14" xml:space="preserve"/>
      <data key="d15" xml:space="preserve">16</data>
      <data key="d16" xml:space="preserve">400</data>
      <data key="d17" xml:space="preserve">0.0</data>
      <data key="d18" xml:space="preserve">1.0</data>
      <data key="d19" xml:space="preserve">534.1843966870342</data>
      <data key="d20" xml:space="preserve">-82.31520765945874</data>
      <data key="d21" xml:space="preserve">0.0061</data>
      <data key="d22" xml:space="preserve">2.39</data>
      <data key="d23" xml:space="preserve">2.39</data>
      <data key="d24" xml:space="preserve">0.24755114166878875</data>
      <data key="d25" xml:space="preserve">0.07352732387099081</data>
      <data key="d29">
        <y:ShapeNode>
          <y:Geometry height="40.0" width="40.0" x="432.532175129415" y="-102.08996189041557"/>
          <y:Fill color="#CBCBCB" transparent="false"/>
          <y:BorderStyle color="#000000" raised="false" type="line" width="2.0"/>
          <y:NodeLabel alignment="center" autoSizePolicy="content" fontFamily="Arial" fontSize="10" fontStyle="bold" hasBackgroundColor="false" hasLineColor="false" height="15.171875" horizontalTextPosition="center" iconTextGap="4" modelName="custom" textColor="#000000" verticalTextPosition="bottom" visible="true" width="44.0048828125" x="-2.00244140625" xml:space="preserve" y="12.4140625">RUVBL1<y:LabelModel><y:SmartNodeLabelModel distance="4.0"/></y:LabelModel><y:ModelParameter><y:SmartNodeLabelModelParameter labelRatioX="0.0" labelRatioY="0.0" nodeRatioX="0.0" nodeRatioY="0.0" offsetX="0.0" offsetY="0.0" upX="0.0" upY="-1.0"/></y:ModelParameter></y:NodeLabel>
          <y:Shape type="ellipse"/>
        </y:ShapeNode>
      </data>
    </node>
    <node id="n13">
      <data key="d3" xml:space="preserve"><![CDATA[RUVBL2]]></data>
      <data key="d4" xml:space="preserve"><![CDATA[RuvB-like 2]]></data>
      <data key="d5" xml:space="preserve"><![CDATA[RuvB-like 2]]></data>
      <data key="d6" xml:space="preserve"><![CDATA[sink]]></data>
      <data key="d7" xml:space="preserve">0.0</data>
      <data key="d8" xml:space="preserve">0.0038358883996438024</data>
      <data key="d9" xml:space="preserve">false</data>
      <data key="d10" xml:space="preserve">0.22399999999999998</data>
      <data key="d11" xml:space="preserve">4.0</data>
      <data key="d12" xml:space="preserve"/>
      <data key="d13" xml:space="preserve"/>
      <data key="d14" xml:space="preserve"/>
      <data key="d15" xml:space="preserve">25</data>
      <data key="d16" xml:space="preserve">1031</data>
      <data key="d17" xml:space="preserve">0.0</data>
      <data key="d18" xml:space="preserve">1.0</data>
      <data key="d19" xml:space="preserve">240.13382876743876</data>
      <data key="d20" xml:space="preserve">131.44922407951339</data>
      <data key="d21" xml:space="preserve">0.00324</data>
      <data key="d22" xml:space="preserve">2.39</data>
      <data key="d23" xml:space="preserve">2.39</data>
      <data key="d24" xml:space="preserve">0.11530430353959767</data>
      <data key="d25" xml:space="preserve">0.08667563085926844</data>
      <data key="d29">
        <y:ShapeNode>
          <y:Geometry height="40.0" width="40.0" x="259.7249794916389" y="214.0833843827722"/>
          <y:Fill color="#CBCBCB" transparent="false"/>
          <y:BorderStyle color="#000000" raised="false" type="line" width="2.0"/>
          <y:NodeLabel alignment="center" autoSizePolicy="content" fontFamily="Arial" fontSize="10" fontStyle="bold" hasBackgroundColor="false" hasLineColor="false" height="15.171875" horizontalTextPosition="center" iconTextGap="4" modelName="custom" textColor="#000000" verticalTextPosition="bottom" visible="true" width="44.0048828125" x="-2.00244140625" xml:space="preserve" y="12.4140625">RUVBL2<y:LabelModel><y:SmartNodeLabelModel distance="4.0"/></y:LabelModel><y:ModelParameter><y:SmartNodeLabelModelParameter labelRatioX="0.0" labelRatioY="0.0" nodeRatioX="0.0" nodeRatioY="0.0" offsetX="0.0" offsetY="0.0" upX="0.0" upY="-1.0"/></y:ModelParameter></y:NodeLabel>
          <y:Shape type="ellipse"/>
        </y:ShapeNode>
      </data>
    </node>
    <node id="n14">
      <data key="d3" xml:space="preserve"><![CDATA[SEC22B]]></data>
      <data key="d4" xml:space="preserve"><![CDATA[Vesicle-trafficking protein SEC22b]]></data>
      <data key="d5" xml:space="preserve"><![CDATA[Vesicle-trafficking protein SEC22b]]></data>
      <data key="d6" xml:space="preserve"><![CDATA[sink]]></data>
      <data key="d7" xml:space="preserve">0.0</data>
      <data key="d8" xml:space="preserve">0.011082576038984923</data>
      <data key="d9" xml:space="preserve">false</data>
      <data key="d10" xml:space="preserve">0.16600000000000004</data>
      <data key="d11" xml:space="preserve">4.0</data>
      <data key="d12" xml:space="preserve"/>
      <data key="d13" xml:space="preserve"/>
      <data key="d14" xml:space="preserve"/>
      <data key="d15" xml:space="preserve">9</data>
      <data key="d16" xml:space="preserve">253</data>
      <data key="d17" xml:space="preserve">0.0</data>
      <data key="d18" xml:space="preserve">1.0</data>
      <data key="d19" xml:space="preserve">737.3786710672481</data>
      <data key="d20" xml:space="preserve">-536.103305522897</data>
      <data key="d21" xml:space="preserve">0.00815</data>
      <data key="d22" xml:space="preserve">1.95</data>
      <data key="d23" xml:space="preserve">1.95</data>
      <data key="d24" xml:space="preserve">0.6446651387827859</data>
      <data key="d25" xml:space="preserve">0.049334433876181194</data>
      <data key="d29">
        <y:ShapeNode>
          <y:Geometry height="40.0" width="40.0" x="565.5183776459711" y="-510.7660724954077"/>
          <y:Fill color="#CBCBCB" transparent="false"/>
          <y:BorderStyle color="#000000" raised="false" type="line" width="2.0"/>
          <y:NodeLabel alignment="center" autoSizePolicy="content" fontFamily="Arial" fontSize="10" fontStyle="bold" hasBackgroundColor="false" hasLineColor="false" height="15.171875" horizontalTextPosition="center" iconTextGap="4" modelName="custom" textColor="#000000" verticalTextPosition="bottom" visible="true" width="42.90625" x="-1.453125" xml:space="preserve" y="12.4140625">SEC22B<y:LabelModel><y:SmartNodeLabelModel distance="4.0"/></y:LabelModel><y:ModelParameter><y:SmartNodeLabelModelParameter labelRatioX="0.0" labelRatioY="0.0" nodeRatioX="0.0" nodeRatioY="0.0" offsetX="0.0" offsetY="0.0" upX="0.0" upY="-1.0"/></y:ModelParameter></y:NodeLabel>
          <y:Shape type="ellipse"/>
        </y:ShapeNode>
      </data>
    </node>
    <node id="n15">
      <data key="d3" xml:space="preserve"><![CDATA[STX12]]></data>
      <data key="d4" xml:space="preserve"><![CDATA[Syntaxin-12]]></data>
      <data key="d5" xml:space="preserve"><![CDATA[Syntaxin-12]]></data>
      <data key="d6" xml:space="preserve"><![CDATA[sink]]></data>
      <data key="d7" xml:space="preserve">0.0</data>
      <data key="d8" xml:space="preserve">0.004058755195263</data>
      <data key="d9" xml:space="preserve">false</data>
      <data key="d10" xml:space="preserve">0.18400000000000005</data>
      <data key="d11" xml:space="preserve">4.0</data>
      <data key="d12" xml:space="preserve"/>
      <data key="d13" xml:space="preserve"/>
      <data key="d14" xml:space="preserve"/>
      <data key="d15" xml:space="preserve">18</data>
      <data key="d16" xml:space="preserve">459</data>
      <data key="d17" xml:space="preserve">0.0</data>
      <data key="d18" xml:space="preserve">1.0</data>
      <data key="d19" xml:space="preserve">586.751083713239</data>
      <data key="d20" xml:space="preserve">-608.7361088486052</data>
      <data key="d21" xml:space="preserve">6.92E-4</data>
      <data key="d22" xml:space="preserve">12.83</data>
      <data key="d23" xml:space="preserve">12.83</data>
      <data key="d24" xml:space="preserve">0.31528732705203294</data>
      <data key="d25" xml:space="preserve">-0.15833041956509497</data>
      <data key="d29">
        <y:ShapeNode>
          <y:Geometry height="40.0" width="40.0" x="411.40732967211943" y="-578.7913424661193"/>
          <y:Fill color="#CBCBCB" transparent="false"/>
          <y:BorderStyle color="#000000" raised="false" type="line" width="2.0"/>
          <y:NodeLabel alignment="center" autoSizePolicy="content" fontFamily="Arial" fontSize="10" fontStyle="bold" hasBackgroundColor="false" hasLineColor="false" height="15.171875" horizontalTextPosition="center" iconTextGap="4" modelName="custom" textColor="#000000" verticalTextPosition="bottom" visible="true" width="34.5712890625" x="2.71435546875" xml:space="preserve" y="12.4140625">STX12<y:LabelModel><y:SmartNodeLabelModel distance="4.0"/></y:LabelModel><y:ModelParameter><y:SmartNodeLabelModelParameter labelRatioX="0.0" labelRatioY="0.0" nodeRatioX="0.0" nodeRatioY="0.0" offsetX="0.0" offsetY="0.0" upX="0.0" upY="-1.0"/></y:ModelParameter></y:NodeLabel>
          <y:Shape type="ellipse"/>
        </y:ShapeNode>
      </data>
    </node>
    <node id="n16">
      <data key="d3" xml:space="preserve"><![CDATA[STX5]]></data>
      <data key="d4" xml:space="preserve"><![CDATA[Syntaxin-5]]></data>
      <data key="d5" xml:space="preserve"><![CDATA[Syntaxin-5]]></data>
      <data key="d6" xml:space="preserve"><![CDATA[sink]]></data>
      <data key="d7" xml:space="preserve">0.0</data>
      <data key="d8" xml:space="preserve">0.00984326003689501</data>
      <data key="d9" xml:space="preserve">false</data>
      <data key="d10" xml:space="preserve">0.27</data>
      <data key="d11" xml:space="preserve">4.0</data>
      <data key="d12" xml:space="preserve"/>
      <data key="d13" xml:space="preserve"/>
      <data key="d14" xml:space="preserve"/>
      <data key="d15" xml:space="preserve">14</data>
      <data key="d16" xml:space="preserve">343</data>
      <data key="d17" xml:space="preserve">0.0</data>
      <data key="d18" xml:space="preserve">1.0</data>
      <data key="d19" xml:space="preserve">655.8028651082395</data>
      <data key="d20" xml:space="preserve">-612.3151077315179</data>
      <data key="d21" xml:space="preserve">6.41E-4</data>
      <data key="d22" xml:space="preserve">7.15</data>
      <data key="d23" xml:space="preserve">7.15</data>
      <data key="d24" xml:space="preserve">0.7523979288685172</data>
      <data key="d25" xml:space="preserve">-0.1333932944449998</data>
      <data key="d29">
        <y:ShapeNode>
          <y:Geometry height="40.0" width="40.0" x="480.23680376298773" y="-581.1032771681232"/>
          <y:Fill color="#CBCBCB" transparent="false"/>
          <y:BorderStyle color="#000000" raised="false" type="line" width="2.0"/>
          <y:NodeLabel alignment="center" autoSizePolicy="content" fontFamily="Arial" fontSize="10" fontStyle="bold" hasBackgroundColor="false" hasLineColor="false" height="15.171875" horizontalTextPosition="center" iconTextGap="4" modelName="custom" textColor="#000000" verticalTextPosition="bottom" visible="true" width="29.009765625" x="5.4951171875" xml:space="preserve" y="12.4140625">STX5<y:LabelModel><y:SmartNodeLabelModel distance="4.0"/></y:LabelModel><y:ModelParameter><y:SmartNodeLabelModelParameter labelRatioX="0.0" labelRatioY="0.0" nodeRatioX="0.0" nodeRatioY="0.0" offsetX="0.0" offsetY="0.0" upX="0.0" upY="-1.0"/></y:ModelParameter></y:NodeLabel>
          <y:Shape type="ellipse"/>
        </y:ShapeNode>
      </data>
    </node>
    <node id="n17">
      <data key="d3" xml:space="preserve"><![CDATA[SURF4]]></data>
      <data key="d4" xml:space="preserve"><![CDATA[Surfeit locus protein 4]]></data>
      <data key="d5" xml:space="preserve"><![CDATA[Surfeit locus protein 4]]></data>
      <data key="d6" xml:space="preserve"><![CDATA[sink]]></data>
      <data key="d7" xml:space="preserve">0.0</data>
      <data key="d8" xml:space="preserve">0.006743794221123512</data>
      <data key="d9" xml:space="preserve">false</data>
      <data key="d10" xml:space="preserve">0.15000000000000002</data>
      <data key="d11" xml:space="preserve">4.0</data>
      <data key="d12" xml:space="preserve"/>
      <data key="d13" xml:space="preserve"/>
      <data key="d14" xml:space="preserve"/>
      <data key="d15" xml:space="preserve">8</data>
      <data key="d16" xml:space="preserve">189</data>
      <data key="d17" xml:space="preserve">0.0</data>
      <data key="d18" xml:space="preserve">1.0</data>
      <data key="d19" xml:space="preserve">818.6591979032555</data>
      <data key="d20" xml:space="preserve">-502.94360876990265</data>
      <data key="d21" xml:space="preserve">2.99E-4</data>
      <data key="d22" xml:space="preserve">3.49</data>
      <data key="d23" xml:space="preserve">3.49</data>
      <data key="d24" xml:space="preserve">0.6798743739920211</data>
      <data key="d25" xml:space="preserve">-0.07689796883431477</data>
      <data key="d29">
        <y:ShapeNode>
          <y:Geometry height="40.0" width="40.0" x="643.7063933417496" y="-471.366298337943"/>
          <y:Fill color="#CBCBCB" transparent="false"/>
          <y:BorderStyle color="#000000" raised="false" type="line" width="2.0"/>
          <y:NodeLabel alignment="center" autoSizePolicy="content" fontFamily="Arial" fontSize="10" fontStyle="bold" hasBackgroundColor="false" hasLineColor="false" height="15.171875" horizontalTextPosition="center" iconTextGap="4" modelName="custom" textColor="#000000" verticalTextPosition="bottom" visible="true" width="36.783203125" x="1.6083984375" xml:space="preserve" y="12.4140625">SURF4<y:LabelModel><y:SmartNodeLabelModel distance="4.0"/></y:LabelModel><y:ModelParameter><y:SmartNodeLabelModelParameter labelRatioX="0.0" labelRatioY="0.0" nodeRatioX="0.0" nodeRatioY="0.0" offsetX="0.0" offsetY="0.0" upX="0.0" upY="-1.0"/></y:ModelParameter></y:NodeLabel>
          <y:Shape type="ellipse"/>
        </y:ShapeNode>
      </data>
    </node>
    <node id="n18">
      <data key="d3" xml:space="preserve"><![CDATA[TAF6L]]></data>
      <data key="d4" xml:space="preserve"><![CDATA[TAF6-like RNA polymerase II p300/CBP-associated factor-associated factor 65 kDa subunit 6L]]></data>
      <data key="d5" xml:space="preserve"><![CDATA[TAF6-like RNA polymerase II p300/CBP-associated factor-associated factor 65 kDa subunit 6L]]></data>
      <data key="d6" xml:space="preserve"><![CDATA[sink]]></data>
      <data key="d7" xml:space="preserve">0.0</data>
      <data key="d8" xml:space="preserve">0.036002138496387885</data>
      <data key="d9" xml:space="preserve">true</data>
      <data key="d10" xml:space="preserve">0.016000000000000014</data>
      <data key="d11" xml:space="preserve">4.0</data>
      <data key="d12" xml:space="preserve"/>
      <data key="d13" xml:space="preserve"/>
      <data key="d14" xml:space="preserve"/>
      <data key="d15" xml:space="preserve">1</data>
      <data key="d16" xml:space="preserve">17</data>
      <data key="d17" xml:space="preserve">0.0</data>
      <data key="d18" xml:space="preserve">1.0</data>
      <data key="d19" xml:space="preserve">88.8608581032574</data>
      <data key="d20" xml:space="preserve">234.8063256970528</data>
      <data key="d21" xml:space="preserve">9.42E-4</data>
      <data key="d22" xml:space="preserve">3.16</data>
      <data key="d23" xml:space="preserve">3.16</data>
      <data key="d24" xml:space="preserve">0.2615822300032826</data>
      <data key="d25" xml:space="preserve">-0.14151996110614107</data>
      <data key="d29">
        <y:ShapeNode>
          <y:Geometry height="40.0" width="40.0" x="87.6414983907965" y="210.53320297471586"/>
          <y:Fill color="#CBCBCB" transparent="false"/>
          <y:BorderStyle color="#000000" raised="false" type="line" width="2.0"/>
          <y:NodeLabel alignment="center" autoSizePolicy="content" fontFamily="Arial" fontSize="10" fontStyle="bold" hasBackgroundColor="false" hasLineColor="false" height="15.171875" horizontalTextPosition="center" iconTextGap="4" modelName="custom" textColor="#000000" verticalTextPosition="bottom" visible="true" width="35.1083984375" x="2.44580078125" xml:space="preserve" y="12.4140625">TAF6L<y:LabelModel><y:SmartNodeLabelModel distance="4.0"/></y:LabelModel><y:ModelParameter><y:SmartNodeLabelModelParameter labelRatioX="0.0" labelRatioY="0.0" nodeRatioX="0.0" nodeRatioY="0.0" offsetX="0.0" offsetY="0.0" upX="0.0" upY="-1.0"/></y:ModelParameter></y:NodeLabel>
          <y:Shape type="ellipse"/>
        </y:ShapeNode>
      </data>
    </node>
    <node id="n19">
      <data key="d3" xml:space="preserve"><![CDATA[TSC2]]></data>
      <data key="d4" xml:space="preserve"><![CDATA[Tuberin]]></data>
      <data key="d5" xml:space="preserve"><![CDATA[Tuberin]]></data>
      <data key="d6" xml:space="preserve"><![CDATA[sink]]></data>
      <data key="d7" xml:space="preserve">0.0</data>
      <data key="d8" xml:space="preserve">0.001826603866256167</data>
      <data key="d9" xml:space="preserve">false</data>
      <data key="d10" xml:space="preserve">0.07999999999999996</data>
      <data key="d11" xml:space="preserve">4.0</data>
      <data key="d12" xml:space="preserve"/>
      <data key="d13" xml:space="preserve"/>
      <data key="d14" xml:space="preserve"/>
      <data key="d15" xml:space="preserve">30</data>
      <data key="d16" xml:space="preserve">2096</data>
      <data key="d17" xml:space="preserve">0.0</data>
      <data key="d18" xml:space="preserve">1.0</data>
      <data key="d19" xml:space="preserve">-211.37332474540713</data>
      <data key="d20" xml:space="preserve">-647.8902245155087</data>
      <data key="d21" xml:space="preserve">1.84E-4</data>
      <data key="d22" xml:space="preserve">8.22</data>
      <data key="d23" xml:space="preserve">8.22</data>
      <data key="d24" xml:space="preserve">4.074357015533486E-4</data>
      <data key="d25" xml:space="preserve">0.5615283721452595</data>
      <data key="d29">
        <y:ShapeNode>
          <y:Geometry height="40.0" width="40.0" x="-116.80701711438863" y="-654.8364903260481"/>
          <y:Fill color="#CBCBCB" transparent="false"/>
          <y:BorderStyle color="#000000" raised="false" type="line" width="2.0"/>
          <y:NodeLabel alignment="center" autoSizePolicy="content" fontFamily="Arial" fontSize="10" fontStyle="bold" hasBackgroundColor="false" hasLineColor="false" height="15.171875" horizontalTextPosition="center" iconTextGap="4" modelName="custom" textColor="#000000" verticalTextPosition="bottom" visible="true" width="29.5615234375" x="5.21923828125" xml:space="preserve" y="12.4140625">TSC2<y:LabelModel><y:SmartNodeLabelModel distance="4.0"/></y:LabelModel><y:ModelParameter><y:SmartNodeLabelModelParameter labelRatioX="0.0" labelRatioY="0.0" nodeRatioX="0.0" nodeRatioY="0.0" offsetX="0.0" offsetY="0.0" upX="0.0" upY="-1.0"/></y:ModelParameter></y:NodeLabel>
          <y:Shape type="ellipse"/>
        </y:ShapeNode>
      </data>
    </node>
    <node id="n20">
      <data key="d3" xml:space="preserve"><![CDATA[TUBA1B]]></data>
      <data key="d4" xml:space="preserve"><![CDATA[Tubulin alpha-1B chain]]></data>
      <data key="d5" xml:space="preserve"><![CDATA[Tubulin alpha-1B chain]]></data>
      <data key="d6" xml:space="preserve"><![CDATA[sink]]></data>
      <data key="d7" xml:space="preserve">0.0</data>
      <data key="d8" xml:space="preserve">0.006490150838642888</data>
      <data key="d9" xml:space="preserve">false</data>
      <data key="d10" xml:space="preserve">0.050000000000000044</data>
      <data key="d11" xml:space="preserve">4.0</data>
      <data key="d12" xml:space="preserve"/>
      <data key="d13" xml:space="preserve"/>
      <data key="d14" xml:space="preserve"/>
      <data key="d15" xml:space="preserve">11</data>
      <data key="d16" xml:space="preserve">260</data>
      <data key="d17" xml:space="preserve">0.0</data>
      <data key="d18" xml:space="preserve">1.0</data>
      <data key="d19" xml:space="preserve">811.1428916641138</data>
      <data key="d20" xml:space="preserve">-398.3011567979395</data>
      <data key="d21" xml:space="preserve">0.00687</data>
      <data key="d22" xml:space="preserve">2.13</data>
      <data key="d23" xml:space="preserve">2.13</data>
      <data key="d24" xml:space="preserve">0.002057117846591531</data>
      <data key="d25" xml:space="preserve">0.15538791983912859</data>
      <data key="d29">
        <y:ShapeNode>
          <y:Geometry height="40.0" width="40.0" x="630.2640765201426" y="-365.9862139119035"/>
          <y:Fill color="#CBCBCB" transparent="false"/>
          <y:BorderStyle color="#000000" raised="false" type="line" width="2.0"/>
          <y:NodeLabel alignment="center" autoSizePolicy="content" fontFamily="Arial" fontSize="10" fontStyle="bold" hasBackgroundColor="false" hasLineColor="false" height="15.171875" horizontalTextPosition="center" iconTextGap="4" modelName="custom" textColor="#000000" verticalTextPosition="bottom" visible="true" width="44.556640625" x="-2.2783203125" xml:space="preserve" y="12.4140625">TUBA1B<y:LabelModel><y:SmartNodeLabelModel distance="4.0"/></y:LabelModel><y:ModelParameter><y:SmartNodeLabelModelParameter labelRatioX="0.0" labelRatioY="0.0" nodeRatioX="0.0" nodeRatioY="0.0" offsetX="0.0" offsetY="0.0" upX="0.0" upY="-1.0"/></y:ModelParameter></y:NodeLabel>
          <y:Shape type="ellipse"/>
        </y:ShapeNode>
      </data>
    </node>
    <node id="n21">
      <data key="d3" xml:space="preserve"><![CDATA[TUBA4A]]></data>
      <data key="d4" xml:space="preserve"><![CDATA[Tubulin alpha-4A chain]]></data>
      <data key="d5" xml:space="preserve"><![CDATA[Tubulin alpha-4A chain]]></data>
      <data key="d6" xml:space="preserve"><![CDATA[sink]]></data>
      <data key="d7" xml:space="preserve">0.0</data>
      <data key="d8" xml:space="preserve">0.007633503612182587</data>
      <data key="d9" xml:space="preserve">false</data>
      <data key="d10" xml:space="preserve">0.06899999999999995</data>
      <data key="d11" xml:space="preserve">4.0</data>
      <data key="d12" xml:space="preserve"/>
      <data key="d13" xml:space="preserve"/>
      <data key="d14" xml:space="preserve"/>
      <data key="d15" xml:space="preserve">20</data>
      <data key="d16" xml:space="preserve">608</data>
      <data key="d17" xml:space="preserve">0.0</data>
      <data key="d18" xml:space="preserve">1.0</data>
      <data key="d19" xml:space="preserve">749.8709850761644</data>
      <data key="d20" xml:space="preserve">-406.4284394483911</data>
      <data key="d21" xml:space="preserve">0.00605</data>
      <data key="d22" xml:space="preserve">1.95</data>
      <data key="d23" xml:space="preserve">1.95</data>
      <data key="d24" xml:space="preserve">0.4994200678411205</data>
      <data key="d25" xml:space="preserve">-0.3258759027907683</data>
      <data key="d29">
        <y:ShapeNode>
          <y:Geometry height="40.0" width="40.0" x="569.8266563156278" y="-375.02446874934924"/>
          <y:Fill color="#CBCBCB" transparent="false"/>
          <y:BorderStyle color="#000000" raised="false" type="line" width="2.0"/>
          <y:NodeLabel alignment="center" autoSizePolicy="content" fontFamily="Arial" fontSize="10" fontStyle="bold" hasBackgroundColor="false" hasLineColor="false" height="15.171875" horizontalTextPosition="center" iconTextGap="4" modelName="custom" textColor="#000000" verticalTextPosition="bottom" visible="true" width="44.556640625" x="-2.2783203125" xml:space="preserve" y="12.4140625">TUBA4A<y:LabelModel><y:SmartNodeLabelModel distance="4.0"/></y:LabelModel><y:ModelParameter><y:SmartNodeLabelModelParameter labelRatioX="0.0" labelRatioY="0.0" nodeRatioX="0.0" nodeRatioY="0.0" offsetX="0.0" offsetY="0.0" upX="0.0" upY="-1.0"/></y:ModelParameter></y:NodeLabel>
          <y:Shape type="ellipse"/>
        </y:ShapeNode>
      </data>
    </node>
    <node id="n22">
      <data key="d3" xml:space="preserve"><![CDATA[TUBB3]]></data>
      <data key="d4" xml:space="preserve"><![CDATA[Tubulin beta-3 chain]]></data>
      <data key="d5" xml:space="preserve"><![CDATA[Tubulin beta-3 chain]]></data>
      <data key="d6" xml:space="preserve"><![CDATA[sink]]></data>
      <data key="d7" xml:space="preserve">0.0</data>
      <data key="d8" xml:space="preserve">0.00644064402225436</data>
      <data key="d9" xml:space="preserve">false</data>
      <data key="d10" xml:space="preserve">0.07699999999999996</data>
      <data key="d11" xml:space="preserve">4.0</data>
      <data key="d12" xml:space="preserve"/>
      <data key="d13" xml:space="preserve"/>
      <data key="d14" xml:space="preserve"/>
      <data key="d15" xml:space="preserve">12</data>
      <data key="d16" xml:space="preserve">270</data>
      <data key="d17" xml:space="preserve">0.0</data>
      <data key="d18" xml:space="preserve">1.0</data>
      <data key="d19" xml:space="preserve">848.3637084176346</data>
      <data key="d20" xml:space="preserve">-447.6612719732648</data>
      <data key="d21" xml:space="preserve">0.00825</data>
      <data key="d22" xml:space="preserve">1.6</data>
      <data key="d23" xml:space="preserve">1.6</data>
      <data key="d24" xml:space="preserve">0.5434173669467788</data>
      <data key="d25" xml:space="preserve">0.032897223122891006</data>
      <data key="d29">
        <y:ShapeNode>
          <y:Geometry height="40.0" width="40.0" x="668.5945666247281" y="-414.1752145545943"/>
          <y:Fill color="#CBCBCB" transparent="false"/>
          <y:BorderStyle color="#000000" raised="false" type="line" width="2.0"/>
          <y:NodeLabel alignment="center" autoSizePolicy="content" fontFamily="Arial" fontSize="10" fontStyle="bold" hasBackgroundColor="false" hasLineColor="false" height="15.171875" horizontalTextPosition="center" iconTextGap="4" modelName="custom" textColor="#000000" verticalTextPosition="bottom" visible="true" width="37.3349609375" x="1.33251953125" xml:space="preserve" y="12.4140625">TUBB3<y:LabelModel><y:SmartNodeLabelModel distance="4.0"/></y:LabelModel><y:ModelParameter><y:SmartNodeLabelModelParameter labelRatioX="0.0" labelRatioY="0.0" nodeRatioX="0.0" nodeRatioY="0.0" offsetX="0.0" offsetY="0.0" upX="0.0" upY="-1.0"/></y:ModelParameter></y:NodeLabel>
          <y:Shape type="ellipse"/>
        </y:ShapeNode>
      </data>
    </node>
    <node id="n23">
      <data key="d3" xml:space="preserve"><![CDATA[UBE3C]]></data>
      <data key="d4" xml:space="preserve"><![CDATA[Ubiquitin-protein ligase E3C]]></data>
      <data key="d5" xml:space="preserve"><![CDATA[Ubiquitin-protein ligase E3C]]></data>
      <data key="d6" xml:space="preserve"><![CDATA[sink]]></data>
      <data key="d7" xml:space="preserve">0.0</data>
      <data key="d8" xml:space="preserve">0.001578131321741898</data>
      <data key="d9" xml:space="preserve">true</data>
      <data key="d10" xml:space="preserve">0.0050000000000000044</data>
      <data key="d11" xml:space="preserve">4.0</data>
      <data key="d12" xml:space="preserve"/>
      <data key="d13" xml:space="preserve"/>
      <data key="d14" xml:space="preserve"/>
      <data key="d15" xml:space="preserve">1</data>
      <data key="d16" xml:space="preserve">25</data>
      <data key="d17" xml:space="preserve">0.0</data>
      <data key="d18" xml:space="preserve">1.0</data>
      <data key="d19" xml:space="preserve">743.137200137969</data>
      <data key="d20" xml:space="preserve">525.5496028259568</data>
      <data key="d21" xml:space="preserve">0.00438</data>
      <data key="d22" xml:space="preserve">4.23</data>
      <data key="d23" xml:space="preserve">4.23</data>
      <data key="d24" xml:space="preserve">6.111535523300229E-4</data>
      <data key="d25" xml:space="preserve">0.49769864314481715</data>
      <data key="d29">
        <y:ShapeNode>
          <y:Geometry height="40.0" width="40.0" x="740.4584037584078" y="354.6493367537828"/>
          <y:Fill color="#CBCBCB" transparent="false"/>
          <y:BorderStyle color="#000000" raised="false" type="line" width="2.0"/>
          <y:NodeLabel alignment="center" autoSizePolicy="content" fontFamily="Arial" fontSize="10" fontStyle="bold" hasBackgroundColor="false" hasLineColor="false" height="15.171875" horizontalTextPosition="center" iconTextGap="4" modelName="custom" textColor="#000000" verticalTextPosition="bottom" visible="true" width="37.896484375" x="1.0517578125" xml:space="preserve" y="12.4140625">UBE3C<y:LabelModel><y:SmartNodeLabelModel distance="4.0"/></y:LabelModel><y:ModelParameter><y:SmartNodeLabelModelParameter labelRatioX="0.0" labelRatioY="0.0" nodeRatioX="0.0" nodeRatioY="0.0" offsetX="0.0" offsetY="0.0" upX="0.0" upY="-1.0"/></y:ModelParameter></y:NodeLabel>
          <y:Shape type="ellipse"/>
        </y:ShapeNode>
      </data>
    </node>
    <node id="n24">
      <data key="d3" xml:space="preserve"><![CDATA[ACACB]]></data>
      <data key="d4" xml:space="preserve"><![CDATA[Acetyl-CoA carboxylase 2]]></data>
      <data key="d5" xml:space="preserve"><![CDATA[Acetyl-CoA carboxylase 2]]></data>
      <data key="d6" xml:space="preserve"><![CDATA[source]]></data>
      <data key="d7" xml:space="preserve">1.7608408884359832</data>
      <data key="d8" xml:space="preserve">0.708235041609134</data>
      <data key="d9" xml:space="preserve">true</data>
      <data key="d10" xml:space="preserve">0.0050000000000000044</data>
      <data key="d11" xml:space="preserve">4.0</data>
      <data key="d12" xml:space="preserve"/>
      <data key="d13" xml:space="preserve"/>
      <data key="d14" xml:space="preserve"/>
      <data key="d15" xml:space="preserve">22</data>
      <data key="d16" xml:space="preserve">674</data>
      <data key="d17" xml:space="preserve">0.0</data>
      <data key="d18" xml:space="preserve">1.0</data>
      <data key="d19" xml:space="preserve">82.2616444989639</data>
      <data key="d20" xml:space="preserve">-484.77495012163024</data>
      <data key="d24" xml:space="preserve">9.167303284950343E-4</data>
      <data key="d25" xml:space="preserve">1.020673873825677</data>
      <data key="d26" xml:space="preserve">1.020673873825677</data>
      <data key="d29">
        <y:ShapeNode>
          <y:Geometry height="40.0" width="40.0" x="69.37528723228529" y="-511.7366711315891"/>
          <y:Fill color="#B6DBA6" transparent="false"/>
          <y:BorderStyle color="#CC3331" type="line" width="3.0"/>
          <y:NodeLabel alignment="center" autoSizePolicy="content" fontFamily="Arial" fontSize="10" fontStyle="plain" hasBackgroundColor="false" hasLineColor="false" height="15.171875" horizontalTextPosition="center" iconTextGap="4" modelName="custom" textColor="#000000" verticalTextPosition="bottom" visible="true" width="38.453125" x="0.7734375" xml:space="preserve" y="12.4140625">ACACB<y:LabelModel><y:SmartNodeLabelModel distance="4.0"/></y:LabelModel><y:ModelParameter><y:SmartNodeLabelModelParameter labelRatioX="0.0" labelRatioY="0.0" nodeRatioX="0.0" nodeRatioY="0.0" offsetX="0.0" offsetY="0.0" upX="0.0" upY="-1.0"/></y:ModelParameter></y:NodeLabel>
          <y:Shape type="roundrectangle"/>
        </y:ShapeNode>
      </data>
    </node>
    <node id="n25">
      <data key="d3" xml:space="preserve"><![CDATA[ATCAY]]></data>
      <data key="d4" xml:space="preserve"><![CDATA[Caytaxin]]></data>
      <data key="d5" xml:space="preserve"><![CDATA[Caytaxin]]></data>
      <data key="d6" xml:space="preserve"><![CDATA[source]]></data>
      <data key="d7" xml:space="preserve">1.8040019164759389</data>
      <data key="d8" xml:space="preserve">0.7216007665903756</data>
      <data key="d9" xml:space="preserve">true</data>
      <data key="d10" xml:space="preserve">0.0010000000000000009</data>
      <data key="d11" xml:space="preserve">4.0</data>
      <data key="d12" xml:space="preserve"/>
      <data key="d13" xml:space="preserve"/>
      <data key="d14" xml:space="preserve"/>
      <data key="d15" xml:space="preserve">31</data>
      <data key="d16" xml:space="preserve">11518</data>
      <data key="d17" xml:space="preserve">0.0</data>
      <data key="d18" xml:space="preserve">1.0</data>
      <data key="d19" xml:space="preserve">340.08908358625274</data>
      <data key="d20" xml:space="preserve">-45.41818523950495</data>
      <data key="d24" xml:space="preserve">9.167303284950343E-4</data>
      <data key="d25" xml:space="preserve">1.0713238136745318</data>
      <data key="d26" xml:space="preserve">1.0713238136745318</data>
      <data key="d29">
        <y:ShapeNode>
          <y:Geometry height="40.0" width="40.0" x="421.2418608895747" y="36.88023153051492"/>
          <y:Fill color="#B6DBA6" transparent="false"/>
          <y:BorderStyle color="#CC3331" type="line" width="3.0"/>
          <y:NodeLabel alignment="center" autoSizePolicy="content" fontFamily="Arial" fontSize="10" fontStyle="plain" hasBackgroundColor="false" hasLineColor="false" height="15.171875" horizontalTextPosition="center" iconTextGap="4" modelName="custom" textColor="#000000" verticalTextPosition="bottom" visible="true" width="37.33984375" x="1.330078125" xml:space="preserve" y="12.4140625">ATCAY<y:LabelModel><y:SmartNodeLabelModel distance="4.0"/></y:LabelModel><y:ModelParameter><y:SmartNodeLabelModelParameter labelRatioX="0.0" labelRatioY="0.0" nodeRatioX="0.0" nodeRatioY="0.0" offsetX="0.0" offsetY="0.0" upX="0.0" upY="-1.0"/></y:ModelParameter></y:NodeLabel>
          <y:Shape type="roundrectangle"/>
        </y:ShapeNode>
      </data>
    </node>
    <node id="n26">
      <data key="d3" xml:space="preserve"><![CDATA[BCKDK]]></data>
      <data key="d4" xml:space="preserve"><![CDATA[[3-methyl-2-oxobutanoate dehydrogenase [lipoamide]] kinase, mitochondrial]]></data>
      <data key="d5" xml:space="preserve"><![CDATA[[3-methyl-2-oxobutanoate dehydrogenase [lipoamide]] kinase, mitochondrial]]></data>
      <data key="d6" xml:space="preserve"><![CDATA[gene]]></data>
      <data key="d7" xml:space="preserve">0.0</data>
      <data key="d8" xml:space="preserve">0.13483479076550145</data>
      <data key="d9" xml:space="preserve">true</data>
      <data key="d10" xml:space="preserve">0.0010000000000000009</data>
      <data key="d11" xml:space="preserve">4.0</data>
      <data key="d12" xml:space="preserve"/>
      <data key="d13" xml:space="preserve"/>
      <data key="d14" xml:space="preserve"/>
      <data key="d15" xml:space="preserve">1</data>
      <data key="d16" xml:space="preserve">17</data>
      <data key="d17" xml:space="preserve">0.0</data>
      <data key="d18" xml:space="preserve">1.0</data>
      <data key="d19" xml:space="preserve">-150.00281786932405</data>
      <data key="d20" xml:space="preserve">-137.36621384834714</data>
      <data key="d24" xml:space="preserve">0.7523979288685172</data>
      <data key="d25" xml:space="preserve">-0.058678907710763895</data>
      <data key="d29">
        <y:ShapeNode>
          <y:Geometry height="15.0" width="15.0" x="-162.85667136266574" y="-138.40737372356836"/>
          <y:Fill color="#F2F2F2" transparent="false"/>
          <y:BorderStyle color="#C0C0C0" raised="false" type="line" width="1.0"/>
          <y:NodeLabel alignment="center" autoSizePolicy="content" fontFamily="Dialog" fontSize="12" fontStyle="plain" hasBackgroundColor="false" hasLineColor="false" hasText="false" height="4.0" horizontalTextPosition="center" iconTextGap="4" modelName="custom" textColor="#000000" verticalTextPosition="bottom" visible="true" width="4.0" x="5.5" y="5.5">
            <y:LabelModel>
              <y:SmartNodeLabelModel distance="4.0"/>
            </y:LabelModel>
            <y:ModelParameter>
              <y:SmartNodeLabelModelParameter labelRatioX="0.0" labelRatioY="0.0" nodeRatioX="0.0" nodeRatioY="0.0" offsetX="0.0" offsetY="0.0" upX="0.0" upY="-1.0"/>
            </y:ModelParameter>
          </y:NodeLabel>
          <y:Shape type="rectangle"/>
        </y:ShapeNode>
      </data>
    </node>
    <node id="n27">
      <data key="d3" xml:space="preserve"><![CDATA[BECN1]]></data>
      <data key="d4" xml:space="preserve"><![CDATA[Beclin-1]]></data>
      <data key="d5" xml:space="preserve"><![CDATA[Beclin-1]]></data>
      <data key="d6" xml:space="preserve"><![CDATA[gene]]></data>
      <data key="d7" xml:space="preserve">0.0</data>
      <data key="d8" xml:space="preserve">0.020261834429901458</data>
      <data key="d9" xml:space="preserve">false</data>
      <data key="d10" xml:space="preserve">0.07199999999999995</data>
      <data key="d11" xml:space="preserve">4.0</data>
      <data key="d12" xml:space="preserve"/>
      <data key="d13" xml:space="preserve"/>
      <data key="d14" xml:space="preserve"/>
      <data key="d15" xml:space="preserve">1</data>
      <data key="d16" xml:space="preserve">17</data>
      <data key="d17" xml:space="preserve">0.0</data>
      <data key="d18" xml:space="preserve">1.0</data>
      <data key="d19" xml:space="preserve">-514.3354407508017</data>
      <data key="d20" xml:space="preserve">546.7493299815786</data>
      <data key="d24" xml:space="preserve">0.5434173669467788</data>
      <data key="d25" xml:space="preserve">-0.17887129507217558</data>
      <data key="d29">
        <y:ShapeNode>
          <y:Geometry height="15.0" width="15.0" x="-333.309421658111" y="420.66694568543244"/>
          <y:Fill color="#F2F2F2" transparent="false"/>
          <y:BorderStyle color="#C0C0C0" raised="false" type="line" width="1.0"/>
          <y:NodeLabel alignment="center" autoSizePolicy="content" fontFamily="Dialog" fontSize="12" fontStyle="plain" hasBackgroundColor="false" hasLineColor="false" hasText="false" height="4.0" horizontalTextPosition="center" iconTextGap="4" modelName="custom" textColor="#000000" verticalTextPosition="bottom" visible="true" width="4.0" x="5.5" y="5.5">
            <y:LabelModel>
              <y:SmartNodeLabelModel distance="4.0"/>
            </y:LabelModel>
            <y:ModelParameter>
              <y:SmartNodeLabelModelParameter labelRatioX="0.0" labelRatioY="0.0" nodeRatioX="0.0" nodeRatioY="0.0" offsetX="0.0" offsetY="0.0" upX="0.0" upY="-1.0"/>
            </y:ModelParameter>
          </y:NodeLabel>
          <y:Shape type="rectangle"/>
        </y:ShapeNode>
      </data>
    </node>
    <node id="n28">
      <data key="d3" xml:space="preserve"><![CDATA[CDC26]]></data>
      <data key="d4" xml:space="preserve"><![CDATA[Anaphase-promoting complex subunit CDC26]]></data>
      <data key="d5" xml:space="preserve"><![CDATA[Anaphase-promoting complex subunit CDC26]]></data>
      <data key="d6" xml:space="preserve"><![CDATA[source]]></data>
      <data key="d7" xml:space="preserve">2.0031124804856577</data>
      <data key="d8" xml:space="preserve">0.806310263306305</data>
      <data key="d9" xml:space="preserve">true</data>
      <data key="d10" xml:space="preserve">0.016000000000000014</data>
      <data key="d11" xml:space="preserve">4.0</data>
      <data key="d12" xml:space="preserve"/>
      <data key="d13" xml:space="preserve"/>
      <data key="d14" xml:space="preserve"/>
      <data key="d15" xml:space="preserve">1</data>
      <data key="d16" xml:space="preserve">18</data>
      <data key="d17" xml:space="preserve">0.0</data>
      <data key="d18" xml:space="preserve">1.0</data>
      <data key="d19" xml:space="preserve">866.6177565964505</data>
      <data key="d20" xml:space="preserve">145.58066361592176</data>
      <data key="d24" xml:space="preserve">4.074357015533486E-4</data>
      <data key="d25" xml:space="preserve">1.1836370325643735</data>
      <data key="d26" xml:space="preserve">1.1836370325643735</data>
      <data key="d29">
        <y:ShapeNode>
          <y:Geometry height="40.0" width="40.0" x="720.9703337444113" y="59.06840943600437"/>
          <y:Fill color="#B6DBA6" transparent="false"/>
          <y:BorderStyle color="#CC3331" type="line" width="3.0"/>
          <y:NodeLabel alignment="center" autoSizePolicy="content" fontFamily="Arial" fontSize="10" fontStyle="plain" hasBackgroundColor="false" hasLineColor="false" height="15.171875" horizontalTextPosition="center" iconTextGap="4" modelName="custom" textColor="#000000" verticalTextPosition="bottom" visible="true" width="36.7880859375" x="1.60595703125" xml:space="preserve" y="12.4140625">CDC26<y:LabelModel><y:SmartNodeLabelModel distance="4.0"/></y:LabelModel><y:ModelParameter><y:SmartNodeLabelModelParameter labelRatioX="0.0" labelRatioY="0.0" nodeRatioX="0.0" nodeRatioY="0.0" offsetX="0.0" offsetY="0.0" upX="0.0" upY="-1.0"/></y:ModelParameter></y:NodeLabel>
          <y:Shape type="roundrectangle"/>
        </y:ShapeNode>
      </data>
    </node>
    <node id="n29">
      <data key="d3" xml:space="preserve"><![CDATA[CDC42]]></data>
      <data key="d4" xml:space="preserve"><![CDATA[Cell division control protein 42 homolog]]></data>
      <data key="d5" xml:space="preserve"><![CDATA[Cell division control protein 42 homolog]]></data>
      <data key="d6" xml:space="preserve"><![CDATA[gene]]></data>
      <data key="d7" xml:space="preserve">0.0</data>
      <data key="d8" xml:space="preserve">0.0714717207387663</data>
      <data key="d9" xml:space="preserve">true</data>
      <data key="d10" xml:space="preserve">0.009000000000000008</data>
      <data key="d11" xml:space="preserve">4.0</data>
      <data key="d12" xml:space="preserve"/>
      <data key="d13" xml:space="preserve"/>
      <data key="d14" xml:space="preserve"/>
      <data key="d15" xml:space="preserve">7</data>
      <data key="d16" xml:space="preserve">172</data>
      <data key="d17" xml:space="preserve">0.0</data>
      <data key="d18" xml:space="preserve">1.0</data>
      <data key="d19" xml:space="preserve">894.3889521429794</data>
      <data key="d20" xml:space="preserve">-339.5720352954222</data>
      <data key="d24" xml:space="preserve">0.8270944741532977</data>
      <data key="d25" xml:space="preserve">-0.014961333760849627</data>
      <data key="d29">
        <y:ShapeNode>
          <y:Geometry height="15.0" width="15.0" x="724.6582625424229" y="-294.18992095527955"/>
          <y:Fill color="#F2F2F2" transparent="false"/>
          <y:BorderStyle color="#C0C0C0" raised="false" type="line" width="1.0"/>
          <y:NodeLabel alignment="center" autoSizePolicy="content" fontFamily="Dialog" fontSize="12" fontStyle="plain" hasBackgroundColor="false" hasLineColor="false" hasText="false" height="4.0" horizontalTextPosition="center" iconTextGap="4" modelName="custom" textColor="#000000" verticalTextPosition="bottom" visible="true" width="4.0" x="5.5" y="5.5">
            <y:LabelModel>
              <y:SmartNodeLabelModel distance="4.0"/>
            </y:LabelModel>
            <y:ModelParameter>
              <y:SmartNodeLabelModelParameter labelRatioX="0.0" labelRatioY="0.0" nodeRatioX="0.0" nodeRatioY="0.0" offsetX="0.0" offsetY="0.0" upX="0.0" upY="-1.0"/>
            </y:ModelParameter>
          </y:NodeLabel>
          <y:Shape type="rectangle"/>
        </y:ShapeNode>
      </data>
    </node>
    <node id="n30">
      <data key="d3" xml:space="preserve"><![CDATA[CHMP1A]]></data>
      <data key="d4" xml:space="preserve"><![CDATA[Charged multivesicular body protein 1a]]></data>
      <data key="d5" xml:space="preserve"><![CDATA[Charged multivesicular body protein 1a]]></data>
      <data key="d6" xml:space="preserve"><![CDATA[gene]]></data>
      <data key="d7" xml:space="preserve">0.0</data>
      <data key="d8" xml:space="preserve">0.032025450524812364</data>
      <data key="d9" xml:space="preserve">false</data>
      <data key="d10" xml:space="preserve">0.07699999999999996</data>
      <data key="d11" xml:space="preserve">4.0</data>
      <data key="d12" xml:space="preserve"/>
      <data key="d13" xml:space="preserve"/>
      <data key="d14" xml:space="preserve"/>
      <data key="d15" xml:space="preserve">1</data>
      <data key="d16" xml:space="preserve">17</data>
      <data key="d17" xml:space="preserve">0.0</data>
      <data key="d18" xml:space="preserve">1.0</data>
      <data key="d19" xml:space="preserve">-476.29199527404415</data>
      <data key="d20" xml:space="preserve">374.1999060886412</data>
      <data key="d24" xml:space="preserve">0.268975468975469</data>
      <data key="d25" xml:space="preserve">0.3617142036564971</data>
      <data key="d29">
        <y:ShapeNode>
          <y:Geometry height="15.0" width="15.0" x="-298.1216096619192" y="237.24805040583698"/>
          <y:Fill color="#F2F2F2" transparent="false"/>
          <y:BorderStyle color="#C0C0C0" raised="false" type="line" width="1.0"/>
          <y:NodeLabel alignment="center" autoSizePolicy="content" fontFamily="Dialog" fontSize="12" fontStyle="plain" hasBackgroundColor="false" hasLineColor="false" hasText="false" height="4.0" horizontalTextPosition="center" iconTextGap="4" modelName="custom" textColor="#000000" verticalTextPosition="bottom" visible="true" width="4.0" x="5.5" y="5.5">
            <y:LabelModel>
              <y:SmartNodeLabelModel distance="4.0"/>
            </y:LabelModel>
            <y:ModelParameter>
              <y:SmartNodeLabelModelParameter labelRatioX="0.0" labelRatioY="0.0" nodeRatioX="0.0" nodeRatioY="0.0" offsetX="0.0" offsetY="0.0" upX="0.0" upY="-1.0"/>
            </y:ModelParameter>
          </y:NodeLabel>
          <y:Shape type="rectangle"/>
        </y:ShapeNode>
      </data>
    </node>
    <node id="n31">
      <data key="d3" xml:space="preserve"><![CDATA[CHMP1B]]></data>
      <data key="d4" xml:space="preserve"><![CDATA[Charged multivesicular body protein 1b]]></data>
      <data key="d5" xml:space="preserve"><![CDATA[Charged multivesicular body protein 1b]]></data>
      <data key="d6" xml:space="preserve"><![CDATA[gene]]></data>
      <data key="d7" xml:space="preserve">0.0</data>
      <data key="d8" xml:space="preserve">0.024721203452443146</data>
      <data key="d9" xml:space="preserve">true</data>
      <data key="d10" xml:space="preserve">0.027000000000000024</data>
      <data key="d11" xml:space="preserve">4.0</data>
      <data key="d12" xml:space="preserve"/>
      <data key="d13" xml:space="preserve"/>
      <data key="d14" xml:space="preserve"/>
      <data key="d15" xml:space="preserve">1</data>
      <data key="d16" xml:space="preserve">17</data>
      <data key="d17" xml:space="preserve">0.0</data>
      <data key="d18" xml:space="preserve">1.0</data>
      <data key="d19" xml:space="preserve">-475.5878196926139</data>
      <data key="d20" xml:space="preserve">415.7754908346456</data>
      <data key="d24" xml:space="preserve">0.141991341991342</data>
      <data key="d25" xml:space="preserve">-0.33333053333209683</data>
      <data key="d29">
        <y:ShapeNode>
          <y:Geometry height="15.0" width="15.0" x="-296.2383232887272" y="284.5526250299131"/>
          <y:Fill color="#F2F2F2" transparent="false"/>
          <y:BorderStyle color="#C0C0C0" raised="false" type="line" width="1.0"/>
          <y:NodeLabel alignment="center" autoSizePolicy="content" fontFamily="Dialog" fontSize="12" fontStyle="plain" hasBackgroundColor="false" hasLineColor="false" hasText="false" height="4.0" horizontalTextPosition="center" iconTextGap="4" modelName="custom" textColor="#000000" verticalTextPosition="bottom" visible="true" width="4.0" x="5.5" y="5.5">
            <y:LabelModel>
              <y:SmartNodeLabelModel distance="4.0"/>
            </y:LabelModel>
            <y:ModelParameter>
              <y:SmartNodeLabelModelParameter labelRatioX="0.0" labelRatioY="0.0" nodeRatioX="0.0" nodeRatioY="0.0" offsetX="0.0" offsetY="0.0" upX="0.0" upY="-1.0"/>
            </y:ModelParameter>
          </y:NodeLabel>
          <y:Shape type="rectangle"/>
        </y:ShapeNode>
      </data>
    </node>
    <node id="n32">
      <data key="d3" xml:space="preserve"><![CDATA[CHMP2A]]></data>
      <data key="d4" xml:space="preserve"><![CDATA[Charged multivesicular body protein 2a]]></data>
      <data key="d5" xml:space="preserve"><![CDATA[Charged multivesicular body protein 2a]]></data>
      <data key="d6" xml:space="preserve"><![CDATA[source]]></data>
      <data key="d7" xml:space="preserve">2.4207031023617462</data>
      <data key="d8" xml:space="preserve">1.0362559316574194</data>
      <data key="d9" xml:space="preserve">true</data>
      <data key="d10" xml:space="preserve">0.008000000000000007</data>
      <data key="d11" xml:space="preserve">4.0</data>
      <data key="d12" xml:space="preserve"/>
      <data key="d13" xml:space="preserve"/>
      <data key="d14" xml:space="preserve"/>
      <data key="d15" xml:space="preserve">1</data>
      <data key="d16" xml:space="preserve">17</data>
      <data key="d17" xml:space="preserve">0.0</data>
      <data key="d18" xml:space="preserve">1.0</data>
      <data key="d19" xml:space="preserve">-580.7869440061245</data>
      <data key="d20" xml:space="preserve">396.7899356379673</data>
      <data key="d24" xml:space="preserve">5.908742750848014E-4</data>
      <data key="d25" xml:space="preserve">-1.8150207788175319</data>
      <data key="d26" xml:space="preserve">-1.8150207788175319</data>
      <data key="d29">
        <y:ShapeNode>
          <y:Geometry height="40.0" width="40.0" x="-408.7448423629271" y="259.8117083384865"/>
          <y:Fill color="#B6DBA6" transparent="false"/>
          <y:BorderStyle color="#4159A8" type="line" width="3.0"/>
          <y:NodeLabel alignment="center" autoSizePolicy="content" fontFamily="Arial" fontSize="10" fontStyle="plain" hasBackgroundColor="false" hasLineColor="false" height="15.171875" horizontalTextPosition="center" iconTextGap="4" modelName="custom" textColor="#000000" verticalTextPosition="bottom" visible="true" width="45.6748046875" x="-2.83740234375" xml:space="preserve" y="12.4140625">CHMP2A<y:LabelModel><y:SmartNodeLabelModel distance="4.0"/></y:LabelModel><y:ModelParameter><y:SmartNodeLabelModelParameter labelRatioX="0.0" labelRatioY="0.0" nodeRatioX="0.0" nodeRatioY="0.0" offsetX="0.0" offsetY="0.0" upX="0.0" upY="-1.0"/></y:ModelParameter></y:NodeLabel>
          <y:Shape type="roundrectangle"/>
        </y:ShapeNode>
      </data>
    </node>
    <node id="n33">
      <data key="d3" xml:space="preserve"><![CDATA[CHMP2B]]></data>
      <data key="d4" xml:space="preserve"><![CDATA[Charged multivesicular body protein 2b]]></data>
      <data key="d5" xml:space="preserve"><![CDATA[Charged multivesicular body protein 2b]]></data>
      <data key="d6" xml:space="preserve"><![CDATA[gene]]></data>
      <data key="d7" xml:space="preserve">0.0</data>
      <data key="d8" xml:space="preserve">0.031346177595633844</data>
      <data key="d9" xml:space="preserve">false</data>
      <data key="d10" xml:space="preserve">0.08199999999999996</data>
      <data key="d11" xml:space="preserve">4.0</data>
      <data key="d12" xml:space="preserve"/>
      <data key="d13" xml:space="preserve"/>
      <data key="d14" xml:space="preserve"/>
      <data key="d15" xml:space="preserve">1</data>
      <data key="d16" xml:space="preserve">17</data>
      <data key="d17" xml:space="preserve">0.0</data>
      <data key="d18" xml:space="preserve">1.0</data>
      <data key="d19" xml:space="preserve">-525.8156604574838</data>
      <data key="d20" xml:space="preserve">488.220523656827</data>
      <data key="d24" xml:space="preserve">0.7895764366352602</data>
      <data key="d25" xml:space="preserve">0.08607089347823127</data>
      <data key="d29">
        <y:ShapeNode>
          <y:Geometry height="15.0" width="15.0" x="-342.69923453585545" y="363.27047061232423"/>
          <y:Fill color="#F2F2F2" transparent="false"/>
          <y:BorderStyle color="#C0C0C0" raised="false" type="line" width="1.0"/>
          <y:NodeLabel alignment="center" autoSizePolicy="content" fontFamily="Dialog" fontSize="12" fontStyle="plain" hasBackgroundColor="false" hasLineColor="false" hasText="false" height="4.0" horizontalTextPosition="center" iconTextGap="4" modelName="custom" textColor="#000000" verticalTextPosition="bottom" visible="true" width="4.0" x="5.5" y="5.5">
            <y:LabelModel>
              <y:SmartNodeLabelModel distance="4.0"/>
            </y:LabelModel>
            <y:ModelParameter>
              <y:SmartNodeLabelModelParameter labelRatioX="0.0" labelRatioY="0.0" nodeRatioX="0.0" nodeRatioY="0.0" offsetX="0.0" offsetY="0.0" upX="0.0" upY="-1.0"/>
            </y:ModelParameter>
          </y:NodeLabel>
          <y:Shape type="rectangle"/>
        </y:ShapeNode>
      </data>
    </node>
    <node id="n34">
      <data key="d3" xml:space="preserve"><![CDATA[CHMP3]]></data>
      <data key="d4" xml:space="preserve"><![CDATA[Charged multivesicular body protein 3]]></data>
      <data key="d5" xml:space="preserve"><![CDATA[Charged multivesicular body protein 3]]></data>
      <data key="d6" xml:space="preserve"><![CDATA[gene]]></data>
      <data key="d7" xml:space="preserve">0.0</data>
      <data key="d8" xml:space="preserve">0.03301642827193486</data>
      <data key="d9" xml:space="preserve">false</data>
      <data key="d10" xml:space="preserve">0.07999999999999996</data>
      <data key="d11" xml:space="preserve">4.0</data>
      <data key="d12" xml:space="preserve"/>
      <data key="d13" xml:space="preserve"/>
      <data key="d14" xml:space="preserve"/>
      <data key="d15" xml:space="preserve">1</data>
      <data key="d16" xml:space="preserve">17</data>
      <data key="d17" xml:space="preserve">0.0</data>
      <data key="d18" xml:space="preserve">1.0</data>
      <data key="d19" xml:space="preserve">-539.7281739222684</data>
      <data key="d20" xml:space="preserve">442.1963722480292</data>
      <data key="d24" xml:space="preserve">0.31528732705203294</data>
      <data key="d25" xml:space="preserve">0.8751609080084801</data>
      <data key="d29">
        <y:ShapeNode>
          <y:Geometry height="15.0" width="15.0" x="-356.1742777599044" y="317.80396322090616"/>
          <y:Fill color="#F2F2F2" transparent="false"/>
          <y:BorderStyle color="#C0C0C0" raised="false" type="line" width="1.0"/>
          <y:NodeLabel alignment="center" autoSizePolicy="content" fontFamily="Dialog" fontSize="12" fontStyle="plain" hasBackgroundColor="false" hasLineColor="false" hasText="false" height="4.0" horizontalTextPosition="center" iconTextGap="4" modelName="custom" textColor="#000000" verticalTextPosition="bottom" visible="true" width="4.0" x="5.5" y="5.5">
            <y:LabelModel>
              <y:SmartNodeLabelModel distance="4.0"/>
            </y:LabelModel>
            <y:ModelParameter>
              <y:SmartNodeLabelModelParameter labelRatioX="0.0" labelRatioY="0.0" nodeRatioX="0.0" nodeRatioY="0.0" offsetX="0.0" offsetY="0.0" upX="0.0" upY="-1.0"/>
            </y:ModelParameter>
          </y:NodeLabel>
          <y:Shape type="rectangle"/>
        </y:ShapeNode>
      </data>
    </node>
    <node id="n35">
      <data key="d3" xml:space="preserve"><![CDATA[CHMP4A]]></data>
      <data key="d4" xml:space="preserve"><![CDATA[Charged multivesicular body protein 4a]]></data>
      <data key="d5" xml:space="preserve"><![CDATA[Charged multivesicular body protein 4a]]></data>
      <data key="d6" xml:space="preserve"><![CDATA[gene]]></data>
      <data key="d7" xml:space="preserve">0.0</data>
      <data key="d8" xml:space="preserve">0.030226483593281492</data>
      <data key="d9" xml:space="preserve">false</data>
      <data key="d10" xml:space="preserve">0.08199999999999996</data>
      <data key="d11" xml:space="preserve">4.0</data>
      <data key="d12" xml:space="preserve"/>
      <data key="d13" xml:space="preserve"/>
      <data key="d14" xml:space="preserve"/>
      <data key="d15" xml:space="preserve">1</data>
      <data key="d16" xml:space="preserve">17</data>
      <data key="d17" xml:space="preserve">0.0</data>
      <data key="d18" xml:space="preserve">1.0</data>
      <data key="d19" xml:space="preserve">-694.9983391822452</data>
      <data key="d20" xml:space="preserve">299.60470008013374</data>
      <data key="d24" xml:space="preserve">0.9033868092691623</data>
      <data key="d25" xml:space="preserve">-0.07460610453117233</data>
      <data key="d29">
        <y:ShapeNode>
          <y:Geometry height="15.0" width="15.0" x="-520.756245068225" y="165.01528911184278"/>
          <y:Fill color="#F2F2F2" transparent="false"/>
          <y:BorderStyle color="#C0C0C0" raised="false" type="line" width="1.0"/>
          <y:NodeLabel alignment="center" autoSizePolicy="content" fontFamily="Dialog" fontSize="12" fontStyle="plain" hasBackgroundColor="false" hasLineColor="false" hasText="false" height="4.0" horizontalTextPosition="center" iconTextGap="4" modelName="custom" textColor="#000000" verticalTextPosition="bottom" visible="true" width="4.0" x="5.5" y="5.5">
            <y:LabelModel>
              <y:SmartNodeLabelModel distance="4.0"/>
            </y:LabelModel>
            <y:ModelParameter>
              <y:SmartNodeLabelModelParameter labelRatioX="0.0" labelRatioY="0.0" nodeRatioX="0.0" nodeRatioY="0.0" offsetX="0.0" offsetY="0.0" upX="0.0" upY="-1.0"/>
            </y:ModelParameter>
          </y:NodeLabel>
          <y:Shape type="rectangle"/>
        </y:ShapeNode>
      </data>
    </node>
    <node id="n36">
      <data key="d3" xml:space="preserve"><![CDATA[CHMP4B]]></data>
      <data key="d4" xml:space="preserve"><![CDATA[Charged multivesicular body protein 4b]]></data>
      <data key="d5" xml:space="preserve"><![CDATA[Charged multivesicular body protein 4b]]></data>
      <data key="d6" xml:space="preserve"><![CDATA[gene]]></data>
      <data key="d7" xml:space="preserve">0.0</data>
      <data key="d8" xml:space="preserve">0.06798777980883981</data>
      <data key="d9" xml:space="preserve">true</data>
      <data key="d10" xml:space="preserve">0.009000000000000008</data>
      <data key="d11" xml:space="preserve">4.0</data>
      <data key="d12" xml:space="preserve"/>
      <data key="d13" xml:space="preserve"/>
      <data key="d14" xml:space="preserve"/>
      <data key="d15" xml:space="preserve">1</data>
      <data key="d16" xml:space="preserve">17</data>
      <data key="d17" xml:space="preserve">0.0</data>
      <data key="d18" xml:space="preserve">1.0</data>
      <data key="d19" xml:space="preserve">-608.5630186083941</data>
      <data key="d20" xml:space="preserve">387.4770028681473</data>
      <data key="d24" xml:space="preserve">9.167303284950343E-4</data>
      <data key="d25" xml:space="preserve">-0.3952728410935382</data>
      <data key="d29">
        <y:ShapeNode>
          <y:Geometry height="15.0" width="15.0" x="-441.73247106548786" y="250.6608934003071"/>
          <y:Fill color="#F2F2F2" transparent="false"/>
          <y:BorderStyle color="#C0C0C0" raised="false" type="line" width="1.0"/>
          <y:NodeLabel alignment="center" autoSizePolicy="content" fontFamily="Dialog" fontSize="12" fontStyle="plain" hasBackgroundColor="false" hasLineColor="false" hasText="false" height="4.0" horizontalTextPosition="center" iconTextGap="4" modelName="custom" textColor="#000000" verticalTextPosition="bottom" visible="true" width="4.0" x="5.5" y="5.5">
            <y:LabelModel>
              <y:SmartNodeLabelModel distance="4.0"/>
            </y:LabelModel>
            <y:ModelParameter>
              <y:SmartNodeLabelModelParameter labelRatioX="0.0" labelRatioY="0.0" nodeRatioX="0.0" nodeRatioY="0.0" offsetX="0.0" offsetY="0.0" upX="0.0" upY="-1.0"/>
            </y:ModelParameter>
          </y:NodeLabel>
          <y:Shape type="rectangle"/>
        </y:ShapeNode>
      </data>
    </node>
    <node id="n37">
      <data key="d3" xml:space="preserve"><![CDATA[CHMP5]]></data>
      <data key="d4" xml:space="preserve"><![CDATA[Charged multivesicular body protein 5]]></data>
      <data key="d5" xml:space="preserve"><![CDATA[Charged multivesicular body protein 5]]></data>
      <data key="d6" xml:space="preserve"><![CDATA[gene]]></data>
      <data key="d7" xml:space="preserve">0.0</data>
      <data key="d8" xml:space="preserve">0.029051865329540436</data>
      <data key="d9" xml:space="preserve">false</data>
      <data key="d10" xml:space="preserve">0.05700000000000005</data>
      <data key="d11" xml:space="preserve">4.0</data>
      <data key="d12" xml:space="preserve"/>
      <data key="d13" xml:space="preserve"/>
      <data key="d14" xml:space="preserve"/>
      <data key="d15" xml:space="preserve">1</data>
      <data key="d16" xml:space="preserve">17</data>
      <data key="d17" xml:space="preserve">0.0</data>
      <data key="d18" xml:space="preserve">1.0</data>
      <data key="d19" xml:space="preserve">-451.01115673768413</data>
      <data key="d20" xml:space="preserve">322.13307918022934</data>
      <data key="d24" xml:space="preserve">0.9826239194660248</data>
      <data key="d25" xml:space="preserve">-0.0032538099229242334</data>
      <data key="d29">
        <y:ShapeNode>
          <y:Geometry height="15.0" width="15.0" x="-271.8743873640184" y="186.15460556081473"/>
          <y:Fill color="#F2F2F2" transparent="false"/>
          <y:BorderStyle color="#C0C0C0" raised="false" type="line" width="1.0"/>
          <y:NodeLabel alignment="center" autoSizePolicy="content" fontFamily="Dialog" fontSize="12" fontStyle="plain" hasBackgroundColor="false" hasLineColor="false" hasText="false" height="4.0" horizontalTextPosition="center" iconTextGap="4" modelName="custom" textColor="#000000" verticalTextPosition="bottom" visible="true" width="4.0" x="5.5" y="5.5">
            <y:LabelModel>
              <y:SmartNodeLabelModel distance="4.0"/>
            </y:LabelModel>
            <y:ModelParameter>
              <y:SmartNodeLabelModelParameter labelRatioX="0.0" labelRatioY="0.0" nodeRatioX="0.0" nodeRatioY="0.0" offsetX="0.0" offsetY="0.0" upX="0.0" upY="-1.0"/>
            </y:ModelParameter>
          </y:NodeLabel>
          <y:Shape type="rectangle"/>
        </y:ShapeNode>
      </data>
    </node>
    <node id="n38">
      <data key="d3" xml:space="preserve"><![CDATA[CHMP6]]></data>
      <data key="d4" xml:space="preserve"><![CDATA[Charged multivesicular body protein 6]]></data>
      <data key="d5" xml:space="preserve"><![CDATA[Charged multivesicular body protein 6]]></data>
      <data key="d6" xml:space="preserve"><![CDATA[gene]]></data>
      <data key="d7" xml:space="preserve">0.0</data>
      <data key="d8" xml:space="preserve">0.030503599204207428</data>
      <data key="d9" xml:space="preserve">false</data>
      <data key="d10" xml:space="preserve">0.08199999999999996</data>
      <data key="d11" xml:space="preserve">4.0</data>
      <data key="d12" xml:space="preserve"/>
      <data key="d13" xml:space="preserve"/>
      <data key="d14" xml:space="preserve"/>
      <data key="d15" xml:space="preserve">1</data>
      <data key="d16" xml:space="preserve">17</data>
      <data key="d17" xml:space="preserve">0.0</data>
      <data key="d18" xml:space="preserve">1.0</data>
      <data key="d19" xml:space="preserve">-572.07016337677</data>
      <data key="d20" xml:space="preserve">241.9766120136453</data>
      <data key="d24" xml:space="preserve">0.05014854426619132</data>
      <data key="d25" xml:space="preserve">-0.29952735681712284</data>
      <data key="d29">
        <y:ShapeNode>
          <y:Geometry height="15.0" width="15.0" x="-396.3978968241578" y="109.17734496136339"/>
          <y:Fill color="#F2F2F2" transparent="false"/>
          <y:BorderStyle color="#C0C0C0" raised="false" type="line" width="1.0"/>
          <y:NodeLabel alignment="center" autoSizePolicy="content" fontFamily="Dialog" fontSize="12" fontStyle="plain" hasBackgroundColor="false" hasLineColor="false" hasText="false" height="4.0" horizontalTextPosition="center" iconTextGap="4" modelName="custom" textColor="#000000" verticalTextPosition="bottom" visible="true" width="4.0" x="5.5" y="5.5">
            <y:LabelModel>
              <y:SmartNodeLabelModel distance="4.0"/>
            </y:LabelModel>
            <y:ModelParameter>
              <y:SmartNodeLabelModelParameter labelRatioX="0.0" labelRatioY="0.0" nodeRatioX="0.0" nodeRatioY="0.0" offsetX="0.0" offsetY="0.0" upX="0.0" upY="-1.0"/>
            </y:ModelParameter>
          </y:NodeLabel>
          <y:Shape type="rectangle"/>
        </y:ShapeNode>
      </data>
    </node>
    <node id="n39">
      <data key="d3" xml:space="preserve"><![CDATA[CHMP7]]></data>
      <data key="d4" xml:space="preserve"><![CDATA[Charged multivesicular body protein 7]]></data>
      <data key="d5" xml:space="preserve"><![CDATA[Charged multivesicular body protein 7]]></data>
      <data key="d6" xml:space="preserve"><![CDATA[gene]]></data>
      <data key="d7" xml:space="preserve">0.0</data>
      <data key="d8" xml:space="preserve">0.03022648359328146</data>
      <data key="d9" xml:space="preserve">false</data>
      <data key="d10" xml:space="preserve">0.08299999999999996</data>
      <data key="d11" xml:space="preserve">4.0</data>
      <data key="d12" xml:space="preserve"/>
      <data key="d13" xml:space="preserve"/>
      <data key="d14" xml:space="preserve"/>
      <data key="d15" xml:space="preserve">1</data>
      <data key="d16" xml:space="preserve">17</data>
      <data key="d17" xml:space="preserve">0.0</data>
      <data key="d18" xml:space="preserve">1.0</data>
      <data key="d19" xml:space="preserve">-674.1499366144013</data>
      <data key="d20" xml:space="preserve">455.5015605161067</data>
      <data key="d24" xml:space="preserve">0.39310754604872256</data>
      <data key="d25" xml:space="preserve">0.12520143324911537</data>
      <data key="d29">
        <y:ShapeNode>
          <y:Geometry height="15.0" width="15.0" x="-497.6945399612332" y="322.1675936843546"/>
          <y:Fill color="#F2F2F2" transparent="false"/>
          <y:BorderStyle color="#C0C0C0" raised="false" type="line" width="1.0"/>
          <y:NodeLabel alignment="center" autoSizePolicy="content" fontFamily="Dialog" fontSize="12" fontStyle="plain" hasBackgroundColor="false" hasLineColor="false" hasText="false" height="4.0" horizontalTextPosition="center" iconTextGap="4" modelName="custom" textColor="#000000" verticalTextPosition="bottom" visible="true" width="4.0" x="5.5" y="5.5">
            <y:LabelModel>
              <y:SmartNodeLabelModel distance="4.0"/>
            </y:LabelModel>
            <y:ModelParameter>
              <y:SmartNodeLabelModelParameter labelRatioX="0.0" labelRatioY="0.0" nodeRatioX="0.0" nodeRatioY="0.0" offsetX="0.0" offsetY="0.0" upX="0.0" upY="-1.0"/>
            </y:ModelParameter>
          </y:NodeLabel>
          <y:Shape type="rectangle"/>
        </y:ShapeNode>
      </data>
    </node>
    <node id="n40">
      <data key="d3" xml:space="preserve"><![CDATA[CLINT1]]></data>
      <data key="d4" xml:space="preserve"><![CDATA[Clathrin interactor 1]]></data>
      <data key="d5" xml:space="preserve"><![CDATA[Clathrin interactor 1]]></data>
      <data key="d6" xml:space="preserve"><![CDATA[gene]]></data>
      <data key="d7" xml:space="preserve">0.0</data>
      <data key="d8" xml:space="preserve">0.19398713292048117</data>
      <data key="d9" xml:space="preserve">true</data>
      <data key="d10" xml:space="preserve">0.0010000000000000009</data>
      <data key="d11" xml:space="preserve">4.0</data>
      <data key="d12" xml:space="preserve"/>
      <data key="d13" xml:space="preserve"/>
      <data key="d14" xml:space="preserve"/>
      <data key="d15" xml:space="preserve">1</data>
      <data key="d16" xml:space="preserve">17</data>
      <data key="d17" xml:space="preserve">0.0</data>
      <data key="d18" xml:space="preserve">1.0</data>
      <data key="d19" xml:space="preserve">-724.4942862564345</data>
      <data key="d20" xml:space="preserve">-37.21932455066454</data>
      <data key="d24" xml:space="preserve">0.4994200678411205</data>
      <data key="d25" xml:space="preserve">0.037497908458830054</data>
      <data key="d29">
        <y:ShapeNode>
          <y:Geometry height="15.0" width="15.0" x="-340.77029213078356" y="-18.373499570118838"/>
          <y:Fill color="#F2F2F2" transparent="false"/>
          <y:BorderStyle color="#C0C0C0" raised="false" type="line" width="1.0"/>
          <y:NodeLabel alignment="center" autoSizePolicy="content" fontFamily="Dialog" fontSize="12" fontStyle="plain" hasBackgroundColor="false" hasLineColor="false" hasText="false" height="4.0" horizontalTextPosition="center" iconTextGap="4" modelName="custom" textColor="#000000" verticalTextPosition="bottom" visible="true" width="4.0" x="5.5" y="5.5">
            <y:LabelModel>
              <y:SmartNodeLabelModel distance="4.0"/>
            </y:LabelModel>
            <y:ModelParameter>
              <y:SmartNodeLabelModelParameter labelRatioX="0.0" labelRatioY="0.0" nodeRatioX="0.0" nodeRatioY="0.0" offsetX="0.0" offsetY="0.0" upX="0.0" upY="-1.0"/>
            </y:ModelParameter>
          </y:NodeLabel>
          <y:Shape type="rectangle"/>
        </y:ShapeNode>
      </data>
    </node>
    <node id="n41">
      <data key="d3" xml:space="preserve"><![CDATA[COG3]]></data>
      <data key="d4" xml:space="preserve"><![CDATA[Conserved oligomeric Golgi complex subunit 3]]></data>
      <data key="d5" xml:space="preserve"><![CDATA[Conserved oligomeric Golgi complex subunit 3]]></data>
      <data key="d6" xml:space="preserve"><![CDATA[source]]></data>
      <data key="d7" xml:space="preserve">1.7996118909845902</data>
      <data key="d8" xml:space="preserve">0.7433092709219474</data>
      <data key="d9" xml:space="preserve">false</data>
      <data key="d10" xml:space="preserve">0.06299999999999994</data>
      <data key="d11" xml:space="preserve">4.0</data>
      <data key="d12" xml:space="preserve"/>
      <data key="d13" xml:space="preserve"/>
      <data key="d14" xml:space="preserve"/>
      <data key="d15" xml:space="preserve">7</data>
      <data key="d16" xml:space="preserve">168</data>
      <data key="d17" xml:space="preserve">0.0</data>
      <data key="d18" xml:space="preserve">1.0</data>
      <data key="d19" xml:space="preserve">654.6523767096785</data>
      <data key="d20" xml:space="preserve">-553.6463768938721</data>
      <data key="d24" xml:space="preserve">9.167303284950343E-4</data>
      <data key="d25" xml:space="preserve">1.0661160405767411</data>
      <data key="d26" xml:space="preserve">1.0661160405767411</data>
      <data key="d29">
        <y:ShapeNode>
          <y:Geometry height="40.0" width="40.0" x="479.17897443837114" y="-522.3556728591333"/>
          <y:Fill color="#B6DBA6" transparent="false"/>
          <y:BorderStyle color="#CC3331" type="line" width="3.0"/>
          <y:NodeLabel alignment="center" autoSizePolicy="content" fontFamily="Arial" fontSize="10" fontStyle="plain" hasBackgroundColor="false" hasLineColor="false" height="15.171875" horizontalTextPosition="center" iconTextGap="4" modelName="custom" textColor="#000000" verticalTextPosition="bottom" visible="true" width="32.33984375" x="3.830078125" xml:space="preserve" y="12.4140625">COG3<y:LabelModel><y:SmartNodeLabelModel distance="4.0"/></y:LabelModel><y:ModelParameter><y:SmartNodeLabelModelParameter labelRatioX="0.0" labelRatioY="0.0" nodeRatioX="0.0" nodeRatioY="0.0" offsetX="0.0" offsetY="0.0" upX="0.0" upY="-1.0"/></y:ModelParameter></y:NodeLabel>
          <y:Shape type="roundrectangle"/>
        </y:ShapeNode>
      </data>
    </node>
    <node id="n42">
      <data key="d3" xml:space="preserve"><![CDATA[COPB1]]></data>
      <data key="d4" xml:space="preserve"><![CDATA[Coatomer subunit beta]]></data>
      <data key="d5" xml:space="preserve"><![CDATA[Coatomer subunit beta]]></data>
      <data key="d6" xml:space="preserve"><![CDATA[gene]]></data>
      <data key="d7" xml:space="preserve">0.0</data>
      <data key="d8" xml:space="preserve">0.029829968571463073</data>
      <data key="d9" xml:space="preserve">true</data>
      <data key="d10" xml:space="preserve">0.006000000000000005</data>
      <data key="d11" xml:space="preserve">4.0</data>
      <data key="d12" xml:space="preserve"/>
      <data key="d13" xml:space="preserve"/>
      <data key="d14" xml:space="preserve"/>
      <data key="d15" xml:space="preserve">7</data>
      <data key="d16" xml:space="preserve">168</data>
      <data key="d17" xml:space="preserve">0.0</data>
      <data key="d18" xml:space="preserve">1.0</data>
      <data key="d19" xml:space="preserve">662.0943360929718</data>
      <data key="d20" xml:space="preserve">-468.6673743317458</data>
      <data key="d24" xml:space="preserve">1.3581190051778288E-4</data>
      <data key="d25" xml:space="preserve">0.3011563363057306</data>
      <data key="d29">
        <y:ShapeNode>
          <y:Geometry height="15.0" width="15.0" x="492.31316399869274" y="-423.4613048400182"/>
          <y:Fill color="#F2F2F2" transparent="false"/>
          <y:BorderStyle color="#C0C0C0" raised="false" type="line" width="1.0"/>
          <y:NodeLabel alignment="center" autoSizePolicy="content" fontFamily="Dialog" fontSize="12" fontStyle="plain" hasBackgroundColor="false" hasLineColor="false" hasText="false" height="4.0" horizontalTextPosition="center" iconTextGap="4" modelName="custom" textColor="#000000" verticalTextPosition="bottom" visible="true" width="4.0" x="5.5" y="5.5">
            <y:LabelModel>
              <y:SmartNodeLabelModel distance="4.0"/>
            </y:LabelModel>
            <y:ModelParameter>
              <y:SmartNodeLabelModelParameter labelRatioX="0.0" labelRatioY="0.0" nodeRatioX="0.0" nodeRatioY="0.0" offsetX="0.0" offsetY="0.0" upX="0.0" upY="-1.0"/>
            </y:ModelParameter>
          </y:NodeLabel>
          <y:Shape type="rectangle"/>
        </y:ShapeNode>
      </data>
    </node>
    <node id="n43">
      <data key="d3" xml:space="preserve"><![CDATA[COPS2]]></data>
      <data key="d4" xml:space="preserve"><![CDATA[COP9 signalosome complex subunit 2]]></data>
      <data key="d5" xml:space="preserve"><![CDATA[COP9 signalosome complex subunit 2]]></data>
      <data key="d6" xml:space="preserve"><![CDATA[gene]]></data>
      <data key="d7" xml:space="preserve">0.0</data>
      <data key="d8" xml:space="preserve">0.040479454171272494</data>
      <data key="d9" xml:space="preserve">false</data>
      <data key="d10" xml:space="preserve">0.132</data>
      <data key="d11" xml:space="preserve">4.0</data>
      <data key="d12" xml:space="preserve"/>
      <data key="d13" xml:space="preserve"/>
      <data key="d14" xml:space="preserve"/>
      <data key="d15" xml:space="preserve">1</data>
      <data key="d16" xml:space="preserve">32</data>
      <data key="d17" xml:space="preserve">0.0</data>
      <data key="d18" xml:space="preserve">1.0</data>
      <data key="d19" xml:space="preserve">472.2921674447594</data>
      <data key="d20" xml:space="preserve">-133.3732578905025</data>
      <data key="d24" xml:space="preserve">0.0017995076818606228</data>
      <data key="d25" xml:space="preserve">0.21504256487134477</data>
      <data key="d29">
        <y:ShapeNode>
          <y:Geometry height="15.0" width="15.0" x="409.49915617060907" y="-180.14328506518285"/>
          <y:Fill color="#F2F2F2" transparent="false"/>
          <y:BorderStyle color="#C0C0C0" raised="false" type="line" width="1.0"/>
          <y:NodeLabel alignment="center" autoSizePolicy="content" fontFamily="Dialog" fontSize="12" fontStyle="plain" hasBackgroundColor="false" hasLineColor="false" hasText="false" height="4.0" horizontalTextPosition="center" iconTextGap="4" modelName="custom" textColor="#000000" verticalTextPosition="bottom" visible="true" width="4.0" x="5.5" y="5.5">
            <y:LabelModel>
              <y:SmartNodeLabelModel distance="4.0"/>
            </y:LabelModel>
            <y:ModelParameter>
              <y:SmartNodeLabelModelParameter labelRatioX="0.0" labelRatioY="0.0" nodeRatioX="0.0" nodeRatioY="0.0" offsetX="0.0" offsetY="0.0" upX="0.0" upY="-1.0"/>
            </y:ModelParameter>
          </y:NodeLabel>
          <y:Shape type="rectangle"/>
        </y:ShapeNode>
      </data>
    </node>
    <node id="n44">
      <data key="d3" xml:space="preserve"><![CDATA[COPS3]]></data>
      <data key="d4" xml:space="preserve"><![CDATA[COP9 signalosome complex subunit 3]]></data>
      <data key="d5" xml:space="preserve"><![CDATA[COP9 signalosome complex subunit 3]]></data>
      <data key="d6" xml:space="preserve"><![CDATA[gene]]></data>
      <data key="d7" xml:space="preserve">0.0</data>
      <data key="d8" xml:space="preserve">0.03970346371614699</data>
      <data key="d9" xml:space="preserve">false</data>
      <data key="d10" xml:space="preserve">0.14900000000000002</data>
      <data key="d11" xml:space="preserve">4.0</data>
      <data key="d12" xml:space="preserve"/>
      <data key="d13" xml:space="preserve"/>
      <data key="d14" xml:space="preserve"/>
      <data key="d15" xml:space="preserve">1</data>
      <data key="d16" xml:space="preserve">31</data>
      <data key="d17" xml:space="preserve">0.0</data>
      <data key="d18" xml:space="preserve">1.0</data>
      <data key="d19" xml:space="preserve">684.9975745225279</data>
      <data key="d20" xml:space="preserve">-86.4350206618285</data>
      <data key="d24" xml:space="preserve">0.141991341991342</data>
      <data key="d25" xml:space="preserve">0.14753850752091502</data>
      <data key="d29">
        <y:ShapeNode>
          <y:Geometry height="15.0" width="15.0" x="595.2481806322727" y="-89.79456945257192"/>
          <y:Fill color="#F2F2F2" transparent="false"/>
          <y:BorderStyle color="#C0C0C0" raised="false" type="line" width="1.0"/>
          <y:NodeLabel alignment="center" autoSizePolicy="content" fontFamily="Dialog" fontSize="12" fontStyle="plain" hasBackgroundColor="false" hasLineColor="false" hasText="false" height="4.0" horizontalTextPosition="center" iconTextGap="4" modelName="custom" textColor="#000000" verticalTextPosition="bottom" visible="true" width="4.0" x="5.5" y="5.5">
            <y:LabelModel>
              <y:SmartNodeLabelModel distance="4.0"/>
            </y:LabelModel>
            <y:ModelParameter>
              <y:SmartNodeLabelModelParameter labelRatioX="0.0" labelRatioY="0.0" nodeRatioX="0.0" nodeRatioY="0.0" offsetX="0.0" offsetY="0.0" upX="0.0" upY="-1.0"/>
            </y:ModelParameter>
          </y:NodeLabel>
          <y:Shape type="rectangle"/>
        </y:ShapeNode>
      </data>
    </node>
    <node id="n45">
      <data key="d3" xml:space="preserve"><![CDATA[COPS4]]></data>
      <data key="d4" xml:space="preserve"><![CDATA[COP9 signalosome complex subunit 4]]></data>
      <data key="d5" xml:space="preserve"><![CDATA[COP9 signalosome complex subunit 4]]></data>
      <data key="d6" xml:space="preserve"><![CDATA[gene]]></data>
      <data key="d7" xml:space="preserve">0.0</data>
      <data key="d8" xml:space="preserve">0.03938213842798873</data>
      <data key="d9" xml:space="preserve">false</data>
      <data key="d10" xml:space="preserve">0.15100000000000002</data>
      <data key="d11" xml:space="preserve">4.0</data>
      <data key="d12" xml:space="preserve"/>
      <data key="d13" xml:space="preserve"/>
      <data key="d14" xml:space="preserve"/>
      <data key="d15" xml:space="preserve">1</data>
      <data key="d16" xml:space="preserve">29</data>
      <data key="d17" xml:space="preserve">0.0</data>
      <data key="d18" xml:space="preserve">1.0</data>
      <data key="d19" xml:space="preserve">628.1191807971339</data>
      <data key="d20" xml:space="preserve">-59.84750981588847</data>
      <data key="d24" xml:space="preserve">0.5114676173499704</data>
      <data key="d25" xml:space="preserve">0.04983524318242871</data>
      <data key="d29">
        <y:ShapeNode>
          <y:Geometry height="15.0" width="15.0" x="538.200977444398" y="-63.59044483637888"/>
          <y:Fill color="#F2F2F2" transparent="false"/>
          <y:BorderStyle color="#C0C0C0" raised="false" type="line" width="1.0"/>
          <y:NodeLabel alignment="center" autoSizePolicy="content" fontFamily="Dialog" fontSize="12" fontStyle="plain" hasBackgroundColor="false" hasLineColor="false" hasText="false" height="4.0" horizontalTextPosition="center" iconTextGap="4" modelName="custom" textColor="#000000" verticalTextPosition="bottom" visible="true" width="4.0" x="5.5" y="5.5">
            <y:LabelModel>
              <y:SmartNodeLabelModel distance="4.0"/>
            </y:LabelModel>
            <y:ModelParameter>
              <y:SmartNodeLabelModelParameter labelRatioX="0.0" labelRatioY="0.0" nodeRatioX="0.0" nodeRatioY="0.0" offsetX="0.0" offsetY="0.0" upX="0.0" upY="-1.0"/>
            </y:ModelParameter>
          </y:NodeLabel>
          <y:Shape type="rectangle"/>
        </y:ShapeNode>
      </data>
    </node>
    <node id="n46">
      <data key="d3" xml:space="preserve"><![CDATA[COPS5]]></data>
      <data key="d4" xml:space="preserve"><![CDATA[COP9 signalosome complex subunit 5]]></data>
      <data key="d5" xml:space="preserve"><![CDATA[COP9 signalosome complex subunit 5]]></data>
      <data key="d6" xml:space="preserve"><![CDATA[gene]]></data>
      <data key="d7" xml:space="preserve">0.0</data>
      <data key="d8" xml:space="preserve">0.040496240006514875</data>
      <data key="d9" xml:space="preserve">false</data>
      <data key="d10" xml:space="preserve">0.15000000000000002</data>
      <data key="d11" xml:space="preserve">4.0</data>
      <data key="d12" xml:space="preserve"/>
      <data key="d13" xml:space="preserve"/>
      <data key="d14" xml:space="preserve"/>
      <data key="d15" xml:space="preserve">1</data>
      <data key="d16" xml:space="preserve">33</data>
      <data key="d17" xml:space="preserve">0.0</data>
      <data key="d18" xml:space="preserve">1.0</data>
      <data key="d19" xml:space="preserve">679.3268858151248</data>
      <data key="d20" xml:space="preserve">9.321502343171522</data>
      <data key="d24" xml:space="preserve">0.1897971309736016</data>
      <data key="d25" xml:space="preserve">0.09841471282308945</data>
      <data key="d29">
        <y:ShapeNode>
          <y:Geometry height="15.0" width="15.0" x="589.7461805753093" y="5.726549272478421"/>
          <y:Fill color="#F2F2F2" transparent="false"/>
          <y:BorderStyle color="#C0C0C0" raised="false" type="line" width="1.0"/>
          <y:NodeLabel alignment="center" autoSizePolicy="content" fontFamily="Dialog" fontSize="12" fontStyle="plain" hasBackgroundColor="false" hasLineColor="false" hasText="false" height="4.0" horizontalTextPosition="center" iconTextGap="4" modelName="custom" textColor="#000000" verticalTextPosition="bottom" visible="true" width="4.0" x="5.5" y="5.5">
            <y:LabelModel>
              <y:SmartNodeLabelModel distance="4.0"/>
            </y:LabelModel>
            <y:ModelParameter>
              <y:SmartNodeLabelModelParameter labelRatioX="0.0" labelRatioY="0.0" nodeRatioX="0.0" nodeRatioY="0.0" offsetX="0.0" offsetY="0.0" upX="0.0" upY="-1.0"/>
            </y:ModelParameter>
          </y:NodeLabel>
          <y:Shape type="rectangle"/>
        </y:ShapeNode>
      </data>
    </node>
    <node id="n47">
      <data key="d3" xml:space="preserve"><![CDATA[COPS6]]></data>
      <data key="d4" xml:space="preserve"><![CDATA[COP9 signalosome complex subunit 6]]></data>
      <data key="d5" xml:space="preserve"><![CDATA[COP9 signalosome complex subunit 6]]></data>
      <data key="d6" xml:space="preserve"><![CDATA[gene]]></data>
      <data key="d7" xml:space="preserve">0.0</data>
      <data key="d8" xml:space="preserve">0.03954236850375914</data>
      <data key="d9" xml:space="preserve">false</data>
      <data key="d10" xml:space="preserve">0.14700000000000002</data>
      <data key="d11" xml:space="preserve">4.0</data>
      <data key="d12" xml:space="preserve"/>
      <data key="d13" xml:space="preserve"/>
      <data key="d14" xml:space="preserve"/>
      <data key="d15" xml:space="preserve">1</data>
      <data key="d16" xml:space="preserve">30</data>
      <data key="d17" xml:space="preserve">0.0</data>
      <data key="d18" xml:space="preserve">1.0</data>
      <data key="d19" xml:space="preserve">538.1017349002598</data>
      <data key="d20" xml:space="preserve">-134.7307875195162</data>
      <data key="d24" xml:space="preserve">0.028418640183346063</data>
      <data key="d25" xml:space="preserve">0.1727163172810755</data>
      <data key="d29">
        <y:ShapeNode>
          <y:Geometry height="15.0" width="15.0" x="398.1161497749963" y="-137.4156615519492"/>
          <y:Fill color="#F2F2F2" transparent="false"/>
          <y:BorderStyle color="#C0C0C0" raised="false" type="line" width="1.0"/>
          <y:NodeLabel alignment="center" autoSizePolicy="content" fontFamily="Dialog" fontSize="12" fontStyle="plain" hasBackgroundColor="false" hasLineColor="false" hasText="false" height="4.0" horizontalTextPosition="center" iconTextGap="4" modelName="custom" textColor="#000000" verticalTextPosition="bottom" visible="true" width="4.0" x="5.5" y="5.5">
            <y:LabelModel>
              <y:SmartNodeLabelModel distance="4.0"/>
            </y:LabelModel>
            <y:ModelParameter>
              <y:SmartNodeLabelModelParameter labelRatioX="0.0" labelRatioY="0.0" nodeRatioX="0.0" nodeRatioY="0.0" offsetX="0.0" offsetY="0.0" upX="0.0" upY="-1.0"/>
            </y:ModelParameter>
          </y:NodeLabel>
          <y:Shape type="rectangle"/>
        </y:ShapeNode>
      </data>
    </node>
    <node id="n48">
      <data key="d3" xml:space="preserve"><![CDATA[COPS7A]]></data>
      <data key="d4" xml:space="preserve"><![CDATA[COP9 signalosome complex subunit 7a]]></data>
      <data key="d5" xml:space="preserve"><![CDATA[COP9 signalosome complex subunit 7a]]></data>
      <data key="d6" xml:space="preserve"><![CDATA[gene]]></data>
      <data key="d7" xml:space="preserve">0.0</data>
      <data key="d8" xml:space="preserve">0.03724703743577371</data>
      <data key="d9" xml:space="preserve">false</data>
      <data key="d10" xml:space="preserve">0.14400000000000002</data>
      <data key="d11" xml:space="preserve">4.0</data>
      <data key="d12" xml:space="preserve"/>
      <data key="d13" xml:space="preserve"/>
      <data key="d14" xml:space="preserve"/>
      <data key="d15" xml:space="preserve">1</data>
      <data key="d16" xml:space="preserve">28</data>
      <data key="d17" xml:space="preserve">0.0</data>
      <data key="d18" xml:space="preserve">1.0</data>
      <data key="d19" xml:space="preserve">660.936858075347</data>
      <data key="d20" xml:space="preserve">-188.09457206673446</data>
      <data key="d24" xml:space="preserve">0.07323656735421441</data>
      <data key="d25" xml:space="preserve">0.3995058516680885</data>
      <data key="d29">
        <y:ShapeNode>
          <y:Geometry height="15.0" width="15.0" x="572.5893486990554" y="-191.73145197590406"/>
          <y:Fill color="#F2F2F2" transparent="false"/>
          <y:BorderStyle color="#C0C0C0" raised="false" type="line" width="1.0"/>
          <y:NodeLabel alignment="center" autoSizePolicy="content" fontFamily="Dialog" fontSize="12" fontStyle="plain" hasBackgroundColor="false" hasLineColor="false" hasText="false" height="4.0" horizontalTextPosition="center" iconTextGap="4" modelName="custom" textColor="#000000" verticalTextPosition="bottom" visible="true" width="4.0" x="5.5" y="5.5">
            <y:LabelModel>
              <y:SmartNodeLabelModel distance="4.0"/>
            </y:LabelModel>
            <y:ModelParameter>
              <y:SmartNodeLabelModelParameter labelRatioX="0.0" labelRatioY="0.0" nodeRatioX="0.0" nodeRatioY="0.0" offsetX="0.0" offsetY="0.0" upX="0.0" upY="-1.0"/>
            </y:ModelParameter>
          </y:NodeLabel>
          <y:Shape type="rectangle"/>
        </y:ShapeNode>
      </data>
    </node>
    <node id="n49">
      <data key="d3" xml:space="preserve"><![CDATA[COPS7B]]></data>
      <data key="d4" xml:space="preserve"><![CDATA[COP9 signalosome complex subunit 7b]]></data>
      <data key="d5" xml:space="preserve"><![CDATA[COP9 signalosome complex subunit 7b]]></data>
      <data key="d6" xml:space="preserve"><![CDATA[gene]]></data>
      <data key="d7" xml:space="preserve">0.0</data>
      <data key="d8" xml:space="preserve">0.037247037435773726</data>
      <data key="d9" xml:space="preserve">false</data>
      <data key="d10" xml:space="preserve">0.14400000000000002</data>
      <data key="d11" xml:space="preserve">4.0</data>
      <data key="d12" xml:space="preserve"/>
      <data key="d13" xml:space="preserve"/>
      <data key="d14" xml:space="preserve"/>
      <data key="d15" xml:space="preserve">1</data>
      <data key="d16" xml:space="preserve">28</data>
      <data key="d17" xml:space="preserve">0.0</data>
      <data key="d18" xml:space="preserve">1.0</data>
      <data key="d19" xml:space="preserve">590.5199290507833</data>
      <data key="d20" xml:space="preserve">-183.76342229869317</data>
      <data key="d24" xml:space="preserve">0.028418640183346063</data>
      <data key="d25" xml:space="preserve">0.253280334935269</data>
      <data key="d29">
        <y:ShapeNode>
          <y:Geometry height="15.0" width="15.0" x="501.9524916438219" y="-187.77930677479682"/>
          <y:Fill color="#F2F2F2" transparent="false"/>
          <y:BorderStyle color="#C0C0C0" raised="false" type="line" width="1.0"/>
          <y:NodeLabel alignment="center" autoSizePolicy="content" fontFamily="Dialog" fontSize="12" fontStyle="plain" hasBackgroundColor="false" hasLineColor="false" hasText="false" height="4.0" horizontalTextPosition="center" iconTextGap="4" modelName="custom" textColor="#000000" verticalTextPosition="bottom" visible="true" width="4.0" x="5.5" y="5.5">
            <y:LabelModel>
              <y:SmartNodeLabelModel distance="4.0"/>
            </y:LabelModel>
            <y:ModelParameter>
              <y:SmartNodeLabelModelParameter labelRatioX="0.0" labelRatioY="0.0" nodeRatioX="0.0" nodeRatioY="0.0" offsetX="0.0" offsetY="0.0" upX="0.0" upY="-1.0"/>
            </y:ModelParameter>
          </y:NodeLabel>
          <y:Shape type="rectangle"/>
        </y:ShapeNode>
      </data>
    </node>
    <node id="n50">
      <data key="d3" xml:space="preserve"><![CDATA[COPS8]]></data>
      <data key="d4" xml:space="preserve"><![CDATA[COP9 signalosome complex subunit 8]]></data>
      <data key="d5" xml:space="preserve"><![CDATA[COP9 signalosome complex subunit 8]]></data>
      <data key="d6" xml:space="preserve"><![CDATA[gene]]></data>
      <data key="d7" xml:space="preserve">0.0</data>
      <data key="d8" xml:space="preserve">0.03769837433699522</data>
      <data key="d9" xml:space="preserve">false</data>
      <data key="d10" xml:space="preserve">0.14300000000000002</data>
      <data key="d11" xml:space="preserve">4.0</data>
      <data key="d12" xml:space="preserve"/>
      <data key="d13" xml:space="preserve"/>
      <data key="d14" xml:space="preserve"/>
      <data key="d15" xml:space="preserve">1</data>
      <data key="d16" xml:space="preserve">28</data>
      <data key="d17" xml:space="preserve">0.0</data>
      <data key="d18" xml:space="preserve">1.0</data>
      <data key="d19" xml:space="preserve">620.5120765338512</data>
      <data key="d20" xml:space="preserve">-217.06954794978742</data>
      <data key="d24" xml:space="preserve">0.6798743739920211</data>
      <data key="d25" xml:space="preserve">0.06456627609588139</data>
      <data key="d29">
        <y:ShapeNode>
          <y:Geometry height="15.0" width="15.0" x="535.6404574463605" y="-237.59067604619437"/>
          <y:Fill color="#F2F2F2" transparent="false"/>
          <y:BorderStyle color="#C0C0C0" raised="false" type="line" width="1.0"/>
          <y:NodeLabel alignment="center" autoSizePolicy="content" fontFamily="Dialog" fontSize="12" fontStyle="plain" hasBackgroundColor="false" hasLineColor="false" hasText="false" height="4.0" horizontalTextPosition="center" iconTextGap="4" modelName="custom" textColor="#000000" verticalTextPosition="bottom" visible="true" width="4.0" x="5.5" y="5.5">
            <y:LabelModel>
              <y:SmartNodeLabelModel distance="4.0"/>
            </y:LabelModel>
            <y:ModelParameter>
              <y:SmartNodeLabelModelParameter labelRatioX="0.0" labelRatioY="0.0" nodeRatioX="0.0" nodeRatioY="0.0" offsetX="0.0" offsetY="0.0" upX="0.0" upY="-1.0"/>
            </y:ModelParameter>
          </y:NodeLabel>
          <y:Shape type="rectangle"/>
        </y:ShapeNode>
      </data>
    </node>
    <node id="n51">
      <data key="d3" xml:space="preserve"><![CDATA[CPT1A]]></data>
      <data key="d4" xml:space="preserve"><![CDATA[Carnitine O-palmitoyltransferase 1, liver isoform]]></data>
      <data key="d5" xml:space="preserve"><![CDATA[Carnitine O-palmitoyltransferase 1, liver isoform]]></data>
      <data key="d6" xml:space="preserve"><![CDATA[gene]]></data>
      <data key="d7" xml:space="preserve">0.0</data>
      <data key="d8" xml:space="preserve">0.028485301888654554</data>
      <data key="d9" xml:space="preserve">true</data>
      <data key="d10" xml:space="preserve">0.016000000000000014</data>
      <data key="d11" xml:space="preserve">4.0</data>
      <data key="d12" xml:space="preserve"/>
      <data key="d13" xml:space="preserve"/>
      <data key="d14" xml:space="preserve"/>
      <data key="d15" xml:space="preserve">22</data>
      <data key="d16" xml:space="preserve">674</data>
      <data key="d17" xml:space="preserve">0.0</data>
      <data key="d18" xml:space="preserve">1.0</data>
      <data key="d19" xml:space="preserve">88.01538482628912</data>
      <data key="d20" xml:space="preserve">-362.1076517854494</data>
      <data key="d24" xml:space="preserve">0.3697122223438013</data>
      <data key="d25" xml:space="preserve">0.12039095799306487</data>
      <data key="d29">
        <y:ShapeNode>
          <y:Geometry height="15.0" width="15.0" x="88.06516076121406" y="-378.5598975925553"/>
          <y:Fill color="#F2F2F2" transparent="false"/>
          <y:BorderStyle color="#C0C0C0" raised="false" type="line" width="1.0"/>
          <y:NodeLabel alignment="center" autoSizePolicy="content" fontFamily="Dialog" fontSize="12" fontStyle="plain" hasBackgroundColor="false" hasLineColor="false" hasText="false" height="4.0" horizontalTextPosition="center" iconTextGap="4" modelName="custom" textColor="#000000" verticalTextPosition="bottom" visible="true" width="4.0" x="5.5" y="5.5">
            <y:LabelModel>
              <y:SmartNodeLabelModel distance="4.0"/>
            </y:LabelModel>
            <y:ModelParameter>
              <y:SmartNodeLabelModelParameter labelRatioX="0.0" labelRatioY="0.0" nodeRatioX="0.0" nodeRatioY="0.0" offsetX="0.0" offsetY="0.0" upX="0.0" upY="-1.0"/>
            </y:ModelParameter>
          </y:NodeLabel>
          <y:Shape type="rectangle"/>
        </y:ShapeNode>
      </data>
    </node>
    <node id="n52">
      <data key="d3" xml:space="preserve"><![CDATA[CPT1C]]></data>
      <data key="d4" xml:space="preserve"><![CDATA[Carnitine O-palmitoyltransferase 1, brain isoform]]></data>
      <data key="d5" xml:space="preserve"><![CDATA[Carnitine O-palmitoyltransferase 1, brain isoform]]></data>
      <data key="d6" xml:space="preserve"><![CDATA[gene]]></data>
      <data key="d7" xml:space="preserve">0.0</data>
      <data key="d8" xml:space="preserve">0.028405527848197654</data>
      <data key="d9" xml:space="preserve">true</data>
      <data key="d10" xml:space="preserve">0.014000000000000012</data>
      <data key="d11" xml:space="preserve">4.0</data>
      <data key="d12" xml:space="preserve"/>
      <data key="d13" xml:space="preserve"/>
      <data key="d14" xml:space="preserve"/>
      <data key="d15" xml:space="preserve">22</data>
      <data key="d16" xml:space="preserve">674</data>
      <data key="d17" xml:space="preserve">0.0</data>
      <data key="d18" xml:space="preserve">1.0</data>
      <data key="d19" xml:space="preserve">38.42696349664103</data>
      <data key="d20" xml:space="preserve">-371.60513214828944</data>
      <data key="d24" xml:space="preserve">0.941991341991342</data>
      <data key="d25" xml:space="preserve">-0.01963195113752647</data>
      <data key="d29">
        <y:ShapeNode>
          <y:Geometry height="15.0" width="15.0" x="37.796563858304154" y="-384.2300198785083"/>
          <y:Fill color="#F2F2F2" transparent="false"/>
          <y:BorderStyle color="#C0C0C0" raised="false" type="line" width="1.0"/>
          <y:NodeLabel alignment="center" autoSizePolicy="content" fontFamily="Dialog" fontSize="12" fontStyle="plain" hasBackgroundColor="false" hasLineColor="false" hasText="false" height="4.0" horizontalTextPosition="center" iconTextGap="4" modelName="custom" textColor="#000000" verticalTextPosition="bottom" visible="true" width="4.0" x="5.5" y="5.5">
            <y:LabelModel>
              <y:SmartNodeLabelModel distance="4.0"/>
            </y:LabelModel>
            <y:ModelParameter>
              <y:SmartNodeLabelModelParameter labelRatioX="0.0" labelRatioY="0.0" nodeRatioX="0.0" nodeRatioY="0.0" offsetX="0.0" offsetY="0.0" upX="0.0" upY="-1.0"/>
            </y:ModelParameter>
          </y:NodeLabel>
          <y:Shape type="rectangle"/>
        </y:ShapeNode>
      </data>
    </node>
    <node id="n53">
      <data key="d3" xml:space="preserve"><![CDATA[DDA1]]></data>
      <data key="d4" xml:space="preserve"><![CDATA[DET1- and DDB1-associated protein 1]]></data>
      <data key="d5" xml:space="preserve"><![CDATA[DET1- and DDB1-associated protein 1]]></data>
      <data key="d6" xml:space="preserve"><![CDATA[source]]></data>
      <data key="d7" xml:space="preserve">2.280772040859587</data>
      <data key="d8" xml:space="preserve">0.9138567301143328</data>
      <data key="d9" xml:space="preserve">true</data>
      <data key="d10" xml:space="preserve">0.0040000000000000036</data>
      <data key="d11" xml:space="preserve">4.0</data>
      <data key="d12" xml:space="preserve"/>
      <data key="d13" xml:space="preserve"/>
      <data key="d14" xml:space="preserve"/>
      <data key="d15" xml:space="preserve">5</data>
      <data key="d16" xml:space="preserve">124</data>
      <data key="d17" xml:space="preserve">0.0</data>
      <data key="d18" xml:space="preserve">1.0</data>
      <data key="d19" xml:space="preserve">626.7699721424736</data>
      <data key="d20" xml:space="preserve">-130.31463414678794</data>
      <data key="d24" xml:space="preserve">0.0024106612341906457</data>
      <data key="d25" xml:space="preserve">-1.9870862153663627</data>
      <data key="d26" xml:space="preserve">-1.9870862153663627</data>
      <data key="d29">
        <y:ShapeNode>
          <y:Geometry height="40.0" width="40.0" x="525.2041210991739" y="-146.76286924022844"/>
          <y:Fill color="#B6DBA6" transparent="false"/>
          <y:BorderStyle color="#4159A8" type="line" width="3.0"/>
          <y:NodeLabel alignment="center" autoSizePolicy="content" fontFamily="Arial" fontSize="10" fontStyle="plain" hasBackgroundColor="false" hasLineColor="false" height="15.171875" horizontalTextPosition="center" iconTextGap="4" modelName="custom" textColor="#000000" verticalTextPosition="bottom" visible="true" width="30.6748046875" x="4.66259765625" xml:space="preserve" y="12.4140625">DDA1<y:LabelModel><y:SmartNodeLabelModel distance="4.0"/></y:LabelModel><y:ModelParameter><y:SmartNodeLabelModelParameter labelRatioX="0.0" labelRatioY="0.0" nodeRatioX="0.0" nodeRatioY="0.0" offsetX="0.0" offsetY="0.0" upX="0.0" upY="-1.0"/></y:ModelParameter></y:NodeLabel>
          <y:Shape type="roundrectangle"/>
        </y:ShapeNode>
      </data>
    </node>
    <node id="n54">
      <data key="d3" xml:space="preserve"><![CDATA[DDX4]]></data>
      <data key="d4" xml:space="preserve"><![CDATA[Probable ATP-dependent RNA helicase DDX4]]></data>
      <data key="d5" xml:space="preserve"><![CDATA[Probable ATP-dependent RNA helicase DDX4]]></data>
      <data key="d6" xml:space="preserve"><![CDATA[gene]]></data>
      <data key="d7" xml:space="preserve">0.0</data>
      <data key="d8" xml:space="preserve">0.039115904240773124</data>
      <data key="d9" xml:space="preserve">false</data>
      <data key="d10" xml:space="preserve">0.052000000000000046</data>
      <data key="d11" xml:space="preserve">4.0</data>
      <data key="d12" xml:space="preserve"/>
      <data key="d13" xml:space="preserve"/>
      <data key="d14" xml:space="preserve"/>
      <data key="d15" xml:space="preserve">4</data>
      <data key="d16" xml:space="preserve">103</data>
      <data key="d17" xml:space="preserve">0.0</data>
      <data key="d18" xml:space="preserve">1.0</data>
      <data key="d19" xml:space="preserve">-664.5257674845161</data>
      <data key="d20" xml:space="preserve">-517.7220252530112</data>
      <data key="d24" xml:space="preserve">0.8270944741532977</data>
      <data key="d25" xml:space="preserve">-0.1358683388178683</data>
      <data key="d29">
        <y:ShapeNode>
          <y:Geometry height="15.0" width="15.0" x="-452.78106987704507" y="-499.1623963327089"/>
          <y:Fill color="#F2F2F2" transparent="false"/>
          <y:BorderStyle color="#C0C0C0" raised="false" type="line" width="1.0"/>
          <y:NodeLabel alignment="center" autoSizePolicy="content" fontFamily="Dialog" fontSize="12" fontStyle="plain" hasBackgroundColor="false" hasLineColor="false" hasText="false" height="4.0" horizontalTextPosition="center" iconTextGap="4" modelName="custom" textColor="#000000" verticalTextPosition="bottom" visible="true" width="4.0" x="5.5" y="5.5">
            <y:LabelModel>
              <y:SmartNodeLabelModel distance="4.0"/>
            </y:LabelModel>
            <y:ModelParameter>
              <y:SmartNodeLabelModelParameter labelRatioX="0.0" labelRatioY="0.0" nodeRatioX="0.0" nodeRatioY="0.0" offsetX="0.0" offsetY="0.0" upX="0.0" upY="-1.0"/>
            </y:ModelParameter>
          </y:NodeLabel>
          <y:Shape type="rectangle"/>
        </y:ShapeNode>
      </data>
    </node>
    <node id="n55">
      <data key="d3" xml:space="preserve"><![CDATA[DERL1]]></data>
      <data key="d4" xml:space="preserve"><![CDATA[Derlin-1]]></data>
      <data key="d5" xml:space="preserve"><![CDATA[Derlin-1]]></data>
      <data key="d6" xml:space="preserve"><![CDATA[gene]]></data>
      <data key="d7" xml:space="preserve">0.0</data>
      <data key="d8" xml:space="preserve">0.03589029342759151</data>
      <data key="d9" xml:space="preserve">true</data>
      <data key="d10" xml:space="preserve">0.016000000000000014</data>
      <data key="d11" xml:space="preserve">4.0</data>
      <data key="d12" xml:space="preserve"/>
      <data key="d13" xml:space="preserve"/>
      <data key="d14" xml:space="preserve"/>
      <data key="d15" xml:space="preserve">1</data>
      <data key="d16" xml:space="preserve">17</data>
      <data key="d17" xml:space="preserve">0.0</data>
      <data key="d18" xml:space="preserve">1.0</data>
      <data key="d19" xml:space="preserve">497.6942834607713</data>
      <data key="d20" xml:space="preserve">506.9339002155597</data>
      <data key="d24" xml:space="preserve">0.10123645913119599</data>
      <data key="d25" xml:space="preserve">-1.0349515056303016</data>
      <data key="d29">
        <y:ShapeNode>
          <y:Geometry height="15.0" width="15.0" x="470.1907492191055" y="350.8634338315759"/>
          <y:Fill color="#F2F2F2" transparent="false"/>
          <y:BorderStyle color="#C0C0C0" raised="false" type="line" width="1.0"/>
          <y:NodeLabel alignment="center" autoSizePolicy="content" fontFamily="Dialog" fontSize="12" fontStyle="plain" hasBackgroundColor="false" hasLineColor="false" hasText="false" height="4.0" horizontalTextPosition="center" iconTextGap="4" modelName="custom" textColor="#000000" verticalTextPosition="bottom" visible="true" width="4.0" x="5.5" y="5.5">
            <y:LabelModel>
              <y:SmartNodeLabelModel distance="4.0"/>
            </y:LabelModel>
            <y:ModelParameter>
              <y:SmartNodeLabelModelParameter labelRatioX="0.0" labelRatioY="0.0" nodeRatioX="0.0" nodeRatioY="0.0" offsetX="0.0" offsetY="0.0" upX="0.0" upY="-1.0"/>
            </y:ModelParameter>
          </y:NodeLabel>
          <y:Shape type="rectangle"/>
        </y:ShapeNode>
      </data>
    </node>
    <node id="n56">
      <data key="d3" xml:space="preserve"><![CDATA[DERL2]]></data>
      <data key="d4" xml:space="preserve"><![CDATA[Derlin-2]]></data>
      <data key="d5" xml:space="preserve"><![CDATA[Derlin-2]]></data>
      <data key="d6" xml:space="preserve"><![CDATA[gene]]></data>
      <data key="d7" xml:space="preserve">0.0</data>
      <data key="d8" xml:space="preserve">0.0326716719602941</data>
      <data key="d9" xml:space="preserve">true</data>
      <data key="d10" xml:space="preserve">0.01100000000000001</data>
      <data key="d11" xml:space="preserve">4.0</data>
      <data key="d12" xml:space="preserve"/>
      <data key="d13" xml:space="preserve"/>
      <data key="d14" xml:space="preserve"/>
      <data key="d15" xml:space="preserve">1</data>
      <data key="d16" xml:space="preserve">17</data>
      <data key="d17" xml:space="preserve">0.0</data>
      <data key="d18" xml:space="preserve">1.0</data>
      <data key="d19" xml:space="preserve">540.780061330698</data>
      <data key="d20" xml:space="preserve">412.23889682847727</data>
      <data key="d24" xml:space="preserve">0.8110734215997374</data>
      <data key="d25" xml:space="preserve">-0.16214397423084748</data>
      <data key="d29">
        <y:ShapeNode>
          <y:Geometry height="15.0" width="15.0" x="531.9767744360511" y="250.74920853855042"/>
          <y:Fill color="#F2F2F2" transparent="false"/>
          <y:BorderStyle color="#C0C0C0" raised="false" type="line" width="1.0"/>
          <y:NodeLabel alignment="center" autoSizePolicy="content" fontFamily="Dialog" fontSize="12" fontStyle="plain" hasBackgroundColor="false" hasLineColor="false" hasText="false" height="4.0" horizontalTextPosition="center" iconTextGap="4" modelName="custom" textColor="#000000" verticalTextPosition="bottom" visible="true" width="4.0" x="5.5" y="5.5">
            <y:LabelModel>
              <y:SmartNodeLabelModel distance="4.0"/>
            </y:LabelModel>
            <y:ModelParameter>
              <y:SmartNodeLabelModelParameter labelRatioX="0.0" labelRatioY="0.0" nodeRatioX="0.0" nodeRatioY="0.0" offsetX="0.0" offsetY="0.0" upX="0.0" upY="-1.0"/>
            </y:ModelParameter>
          </y:NodeLabel>
          <y:Shape type="rectangle"/>
        </y:ShapeNode>
      </data>
    </node>
    <node id="n57">
      <data key="d3" xml:space="preserve"><![CDATA[DLAT]]></data>
      <data key="d4" xml:space="preserve"><![CDATA[Dihydrolipoyllysine-residue acetyltransferase component of pyruvate dehydrogenase complex, mitochondrial]]></data>
      <data key="d5" xml:space="preserve"><![CDATA[Dihydrolipoyllysine-residue acetyltransferase component of pyruvate dehydrogenase complex, mitochondrial]]></data>
      <data key="d6" xml:space="preserve"><![CDATA[gene]]></data>
      <data key="d7" xml:space="preserve">0.0</data>
      <data key="d8" xml:space="preserve">0.008533865993991278</data>
      <data key="d9" xml:space="preserve">true</data>
      <data key="d10" xml:space="preserve">0.04700000000000004</data>
      <data key="d11" xml:space="preserve">4.0</data>
      <data key="d12" xml:space="preserve"/>
      <data key="d13" xml:space="preserve"/>
      <data key="d14" xml:space="preserve"/>
      <data key="d15" xml:space="preserve">1</data>
      <data key="d16" xml:space="preserve">17</data>
      <data key="d17" xml:space="preserve">0.0</data>
      <data key="d18" xml:space="preserve">1.0</data>
      <data key="d19" xml:space="preserve">-286.5115239867737</data>
      <data key="d20" xml:space="preserve">-203.4696974200403</data>
      <data key="d24" xml:space="preserve">0.45028435616670914</data>
      <data key="d25" xml:space="preserve">-0.05765965101356585</data>
      <data key="d29">
        <y:ShapeNode>
          <y:Geometry height="15.0" width="15.0" x="-295.7652937020421" y="-213.34420869169307"/>
          <y:Fill color="#F2F2F2" transparent="false"/>
          <y:BorderStyle color="#C0C0C0" raised="false" type="line" width="1.0"/>
          <y:NodeLabel alignment="center" autoSizePolicy="content" fontFamily="Dialog" fontSize="12" fontStyle="plain" hasBackgroundColor="false" hasLineColor="false" hasText="false" height="4.0" horizontalTextPosition="center" iconTextGap="4" modelName="custom" textColor="#000000" verticalTextPosition="bottom" visible="true" width="4.0" x="5.5" y="5.5">
            <y:LabelModel>
              <y:SmartNodeLabelModel distance="4.0"/>
            </y:LabelModel>
            <y:ModelParameter>
              <y:SmartNodeLabelModelParameter labelRatioX="0.0" labelRatioY="0.0" nodeRatioX="0.0" nodeRatioY="0.0" offsetX="0.0" offsetY="0.0" upX="0.0" upY="-1.0"/>
            </y:ModelParameter>
          </y:NodeLabel>
          <y:Shape type="rectangle"/>
        </y:ShapeNode>
      </data>
    </node>
    <node id="n58">
      <data key="d3" xml:space="preserve"><![CDATA[DLD]]></data>
      <data key="d4" xml:space="preserve"><![CDATA[Dihydrolipoyl dehydrogenase, mitochondrial]]></data>
      <data key="d5" xml:space="preserve"><![CDATA[Dihydrolipoyl dehydrogenase, mitochondrial]]></data>
      <data key="d6" xml:space="preserve"><![CDATA[gene]]></data>
      <data key="d7" xml:space="preserve">0.0</data>
      <data key="d8" xml:space="preserve">0.008874709620297554</data>
      <data key="d9" xml:space="preserve">false</data>
      <data key="d10" xml:space="preserve">0.062000000000000055</data>
      <data key="d11" xml:space="preserve">4.0</data>
      <data key="d12" xml:space="preserve"/>
      <data key="d13" xml:space="preserve"/>
      <data key="d14" xml:space="preserve"/>
      <data key="d15" xml:space="preserve">1</data>
      <data key="d16" xml:space="preserve">17</data>
      <data key="d17" xml:space="preserve">0.0</data>
      <data key="d18" xml:space="preserve">1.0</data>
      <data key="d19" xml:space="preserve">-264.1063431670795</data>
      <data key="d20" xml:space="preserve">-256.551849706437</data>
      <data key="d24" xml:space="preserve">0.03303624480095068</data>
      <data key="d25" xml:space="preserve">-0.1894778175426879</data>
      <data key="d29">
        <y:ShapeNode>
          <y:Geometry height="15.0" width="15.0" x="-277.50655407184" y="-267.37650711403614"/>
          <y:Fill color="#F2F2F2" transparent="false"/>
          <y:BorderStyle color="#C0C0C0" raised="false" type="line" width="1.0"/>
          <y:NodeLabel alignment="center" autoSizePolicy="content" fontFamily="Dialog" fontSize="12" fontStyle="plain" hasBackgroundColor="false" hasLineColor="false" hasText="false" height="4.0" horizontalTextPosition="center" iconTextGap="4" modelName="custom" textColor="#000000" verticalTextPosition="bottom" visible="true" width="4.0" x="5.5" y="5.5">
            <y:LabelModel>
              <y:SmartNodeLabelModel distance="4.0"/>
            </y:LabelModel>
            <y:ModelParameter>
              <y:SmartNodeLabelModelParameter labelRatioX="0.0" labelRatioY="0.0" nodeRatioX="0.0" nodeRatioY="0.0" offsetX="0.0" offsetY="0.0" upX="0.0" upY="-1.0"/>
            </y:ModelParameter>
          </y:NodeLabel>
          <y:Shape type="rectangle"/>
        </y:ShapeNode>
      </data>
    </node>
    <node id="n59">
      <data key="d3" xml:space="preserve"><![CDATA[ENY2]]></data>
      <data key="d4" xml:space="preserve"><![CDATA[Transcription and mRNA export factor ENY2]]></data>
      <data key="d5" xml:space="preserve"><![CDATA[Transcription and mRNA export factor ENY2]]></data>
      <data key="d6" xml:space="preserve"><![CDATA[gene]]></data>
      <data key="d7" xml:space="preserve">0.0</data>
      <data key="d8" xml:space="preserve">0.03542428866973822</data>
      <data key="d9" xml:space="preserve">true</data>
      <data key="d10" xml:space="preserve">0.010000000000000009</data>
      <data key="d11" xml:space="preserve">4.0</data>
      <data key="d12" xml:space="preserve"/>
      <data key="d13" xml:space="preserve"/>
      <data key="d14" xml:space="preserve"/>
      <data key="d15" xml:space="preserve">1</data>
      <data key="d16" xml:space="preserve">17</data>
      <data key="d17" xml:space="preserve">0.0</data>
      <data key="d18" xml:space="preserve">1.0</data>
      <data key="d19" xml:space="preserve">78.89154592285752</data>
      <data key="d20" xml:space="preserve">287.6359850243156</data>
      <data key="d24" xml:space="preserve">0.20796197266785504</data>
      <data key="d25" xml:space="preserve">-0.3241578351941534</data>
      <data key="d29">
        <y:ShapeNode>
          <y:Geometry height="15.0" width="15.0" x="48.144470162456656" y="302.7049309341771"/>
          <y:Fill color="#F2F2F2" transparent="false"/>
          <y:BorderStyle color="#C0C0C0" raised="false" type="line" width="1.0"/>
          <y:NodeLabel alignment="center" autoSizePolicy="content" fontFamily="Dialog" fontSize="12" fontStyle="plain" hasBackgroundColor="false" hasLineColor="false" hasText="false" height="4.0" horizontalTextPosition="center" iconTextGap="4" modelName="custom" textColor="#000000" verticalTextPosition="bottom" visible="true" width="4.0" x="5.5" y="5.5">
            <y:LabelModel>
              <y:SmartNodeLabelModel distance="4.0"/>
            </y:LabelModel>
            <y:ModelParameter>
              <y:SmartNodeLabelModelParameter labelRatioX="0.0" labelRatioY="0.0" nodeRatioX="0.0" nodeRatioY="0.0" offsetX="0.0" offsetY="0.0" upX="0.0" upY="-1.0"/>
            </y:ModelParameter>
          </y:NodeLabel>
          <y:Shape type="rectangle"/>
        </y:ShapeNode>
      </data>
    </node>
    <node id="n60">
      <data key="d3" xml:space="preserve"><![CDATA[EP300]]></data>
      <data key="d4" xml:space="preserve"><![CDATA[Histone acetyltransferase p300]]></data>
      <data key="d5" xml:space="preserve"><![CDATA[Histone acetyltransferase p300]]></data>
      <data key="d6" xml:space="preserve"><![CDATA[gene]]></data>
      <data key="d7" xml:space="preserve">0.0</data>
      <data key="d8" xml:space="preserve">0.46832970446081434</data>
      <data key="d9" xml:space="preserve">true</data>
      <data key="d10" xml:space="preserve">0.02200000000000002</data>
      <data key="d11" xml:space="preserve">4.0</data>
      <data key="d12" xml:space="preserve"/>
      <data key="d13" xml:space="preserve"/>
      <data key="d14" xml:space="preserve"/>
      <data key="d15" xml:space="preserve">1</data>
      <data key="d16" xml:space="preserve">17</data>
      <data key="d17" xml:space="preserve">0.0</data>
      <data key="d18" xml:space="preserve">1.0</data>
      <data key="d19" xml:space="preserve">229.41078599117526</data>
      <data key="d20" xml:space="preserve">10.437097197666496</data>
      <data key="d24" xml:space="preserve">0.08240387063916475</data>
      <data key="d25" xml:space="preserve">0.17782884102740404</data>
      <data key="d29">
        <y:ShapeNode>
          <y:Geometry height="15.0" width="15.0" x="229.77065851113497" y="-11.101051506500756"/>
          <y:Fill color="#F2F2F2" transparent="false"/>
          <y:BorderStyle color="#C0C0C0" raised="false" type="line" width="1.0"/>
          <y:NodeLabel alignment="center" autoSizePolicy="content" fontFamily="Dialog" fontSize="12" fontStyle="plain" hasBackgroundColor="false" hasLineColor="false" hasText="false" height="4.0" horizontalTextPosition="center" iconTextGap="4" modelName="custom" textColor="#000000" verticalTextPosition="bottom" visible="true" width="4.0" x="5.5" y="5.5">
            <y:LabelModel>
              <y:SmartNodeLabelModel distance="4.0"/>
            </y:LabelModel>
            <y:ModelParameter>
              <y:SmartNodeLabelModelParameter labelRatioX="0.0" labelRatioY="0.0" nodeRatioX="0.0" nodeRatioY="0.0" offsetX="0.0" offsetY="0.0" upX="0.0" upY="-1.0"/>
            </y:ModelParameter>
          </y:NodeLabel>
          <y:Shape type="rectangle"/>
        </y:ShapeNode>
      </data>
    </node>
    <node id="n61">
      <data key="d3" xml:space="preserve"><![CDATA[ERLEC1]]></data>
      <data key="d4" xml:space="preserve"><![CDATA[Endoplasmic reticulum lectin 1]]></data>
      <data key="d5" xml:space="preserve"><![CDATA[Endoplasmic reticulum lectin 1]]></data>
      <data key="d6" xml:space="preserve"><![CDATA[gene]]></data>
      <data key="d7" xml:space="preserve">0.0</data>
      <data key="d8" xml:space="preserve">0.03332725007681872</data>
      <data key="d9" xml:space="preserve">true</data>
      <data key="d10" xml:space="preserve">0.007000000000000006</data>
      <data key="d11" xml:space="preserve">4.0</data>
      <data key="d12" xml:space="preserve"/>
      <data key="d13" xml:space="preserve"/>
      <data key="d14" xml:space="preserve"/>
      <data key="d15" xml:space="preserve">1</data>
      <data key="d16" xml:space="preserve">17</data>
      <data key="d17" xml:space="preserve">0.0</data>
      <data key="d18" xml:space="preserve">1.0</data>
      <data key="d19" xml:space="preserve">476.46403228166486</data>
      <data key="d20" xml:space="preserve">441.8642459558929</data>
      <data key="d24" xml:space="preserve">0.268975468975469</data>
      <data key="d25" xml:space="preserve">-0.07576098745797033</data>
      <data key="d29">
        <y:ShapeNode>
          <y:Geometry height="15.0" width="15.0" x="427.0787744701666" y="258.6894328313394"/>
          <y:Fill color="#F2F2F2" transparent="false"/>
          <y:BorderStyle color="#C0C0C0" raised="false" type="line" width="1.0"/>
          <y:NodeLabel alignment="center" autoSizePolicy="content" fontFamily="Dialog" fontSize="12" fontStyle="plain" hasBackgroundColor="false" hasLineColor="false" hasText="false" height="4.0" horizontalTextPosition="center" iconTextGap="4" modelName="custom" textColor="#000000" verticalTextPosition="bottom" visible="true" width="4.0" x="5.5" y="5.5">
            <y:LabelModel>
              <y:SmartNodeLabelModel distance="4.0"/>
            </y:LabelModel>
            <y:ModelParameter>
              <y:SmartNodeLabelModelParameter labelRatioX="0.0" labelRatioY="0.0" nodeRatioX="0.0" nodeRatioY="0.0" offsetX="0.0" offsetY="0.0" upX="0.0" upY="-1.0"/>
            </y:ModelParameter>
          </y:NodeLabel>
          <y:Shape type="rectangle"/>
        </y:ShapeNode>
      </data>
    </node>
    <node id="n62">
      <data key="d3" xml:space="preserve"><![CDATA[FABP5]]></data>
      <data key="d4" xml:space="preserve"><![CDATA[Fatty acid-binding protein 5]]></data>
      <data key="d5" xml:space="preserve"><![CDATA[Fatty acid-binding protein 5]]></data>
      <data key="d6" xml:space="preserve"><![CDATA[gene]]></data>
      <data key="d7" xml:space="preserve">0.0</data>
      <data key="d8" xml:space="preserve">0.0031219692346151845</data>
      <data key="d9" xml:space="preserve">true</data>
      <data key="d10" xml:space="preserve">0.010000000000000009</data>
      <data key="d11" xml:space="preserve">4.0</data>
      <data key="d12" xml:space="preserve"/>
      <data key="d13" xml:space="preserve"/>
      <data key="d14" xml:space="preserve"/>
      <data key="d15" xml:space="preserve">1</data>
      <data key="d16" xml:space="preserve">17</data>
      <data key="d17" xml:space="preserve">0.0</data>
      <data key="d18" xml:space="preserve">1.0</data>
      <data key="d19" xml:space="preserve">-156.93796709506037</data>
      <data key="d20" xml:space="preserve">-358.59734534282387</data>
      <data key="d24" xml:space="preserve">0.7523979288685172</data>
      <data key="d25" xml:space="preserve">-0.028198953686093375</data>
      <data key="d29">
        <y:ShapeNode>
          <y:Geometry height="15.0" width="15.0" x="-55.56249247327665" y="-262.00993340129185"/>
          <y:Fill color="#F2F2F2" transparent="false"/>
          <y:BorderStyle color="#C0C0C0" raised="false" type="line" width="1.0"/>
          <y:NodeLabel alignment="center" autoSizePolicy="content" fontFamily="Dialog" fontSize="12" fontStyle="plain" hasBackgroundColor="false" hasLineColor="false" hasText="false" height="4.0" horizontalTextPosition="center" iconTextGap="4" modelName="custom" textColor="#000000" verticalTextPosition="bottom" visible="true" width="4.0" x="5.5" y="5.5">
            <y:LabelModel>
              <y:SmartNodeLabelModel distance="4.0"/>
            </y:LabelModel>
            <y:ModelParameter>
              <y:SmartNodeLabelModelParameter labelRatioX="0.0" labelRatioY="0.0" nodeRatioX="0.0" nodeRatioY="0.0" offsetX="0.0" offsetY="0.0" upX="0.0" upY="-1.0"/>
            </y:ModelParameter>
          </y:NodeLabel>
          <y:Shape type="rectangle"/>
        </y:ShapeNode>
      </data>
    </node>
    <node id="n63">
      <data key="d3" xml:space="preserve"><![CDATA[FTH1]]></data>
      <data key="d4" xml:space="preserve"><![CDATA[Ferritin heavy chain]]></data>
      <data key="d5" xml:space="preserve"><![CDATA[Ferritin heavy chain]]></data>
      <data key="d6" xml:space="preserve"><![CDATA[gene]]></data>
      <data key="d7" xml:space="preserve">0.0</data>
      <data key="d8" xml:space="preserve">0.20682278398948692</data>
      <data key="d9" xml:space="preserve">true</data>
      <data key="d10" xml:space="preserve">0.01200000000000001</data>
      <data key="d11" xml:space="preserve">4.0</data>
      <data key="d12" xml:space="preserve"/>
      <data key="d13" xml:space="preserve"/>
      <data key="d14" xml:space="preserve"/>
      <data key="d15" xml:space="preserve">1</data>
      <data key="d16" xml:space="preserve">17</data>
      <data key="d17" xml:space="preserve">0.0</data>
      <data key="d18" xml:space="preserve">1.0</data>
      <data key="d19" xml:space="preserve">-648.8653058104949</data>
      <data key="d20" xml:space="preserve">-45.37969221926897</data>
      <data key="d24" xml:space="preserve">0.05014854426619132</data>
      <data key="d25" xml:space="preserve">-0.24642110660404093</data>
      <data key="d29">
        <y:ShapeNode>
          <y:Geometry height="15.0" width="15.0" x="-249.0710818721957" y="-26.768149872680908"/>
          <y:Fill color="#F2F2F2" transparent="false"/>
          <y:BorderStyle color="#C0C0C0" raised="false" type="line" width="1.0"/>
          <y:NodeLabel alignment="center" autoSizePolicy="content" fontFamily="Dialog" fontSize="12" fontStyle="plain" hasBackgroundColor="false" hasLineColor="false" hasText="false" height="4.0" horizontalTextPosition="center" iconTextGap="4" modelName="custom" textColor="#000000" verticalTextPosition="bottom" visible="true" width="4.0" x="5.5" y="5.5">
            <y:LabelModel>
              <y:SmartNodeLabelModel distance="4.0"/>
            </y:LabelModel>
            <y:ModelParameter>
              <y:SmartNodeLabelModelParameter labelRatioX="0.0" labelRatioY="0.0" nodeRatioX="0.0" nodeRatioY="0.0" offsetX="0.0" offsetY="0.0" upX="0.0" upY="-1.0"/>
            </y:ModelParameter>
          </y:NodeLabel>
          <y:Shape type="rectangle"/>
        </y:ShapeNode>
      </data>
    </node>
    <node id="n64">
      <data key="d3" xml:space="preserve"><![CDATA[FTL]]></data>
      <data key="d4" xml:space="preserve"><![CDATA[Ferritin light chain]]></data>
      <data key="d5" xml:space="preserve"><![CDATA[Ferritin light chain]]></data>
      <data key="d6" xml:space="preserve"><![CDATA[gene]]></data>
      <data key="d7" xml:space="preserve">0.0</data>
      <data key="d8" xml:space="preserve">0.20838734834465264</data>
      <data key="d9" xml:space="preserve">true</data>
      <data key="d10" xml:space="preserve">0.007000000000000006</data>
      <data key="d11" xml:space="preserve">4.0</data>
      <data key="d12" xml:space="preserve"/>
      <data key="d13" xml:space="preserve"/>
      <data key="d14" xml:space="preserve"/>
      <data key="d15" xml:space="preserve">1</data>
      <data key="d16" xml:space="preserve">17</data>
      <data key="d17" xml:space="preserve">0.0</data>
      <data key="d18" xml:space="preserve">1.0</data>
      <data key="d19" xml:space="preserve">-653.2176630502914</data>
      <data key="d20" xml:space="preserve">-13.335102365712643</data>
      <data key="d24" xml:space="preserve">0.941991341991342</data>
      <data key="d25" xml:space="preserve">0.022303350072903072</data>
      <data key="d29">
        <y:ShapeNode>
          <y:Geometry height="15.0" width="15.0" x="-247.09480609210186" y="19.27328201658037"/>
          <y:Fill color="#F2F2F2" transparent="false"/>
          <y:BorderStyle color="#C0C0C0" raised="false" type="line" width="1.0"/>
          <y:NodeLabel alignment="center" autoSizePolicy="content" fontFamily="Dialog" fontSize="12" fontStyle="plain" hasBackgroundColor="false" hasLineColor="false" hasText="false" height="4.0" horizontalTextPosition="center" iconTextGap="4" modelName="custom" textColor="#000000" verticalTextPosition="bottom" visible="true" width="4.0" x="5.5" y="5.5">
            <y:LabelModel>
              <y:SmartNodeLabelModel distance="4.0"/>
            </y:LabelModel>
            <y:ModelParameter>
              <y:SmartNodeLabelModelParameter labelRatioX="0.0" labelRatioY="0.0" nodeRatioX="0.0" nodeRatioY="0.0" offsetX="0.0" offsetY="0.0" upX="0.0" upY="-1.0"/>
            </y:ModelParameter>
          </y:NodeLabel>
          <y:Shape type="rectangle"/>
        </y:ShapeNode>
      </data>
    </node>
    <node id="n65">
      <data key="d3" xml:space="preserve"><![CDATA[GPS1]]></data>
      <data key="d4" xml:space="preserve"><![CDATA[COP9 signalosome complex subunit 1]]></data>
      <data key="d5" xml:space="preserve"><![CDATA[COP9 signalosome complex subunit 1]]></data>
      <data key="d6" xml:space="preserve"><![CDATA[gene]]></data>
      <data key="d7" xml:space="preserve">0.0</data>
      <data key="d8" xml:space="preserve">0.03862845675490079</data>
      <data key="d9" xml:space="preserve">false</data>
      <data key="d10" xml:space="preserve">0.136</data>
      <data key="d11" xml:space="preserve">4.0</data>
      <data key="d12" xml:space="preserve"/>
      <data key="d13" xml:space="preserve"/>
      <data key="d14" xml:space="preserve"/>
      <data key="d15" xml:space="preserve">1</data>
      <data key="d16" xml:space="preserve">28</data>
      <data key="d17" xml:space="preserve">0.0</data>
      <data key="d18" xml:space="preserve">1.0</data>
      <data key="d19" xml:space="preserve">697.2454275221309</data>
      <data key="d20" xml:space="preserve">-141.9138593497739</data>
      <data key="d24" xml:space="preserve">0.7523979288685172</data>
      <data key="d25" xml:space="preserve">-0.04058832193452133</data>
      <data key="d29">
        <y:ShapeNode>
          <y:Geometry height="15.0" width="15.0" x="608.0445152462645" y="-145.1382877496158"/>
          <y:Fill color="#F2F2F2" transparent="false"/>
          <y:BorderStyle color="#C0C0C0" raised="false" type="line" width="1.0"/>
          <y:NodeLabel alignment="center" autoSizePolicy="content" fontFamily="Dialog" fontSize="12" fontStyle="plain" hasBackgroundColor="false" hasLineColor="false" hasText="false" height="4.0" horizontalTextPosition="center" iconTextGap="4" modelName="custom" textColor="#000000" verticalTextPosition="bottom" visible="true" width="4.0" x="5.5" y="5.5">
            <y:LabelModel>
              <y:SmartNodeLabelModel distance="4.0"/>
            </y:LabelModel>
            <y:ModelParameter>
              <y:SmartNodeLabelModelParameter labelRatioX="0.0" labelRatioY="0.0" nodeRatioX="0.0" nodeRatioY="0.0" offsetX="0.0" offsetY="0.0" upX="0.0" upY="-1.0"/>
            </y:ModelParameter>
          </y:NodeLabel>
          <y:Shape type="rectangle"/>
        </y:ShapeNode>
      </data>
    </node>
    <node id="n66">
      <data key="d3" xml:space="preserve"><![CDATA[HGS]]></data>
      <data key="d4" xml:space="preserve"><![CDATA[Hepatocyte growth factor-regulated tyrosine kinase substrate]]></data>
      <data key="d5" xml:space="preserve"><![CDATA[Hepatocyte growth factor-regulated tyrosine kinase substrate]]></data>
      <data key="d6" xml:space="preserve"><![CDATA[gene]]></data>
      <data key="d7" xml:space="preserve">0.0</data>
      <data key="d8" xml:space="preserve">0.0222708857635633</data>
      <data key="d9" xml:space="preserve">false</data>
      <data key="d10" xml:space="preserve">0.06399999999999995</data>
      <data key="d11" xml:space="preserve">4.0</data>
      <data key="d12" xml:space="preserve"/>
      <data key="d13" xml:space="preserve"/>
      <data key="d14" xml:space="preserve"/>
      <data key="d15" xml:space="preserve">1</data>
      <data key="d16" xml:space="preserve">17</data>
      <data key="d17" xml:space="preserve">0.0</data>
      <data key="d18" xml:space="preserve">1.0</data>
      <data key="d19" xml:space="preserve">-432.63240756449824</data>
      <data key="d20" xml:space="preserve">552.6706955894936</data>
      <data key="d24" xml:space="preserve">0.5434173669467788</data>
      <data key="d25" xml:space="preserve">0.03823078281316228</data>
      <data key="d29">
        <y:ShapeNode>
          <y:Geometry height="15.0" width="15.0" x="-251.63014097613183" y="425.49773979271845"/>
          <y:Fill color="#F2F2F2" transparent="false"/>
          <y:BorderStyle color="#C0C0C0" raised="false" type="line" width="1.0"/>
          <y:NodeLabel alignment="center" autoSizePolicy="content" fontFamily="Dialog" fontSize="12" fontStyle="plain" hasBackgroundColor="false" hasLineColor="false" hasText="false" height="4.0" horizontalTextPosition="center" iconTextGap="4" modelName="custom" textColor="#000000" verticalTextPosition="bottom" visible="true" width="4.0" x="5.5" y="5.5">
            <y:LabelModel>
              <y:SmartNodeLabelModel distance="4.0"/>
            </y:LabelModel>
            <y:ModelParameter>
              <y:SmartNodeLabelModelParameter labelRatioX="0.0" labelRatioY="0.0" nodeRatioX="0.0" nodeRatioY="0.0" offsetX="0.0" offsetY="0.0" upX="0.0" upY="-1.0"/>
            </y:ModelParameter>
          </y:NodeLabel>
          <y:Shape type="rectangle"/>
        </y:ShapeNode>
      </data>
    </node>
    <node id="n67">
      <data key="d3" xml:space="preserve"><![CDATA[IST1]]></data>
      <data key="d4" xml:space="preserve"><![CDATA[IST1 homolog]]></data>
      <data key="d5" xml:space="preserve"><![CDATA[IST1 homolog]]></data>
      <data key="d6" xml:space="preserve"><![CDATA[gene]]></data>
      <data key="d7" xml:space="preserve">0.0</data>
      <data key="d8" xml:space="preserve">0.02474179939399588</data>
      <data key="d9" xml:space="preserve">false</data>
      <data key="d10" xml:space="preserve">0.05700000000000005</data>
      <data key="d11" xml:space="preserve">4.0</data>
      <data key="d12" xml:space="preserve"/>
      <data key="d13" xml:space="preserve"/>
      <data key="d14" xml:space="preserve"/>
      <data key="d15" xml:space="preserve">1</data>
      <data key="d16" xml:space="preserve">17</data>
      <data key="d17" xml:space="preserve">0.0</data>
      <data key="d18" xml:space="preserve">1.0</data>
      <data key="d19" xml:space="preserve">-440.99407033251373</data>
      <data key="d20" xml:space="preserve">446.9711072396347</data>
      <data key="d24" xml:space="preserve">0.6169383958857643</data>
      <data key="d25" xml:space="preserve">-0.05847926611514076</data>
      <data key="d29">
        <y:ShapeNode>
          <y:Geometry height="15.0" width="15.0" x="-246.2739057311569" y="317.69342422801736"/>
          <y:Fill color="#F2F2F2" transparent="false"/>
          <y:BorderStyle color="#C0C0C0" raised="false" type="line" width="1.0"/>
          <y:NodeLabel alignment="center" autoSizePolicy="content" fontFamily="Dialog" fontSize="12" fontStyle="plain" hasBackgroundColor="false" hasLineColor="false" hasText="false" height="4.0" horizontalTextPosition="center" iconTextGap="4" modelName="custom" textColor="#000000" verticalTextPosition="bottom" visible="true" width="4.0" x="5.5" y="5.5">
            <y:LabelModel>
              <y:SmartNodeLabelModel distance="4.0"/>
            </y:LabelModel>
            <y:ModelParameter>
              <y:SmartNodeLabelModelParameter labelRatioX="0.0" labelRatioY="0.0" nodeRatioX="0.0" nodeRatioY="0.0" offsetX="0.0" offsetY="0.0" upX="0.0" upY="-1.0"/>
            </y:ModelParameter>
          </y:NodeLabel>
          <y:Shape type="rectangle"/>
        </y:ShapeNode>
      </data>
    </node>
    <node id="n68">
      <data key="d3" xml:space="preserve"><![CDATA[KAT2A]]></data>
      <data key="d4" xml:space="preserve"><![CDATA[Histone acetyltransferase KAT2A]]></data>
      <data key="d5" xml:space="preserve"><![CDATA[Histone acetyltransferase KAT2A]]></data>
      <data key="d6" xml:space="preserve"><![CDATA[gene]]></data>
      <data key="d7" xml:space="preserve">0.0</data>
      <data key="d8" xml:space="preserve">0.04043302313920949</data>
      <data key="d9" xml:space="preserve">true</data>
      <data key="d10" xml:space="preserve">0.010000000000000009</data>
      <data key="d11" xml:space="preserve">4.0</data>
      <data key="d12" xml:space="preserve"/>
      <data key="d13" xml:space="preserve"/>
      <data key="d14" xml:space="preserve"/>
      <data key="d15" xml:space="preserve">1</data>
      <data key="d16" xml:space="preserve">17</data>
      <data key="d17" xml:space="preserve">0.0</data>
      <data key="d18" xml:space="preserve">1.0</data>
      <data key="d19" xml:space="preserve">71.51580808980897</data>
      <data key="d20" xml:space="preserve">180.10337941600343</data>
      <data key="d24" xml:space="preserve">0.7895764366352602</data>
      <data key="d25" xml:space="preserve">0.1056338879174632</data>
      <data key="d29">
        <y:ShapeNode>
          <y:Geometry height="15.0" width="15.0" x="31.489070401283342" y="119.25767921060515"/>
          <y:Fill color="#F2F2F2" transparent="false"/>
          <y:BorderStyle color="#C0C0C0" raised="false" type="line" width="1.0"/>
          <y:NodeLabel alignment="center" autoSizePolicy="content" fontFamily="Dialog" fontSize="12" fontStyle="plain" hasBackgroundColor="false" hasLineColor="false" hasText="false" height="4.0" horizontalTextPosition="center" iconTextGap="4" modelName="custom" textColor="#000000" verticalTextPosition="bottom" visible="true" width="4.0" x="5.5" y="5.5">
            <y:LabelModel>
              <y:SmartNodeLabelModel distance="4.0"/>
            </y:LabelModel>
            <y:ModelParameter>
              <y:SmartNodeLabelModelParameter labelRatioX="0.0" labelRatioY="0.0" nodeRatioX="0.0" nodeRatioY="0.0" offsetX="0.0" offsetY="0.0" upX="0.0" upY="-1.0"/>
            </y:ModelParameter>
          </y:NodeLabel>
          <y:Shape type="rectangle"/>
        </y:ShapeNode>
      </data>
    </node>
    <node id="n69">
      <data key="d3" xml:space="preserve"><![CDATA[KDM3A]]></data>
      <data key="d4" xml:space="preserve"><![CDATA[Lysine-specific demethylase 3A]]></data>
      <data key="d5" xml:space="preserve"><![CDATA[Lysine-specific demethylase 3A]]></data>
      <data key="d6" xml:space="preserve"><![CDATA[gene]]></data>
      <data key="d7" xml:space="preserve">0.0</data>
      <data key="d8" xml:space="preserve">0.017985165713834742</data>
      <data key="d9" xml:space="preserve">true</data>
      <data key="d10" xml:space="preserve">0.026000000000000023</data>
      <data key="d11" xml:space="preserve">4.0</data>
      <data key="d12" xml:space="preserve"/>
      <data key="d13" xml:space="preserve"/>
      <data key="d14" xml:space="preserve"/>
      <data key="d15" xml:space="preserve">1</data>
      <data key="d16" xml:space="preserve">17</data>
      <data key="d17" xml:space="preserve">0.0</data>
      <data key="d18" xml:space="preserve">1.0</data>
      <data key="d19" xml:space="preserve">-63.328541146815894</data>
      <data key="d20" xml:space="preserve">107.66022056622697</data>
      <data key="d24" xml:space="preserve">0.5114676173499704</data>
      <data key="d25" xml:space="preserve">0.27614939836844776</data>
      <data key="d29">
        <y:ShapeNode>
          <y:Geometry height="15.0" width="15.0" x="-91.13558792135176" y="96.24259836051807"/>
          <y:Fill color="#F2F2F2" transparent="false"/>
          <y:BorderStyle color="#C0C0C0" raised="false" type="line" width="1.0"/>
          <y:NodeLabel alignment="center" autoSizePolicy="content" fontFamily="Dialog" fontSize="12" fontStyle="plain" hasBackgroundColor="false" hasLineColor="false" hasText="false" height="4.0" horizontalTextPosition="center" iconTextGap="4" modelName="custom" textColor="#000000" verticalTextPosition="bottom" visible="true" width="4.0" x="5.5" y="5.5">
            <y:LabelModel>
              <y:SmartNodeLabelModel distance="4.0"/>
            </y:LabelModel>
            <y:ModelParameter>
              <y:SmartNodeLabelModelParameter labelRatioX="0.0" labelRatioY="0.0" nodeRatioX="0.0" nodeRatioY="0.0" offsetX="0.0" offsetY="0.0" upX="0.0" upY="-1.0"/>
            </y:ModelParameter>
          </y:NodeLabel>
          <y:Shape type="rectangle"/>
        </y:ShapeNode>
      </data>
    </node>
    <node id="n70">
      <data key="d3" xml:space="preserve"><![CDATA[KIF5A]]></data>
      <data key="d4" xml:space="preserve"><![CDATA[Kinesin heavy chain isoform 5A]]></data>
      <data key="d5" xml:space="preserve"><![CDATA[Kinesin heavy chain isoform 5A]]></data>
      <data key="d6" xml:space="preserve"><![CDATA[source]]></data>
      <data key="d7" xml:space="preserve">1.981782461670821</data>
      <data key="d8" xml:space="preserve">0.8095133446355038</data>
      <data key="d9" xml:space="preserve">true</data>
      <data key="d10" xml:space="preserve">0.014000000000000012</data>
      <data key="d11" xml:space="preserve">4.0</data>
      <data key="d12" xml:space="preserve"/>
      <data key="d13" xml:space="preserve"/>
      <data key="d14" xml:space="preserve"/>
      <data key="d15" xml:space="preserve">7</data>
      <data key="d16" xml:space="preserve">168</data>
      <data key="d17" xml:space="preserve">0.0</data>
      <data key="d18" xml:space="preserve">1.0</data>
      <data key="d19" xml:space="preserve">777.2747348903215</data>
      <data key="d20" xml:space="preserve">-459.45377780375543</data>
      <data key="d24" xml:space="preserve">3.939161833898676E-4</data>
      <data key="d25" xml:space="preserve">-1.1535763778466919</data>
      <data key="d26" xml:space="preserve">-1.1535763778466919</data>
      <data key="d29">
        <y:ShapeNode>
          <y:Geometry height="40.0" width="40.0" x="597.560403052332" y="-428.3277498330186"/>
          <y:Fill color="#B6DBA6" transparent="false"/>
          <y:BorderStyle color="#4159A8" type="line" width="3.0"/>
          <y:NodeLabel alignment="center" autoSizePolicy="content" fontFamily="Arial" fontSize="10" fontStyle="plain" hasBackgroundColor="false" hasLineColor="false" height="15.171875" horizontalTextPosition="center" iconTextGap="4" modelName="custom" textColor="#000000" verticalTextPosition="bottom" visible="true" width="31.7880859375" x="4.10595703125" xml:space="preserve" y="12.4140625">KIF5A<y:LabelModel><y:SmartNodeLabelModel distance="4.0"/></y:LabelModel><y:ModelParameter><y:SmartNodeLabelModelParameter labelRatioX="0.0" labelRatioY="0.0" nodeRatioX="0.0" nodeRatioY="0.0" offsetX="0.0" offsetY="0.0" upX="0.0" upY="-1.0"/></y:ModelParameter></y:NodeLabel>
          <y:Shape type="roundrectangle"/>
        </y:ShapeNode>
      </data>
    </node>
    <node id="n71">
      <data key="d3" xml:space="preserve"><![CDATA[LEMD2]]></data>
      <data key="d4" xml:space="preserve"><![CDATA[LEM domain-containing protein 2]]></data>
      <data key="d5" xml:space="preserve"><![CDATA[LEM domain-containing protein 2]]></data>
      <data key="d6" xml:space="preserve"><![CDATA[gene]]></data>
      <data key="d7" xml:space="preserve">0.0</data>
      <data key="d8" xml:space="preserve">0.021292455397979033</data>
      <data key="d9" xml:space="preserve">false</data>
      <data key="d10" xml:space="preserve">0.05700000000000005</data>
      <data key="d11" xml:space="preserve">4.0</data>
      <data key="d12" xml:space="preserve"/>
      <data key="d13" xml:space="preserve"/>
      <data key="d14" xml:space="preserve"/>
      <data key="d15" xml:space="preserve">1</data>
      <data key="d16" xml:space="preserve">17</data>
      <data key="d17" xml:space="preserve">0.0</data>
      <data key="d18" xml:space="preserve">1.0</data>
      <data key="d19" xml:space="preserve">-689.4967619438524</data>
      <data key="d20" xml:space="preserve">352.46679424321303</data>
      <data key="d24" xml:space="preserve">0.6798743739920211</data>
      <data key="d25" xml:space="preserve">-0.0745995432975537</data>
      <data key="d29">
        <y:ShapeNode>
          <y:Geometry height="15.0" width="15.0" x="-516.7180701894576" y="218.69890374568047"/>
          <y:Fill color="#F2F2F2" transparent="false"/>
          <y:BorderStyle color="#C0C0C0" raised="false" type="line" width="1.0"/>
          <y:NodeLabel alignment="center" autoSizePolicy="content" fontFamily="Dialog" fontSize="12" fontStyle="plain" hasBackgroundColor="false" hasLineColor="false" hasText="false" height="4.0" horizontalTextPosition="center" iconTextGap="4" modelName="custom" textColor="#000000" verticalTextPosition="bottom" visible="true" width="4.0" x="5.5" y="5.5">
            <y:LabelModel>
              <y:SmartNodeLabelModel distance="4.0"/>
            </y:LabelModel>
            <y:ModelParameter>
              <y:SmartNodeLabelModelParameter labelRatioX="0.0" labelRatioY="0.0" nodeRatioX="0.0" nodeRatioY="0.0" offsetX="0.0" offsetY="0.0" upX="0.0" upY="-1.0"/>
            </y:ModelParameter>
          </y:NodeLabel>
          <y:Shape type="rectangle"/>
        </y:ShapeNode>
      </data>
    </node>
    <node id="n72">
      <data key="d3" xml:space="preserve"><![CDATA[LIG3]]></data>
      <data key="d4" xml:space="preserve"><![CDATA[DNA ligase 3]]></data>
      <data key="d5" xml:space="preserve"><![CDATA[DNA ligase 3]]></data>
      <data key="d6" xml:space="preserve"><![CDATA[gene]]></data>
      <data key="d7" xml:space="preserve">0.0</data>
      <data key="d8" xml:space="preserve">0.005531494190101273</data>
      <data key="d9" xml:space="preserve">false</data>
      <data key="d10" xml:space="preserve">0.125</data>
      <data key="d11" xml:space="preserve">4.0</data>
      <data key="d12" xml:space="preserve"/>
      <data key="d13" xml:space="preserve"/>
      <data key="d14" xml:space="preserve"/>
      <data key="d15" xml:space="preserve">1</data>
      <data key="d16" xml:space="preserve">24</data>
      <data key="d17" xml:space="preserve">0.0</data>
      <data key="d18" xml:space="preserve">1.0</data>
      <data key="d19" xml:space="preserve">416.6797140831734</data>
      <data key="d20" xml:space="preserve">-390.0306848448811</data>
      <data key="d24" xml:space="preserve">0.11530430353959767</data>
      <data key="d25" xml:space="preserve">0.0588691836727957</data>
      <data key="d29">
        <y:ShapeNode>
          <y:Geometry height="15.0" width="15.0" x="336.5528381358753" y="-341.26104677361457"/>
          <y:Fill color="#F2F2F2" transparent="false"/>
          <y:BorderStyle color="#C0C0C0" raised="false" type="line" width="1.0"/>
          <y:NodeLabel alignment="center" autoSizePolicy="content" fontFamily="Dialog" fontSize="12" fontStyle="plain" hasBackgroundColor="false" hasLineColor="false" hasText="false" height="4.0" horizontalTextPosition="center" iconTextGap="4" modelName="custom" textColor="#000000" verticalTextPosition="bottom" visible="true" width="4.0" x="5.5" y="5.5">
            <y:LabelModel>
              <y:SmartNodeLabelModel distance="4.0"/>
            </y:LabelModel>
            <y:ModelParameter>
              <y:SmartNodeLabelModelParameter labelRatioX="0.0" labelRatioY="0.0" nodeRatioX="0.0" nodeRatioY="0.0" offsetX="0.0" offsetY="0.0" upX="0.0" upY="-1.0"/>
            </y:ModelParameter>
          </y:NodeLabel>
          <y:Shape type="rectangle"/>
        </y:ShapeNode>
      </data>
    </node>
    <node id="n73">
      <data key="d3" xml:space="preserve"><![CDATA[LRCH1]]></data>
      <data key="d4" xml:space="preserve"><![CDATA[Leucine-rich repeat and calponin homology domain-containing protein 1]]></data>
      <data key="d5" xml:space="preserve"><![CDATA[Leucine-rich repeat and calponin homology domain-containing protein 1]]></data>
      <data key="d6" xml:space="preserve"><![CDATA[source]]></data>
      <data key="d7" xml:space="preserve">2.255938018967853</data>
      <data key="d8" xml:space="preserve">1.2132526658733438</data>
      <data key="d9" xml:space="preserve">true</data>
      <data key="d10" xml:space="preserve">0.0</data>
      <data key="d11" xml:space="preserve">Infinity</data>
      <data key="d12" xml:space="preserve"/>
      <data key="d13" xml:space="preserve"/>
      <data key="d14" xml:space="preserve"/>
      <data key="d15" xml:space="preserve">13</data>
      <data key="d16" xml:space="preserve">337</data>
      <data key="d17" xml:space="preserve">0.0</data>
      <data key="d18" xml:space="preserve">1.0</data>
      <data key="d19" xml:space="preserve">969.1137094179304</data>
      <data key="d20" xml:space="preserve">-244.8923430169259</data>
      <data key="d24" xml:space="preserve">6.111535523300229E-4</data>
      <data key="d25" xml:space="preserve">-1.5835390215867289</data>
      <data key="d26" xml:space="preserve">-1.5835390215867289</data>
      <data key="d29">
        <y:ShapeNode>
          <y:Geometry height="40.0" width="40.0" x="800.5713029236741" y="-208.75776707915725"/>
          <y:Fill color="#B6DBA6" transparent="false"/>
          <y:BorderStyle color="#4159A8" type="line" width="3.0"/>
          <y:NodeLabel alignment="center" autoSizePolicy="content" fontFamily="Arial" fontSize="10" fontStyle="plain" hasBackgroundColor="false" hasLineColor="false" height="15.171875" horizontalTextPosition="center" iconTextGap="4" modelName="custom" textColor="#000000" verticalTextPosition="bottom" visible="true" width="36.7880859375" x="1.60595703125" xml:space="preserve" y="12.4140625">LRCH1<y:LabelModel><y:SmartNodeLabelModel distance="4.0"/></y:LabelModel><y:ModelParameter><y:SmartNodeLabelModelParameter labelRatioX="0.0" labelRatioY="0.0" nodeRatioX="0.0" nodeRatioY="0.0" offsetX="0.0" offsetY="0.0" upX="0.0" upY="-1.0"/></y:ModelParameter></y:NodeLabel>
          <y:Shape type="roundrectangle"/>
        </y:ShapeNode>
      </data>
    </node>
    <node id="n74">
      <data key="d3" xml:space="preserve"><![CDATA[MLX]]></data>
      <data key="d4" xml:space="preserve"><![CDATA[Max-like protein X]]></data>
      <data key="d5" xml:space="preserve"><![CDATA[Max-like protein X]]></data>
      <data key="d6" xml:space="preserve"><![CDATA[gene]]></data>
      <data key="d7" xml:space="preserve">0.0</data>
      <data key="d8" xml:space="preserve">0.029850355745977997</data>
      <data key="d9" xml:space="preserve">true</data>
      <data key="d10" xml:space="preserve">0.006000000000000005</data>
      <data key="d11" xml:space="preserve">4.0</data>
      <data key="d12" xml:space="preserve"/>
      <data key="d13" xml:space="preserve"/>
      <data key="d14" xml:space="preserve"/>
      <data key="d15" xml:space="preserve">3</data>
      <data key="d16" xml:space="preserve">76</data>
      <data key="d17" xml:space="preserve">0.0</data>
      <data key="d18" xml:space="preserve">1.0</data>
      <data key="d19" xml:space="preserve">151.58584661802612</data>
      <data key="d20" xml:space="preserve">-466.29405239124</data>
      <data key="d24" xml:space="preserve">0.34017485782191664</data>
      <data key="d25" xml:space="preserve">0.13290881505035657</data>
      <data key="d29">
        <y:ShapeNode>
          <y:Geometry height="15.0" width="15.0" x="151.46913099718427" y="-481.4326183148995"/>
          <y:Fill color="#F2F2F2" transparent="false"/>
          <y:BorderStyle color="#C0C0C0" raised="false" type="line" width="1.0"/>
          <y:NodeLabel alignment="center" autoSizePolicy="content" fontFamily="Dialog" fontSize="12" fontStyle="plain" hasBackgroundColor="false" hasLineColor="false" hasText="false" height="4.0" horizontalTextPosition="center" iconTextGap="4" modelName="custom" textColor="#000000" verticalTextPosition="bottom" visible="true" width="4.0" x="5.5" y="5.5">
            <y:LabelModel>
              <y:SmartNodeLabelModel distance="4.0"/>
            </y:LabelModel>
            <y:ModelParameter>
              <y:SmartNodeLabelModelParameter labelRatioX="0.0" labelRatioY="0.0" nodeRatioX="0.0" nodeRatioY="0.0" offsetX="0.0" offsetY="0.0" upX="0.0" upY="-1.0"/>
            </y:ModelParameter>
          </y:NodeLabel>
          <y:Shape type="rectangle"/>
        </y:ShapeNode>
      </data>
    </node>
    <node id="n75">
      <data key="d3" xml:space="preserve"><![CDATA[MND1]]></data>
      <data key="d4" xml:space="preserve"><![CDATA[Meiotic nuclear division protein 1 homolog]]></data>
      <data key="d5" xml:space="preserve"><![CDATA[Meiotic nuclear division protein 1 homolog]]></data>
      <data key="d6" xml:space="preserve"><![CDATA[source]]></data>
      <data key="d7" xml:space="preserve">2.0634617119322334</data>
      <data key="d8" xml:space="preserve">0.8487051934990849</data>
      <data key="d9" xml:space="preserve">true</data>
      <data key="d10" xml:space="preserve">0.0010000000000000009</data>
      <data key="d11" xml:space="preserve">4.0</data>
      <data key="d12" xml:space="preserve"/>
      <data key="d13" xml:space="preserve"/>
      <data key="d14" xml:space="preserve"/>
      <data key="d15" xml:space="preserve">6</data>
      <data key="d16" xml:space="preserve">131</data>
      <data key="d17" xml:space="preserve">0.0</data>
      <data key="d18" xml:space="preserve">1.0</data>
      <data key="d19" xml:space="preserve">-363.5295021340906</data>
      <data key="d20" xml:space="preserve">-528.1847856746816</data>
      <data key="d24" xml:space="preserve">0.0012902130549189371</data>
      <data key="d25" xml:space="preserve">1.4736501577559444</data>
      <data key="d26" xml:space="preserve">1.4736501577559444</data>
      <data key="d29">
        <y:ShapeNode>
          <y:Geometry height="40.0" width="40.0" x="-120.40713635685114" y="-540.9226117589601"/>
          <y:Fill color="#B6DBA6" transparent="false"/>
          <y:BorderStyle color="#CC3331" type="line" width="3.0"/>
          <y:NodeLabel alignment="center" autoSizePolicy="content" fontFamily="Arial" fontSize="10" fontStyle="plain" hasBackgroundColor="false" hasLineColor="false" height="15.171875" horizontalTextPosition="center" iconTextGap="4" modelName="custom" textColor="#000000" verticalTextPosition="bottom" visible="true" width="32.3349609375" x="3.83251953125" xml:space="preserve" y="12.4140625">MND1<y:LabelModel><y:SmartNodeLabelModel distance="4.0"/></y:LabelModel><y:ModelParameter><y:SmartNodeLabelModelParameter labelRatioX="0.0" labelRatioY="0.0" nodeRatioX="0.0" nodeRatioY="0.0" offsetX="0.0" offsetY="0.0" upX="0.0" upY="-1.0"/></y:ModelParameter></y:NodeLabel>
          <y:Shape type="roundrectangle"/>
        </y:ShapeNode>
      </data>
    </node>
    <node id="n76">
      <data key="d3" xml:space="preserve"><![CDATA[MVB12A]]></data>
      <data key="d4" xml:space="preserve"><![CDATA[Multivesicular body subunit 12A]]></data>
      <data key="d5" xml:space="preserve"><![CDATA[Multivesicular body subunit 12A]]></data>
      <data key="d6" xml:space="preserve"><![CDATA[gene]]></data>
      <data key="d7" xml:space="preserve">0.0</data>
      <data key="d8" xml:space="preserve">0.02838699562307587</data>
      <data key="d9" xml:space="preserve">false</data>
      <data key="d10" xml:space="preserve">0.08199999999999996</data>
      <data key="d11" xml:space="preserve">4.0</data>
      <data key="d12" xml:space="preserve"/>
      <data key="d13" xml:space="preserve"/>
      <data key="d14" xml:space="preserve"/>
      <data key="d15" xml:space="preserve">1</data>
      <data key="d16" xml:space="preserve">17</data>
      <data key="d17" xml:space="preserve">0.0</data>
      <data key="d18" xml:space="preserve">1.0</data>
      <data key="d19" xml:space="preserve">-750.0860814852025</data>
      <data key="d20" xml:space="preserve">366.91600583464276</data>
      <data key="d24" xml:space="preserve">0.9033868092691623</data>
      <data key="d25" xml:space="preserve">-0.02890132412397861</data>
      <data key="d29">
        <y:ShapeNode>
          <y:Geometry height="15.0" width="15.0" x="-578.2244154947009" y="231.0892245578687"/>
          <y:Fill color="#F2F2F2" transparent="false"/>
          <y:BorderStyle color="#C0C0C0" raised="false" type="line" width="1.0"/>
          <y:NodeLabel alignment="center" autoSizePolicy="content" fontFamily="Dialog" fontSize="12" fontStyle="plain" hasBackgroundColor="false" hasLineColor="false" hasText="false" height="4.0" horizontalTextPosition="center" iconTextGap="4" modelName="custom" textColor="#000000" verticalTextPosition="bottom" visible="true" width="4.0" x="5.5" y="5.5">
            <y:LabelModel>
              <y:SmartNodeLabelModel distance="4.0"/>
            </y:LabelModel>
            <y:ModelParameter>
              <y:SmartNodeLabelModelParameter labelRatioX="0.0" labelRatioY="0.0" nodeRatioX="0.0" nodeRatioY="0.0" offsetX="0.0" offsetY="0.0" upX="0.0" upY="-1.0"/>
            </y:ModelParameter>
          </y:NodeLabel>
          <y:Shape type="rectangle"/>
        </y:ShapeNode>
      </data>
    </node>
    <node id="n77">
      <data key="d3" xml:space="preserve"><![CDATA[MVB12B]]></data>
      <data key="d4" xml:space="preserve"><![CDATA[Multivesicular body subunit 12B]]></data>
      <data key="d5" xml:space="preserve"><![CDATA[Multivesicular body subunit 12B]]></data>
      <data key="d6" xml:space="preserve"><![CDATA[gene]]></data>
      <data key="d7" xml:space="preserve">0.0</data>
      <data key="d8" xml:space="preserve">0.02838699562307586</data>
      <data key="d9" xml:space="preserve">false</data>
      <data key="d10" xml:space="preserve">0.08199999999999996</data>
      <data key="d11" xml:space="preserve">4.0</data>
      <data key="d12" xml:space="preserve"/>
      <data key="d13" xml:space="preserve"/>
      <data key="d14" xml:space="preserve"/>
      <data key="d15" xml:space="preserve">1</data>
      <data key="d16" xml:space="preserve">17</data>
      <data key="d17" xml:space="preserve">0.0</data>
      <data key="d18" xml:space="preserve">1.0</data>
      <data key="d19" xml:space="preserve">-613.4879467444661</data>
      <data key="d20" xml:space="preserve">451.6050845299111</data>
      <data key="d24" xml:space="preserve">0.03303624480095068</data>
      <data key="d25" xml:space="preserve">0.6563780385558431</data>
      <data key="d29">
        <y:ShapeNode>
          <y:Geometry height="15.0" width="15.0" x="-435.8969816106769" y="318.1790158458243"/>
          <y:Fill color="#F2F2F2" transparent="false"/>
          <y:BorderStyle color="#C0C0C0" raised="false" type="line" width="1.0"/>
          <y:NodeLabel alignment="center" autoSizePolicy="content" fontFamily="Dialog" fontSize="12" fontStyle="plain" hasBackgroundColor="false" hasLineColor="false" hasText="false" height="4.0" horizontalTextPosition="center" iconTextGap="4" modelName="custom" textColor="#000000" verticalTextPosition="bottom" visible="true" width="4.0" x="5.5" y="5.5">
            <y:LabelModel>
              <y:SmartNodeLabelModel distance="4.0"/>
            </y:LabelModel>
            <y:ModelParameter>
              <y:SmartNodeLabelModelParameter labelRatioX="0.0" labelRatioY="0.0" nodeRatioX="0.0" nodeRatioY="0.0" offsetX="0.0" offsetY="0.0" upX="0.0" upY="-1.0"/>
            </y:ModelParameter>
          </y:NodeLabel>
          <y:Shape type="rectangle"/>
        </y:ShapeNode>
      </data>
    </node>
    <node id="n78">
      <data key="d3" xml:space="preserve"><![CDATA[NEDD4L]]></data>
      <data key="d4" xml:space="preserve"><![CDATA[E3 ubiquitin-protein ligase NEDD4-like]]></data>
      <data key="d5" xml:space="preserve"><![CDATA[E3 ubiquitin-protein ligase NEDD4-like]]></data>
      <data key="d6" xml:space="preserve"><![CDATA[gene]]></data>
      <data key="d7" xml:space="preserve">0.0</data>
      <data key="d8" xml:space="preserve">0.02843588379031626</data>
      <data key="d9" xml:space="preserve">false</data>
      <data key="d10" xml:space="preserve">0.09299999999999997</data>
      <data key="d11" xml:space="preserve">4.0</data>
      <data key="d12" xml:space="preserve"/>
      <data key="d13" xml:space="preserve"/>
      <data key="d14" xml:space="preserve"/>
      <data key="d15" xml:space="preserve">1</data>
      <data key="d16" xml:space="preserve">17</data>
      <data key="d17" xml:space="preserve">0.0</data>
      <data key="d18" xml:space="preserve">1.0</data>
      <data key="d19" xml:space="preserve">-569.1074136064057</data>
      <data key="d20" xml:space="preserve">555.8574264908959</data>
      <data key="d24" xml:space="preserve">0.9033868092691623</data>
      <data key="d25" xml:space="preserve">0.1536421480196406</data>
      <data key="d29">
        <y:ShapeNode>
          <y:Geometry height="15.0" width="15.0" x="-389.63857050493084" y="425.2319761940845"/>
          <y:Fill color="#F2F2F2" transparent="false"/>
          <y:BorderStyle color="#C0C0C0" raised="false" type="line" width="1.0"/>
          <y:NodeLabel alignment="center" autoSizePolicy="content" fontFamily="Dialog" fontSize="12" fontStyle="plain" hasBackgroundColor="false" hasLineColor="false" hasText="false" height="4.0" horizontalTextPosition="center" iconTextGap="4" modelName="custom" textColor="#000000" verticalTextPosition="bottom" visible="true" width="4.0" x="5.5" y="5.5">
            <y:LabelModel>
              <y:SmartNodeLabelModel distance="4.0"/>
            </y:LabelModel>
            <y:ModelParameter>
              <y:SmartNodeLabelModelParameter labelRatioX="0.0" labelRatioY="0.0" nodeRatioX="0.0" nodeRatioY="0.0" offsetX="0.0" offsetY="0.0" upX="0.0" upY="-1.0"/>
            </y:ModelParameter>
          </y:NodeLabel>
          <y:Shape type="rectangle"/>
        </y:ShapeNode>
      </data>
    </node>
    <node id="n79">
      <data key="d3" xml:space="preserve"><![CDATA[OARD1]]></data>
      <data key="d4" xml:space="preserve"><![CDATA[ADP-ribose glycohydrolase OARD1]]></data>
      <data key="d5" xml:space="preserve"><![CDATA[ADP-ribose glycohydrolase OARD1]]></data>
      <data key="d6" xml:space="preserve"><![CDATA[source]]></data>
      <data key="d7" xml:space="preserve">1.99721372202302</data>
      <data key="d8" xml:space="preserve">0.8034336583929388</data>
      <data key="d9" xml:space="preserve">true</data>
      <data key="d10" xml:space="preserve">0.0010000000000000009</data>
      <data key="d11" xml:space="preserve">4.0</data>
      <data key="d12" xml:space="preserve"/>
      <data key="d13" xml:space="preserve"/>
      <data key="d14" xml:space="preserve"/>
      <data key="d15" xml:space="preserve">1</data>
      <data key="d16" xml:space="preserve">22</data>
      <data key="d17" xml:space="preserve">0.0</data>
      <data key="d18" xml:space="preserve">1.0</data>
      <data key="d19" xml:space="preserve">369.8450271492393</data>
      <data key="d20" xml:space="preserve">-524.7818428761086</data>
      <data key="d24" xml:space="preserve">9.167303284950343E-4</data>
      <data key="d25" xml:space="preserve">1.3130941060936205</data>
      <data key="d26" xml:space="preserve">1.3130941060936205</data>
      <data key="d29">
        <y:ShapeNode>
          <y:Geometry height="40.0" width="40.0" x="278.3273344701801" y="-488.8057924928124"/>
          <y:Fill color="#B6DBA6" transparent="false"/>
          <y:BorderStyle color="#CC3331" type="line" width="3.0"/>
          <y:NodeLabel alignment="center" autoSizePolicy="content" fontFamily="Arial" fontSize="10" fontStyle="plain" hasBackgroundColor="false" hasLineColor="false" height="15.171875" horizontalTextPosition="center" iconTextGap="4" modelName="custom" textColor="#000000" verticalTextPosition="bottom" visible="true" width="38.453125" x="0.7734375" xml:space="preserve" y="12.4140625">OARD1<y:LabelModel><y:SmartNodeLabelModel distance="4.0"/></y:LabelModel><y:ModelParameter><y:SmartNodeLabelModelParameter labelRatioX="0.0" labelRatioY="0.0" nodeRatioX="0.0" nodeRatioY="0.0" offsetX="0.0" offsetY="0.0" upX="0.0" upY="-1.0"/></y:ModelParameter></y:NodeLabel>
          <y:Shape type="roundrectangle"/>
        </y:ShapeNode>
      </data>
    </node>
    <node id="n80">
      <data key="d3" xml:space="preserve"><![CDATA[OS9]]></data>
      <data key="d4" xml:space="preserve"><![CDATA[Protein OS-9]]></data>
      <data key="d5" xml:space="preserve"><![CDATA[Protein OS-9]]></data>
      <data key="d6" xml:space="preserve"><![CDATA[gene]]></data>
      <data key="d7" xml:space="preserve">0.0</data>
      <data key="d8" xml:space="preserve">0.03546585628855346</data>
      <data key="d9" xml:space="preserve">true</data>
      <data key="d10" xml:space="preserve">0.017000000000000015</data>
      <data key="d11" xml:space="preserve">4.0</data>
      <data key="d12" xml:space="preserve"/>
      <data key="d13" xml:space="preserve"/>
      <data key="d14" xml:space="preserve"/>
      <data key="d15" xml:space="preserve">1</data>
      <data key="d16" xml:space="preserve">17</data>
      <data key="d17" xml:space="preserve">0.0</data>
      <data key="d18" xml:space="preserve">1.0</data>
      <data key="d19" xml:space="preserve">504.1440161252534</data>
      <data key="d20" xml:space="preserve">430.583018524035</data>
      <data key="d24" xml:space="preserve">0.11530430353959767</data>
      <data key="d25" xml:space="preserve">-0.5262070026255294</data>
      <data key="d29">
        <y:ShapeNode>
          <y:Geometry height="15.0" width="15.0" x="477.41348277457644" y="251.2814985106885"/>
          <y:Fill color="#F2F2F2" transparent="false"/>
          <y:BorderStyle color="#C0C0C0" raised="false" type="line" width="1.0"/>
          <y:NodeLabel alignment="center" autoSizePolicy="content" fontFamily="Dialog" fontSize="12" fontStyle="plain" hasBackgroundColor="false" hasLineColor="false" hasText="false" height="4.0" horizontalTextPosition="center" iconTextGap="4" modelName="custom" textColor="#000000" verticalTextPosition="bottom" visible="true" width="4.0" x="5.5" y="5.5">
            <y:LabelModel>
              <y:SmartNodeLabelModel distance="4.0"/>
            </y:LabelModel>
            <y:ModelParameter>
              <y:SmartNodeLabelModelParameter labelRatioX="0.0" labelRatioY="0.0" nodeRatioX="0.0" nodeRatioY="0.0" offsetX="0.0" offsetY="0.0" upX="0.0" upY="-1.0"/>
            </y:ModelParameter>
          </y:NodeLabel>
          <y:Shape type="rectangle"/>
        </y:ShapeNode>
      </data>
    </node>
    <node id="n81">
      <data key="d3" xml:space="preserve"><![CDATA[PARP1]]></data>
      <data key="d4" xml:space="preserve"><![CDATA[Poly [ADP-ribose] polymerase 1]]></data>
      <data key="d5" xml:space="preserve"><![CDATA[Poly [ADP-ribose] polymerase 1]]></data>
      <data key="d6" xml:space="preserve"><![CDATA[gene]]></data>
      <data key="d7" xml:space="preserve">0.0</data>
      <data key="d8" xml:space="preserve">0.49277867096754585</data>
      <data key="d9" xml:space="preserve">true</data>
      <data key="d10" xml:space="preserve">0.0020000000000000018</data>
      <data key="d11" xml:space="preserve">4.0</data>
      <data key="d12" xml:space="preserve"/>
      <data key="d13" xml:space="preserve"/>
      <data key="d14" xml:space="preserve"/>
      <data key="d15" xml:space="preserve">1</data>
      <data key="d16" xml:space="preserve">22</data>
      <data key="d17" xml:space="preserve">0.0</data>
      <data key="d18" xml:space="preserve">1.0</data>
      <data key="d19" xml:space="preserve">318.6461754691726</data>
      <data key="d20" xml:space="preserve">-405.2273914732489</data>
      <data key="d24" xml:space="preserve">0.004108309990662932</data>
      <data key="d25" xml:space="preserve">0.1118119272054976</data>
      <data key="d29">
        <y:ShapeNode>
          <y:Geometry height="15.0" width="15.0" x="239.1567480887581" y="-356.9181661112035"/>
          <y:Fill color="#F2F2F2" transparent="false"/>
          <y:BorderStyle color="#C0C0C0" raised="false" type="line" width="1.0"/>
          <y:NodeLabel alignment="center" autoSizePolicy="content" fontFamily="Dialog" fontSize="12" fontStyle="plain" hasBackgroundColor="false" hasLineColor="false" hasText="false" height="4.0" horizontalTextPosition="center" iconTextGap="4" modelName="custom" textColor="#000000" verticalTextPosition="bottom" visible="true" width="4.0" x="5.5" y="5.5">
            <y:LabelModel>
              <y:SmartNodeLabelModel distance="4.0"/>
            </y:LabelModel>
            <y:ModelParameter>
              <y:SmartNodeLabelModelParameter labelRatioX="0.0" labelRatioY="0.0" nodeRatioX="0.0" nodeRatioY="0.0" offsetX="0.0" offsetY="0.0" upX="0.0" upY="-1.0"/>
            </y:ModelParameter>
          </y:NodeLabel>
          <y:Shape type="rectangle"/>
        </y:ShapeNode>
      </data>
    </node>
    <node id="n82">
      <data key="d3" xml:space="preserve"><![CDATA[PDCD6IP]]></data>
      <data key="d4" xml:space="preserve"><![CDATA[Programmed cell death 6-interacting protein]]></data>
      <data key="d5" xml:space="preserve"><![CDATA[Programmed cell death 6-interacting protein]]></data>
      <data key="d6" xml:space="preserve"><![CDATA[gene]]></data>
      <data key="d7" xml:space="preserve">0.0</data>
      <data key="d8" xml:space="preserve">0.026876913841393475</data>
      <data key="d9" xml:space="preserve">false</data>
      <data key="d10" xml:space="preserve">0.062000000000000055</data>
      <data key="d11" xml:space="preserve">4.0</data>
      <data key="d12" xml:space="preserve"/>
      <data key="d13" xml:space="preserve"/>
      <data key="d14" xml:space="preserve"/>
      <data key="d15" xml:space="preserve">1</data>
      <data key="d16" xml:space="preserve">17</data>
      <data key="d17" xml:space="preserve">0.0</data>
      <data key="d18" xml:space="preserve">1.0</data>
      <data key="d19" xml:space="preserve">-519.6951015024613</data>
      <data key="d20" xml:space="preserve">262.1250402906036</data>
      <data key="d24" xml:space="preserve">0.005262711145064086</data>
      <data key="d25" xml:space="preserve">0.2539859952347978</data>
      <data key="d29">
        <y:ShapeNode>
          <y:Geometry height="15.0" width="15.0" x="-343.4211231254593" y="126.05877287341434"/>
          <y:Fill color="#F2F2F2" transparent="false"/>
          <y:BorderStyle color="#C0C0C0" raised="false" type="line" width="1.0"/>
          <y:NodeLabel alignment="center" autoSizePolicy="content" fontFamily="Dialog" fontSize="12" fontStyle="plain" hasBackgroundColor="false" hasLineColor="false" hasText="false" height="4.0" horizontalTextPosition="center" iconTextGap="4" modelName="custom" textColor="#000000" verticalTextPosition="bottom" visible="true" width="4.0" x="5.5" y="5.5">
            <y:LabelModel>
              <y:SmartNodeLabelModel distance="4.0"/>
            </y:LabelModel>
            <y:ModelParameter>
              <y:SmartNodeLabelModelParameter labelRatioX="0.0" labelRatioY="0.0" nodeRatioX="0.0" nodeRatioY="0.0" offsetX="0.0" offsetY="0.0" upX="0.0" upY="-1.0"/>
            </y:ModelParameter>
          </y:NodeLabel>
          <y:Shape type="rectangle"/>
        </y:ShapeNode>
      </data>
    </node>
    <node id="n83">
      <data key="d3" xml:space="preserve"><![CDATA[PDHA1]]></data>
      <data key="d4" xml:space="preserve"><![CDATA[Pyruvate dehydrogenase E1 component subunit alpha, somatic form, mitochondrial]]></data>
      <data key="d5" xml:space="preserve"><![CDATA[Pyruvate dehydrogenase E1 component subunit alpha, somatic form, mitochondrial]]></data>
      <data key="d6" xml:space="preserve"><![CDATA[gene]]></data>
      <data key="d7" xml:space="preserve">0.0</data>
      <data key="d8" xml:space="preserve">0.011315502003601709</data>
      <data key="d9" xml:space="preserve">true</data>
      <data key="d10" xml:space="preserve">0.041000000000000036</data>
      <data key="d11" xml:space="preserve">4.0</data>
      <data key="d12" xml:space="preserve"/>
      <data key="d13" xml:space="preserve"/>
      <data key="d14" xml:space="preserve"/>
      <data key="d15" xml:space="preserve">1</data>
      <data key="d16" xml:space="preserve">17</data>
      <data key="d17" xml:space="preserve">0.0</data>
      <data key="d18" xml:space="preserve">1.0</data>
      <data key="d19" xml:space="preserve">-211.1895009702156</data>
      <data key="d20" xml:space="preserve">-165.4828342906236</data>
      <data key="d24" xml:space="preserve">0.024344283167812578</data>
      <data key="d25" xml:space="preserve">-0.23594678408791658</data>
      <data key="d29">
        <y:ShapeNode>
          <y:Geometry height="15.0" width="15.0" x="-221.77731257147278" y="-174.05729098637636"/>
          <y:Fill color="#F2F2F2" transparent="false"/>
          <y:BorderStyle color="#C0C0C0" raised="false" type="line" width="1.0"/>
          <y:NodeLabel alignment="center" autoSizePolicy="content" fontFamily="Dialog" fontSize="12" fontStyle="plain" hasBackgroundColor="false" hasLineColor="false" hasText="false" height="4.0" horizontalTextPosition="center" iconTextGap="4" modelName="custom" textColor="#000000" verticalTextPosition="bottom" visible="true" width="4.0" x="5.5" y="5.5">
            <y:LabelModel>
              <y:SmartNodeLabelModel distance="4.0"/>
            </y:LabelModel>
            <y:ModelParameter>
              <y:SmartNodeLabelModelParameter labelRatioX="0.0" labelRatioY="0.0" nodeRatioX="0.0" nodeRatioY="0.0" offsetX="0.0" offsetY="0.0" upX="0.0" upY="-1.0"/>
            </y:ModelParameter>
          </y:NodeLabel>
          <y:Shape type="rectangle"/>
        </y:ShapeNode>
      </data>
    </node>
    <node id="n84">
      <data key="d3" xml:space="preserve"><![CDATA[PDHA2]]></data>
      <data key="d4" xml:space="preserve"><![CDATA[Pyruvate dehydrogenase E1 component subunit alpha, testis-specific form, mitochondrial]]></data>
      <data key="d5" xml:space="preserve"><![CDATA[Pyruvate dehydrogenase E1 component subunit alpha, testis-specific form, mitochondrial]]></data>
      <data key="d6" xml:space="preserve"><![CDATA[gene]]></data>
      <data key="d7" xml:space="preserve">0.0</data>
      <data key="d8" xml:space="preserve">0.011310685952865843</data>
      <data key="d9" xml:space="preserve">true</data>
      <data key="d10" xml:space="preserve">0.03400000000000003</data>
      <data key="d11" xml:space="preserve">4.0</data>
      <data key="d12" xml:space="preserve"/>
      <data key="d13" xml:space="preserve"/>
      <data key="d14" xml:space="preserve"/>
      <data key="d15" xml:space="preserve">1</data>
      <data key="d16" xml:space="preserve">17</data>
      <data key="d17" xml:space="preserve">0.0</data>
      <data key="d18" xml:space="preserve">1.0</data>
      <data key="d19" xml:space="preserve">-193.58594639827766</data>
      <data key="d20" xml:space="preserve">-243.38150434647093</data>
      <data key="d24" xml:space="preserve">0.3237772185140606</data>
      <data key="d25" xml:space="preserve">0.27182811866406453</data>
      <data key="d29">
        <y:ShapeNode>
          <y:Geometry height="15.0" width="15.0" x="-211.12286485402657" y="-276.6849732569887"/>
          <y:Fill color="#F2F2F2" transparent="false"/>
          <y:BorderStyle color="#C0C0C0" raised="false" type="line" width="1.0"/>
          <y:NodeLabel alignment="center" autoSizePolicy="content" fontFamily="Dialog" fontSize="12" fontStyle="plain" hasBackgroundColor="false" hasLineColor="false" hasText="false" height="4.0" horizontalTextPosition="center" iconTextGap="4" modelName="custom" textColor="#000000" verticalTextPosition="bottom" visible="true" width="4.0" x="5.5" y="5.5">
            <y:LabelModel>
              <y:SmartNodeLabelModel distance="4.0"/>
            </y:LabelModel>
            <y:ModelParameter>
              <y:SmartNodeLabelModelParameter labelRatioX="0.0" labelRatioY="0.0" nodeRatioX="0.0" nodeRatioY="0.0" offsetX="0.0" offsetY="0.0" upX="0.0" upY="-1.0"/>
            </y:ModelParameter>
          </y:NodeLabel>
          <y:Shape type="rectangle"/>
        </y:ShapeNode>
      </data>
    </node>
    <node id="n85">
      <data key="d3" xml:space="preserve"><![CDATA[PDHB]]></data>
      <data key="d4" xml:space="preserve"><![CDATA[Pyruvate dehydrogenase E1 component subunit beta, mitochondrial]]></data>
      <data key="d5" xml:space="preserve"><![CDATA[Pyruvate dehydrogenase E1 component subunit beta, mitochondrial]]></data>
      <data key="d6" xml:space="preserve"><![CDATA[gene]]></data>
      <data key="d7" xml:space="preserve">0.0</data>
      <data key="d8" xml:space="preserve">0.01212568278877239</data>
      <data key="d9" xml:space="preserve">true</data>
      <data key="d10" xml:space="preserve">0.04800000000000004</data>
      <data key="d11" xml:space="preserve">4.0</data>
      <data key="d12" xml:space="preserve"/>
      <data key="d13" xml:space="preserve"/>
      <data key="d14" xml:space="preserve"/>
      <data key="d15" xml:space="preserve">1</data>
      <data key="d16" xml:space="preserve">17</data>
      <data key="d17" xml:space="preserve">0.0</data>
      <data key="d18" xml:space="preserve">1.0</data>
      <data key="d19" xml:space="preserve">-213.84070775509133</data>
      <data key="d20" xml:space="preserve">-208.9661611711563</data>
      <data key="d24" xml:space="preserve">0.715898480604363</data>
      <data key="d25" xml:space="preserve">-0.06605093495995185</data>
      <data key="d29">
        <y:ShapeNode>
          <y:Geometry height="15.0" width="15.0" x="-222.64904763174394" y="-220.87709343153253"/>
          <y:Fill color="#F2F2F2" transparent="false"/>
          <y:BorderStyle color="#C0C0C0" raised="false" type="line" width="1.0"/>
          <y:NodeLabel alignment="center" autoSizePolicy="content" fontFamily="Dialog" fontSize="12" fontStyle="plain" hasBackgroundColor="false" hasLineColor="false" hasText="false" height="4.0" horizontalTextPosition="center" iconTextGap="4" modelName="custom" textColor="#000000" verticalTextPosition="bottom" visible="true" width="4.0" x="5.5" y="5.5">
            <y:LabelModel>
              <y:SmartNodeLabelModel distance="4.0"/>
            </y:LabelModel>
            <y:ModelParameter>
              <y:SmartNodeLabelModelParameter labelRatioX="0.0" labelRatioY="0.0" nodeRatioX="0.0" nodeRatioY="0.0" offsetX="0.0" offsetY="0.0" upX="0.0" upY="-1.0"/>
            </y:ModelParameter>
          </y:NodeLabel>
          <y:Shape type="rectangle"/>
        </y:ShapeNode>
      </data>
    </node>
    <node id="n86">
      <data key="d3" xml:space="preserve"><![CDATA[PDHX]]></data>
      <data key="d4" xml:space="preserve"><![CDATA[Pyruvate dehydrogenase protein X component, mitochondrial]]></data>
      <data key="d5" xml:space="preserve"><![CDATA[Pyruvate dehydrogenase protein X component, mitochondrial]]></data>
      <data key="d6" xml:space="preserve"><![CDATA[gene]]></data>
      <data key="d7" xml:space="preserve">0.0</data>
      <data key="d8" xml:space="preserve">0.008547316547515033</data>
      <data key="d9" xml:space="preserve">true</data>
      <data key="d10" xml:space="preserve">0.04700000000000004</data>
      <data key="d11" xml:space="preserve">4.0</data>
      <data key="d12" xml:space="preserve"/>
      <data key="d13" xml:space="preserve"/>
      <data key="d14" xml:space="preserve"/>
      <data key="d15" xml:space="preserve">1</data>
      <data key="d16" xml:space="preserve">17</data>
      <data key="d17" xml:space="preserve">0.0</data>
      <data key="d18" xml:space="preserve">1.0</data>
      <data key="d19" xml:space="preserve">-270.59705491256784</data>
      <data key="d20" xml:space="preserve">-147.78646263149463</data>
      <data key="d24" xml:space="preserve">0.010016127663186486</data>
      <data key="d25" xml:space="preserve">-0.21745365645909054</data>
      <data key="d29">
        <y:ShapeNode>
          <y:Geometry height="15.0" width="15.0" x="-281.6059343454031" y="-157.50854142501572"/>
          <y:Fill color="#F2F2F2" transparent="false"/>
          <y:BorderStyle color="#C0C0C0" raised="false" type="line" width="1.0"/>
          <y:NodeLabel alignment="center" autoSizePolicy="content" fontFamily="Dialog" fontSize="12" fontStyle="plain" hasBackgroundColor="false" hasLineColor="false" hasText="false" height="4.0" horizontalTextPosition="center" iconTextGap="4" modelName="custom" textColor="#000000" verticalTextPosition="bottom" visible="true" width="4.0" x="5.5" y="5.5">
            <y:LabelModel>
              <y:SmartNodeLabelModel distance="4.0"/>
            </y:LabelModel>
            <y:ModelParameter>
              <y:SmartNodeLabelModelParameter labelRatioX="0.0" labelRatioY="0.0" nodeRatioX="0.0" nodeRatioY="0.0" offsetX="0.0" offsetY="0.0" upX="0.0" upY="-1.0"/>
            </y:ModelParameter>
          </y:NodeLabel>
          <y:Shape type="rectangle"/>
        </y:ShapeNode>
      </data>
    </node>
    <node id="n87">
      <data key="d3" xml:space="preserve"><![CDATA[PDK1]]></data>
      <data key="d4" xml:space="preserve"><![CDATA[[Pyruvate dehydrogenase (acetyl-transferring)] kinase isozyme 1, mitochondrial]]></data>
      <data key="d5" xml:space="preserve"><![CDATA[[Pyruvate dehydrogenase (acetyl-transferring)] kinase isozyme 1, mitochondrial]]></data>
      <data key="d6" xml:space="preserve"><![CDATA[gene]]></data>
      <data key="d7" xml:space="preserve">0.0</data>
      <data key="d8" xml:space="preserve">0.137507877337029</data>
      <data key="d9" xml:space="preserve">true</data>
      <data key="d10" xml:space="preserve">0.0</data>
      <data key="d11" xml:space="preserve">Infinity</data>
      <data key="d12" xml:space="preserve"/>
      <data key="d13" xml:space="preserve"/>
      <data key="d14" xml:space="preserve"/>
      <data key="d15" xml:space="preserve">1</data>
      <data key="d16" xml:space="preserve">17</data>
      <data key="d17" xml:space="preserve">0.0</data>
      <data key="d18" xml:space="preserve">1.0</data>
      <data key="d19" xml:space="preserve">-107.21546416631594</data>
      <data key="d20" xml:space="preserve">-167.6712192695082</data>
      <data key="d24" xml:space="preserve">0.6798743739920211</data>
      <data key="d25" xml:space="preserve">0.06087511739228724</data>
      <data key="d29">
        <y:ShapeNode>
          <y:Geometry height="15.0" width="15.0" x="-115.24193114620626" y="-167.59249825545928"/>
          <y:Fill color="#F2F2F2" transparent="false"/>
          <y:BorderStyle color="#C0C0C0" raised="false" type="line" width="1.0"/>
          <y:NodeLabel alignment="center" autoSizePolicy="content" fontFamily="Dialog" fontSize="12" fontStyle="plain" hasBackgroundColor="false" hasLineColor="false" hasText="false" height="4.0" horizontalTextPosition="center" iconTextGap="4" modelName="custom" textColor="#000000" verticalTextPosition="bottom" visible="true" width="4.0" x="5.5" y="5.5">
            <y:LabelModel>
              <y:SmartNodeLabelModel distance="4.0"/>
            </y:LabelModel>
            <y:ModelParameter>
              <y:SmartNodeLabelModelParameter labelRatioX="0.0" labelRatioY="0.0" nodeRatioX="0.0" nodeRatioY="0.0" offsetX="0.0" offsetY="0.0" upX="0.0" upY="-1.0"/>
            </y:ModelParameter>
          </y:NodeLabel>
          <y:Shape type="rectangle"/>
        </y:ShapeNode>
      </data>
    </node>
    <node id="n88">
      <data key="d3" xml:space="preserve"><![CDATA[PDK2]]></data>
      <data key="d4" xml:space="preserve"><![CDATA[[Pyruvate dehydrogenase (acetyl-transferring)] kinase isozyme 2, mitochondrial]]></data>
      <data key="d5" xml:space="preserve"><![CDATA[[Pyruvate dehydrogenase (acetyl-transferring)] kinase isozyme 2, mitochondrial]]></data>
      <data key="d6" xml:space="preserve"><![CDATA[gene]]></data>
      <data key="d7" xml:space="preserve">0.0</data>
      <data key="d8" xml:space="preserve">0.14741579770467433</data>
      <data key="d9" xml:space="preserve">true</data>
      <data key="d10" xml:space="preserve">0.0</data>
      <data key="d11" xml:space="preserve">Infinity</data>
      <data key="d12" xml:space="preserve"/>
      <data key="d13" xml:space="preserve"/>
      <data key="d14" xml:space="preserve"/>
      <data key="d15" xml:space="preserve">1</data>
      <data key="d16" xml:space="preserve">17</data>
      <data key="d17" xml:space="preserve">0.0</data>
      <data key="d18" xml:space="preserve">1.0</data>
      <data key="d19" xml:space="preserve">-168.10672033713752</data>
      <data key="d20" xml:space="preserve">-180.83528353784016</data>
      <data key="d24" xml:space="preserve">0.7523979288685172</data>
      <data key="d25" xml:space="preserve">-0.11957962012318823</data>
      <data key="d29">
        <y:ShapeNode>
          <y:Geometry height="15.0" width="15.0" x="-175.23290111949328" y="-185.64575280764518"/>
          <y:Fill color="#F2F2F2" transparent="false"/>
          <y:BorderStyle color="#C0C0C0" raised="false" type="line" width="1.0"/>
          <y:NodeLabel alignment="center" autoSizePolicy="content" fontFamily="Dialog" fontSize="12" fontStyle="plain" hasBackgroundColor="false" hasLineColor="false" hasText="false" height="4.0" horizontalTextPosition="center" iconTextGap="4" modelName="custom" textColor="#000000" verticalTextPosition="bottom" visible="true" width="4.0" x="5.5" y="5.5">
            <y:LabelModel>
              <y:SmartNodeLabelModel distance="4.0"/>
            </y:LabelModel>
            <y:ModelParameter>
              <y:SmartNodeLabelModelParameter labelRatioX="0.0" labelRatioY="0.0" nodeRatioX="0.0" nodeRatioY="0.0" offsetX="0.0" offsetY="0.0" upX="0.0" upY="-1.0"/>
            </y:ModelParameter>
          </y:NodeLabel>
          <y:Shape type="rectangle"/>
        </y:ShapeNode>
      </data>
    </node>
    <node id="n89">
      <data key="d3" xml:space="preserve"><![CDATA[PDK3]]></data>
      <data key="d4" xml:space="preserve"><![CDATA[[Pyruvate dehydrogenase (acetyl-transferring)] kinase isozyme 3, mitochondrial]]></data>
      <data key="d5" xml:space="preserve"><![CDATA[[Pyruvate dehydrogenase (acetyl-transferring)] kinase isozyme 3, mitochondrial]]></data>
      <data key="d6" xml:space="preserve"><![CDATA[source]]></data>
      <data key="d7" xml:space="preserve">2.7273459623836307</data>
      <data key="d8" xml:space="preserve">1.1807491347461117</data>
      <data key="d9" xml:space="preserve">true</data>
      <data key="d10" xml:space="preserve">0.0</data>
      <data key="d11" xml:space="preserve">Infinity</data>
      <data key="d12" xml:space="preserve"/>
      <data key="d13" xml:space="preserve"/>
      <data key="d14" xml:space="preserve"/>
      <data key="d15" xml:space="preserve">1</data>
      <data key="d16" xml:space="preserve">17</data>
      <data key="d17" xml:space="preserve">0.0</data>
      <data key="d18" xml:space="preserve">1.0</data>
      <data key="d19" xml:space="preserve">-155.40231769354625</data>
      <data key="d20" xml:space="preserve">-205.78308363947784</data>
      <data key="d24" xml:space="preserve">2.3767082590612002E-4</data>
      <data key="d25" xml:space="preserve">-2.052529382445286</data>
      <data key="d26" xml:space="preserve">-2.052529382445286</data>
      <data key="d29">
        <y:ShapeNode>
          <y:Geometry height="40.0" width="40.0" x="-181.88815347349254" y="-243.56557610713077"/>
          <y:Fill color="#B6DBA6" transparent="false"/>
          <y:BorderStyle color="#4159A8" type="line" width="3.0"/>
          <y:NodeLabel alignment="center" autoSizePolicy="content" fontFamily="Arial" fontSize="10" fontStyle="plain" hasBackgroundColor="false" hasLineColor="false" height="15.171875" horizontalTextPosition="center" iconTextGap="4" modelName="custom" textColor="#000000" verticalTextPosition="bottom" visible="true" width="30.123046875" x="4.9384765625" xml:space="preserve" y="12.4140625">PDK3<y:LabelModel><y:SmartNodeLabelModel distance="4.0"/></y:LabelModel><y:ModelParameter><y:SmartNodeLabelModelParameter labelRatioX="0.0" labelRatioY="0.0" nodeRatioX="0.0" nodeRatioY="0.0" offsetX="0.0" offsetY="0.0" upX="0.0" upY="-1.0"/></y:ModelParameter></y:NodeLabel>
          <y:Shape type="roundrectangle"/>
        </y:ShapeNode>
      </data>
    </node>
    <node id="n90">
      <data key="d3" xml:space="preserve"><![CDATA[PIK3C3]]></data>
      <data key="d4" xml:space="preserve"><![CDATA[Phosphatidylinositol 3-kinase catalytic subunit type 3]]></data>
      <data key="d5" xml:space="preserve"><![CDATA[Phosphatidylinositol 3-kinase catalytic subunit type 3]]></data>
      <data key="d6" xml:space="preserve"><![CDATA[gene]]></data>
      <data key="d7" xml:space="preserve">0.0</data>
      <data key="d8" xml:space="preserve">0.01998415378684574</data>
      <data key="d9" xml:space="preserve">false</data>
      <data key="d10" xml:space="preserve">0.08099999999999996</data>
      <data key="d11" xml:space="preserve">4.0</data>
      <data key="d12" xml:space="preserve"/>
      <data key="d13" xml:space="preserve"/>
      <data key="d14" xml:space="preserve"/>
      <data key="d15" xml:space="preserve">1</data>
      <data key="d16" xml:space="preserve">20</data>
      <data key="d17" xml:space="preserve">0.0</data>
      <data key="d18" xml:space="preserve">1.0</data>
      <data key="d19" xml:space="preserve">-839.9095219033741</data>
      <data key="d20" xml:space="preserve">354.6909588444771</data>
      <data key="d24" xml:space="preserve">0.39310754604872256</data>
      <data key="d25" xml:space="preserve">-0.17060599322173609</data>
      <data key="d29">
        <y:ShapeNode>
          <y:Geometry height="15.0" width="15.0" x="-665.9539572990013" y="220.88121702087437"/>
          <y:Fill color="#F2F2F2" transparent="false"/>
          <y:BorderStyle color="#C0C0C0" raised="false" type="line" width="1.0"/>
          <y:NodeLabel alignment="center" autoSizePolicy="content" fontFamily="Dialog" fontSize="12" fontStyle="plain" hasBackgroundColor="false" hasLineColor="false" hasText="false" height="4.0" horizontalTextPosition="center" iconTextGap="4" modelName="custom" textColor="#000000" verticalTextPosition="bottom" visible="true" width="4.0" x="5.5" y="5.5">
            <y:LabelModel>
              <y:SmartNodeLabelModel distance="4.0"/>
            </y:LabelModel>
            <y:ModelParameter>
              <y:SmartNodeLabelModelParameter labelRatioX="0.0" labelRatioY="0.0" nodeRatioX="0.0" nodeRatioY="0.0" offsetX="0.0" offsetY="0.0" upX="0.0" upY="-1.0"/>
            </y:ModelParameter>
          </y:NodeLabel>
          <y:Shape type="rectangle"/>
        </y:ShapeNode>
      </data>
    </node>
    <node id="n91">
      <data key="d3" xml:space="preserve"><![CDATA[PIK3R4]]></data>
      <data key="d4" xml:space="preserve"><![CDATA[Phosphoinositide 3-kinase regulatory subunit 4]]></data>
      <data key="d5" xml:space="preserve"><![CDATA[Phosphoinositide 3-kinase regulatory subunit 4]]></data>
      <data key="d6" xml:space="preserve"><![CDATA[gene]]></data>
      <data key="d7" xml:space="preserve">0.0</data>
      <data key="d8" xml:space="preserve">0.01932821376957713</data>
      <data key="d9" xml:space="preserve">false</data>
      <data key="d10" xml:space="preserve">0.06299999999999994</data>
      <data key="d11" xml:space="preserve">4.0</data>
      <data key="d12" xml:space="preserve"/>
      <data key="d13" xml:space="preserve"/>
      <data key="d14" xml:space="preserve"/>
      <data key="d15" xml:space="preserve">1</data>
      <data key="d16" xml:space="preserve">17</data>
      <data key="d17" xml:space="preserve">0.0</data>
      <data key="d18" xml:space="preserve">1.0</data>
      <data key="d19" xml:space="preserve">-660.4079420310301</data>
      <data key="d20" xml:space="preserve">401.1731502675952</data>
      <data key="d24" xml:space="preserve">0.34017485782191664</data>
      <data key="d25" xml:space="preserve">0.1022699902300559</data>
      <data key="d29">
        <y:ShapeNode>
          <y:Geometry height="15.0" width="15.0" x="-487.9155102242986" y="267.9611669388037"/>
          <y:Fill color="#F2F2F2" transparent="false"/>
          <y:BorderStyle color="#C0C0C0" raised="false" type="line" width="1.0"/>
          <y:NodeLabel alignment="center" autoSizePolicy="content" fontFamily="Dialog" fontSize="12" fontStyle="plain" hasBackgroundColor="false" hasLineColor="false" hasText="false" height="4.0" horizontalTextPosition="center" iconTextGap="4" modelName="custom" textColor="#000000" verticalTextPosition="bottom" visible="true" width="4.0" x="5.5" y="5.5">
            <y:LabelModel>
              <y:SmartNodeLabelModel distance="4.0"/>
            </y:LabelModel>
            <y:ModelParameter>
              <y:SmartNodeLabelModelParameter labelRatioX="0.0" labelRatioY="0.0" nodeRatioX="0.0" nodeRatioY="0.0" offsetX="0.0" offsetY="0.0" upX="0.0" upY="-1.0"/>
            </y:ModelParameter>
          </y:NodeLabel>
          <y:Shape type="rectangle"/>
        </y:ShapeNode>
      </data>
    </node>
    <node id="n92">
      <data key="d3" xml:space="preserve"><![CDATA[PRKAB2]]></data>
      <data key="d4" xml:space="preserve"><![CDATA[5'-AMP-activated protein kinase subunit beta-2]]></data>
      <data key="d5" xml:space="preserve"><![CDATA[5'-AMP-activated protein kinase subunit beta-2]]></data>
      <data key="d6" xml:space="preserve"><![CDATA[gene]]></data>
      <data key="d7" xml:space="preserve">0.0</data>
      <data key="d8" xml:space="preserve">0.030666498190305834</data>
      <data key="d9" xml:space="preserve">true</data>
      <data key="d10" xml:space="preserve">0.031000000000000028</data>
      <data key="d11" xml:space="preserve">4.0</data>
      <data key="d12" xml:space="preserve"/>
      <data key="d13" xml:space="preserve"/>
      <data key="d14" xml:space="preserve"/>
      <data key="d15" xml:space="preserve">2</data>
      <data key="d16" xml:space="preserve">71</data>
      <data key="d17" xml:space="preserve">0.0</data>
      <data key="d18" xml:space="preserve">1.0</data>
      <data key="d19" xml:space="preserve">47.71231634574192</data>
      <data key="d20" xml:space="preserve">-597.0936669668188</data>
      <data key="d24" xml:space="preserve">0.34017485782191664</data>
      <data key="d25" xml:space="preserve">-0.2727673956361958</data>
      <data key="d29">
        <y:ShapeNode>
          <y:Geometry height="15.0" width="15.0" x="48.504689443448704" y="-611.8486882764173"/>
          <y:Fill color="#F2F2F2" transparent="false"/>
          <y:BorderStyle color="#C0C0C0" raised="false" type="line" width="1.0"/>
          <y:NodeLabel alignment="center" autoSizePolicy="content" fontFamily="Dialog" fontSize="12" fontStyle="plain" hasBackgroundColor="false" hasLineColor="false" hasText="false" height="4.0" horizontalTextPosition="center" iconTextGap="4" modelName="custom" textColor="#000000" verticalTextPosition="bottom" visible="true" width="4.0" x="5.5" y="5.5">
            <y:LabelModel>
              <y:SmartNodeLabelModel distance="4.0"/>
            </y:LabelModel>
            <y:ModelParameter>
              <y:SmartNodeLabelModelParameter labelRatioX="0.0" labelRatioY="0.0" nodeRatioX="0.0" nodeRatioY="0.0" offsetX="0.0" offsetY="0.0" upX="0.0" upY="-1.0"/>
            </y:ModelParameter>
          </y:NodeLabel>
          <y:Shape type="rectangle"/>
        </y:ShapeNode>
      </data>
    </node>
    <node id="n93">
      <data key="d3" xml:space="preserve"><![CDATA[PSMA4]]></data>
      <data key="d4" xml:space="preserve"><![CDATA[Proteasome subunit alpha type-4]]></data>
      <data key="d5" xml:space="preserve"><![CDATA[Proteasome subunit alpha type-4]]></data>
      <data key="d6" xml:space="preserve"><![CDATA[gene]]></data>
      <data key="d7" xml:space="preserve">0.0</data>
      <data key="d8" xml:space="preserve">0.014802387001207316</data>
      <data key="d9" xml:space="preserve">false</data>
      <data key="d10" xml:space="preserve">0.33199999999999996</data>
      <data key="d11" xml:space="preserve">4.0</data>
      <data key="d12" xml:space="preserve"/>
      <data key="d13" xml:space="preserve"/>
      <data key="d14" xml:space="preserve"/>
      <data key="d15" xml:space="preserve">1</data>
      <data key="d16" xml:space="preserve">12</data>
      <data key="d17" xml:space="preserve">0.0</data>
      <data key="d18" xml:space="preserve">1.0</data>
      <data key="d19" xml:space="preserve">1029.008984516376</data>
      <data key="d20" xml:space="preserve">62.49798811818006</data>
      <data key="d24" xml:space="preserve">0.010016127663186486</data>
      <data key="d25" xml:space="preserve">0.19444065760643525</data>
      <data key="d29">
        <y:ShapeNode>
          <y:Geometry height="15.0" width="15.0" x="903.1060334946333" y="-18.55424510969039"/>
          <y:Fill color="#F2F2F2" transparent="false"/>
          <y:BorderStyle color="#C0C0C0" raised="false" type="line" width="1.0"/>
          <y:NodeLabel alignment="center" autoSizePolicy="content" fontFamily="Dialog" fontSize="12" fontStyle="plain" hasBackgroundColor="false" hasLineColor="false" hasText="false" height="4.0" horizontalTextPosition="center" iconTextGap="4" modelName="custom" textColor="#000000" verticalTextPosition="bottom" visible="true" width="4.0" x="5.5" y="5.5">
            <y:LabelModel>
              <y:SmartNodeLabelModel distance="4.0"/>
            </y:LabelModel>
            <y:ModelParameter>
              <y:SmartNodeLabelModelParameter labelRatioX="0.0" labelRatioY="0.0" nodeRatioX="0.0" nodeRatioY="0.0" offsetX="0.0" offsetY="0.0" upX="0.0" upY="-1.0"/>
            </y:ModelParameter>
          </y:NodeLabel>
          <y:Shape type="rectangle"/>
        </y:ShapeNode>
      </data>
    </node>
    <node id="n94">
      <data key="d3" xml:space="preserve"><![CDATA[PSMA5]]></data>
      <data key="d4" xml:space="preserve"><![CDATA[Proteasome subunit alpha type-5]]></data>
      <data key="d5" xml:space="preserve"><![CDATA[Proteasome subunit alpha type-5]]></data>
      <data key="d6" xml:space="preserve"><![CDATA[gene]]></data>
      <data key="d7" xml:space="preserve">0.0</data>
      <data key="d8" xml:space="preserve">0.014538765410942017</data>
      <data key="d9" xml:space="preserve">false</data>
      <data key="d10" xml:space="preserve">0.34099999999999997</data>
      <data key="d11" xml:space="preserve">4.0</data>
      <data key="d12" xml:space="preserve"/>
      <data key="d13" xml:space="preserve"/>
      <data key="d14" xml:space="preserve"/>
      <data key="d15" xml:space="preserve">1</data>
      <data key="d16" xml:space="preserve">13</data>
      <data key="d17" xml:space="preserve">0.0</data>
      <data key="d18" xml:space="preserve">1.0</data>
      <data key="d19" xml:space="preserve">952.8261551620071</data>
      <data key="d20" xml:space="preserve">280.1615287572107</data>
      <data key="d24" xml:space="preserve">0.5276944961155488</data>
      <data key="d25" xml:space="preserve">-0.06016533655047418</data>
      <data key="d29">
        <y:ShapeNode>
          <y:Geometry height="15.0" width="15.0" x="827.7608179906406" y="199.657186803721"/>
          <y:Fill color="#F2F2F2" transparent="false"/>
          <y:BorderStyle color="#C0C0C0" raised="false" type="line" width="1.0"/>
          <y:NodeLabel alignment="center" autoSizePolicy="content" fontFamily="Dialog" fontSize="12" fontStyle="plain" hasBackgroundColor="false" hasLineColor="false" hasText="false" height="4.0" horizontalTextPosition="center" iconTextGap="4" modelName="custom" textColor="#000000" verticalTextPosition="bottom" visible="true" width="4.0" x="5.5" y="5.5">
            <y:LabelModel>
              <y:SmartNodeLabelModel distance="4.0"/>
            </y:LabelModel>
            <y:ModelParameter>
              <y:SmartNodeLabelModelParameter labelRatioX="0.0" labelRatioY="0.0" nodeRatioX="0.0" nodeRatioY="0.0" offsetX="0.0" offsetY="0.0" upX="0.0" upY="-1.0"/>
            </y:ModelParameter>
          </y:NodeLabel>
          <y:Shape type="rectangle"/>
        </y:ShapeNode>
      </data>
    </node>
    <node id="n95">
      <data key="d3" xml:space="preserve"><![CDATA[PSMA6]]></data>
      <data key="d4" xml:space="preserve"><![CDATA[Proteasome subunit alpha type-6]]></data>
      <data key="d5" xml:space="preserve"><![CDATA[Proteasome subunit alpha type-6]]></data>
      <data key="d6" xml:space="preserve"><![CDATA[gene]]></data>
      <data key="d7" xml:space="preserve">0.0</data>
      <data key="d8" xml:space="preserve">0.014527527420130505</data>
      <data key="d9" xml:space="preserve">false</data>
      <data key="d10" xml:space="preserve">0.34299999999999997</data>
      <data key="d11" xml:space="preserve">4.0</data>
      <data key="d12" xml:space="preserve"/>
      <data key="d13" xml:space="preserve"/>
      <data key="d14" xml:space="preserve"/>
      <data key="d15" xml:space="preserve">1</data>
      <data key="d16" xml:space="preserve">16</data>
      <data key="d17" xml:space="preserve">0.0</data>
      <data key="d18" xml:space="preserve">1.0</data>
      <data key="d19" xml:space="preserve">962.2289415427055</data>
      <data key="d20" xml:space="preserve">-6.4319399190279105</data>
      <data key="d24" xml:space="preserve">0.0017995076818606228</data>
      <data key="d25" xml:space="preserve">0.19156029804364216</data>
      <data key="d29">
        <y:ShapeNode>
          <y:Geometry height="15.0" width="15.0" x="834.2712593998267" y="-86.98029013903364"/>
          <y:Fill color="#F2F2F2" transparent="false"/>
          <y:BorderStyle color="#C0C0C0" raised="false" type="line" width="1.0"/>
          <y:NodeLabel alignment="center" autoSizePolicy="content" fontFamily="Dialog" fontSize="12" fontStyle="plain" hasBackgroundColor="false" hasLineColor="false" hasText="false" height="4.0" horizontalTextPosition="center" iconTextGap="4" modelName="custom" textColor="#000000" verticalTextPosition="bottom" visible="true" width="4.0" x="5.5" y="5.5">
            <y:LabelModel>
              <y:SmartNodeLabelModel distance="4.0"/>
            </y:LabelModel>
            <y:ModelParameter>
              <y:SmartNodeLabelModelParameter labelRatioX="0.0" labelRatioY="0.0" nodeRatioX="0.0" nodeRatioY="0.0" offsetX="0.0" offsetY="0.0" upX="0.0" upY="-1.0"/>
            </y:ModelParameter>
          </y:NodeLabel>
          <y:Shape type="rectangle"/>
        </y:ShapeNode>
      </data>
    </node>
    <node id="n96">
      <data key="d3" xml:space="preserve"><![CDATA[PSMB7]]></data>
      <data key="d4" xml:space="preserve"><![CDATA[Proteasome subunit beta type-7]]></data>
      <data key="d5" xml:space="preserve"><![CDATA[Proteasome subunit beta type-7]]></data>
      <data key="d6" xml:space="preserve"><![CDATA[gene]]></data>
      <data key="d7" xml:space="preserve">0.0</data>
      <data key="d8" xml:space="preserve">0.014441932420835284</data>
      <data key="d9" xml:space="preserve">false</data>
      <data key="d10" xml:space="preserve">0.33599999999999997</data>
      <data key="d11" xml:space="preserve">4.0</data>
      <data key="d12" xml:space="preserve"/>
      <data key="d13" xml:space="preserve"/>
      <data key="d14" xml:space="preserve"/>
      <data key="d15" xml:space="preserve">1</data>
      <data key="d16" xml:space="preserve">9</data>
      <data key="d17" xml:space="preserve">0.0</data>
      <data key="d18" xml:space="preserve">1.0</data>
      <data key="d19" xml:space="preserve">868.6104193899542</data>
      <data key="d20" xml:space="preserve">276.1566083040901</data>
      <data key="d24" xml:space="preserve">0.9033868092691623</data>
      <data key="d25" xml:space="preserve">0.005300909722697256</data>
      <data key="d29">
        <y:ShapeNode>
          <y:Geometry height="15.0" width="15.0" x="743.2278249086002" y="199.64448400786495"/>
          <y:Fill color="#F2F2F2" transparent="false"/>
          <y:BorderStyle color="#C0C0C0" raised="false" type="line" width="1.0"/>
          <y:NodeLabel alignment="center" autoSizePolicy="content" fontFamily="Dialog" fontSize="12" fontStyle="plain" hasBackgroundColor="false" hasLineColor="false" hasText="false" height="4.0" horizontalTextPosition="center" iconTextGap="4" modelName="custom" textColor="#000000" verticalTextPosition="bottom" visible="true" width="4.0" x="5.5" y="5.5">
            <y:LabelModel>
              <y:SmartNodeLabelModel distance="4.0"/>
            </y:LabelModel>
            <y:ModelParameter>
              <y:SmartNodeLabelModelParameter labelRatioX="0.0" labelRatioY="0.0" nodeRatioX="0.0" nodeRatioY="0.0" offsetX="0.0" offsetY="0.0" upX="0.0" upY="-1.0"/>
            </y:ModelParameter>
          </y:NodeLabel>
          <y:Shape type="rectangle"/>
        </y:ShapeNode>
      </data>
    </node>
    <node id="n97">
      <data key="d3" xml:space="preserve"><![CDATA[PSMB8]]></data>
      <data key="d4" xml:space="preserve"><![CDATA[Proteasome subunit beta type-8]]></data>
      <data key="d5" xml:space="preserve"><![CDATA[Proteasome subunit beta type-8]]></data>
      <data key="d6" xml:space="preserve"><![CDATA[gene]]></data>
      <data key="d7" xml:space="preserve">0.0</data>
      <data key="d8" xml:space="preserve">0.01438226395379106</data>
      <data key="d9" xml:space="preserve">false</data>
      <data key="d10" xml:space="preserve">0.31000000000000005</data>
      <data key="d11" xml:space="preserve">4.0</data>
      <data key="d12" xml:space="preserve"/>
      <data key="d13" xml:space="preserve"/>
      <data key="d14" xml:space="preserve"/>
      <data key="d15" xml:space="preserve">1</data>
      <data key="d16" xml:space="preserve">10</data>
      <data key="d17" xml:space="preserve">0.0</data>
      <data key="d18" xml:space="preserve">1.0</data>
      <data key="d19" xml:space="preserve">937.6818059789664</data>
      <data key="d20" xml:space="preserve">199.2757910349345</data>
      <data key="d24" xml:space="preserve">0.02067736185383244</data>
      <data key="d25" xml:space="preserve">-1.004079401955476</data>
      <data key="d29">
        <y:ShapeNode>
          <y:Geometry height="15.0" width="15.0" x="809.9738270720164" y="118.57748677173262"/>
          <y:Fill color="#F2F2F2" transparent="false"/>
          <y:BorderStyle color="#C0C0C0" raised="false" type="line" width="1.0"/>
          <y:NodeLabel alignment="center" autoSizePolicy="content" fontFamily="Dialog" fontSize="12" fontStyle="plain" hasBackgroundColor="false" hasLineColor="false" hasText="false" height="4.0" horizontalTextPosition="center" iconTextGap="4" modelName="custom" textColor="#000000" verticalTextPosition="bottom" visible="true" width="4.0" x="5.5" y="5.5">
            <y:LabelModel>
              <y:SmartNodeLabelModel distance="4.0"/>
            </y:LabelModel>
            <y:ModelParameter>
              <y:SmartNodeLabelModelParameter labelRatioX="0.0" labelRatioY="0.0" nodeRatioX="0.0" nodeRatioY="0.0" offsetX="0.0" offsetY="0.0" upX="0.0" upY="-1.0"/>
            </y:ModelParameter>
          </y:NodeLabel>
          <y:Shape type="rectangle"/>
        </y:ShapeNode>
      </data>
    </node>
    <node id="n98">
      <data key="d3" xml:space="preserve"><![CDATA[PSMD10]]></data>
      <data key="d4" xml:space="preserve"><![CDATA[26S proteasome non-ATPase regulatory subunit 10]]></data>
      <data key="d5" xml:space="preserve"><![CDATA[26S proteasome non-ATPase regulatory subunit 10]]></data>
      <data key="d6" xml:space="preserve"><![CDATA[gene]]></data>
      <data key="d7" xml:space="preserve">0.0</data>
      <data key="d8" xml:space="preserve">0.014458783484123047</data>
      <data key="d9" xml:space="preserve">false</data>
      <data key="d10" xml:space="preserve">0.31299999999999994</data>
      <data key="d11" xml:space="preserve">4.0</data>
      <data key="d12" xml:space="preserve"/>
      <data key="d13" xml:space="preserve"/>
      <data key="d14" xml:space="preserve"/>
      <data key="d15" xml:space="preserve">1</data>
      <data key="d16" xml:space="preserve">7</data>
      <data key="d17" xml:space="preserve">0.0</data>
      <data key="d18" xml:space="preserve">1.0</data>
      <data key="d19" xml:space="preserve">968.6592471413855</data>
      <data key="d20" xml:space="preserve">134.20440015867644</data>
      <data key="d24" xml:space="preserve">0.008182667006196418</data>
      <data key="d25" xml:space="preserve">0.30758932794121385</data>
      <data key="d29">
        <y:ShapeNode>
          <y:Geometry height="15.0" width="15.0" x="843.6305714219229" y="53.6691589269804"/>
          <y:Fill color="#F2F2F2" transparent="false"/>
          <y:BorderStyle color="#C0C0C0" raised="false" type="line" width="1.0"/>
          <y:NodeLabel alignment="center" autoSizePolicy="content" fontFamily="Dialog" fontSize="12" fontStyle="plain" hasBackgroundColor="false" hasLineColor="false" hasText="false" height="4.0" horizontalTextPosition="center" iconTextGap="4" modelName="custom" textColor="#000000" verticalTextPosition="bottom" visible="true" width="4.0" x="5.5" y="5.5">
            <y:LabelModel>
              <y:SmartNodeLabelModel distance="4.0"/>
            </y:LabelModel>
            <y:ModelParameter>
              <y:SmartNodeLabelModelParameter labelRatioX="0.0" labelRatioY="0.0" nodeRatioX="0.0" nodeRatioY="0.0" offsetX="0.0" offsetY="0.0" upX="0.0" upY="-1.0"/>
            </y:ModelParameter>
          </y:NodeLabel>
          <y:Shape type="rectangle"/>
        </y:ShapeNode>
      </data>
    </node>
    <node id="n99">
      <data key="d3" xml:space="preserve"><![CDATA[PSMD13]]></data>
      <data key="d4" xml:space="preserve"><![CDATA[26S proteasome non-ATPase regulatory subunit 13]]></data>
      <data key="d5" xml:space="preserve"><![CDATA[26S proteasome non-ATPase regulatory subunit 13]]></data>
      <data key="d6" xml:space="preserve"><![CDATA[gene]]></data>
      <data key="d7" xml:space="preserve">0.0</data>
      <data key="d8" xml:space="preserve">0.015449802727250633</data>
      <data key="d9" xml:space="preserve">false</data>
      <data key="d10" xml:space="preserve">0.26</data>
      <data key="d11" xml:space="preserve">4.0</data>
      <data key="d12" xml:space="preserve"/>
      <data key="d13" xml:space="preserve"/>
      <data key="d14" xml:space="preserve"/>
      <data key="d15" xml:space="preserve">1</data>
      <data key="d16" xml:space="preserve">15</data>
      <data key="d17" xml:space="preserve">0.0</data>
      <data key="d18" xml:space="preserve">1.0</data>
      <data key="d19" xml:space="preserve">878.8760180577576</data>
      <data key="d20" xml:space="preserve">214.0452377225551</data>
      <data key="d24" xml:space="preserve">9.167303284950343E-4</data>
      <data key="d25" xml:space="preserve">0.19298885189120263</data>
      <data key="d29">
        <y:ShapeNode>
          <y:Geometry height="15.0" width="15.0" x="751.6948617467582" y="137.6737215307918"/>
          <y:Fill color="#F2F2F2" transparent="false"/>
          <y:BorderStyle color="#C0C0C0" raised="false" type="line" width="1.0"/>
          <y:NodeLabel alignment="center" autoSizePolicy="content" fontFamily="Dialog" fontSize="12" fontStyle="plain" hasBackgroundColor="false" hasLineColor="false" hasText="false" height="4.0" horizontalTextPosition="center" iconTextGap="4" modelName="custom" textColor="#000000" verticalTextPosition="bottom" visible="true" width="4.0" x="5.5" y="5.5">
            <y:LabelModel>
              <y:SmartNodeLabelModel distance="4.0"/>
            </y:LabelModel>
            <y:ModelParameter>
              <y:SmartNodeLabelModelParameter labelRatioX="0.0" labelRatioY="0.0" nodeRatioX="0.0" nodeRatioY="0.0" offsetX="0.0" offsetY="0.0" upX="0.0" upY="-1.0"/>
            </y:ModelParameter>
          </y:NodeLabel>
          <y:Shape type="rectangle"/>
        </y:ShapeNode>
      </data>
    </node>
    <node id="n100">
      <data key="d3" xml:space="preserve"><![CDATA[PSMD3]]></data>
      <data key="d4" xml:space="preserve"><![CDATA[26S proteasome non-ATPase regulatory subunit 3]]></data>
      <data key="d5" xml:space="preserve"><![CDATA[26S proteasome non-ATPase regulatory subunit 3]]></data>
      <data key="d6" xml:space="preserve"><![CDATA[gene]]></data>
      <data key="d7" xml:space="preserve">0.0</data>
      <data key="d8" xml:space="preserve">0.01608475067845476</data>
      <data key="d9" xml:space="preserve">false</data>
      <data key="d10" xml:space="preserve">0.238</data>
      <data key="d11" xml:space="preserve">4.0</data>
      <data key="d12" xml:space="preserve"/>
      <data key="d13" xml:space="preserve"/>
      <data key="d14" xml:space="preserve"/>
      <data key="d15" xml:space="preserve">1</data>
      <data key="d16" xml:space="preserve">14</data>
      <data key="d17" xml:space="preserve">0.0</data>
      <data key="d18" xml:space="preserve">1.0</data>
      <data key="d19" xml:space="preserve">811.5807814142495</data>
      <data key="d20" xml:space="preserve">226.1701258353314</data>
      <data key="d24" xml:space="preserve">0.8651557592734064</data>
      <data key="d25" xml:space="preserve">0.009721480265461935</data>
      <data key="d29">
        <y:ShapeNode>
          <y:Geometry height="15.0" width="15.0" x="684.072275966575" y="151.63432896323806"/>
          <y:Fill color="#F2F2F2" transparent="false"/>
          <y:BorderStyle color="#C0C0C0" raised="false" type="line" width="1.0"/>
          <y:NodeLabel alignment="center" autoSizePolicy="content" fontFamily="Dialog" fontSize="12" fontStyle="plain" hasBackgroundColor="false" hasLineColor="false" hasText="false" height="4.0" horizontalTextPosition="center" iconTextGap="4" modelName="custom" textColor="#000000" verticalTextPosition="bottom" visible="true" width="4.0" x="5.5" y="5.5">
            <y:LabelModel>
              <y:SmartNodeLabelModel distance="4.0"/>
            </y:LabelModel>
            <y:ModelParameter>
              <y:SmartNodeLabelModelParameter labelRatioX="0.0" labelRatioY="0.0" nodeRatioX="0.0" nodeRatioY="0.0" offsetX="0.0" offsetY="0.0" upX="0.0" upY="-1.0"/>
            </y:ModelParameter>
          </y:NodeLabel>
          <y:Shape type="rectangle"/>
        </y:ShapeNode>
      </data>
    </node>
    <node id="n101">
      <data key="d3" xml:space="preserve"><![CDATA[PSMD5]]></data>
      <data key="d4" xml:space="preserve"><![CDATA[26S proteasome non-ATPase regulatory subunit 5]]></data>
      <data key="d5" xml:space="preserve"><![CDATA[26S proteasome non-ATPase regulatory subunit 5]]></data>
      <data key="d6" xml:space="preserve"><![CDATA[gene]]></data>
      <data key="d7" xml:space="preserve">0.0</data>
      <data key="d8" xml:space="preserve">0.029327175425843406</data>
      <data key="d9" xml:space="preserve">true</data>
      <data key="d10" xml:space="preserve">0.016000000000000014</data>
      <data key="d11" xml:space="preserve">4.0</data>
      <data key="d12" xml:space="preserve"/>
      <data key="d13" xml:space="preserve"/>
      <data key="d14" xml:space="preserve"/>
      <data key="d15" xml:space="preserve">1</data>
      <data key="d16" xml:space="preserve">1</data>
      <data key="d17" xml:space="preserve">0.0</data>
      <data key="d18" xml:space="preserve">1.0</data>
      <data key="d19" xml:space="preserve">902.4055037231198</data>
      <data key="d20" xml:space="preserve">115.62980092351862</data>
      <data key="d24" xml:space="preserve">6.111535523300229E-4</data>
      <data key="d25" xml:space="preserve">0.3650677661067121</data>
      <data key="d29">
        <y:ShapeNode>
          <y:Geometry height="15.0" width="15.0" x="778.9456839828878" y="33.872262208700676"/>
          <y:Fill color="#F2F2F2" transparent="false"/>
          <y:BorderStyle color="#C0C0C0" raised="false" type="line" width="1.0"/>
          <y:NodeLabel alignment="center" autoSizePolicy="content" fontFamily="Dialog" fontSize="12" fontStyle="plain" hasBackgroundColor="false" hasLineColor="false" hasText="false" height="4.0" horizontalTextPosition="center" iconTextGap="4" modelName="custom" textColor="#000000" verticalTextPosition="bottom" visible="true" width="4.0" x="5.5" y="5.5">
            <y:LabelModel>
              <y:SmartNodeLabelModel distance="4.0"/>
            </y:LabelModel>
            <y:ModelParameter>
              <y:SmartNodeLabelModelParameter labelRatioX="0.0" labelRatioY="0.0" nodeRatioX="0.0" nodeRatioY="0.0" offsetX="0.0" offsetY="0.0" upX="0.0" upY="-1.0"/>
            </y:ModelParameter>
          </y:NodeLabel>
          <y:Shape type="rectangle"/>
        </y:ShapeNode>
      </data>
    </node>
    <node id="n102">
      <data key="d3" xml:space="preserve"><![CDATA[PSMD7]]></data>
      <data key="d4" xml:space="preserve"><![CDATA[26S proteasome non-ATPase regulatory subunit 7]]></data>
      <data key="d5" xml:space="preserve"><![CDATA[26S proteasome non-ATPase regulatory subunit 7]]></data>
      <data key="d6" xml:space="preserve"><![CDATA[gene]]></data>
      <data key="d7" xml:space="preserve">0.0</data>
      <data key="d8" xml:space="preserve">0.030881904267586732</data>
      <data key="d9" xml:space="preserve">true</data>
      <data key="d10" xml:space="preserve">0.020000000000000018</data>
      <data key="d11" xml:space="preserve">4.0</data>
      <data key="d12" xml:space="preserve"/>
      <data key="d13" xml:space="preserve"/>
      <data key="d14" xml:space="preserve"/>
      <data key="d15" xml:space="preserve">1</data>
      <data key="d16" xml:space="preserve">1</data>
      <data key="d17" xml:space="preserve">0.0</data>
      <data key="d18" xml:space="preserve">1.0</data>
      <data key="d19" xml:space="preserve">773.0320924375593</data>
      <data key="d20" xml:space="preserve">8.256031269400324</data>
      <data key="d24" xml:space="preserve">6.111535523300229E-4</data>
      <data key="d25" xml:space="preserve">0.28290494904977415</data>
      <data key="d29">
        <y:ShapeNode>
          <y:Geometry height="15.0" width="15.0" x="645.0688197517343" y="-67.43827289559152"/>
          <y:Fill color="#F2F2F2" transparent="false"/>
          <y:BorderStyle color="#C0C0C0" raised="false" type="line" width="1.0"/>
          <y:NodeLabel alignment="center" autoSizePolicy="content" fontFamily="Dialog" fontSize="12" fontStyle="plain" hasBackgroundColor="false" hasLineColor="false" hasText="false" height="4.0" horizontalTextPosition="center" iconTextGap="4" modelName="custom" textColor="#000000" verticalTextPosition="bottom" visible="true" width="4.0" x="5.5" y="5.5">
            <y:LabelModel>
              <y:SmartNodeLabelModel distance="4.0"/>
            </y:LabelModel>
            <y:ModelParameter>
              <y:SmartNodeLabelModelParameter labelRatioX="0.0" labelRatioY="0.0" nodeRatioX="0.0" nodeRatioY="0.0" offsetX="0.0" offsetY="0.0" upX="0.0" upY="-1.0"/>
            </y:ModelParameter>
          </y:NodeLabel>
          <y:Shape type="rectangle"/>
        </y:ShapeNode>
      </data>
    </node>
    <node id="n103">
      <data key="d3" xml:space="preserve"><![CDATA[PSME1]]></data>
      <data key="d4" xml:space="preserve"><![CDATA[Proteasome activator complex subunit 1]]></data>
      <data key="d5" xml:space="preserve"><![CDATA[Proteasome activator complex subunit 1]]></data>
      <data key="d6" xml:space="preserve"><![CDATA[gene]]></data>
      <data key="d7" xml:space="preserve">0.0</data>
      <data key="d8" xml:space="preserve">0.014216745199408094</data>
      <data key="d9" xml:space="preserve">false</data>
      <data key="d10" xml:space="preserve">0.30700000000000005</data>
      <data key="d11" xml:space="preserve">4.0</data>
      <data key="d12" xml:space="preserve"/>
      <data key="d13" xml:space="preserve"/>
      <data key="d14" xml:space="preserve"/>
      <data key="d15" xml:space="preserve">1</data>
      <data key="d16" xml:space="preserve">5</data>
      <data key="d17" xml:space="preserve">0.0</data>
      <data key="d18" xml:space="preserve">1.0</data>
      <data key="d19" xml:space="preserve">797.0977240852678</data>
      <data key="d20" xml:space="preserve">154.4604834837867</data>
      <data key="d24" xml:space="preserve">0.17282064340887873</data>
      <data key="d25" xml:space="preserve">-0.1398781116676897</data>
      <data key="d29">
        <y:ShapeNode>
          <y:Geometry height="15.0" width="15.0" x="665.4206074387193" y="79.31156232777934"/>
          <y:Fill color="#F2F2F2" transparent="false"/>
          <y:BorderStyle color="#C0C0C0" raised="false" type="line" width="1.0"/>
          <y:NodeLabel alignment="center" autoSizePolicy="content" fontFamily="Dialog" fontSize="12" fontStyle="plain" hasBackgroundColor="false" hasLineColor="false" hasText="false" height="4.0" horizontalTextPosition="center" iconTextGap="4" modelName="custom" textColor="#000000" verticalTextPosition="bottom" visible="true" width="4.0" x="5.5" y="5.5">
            <y:LabelModel>
              <y:SmartNodeLabelModel distance="4.0"/>
            </y:LabelModel>
            <y:ModelParameter>
              <y:SmartNodeLabelModelParameter labelRatioX="0.0" labelRatioY="0.0" nodeRatioX="0.0" nodeRatioY="0.0" offsetX="0.0" offsetY="0.0" upX="0.0" upY="-1.0"/>
            </y:ModelParameter>
          </y:NodeLabel>
          <y:Shape type="rectangle"/>
        </y:ShapeNode>
      </data>
    </node>
    <node id="n104">
      <data key="d3" xml:space="preserve"><![CDATA[PSME2]]></data>
      <data key="d4" xml:space="preserve"><![CDATA[Proteasome activator complex subunit 2]]></data>
      <data key="d5" xml:space="preserve"><![CDATA[Proteasome activator complex subunit 2]]></data>
      <data key="d6" xml:space="preserve"><![CDATA[gene]]></data>
      <data key="d7" xml:space="preserve">0.0</data>
      <data key="d8" xml:space="preserve">0.014214023223444274</data>
      <data key="d9" xml:space="preserve">false</data>
      <data key="d10" xml:space="preserve">0.30800000000000005</data>
      <data key="d11" xml:space="preserve">4.0</data>
      <data key="d12" xml:space="preserve"/>
      <data key="d13" xml:space="preserve"/>
      <data key="d14" xml:space="preserve"/>
      <data key="d15" xml:space="preserve">1</data>
      <data key="d16" xml:space="preserve">4</data>
      <data key="d17" xml:space="preserve">0.0</data>
      <data key="d18" xml:space="preserve">1.0</data>
      <data key="d19" xml:space="preserve">836.6321624718582</data>
      <data key="d20" xml:space="preserve">75.88746911182794</data>
      <data key="d24" xml:space="preserve">0.39310754604872256</data>
      <data key="d25" xml:space="preserve">0.05896672931499758</data>
      <data key="d29">
        <y:ShapeNode>
          <y:Geometry height="15.0" width="15.0" x="709.7193907547169" y="-0.18836735407114702"/>
          <y:Fill color="#F2F2F2" transparent="false"/>
          <y:BorderStyle color="#C0C0C0" raised="false" type="line" width="1.0"/>
          <y:NodeLabel alignment="center" autoSizePolicy="content" fontFamily="Dialog" fontSize="12" fontStyle="plain" hasBackgroundColor="false" hasLineColor="false" hasText="false" height="4.0" horizontalTextPosition="center" iconTextGap="4" modelName="custom" textColor="#000000" verticalTextPosition="bottom" visible="true" width="4.0" x="5.5" y="5.5">
            <y:LabelModel>
              <y:SmartNodeLabelModel distance="4.0"/>
            </y:LabelModel>
            <y:ModelParameter>
              <y:SmartNodeLabelModelParameter labelRatioX="0.0" labelRatioY="0.0" nodeRatioX="0.0" nodeRatioY="0.0" offsetX="0.0" offsetY="0.0" upX="0.0" upY="-1.0"/>
            </y:ModelParameter>
          </y:NodeLabel>
          <y:Shape type="rectangle"/>
        </y:ShapeNode>
      </data>
    </node>
    <node id="n105">
      <data key="d3" xml:space="preserve"><![CDATA[PSME3]]></data>
      <data key="d4" xml:space="preserve"><![CDATA[Proteasome activator complex subunit 3]]></data>
      <data key="d5" xml:space="preserve"><![CDATA[Proteasome activator complex subunit 3]]></data>
      <data key="d6" xml:space="preserve"><![CDATA[gene]]></data>
      <data key="d7" xml:space="preserve">0.0</data>
      <data key="d8" xml:space="preserve">0.032806221201046745</data>
      <data key="d9" xml:space="preserve">true</data>
      <data key="d10" xml:space="preserve">0.025000000000000022</data>
      <data key="d11" xml:space="preserve">4.0</data>
      <data key="d12" xml:space="preserve"/>
      <data key="d13" xml:space="preserve"/>
      <data key="d14" xml:space="preserve"/>
      <data key="d15" xml:space="preserve">1</data>
      <data key="d16" xml:space="preserve">1</data>
      <data key="d17" xml:space="preserve">0.0</data>
      <data key="d18" xml:space="preserve">1.0</data>
      <data key="d19" xml:space="preserve">777.3537490300214</data>
      <data key="d20" xml:space="preserve">102.19214000985667</data>
      <data key="d24" xml:space="preserve">6.790595025889144E-5</data>
      <data key="d25" xml:space="preserve">0.31384668223689616</data>
      <data key="d29">
        <y:ShapeNode>
          <y:Geometry height="15.0" width="15.0" x="650.095753983911" y="25.83621715239569"/>
          <y:Fill color="#F2F2F2" transparent="false"/>
          <y:BorderStyle color="#C0C0C0" raised="false" type="line" width="1.0"/>
          <y:NodeLabel alignment="center" autoSizePolicy="content" fontFamily="Dialog" fontSize="12" fontStyle="plain" hasBackgroundColor="false" hasLineColor="false" hasText="false" height="4.0" horizontalTextPosition="center" iconTextGap="4" modelName="custom" textColor="#000000" verticalTextPosition="bottom" visible="true" width="4.0" x="5.5" y="5.5">
            <y:LabelModel>
              <y:SmartNodeLabelModel distance="4.0"/>
            </y:LabelModel>
            <y:ModelParameter>
              <y:SmartNodeLabelModelParameter labelRatioX="0.0" labelRatioY="0.0" nodeRatioX="0.0" nodeRatioY="0.0" offsetX="0.0" offsetY="0.0" upX="0.0" upY="-1.0"/>
            </y:ModelParameter>
          </y:NodeLabel>
          <y:Shape type="rectangle"/>
        </y:ShapeNode>
      </data>
    </node>
    <node id="n106">
      <data key="d3" xml:space="preserve"><![CDATA[PSME4]]></data>
      <data key="d4" xml:space="preserve"><![CDATA[Proteasome activator complex subunit 4]]></data>
      <data key="d5" xml:space="preserve"><![CDATA[Proteasome activator complex subunit 4]]></data>
      <data key="d6" xml:space="preserve"><![CDATA[gene]]></data>
      <data key="d7" xml:space="preserve">0.0</data>
      <data key="d8" xml:space="preserve">0.01400012746765172</data>
      <data key="d9" xml:space="preserve">false</data>
      <data key="d10" xml:space="preserve">0.30000000000000004</data>
      <data key="d11" xml:space="preserve">4.0</data>
      <data key="d12" xml:space="preserve"/>
      <data key="d13" xml:space="preserve"/>
      <data key="d14" xml:space="preserve"/>
      <data key="d15" xml:space="preserve">1</data>
      <data key="d16" xml:space="preserve">6</data>
      <data key="d17" xml:space="preserve">0.0</data>
      <data key="d18" xml:space="preserve">1.0</data>
      <data key="d19" xml:space="preserve">896.2941885266855</data>
      <data key="d20" xml:space="preserve">41.231783484393915</data>
      <data key="d24" xml:space="preserve">0.34017485782191664</data>
      <data key="d25" xml:space="preserve">0.05802760272057306</data>
      <data key="d29">
        <y:ShapeNode>
          <y:Geometry height="15.0" width="15.0" x="769.0735799320661" y="-38.037524093926734"/>
          <y:Fill color="#F2F2F2" transparent="false"/>
          <y:BorderStyle color="#C0C0C0" raised="false" type="line" width="1.0"/>
          <y:NodeLabel alignment="center" autoSizePolicy="content" fontFamily="Dialog" fontSize="12" fontStyle="plain" hasBackgroundColor="false" hasLineColor="false" hasText="false" height="4.0" horizontalTextPosition="center" iconTextGap="4" modelName="custom" textColor="#000000" verticalTextPosition="bottom" visible="true" width="4.0" x="5.5" y="5.5">
            <y:LabelModel>
              <y:SmartNodeLabelModel distance="4.0"/>
            </y:LabelModel>
            <y:ModelParameter>
              <y:SmartNodeLabelModelParameter labelRatioX="0.0" labelRatioY="0.0" nodeRatioX="0.0" nodeRatioY="0.0" offsetX="0.0" offsetY="0.0" upX="0.0" upY="-1.0"/>
            </y:ModelParameter>
          </y:NodeLabel>
          <y:Shape type="rectangle"/>
        </y:ShapeNode>
      </data>
    </node>
    <node id="n107">
      <data key="d3" xml:space="preserve"><![CDATA[PSMF1]]></data>
      <data key="d4" xml:space="preserve"><![CDATA[Proteasome inhibitor PI31 subunit]]></data>
      <data key="d5" xml:space="preserve"><![CDATA[Proteasome inhibitor PI31 subunit]]></data>
      <data key="d6" xml:space="preserve"><![CDATA[gene]]></data>
      <data key="d7" xml:space="preserve">0.0</data>
      <data key="d8" xml:space="preserve">0.014317087967051532</data>
      <data key="d9" xml:space="preserve">false</data>
      <data key="d10" xml:space="preserve">0.30400000000000005</data>
      <data key="d11" xml:space="preserve">4.0</data>
      <data key="d12" xml:space="preserve"/>
      <data key="d13" xml:space="preserve"/>
      <data key="d14" xml:space="preserve"/>
      <data key="d15" xml:space="preserve">1</data>
      <data key="d16" xml:space="preserve">3</data>
      <data key="d17" xml:space="preserve">0.0</data>
      <data key="d18" xml:space="preserve">1.0</data>
      <data key="d19" xml:space="preserve">891.7372630688342</data>
      <data key="d20" xml:space="preserve">-32.86151972297568</data>
      <data key="d24" xml:space="preserve">0.04386724386724387</data>
      <data key="d25" xml:space="preserve">0.3840807946751461</data>
      <data key="d29">
        <y:ShapeNode>
          <y:Geometry height="15.0" width="15.0" x="762.7784061574833" y="-111.49541635954833"/>
          <y:Fill color="#F2F2F2" transparent="false"/>
          <y:BorderStyle color="#C0C0C0" raised="false" type="line" width="1.0"/>
          <y:NodeLabel alignment="center" autoSizePolicy="content" fontFamily="Dialog" fontSize="12" fontStyle="plain" hasBackgroundColor="false" hasLineColor="false" hasText="false" height="4.0" horizontalTextPosition="center" iconTextGap="4" modelName="custom" textColor="#000000" verticalTextPosition="bottom" visible="true" width="4.0" x="5.5" y="5.5">
            <y:LabelModel>
              <y:SmartNodeLabelModel distance="4.0"/>
            </y:LabelModel>
            <y:ModelParameter>
              <y:SmartNodeLabelModelParameter labelRatioX="0.0" labelRatioY="0.0" nodeRatioX="0.0" nodeRatioY="0.0" offsetX="0.0" offsetY="0.0" upX="0.0" upY="-1.0"/>
            </y:ModelParameter>
          </y:NodeLabel>
          <y:Shape type="rectangle"/>
        </y:ShapeNode>
      </data>
    </node>
    <node id="n108">
      <data key="d3" xml:space="preserve"><![CDATA[PUM1]]></data>
      <data key="d4" xml:space="preserve"><![CDATA[Pumilio homolog 1]]></data>
      <data key="d5" xml:space="preserve"><![CDATA[Pumilio homolog 1]]></data>
      <data key="d6" xml:space="preserve"><![CDATA[gene]]></data>
      <data key="d7" xml:space="preserve">0.0</data>
      <data key="d8" xml:space="preserve">0.19449054178147704</data>
      <data key="d9" xml:space="preserve">true</data>
      <data key="d10" xml:space="preserve">0.0</data>
      <data key="d11" xml:space="preserve">Infinity</data>
      <data key="d12" xml:space="preserve"/>
      <data key="d13" xml:space="preserve"/>
      <data key="d14" xml:space="preserve"/>
      <data key="d15" xml:space="preserve">1</data>
      <data key="d16" xml:space="preserve">17</data>
      <data key="d17" xml:space="preserve">0.0</data>
      <data key="d18" xml:space="preserve">1.0</data>
      <data key="d19" xml:space="preserve">-709.1056819414239</data>
      <data key="d20" xml:space="preserve">-1.3179666034667763</data>
      <data key="d24" xml:space="preserve">0.6100670571258807</data>
      <data key="d25" xml:space="preserve">0.20769961641342505</data>
      <data key="d29">
        <y:ShapeNode>
          <y:Geometry height="15.0" width="15.0" x="-303.9495389223332" y="27.414777485445164"/>
          <y:Fill color="#F2F2F2" transparent="false"/>
          <y:BorderStyle color="#C0C0C0" raised="false" type="line" width="1.0"/>
          <y:NodeLabel alignment="center" autoSizePolicy="content" fontFamily="Dialog" fontSize="12" fontStyle="plain" hasBackgroundColor="false" hasLineColor="false" hasText="false" height="4.0" horizontalTextPosition="center" iconTextGap="4" modelName="custom" textColor="#000000" verticalTextPosition="bottom" visible="true" width="4.0" x="5.5" y="5.5">
            <y:LabelModel>
              <y:SmartNodeLabelModel distance="4.0"/>
            </y:LabelModel>
            <y:ModelParameter>
              <y:SmartNodeLabelModelParameter labelRatioX="0.0" labelRatioY="0.0" nodeRatioX="0.0" nodeRatioY="0.0" offsetX="0.0" offsetY="0.0" upX="0.0" upY="-1.0"/>
            </y:ModelParameter>
          </y:NodeLabel>
          <y:Shape type="rectangle"/>
        </y:ShapeNode>
      </data>
    </node>
    <node id="n109">
      <data key="d3" xml:space="preserve"><![CDATA[RAD21]]></data>
      <data key="d4" xml:space="preserve"><![CDATA[Double-strand-break repair protein rad21 homolog]]></data>
      <data key="d5" xml:space="preserve"><![CDATA[Double-strand-break repair protein rad21 homolog]]></data>
      <data key="d6" xml:space="preserve"><![CDATA[gene]]></data>
      <data key="d7" xml:space="preserve">0.0</data>
      <data key="d8" xml:space="preserve">0.2922065087909248</data>
      <data key="d9" xml:space="preserve">true</data>
      <data key="d10" xml:space="preserve">0.009000000000000008</data>
      <data key="d11" xml:space="preserve">4.0</data>
      <data key="d12" xml:space="preserve"/>
      <data key="d13" xml:space="preserve"/>
      <data key="d14" xml:space="preserve"/>
      <data key="d15" xml:space="preserve">1</data>
      <data key="d16" xml:space="preserve">17</data>
      <data key="d17" xml:space="preserve">0.0</data>
      <data key="d18" xml:space="preserve">1.0</data>
      <data key="d19" xml:space="preserve">-375.1192791895728</data>
      <data key="d20" xml:space="preserve">-415.7414452702864</data>
      <data key="d24" xml:space="preserve">0.45028435616670914</data>
      <data key="d25" xml:space="preserve">-0.045834530725704425</data>
      <data key="d29">
        <y:ShapeNode>
          <y:Geometry height="15.0" width="15.0" x="-128.3104229603012" y="-417.12564835367226"/>
          <y:Fill color="#F2F2F2" transparent="false"/>
          <y:BorderStyle color="#C0C0C0" raised="false" type="line" width="1.0"/>
          <y:NodeLabel alignment="center" autoSizePolicy="content" fontFamily="Dialog" fontSize="12" fontStyle="plain" hasBackgroundColor="false" hasLineColor="false" hasText="false" height="4.0" horizontalTextPosition="center" iconTextGap="4" modelName="custom" textColor="#000000" verticalTextPosition="bottom" visible="true" width="4.0" x="5.5" y="5.5">
            <y:LabelModel>
              <y:SmartNodeLabelModel distance="4.0"/>
            </y:LabelModel>
            <y:ModelParameter>
              <y:SmartNodeLabelModelParameter labelRatioX="0.0" labelRatioY="0.0" nodeRatioX="0.0" nodeRatioY="0.0" offsetX="0.0" offsetY="0.0" upX="0.0" upY="-1.0"/>
            </y:ModelParameter>
          </y:NodeLabel>
          <y:Shape type="rectangle"/>
        </y:ShapeNode>
      </data>
    </node>
    <node id="n110">
      <data key="d3" xml:space="preserve"><![CDATA[SAP130]]></data>
      <data key="d4" xml:space="preserve"><![CDATA[Histone deacetylase complex subunit SAP130]]></data>
      <data key="d5" xml:space="preserve"><![CDATA[Histone deacetylase complex subunit SAP130]]></data>
      <data key="d6" xml:space="preserve"><![CDATA[gene]]></data>
      <data key="d7" xml:space="preserve">0.0</data>
      <data key="d8" xml:space="preserve">0.036060182575841974</data>
      <data key="d9" xml:space="preserve">true</data>
      <data key="d10" xml:space="preserve">0.010000000000000009</data>
      <data key="d11" xml:space="preserve">4.0</data>
      <data key="d12" xml:space="preserve"/>
      <data key="d13" xml:space="preserve"/>
      <data key="d14" xml:space="preserve"/>
      <data key="d15" xml:space="preserve">1</data>
      <data key="d16" xml:space="preserve">17</data>
      <data key="d17" xml:space="preserve">0.0</data>
      <data key="d18" xml:space="preserve">1.0</data>
      <data key="d19" xml:space="preserve">116.22667650814125</data>
      <data key="d20" xml:space="preserve">300.3790507900016</data>
      <data key="d24" xml:space="preserve">0.19120253857095962</data>
      <data key="d25" xml:space="preserve">0.21019342958999232</data>
      <data key="d29">
        <y:ShapeNode>
          <y:Geometry height="15.0" width="15.0" x="97.06906903531312" y="313.5737134013414"/>
          <y:Fill color="#F2F2F2" transparent="false"/>
          <y:BorderStyle color="#C0C0C0" raised="false" type="line" width="1.0"/>
          <y:NodeLabel alignment="center" autoSizePolicy="content" fontFamily="Dialog" fontSize="12" fontStyle="plain" hasBackgroundColor="false" hasLineColor="false" hasText="false" height="4.0" horizontalTextPosition="center" iconTextGap="4" modelName="custom" textColor="#000000" verticalTextPosition="bottom" visible="true" width="4.0" x="5.5" y="5.5">
            <y:LabelModel>
              <y:SmartNodeLabelModel distance="4.0"/>
            </y:LabelModel>
            <y:ModelParameter>
              <y:SmartNodeLabelModelParameter labelRatioX="0.0" labelRatioY="0.0" nodeRatioX="0.0" nodeRatioY="0.0" offsetX="0.0" offsetY="0.0" upX="0.0" upY="-1.0"/>
            </y:ModelParameter>
          </y:NodeLabel>
          <y:Shape type="rectangle"/>
        </y:ShapeNode>
      </data>
    </node>
    <node id="n111">
      <data key="d3" xml:space="preserve"><![CDATA[SEL1L]]></data>
      <data key="d4" xml:space="preserve"><![CDATA[Protein sel-1 homolog 1]]></data>
      <data key="d5" xml:space="preserve"><![CDATA[Protein sel-1 homolog 1]]></data>
      <data key="d6" xml:space="preserve"><![CDATA[gene]]></data>
      <data key="d7" xml:space="preserve">0.0</data>
      <data key="d8" xml:space="preserve">0.03663658701024281</data>
      <data key="d9" xml:space="preserve">true</data>
      <data key="d10" xml:space="preserve">0.02300000000000002</data>
      <data key="d11" xml:space="preserve">4.0</data>
      <data key="d12" xml:space="preserve"/>
      <data key="d13" xml:space="preserve"/>
      <data key="d14" xml:space="preserve"/>
      <data key="d15" xml:space="preserve">1</data>
      <data key="d16" xml:space="preserve">17</data>
      <data key="d17" xml:space="preserve">0.0</data>
      <data key="d18" xml:space="preserve">1.0</data>
      <data key="d19" xml:space="preserve">470.5322548935618</data>
      <data key="d20" xml:space="preserve">501.37029862107426</data>
      <data key="d24" xml:space="preserve">0.0024106612341906457</data>
      <data key="d25" xml:space="preserve">-0.3765534711871883</data>
      <data key="d29">
        <y:ShapeNode>
          <y:Geometry height="15.0" width="15.0" x="424.81729855185813" y="351.19765613515005"/>
          <y:Fill color="#F2F2F2" transparent="false"/>
          <y:BorderStyle color="#C0C0C0" raised="false" type="line" width="1.0"/>
          <y:NodeLabel alignment="center" autoSizePolicy="content" fontFamily="Dialog" fontSize="12" fontStyle="plain" hasBackgroundColor="false" hasLineColor="false" hasText="false" height="4.0" horizontalTextPosition="center" iconTextGap="4" modelName="custom" textColor="#000000" verticalTextPosition="bottom" visible="true" width="4.0" x="5.5" y="5.5">
            <y:LabelModel>
              <y:SmartNodeLabelModel distance="4.0"/>
            </y:LabelModel>
            <y:ModelParameter>
              <y:SmartNodeLabelModelParameter labelRatioX="0.0" labelRatioY="0.0" nodeRatioX="0.0" nodeRatioY="0.0" offsetX="0.0" offsetY="0.0" upX="0.0" upY="-1.0"/>
            </y:ModelParameter>
          </y:NodeLabel>
          <y:Shape type="rectangle"/>
        </y:ShapeNode>
      </data>
    </node>
    <node id="n112">
      <data key="d3" xml:space="preserve"><![CDATA[SGF29]]></data>
      <data key="d4" xml:space="preserve"><![CDATA[SAGA-associated factor 29]]></data>
      <data key="d5" xml:space="preserve"><![CDATA[SAGA-associated factor 29]]></data>
      <data key="d6" xml:space="preserve"><![CDATA[gene]]></data>
      <data key="d7" xml:space="preserve">0.0</data>
      <data key="d8" xml:space="preserve">0.03646179689440477</data>
      <data key="d9" xml:space="preserve">true</data>
      <data key="d10" xml:space="preserve">0.010000000000000009</data>
      <data key="d11" xml:space="preserve">4.0</data>
      <data key="d12" xml:space="preserve"/>
      <data key="d13" xml:space="preserve"/>
      <data key="d14" xml:space="preserve"/>
      <data key="d15" xml:space="preserve">1</data>
      <data key="d16" xml:space="preserve">17</data>
      <data key="d17" xml:space="preserve">0.0</data>
      <data key="d18" xml:space="preserve">1.0</data>
      <data key="d19" xml:space="preserve">85.64921634169268</data>
      <data key="d20" xml:space="preserve">316.83468414650713</data>
      <data key="d24" xml:space="preserve">0.006586877175112469</data>
      <data key="d25" xml:space="preserve">0.4683813086073769</data>
      <data key="d29">
        <y:ShapeNode>
          <y:Geometry height="15.0" width="15.0" x="76.77961925169733" y="365.02628138261093"/>
          <y:Fill color="#F2F2F2" transparent="false"/>
          <y:BorderStyle color="#C0C0C0" raised="false" type="line" width="1.0"/>
          <y:NodeLabel alignment="center" autoSizePolicy="content" fontFamily="Dialog" fontSize="12" fontStyle="plain" hasBackgroundColor="false" hasLineColor="false" hasText="false" height="4.0" horizontalTextPosition="center" iconTextGap="4" modelName="custom" textColor="#000000" verticalTextPosition="bottom" visible="true" width="4.0" x="5.5" y="5.5">
            <y:LabelModel>
              <y:SmartNodeLabelModel distance="4.0"/>
            </y:LabelModel>
            <y:ModelParameter>
              <y:SmartNodeLabelModelParameter labelRatioX="0.0" labelRatioY="0.0" nodeRatioX="0.0" nodeRatioY="0.0" offsetX="0.0" offsetY="0.0" upX="0.0" upY="-1.0"/>
            </y:ModelParameter>
          </y:NodeLabel>
          <y:Shape type="rectangle"/>
        </y:ShapeNode>
      </data>
    </node>
    <node id="n113">
      <data key="d3" xml:space="preserve"><![CDATA[SH3D19]]></data>
      <data key="d4" xml:space="preserve"><![CDATA[SH3 domain-containing protein 19]]></data>
      <data key="d5" xml:space="preserve"><![CDATA[SH3 domain-containing protein 19]]></data>
      <data key="d6" xml:space="preserve"><![CDATA[source]]></data>
      <data key="d7" xml:space="preserve">2.711122837255341</data>
      <data key="d8" xml:space="preserve">1.3497809094319697</data>
      <data key="d9" xml:space="preserve">true</data>
      <data key="d10" xml:space="preserve">0.0</data>
      <data key="d11" xml:space="preserve">Infinity</data>
      <data key="d12" xml:space="preserve"/>
      <data key="d13" xml:space="preserve"/>
      <data key="d14" xml:space="preserve"/>
      <data key="d15" xml:space="preserve">1</data>
      <data key="d16" xml:space="preserve">17</data>
      <data key="d17" xml:space="preserve">0.0</data>
      <data key="d18" xml:space="preserve">1.0</data>
      <data key="d19" xml:space="preserve">-690.939031203251</data>
      <data key="d20" xml:space="preserve">-43.95616299095562</data>
      <data key="d24" xml:space="preserve">3.395297512944572E-5</data>
      <data key="d25" xml:space="preserve">1.6446601296349108</data>
      <data key="d26" xml:space="preserve">1.6446601296349108</data>
      <data key="d29">
        <y:ShapeNode>
          <y:Geometry height="40.0" width="40.0" x="-307.21088291455135" y="-34.55853663762808"/>
          <y:Fill color="#B6DBA6" transparent="false"/>
          <y:BorderStyle color="#CC3331" type="line" width="3.0"/>
          <y:NodeLabel alignment="center" autoSizePolicy="content" fontFamily="Arial" fontSize="10" fontStyle="plain" hasBackgroundColor="false" hasLineColor="false" height="15.171875" horizontalTextPosition="center" iconTextGap="4" modelName="custom" textColor="#000000" verticalTextPosition="bottom" visible="true" width="41.7978515625" x="-0.89892578125" xml:space="preserve" y="12.4140625">SH3D19<y:LabelModel><y:SmartNodeLabelModel distance="4.0"/></y:LabelModel><y:ModelParameter><y:SmartNodeLabelModelParameter labelRatioX="0.0" labelRatioY="0.0" nodeRatioX="0.0" nodeRatioY="0.0" offsetX="0.0" offsetY="0.0" upX="0.0" upY="-1.0"/></y:ModelParameter></y:NodeLabel>
          <y:Shape type="roundrectangle"/>
        </y:ShapeNode>
      </data>
    </node>
    <node id="n114">
      <data key="d3" xml:space="preserve"><![CDATA[SLC35F6]]></data>
      <data key="d4" xml:space="preserve"><![CDATA[Solute carrier family 35 member F6]]></data>
      <data key="d5" xml:space="preserve"><![CDATA[Solute carrier family 35 member F6]]></data>
      <data key="d6" xml:space="preserve"><![CDATA[gene]]></data>
      <data key="d7" xml:space="preserve">0.0</data>
      <data key="d8" xml:space="preserve">0.00662130482460665</data>
      <data key="d9" xml:space="preserve">true</data>
      <data key="d10" xml:space="preserve">0.013000000000000012</data>
      <data key="d11" xml:space="preserve">4.0</data>
      <data key="d12" xml:space="preserve"/>
      <data key="d13" xml:space="preserve"/>
      <data key="d14" xml:space="preserve"/>
      <data key="d15" xml:space="preserve">17</data>
      <data key="d16" xml:space="preserve">415</data>
      <data key="d17" xml:space="preserve">0.0</data>
      <data key="d18" xml:space="preserve">1.0</data>
      <data key="d19" xml:space="preserve">-932.7903671282832</data>
      <data key="d20" xml:space="preserve">-36.16189032669523</data>
      <data key="d24" xml:space="preserve">0.8448845606740344</data>
      <data key="d25" xml:space="preserve">0.10707790767964909</data>
      <data key="d29">
        <y:ShapeNode>
          <y:Geometry height="15.0" width="15.0" x="-461.7952994197076" y="-24.040370955352714"/>
          <y:Fill color="#F2F2F2" transparent="false"/>
          <y:BorderStyle color="#C0C0C0" raised="false" type="line" width="1.0"/>
          <y:NodeLabel alignment="center" autoSizePolicy="content" fontFamily="Dialog" fontSize="12" fontStyle="plain" hasBackgroundColor="false" hasLineColor="false" hasText="false" height="4.0" horizontalTextPosition="center" iconTextGap="4" modelName="custom" textColor="#000000" verticalTextPosition="bottom" visible="true" width="4.0" x="5.5" y="5.5">
            <y:LabelModel>
              <y:SmartNodeLabelModel distance="4.0"/>
            </y:LabelModel>
            <y:ModelParameter>
              <y:SmartNodeLabelModelParameter labelRatioX="0.0" labelRatioY="0.0" nodeRatioX="0.0" nodeRatioY="0.0" offsetX="0.0" offsetY="0.0" upX="0.0" upY="-1.0"/>
            </y:ModelParameter>
          </y:NodeLabel>
          <y:Shape type="rectangle"/>
        </y:ShapeNode>
      </data>
    </node>
    <node id="n115">
      <data key="d3" xml:space="preserve"><![CDATA[SLC39A9]]></data>
      <data key="d4" xml:space="preserve"><![CDATA[Zinc transporter ZIP9]]></data>
      <data key="d5" xml:space="preserve"><![CDATA[Zinc transporter ZIP9]]></data>
      <data key="d6" xml:space="preserve"><![CDATA[source]]></data>
      <data key="d7" xml:space="preserve">1.7269315456635494</data>
      <data key="d8" xml:space="preserve">0.7718347206453725</data>
      <data key="d9" xml:space="preserve">true</data>
      <data key="d10" xml:space="preserve">0.0</data>
      <data key="d11" xml:space="preserve">Infinity</data>
      <data key="d12" xml:space="preserve"/>
      <data key="d13" xml:space="preserve"/>
      <data key="d14" xml:space="preserve"/>
      <data key="d15" xml:space="preserve">17</data>
      <data key="d16" xml:space="preserve">415</data>
      <data key="d17" xml:space="preserve">0.0</data>
      <data key="d18" xml:space="preserve">1.0</data>
      <data key="d19" xml:space="preserve">-961.0688825459479</data>
      <data key="d20" xml:space="preserve">-115.41500501719575</data>
      <data key="d24" xml:space="preserve">0.002057117846591531</data>
      <data key="d25" xml:space="preserve">-1.1100038128940017</data>
      <data key="d26" xml:space="preserve">-1.1100038128940017</data>
      <data key="d29">
        <y:ShapeNode>
          <y:Geometry height="40.0" width="40.0" x="-503.7922700444009" y="-116.18301425424886"/>
          <y:Fill color="#B6DBA6" transparent="false"/>
          <y:BorderStyle color="#4159A8" type="line" width="3.0"/>
          <y:NodeLabel alignment="center" autoSizePolicy="content" fontFamily="Arial" fontSize="10" fontStyle="plain" hasBackgroundColor="false" hasLineColor="false" height="15.171875" horizontalTextPosition="center" iconTextGap="4" modelName="custom" textColor="#000000" verticalTextPosition="bottom" visible="true" width="46.8076171875" x="-3.40380859375" xml:space="preserve" y="12.4140625">SLC39A9<y:LabelModel><y:SmartNodeLabelModel distance="4.0"/></y:LabelModel><y:ModelParameter><y:SmartNodeLabelModelParameter labelRatioX="0.0" labelRatioY="0.0" nodeRatioX="0.0" nodeRatioY="0.0" offsetX="0.0" offsetY="0.0" upX="0.0" upY="-1.0"/></y:ModelParameter></y:NodeLabel>
          <y:Shape type="roundrectangle"/>
        </y:ShapeNode>
      </data>
    </node>
    <node id="n116">
      <data key="d3" xml:space="preserve"><![CDATA[SNF8]]></data>
      <data key="d4" xml:space="preserve"><![CDATA[Vacuolar-sorting protein SNF8]]></data>
      <data key="d5" xml:space="preserve"><![CDATA[Vacuolar-sorting protein SNF8]]></data>
      <data key="d6" xml:space="preserve"><![CDATA[gene]]></data>
      <data key="d7" xml:space="preserve">0.0</data>
      <data key="d8" xml:space="preserve">0.02562248865446845</data>
      <data key="d9" xml:space="preserve">false</data>
      <data key="d10" xml:space="preserve">0.07199999999999995</data>
      <data key="d11" xml:space="preserve">4.0</data>
      <data key="d12" xml:space="preserve"/>
      <data key="d13" xml:space="preserve"/>
      <data key="d14" xml:space="preserve"/>
      <data key="d15" xml:space="preserve">1</data>
      <data key="d16" xml:space="preserve">17</data>
      <data key="d17" xml:space="preserve">0.0</data>
      <data key="d18" xml:space="preserve">1.0</data>
      <data key="d19" xml:space="preserve">-690.899825318582</data>
      <data key="d20" xml:space="preserve">517.2115216611255</data>
      <data key="d24" xml:space="preserve">0.06478227654698243</data>
      <data key="d25" xml:space="preserve">-1.7288972459370182</data>
      <data key="d29">
        <y:ShapeNode>
          <y:Geometry height="15.0" width="15.0" x="-511.7965930673606" y="383.76511530394487"/>
          <y:Fill color="#F2F2F2" transparent="false"/>
          <y:BorderStyle color="#C0C0C0" raised="false" type="line" width="1.0"/>
          <y:NodeLabel alignment="center" autoSizePolicy="content" fontFamily="Dialog" fontSize="12" fontStyle="plain" hasBackgroundColor="false" hasLineColor="false" hasText="false" height="4.0" horizontalTextPosition="center" iconTextGap="4" modelName="custom" textColor="#000000" verticalTextPosition="bottom" visible="true" width="4.0" x="5.5" y="5.5">
            <y:LabelModel>
              <y:SmartNodeLabelModel distance="4.0"/>
            </y:LabelModel>
            <y:ModelParameter>
              <y:SmartNodeLabelModelParameter labelRatioX="0.0" labelRatioY="0.0" nodeRatioX="0.0" nodeRatioY="0.0" offsetX="0.0" offsetY="0.0" upX="0.0" upY="-1.0"/>
            </y:ModelParameter>
          </y:NodeLabel>
          <y:Shape type="rectangle"/>
        </y:ShapeNode>
      </data>
    </node>
    <node id="n117">
      <data key="d3" xml:space="preserve"><![CDATA[SPAST]]></data>
      <data key="d4" xml:space="preserve"><![CDATA[Spastin]]></data>
      <data key="d5" xml:space="preserve"><![CDATA[Spastin]]></data>
      <data key="d6" xml:space="preserve"><![CDATA[gene]]></data>
      <data key="d7" xml:space="preserve">0.0</data>
      <data key="d8" xml:space="preserve">0.021475982858786397</data>
      <data key="d9" xml:space="preserve">false</data>
      <data key="d10" xml:space="preserve">0.05700000000000005</data>
      <data key="d11" xml:space="preserve">4.0</data>
      <data key="d12" xml:space="preserve"/>
      <data key="d13" xml:space="preserve"/>
      <data key="d14" xml:space="preserve"/>
      <data key="d15" xml:space="preserve">1</data>
      <data key="d16" xml:space="preserve">17</data>
      <data key="d17" xml:space="preserve">0.0</data>
      <data key="d18" xml:space="preserve">1.0</data>
      <data key="d19" xml:space="preserve">-582.2054488160202</data>
      <data key="d20" xml:space="preserve">303.4560234018504</data>
      <data key="d24" xml:space="preserve">0.9805958747135217</data>
      <data key="d25" xml:space="preserve">0.03565816441174974</data>
      <data key="d29">
        <y:ShapeNode>
          <y:Geometry height="15.0" width="15.0" x="-405.6548896969715" y="170.99878830094428"/>
          <y:Fill color="#F2F2F2" transparent="false"/>
          <y:BorderStyle color="#C0C0C0" raised="false" type="line" width="1.0"/>
          <y:NodeLabel alignment="center" autoSizePolicy="content" fontFamily="Dialog" fontSize="12" fontStyle="plain" hasBackgroundColor="false" hasLineColor="false" hasText="false" height="4.0" horizontalTextPosition="center" iconTextGap="4" modelName="custom" textColor="#000000" verticalTextPosition="bottom" visible="true" width="4.0" x="5.5" y="5.5">
            <y:LabelModel>
              <y:SmartNodeLabelModel distance="4.0"/>
            </y:LabelModel>
            <y:ModelParameter>
              <y:SmartNodeLabelModelParameter labelRatioX="0.0" labelRatioY="0.0" nodeRatioX="0.0" nodeRatioY="0.0" offsetX="0.0" offsetY="0.0" upX="0.0" upY="-1.0"/>
            </y:ModelParameter>
          </y:NodeLabel>
          <y:Shape type="rectangle"/>
        </y:ShapeNode>
      </data>
    </node>
    <node id="n118">
      <data key="d3" xml:space="preserve"><![CDATA[STAMBP]]></data>
      <data key="d4" xml:space="preserve"><![CDATA[STAM-binding protein]]></data>
      <data key="d5" xml:space="preserve"><![CDATA[STAM-binding protein]]></data>
      <data key="d6" xml:space="preserve"><![CDATA[gene]]></data>
      <data key="d7" xml:space="preserve">0.0</data>
      <data key="d8" xml:space="preserve">0.025769782179814724</data>
      <data key="d9" xml:space="preserve">true</data>
      <data key="d10" xml:space="preserve">0.0050000000000000044</data>
      <data key="d11" xml:space="preserve">4.0</data>
      <data key="d12" xml:space="preserve"/>
      <data key="d13" xml:space="preserve"/>
      <data key="d14" xml:space="preserve"/>
      <data key="d15" xml:space="preserve">1</data>
      <data key="d16" xml:space="preserve">17</data>
      <data key="d17" xml:space="preserve">0.0</data>
      <data key="d18" xml:space="preserve">1.0</data>
      <data key="d19" xml:space="preserve">-524.2254556788747</data>
      <data key="d20" xml:space="preserve">401.897890066767</data>
      <data key="d24" xml:space="preserve">9.167303284950343E-4</data>
      <data key="d25" xml:space="preserve">0.31306936763409077</data>
      <data key="d29">
        <y:ShapeNode>
          <y:Geometry height="15.0" width="15.0" x="-343.55015990523407" y="270.08362299153384"/>
          <y:Fill color="#F2F2F2" transparent="false"/>
          <y:BorderStyle color="#C0C0C0" raised="false" type="line" width="1.0"/>
          <y:NodeLabel alignment="center" autoSizePolicy="content" fontFamily="Dialog" fontSize="12" fontStyle="plain" hasBackgroundColor="false" hasLineColor="false" hasText="false" height="4.0" horizontalTextPosition="center" iconTextGap="4" modelName="custom" textColor="#000000" verticalTextPosition="bottom" visible="true" width="4.0" x="5.5" y="5.5">
            <y:LabelModel>
              <y:SmartNodeLabelModel distance="4.0"/>
            </y:LabelModel>
            <y:ModelParameter>
              <y:SmartNodeLabelModelParameter labelRatioX="0.0" labelRatioY="0.0" nodeRatioX="0.0" nodeRatioY="0.0" offsetX="0.0" offsetY="0.0" upX="0.0" upY="-1.0"/>
            </y:ModelParameter>
          </y:NodeLabel>
          <y:Shape type="rectangle"/>
        </y:ShapeNode>
      </data>
    </node>
    <node id="n119">
      <data key="d3" xml:space="preserve"><![CDATA[SUPT20H]]></data>
      <data key="d4" xml:space="preserve"><![CDATA[Transcription factor SPT20 homolog]]></data>
      <data key="d5" xml:space="preserve"><![CDATA[Transcription factor SPT20 homolog]]></data>
      <data key="d6" xml:space="preserve"><![CDATA[source]]></data>
      <data key="d7" xml:space="preserve">1.9449294874713416</data>
      <data key="d8" xml:space="preserve">0.8150168200689267</data>
      <data key="d9" xml:space="preserve">true</data>
      <data key="d10" xml:space="preserve">0.007000000000000006</data>
      <data key="d11" xml:space="preserve">4.0</data>
      <data key="d12" xml:space="preserve"/>
      <data key="d13" xml:space="preserve"/>
      <data key="d14" xml:space="preserve"/>
      <data key="d15" xml:space="preserve">1</data>
      <data key="d16" xml:space="preserve">17</data>
      <data key="d17" xml:space="preserve">0.0</data>
      <data key="d18" xml:space="preserve">1.0</data>
      <data key="d19" xml:space="preserve">76.61366961899392</data>
      <data key="d20" xml:space="preserve">221.32479995698176</data>
      <data key="d24" xml:space="preserve">6.111535523300229E-4</data>
      <data key="d25" xml:space="preserve">-1.1770154524760255</data>
      <data key="d26" xml:space="preserve">-1.1770154524760255</data>
      <data key="d29">
        <y:ShapeNode>
          <y:Geometry height="40.0" width="40.0" x="2.1566809514118006" y="194.78327069570173"/>
          <y:Fill color="#B6DBA6" transparent="false"/>
          <y:BorderStyle color="#4159A8" type="line" width="3.0"/>
          <y:NodeLabel alignment="center" autoSizePolicy="content" fontFamily="Arial" fontSize="10" fontStyle="plain" hasBackgroundColor="false" hasLineColor="false" height="15.171875" horizontalTextPosition="center" iconTextGap="4" modelName="custom" textColor="#000000" verticalTextPosition="bottom" visible="true" width="49.0146484375" x="-4.50732421875" xml:space="preserve" y="12.4140625">SUPT20H<y:LabelModel><y:SmartNodeLabelModel distance="4.0"/></y:LabelModel><y:ModelParameter><y:SmartNodeLabelModelParameter labelRatioX="0.0" labelRatioY="0.0" nodeRatioX="0.0" nodeRatioY="0.0" offsetX="0.0" offsetY="0.0" upX="0.0" upY="-1.0"/></y:ModelParameter></y:NodeLabel>
          <y:Shape type="roundrectangle"/>
        </y:ShapeNode>
      </data>
    </node>
    <node id="n120">
      <data key="d3" xml:space="preserve"><![CDATA[SUPT3H]]></data>
      <data key="d4" xml:space="preserve"><![CDATA[Transcription initiation protein SPT3 homolog]]></data>
      <data key="d5" xml:space="preserve"><![CDATA[Transcription initiation protein SPT3 homolog]]></data>
      <data key="d6" xml:space="preserve"><![CDATA[gene]]></data>
      <data key="d7" xml:space="preserve">0.0</data>
      <data key="d8" xml:space="preserve">0.036360884619836685</data>
      <data key="d9" xml:space="preserve">true</data>
      <data key="d10" xml:space="preserve">0.010000000000000009</data>
      <data key="d11" xml:space="preserve">4.0</data>
      <data key="d12" xml:space="preserve"/>
      <data key="d13" xml:space="preserve"/>
      <data key="d14" xml:space="preserve"/>
      <data key="d15" xml:space="preserve">1</data>
      <data key="d16" xml:space="preserve">17</data>
      <data key="d17" xml:space="preserve">0.0</data>
      <data key="d18" xml:space="preserve">1.0</data>
      <data key="d19" xml:space="preserve">114.21640680712358</data>
      <data key="d20" xml:space="preserve">244.1755755884986</data>
      <data key="d24" xml:space="preserve">0.44510340299813983</data>
      <data key="d25" xml:space="preserve">-0.24872273904502862</data>
      <data key="d29">
        <y:ShapeNode>
          <y:Geometry height="15.0" width="15.0" x="137.82256110121156" y="221.03578916776658"/>
          <y:Fill color="#F2F2F2" transparent="false"/>
          <y:BorderStyle color="#C0C0C0" raised="false" type="line" width="1.0"/>
          <y:NodeLabel alignment="center" autoSizePolicy="content" fontFamily="Dialog" fontSize="12" fontStyle="plain" hasBackgroundColor="false" hasLineColor="false" hasText="false" height="4.0" horizontalTextPosition="center" iconTextGap="4" modelName="custom" textColor="#000000" verticalTextPosition="bottom" visible="true" width="4.0" x="5.5" y="5.5">
            <y:LabelModel>
              <y:SmartNodeLabelModel distance="4.0"/>
            </y:LabelModel>
            <y:ModelParameter>
              <y:SmartNodeLabelModelParameter labelRatioX="0.0" labelRatioY="0.0" nodeRatioX="0.0" nodeRatioY="0.0" offsetX="0.0" offsetY="0.0" upX="0.0" upY="-1.0"/>
            </y:ModelParameter>
          </y:NodeLabel>
          <y:Shape type="rectangle"/>
        </y:ShapeNode>
      </data>
    </node>
    <node id="n121">
      <data key="d3" xml:space="preserve"><![CDATA[SUPT7L]]></data>
      <data key="d4" xml:space="preserve"><![CDATA[STAGA complex 65 subunit gamma]]></data>
      <data key="d5" xml:space="preserve"><![CDATA[STAGA complex 65 subunit gamma]]></data>
      <data key="d6" xml:space="preserve"><![CDATA[gene]]></data>
      <data key="d7" xml:space="preserve">0.0</data>
      <data key="d8" xml:space="preserve">0.03604531712484111</data>
      <data key="d9" xml:space="preserve">true</data>
      <data key="d10" xml:space="preserve">0.01200000000000001</data>
      <data key="d11" xml:space="preserve">4.0</data>
      <data key="d12" xml:space="preserve"/>
      <data key="d13" xml:space="preserve"/>
      <data key="d14" xml:space="preserve"/>
      <data key="d15" xml:space="preserve">1</data>
      <data key="d16" xml:space="preserve">17</data>
      <data key="d17" xml:space="preserve">0.0</data>
      <data key="d18" xml:space="preserve">1.0</data>
      <data key="d19" xml:space="preserve">100.50870470802883</data>
      <data key="d20" xml:space="preserve">204.45984237384837</data>
      <data key="d24" xml:space="preserve">0.5114676173499704</data>
      <data key="d25" xml:space="preserve">0.30023273250964344</data>
      <data key="d29">
        <y:ShapeNode>
          <y:Geometry height="15.0" width="15.0" x="99.54704100204793" y="171.00210962886123"/>
          <y:Fill color="#F2F2F2" transparent="false"/>
          <y:BorderStyle color="#C0C0C0" raised="false" type="line" width="1.0"/>
          <y:NodeLabel alignment="center" autoSizePolicy="content" fontFamily="Dialog" fontSize="12" fontStyle="plain" hasBackgroundColor="false" hasLineColor="false" hasText="false" height="4.0" horizontalTextPosition="center" iconTextGap="4" modelName="custom" textColor="#000000" verticalTextPosition="bottom" visible="true" width="4.0" x="5.5" y="5.5">
            <y:LabelModel>
              <y:SmartNodeLabelModel distance="4.0"/>
            </y:LabelModel>
            <y:ModelParameter>
              <y:SmartNodeLabelModelParameter labelRatioX="0.0" labelRatioY="0.0" nodeRatioX="0.0" nodeRatioY="0.0" offsetX="0.0" offsetY="0.0" upX="0.0" upY="-1.0"/>
            </y:ModelParameter>
          </y:NodeLabel>
          <y:Shape type="rectangle"/>
        </y:ShapeNode>
      </data>
    </node>
    <node id="n122">
      <data key="d3" xml:space="preserve"><![CDATA[SYVN1]]></data>
      <data key="d4" xml:space="preserve"><![CDATA[E3 ubiquitin-protein ligase synoviolin]]></data>
      <data key="d5" xml:space="preserve"><![CDATA[E3 ubiquitin-protein ligase synoviolin]]></data>
      <data key="d6" xml:space="preserve"><![CDATA[gene]]></data>
      <data key="d7" xml:space="preserve">0.0</data>
      <data key="d8" xml:space="preserve">0.008378408978098788</data>
      <data key="d9" xml:space="preserve">true</data>
      <data key="d10" xml:space="preserve">0.03500000000000003</data>
      <data key="d11" xml:space="preserve">4.0</data>
      <data key="d12" xml:space="preserve"/>
      <data key="d13" xml:space="preserve"/>
      <data key="d14" xml:space="preserve"/>
      <data key="d15" xml:space="preserve">1</data>
      <data key="d16" xml:space="preserve">26</data>
      <data key="d17" xml:space="preserve">0.0</data>
      <data key="d18" xml:space="preserve">1.0</data>
      <data key="d19" xml:space="preserve">430.9364361672044</data>
      <data key="d20" xml:space="preserve">410.9389144755983</data>
      <data key="d24" xml:space="preserve">0.04386724386724387</data>
      <data key="d25" xml:space="preserve">-0.46957527625314555</data>
      <data key="d29">
        <y:ShapeNode>
          <y:Geometry height="15.0" width="15.0" x="381.6832497720225" y="224.5077004921729"/>
          <y:Fill color="#F2F2F2" transparent="false"/>
          <y:BorderStyle color="#C0C0C0" raised="false" type="line" width="1.0"/>
          <y:NodeLabel alignment="center" autoSizePolicy="content" fontFamily="Dialog" fontSize="12" fontStyle="plain" hasBackgroundColor="false" hasLineColor="false" hasText="false" height="4.0" horizontalTextPosition="center" iconTextGap="4" modelName="custom" textColor="#000000" verticalTextPosition="bottom" visible="true" width="4.0" x="5.5" y="5.5">
            <y:LabelModel>
              <y:SmartNodeLabelModel distance="4.0"/>
            </y:LabelModel>
            <y:ModelParameter>
              <y:SmartNodeLabelModelParameter labelRatioX="0.0" labelRatioY="0.0" nodeRatioX="0.0" nodeRatioY="0.0" offsetX="0.0" offsetY="0.0" upX="0.0" upY="-1.0"/>
            </y:ModelParameter>
          </y:NodeLabel>
          <y:Shape type="rectangle"/>
        </y:ShapeNode>
      </data>
    </node>
    <node id="n123">
      <data key="d3" xml:space="preserve"><![CDATA[TADA1]]></data>
      <data key="d4" xml:space="preserve"><![CDATA[Transcriptional adapter 1]]></data>
      <data key="d5" xml:space="preserve"><![CDATA[Transcriptional adapter 1]]></data>
      <data key="d6" xml:space="preserve"><![CDATA[gene]]></data>
      <data key="d7" xml:space="preserve">0.0</data>
      <data key="d8" xml:space="preserve">0.035126363450646216</data>
      <data key="d9" xml:space="preserve">true</data>
      <data key="d10" xml:space="preserve">0.009000000000000008</data>
      <data key="d11" xml:space="preserve">4.0</data>
      <data key="d12" xml:space="preserve"/>
      <data key="d13" xml:space="preserve"/>
      <data key="d14" xml:space="preserve"/>
      <data key="d15" xml:space="preserve">1</data>
      <data key="d16" xml:space="preserve">17</data>
      <data key="d17" xml:space="preserve">0.0</data>
      <data key="d18" xml:space="preserve">1.0</data>
      <data key="d19" xml:space="preserve">101.51644568976918</data>
      <data key="d20" xml:space="preserve">273.8273279268496</data>
      <data key="d24" xml:space="preserve">0.268975468975469</data>
      <data key="d25" xml:space="preserve">-0.15408779113388782</data>
      <data key="d29">
        <y:ShapeNode>
          <y:Geometry height="15.0" width="15.0" x="95.90078262058613" y="266.2865105522515"/>
          <y:Fill color="#F2F2F2" transparent="false"/>
          <y:BorderStyle color="#C0C0C0" raised="false" type="line" width="1.0"/>
          <y:NodeLabel alignment="center" autoSizePolicy="content" fontFamily="Dialog" fontSize="12" fontStyle="plain" hasBackgroundColor="false" hasLineColor="false" hasText="false" height="4.0" horizontalTextPosition="center" iconTextGap="4" modelName="custom" textColor="#000000" verticalTextPosition="bottom" visible="true" width="4.0" x="5.5" y="5.5">
            <y:LabelModel>
              <y:SmartNodeLabelModel distance="4.0"/>
            </y:LabelModel>
            <y:ModelParameter>
              <y:SmartNodeLabelModelParameter labelRatioX="0.0" labelRatioY="0.0" nodeRatioX="0.0" nodeRatioY="0.0" offsetX="0.0" offsetY="0.0" upX="0.0" upY="-1.0"/>
            </y:ModelParameter>
          </y:NodeLabel>
          <y:Shape type="rectangle"/>
        </y:ShapeNode>
      </data>
    </node>
    <node id="n124">
      <data key="d3" xml:space="preserve"><![CDATA[TADA2B]]></data>
      <data key="d4" xml:space="preserve"><![CDATA[Transcriptional adapter 2-beta]]></data>
      <data key="d5" xml:space="preserve"><![CDATA[Transcriptional adapter 2-beta]]></data>
      <data key="d6" xml:space="preserve"><![CDATA[gene]]></data>
      <data key="d7" xml:space="preserve">0.0</data>
      <data key="d8" xml:space="preserve">0.03741598709812468</data>
      <data key="d9" xml:space="preserve">true</data>
      <data key="d10" xml:space="preserve">0.006000000000000005</data>
      <data key="d11" xml:space="preserve">4.0</data>
      <data key="d12" xml:space="preserve"/>
      <data key="d13" xml:space="preserve"/>
      <data key="d14" xml:space="preserve"/>
      <data key="d15" xml:space="preserve">1</data>
      <data key="d16" xml:space="preserve">17</data>
      <data key="d17" xml:space="preserve">0.0</data>
      <data key="d18" xml:space="preserve">1.0</data>
      <data key="d19" xml:space="preserve">24.053490934350993</data>
      <data key="d20" xml:space="preserve">264.33845724474287</data>
      <data key="d24" xml:space="preserve">0.4191049348944086</data>
      <data key="d25" xml:space="preserve">0.2656475778396281</data>
      <data key="d29">
        <y:ShapeNode>
          <y:Geometry height="15.0" width="15.0" x="-44.719856396069716" y="279.06673562040453"/>
          <y:Fill color="#F2F2F2" transparent="false"/>
          <y:BorderStyle color="#C0C0C0" raised="false" type="line" width="1.0"/>
          <y:NodeLabel alignment="center" autoSizePolicy="content" fontFamily="Dialog" fontSize="12" fontStyle="plain" hasBackgroundColor="false" hasLineColor="false" hasText="false" height="4.0" horizontalTextPosition="center" iconTextGap="4" modelName="custom" textColor="#000000" verticalTextPosition="bottom" visible="true" width="4.0" x="5.5" y="5.5">
            <y:LabelModel>
              <y:SmartNodeLabelModel distance="4.0"/>
            </y:LabelModel>
            <y:ModelParameter>
              <y:SmartNodeLabelModelParameter labelRatioX="0.0" labelRatioY="0.0" nodeRatioX="0.0" nodeRatioY="0.0" offsetX="0.0" offsetY="0.0" upX="0.0" upY="-1.0"/>
            </y:ModelParameter>
          </y:NodeLabel>
          <y:Shape type="rectangle"/>
        </y:ShapeNode>
      </data>
    </node>
    <node id="n125">
      <data key="d3" xml:space="preserve"><![CDATA[TADA3]]></data>
      <data key="d4" xml:space="preserve"><![CDATA[Transcriptional adapter 3]]></data>
      <data key="d5" xml:space="preserve"><![CDATA[Transcriptional adapter 3]]></data>
      <data key="d6" xml:space="preserve"><![CDATA[gene]]></data>
      <data key="d7" xml:space="preserve">0.0</data>
      <data key="d8" xml:space="preserve">0.03710015418125443</data>
      <data key="d9" xml:space="preserve">true</data>
      <data key="d10" xml:space="preserve">0.009000000000000008</data>
      <data key="d11" xml:space="preserve">4.0</data>
      <data key="d12" xml:space="preserve"/>
      <data key="d13" xml:space="preserve"/>
      <data key="d14" xml:space="preserve"/>
      <data key="d15" xml:space="preserve">1</data>
      <data key="d16" xml:space="preserve">17</data>
      <data key="d17" xml:space="preserve">0.0</data>
      <data key="d18" xml:space="preserve">1.0</data>
      <data key="d19" xml:space="preserve">134.5106084583105</data>
      <data key="d20" xml:space="preserve">270.11706973839995</data>
      <data key="d24" xml:space="preserve">0.5276944961155488</data>
      <data key="d25" xml:space="preserve">0.24321453859469422</data>
      <data key="d29">
        <y:ShapeNode>
          <y:Geometry height="15.0" width="15.0" x="143.39752920905977" y="269.5411712368269"/>
          <y:Fill color="#F2F2F2" transparent="false"/>
          <y:BorderStyle color="#C0C0C0" raised="false" type="line" width="1.0"/>
          <y:NodeLabel alignment="center" autoSizePolicy="content" fontFamily="Dialog" fontSize="12" fontStyle="plain" hasBackgroundColor="false" hasLineColor="false" hasText="false" height="4.0" horizontalTextPosition="center" iconTextGap="4" modelName="custom" textColor="#000000" verticalTextPosition="bottom" visible="true" width="4.0" x="5.5" y="5.5">
            <y:LabelModel>
              <y:SmartNodeLabelModel distance="4.0"/>
            </y:LabelModel>
            <y:ModelParameter>
              <y:SmartNodeLabelModelParameter labelRatioX="0.0" labelRatioY="0.0" nodeRatioX="0.0" nodeRatioY="0.0" offsetX="0.0" offsetY="0.0" upX="0.0" upY="-1.0"/>
            </y:ModelParameter>
          </y:NodeLabel>
          <y:Shape type="rectangle"/>
        </y:ShapeNode>
      </data>
    </node>
    <node id="n126">
      <data key="d3" xml:space="preserve"><![CDATA[TAF10]]></data>
      <data key="d4" xml:space="preserve"><![CDATA[Transcription initiation factor TFIID subunit 10]]></data>
      <data key="d5" xml:space="preserve"><![CDATA[Transcription initiation factor TFIID subunit 10]]></data>
      <data key="d6" xml:space="preserve"><![CDATA[gene]]></data>
      <data key="d7" xml:space="preserve">0.0</data>
      <data key="d8" xml:space="preserve">0.03748941130339329</data>
      <data key="d9" xml:space="preserve">true</data>
      <data key="d10" xml:space="preserve">0.008000000000000007</data>
      <data key="d11" xml:space="preserve">4.0</data>
      <data key="d12" xml:space="preserve"/>
      <data key="d13" xml:space="preserve"/>
      <data key="d14" xml:space="preserve"/>
      <data key="d15" xml:space="preserve">1</data>
      <data key="d16" xml:space="preserve">17</data>
      <data key="d17" xml:space="preserve">0.0</data>
      <data key="d18" xml:space="preserve">1.0</data>
      <data key="d19" xml:space="preserve">49.46394715431181</data>
      <data key="d20" xml:space="preserve">214.13468000735566</data>
      <data key="d24" xml:space="preserve">0.05714285714285714</data>
      <data key="d25" xml:space="preserve">0.2809897676405342</data>
      <data key="d29">
        <y:ShapeNode>
          <y:Geometry height="15.0" width="15.0" x="-48.80514638189458" y="192.9325640692335"/>
          <y:Fill color="#F2F2F2" transparent="false"/>
          <y:BorderStyle color="#C0C0C0" raised="false" type="line" width="1.0"/>
          <y:NodeLabel alignment="center" autoSizePolicy="content" fontFamily="Dialog" fontSize="12" fontStyle="plain" hasBackgroundColor="false" hasLineColor="false" hasText="false" height="4.0" horizontalTextPosition="center" iconTextGap="4" modelName="custom" textColor="#000000" verticalTextPosition="bottom" visible="true" width="4.0" x="5.5" y="5.5">
            <y:LabelModel>
              <y:SmartNodeLabelModel distance="4.0"/>
            </y:LabelModel>
            <y:ModelParameter>
              <y:SmartNodeLabelModelParameter labelRatioX="0.0" labelRatioY="0.0" nodeRatioX="0.0" nodeRatioY="0.0" offsetX="0.0" offsetY="0.0" upX="0.0" upY="-1.0"/>
            </y:ModelParameter>
          </y:NodeLabel>
          <y:Shape type="rectangle"/>
        </y:ShapeNode>
      </data>
    </node>
    <node id="n127">
      <data key="d3" xml:space="preserve"><![CDATA[TAF12]]></data>
      <data key="d4" xml:space="preserve"><![CDATA[Transcription initiation factor TFIID subunit 12]]></data>
      <data key="d5" xml:space="preserve"><![CDATA[Transcription initiation factor TFIID subunit 12]]></data>
      <data key="d6" xml:space="preserve"><![CDATA[gene]]></data>
      <data key="d7" xml:space="preserve">0.0</data>
      <data key="d8" xml:space="preserve">0.03684996639527068</data>
      <data key="d9" xml:space="preserve">true</data>
      <data key="d10" xml:space="preserve">0.015000000000000013</data>
      <data key="d11" xml:space="preserve">4.0</data>
      <data key="d12" xml:space="preserve"/>
      <data key="d13" xml:space="preserve"/>
      <data key="d14" xml:space="preserve"/>
      <data key="d15" xml:space="preserve">1</data>
      <data key="d16" xml:space="preserve">17</data>
      <data key="d17" xml:space="preserve">0.0</data>
      <data key="d18" xml:space="preserve">1.0</data>
      <data key="d19" xml:space="preserve">50.96542074496823</data>
      <data key="d20" xml:space="preserve">313.0547704278731</data>
      <data key="d24" xml:space="preserve">0.12285808075281761</data>
      <data key="d25" xml:space="preserve">-0.4624542522166646</data>
      <data key="d29">
        <y:ShapeNode>
          <y:Geometry height="15.0" width="15.0" x="-1.2597125191319591" y="343.03912414230604"/>
          <y:Fill color="#F2F2F2" transparent="false"/>
          <y:BorderStyle color="#C0C0C0" raised="false" type="line" width="1.0"/>
          <y:NodeLabel alignment="center" autoSizePolicy="content" fontFamily="Dialog" fontSize="12" fontStyle="plain" hasBackgroundColor="false" hasLineColor="false" hasText="false" height="4.0" horizontalTextPosition="center" iconTextGap="4" modelName="custom" textColor="#000000" verticalTextPosition="bottom" visible="true" width="4.0" x="5.5" y="5.5">
            <y:LabelModel>
              <y:SmartNodeLabelModel distance="4.0"/>
            </y:LabelModel>
            <y:ModelParameter>
              <y:SmartNodeLabelModelParameter labelRatioX="0.0" labelRatioY="0.0" nodeRatioX="0.0" nodeRatioY="0.0" offsetX="0.0" offsetY="0.0" upX="0.0" upY="-1.0"/>
            </y:ModelParameter>
          </y:NodeLabel>
          <y:Shape type="rectangle"/>
        </y:ShapeNode>
      </data>
    </node>
    <node id="n128">
      <data key="d3" xml:space="preserve"><![CDATA[TAF5L]]></data>
      <data key="d4" xml:space="preserve"><![CDATA[TAF5-like RNA polymerase II p300/CBP-associated factor-associated factor 65 kDa subunit 5L]]></data>
      <data key="d5" xml:space="preserve"><![CDATA[TAF5-like RNA polymerase II p300/CBP-associated factor-associated factor 65 kDa subunit 5L]]></data>
      <data key="d6" xml:space="preserve"><![CDATA[gene]]></data>
      <data key="d7" xml:space="preserve">0.0</data>
      <data key="d8" xml:space="preserve">0.03602065215736731</data>
      <data key="d9" xml:space="preserve">true</data>
      <data key="d10" xml:space="preserve">0.02200000000000002</data>
      <data key="d11" xml:space="preserve">4.0</data>
      <data key="d12" xml:space="preserve"/>
      <data key="d13" xml:space="preserve"/>
      <data key="d14" xml:space="preserve"/>
      <data key="d15" xml:space="preserve">1</data>
      <data key="d16" xml:space="preserve">17</data>
      <data key="d17" xml:space="preserve">0.0</data>
      <data key="d18" xml:space="preserve">1.0</data>
      <data key="d19" xml:space="preserve">48.085039833254214</data>
      <data key="d20" xml:space="preserve">281.6199824831025</data>
      <data key="d24" xml:space="preserve">0.5114676173499704</data>
      <data key="d25" xml:space="preserve">0.24742457332336798</data>
      <data key="d29">
        <y:ShapeNode>
          <y:Geometry height="15.0" width="15.0" x="0.9316465385259107" y="297.43442106422947"/>
          <y:Fill color="#F2F2F2" transparent="false"/>
          <y:BorderStyle color="#C0C0C0" raised="false" type="line" width="1.0"/>
          <y:NodeLabel alignment="center" autoSizePolicy="content" fontFamily="Dialog" fontSize="12" fontStyle="plain" hasBackgroundColor="false" hasLineColor="false" hasText="false" height="4.0" horizontalTextPosition="center" iconTextGap="4" modelName="custom" textColor="#000000" verticalTextPosition="bottom" visible="true" width="4.0" x="5.5" y="5.5">
            <y:LabelModel>
              <y:SmartNodeLabelModel distance="4.0"/>
            </y:LabelModel>
            <y:ModelParameter>
              <y:SmartNodeLabelModelParameter labelRatioX="0.0" labelRatioY="0.0" nodeRatioX="0.0" nodeRatioY="0.0" offsetX="0.0" offsetY="0.0" upX="0.0" upY="-1.0"/>
            </y:ModelParameter>
          </y:NodeLabel>
          <y:Shape type="rectangle"/>
        </y:ShapeNode>
      </data>
    </node>
    <node id="n129">
      <data key="d3" xml:space="preserve"><![CDATA[TAF9]]></data>
      <data key="d4" xml:space="preserve"><![CDATA[Transcription initiation factor TFIID subunit 9]]></data>
      <data key="d5" xml:space="preserve"><![CDATA[Transcription initiation factor TFIID subunit 9]]></data>
      <data key="d6" xml:space="preserve"><![CDATA[gene]]></data>
      <data key="d7" xml:space="preserve">0.0</data>
      <data key="d8" xml:space="preserve">0.03860223984454573</data>
      <data key="d9" xml:space="preserve">false</data>
      <data key="d10" xml:space="preserve">0.07399999999999995</data>
      <data key="d11" xml:space="preserve">4.0</data>
      <data key="d12" xml:space="preserve"/>
      <data key="d13" xml:space="preserve"/>
      <data key="d14" xml:space="preserve"/>
      <data key="d15" xml:space="preserve">1</data>
      <data key="d16" xml:space="preserve">17</data>
      <data key="d17" xml:space="preserve">0.0</data>
      <data key="d18" xml:space="preserve">1.0</data>
      <data key="d19" xml:space="preserve">127.6992901432773</data>
      <data key="d20" xml:space="preserve">214.05188459909112</data>
      <data key="d24" xml:space="preserve">0.9033868092691623</data>
      <data key="d25" xml:space="preserve">0.014934288805186213</data>
      <data key="d29">
        <y:ShapeNode>
          <y:Geometry height="15.0" width="15.0" x="145.86819121190683" y="175.09949156691263"/>
          <y:Fill color="#F2F2F2" transparent="false"/>
          <y:BorderStyle color="#C0C0C0" raised="false" type="line" width="1.0"/>
          <y:NodeLabel alignment="center" autoSizePolicy="content" fontFamily="Dialog" fontSize="12" fontStyle="plain" hasBackgroundColor="false" hasLineColor="false" hasText="false" height="4.0" horizontalTextPosition="center" iconTextGap="4" modelName="custom" textColor="#000000" verticalTextPosition="bottom" visible="true" width="4.0" x="5.5" y="5.5">
            <y:LabelModel>
              <y:SmartNodeLabelModel distance="4.0"/>
            </y:LabelModel>
            <y:ModelParameter>
              <y:SmartNodeLabelModelParameter labelRatioX="0.0" labelRatioY="0.0" nodeRatioX="0.0" nodeRatioY="0.0" offsetX="0.0" offsetY="0.0" upX="0.0" upY="-1.0"/>
            </y:ModelParameter>
          </y:NodeLabel>
          <y:Shape type="rectangle"/>
        </y:ShapeNode>
      </data>
    </node>
    <node id="n130">
      <data key="d3" xml:space="preserve"><![CDATA[TDRD1]]></data>
      <data key="d4" xml:space="preserve"><![CDATA[Tudor domain-containing protein 1]]></data>
      <data key="d5" xml:space="preserve"><![CDATA[Tudor domain-containing protein 1]]></data>
      <data key="d6" xml:space="preserve"><![CDATA[source]]></data>
      <data key="d7" xml:space="preserve">1.6759176437394776</data>
      <data key="d8" xml:space="preserve">0.6856595222751343</data>
      <data key="d9" xml:space="preserve">true</data>
      <data key="d10" xml:space="preserve">0.01100000000000001</data>
      <data key="d11" xml:space="preserve">4.0</data>
      <data key="d12" xml:space="preserve"/>
      <data key="d13" xml:space="preserve"/>
      <data key="d14" xml:space="preserve"/>
      <data key="d15" xml:space="preserve">4</data>
      <data key="d16" xml:space="preserve">103</data>
      <data key="d17" xml:space="preserve">0.0</data>
      <data key="d18" xml:space="preserve">1.0</data>
      <data key="d19" xml:space="preserve">-596.2281820075884</data>
      <data key="d20" xml:space="preserve">-493.06580623193133</data>
      <data key="d24" xml:space="preserve">0.0017995076818606228</data>
      <data key="d25" xml:space="preserve">1.023263107173193</data>
      <data key="d26" xml:space="preserve">1.023263107173193</data>
      <data key="d29">
        <y:ShapeNode>
          <y:Geometry height="40.0" width="40.0" x="-373.28417139286205" y="-497.25952495819877"/>
          <y:Fill color="#B6DBA6" transparent="false"/>
          <y:BorderStyle color="#CC3331" type="line" width="3.0"/>
          <y:NodeLabel alignment="center" autoSizePolicy="content" fontFamily="Arial" fontSize="10" fontStyle="plain" hasBackgroundColor="false" hasLineColor="false" height="15.171875" horizontalTextPosition="center" iconTextGap="4" modelName="custom" textColor="#000000" verticalTextPosition="bottom" visible="true" width="37.3349609375" x="1.33251953125" xml:space="preserve" y="12.4140625">TDRD1<y:LabelModel><y:SmartNodeLabelModel distance="4.0"/></y:LabelModel><y:ModelParameter><y:SmartNodeLabelModelParameter labelRatioX="0.0" labelRatioY="0.0" nodeRatioX="0.0" nodeRatioY="0.0" offsetX="0.0" offsetY="0.0" upX="0.0" upY="-1.0"/></y:ModelParameter></y:NodeLabel>
          <y:Shape type="roundrectangle"/>
        </y:ShapeNode>
      </data>
    </node>
    <node id="n131">
      <data key="d3" xml:space="preserve"><![CDATA[TDRKH]]></data>
      <data key="d4" xml:space="preserve"><![CDATA[Tudor and KH domain-containing protein]]></data>
      <data key="d5" xml:space="preserve"><![CDATA[Tudor and KH domain-containing protein]]></data>
      <data key="d6" xml:space="preserve"><![CDATA[gene]]></data>
      <data key="d7" xml:space="preserve">0.0</data>
      <data key="d8" xml:space="preserve">0.038049971781253515</data>
      <data key="d9" xml:space="preserve">true</data>
      <data key="d10" xml:space="preserve">0.04600000000000004</data>
      <data key="d11" xml:space="preserve">4.0</data>
      <data key="d12" xml:space="preserve"/>
      <data key="d13" xml:space="preserve"/>
      <data key="d14" xml:space="preserve"/>
      <data key="d15" xml:space="preserve">4</data>
      <data key="d16" xml:space="preserve">103</data>
      <data key="d17" xml:space="preserve">0.0</data>
      <data key="d18" xml:space="preserve">1.0</data>
      <data key="d19" xml:space="preserve">-659.8420709387784</data>
      <data key="d20" xml:space="preserve">-482.7711541819337</data>
      <data key="d24" xml:space="preserve">0.3660470248705543</data>
      <data key="d25" xml:space="preserve">-0.09716335307467183</data>
      <data key="d29">
        <y:ShapeNode>
          <y:Geometry height="15.0" width="15.0" x="-453.0855310650509" y="-452.3556737333161"/>
          <y:Fill color="#F2F2F2" transparent="false"/>
          <y:BorderStyle color="#C0C0C0" raised="false" type="line" width="1.0"/>
          <y:NodeLabel alignment="center" autoSizePolicy="content" fontFamily="Dialog" fontSize="12" fontStyle="plain" hasBackgroundColor="false" hasLineColor="false" hasText="false" height="4.0" horizontalTextPosition="center" iconTextGap="4" modelName="custom" textColor="#000000" verticalTextPosition="bottom" visible="true" width="4.0" x="5.5" y="5.5">
            <y:LabelModel>
              <y:SmartNodeLabelModel distance="4.0"/>
            </y:LabelModel>
            <y:ModelParameter>
              <y:SmartNodeLabelModelParameter labelRatioX="0.0" labelRatioY="0.0" nodeRatioX="0.0" nodeRatioY="0.0" offsetX="0.0" offsetY="0.0" upX="0.0" upY="-1.0"/>
            </y:ModelParameter>
          </y:NodeLabel>
          <y:Shape type="rectangle"/>
        </y:ShapeNode>
      </data>
    </node>
    <node id="n132">
      <data key="d3" xml:space="preserve"><![CDATA[TRRAP]]></data>
      <data key="d4" xml:space="preserve"><![CDATA[Transformation/transcription domain-associated protein]]></data>
      <data key="d5" xml:space="preserve"><![CDATA[Transformation/transcription domain-associated protein]]></data>
      <data key="d6" xml:space="preserve"><![CDATA[gene]]></data>
      <data key="d7" xml:space="preserve">0.0</data>
      <data key="d8" xml:space="preserve">0.03759756088612582</data>
      <data key="d9" xml:space="preserve">true</data>
      <data key="d10" xml:space="preserve">0.02100000000000002</data>
      <data key="d11" xml:space="preserve">4.0</data>
      <data key="d12" xml:space="preserve"/>
      <data key="d13" xml:space="preserve"/>
      <data key="d14" xml:space="preserve"/>
      <data key="d15" xml:space="preserve">1</data>
      <data key="d16" xml:space="preserve">17</data>
      <data key="d17" xml:space="preserve">0.0</data>
      <data key="d18" xml:space="preserve">1.0</data>
      <data key="d19" xml:space="preserve">168.01807009904292</data>
      <data key="d20" xml:space="preserve">190.15409051944278</data>
      <data key="d24" xml:space="preserve">0.20796197266785504</data>
      <data key="d25" xml:space="preserve">-0.07803819366177756</data>
      <data key="d29">
        <y:ShapeNode>
          <y:Geometry height="15.0" width="15.0" x="191.33387686124442" y="158.5100732240703"/>
          <y:Fill color="#F2F2F2" transparent="false"/>
          <y:BorderStyle color="#C0C0C0" raised="false" type="line" width="1.0"/>
          <y:NodeLabel alignment="center" autoSizePolicy="content" fontFamily="Dialog" fontSize="12" fontStyle="plain" hasBackgroundColor="false" hasLineColor="false" hasText="false" height="4.0" horizontalTextPosition="center" iconTextGap="4" modelName="custom" textColor="#000000" verticalTextPosition="bottom" visible="true" width="4.0" x="5.5" y="5.5">
            <y:LabelModel>
              <y:SmartNodeLabelModel distance="4.0"/>
            </y:LabelModel>
            <y:ModelParameter>
              <y:SmartNodeLabelModelParameter labelRatioX="0.0" labelRatioY="0.0" nodeRatioX="0.0" nodeRatioY="0.0" offsetX="0.0" offsetY="0.0" upX="0.0" upY="-1.0"/>
            </y:ModelParameter>
          </y:NodeLabel>
          <y:Shape type="rectangle"/>
        </y:ShapeNode>
      </data>
    </node>
    <node id="n133">
      <data key="d3" xml:space="preserve"><![CDATA[TSG101]]></data>
      <data key="d4" xml:space="preserve"><![CDATA[Tumor susceptibility gene 101 protein]]></data>
      <data key="d5" xml:space="preserve"><![CDATA[Tumor susceptibility gene 101 protein]]></data>
      <data key="d6" xml:space="preserve"><![CDATA[gene]]></data>
      <data key="d7" xml:space="preserve">0.0</data>
      <data key="d8" xml:space="preserve">0.03223062490940464</data>
      <data key="d9" xml:space="preserve">false</data>
      <data key="d10" xml:space="preserve">0.09699999999999998</data>
      <data key="d11" xml:space="preserve">4.0</data>
      <data key="d12" xml:space="preserve"/>
      <data key="d13" xml:space="preserve"/>
      <data key="d14" xml:space="preserve"/>
      <data key="d15" xml:space="preserve">1</data>
      <data key="d16" xml:space="preserve">17</data>
      <data key="d17" xml:space="preserve">0.0</data>
      <data key="d18" xml:space="preserve">1.0</data>
      <data key="d19" xml:space="preserve">-327.5134394437711</data>
      <data key="d20" xml:space="preserve">323.61296917033894</data>
      <data key="d24" xml:space="preserve">0.5434173669467788</data>
      <data key="d25" xml:space="preserve">0.0996974478985102</data>
      <data key="d29">
        <y:ShapeNode>
          <y:Geometry height="15.0" width="15.0" x="-154.07884075610292" y="192.13499394171942"/>
          <y:Fill color="#F2F2F2" transparent="false"/>
          <y:BorderStyle color="#C0C0C0" raised="false" type="line" width="1.0"/>
          <y:NodeLabel alignment="center" autoSizePolicy="content" fontFamily="Dialog" fontSize="12" fontStyle="plain" hasBackgroundColor="false" hasLineColor="false" hasText="false" height="4.0" horizontalTextPosition="center" iconTextGap="4" modelName="custom" textColor="#000000" verticalTextPosition="bottom" visible="true" width="4.0" x="5.5" y="5.5">
            <y:LabelModel>
              <y:SmartNodeLabelModel distance="4.0"/>
            </y:LabelModel>
            <y:ModelParameter>
              <y:SmartNodeLabelModelParameter labelRatioX="0.0" labelRatioY="0.0" nodeRatioX="0.0" nodeRatioY="0.0" offsetX="0.0" offsetY="0.0" upX="0.0" upY="-1.0"/>
            </y:ModelParameter>
          </y:NodeLabel>
          <y:Shape type="rectangle"/>
        </y:ShapeNode>
      </data>
    </node>
    <node id="n134">
      <data key="d3" xml:space="preserve"><![CDATA[UBAP1]]></data>
      <data key="d4" xml:space="preserve"><![CDATA[Ubiquitin-associated protein 1]]></data>
      <data key="d5" xml:space="preserve"><![CDATA[Ubiquitin-associated protein 1]]></data>
      <data key="d6" xml:space="preserve"><![CDATA[gene]]></data>
      <data key="d7" xml:space="preserve">0.0</data>
      <data key="d8" xml:space="preserve">0.02802642741360743</data>
      <data key="d9" xml:space="preserve">false</data>
      <data key="d10" xml:space="preserve">0.08199999999999996</data>
      <data key="d11" xml:space="preserve">4.0</data>
      <data key="d12" xml:space="preserve"/>
      <data key="d13" xml:space="preserve"/>
      <data key="d14" xml:space="preserve"/>
      <data key="d15" xml:space="preserve">1</data>
      <data key="d16" xml:space="preserve">17</data>
      <data key="d17" xml:space="preserve">0.0</data>
      <data key="d18" xml:space="preserve">1.0</data>
      <data key="d19" xml:space="preserve">-634.7212118948424</data>
      <data key="d20" xml:space="preserve">336.08350119344607</data>
      <data key="d24" xml:space="preserve">0.0743188532662217</data>
      <data key="d25" xml:space="preserve">0.569893234688875</data>
      <data key="d29">
        <y:ShapeNode>
          <y:Geometry height="15.0" width="15.0" x="-462.0320824466115" y="200.32287692355175"/>
          <y:Fill color="#F2F2F2" transparent="false"/>
          <y:BorderStyle color="#C0C0C0" raised="false" type="line" width="1.0"/>
          <y:NodeLabel alignment="center" autoSizePolicy="content" fontFamily="Dialog" fontSize="12" fontStyle="plain" hasBackgroundColor="false" hasLineColor="false" hasText="false" height="4.0" horizontalTextPosition="center" iconTextGap="4" modelName="custom" textColor="#000000" verticalTextPosition="bottom" visible="true" width="4.0" x="5.5" y="5.5">
            <y:LabelModel>
              <y:SmartNodeLabelModel distance="4.0"/>
            </y:LabelModel>
            <y:ModelParameter>
              <y:SmartNodeLabelModelParameter labelRatioX="0.0" labelRatioY="0.0" nodeRatioX="0.0" nodeRatioY="0.0" offsetX="0.0" offsetY="0.0" upX="0.0" upY="-1.0"/>
            </y:ModelParameter>
          </y:NodeLabel>
          <y:Shape type="rectangle"/>
        </y:ShapeNode>
      </data>
    </node>
    <node id="n135">
      <data key="d3" xml:space="preserve"><![CDATA[UBE2E1]]></data>
      <data key="d4" xml:space="preserve"><![CDATA[Ubiquitin-conjugating enzyme E2 E1]]></data>
      <data key="d5" xml:space="preserve"><![CDATA[Ubiquitin-conjugating enzyme E2 E1]]></data>
      <data key="d6" xml:space="preserve"><![CDATA[gene]]></data>
      <data key="d7" xml:space="preserve">0.0</data>
      <data key="d8" xml:space="preserve">0.026439301695813325</data>
      <data key="d9" xml:space="preserve">true</data>
      <data key="d10" xml:space="preserve">0.04200000000000004</data>
      <data key="d11" xml:space="preserve">4.0</data>
      <data key="d12" xml:space="preserve"/>
      <data key="d13" xml:space="preserve"/>
      <data key="d14" xml:space="preserve"/>
      <data key="d15" xml:space="preserve">1</data>
      <data key="d16" xml:space="preserve">21</data>
      <data key="d17" xml:space="preserve">0.0</data>
      <data key="d18" xml:space="preserve">1.0</data>
      <data key="d19" xml:space="preserve">676.0370577126788</data>
      <data key="d20" xml:space="preserve">384.47558720343363</data>
      <data key="d24" xml:space="preserve">0.8651557592734064</data>
      <data key="d25" xml:space="preserve">0.13527562597344023</data>
      <data key="d29">
        <y:ShapeNode>
          <y:Geometry height="15.0" width="15.0" x="664.4149633365889" y="224.98265761955201"/>
          <y:Fill color="#F2F2F2" transparent="false"/>
          <y:BorderStyle color="#C0C0C0" raised="false" type="line" width="1.0"/>
          <y:NodeLabel alignment="center" autoSizePolicy="content" fontFamily="Dialog" fontSize="12" fontStyle="plain" hasBackgroundColor="false" hasLineColor="false" hasText="false" height="4.0" horizontalTextPosition="center" iconTextGap="4" modelName="custom" textColor="#000000" verticalTextPosition="bottom" visible="true" width="4.0" x="5.5" y="5.5">
            <y:LabelModel>
              <y:SmartNodeLabelModel distance="4.0"/>
            </y:LabelModel>
            <y:ModelParameter>
              <y:SmartNodeLabelModelParameter labelRatioX="0.0" labelRatioY="0.0" nodeRatioX="0.0" nodeRatioY="0.0" offsetX="0.0" offsetY="0.0" upX="0.0" upY="-1.0"/>
            </y:ModelParameter>
          </y:NodeLabel>
          <y:Shape type="rectangle"/>
        </y:ShapeNode>
      </data>
    </node>
    <node id="n136">
      <data key="d3" xml:space="preserve"><![CDATA[UBE2K]]></data>
      <data key="d4" xml:space="preserve"><![CDATA[Ubiquitin-conjugating enzyme E2 K]]></data>
      <data key="d5" xml:space="preserve"><![CDATA[Ubiquitin-conjugating enzyme E2 K]]></data>
      <data key="d6" xml:space="preserve"><![CDATA[gene]]></data>
      <data key="d7" xml:space="preserve">0.0</data>
      <data key="d8" xml:space="preserve">0.028106784658893734</data>
      <data key="d9" xml:space="preserve">true</data>
      <data key="d10" xml:space="preserve">0.007000000000000006</data>
      <data key="d11" xml:space="preserve">4.0</data>
      <data key="d12" xml:space="preserve"/>
      <data key="d13" xml:space="preserve"/>
      <data key="d14" xml:space="preserve"/>
      <data key="d15" xml:space="preserve">1</data>
      <data key="d16" xml:space="preserve">17</data>
      <data key="d17" xml:space="preserve">0.0</data>
      <data key="d18" xml:space="preserve">1.0</data>
      <data key="d19" xml:space="preserve">636.4639783392553</data>
      <data key="d20" xml:space="preserve">493.61106999860675</data>
      <data key="d24" xml:space="preserve">0.16133056133056134</data>
      <data key="d25" xml:space="preserve">-0.2970829039192697</data>
      <data key="d29">
        <y:ShapeNode>
          <y:Geometry height="15.0" width="15.0" x="654.5275699268848" y="335.1215385857967"/>
          <y:Fill color="#F2F2F2" transparent="false"/>
          <y:BorderStyle color="#C0C0C0" raised="false" type="line" width="1.0"/>
          <y:NodeLabel alignment="center" autoSizePolicy="content" fontFamily="Dialog" fontSize="12" fontStyle="plain" hasBackgroundColor="false" hasLineColor="false" hasText="false" height="4.0" horizontalTextPosition="center" iconTextGap="4" modelName="custom" textColor="#000000" verticalTextPosition="bottom" visible="true" width="4.0" x="5.5" y="5.5">
            <y:LabelModel>
              <y:SmartNodeLabelModel distance="4.0"/>
            </y:LabelModel>
            <y:ModelParameter>
              <y:SmartNodeLabelModelParameter labelRatioX="0.0" labelRatioY="0.0" nodeRatioX="0.0" nodeRatioY="0.0" offsetX="0.0" offsetY="0.0" upX="0.0" upY="-1.0"/>
            </y:ModelParameter>
          </y:NodeLabel>
          <y:Shape type="rectangle"/>
        </y:ShapeNode>
      </data>
    </node>
    <node id="n137">
      <data key="d3" xml:space="preserve"><![CDATA[UBE2Z]]></data>
      <data key="d4" xml:space="preserve"><![CDATA[Ubiquitin-conjugating enzyme E2 Z]]></data>
      <data key="d5" xml:space="preserve"><![CDATA[Ubiquitin-conjugating enzyme E2 Z]]></data>
      <data key="d6" xml:space="preserve"><![CDATA[gene]]></data>
      <data key="d7" xml:space="preserve">0.0</data>
      <data key="d8" xml:space="preserve">0.019046980868249335</data>
      <data key="d9" xml:space="preserve">true</data>
      <data key="d10" xml:space="preserve">0.01200000000000001</data>
      <data key="d11" xml:space="preserve">4.0</data>
      <data key="d12" xml:space="preserve"/>
      <data key="d13" xml:space="preserve"/>
      <data key="d14" xml:space="preserve"/>
      <data key="d15" xml:space="preserve">1</data>
      <data key="d16" xml:space="preserve">17</data>
      <data key="d17" xml:space="preserve">0.0</data>
      <data key="d18" xml:space="preserve">1.0</data>
      <data key="d19" xml:space="preserve">528.9791082923513</data>
      <data key="d20" xml:space="preserve">327.8013978894039</data>
      <data key="d24" xml:space="preserve">0.7895764366352602</data>
      <data key="d25" xml:space="preserve">-0.07302455056408697</data>
      <data key="d29">
        <y:ShapeNode>
          <y:Geometry height="15.0" width="15.0" x="515.6744698770715" y="166.58865429368183"/>
          <y:Fill color="#F2F2F2" transparent="false"/>
          <y:BorderStyle color="#C0C0C0" raised="false" type="line" width="1.0"/>
          <y:NodeLabel alignment="center" autoSizePolicy="content" fontFamily="Dialog" fontSize="12" fontStyle="plain" hasBackgroundColor="false" hasLineColor="false" hasText="false" height="4.0" horizontalTextPosition="center" iconTextGap="4" modelName="custom" textColor="#000000" verticalTextPosition="bottom" visible="true" width="4.0" x="5.5" y="5.5">
            <y:LabelModel>
              <y:SmartNodeLabelModel distance="4.0"/>
            </y:LabelModel>
            <y:ModelParameter>
              <y:SmartNodeLabelModelParameter labelRatioX="0.0" labelRatioY="0.0" nodeRatioX="0.0" nodeRatioY="0.0" offsetX="0.0" offsetY="0.0" upX="0.0" upY="-1.0"/>
            </y:ModelParameter>
          </y:NodeLabel>
          <y:Shape type="rectangle"/>
        </y:ShapeNode>
      </data>
    </node>
    <node id="n138">
      <data key="d3" xml:space="preserve"><![CDATA[UBQLN4]]></data>
      <data key="d4" xml:space="preserve"><![CDATA[Ubiquilin-4]]></data>
      <data key="d5" xml:space="preserve"><![CDATA[Ubiquilin-4]]></data>
      <data key="d6" xml:space="preserve"><![CDATA[gene]]></data>
      <data key="d7" xml:space="preserve">0.0</data>
      <data key="d8" xml:space="preserve">0.016659913175419077</data>
      <data key="d9" xml:space="preserve">true</data>
      <data key="d10" xml:space="preserve">0.0050000000000000044</data>
      <data key="d11" xml:space="preserve">4.0</data>
      <data key="d12" xml:space="preserve"/>
      <data key="d13" xml:space="preserve"/>
      <data key="d14" xml:space="preserve"/>
      <data key="d15" xml:space="preserve">1</data>
      <data key="d16" xml:space="preserve">17</data>
      <data key="d17" xml:space="preserve">0.0</data>
      <data key="d18" xml:space="preserve">1.0</data>
      <data key="d19" xml:space="preserve">179.9671918683582</data>
      <data key="d20" xml:space="preserve">-46.95515561152051</data>
      <data key="d24" xml:space="preserve">0.6446651387827859</data>
      <data key="d25" xml:space="preserve">0.09387749679909518</data>
      <data key="d29">
        <y:ShapeNode>
          <y:Geometry height="15.0" width="15.0" x="176.5316246592291" y="-64.32091222227488"/>
          <y:Fill color="#F2F2F2" transparent="false"/>
          <y:BorderStyle color="#C0C0C0" raised="false" type="line" width="1.0"/>
          <y:NodeLabel alignment="center" autoSizePolicy="content" fontFamily="Dialog" fontSize="12" fontStyle="plain" hasBackgroundColor="false" hasLineColor="false" hasText="false" height="4.0" horizontalTextPosition="center" iconTextGap="4" modelName="custom" textColor="#000000" verticalTextPosition="bottom" visible="true" width="4.0" x="5.5" y="5.5">
            <y:LabelModel>
              <y:SmartNodeLabelModel distance="4.0"/>
            </y:LabelModel>
            <y:ModelParameter>
              <y:SmartNodeLabelModelParameter labelRatioX="0.0" labelRatioY="0.0" nodeRatioX="0.0" nodeRatioY="0.0" offsetX="0.0" offsetY="0.0" upX="0.0" upY="-1.0"/>
            </y:ModelParameter>
          </y:NodeLabel>
          <y:Shape type="rectangle"/>
        </y:ShapeNode>
      </data>
    </node>
    <node id="n139">
      <data key="d3" xml:space="preserve"><![CDATA[USF1]]></data>
      <data key="d4" xml:space="preserve"><![CDATA[Upstream stimulatory factor 1]]></data>
      <data key="d5" xml:space="preserve"><![CDATA[Upstream stimulatory factor 1]]></data>
      <data key="d6" xml:space="preserve"><![CDATA[gene]]></data>
      <data key="d7" xml:space="preserve">0.0</data>
      <data key="d8" xml:space="preserve">0.014841826362011637</data>
      <data key="d9" xml:space="preserve">false</data>
      <data key="d10" xml:space="preserve">0.28800000000000003</data>
      <data key="d11" xml:space="preserve">4.0</data>
      <data key="d12" xml:space="preserve"/>
      <data key="d13" xml:space="preserve"/>
      <data key="d14" xml:space="preserve"/>
      <data key="d15" xml:space="preserve">1</data>
      <data key="d16" xml:space="preserve">17</data>
      <data key="d17" xml:space="preserve">0.0</data>
      <data key="d18" xml:space="preserve">1.0</data>
      <data key="d19" xml:space="preserve">83.15267272951579</data>
      <data key="d20" xml:space="preserve">-93.3249548547736</data>
      <data key="d24" xml:space="preserve">0.45028435616670914</data>
      <data key="d25" xml:space="preserve">0.2856939225069173</data>
      <data key="d29">
        <y:ShapeNode>
          <y:Geometry height="15.0" width="15.0" x="76.24665548718264" y="-101.13714829986465"/>
          <y:Fill color="#F2F2F2" transparent="false"/>
          <y:BorderStyle color="#C0C0C0" raised="false" type="line" width="1.0"/>
          <y:NodeLabel alignment="center" autoSizePolicy="content" fontFamily="Dialog" fontSize="12" fontStyle="plain" hasBackgroundColor="false" hasLineColor="false" hasText="false" height="4.0" horizontalTextPosition="center" iconTextGap="4" modelName="custom" textColor="#000000" verticalTextPosition="bottom" visible="true" width="4.0" x="5.5" y="5.5">
            <y:LabelModel>
              <y:SmartNodeLabelModel distance="4.0"/>
            </y:LabelModel>
            <y:ModelParameter>
              <y:SmartNodeLabelModelParameter labelRatioX="0.0" labelRatioY="0.0" nodeRatioX="0.0" nodeRatioY="0.0" offsetX="0.0" offsetY="0.0" upX="0.0" upY="-1.0"/>
            </y:ModelParameter>
          </y:NodeLabel>
          <y:Shape type="rectangle"/>
        </y:ShapeNode>
      </data>
    </node>
    <node id="n140">
      <data key="d3" xml:space="preserve"><![CDATA[USP22]]></data>
      <data key="d4" xml:space="preserve"><![CDATA[Ubiquitin carboxyl-terminal hydrolase 22]]></data>
      <data key="d5" xml:space="preserve"><![CDATA[Ubiquitin carboxyl-terminal hydrolase 22]]></data>
      <data key="d6" xml:space="preserve"><![CDATA[gene]]></data>
      <data key="d7" xml:space="preserve">0.0</data>
      <data key="d8" xml:space="preserve">0.03535652281920055</data>
      <data key="d9" xml:space="preserve">true</data>
      <data key="d10" xml:space="preserve">0.009000000000000008</data>
      <data key="d11" xml:space="preserve">4.0</data>
      <data key="d12" xml:space="preserve"/>
      <data key="d13" xml:space="preserve"/>
      <data key="d14" xml:space="preserve"/>
      <data key="d15" xml:space="preserve">1</data>
      <data key="d16" xml:space="preserve">17</data>
      <data key="d17" xml:space="preserve">0.0</data>
      <data key="d18" xml:space="preserve">1.0</data>
      <data key="d19" xml:space="preserve">144.58928845956473</data>
      <data key="d20" xml:space="preserve">240.41843885015584</data>
      <data key="d24" xml:space="preserve">0.8110734215997374</data>
      <data key="d25" xml:space="preserve">-0.03776387980726348</data>
      <data key="d29">
        <y:ShapeNode>
          <y:Geometry height="15.0" width="15.0" x="182.93057335371708" y="223.88188564738147"/>
          <y:Fill color="#F2F2F2" transparent="false"/>
          <y:BorderStyle color="#C0C0C0" raised="false" type="line" width="1.0"/>
          <y:NodeLabel alignment="center" autoSizePolicy="content" fontFamily="Dialog" fontSize="12" fontStyle="plain" hasBackgroundColor="false" hasLineColor="false" hasText="false" height="4.0" horizontalTextPosition="center" iconTextGap="4" modelName="custom" textColor="#000000" verticalTextPosition="bottom" visible="true" width="4.0" x="5.5" y="5.5">
            <y:LabelModel>
              <y:SmartNodeLabelModel distance="4.0"/>
            </y:LabelModel>
            <y:ModelParameter>
              <y:SmartNodeLabelModelParameter labelRatioX="0.0" labelRatioY="0.0" nodeRatioX="0.0" nodeRatioY="0.0" offsetX="0.0" offsetY="0.0" upX="0.0" upY="-1.0"/>
            </y:ModelParameter>
          </y:NodeLabel>
          <y:Shape type="rectangle"/>
        </y:ShapeNode>
      </data>
    </node>
    <node id="n141">
      <data key="d3" xml:space="preserve"><![CDATA[UVRAG]]></data>
      <data key="d4" xml:space="preserve"><![CDATA[UV radiation resistance-associated gene protein]]></data>
      <data key="d5" xml:space="preserve"><![CDATA[UV radiation resistance-associated gene protein]]></data>
      <data key="d6" xml:space="preserve"><![CDATA[gene]]></data>
      <data key="d7" xml:space="preserve">0.0</data>
      <data key="d8" xml:space="preserve">0.019910043057162846</data>
      <data key="d9" xml:space="preserve">false</data>
      <data key="d10" xml:space="preserve">0.06999999999999995</data>
      <data key="d11" xml:space="preserve">4.0</data>
      <data key="d12" xml:space="preserve"/>
      <data key="d13" xml:space="preserve"/>
      <data key="d14" xml:space="preserve"/>
      <data key="d15" xml:space="preserve">1</data>
      <data key="d16" xml:space="preserve">17</data>
      <data key="d17" xml:space="preserve">0.0</data>
      <data key="d18" xml:space="preserve">1.0</data>
      <data key="d19" xml:space="preserve">-742.4301011197442</data>
      <data key="d20" xml:space="preserve">261.66145468026843</data>
      <data key="d24" xml:space="preserve">0.5114676173499704</data>
      <data key="d25" xml:space="preserve">-0.31213585851513237</data>
      <data key="d29">
        <y:ShapeNode>
          <y:Geometry height="15.0" width="15.0" x="-567.502658655718" y="126.31606357010463"/>
          <y:Fill color="#F2F2F2" transparent="false"/>
          <y:BorderStyle color="#C0C0C0" raised="false" type="line" width="1.0"/>
          <y:NodeLabel alignment="center" autoSizePolicy="content" fontFamily="Dialog" fontSize="12" fontStyle="plain" hasBackgroundColor="false" hasLineColor="false" hasText="false" height="4.0" horizontalTextPosition="center" iconTextGap="4" modelName="custom" textColor="#000000" verticalTextPosition="bottom" visible="true" width="4.0" x="5.5" y="5.5">
            <y:LabelModel>
              <y:SmartNodeLabelModel distance="4.0"/>
            </y:LabelModel>
            <y:ModelParameter>
              <y:SmartNodeLabelModelParameter labelRatioX="0.0" labelRatioY="0.0" nodeRatioX="0.0" nodeRatioY="0.0" offsetX="0.0" offsetY="0.0" upX="0.0" upY="-1.0"/>
            </y:ModelParameter>
          </y:NodeLabel>
          <y:Shape type="rectangle"/>
        </y:ShapeNode>
      </data>
    </node>
    <node id="n142">
      <data key="d3" xml:space="preserve"><![CDATA[VCP]]></data>
      <data key="d4" xml:space="preserve"><![CDATA[Transitional endoplasmic reticulum ATPase]]></data>
      <data key="d5" xml:space="preserve"><![CDATA[Transitional endoplasmic reticulum ATPase]]></data>
      <data key="d6" xml:space="preserve"><![CDATA[gene]]></data>
      <data key="d7" xml:space="preserve">0.0</data>
      <data key="d8" xml:space="preserve">0.042000046777403384</data>
      <data key="d9" xml:space="preserve">true</data>
      <data key="d10" xml:space="preserve">0.031000000000000028</data>
      <data key="d11" xml:space="preserve">4.0</data>
      <data key="d12" xml:space="preserve"/>
      <data key="d13" xml:space="preserve"/>
      <data key="d14" xml:space="preserve"/>
      <data key="d15" xml:space="preserve">1</data>
      <data key="d16" xml:space="preserve">17</data>
      <data key="d17" xml:space="preserve">0.0</data>
      <data key="d18" xml:space="preserve">1.0</data>
      <data key="d19" xml:space="preserve">512.6318245486653</data>
      <data key="d20" xml:space="preserve">482.2009527360043</data>
      <data key="d24" xml:space="preserve">0.05014854426619132</data>
      <data key="d25" xml:space="preserve">0.09769334322126966</data>
      <data key="d29">
        <y:ShapeNode>
          <y:Geometry height="15.0" width="15.0" x="517.6745248812315" y="347.22193565475163"/>
          <y:Fill color="#F2F2F2" transparent="false"/>
          <y:BorderStyle color="#C0C0C0" raised="false" type="line" width="1.0"/>
          <y:NodeLabel alignment="center" autoSizePolicy="content" fontFamily="Dialog" fontSize="12" fontStyle="plain" hasBackgroundColor="false" hasLineColor="false" hasText="false" height="4.0" horizontalTextPosition="center" iconTextGap="4" modelName="custom" textColor="#000000" verticalTextPosition="bottom" visible="true" width="4.0" x="5.5" y="5.5">
            <y:LabelModel>
              <y:SmartNodeLabelModel distance="4.0"/>
            </y:LabelModel>
            <y:ModelParameter>
              <y:SmartNodeLabelModelParameter labelRatioX="0.0" labelRatioY="0.0" nodeRatioX="0.0" nodeRatioY="0.0" offsetX="0.0" offsetY="0.0" upX="0.0" upY="-1.0"/>
            </y:ModelParameter>
          </y:NodeLabel>
          <y:Shape type="rectangle"/>
        </y:ShapeNode>
      </data>
    </node>
    <node id="n143">
      <data key="d3" xml:space="preserve"><![CDATA[VPS25]]></data>
      <data key="d4" xml:space="preserve"><![CDATA[Vacuolar protein-sorting-associated protein 25]]></data>
      <data key="d5" xml:space="preserve"><![CDATA[Vacuolar protein-sorting-associated protein 25]]></data>
      <data key="d6" xml:space="preserve"><![CDATA[gene]]></data>
      <data key="d7" xml:space="preserve">0.0</data>
      <data key="d8" xml:space="preserve">0.02542627355563497</data>
      <data key="d9" xml:space="preserve">false</data>
      <data key="d10" xml:space="preserve">0.07199999999999995</data>
      <data key="d11" xml:space="preserve">4.0</data>
      <data key="d12" xml:space="preserve"/>
      <data key="d13" xml:space="preserve"/>
      <data key="d14" xml:space="preserve"/>
      <data key="d15" xml:space="preserve">1</data>
      <data key="d16" xml:space="preserve">17</data>
      <data key="d17" xml:space="preserve">0.0</data>
      <data key="d18" xml:space="preserve">1.0</data>
      <data key="d19" xml:space="preserve">-762.0958256296836</data>
      <data key="d20" xml:space="preserve">425.95074523898325</data>
      <data key="d24" xml:space="preserve">0.004108309990662932</data>
      <data key="d25" xml:space="preserve">0.29707394090481287</data>
      <data key="d29">
        <y:ShapeNode>
          <y:Geometry height="15.0" width="15.0" x="-587.084937723945" y="291.94081434960475"/>
          <y:Fill color="#F2F2F2" transparent="false"/>
          <y:BorderStyle color="#C0C0C0" raised="false" type="line" width="1.0"/>
          <y:NodeLabel alignment="center" autoSizePolicy="content" fontFamily="Dialog" fontSize="12" fontStyle="plain" hasBackgroundColor="false" hasLineColor="false" hasText="false" height="4.0" horizontalTextPosition="center" iconTextGap="4" modelName="custom" textColor="#000000" verticalTextPosition="bottom" visible="true" width="4.0" x="5.5" y="5.5">
            <y:LabelModel>
              <y:SmartNodeLabelModel distance="4.0"/>
            </y:LabelModel>
            <y:ModelParameter>
              <y:SmartNodeLabelModelParameter labelRatioX="0.0" labelRatioY="0.0" nodeRatioX="0.0" nodeRatioY="0.0" offsetX="0.0" offsetY="0.0" upX="0.0" upY="-1.0"/>
            </y:ModelParameter>
          </y:NodeLabel>
          <y:Shape type="rectangle"/>
        </y:ShapeNode>
      </data>
    </node>
    <node id="n144">
      <data key="d3" xml:space="preserve"><![CDATA[VPS28]]></data>
      <data key="d4" xml:space="preserve"><![CDATA[Vacuolar protein sorting-associated protein 28 homolog]]></data>
      <data key="d5" xml:space="preserve"><![CDATA[Vacuolar protein sorting-associated protein 28 homolog]]></data>
      <data key="d6" xml:space="preserve"><![CDATA[gene]]></data>
      <data key="d7" xml:space="preserve">0.0</data>
      <data key="d8" xml:space="preserve">0.02972965402035025</data>
      <data key="d9" xml:space="preserve">false</data>
      <data key="d10" xml:space="preserve">0.08499999999999996</data>
      <data key="d11" xml:space="preserve">4.0</data>
      <data key="d12" xml:space="preserve"/>
      <data key="d13" xml:space="preserve"/>
      <data key="d14" xml:space="preserve"/>
      <data key="d15" xml:space="preserve">1</data>
      <data key="d16" xml:space="preserve">17</data>
      <data key="d17" xml:space="preserve">0.0</data>
      <data key="d18" xml:space="preserve">1.0</data>
      <data key="d19" xml:space="preserve">-712.016490183861</data>
      <data key="d20" xml:space="preserve">408.75453119118754</data>
      <data key="d24" xml:space="preserve">0.04386724386724387</data>
      <data key="d25" xml:space="preserve">0.49419570000493707</data>
      <data key="d29">
        <y:ShapeNode>
          <y:Geometry height="15.0" width="15.0" x="-537.1740583190655" y="276.6311261704568"/>
          <y:Fill color="#F2F2F2" transparent="false"/>
          <y:BorderStyle color="#C0C0C0" raised="false" type="line" width="1.0"/>
          <y:NodeLabel alignment="center" autoSizePolicy="content" fontFamily="Dialog" fontSize="12" fontStyle="plain" hasBackgroundColor="false" hasLineColor="false" hasText="false" height="4.0" horizontalTextPosition="center" iconTextGap="4" modelName="custom" textColor="#000000" verticalTextPosition="bottom" visible="true" width="4.0" x="5.5" y="5.5">
            <y:LabelModel>
              <y:SmartNodeLabelModel distance="4.0"/>
            </y:LabelModel>
            <y:ModelParameter>
              <y:SmartNodeLabelModelParameter labelRatioX="0.0" labelRatioY="0.0" nodeRatioX="0.0" nodeRatioY="0.0" offsetX="0.0" offsetY="0.0" upX="0.0" upY="-1.0"/>
            </y:ModelParameter>
          </y:NodeLabel>
          <y:Shape type="rectangle"/>
        </y:ShapeNode>
      </data>
    </node>
    <node id="n145">
      <data key="d3" xml:space="preserve"><![CDATA[VPS36]]></data>
      <data key="d4" xml:space="preserve"><![CDATA[Vacuolar protein-sorting-associated protein 36]]></data>
      <data key="d5" xml:space="preserve"><![CDATA[Vacuolar protein-sorting-associated protein 36]]></data>
      <data key="d6" xml:space="preserve"><![CDATA[gene]]></data>
      <data key="d7" xml:space="preserve">0.0</data>
      <data key="d8" xml:space="preserve">0.025426273555634968</data>
      <data key="d9" xml:space="preserve">false</data>
      <data key="d10" xml:space="preserve">0.07199999999999995</data>
      <data key="d11" xml:space="preserve">4.0</data>
      <data key="d12" xml:space="preserve"/>
      <data key="d13" xml:space="preserve"/>
      <data key="d14" xml:space="preserve"/>
      <data key="d15" xml:space="preserve">1</data>
      <data key="d16" xml:space="preserve">17</data>
      <data key="d17" xml:space="preserve">0.0</data>
      <data key="d18" xml:space="preserve">1.0</data>
      <data key="d19" xml:space="preserve">-637.3387103466994</data>
      <data key="d20" xml:space="preserve">283.1889114455696</data>
      <data key="d24" xml:space="preserve">0.03683116314695262</data>
      <data key="d25" xml:space="preserve">0.30950302865022117</data>
      <data key="d29">
        <y:ShapeNode>
          <y:Geometry height="15.0" width="15.0" x="-461.75671267832" y="148.71965851412693"/>
          <y:Fill color="#F2F2F2" transparent="false"/>
          <y:BorderStyle color="#C0C0C0" raised="false" type="line" width="1.0"/>
          <y:NodeLabel alignment="center" autoSizePolicy="content" fontFamily="Dialog" fontSize="12" fontStyle="plain" hasBackgroundColor="false" hasLineColor="false" hasText="false" height="4.0" horizontalTextPosition="center" iconTextGap="4" modelName="custom" textColor="#000000" verticalTextPosition="bottom" visible="true" width="4.0" x="5.5" y="5.5">
            <y:LabelModel>
              <y:SmartNodeLabelModel distance="4.0"/>
            </y:LabelModel>
            <y:ModelParameter>
              <y:SmartNodeLabelModelParameter labelRatioX="0.0" labelRatioY="0.0" nodeRatioX="0.0" nodeRatioY="0.0" offsetX="0.0" offsetY="0.0" upX="0.0" upY="-1.0"/>
            </y:ModelParameter>
          </y:NodeLabel>
          <y:Shape type="rectangle"/>
        </y:ShapeNode>
      </data>
    </node>
    <node id="n146">
      <data key="d3" xml:space="preserve"><![CDATA[VPS37A]]></data>
      <data key="d4" xml:space="preserve"><![CDATA[Vacuolar protein sorting-associated protein 37A]]></data>
      <data key="d5" xml:space="preserve"><![CDATA[Vacuolar protein sorting-associated protein 37A]]></data>
      <data key="d6" xml:space="preserve"><![CDATA[gene]]></data>
      <data key="d7" xml:space="preserve">0.0</data>
      <data key="d8" xml:space="preserve">0.02779406456448194</data>
      <data key="d9" xml:space="preserve">false</data>
      <data key="d10" xml:space="preserve">0.08199999999999996</data>
      <data key="d11" xml:space="preserve">4.0</data>
      <data key="d12" xml:space="preserve"/>
      <data key="d13" xml:space="preserve"/>
      <data key="d14" xml:space="preserve"/>
      <data key="d15" xml:space="preserve">1</data>
      <data key="d16" xml:space="preserve">17</data>
      <data key="d17" xml:space="preserve">0.0</data>
      <data key="d18" xml:space="preserve">1.0</data>
      <data key="d19" xml:space="preserve">-627.4162180750372</data>
      <data key="d20" xml:space="preserve">228.76614394584013</data>
      <data key="d24" xml:space="preserve">0.4803327391562686</data>
      <data key="d25" xml:space="preserve">0.282536186726114</data>
      <data key="d29">
        <y:ShapeNode>
          <y:Geometry height="15.0" width="15.0" x="-451.53035379309074" y="94.81314011475058"/>
          <y:Fill color="#F2F2F2" transparent="false"/>
          <y:BorderStyle color="#C0C0C0" raised="false" type="line" width="1.0"/>
          <y:NodeLabel alignment="center" autoSizePolicy="content" fontFamily="Dialog" fontSize="12" fontStyle="plain" hasBackgroundColor="false" hasLineColor="false" hasText="false" height="4.0" horizontalTextPosition="center" iconTextGap="4" modelName="custom" textColor="#000000" verticalTextPosition="bottom" visible="true" width="4.0" x="5.5" y="5.5">
            <y:LabelModel>
              <y:SmartNodeLabelModel distance="4.0"/>
            </y:LabelModel>
            <y:ModelParameter>
              <y:SmartNodeLabelModelParameter labelRatioX="0.0" labelRatioY="0.0" nodeRatioX="0.0" nodeRatioY="0.0" offsetX="0.0" offsetY="0.0" upX="0.0" upY="-1.0"/>
            </y:ModelParameter>
          </y:NodeLabel>
          <y:Shape type="rectangle"/>
        </y:ShapeNode>
      </data>
    </node>
    <node id="n147">
      <data key="d3" xml:space="preserve"><![CDATA[VPS37B]]></data>
      <data key="d4" xml:space="preserve"><![CDATA[Vacuolar protein sorting-associated protein 37B]]></data>
      <data key="d5" xml:space="preserve"><![CDATA[Vacuolar protein sorting-associated protein 37B]]></data>
      <data key="d6" xml:space="preserve"><![CDATA[gene]]></data>
      <data key="d7" xml:space="preserve">0.0</data>
      <data key="d8" xml:space="preserve">0.028265436422704692</data>
      <data key="d9" xml:space="preserve">false</data>
      <data key="d10" xml:space="preserve">0.08199999999999996</data>
      <data key="d11" xml:space="preserve">4.0</data>
      <data key="d12" xml:space="preserve"/>
      <data key="d13" xml:space="preserve"/>
      <data key="d14" xml:space="preserve"/>
      <data key="d15" xml:space="preserve">1</data>
      <data key="d16" xml:space="preserve">17</data>
      <data key="d17" xml:space="preserve">0.0</data>
      <data key="d18" xml:space="preserve">1.0</data>
      <data key="d19" xml:space="preserve">-582.262388007163</data>
      <data key="d20" xml:space="preserve">500.27970364880787</data>
      <data key="d24" xml:space="preserve">0.715898480604363</data>
      <data key="d25" xml:space="preserve">-0.06299352178538875</data>
      <data key="d29">
        <y:ShapeNode>
          <y:Geometry height="15.0" width="15.0" x="-402.5777502869048" y="368.6484244213612"/>
          <y:Fill color="#F2F2F2" transparent="false"/>
          <y:BorderStyle color="#C0C0C0" raised="false" type="line" width="1.0"/>
          <y:NodeLabel alignment="center" autoSizePolicy="content" fontFamily="Dialog" fontSize="12" fontStyle="plain" hasBackgroundColor="false" hasLineColor="false" hasText="false" height="4.0" horizontalTextPosition="center" iconTextGap="4" modelName="custom" textColor="#000000" verticalTextPosition="bottom" visible="true" width="4.0" x="5.5" y="5.5">
            <y:LabelModel>
              <y:SmartNodeLabelModel distance="4.0"/>
            </y:LabelModel>
            <y:ModelParameter>
              <y:SmartNodeLabelModelParameter labelRatioX="0.0" labelRatioY="0.0" nodeRatioX="0.0" nodeRatioY="0.0" offsetX="0.0" offsetY="0.0" upX="0.0" upY="-1.0"/>
            </y:ModelParameter>
          </y:NodeLabel>
          <y:Shape type="rectangle"/>
        </y:ShapeNode>
      </data>
    </node>
    <node id="n148">
      <data key="d3" xml:space="preserve"><![CDATA[VPS37C]]></data>
      <data key="d4" xml:space="preserve"><![CDATA[Vacuolar protein sorting-associated protein 37C]]></data>
      <data key="d5" xml:space="preserve"><![CDATA[Vacuolar protein sorting-associated protein 37C]]></data>
      <data key="d6" xml:space="preserve"><![CDATA[gene]]></data>
      <data key="d7" xml:space="preserve">0.0</data>
      <data key="d8" xml:space="preserve">0.02779406456448195</data>
      <data key="d9" xml:space="preserve">false</data>
      <data key="d10" xml:space="preserve">0.08199999999999996</data>
      <data key="d11" xml:space="preserve">4.0</data>
      <data key="d12" xml:space="preserve"/>
      <data key="d13" xml:space="preserve"/>
      <data key="d14" xml:space="preserve"/>
      <data key="d15" xml:space="preserve">1</data>
      <data key="d16" xml:space="preserve">17</data>
      <data key="d17" xml:space="preserve">0.0</data>
      <data key="d18" xml:space="preserve">1.0</data>
      <data key="d19" xml:space="preserve">-754.373159555098</data>
      <data key="d20" xml:space="preserve">315.30024638786455</data>
      <data key="d24" xml:space="preserve">0.941991341991342</data>
      <data key="d25" xml:space="preserve">-0.04488040290236306</data>
      <data key="d29">
        <y:ShapeNode>
          <y:Geometry height="15.0" width="15.0" x="-580.6037538544932" y="179.5495759993903"/>
          <y:Fill color="#F2F2F2" transparent="false"/>
          <y:BorderStyle color="#C0C0C0" raised="false" type="line" width="1.0"/>
          <y:NodeLabel alignment="center" autoSizePolicy="content" fontFamily="Dialog" fontSize="12" fontStyle="plain" hasBackgroundColor="false" hasLineColor="false" hasText="false" height="4.0" horizontalTextPosition="center" iconTextGap="4" modelName="custom" textColor="#000000" verticalTextPosition="bottom" visible="true" width="4.0" x="5.5" y="5.5">
            <y:LabelModel>
              <y:SmartNodeLabelModel distance="4.0"/>
            </y:LabelModel>
            <y:ModelParameter>
              <y:SmartNodeLabelModelParameter labelRatioX="0.0" labelRatioY="0.0" nodeRatioX="0.0" nodeRatioY="0.0" offsetX="0.0" offsetY="0.0" upX="0.0" upY="-1.0"/>
            </y:ModelParameter>
          </y:NodeLabel>
          <y:Shape type="rectangle"/>
        </y:ShapeNode>
      </data>
    </node>
    <node id="n149">
      <data key="d3" xml:space="preserve"><![CDATA[VPS4A]]></data>
      <data key="d4" xml:space="preserve"><![CDATA[Vacuolar protein sorting-associated protein 4A]]></data>
      <data key="d5" xml:space="preserve"><![CDATA[Vacuolar protein sorting-associated protein 4A]]></data>
      <data key="d6" xml:space="preserve"><![CDATA[gene]]></data>
      <data key="d7" xml:space="preserve">0.0</data>
      <data key="d8" xml:space="preserve">0.03330948682435917</data>
      <data key="d9" xml:space="preserve">false</data>
      <data key="d10" xml:space="preserve">0.07299999999999995</data>
      <data key="d11" xml:space="preserve">4.0</data>
      <data key="d12" xml:space="preserve"/>
      <data key="d13" xml:space="preserve"/>
      <data key="d14" xml:space="preserve"/>
      <data key="d15" xml:space="preserve">1</data>
      <data key="d16" xml:space="preserve">17</data>
      <data key="d17" xml:space="preserve">0.0</data>
      <data key="d18" xml:space="preserve">1.0</data>
      <data key="d19" xml:space="preserve">-507.4154450241036</data>
      <data key="d20" xml:space="preserve">322.7811328803071</data>
      <data key="d24" xml:space="preserve">0.0012902130549189371</data>
      <data key="d25" xml:space="preserve">0.28333280783264847</data>
      <data key="d29">
        <y:ShapeNode>
          <y:Geometry height="15.0" width="15.0" x="-327.25814729560966" y="184.1785539114038"/>
          <y:Fill color="#F2F2F2" transparent="false"/>
          <y:BorderStyle color="#C0C0C0" raised="false" type="line" width="1.0"/>
          <y:NodeLabel alignment="center" autoSizePolicy="content" fontFamily="Dialog" fontSize="12" fontStyle="plain" hasBackgroundColor="false" hasLineColor="false" hasText="false" height="4.0" horizontalTextPosition="center" iconTextGap="4" modelName="custom" textColor="#000000" verticalTextPosition="bottom" visible="true" width="4.0" x="5.5" y="5.5">
            <y:LabelModel>
              <y:SmartNodeLabelModel distance="4.0"/>
            </y:LabelModel>
            <y:ModelParameter>
              <y:SmartNodeLabelModelParameter labelRatioX="0.0" labelRatioY="0.0" nodeRatioX="0.0" nodeRatioY="0.0" offsetX="0.0" offsetY="0.0" upX="0.0" upY="-1.0"/>
            </y:ModelParameter>
          </y:NodeLabel>
          <y:Shape type="rectangle"/>
        </y:ShapeNode>
      </data>
    </node>
    <node id="n150">
      <data key="d3" xml:space="preserve"><![CDATA[VPS4B]]></data>
      <data key="d4" xml:space="preserve"><![CDATA[Vacuolar protein sorting-associated protein 4B]]></data>
      <data key="d5" xml:space="preserve"><![CDATA[Vacuolar protein sorting-associated protein 4B]]></data>
      <data key="d6" xml:space="preserve"><![CDATA[gene]]></data>
      <data key="d7" xml:space="preserve">0.0</data>
      <data key="d8" xml:space="preserve">0.029769953312684626</data>
      <data key="d9" xml:space="preserve">false</data>
      <data key="d10" xml:space="preserve">0.061000000000000054</data>
      <data key="d11" xml:space="preserve">4.0</data>
      <data key="d12" xml:space="preserve"/>
      <data key="d13" xml:space="preserve"/>
      <data key="d14" xml:space="preserve"/>
      <data key="d15" xml:space="preserve">1</data>
      <data key="d16" xml:space="preserve">17</data>
      <data key="d17" xml:space="preserve">0.0</data>
      <data key="d18" xml:space="preserve">1.0</data>
      <data key="d19" xml:space="preserve">-546.0818853635466</data>
      <data key="d20" xml:space="preserve">352.0355146518749</data>
      <data key="d24" xml:space="preserve">0.07323656735421441</data>
      <data key="d25" xml:space="preserve">0.36012868046614877</data>
      <data key="d29">
        <y:ShapeNode>
          <y:Geometry height="15.0" width="15.0" x="-372.5963024933269" y="222.74476757608454"/>
          <y:Fill color="#F2F2F2" transparent="false"/>
          <y:BorderStyle color="#C0C0C0" raised="false" type="line" width="1.0"/>
          <y:NodeLabel alignment="center" autoSizePolicy="content" fontFamily="Dialog" fontSize="12" fontStyle="plain" hasBackgroundColor="false" hasLineColor="false" hasText="false" height="4.0" horizontalTextPosition="center" iconTextGap="4" modelName="custom" textColor="#000000" verticalTextPosition="bottom" visible="true" width="4.0" x="5.5" y="5.5">
            <y:LabelModel>
              <y:SmartNodeLabelModel distance="4.0"/>
            </y:LabelModel>
            <y:ModelParameter>
              <y:SmartNodeLabelModelParameter labelRatioX="0.0" labelRatioY="0.0" nodeRatioX="0.0" nodeRatioY="0.0" offsetX="0.0" offsetY="0.0" upX="0.0" upY="-1.0"/>
            </y:ModelParameter>
          </y:NodeLabel>
          <y:Shape type="rectangle"/>
        </y:ShapeNode>
      </data>
    </node>
    <node id="n151">
      <data key="d3" xml:space="preserve"><![CDATA[VTA1]]></data>
      <data key="d4" xml:space="preserve"><![CDATA[Vacuolar protein sorting-associated protein VTA1 homolog]]></data>
      <data key="d5" xml:space="preserve"><![CDATA[Vacuolar protein sorting-associated protein VTA1 homolog]]></data>
      <data key="d6" xml:space="preserve"><![CDATA[gene]]></data>
      <data key="d7" xml:space="preserve">0.0</data>
      <data key="d8" xml:space="preserve">0.02798142009833911</data>
      <data key="d9" xml:space="preserve">false</data>
      <data key="d10" xml:space="preserve">0.05700000000000005</data>
      <data key="d11" xml:space="preserve">4.0</data>
      <data key="d12" xml:space="preserve"/>
      <data key="d13" xml:space="preserve"/>
      <data key="d14" xml:space="preserve"/>
      <data key="d15" xml:space="preserve">1</data>
      <data key="d16" xml:space="preserve">17</data>
      <data key="d17" xml:space="preserve">0.0</data>
      <data key="d18" xml:space="preserve">1.0</data>
      <data key="d19" xml:space="preserve">-627.2938057165537</data>
      <data key="d20" xml:space="preserve">550.1325423226572</data>
      <data key="d24" xml:space="preserve">0.39310754604872256</data>
      <data key="d25" xml:space="preserve">0.04860105397276193</data>
      <data key="d29">
        <y:ShapeNode>
          <y:Geometry height="15.0" width="15.0" x="-448.052071508939" y="418.0812600695127"/>
          <y:Fill color="#F2F2F2" transparent="false"/>
          <y:BorderStyle color="#C0C0C0" raised="false" type="line" width="1.0"/>
          <y:NodeLabel alignment="center" autoSizePolicy="content" fontFamily="Dialog" fontSize="12" fontStyle="plain" hasBackgroundColor="false" hasLineColor="false" hasText="false" height="4.0" horizontalTextPosition="center" iconTextGap="4" modelName="custom" textColor="#000000" verticalTextPosition="bottom" visible="true" width="4.0" x="5.5" y="5.5">
            <y:LabelModel>
              <y:SmartNodeLabelModel distance="4.0"/>
            </y:LabelModel>
            <y:ModelParameter>
              <y:SmartNodeLabelModelParameter labelRatioX="0.0" labelRatioY="0.0" nodeRatioX="0.0" nodeRatioY="0.0" offsetX="0.0" offsetY="0.0" upX="0.0" upY="-1.0"/>
            </y:ModelParameter>
          </y:NodeLabel>
          <y:Shape type="rectangle"/>
        </y:ShapeNode>
      </data>
    </node>
    <node id="n152">
      <data key="d3" xml:space="preserve"><![CDATA[AQP6]]></data>
      <data key="d4" xml:space="preserve"><![CDATA[Aquaporin-6]]></data>
      <data key="d5" xml:space="preserve"><![CDATA[Aquaporin-6]]></data>
      <data key="d6" xml:space="preserve"><![CDATA[gene]]></data>
      <data key="d7" xml:space="preserve">0.0</data>
      <data key="d8" xml:space="preserve">0.10535977310639173</data>
      <data key="d9" xml:space="preserve">true</data>
      <data key="d10" xml:space="preserve">0.0010000000000000009</data>
      <data key="d11" xml:space="preserve">4.0</data>
      <data key="d12" xml:space="preserve"/>
      <data key="d13" xml:space="preserve"/>
      <data key="d14" xml:space="preserve"/>
      <data key="d15" xml:space="preserve">17</data>
      <data key="d16" xml:space="preserve">415</data>
      <data key="d17" xml:space="preserve">0.0</data>
      <data key="d18" xml:space="preserve">1.0</data>
      <data key="d19" xml:space="preserve">-904.3828380406488</data>
      <data key="d20" xml:space="preserve">-82.97214105150019</data>
      <data key="d29">
        <y:ShapeNode>
          <y:Geometry height="15.0" width="15.0" x="-435.07678598220593" y="-71.39103365478175"/>
          <y:Fill color="#F2F2F2" transparent="false"/>
          <y:BorderStyle color="#C0C0C0" raised="false" type="line" width="1.0"/>
          <y:NodeLabel alignment="center" autoSizePolicy="content" fontFamily="Dialog" fontSize="12" fontStyle="plain" hasBackgroundColor="false" hasLineColor="false" hasText="false" height="4.0" horizontalTextPosition="center" iconTextGap="4" modelName="custom" textColor="#000000" verticalTextPosition="bottom" visible="true" width="4.0" x="5.5" y="5.5">
            <y:LabelModel>
              <y:SmartNodeLabelModel distance="4.0"/>
            </y:LabelModel>
            <y:ModelParameter>
              <y:SmartNodeLabelModelParameter labelRatioX="0.0" labelRatioY="0.0" nodeRatioX="0.0" nodeRatioY="0.0" offsetX="0.0" offsetY="0.0" upX="0.0" upY="-1.0"/>
            </y:ModelParameter>
          </y:NodeLabel>
          <y:Shape type="rectangle"/>
        </y:ShapeNode>
      </data>
    </node>
    <node id="n153">
      <data key="d3" xml:space="preserve"><![CDATA[AQP7]]></data>
      <data key="d4" xml:space="preserve"><![CDATA[Aquaporin-7]]></data>
      <data key="d5" xml:space="preserve"><![CDATA[Aquaporin-7]]></data>
      <data key="d6" xml:space="preserve"><![CDATA[gene]]></data>
      <data key="d7" xml:space="preserve">0.0</data>
      <data key="d8" xml:space="preserve">0.007260209863660048</data>
      <data key="d9" xml:space="preserve">true</data>
      <data key="d10" xml:space="preserve">0.009000000000000008</data>
      <data key="d11" xml:space="preserve">4.0</data>
      <data key="d12" xml:space="preserve"/>
      <data key="d13" xml:space="preserve"/>
      <data key="d14" xml:space="preserve"/>
      <data key="d15" xml:space="preserve">17</data>
      <data key="d16" xml:space="preserve">415</data>
      <data key="d17" xml:space="preserve">0.0</data>
      <data key="d18" xml:space="preserve">1.0</data>
      <data key="d19" xml:space="preserve">-678.3928146385728</data>
      <data key="d20" xml:space="preserve">-190.45938420657964</data>
      <data key="d29">
        <y:ShapeNode>
          <y:Geometry height="15.0" width="15.0" x="-225.17832372528233" y="-68.26963760900153"/>
          <y:Fill color="#F2F2F2" transparent="false"/>
          <y:BorderStyle color="#C0C0C0" raised="false" type="line" width="1.0"/>
          <y:NodeLabel alignment="center" autoSizePolicy="content" fontFamily="Dialog" fontSize="12" fontStyle="plain" hasBackgroundColor="false" hasLineColor="false" hasText="false" height="4.0" horizontalTextPosition="center" iconTextGap="4" modelName="custom" textColor="#000000" verticalTextPosition="bottom" visible="true" width="4.0" x="5.5" y="5.5">
            <y:LabelModel>
              <y:SmartNodeLabelModel distance="4.0"/>
            </y:LabelModel>
            <y:ModelParameter>
              <y:SmartNodeLabelModelParameter labelRatioX="0.0" labelRatioY="0.0" nodeRatioX="0.0" nodeRatioY="0.0" offsetX="0.0" offsetY="0.0" upX="0.0" upY="-1.0"/>
            </y:ModelParameter>
          </y:NodeLabel>
          <y:Shape type="rectangle"/>
        </y:ShapeNode>
      </data>
    </node>
    <node id="n154">
      <data key="d3" xml:space="preserve"><![CDATA[ASZ1]]></data>
      <data key="d4" xml:space="preserve"><![CDATA[Ankyrin repeat, SAM and basic leucine zipper domain-containing protein 1]]></data>
      <data key="d5" xml:space="preserve"><![CDATA[Ankyrin repeat, SAM and basic leucine zipper domain-containing protein 1]]></data>
      <data key="d6" xml:space="preserve"><![CDATA[gene]]></data>
      <data key="d7" xml:space="preserve">0.0</data>
      <data key="d8" xml:space="preserve">0.03687463900485337</data>
      <data key="d9" xml:space="preserve">true</data>
      <data key="d10" xml:space="preserve">0.04400000000000004</data>
      <data key="d11" xml:space="preserve">4.0</data>
      <data key="d12" xml:space="preserve"/>
      <data key="d13" xml:space="preserve"/>
      <data key="d14" xml:space="preserve"/>
      <data key="d15" xml:space="preserve">4</data>
      <data key="d16" xml:space="preserve">103</data>
      <data key="d17" xml:space="preserve">0.0</data>
      <data key="d18" xml:space="preserve">1.0</data>
      <data key="d19" xml:space="preserve">-624.1373941818845</data>
      <data key="d20" xml:space="preserve">-477.75140670690905</data>
      <data key="d29">
        <y:ShapeNode>
          <y:Geometry height="15.0" width="15.0" x="-406.7717837419041" y="-457.3357533622181"/>
          <y:Fill color="#F2F2F2" transparent="false"/>
          <y:BorderStyle color="#C0C0C0" raised="false" type="line" width="1.0"/>
          <y:NodeLabel alignment="center" autoSizePolicy="content" fontFamily="Dialog" fontSize="12" fontStyle="plain" hasBackgroundColor="false" hasLineColor="false" hasText="false" height="4.0" horizontalTextPosition="center" iconTextGap="4" modelName="custom" textColor="#000000" verticalTextPosition="bottom" visible="true" width="4.0" x="5.5" y="5.5">
            <y:LabelModel>
              <y:SmartNodeLabelModel distance="4.0"/>
            </y:LabelModel>
            <y:ModelParameter>
              <y:SmartNodeLabelModelParameter labelRatioX="0.0" labelRatioY="0.0" nodeRatioX="0.0" nodeRatioY="0.0" offsetX="0.0" offsetY="0.0" upX="0.0" upY="-1.0"/>
            </y:ModelParameter>
          </y:NodeLabel>
          <y:Shape type="rectangle"/>
        </y:ShapeNode>
      </data>
    </node>
    <node id="n155">
      <data key="d3" xml:space="preserve"><![CDATA[ATXN7]]></data>
      <data key="d4" xml:space="preserve"><![CDATA[Ataxin-7]]></data>
      <data key="d5" xml:space="preserve"><![CDATA[Ataxin-7]]></data>
      <data key="d6" xml:space="preserve"><![CDATA[gene]]></data>
      <data key="d7" xml:space="preserve">0.0</data>
      <data key="d8" xml:space="preserve">0.03542581269332008</data>
      <data key="d9" xml:space="preserve">true</data>
      <data key="d10" xml:space="preserve">0.013000000000000012</data>
      <data key="d11" xml:space="preserve">4.0</data>
      <data key="d12" xml:space="preserve"/>
      <data key="d13" xml:space="preserve"/>
      <data key="d14" xml:space="preserve"/>
      <data key="d15" xml:space="preserve">1</data>
      <data key="d16" xml:space="preserve">17</data>
      <data key="d17" xml:space="preserve">0.0</data>
      <data key="d18" xml:space="preserve">1.0</data>
      <data key="d19" xml:space="preserve">45.82485998353063</data>
      <data key="d20" xml:space="preserve">245.80428446607525</data>
      <data key="d29">
        <y:ShapeNode>
          <y:Geometry height="15.0" width="15.0" x="1.1117836712602482" y="250.8123349034525"/>
          <y:Fill color="#F2F2F2" transparent="false"/>
          <y:BorderStyle color="#C0C0C0" raised="false" type="line" width="1.0"/>
          <y:NodeLabel alignment="center" autoSizePolicy="content" fontFamily="Dialog" fontSize="12" fontStyle="plain" hasBackgroundColor="false" hasLineColor="false" hasText="false" height="4.0" horizontalTextPosition="center" iconTextGap="4" modelName="custom" textColor="#000000" verticalTextPosition="bottom" visible="true" width="4.0" x="5.5" y="5.5">
            <y:LabelModel>
              <y:SmartNodeLabelModel distance="4.0"/>
            </y:LabelModel>
            <y:ModelParameter>
              <y:SmartNodeLabelModelParameter labelRatioX="0.0" labelRatioY="0.0" nodeRatioX="0.0" nodeRatioY="0.0" offsetX="0.0" offsetY="0.0" upX="0.0" upY="-1.0"/>
            </y:ModelParameter>
          </y:NodeLabel>
          <y:Shape type="rectangle"/>
        </y:ShapeNode>
      </data>
    </node>
    <node id="n156">
      <data key="d3" xml:space="preserve"><![CDATA[ATXN7L3]]></data>
      <data key="d4" xml:space="preserve"><![CDATA[Ataxin-7-like protein 3]]></data>
      <data key="d5" xml:space="preserve"><![CDATA[Ataxin-7-like protein 3]]></data>
      <data key="d6" xml:space="preserve"><![CDATA[gene]]></data>
      <data key="d7" xml:space="preserve">0.0</data>
      <data key="d8" xml:space="preserve">0.03507945447012165</data>
      <data key="d9" xml:space="preserve">true</data>
      <data key="d10" xml:space="preserve">0.009000000000000008</data>
      <data key="d11" xml:space="preserve">4.0</data>
      <data key="d12" xml:space="preserve"/>
      <data key="d13" xml:space="preserve"/>
      <data key="d14" xml:space="preserve"/>
      <data key="d15" xml:space="preserve">1</data>
      <data key="d16" xml:space="preserve">17</data>
      <data key="d17" xml:space="preserve">0.0</data>
      <data key="d18" xml:space="preserve">1.0</data>
      <data key="d19" xml:space="preserve">71.3896155718674</data>
      <data key="d20" xml:space="preserve">260.8286178488458</data>
      <data key="d29">
        <y:ShapeNode>
          <y:Geometry height="15.0" width="15.0" x="46.283887496498004" y="257.019354589393"/>
          <y:Fill color="#F2F2F2" transparent="false"/>
          <y:BorderStyle color="#C0C0C0" raised="false" type="line" width="1.0"/>
          <y:NodeLabel alignment="center" autoSizePolicy="content" fontFamily="Dialog" fontSize="12" fontStyle="plain" hasBackgroundColor="false" hasLineColor="false" hasText="false" height="4.0" horizontalTextPosition="center" iconTextGap="4" modelName="custom" textColor="#000000" verticalTextPosition="bottom" visible="true" width="4.0" x="5.5" y="5.5">
            <y:LabelModel>
              <y:SmartNodeLabelModel distance="4.0"/>
            </y:LabelModel>
            <y:ModelParameter>
              <y:SmartNodeLabelModelParameter labelRatioX="0.0" labelRatioY="0.0" nodeRatioX="0.0" nodeRatioY="0.0" offsetX="0.0" offsetY="0.0" upX="0.0" upY="-1.0"/>
            </y:ModelParameter>
          </y:NodeLabel>
          <y:Shape type="rectangle"/>
        </y:ShapeNode>
      </data>
    </node>
    <node id="n157">
      <data key="d3" xml:space="preserve"><![CDATA[CC2D1B]]></data>
      <data key="d4" xml:space="preserve"><![CDATA[Coiled-coil and C2 domain-containing protein 1B]]></data>
      <data key="d5" xml:space="preserve"><![CDATA[Coiled-coil and C2 domain-containing protein 1B]]></data>
      <data key="d6" xml:space="preserve"><![CDATA[gene]]></data>
      <data key="d7" xml:space="preserve">0.0</data>
      <data key="d8" xml:space="preserve">0.021419492048008578</data>
      <data key="d9" xml:space="preserve">false</data>
      <data key="d10" xml:space="preserve">0.05700000000000005</data>
      <data key="d11" xml:space="preserve">4.0</data>
      <data key="d12" xml:space="preserve"/>
      <data key="d13" xml:space="preserve"/>
      <data key="d14" xml:space="preserve"/>
      <data key="d15" xml:space="preserve">1</data>
      <data key="d16" xml:space="preserve">17</data>
      <data key="d17" xml:space="preserve">0.0</data>
      <data key="d18" xml:space="preserve">1.0</data>
      <data key="d19" xml:space="preserve">-727.0073264910602</data>
      <data key="d20" xml:space="preserve">471.8097179678501</data>
      <data key="d29">
        <y:ShapeNode>
          <y:Geometry height="15.0" width="15.0" x="-551.1278552898833" y="338.7576093084849"/>
          <y:Fill color="#F2F2F2" transparent="false"/>
          <y:BorderStyle color="#C0C0C0" raised="false" type="line" width="1.0"/>
          <y:NodeLabel alignment="center" autoSizePolicy="content" fontFamily="Dialog" fontSize="12" fontStyle="plain" hasBackgroundColor="false" hasLineColor="false" hasText="false" height="4.0" horizontalTextPosition="center" iconTextGap="4" modelName="custom" textColor="#000000" verticalTextPosition="bottom" visible="true" width="4.0" x="5.5" y="5.5">
            <y:LabelModel>
              <y:SmartNodeLabelModel distance="4.0"/>
            </y:LabelModel>
            <y:ModelParameter>
              <y:SmartNodeLabelModelParameter labelRatioX="0.0" labelRatioY="0.0" nodeRatioX="0.0" nodeRatioY="0.0" offsetX="0.0" offsetY="0.0" upX="0.0" upY="-1.0"/>
            </y:ModelParameter>
          </y:NodeLabel>
          <y:Shape type="rectangle"/>
        </y:ShapeNode>
      </data>
    </node>
    <node id="n158">
      <data key="d3" xml:space="preserve"><![CDATA[CFTR]]></data>
      <data key="d4" xml:space="preserve"><![CDATA[Cystic fibrosis transmembrane conductance regulator]]></data>
      <data key="d5" xml:space="preserve"><![CDATA[Cystic fibrosis transmembrane conductance regulator]]></data>
      <data key="d6" xml:space="preserve"><![CDATA[gene]]></data>
      <data key="d7" xml:space="preserve">0.0</data>
      <data key="d8" xml:space="preserve">0.035294639753274036</data>
      <data key="d9" xml:space="preserve">true</data>
      <data key="d10" xml:space="preserve">0.016000000000000014</data>
      <data key="d11" xml:space="preserve">4.0</data>
      <data key="d12" xml:space="preserve"/>
      <data key="d13" xml:space="preserve"/>
      <data key="d14" xml:space="preserve"/>
      <data key="d15" xml:space="preserve">1</data>
      <data key="d16" xml:space="preserve">17</data>
      <data key="d17" xml:space="preserve">0.0</data>
      <data key="d18" xml:space="preserve">1.0</data>
      <data key="d19" xml:space="preserve">421.03364198626224</data>
      <data key="d20" xml:space="preserve">473.8568922221219</data>
      <data key="d29">
        <y:ShapeNode>
          <y:Geometry height="15.0" width="15.0" x="379.7562118085132" y="300.3418732927877"/>
          <y:Fill color="#F2F2F2" transparent="false"/>
          <y:BorderStyle color="#C0C0C0" raised="false" type="line" width="1.0"/>
          <y:NodeLabel alignment="center" autoSizePolicy="content" fontFamily="Dialog" fontSize="12" fontStyle="plain" hasBackgroundColor="false" hasLineColor="false" hasText="false" height="4.0" horizontalTextPosition="center" iconTextGap="4" modelName="custom" textColor="#000000" verticalTextPosition="bottom" visible="true" width="4.0" x="5.5" y="5.5">
            <y:LabelModel>
              <y:SmartNodeLabelModel distance="4.0"/>
            </y:LabelModel>
            <y:ModelParameter>
              <y:SmartNodeLabelModelParameter labelRatioX="0.0" labelRatioY="0.0" nodeRatioX="0.0" nodeRatioY="0.0" offsetX="0.0" offsetY="0.0" upX="0.0" upY="-1.0"/>
            </y:ModelParameter>
          </y:NodeLabel>
          <y:Shape type="rectangle"/>
        </y:ShapeNode>
      </data>
    </node>
    <node id="n159">
      <data key="d3" xml:space="preserve"><![CDATA[CHMP4C]]></data>
      <data key="d4" xml:space="preserve"><![CDATA[Charged multivesicular body protein 4c]]></data>
      <data key="d5" xml:space="preserve"><![CDATA[Charged multivesicular body protein 4c]]></data>
      <data key="d6" xml:space="preserve"><![CDATA[gene]]></data>
      <data key="d7" xml:space="preserve">0.0</data>
      <data key="d8" xml:space="preserve">0.03046975810886197</data>
      <data key="d9" xml:space="preserve">false</data>
      <data key="d10" xml:space="preserve">0.08299999999999996</data>
      <data key="d11" xml:space="preserve">4.0</data>
      <data key="d12" xml:space="preserve"/>
      <data key="d13" xml:space="preserve"/>
      <data key="d14" xml:space="preserve"/>
      <data key="d15" xml:space="preserve">1</data>
      <data key="d16" xml:space="preserve">17</data>
      <data key="d17" xml:space="preserve">0.0</data>
      <data key="d18" xml:space="preserve">1.0</data>
      <data key="d19" xml:space="preserve">-639.7154584040726</data>
      <data key="d20" xml:space="preserve">499.5560307188068</data>
      <data key="d29">
        <y:ShapeNode>
          <y:Geometry height="15.0" width="15.0" x="-459.8697188141175" y="367.5540973314255"/>
          <y:Fill color="#F2F2F2" transparent="false"/>
          <y:BorderStyle color="#C0C0C0" raised="false" type="line" width="1.0"/>
          <y:NodeLabel alignment="center" autoSizePolicy="content" fontFamily="Dialog" fontSize="12" fontStyle="plain" hasBackgroundColor="false" hasLineColor="false" hasText="false" height="4.0" horizontalTextPosition="center" iconTextGap="4" modelName="custom" textColor="#000000" verticalTextPosition="bottom" visible="true" width="4.0" x="5.5" y="5.5">
            <y:LabelModel>
              <y:SmartNodeLabelModel distance="4.0"/>
            </y:LabelModel>
            <y:ModelParameter>
              <y:SmartNodeLabelModelParameter labelRatioX="0.0" labelRatioY="0.0" nodeRatioX="0.0" nodeRatioY="0.0" offsetX="0.0" offsetY="0.0" upX="0.0" upY="-1.0"/>
            </y:ModelParameter>
          </y:NodeLabel>
          <y:Shape type="rectangle"/>
        </y:ShapeNode>
      </data>
    </node>
    <node id="n160">
      <data key="d3" xml:space="preserve"><![CDATA[CPT1B]]></data>
      <data key="d4" xml:space="preserve"><![CDATA[Carnitine O-palmitoyltransferase 1, muscle isoform]]></data>
      <data key="d5" xml:space="preserve"><![CDATA[Carnitine O-palmitoyltransferase 1, muscle isoform]]></data>
      <data key="d6" xml:space="preserve"><![CDATA[gene]]></data>
      <data key="d7" xml:space="preserve">0.0</data>
      <data key="d8" xml:space="preserve">0.02846123327377726</data>
      <data key="d9" xml:space="preserve">true</data>
      <data key="d10" xml:space="preserve">0.014000000000000012</data>
      <data key="d11" xml:space="preserve">4.0</data>
      <data key="d12" xml:space="preserve"/>
      <data key="d13" xml:space="preserve"/>
      <data key="d14" xml:space="preserve"/>
      <data key="d15" xml:space="preserve">22</data>
      <data key="d16" xml:space="preserve">674</data>
      <data key="d17" xml:space="preserve">0.0</data>
      <data key="d18" xml:space="preserve">1.0</data>
      <data key="d19" xml:space="preserve">62.07363703749802</data>
      <data key="d20" xml:space="preserve">-330.01523146594735</data>
      <data key="d29">
        <y:ShapeNode>
          <y:Geometry height="15.0" width="15.0" x="51.840682917548115" y="-333.15808592539975"/>
          <y:Fill color="#F2F2F2" transparent="false"/>
          <y:BorderStyle color="#C0C0C0" raised="false" type="line" width="1.0"/>
          <y:NodeLabel alignment="center" autoSizePolicy="content" fontFamily="Dialog" fontSize="12" fontStyle="plain" hasBackgroundColor="false" hasLineColor="false" hasText="false" height="4.0" horizontalTextPosition="center" iconTextGap="4" modelName="custom" textColor="#000000" verticalTextPosition="bottom" visible="true" width="4.0" x="5.5" y="5.5">
            <y:LabelModel>
              <y:SmartNodeLabelModel distance="4.0"/>
            </y:LabelModel>
            <y:ModelParameter>
              <y:SmartNodeLabelModelParameter labelRatioX="0.0" labelRatioY="0.0" nodeRatioX="0.0" nodeRatioY="0.0" offsetX="0.0" offsetY="0.0" upX="0.0" upY="-1.0"/>
            </y:ModelParameter>
          </y:NodeLabel>
          <y:Shape type="rectangle"/>
        </y:ShapeNode>
      </data>
    </node>
    <node id="n161">
      <data key="d3" xml:space="preserve"><![CDATA[DOCK8]]></data>
      <data key="d4" xml:space="preserve"><![CDATA[Dedicator of cytokinesis protein 8]]></data>
      <data key="d5" xml:space="preserve"><![CDATA[Dedicator of cytokinesis protein 8]]></data>
      <data key="d6" xml:space="preserve"><![CDATA[gene]]></data>
      <data key="d7" xml:space="preserve">0.0</data>
      <data key="d8" xml:space="preserve">0.7281854324440749</data>
      <data key="d9" xml:space="preserve">true</data>
      <data key="d10" xml:space="preserve">0.0030000000000000027</data>
      <data key="d11" xml:space="preserve">4.0</data>
      <data key="d12" xml:space="preserve"/>
      <data key="d13" xml:space="preserve"/>
      <data key="d14" xml:space="preserve"/>
      <data key="d15" xml:space="preserve">13</data>
      <data key="d16" xml:space="preserve">337</data>
      <data key="d17" xml:space="preserve">0.0</data>
      <data key="d18" xml:space="preserve">1.0</data>
      <data key="d19" xml:space="preserve">939.0096838256711</data>
      <data key="d20" xml:space="preserve">-285.659476304147</data>
      <data key="d29">
        <y:ShapeNode>
          <y:Geometry height="15.0" width="15.0" x="767.353987531081" y="-239.8670725489186"/>
          <y:Fill color="#F2F2F2" transparent="false"/>
          <y:BorderStyle color="#C0C0C0" raised="false" type="line" width="1.0"/>
          <y:NodeLabel alignment="center" autoSizePolicy="content" fontFamily="Dialog" fontSize="12" fontStyle="plain" hasBackgroundColor="false" hasLineColor="false" hasText="false" height="4.0" horizontalTextPosition="center" iconTextGap="4" modelName="custom" textColor="#000000" verticalTextPosition="bottom" visible="true" width="4.0" x="5.5" y="5.5">
            <y:LabelModel>
              <y:SmartNodeLabelModel distance="4.0"/>
            </y:LabelModel>
            <y:ModelParameter>
              <y:SmartNodeLabelModelParameter labelRatioX="0.0" labelRatioY="0.0" nodeRatioX="0.0" nodeRatioY="0.0" offsetX="0.0" offsetY="0.0" upX="0.0" upY="-1.0"/>
            </y:ModelParameter>
          </y:NodeLabel>
          <y:Shape type="rectangle"/>
        </y:ShapeNode>
      </data>
    </node>
    <node id="n162">
      <data key="d3" xml:space="preserve"><![CDATA[FKBP6]]></data>
      <data key="d4" xml:space="preserve"><![CDATA[Inactive peptidyl-prolyl cis-trans isomerase FKBP6]]></data>
      <data key="d5" xml:space="preserve"><![CDATA[Inactive peptidyl-prolyl cis-trans isomerase FKBP6]]></data>
      <data key="d6" xml:space="preserve"><![CDATA[gene]]></data>
      <data key="d7" xml:space="preserve">0.0</data>
      <data key="d8" xml:space="preserve">0.03998969063675291</data>
      <data key="d9" xml:space="preserve">true</data>
      <data key="d10" xml:space="preserve">0.04700000000000004</data>
      <data key="d11" xml:space="preserve">4.0</data>
      <data key="d12" xml:space="preserve"/>
      <data key="d13" xml:space="preserve"/>
      <data key="d14" xml:space="preserve"/>
      <data key="d15" xml:space="preserve">1</data>
      <data key="d16" xml:space="preserve">17</data>
      <data key="d17" xml:space="preserve">0.0</data>
      <data key="d18" xml:space="preserve">1.0</data>
      <data key="d19" xml:space="preserve">-553.8831080546047</data>
      <data key="d20" xml:space="preserve">-442.5548584500365</data>
      <data key="d29">
        <y:ShapeNode>
          <y:Geometry height="15.0" width="15.0" x="-304.4563656693665" y="-452.35806343609295"/>
          <y:Fill color="#F2F2F2" transparent="false"/>
          <y:BorderStyle color="#C0C0C0" raised="false" type="line" width="1.0"/>
          <y:NodeLabel alignment="center" autoSizePolicy="content" fontFamily="Dialog" fontSize="12" fontStyle="plain" hasBackgroundColor="false" hasLineColor="false" hasText="false" height="4.0" horizontalTextPosition="center" iconTextGap="4" modelName="custom" textColor="#000000" verticalTextPosition="bottom" visible="true" width="4.0" x="5.5" y="5.5">
            <y:LabelModel>
              <y:SmartNodeLabelModel distance="4.0"/>
            </y:LabelModel>
            <y:ModelParameter>
              <y:SmartNodeLabelModelParameter labelRatioX="0.0" labelRatioY="0.0" nodeRatioX="0.0" nodeRatioY="0.0" offsetX="0.0" offsetY="0.0" upX="0.0" upY="-1.0"/>
            </y:ModelParameter>
          </y:NodeLabel>
          <y:Shape type="rectangle"/>
        </y:ShapeNode>
      </data>
    </node>
    <node id="n163">
      <data key="d3" xml:space="preserve"><![CDATA[GJA8]]></data>
      <data key="d4" xml:space="preserve"><![CDATA[Gap junction alpha-8 protein]]></data>
      <data key="d5" xml:space="preserve"><![CDATA[Gap junction alpha-8 protein]]></data>
      <data key="d6" xml:space="preserve"><![CDATA[gene]]></data>
      <data key="d7" xml:space="preserve">0.0</data>
      <data key="d8" xml:space="preserve">0.10413888848047254</data>
      <data key="d9" xml:space="preserve">true</data>
      <data key="d10" xml:space="preserve">0.0</data>
      <data key="d11" xml:space="preserve">Infinity</data>
      <data key="d12" xml:space="preserve"/>
      <data key="d13" xml:space="preserve"/>
      <data key="d14" xml:space="preserve"/>
      <data key="d15" xml:space="preserve">17</data>
      <data key="d16" xml:space="preserve">415</data>
      <data key="d17" xml:space="preserve">0.0</data>
      <data key="d18" xml:space="preserve">1.0</data>
      <data key="d19" xml:space="preserve">-988.0752498432141</data>
      <data key="d20" xml:space="preserve">-65.49759378384783</data>
      <data key="d29">
        <y:ShapeNode>
          <y:Geometry height="15.0" width="15.0" x="-517.0516532935128" y="-53.57383833745429"/>
          <y:Fill color="#F2F2F2" transparent="false"/>
          <y:BorderStyle color="#C0C0C0" raised="false" type="line" width="1.0"/>
          <y:NodeLabel alignment="center" autoSizePolicy="content" fontFamily="Dialog" fontSize="12" fontStyle="plain" hasBackgroundColor="false" hasLineColor="false" hasText="false" height="4.0" horizontalTextPosition="center" iconTextGap="4" modelName="custom" textColor="#000000" verticalTextPosition="bottom" visible="true" width="4.0" x="5.5" y="5.5">
            <y:LabelModel>
              <y:SmartNodeLabelModel distance="4.0"/>
            </y:LabelModel>
            <y:ModelParameter>
              <y:SmartNodeLabelModelParameter labelRatioX="0.0" labelRatioY="0.0" nodeRatioX="0.0" nodeRatioY="0.0" offsetX="0.0" offsetY="0.0" upX="0.0" upY="-1.0"/>
            </y:ModelParameter>
          </y:NodeLabel>
          <y:Shape type="rectangle"/>
        </y:ShapeNode>
      </data>
    </node>
    <node id="n164">
      <data key="d3" xml:space="preserve"><![CDATA[MAEL]]></data>
      <data key="d4" xml:space="preserve"><![CDATA[Protein maelstrom homolog]]></data>
      <data key="d5" xml:space="preserve"><![CDATA[Protein maelstrom homolog]]></data>
      <data key="d6" xml:space="preserve"><![CDATA[gene]]></data>
      <data key="d7" xml:space="preserve">0.0</data>
      <data key="d8" xml:space="preserve">0.03836417574228943</data>
      <data key="d9" xml:space="preserve">true</data>
      <data key="d10" xml:space="preserve">0.049000000000000044</data>
      <data key="d11" xml:space="preserve">4.0</data>
      <data key="d12" xml:space="preserve"/>
      <data key="d13" xml:space="preserve"/>
      <data key="d14" xml:space="preserve"/>
      <data key="d15" xml:space="preserve">4</data>
      <data key="d16" xml:space="preserve">103</data>
      <data key="d17" xml:space="preserve">0.0</data>
      <data key="d18" xml:space="preserve">1.0</data>
      <data key="d19" xml:space="preserve">-636.481600661961</data>
      <data key="d20" xml:space="preserve">-538.4979066078439</data>
      <data key="d29">
        <y:ShapeNode>
          <y:Geometry height="15.0" width="15.0" x="-411.123134773856" y="-547.8379422231633"/>
          <y:Fill color="#F2F2F2" transparent="false"/>
          <y:BorderStyle color="#C0C0C0" raised="false" type="line" width="1.0"/>
          <y:NodeLabel alignment="center" autoSizePolicy="content" fontFamily="Dialog" fontSize="12" fontStyle="plain" hasBackgroundColor="false" hasLineColor="false" hasText="false" height="4.0" horizontalTextPosition="center" iconTextGap="4" modelName="custom" textColor="#000000" verticalTextPosition="bottom" visible="true" width="4.0" x="5.5" y="5.5">
            <y:LabelModel>
              <y:SmartNodeLabelModel distance="4.0"/>
            </y:LabelModel>
            <y:ModelParameter>
              <y:SmartNodeLabelModelParameter labelRatioX="0.0" labelRatioY="0.0" nodeRatioX="0.0" nodeRatioY="0.0" offsetX="0.0" offsetY="0.0" upX="0.0" upY="-1.0"/>
            </y:ModelParameter>
          </y:NodeLabel>
          <y:Shape type="rectangle"/>
        </y:ShapeNode>
      </data>
    </node>
    <node id="n165">
      <data key="d3" xml:space="preserve"><![CDATA[MITD1]]></data>
      <data key="d4" xml:space="preserve"><![CDATA[MIT domain-containing protein 1]]></data>
      <data key="d5" xml:space="preserve"><![CDATA[MIT domain-containing protein 1]]></data>
      <data key="d6" xml:space="preserve"><![CDATA[gene]]></data>
      <data key="d7" xml:space="preserve">0.0</data>
      <data key="d8" xml:space="preserve">0.011534890848764598</data>
      <data key="d9" xml:space="preserve">true</data>
      <data key="d10" xml:space="preserve">0.010000000000000009</data>
      <data key="d11" xml:space="preserve">4.0</data>
      <data key="d12" xml:space="preserve"/>
      <data key="d13" xml:space="preserve"/>
      <data key="d14" xml:space="preserve"/>
      <data key="d15" xml:space="preserve">1</data>
      <data key="d16" xml:space="preserve">17</data>
      <data key="d17" xml:space="preserve">0.0</data>
      <data key="d18" xml:space="preserve">1.0</data>
      <data key="d19" xml:space="preserve">-412.80971223916015</data>
      <data key="d20" xml:space="preserve">378.51713718877033</data>
      <data key="d29">
        <y:ShapeNode>
          <y:Geometry height="15.0" width="15.0" x="-235.77837642472764" y="245.86791118246498"/>
          <y:Fill color="#F2F2F2" transparent="false"/>
          <y:BorderStyle color="#C0C0C0" raised="false" type="line" width="1.0"/>
          <y:NodeLabel alignment="center" autoSizePolicy="content" fontFamily="Dialog" fontSize="12" fontStyle="plain" hasBackgroundColor="false" hasLineColor="false" hasText="false" height="4.0" horizontalTextPosition="center" iconTextGap="4" modelName="custom" textColor="#000000" verticalTextPosition="bottom" visible="true" width="4.0" x="5.5" y="5.5">
            <y:LabelModel>
              <y:SmartNodeLabelModel distance="4.0"/>
            </y:LabelModel>
            <y:ModelParameter>
              <y:SmartNodeLabelModelParameter labelRatioX="0.0" labelRatioY="0.0" nodeRatioX="0.0" nodeRatioY="0.0" offsetX="0.0" offsetY="0.0" upX="0.0" upY="-1.0"/>
            </y:ModelParameter>
          </y:NodeLabel>
          <y:Shape type="rectangle"/>
        </y:ShapeNode>
      </data>
    </node>
    <node id="n166">
      <data key="d3" xml:space="preserve"><![CDATA[MLKL]]></data>
      <data key="d4" xml:space="preserve"><![CDATA[Mixed lineage kinase domain-like protein]]></data>
      <data key="d5" xml:space="preserve"><![CDATA[Mixed lineage kinase domain-like protein]]></data>
      <data key="d6" xml:space="preserve"><![CDATA[gene]]></data>
      <data key="d7" xml:space="preserve">0.0</data>
      <data key="d8" xml:space="preserve">0.02227396527021999</data>
      <data key="d9" xml:space="preserve">false</data>
      <data key="d10" xml:space="preserve">0.062000000000000055</data>
      <data key="d11" xml:space="preserve">4.0</data>
      <data key="d12" xml:space="preserve"/>
      <data key="d13" xml:space="preserve"/>
      <data key="d14" xml:space="preserve"/>
      <data key="d15" xml:space="preserve">1</data>
      <data key="d16" xml:space="preserve">17</data>
      <data key="d17" xml:space="preserve">0.0</data>
      <data key="d18" xml:space="preserve">1.0</data>
      <data key="d19" xml:space="preserve">-479.63422146238713</data>
      <data key="d20" xml:space="preserve">482.1350181290432</data>
      <data key="d29">
        <y:ShapeNode>
          <y:Geometry height="15.0" width="15.0" x="-296.3868437260185" y="354.10334195708634"/>
[truncated: 1,628,368 more chars]
