# Supplementary material for: Multi-proteomic profiling of the varicella-zoster virus–host interface reveals host susceptibilities to severe infection
Source: Nat Microbiol. 2025 Jul 30;10(8):2048–72. doi: 10.1038/s41564-025-02068-7 (PMC12313529; doi:10.1038/s41564-025-02068-7)
Supplement: Supplementary file 12 — VZV ORF subnetworks integrating interactome and effectome data via the HotNet-based network diffusion method and plots of the distribution of their average inverted length of target-effect paths across HotNet threshold resulting from real data compared with random permuted data. [file 41564_2025_2068_MOESM12_ESM.zip › networks_graphml/vgirault_vzvapms_VZV-61_flow_20210707_opt_adj_fig.graphml]

<?xml version="1.0" encoding="UTF-8" standalone="no"?>
<graphml xmlns="http://graphml.graphdrawing.org/xmlns" xmlns:java="http://www.yworks.com/xml/yfiles-common/1.0/java" xmlns:sys="http://www.yworks.com/xml/yfiles-common/markup/primitives/2.0" xmlns:x="http://www.yworks.com/xml/yfiles-common/markup/2.0" xmlns:xsi="http://www.w3.org/2001/XMLSchema-instance" xmlns:y="http://www.yworks.com/xml/graphml" xmlns:yed="http://www.yworks.com/xml/yed/3" xsi:schemaLocation="http://graphml.graphdrawing.org/xmlns http://www.yworks.com/xml/schema/graphml/1.1/ygraphml.xsd">
  <!--Created by yEd 3.22-->
  <key for="port" id="d0" yfiles.type="portgraphics"/>
  <key for="port" id="d1" yfiles.type="portgeometry"/>
  <key for="port" id="d2" yfiles.type="portuserdata"/>
  <key attr.name="gene_name" attr.type="string" for="node" id="d3"/>
  <key attr.name="protein_name" attr.type="string" for="node" id="d4"/>
  <key attr.name="tooltip" attr.type="string" for="node" id="d5"/>
  <key attr.name="vertex_type" attr.type="string" for="node" id="d6"/>
  <key attr.name="weight" attr.type="double" for="node" id="d7"/>
  <key attr.name="walkweight" attr.type="double" for="node" id="d8"/>
  <key attr.name="is_hit" attr.type="boolean" for="node" id="d9"/>
  <key attr.name="prob_perm_walkweight_greater" attr.type="double" for="node" id="d10"/>
  <key attr.name="mlog10_prob_perm_walkweight_greater" attr.type="double" for="node" id="d11"/>
  <key attr.name="flows_to_genes" attr.type="string" for="node" id="d12"/>
  <key attr.name="flows_from_genes" attr.type="string" for="node" id="d13"/>
  <key attr.name="loops_through_genes" attr.type="string" for="node" id="d14"/>
  <key attr.name="component" attr.type="int" for="node" id="d15"/>
  <key attr.name="layout_component" attr.type="int" for="node" id="d16"/>
  <key attr.name="layout_size" attr.type="double" for="node" id="d17"/>
  <key attr.name="layout_mass" attr.type="double" for="node" id="d18"/>
  <key attr.name="layout_x" attr.type="double" for="node" id="d19"/>
  <key attr.name="layout_y" attr.type="double" for="node" id="d20"/>
  <key attr.name="apms_p_value" attr.type="double" for="node" id="d21"/>
  <key attr.name="apms_median_log2" attr.type="double" for="node" id="d22"/>
  <key attr.name="apms_median_log2_signif" attr.type="double" for="node" id="d23"/>
  <key attr.name="oeproteome_p_value" attr.type="double" for="node" id="d24"/>
  <key attr.name="oeproteome_median_log2" attr.type="double" for="node" id="d25"/>
  <key attr.name="oeproteome_median_log2_signif" attr.type="double" for="node" id="d26"/>
  <key attr.name="url" attr.type="string" for="node" id="d27"/>
  <key attr.name="description" attr.type="string" for="node" id="d28"/>
  <key for="node" id="d29" yfiles.type="nodegraphics"/>
  <key for="graphml" id="d30" yfiles.type="resources"/>
  <key attr.name="edge_type" attr.type="string" for="edge" id="d31"/>
  <key attr.name="interaction_type" attr.type="string" for="edge" id="d32"/>
  <key attr.name="tooltip" attr.type="string" for="edge" id="d33"/>
  <key attr.name="annotation" attr.type="string" for="edge" id="d34"/>
  <key attr.name="annotation_rev" attr.type="string" for="edge" id="d35"/>
  <key attr.name="is_predicted" attr.type="boolean" for="edge" id="d36"/>
  <key attr.name="is_predicted_rev" attr.type="boolean" for="edge" id="d37"/>
  <key attr.name="source_type" attr.type="string" for="edge" id="d38"/>
  <key attr.name="target_type" attr.type="string" for="edge" id="d39"/>
  <key attr.name="walkweight" attr.type="double" for="edge" id="d40"/>
  <key attr.name="walkweight_rev" attr.type="double" for="edge" id="d41"/>
  <key attr.name="walkpermweight_median" attr.type="double" for="edge" id="d42"/>
  <key attr.name="walkpermweight_median_rev" attr.type="double" for="edge" id="d43"/>
  <key attr.name="walkpermweight_mad" attr.type="double" for="edge" id="d44"/>
  <key attr.name="walkpermweight_mad_rev" attr.type="double" for="edge" id="d45"/>
  <key attr.name="walkpermweight_mean" attr.type="double" for="edge" id="d46"/>
  <key attr.name="walkpermweight_mean_rev" attr.type="double" for="edge" id="d47"/>
  <key attr.name="walkpermweight_std" attr.type="double" for="edge" id="d48"/>
  <key attr.name="walkpermweight_std_rev" attr.type="double" for="edge" id="d49"/>
  <key attr.name="prob_perm_walkweight_greater" attr.type="double" for="edge" id="d50"/>
  <key attr.name="prob_perm_walkweight_greater_rev" attr.type="double" for="edge" id="d51"/>
  <key attr.name="has_original" attr.type="boolean" for="edge" id="d52"/>
  <key attr.name="has_original_rev" attr.type="boolean" for="edge" id="d53"/>
  <key attr.name="original_type" attr.type="string" for="edge" id="d54"/>
  <key attr.name="original_rev_type" attr.type="string" for="edge" id="d55"/>
  <key attr.name="has_flow" attr.type="boolean" for="edge" id="d56"/>
  <key attr.name="has_walk" attr.type="boolean" for="edge" id="d57"/>
  <key attr.name="mlog10_prob_perm_walkweight_greater" attr.type="double" for="edge" id="d58"/>
  <key attr.name="is_significant" attr.type="boolean" for="edge" id="d59"/>
  <key attr.name="layout_weight" attr.type="double" for="edge" id="d60"/>
  <key attr.name="url" attr.type="string" for="edge" id="d61"/>
  <key attr.name="description" attr.type="string" for="edge" id="d62"/>
  <key for="edge" id="d63" yfiles.type="edgegraphics"/>
  <graph edgedefault="directed" id="G">
    <node id="n0">
      <data key="d3" xml:space="preserve"><![CDATA[RPS27A]]></data>
      <data key="d4" xml:space="preserve"><![CDATA[Ubiquitin-40S ribosomal protein S27a]]></data>
      <data key="d5" xml:space="preserve"><![CDATA[Ubiquitin-40S ribosomal protein S27a]]></data>
      <data key="d6" xml:space="preserve"><![CDATA[sink]]></data>
      <data key="d7" xml:space="preserve">0.0</data>
      <data key="d8" xml:space="preserve">0.09815502804257355</data>
      <data key="d9" xml:space="preserve">false</data>
      <data key="d10" xml:space="preserve">0.06299999999999994</data>
      <data key="d11" xml:space="preserve">4.0</data>
      <data key="d12" xml:space="preserve"/>
      <data key="d13" xml:space="preserve"/>
      <data key="d14" xml:space="preserve"/>
      <data key="d15" xml:space="preserve">18</data>
      <data key="d16" xml:space="preserve">1290</data>
      <data key="d17" xml:space="preserve">0.0</data>
      <data key="d18" xml:space="preserve">1.0</data>
      <data key="d19" xml:space="preserve">-477.76568218435733</data>
      <data key="d20" xml:space="preserve">274.93541525334115</data>
      <data key="d21" xml:space="preserve">0.00951</data>
      <data key="d22" xml:space="preserve">2.23</data>
      <data key="d23" xml:space="preserve">2.23</data>
      <data key="d24" xml:space="preserve">0.31528732705203294</data>
      <data key="d25" xml:space="preserve">0.1106051255205962</data>
      <data key="d29">
        <y:ShapeNode>
          <y:Geometry height="40.0" width="40.0" x="-280.52429222317994" y="119.21302429082343"/>
          <y:Fill color="#CBCBCB" transparent="false"/>
          <y:BorderStyle color="#000000" raised="false" type="line" width="2.0"/>
          <y:NodeLabel alignment="center" autoSizePolicy="content" fontFamily="Arial" fontSize="10" fontStyle="bold" hasBackgroundColor="false" hasLineColor="false" height="15.171875" horizontalTextPosition="center" iconTextGap="4" modelName="custom" textColor="#000000" verticalTextPosition="bottom" visible="true" width="42.90625" x="-1.453125" xml:space="preserve" y="12.4140625">RPS27A<y:LabelModel><y:SmartNodeLabelModel distance="4.0"/></y:LabelModel><y:ModelParameter><y:SmartNodeLabelModelParameter labelRatioX="0.0" labelRatioY="0.0" nodeRatioX="0.0" nodeRatioY="0.0" offsetX="0.0" offsetY="0.0" upX="0.0" upY="-1.0"/></y:ModelParameter></y:NodeLabel>
          <y:Shape type="ellipse"/>
        </y:ShapeNode>
      </data>
    </node>
    <node id="n1">
      <data key="d3" xml:space="preserve"><![CDATA[UBB]]></data>
      <data key="d4" xml:space="preserve"><![CDATA[Polyubiquitin-B]]></data>
      <data key="d5" xml:space="preserve"><![CDATA[Polyubiquitin-B]]></data>
      <data key="d6" xml:space="preserve"><![CDATA[sink]]></data>
      <data key="d7" xml:space="preserve">0.0</data>
      <data key="d8" xml:space="preserve">0.09645521438117985</data>
      <data key="d9" xml:space="preserve">true</data>
      <data key="d10" xml:space="preserve">0.040000000000000036</data>
      <data key="d11" xml:space="preserve">4.0</data>
      <data key="d12" xml:space="preserve"/>
      <data key="d13" xml:space="preserve"/>
      <data key="d14" xml:space="preserve"/>
      <data key="d15" xml:space="preserve">16</data>
      <data key="d16" xml:space="preserve">1031</data>
      <data key="d17" xml:space="preserve">0.0</data>
      <data key="d18" xml:space="preserve">1.0</data>
      <data key="d19" xml:space="preserve">-453.62362419962886</data>
      <data key="d20" xml:space="preserve">296.5756777497483</data>
      <data key="d21" xml:space="preserve">0.00951</data>
      <data key="d22" xml:space="preserve">2.23</data>
      <data key="d23" xml:space="preserve">2.23</data>
      <data key="d24" xml:space="preserve">0.3660470248705543</data>
      <data key="d25" xml:space="preserve">0.23750752188169422</data>
      <data key="d29">
        <y:ShapeNode>
          <y:Geometry height="40.0" width="40.0" x="-248.77559715059306" y="177.44364360023732"/>
          <y:Fill color="#CBCBCB" transparent="false"/>
          <y:BorderStyle color="#000000" raised="false" type="line" width="2.0"/>
          <y:NodeLabel alignment="center" autoSizePolicy="content" fontFamily="Arial" fontSize="10" fontStyle="bold" hasBackgroundColor="false" hasLineColor="false" height="15.171875" horizontalTextPosition="center" iconTextGap="4" modelName="custom" textColor="#000000" verticalTextPosition="bottom" visible="true" width="25.6650390625" x="7.16748046875" xml:space="preserve" y="12.4140625">UBB<y:LabelModel><y:SmartNodeLabelModel distance="4.0"/></y:LabelModel><y:ModelParameter><y:SmartNodeLabelModelParameter labelRatioX="0.0" labelRatioY="0.0" nodeRatioX="0.0" nodeRatioY="0.0" offsetX="0.0" offsetY="0.0" upX="0.0" upY="-1.0"/></y:ModelParameter></y:NodeLabel>
          <y:Shape type="ellipse"/>
        </y:ShapeNode>
      </data>
    </node>
    <node id="n2">
      <data key="d3" xml:space="preserve"><![CDATA[UBC]]></data>
      <data key="d4" xml:space="preserve"><![CDATA[Polyubiquitin-C]]></data>
      <data key="d5" xml:space="preserve"><![CDATA[Polyubiquitin-C]]></data>
      <data key="d6" xml:space="preserve"><![CDATA[sink]]></data>
      <data key="d7" xml:space="preserve">0.0</data>
      <data key="d8" xml:space="preserve">0.09918915957928646</data>
      <data key="d9" xml:space="preserve">true</data>
      <data key="d10" xml:space="preserve">0.04800000000000004</data>
      <data key="d11" xml:space="preserve">4.0</data>
      <data key="d12" xml:space="preserve"/>
      <data key="d13" xml:space="preserve"/>
      <data key="d14" xml:space="preserve"/>
      <data key="d15" xml:space="preserve">15</data>
      <data key="d16" xml:space="preserve">1012</data>
      <data key="d17" xml:space="preserve">0.0</data>
      <data key="d18" xml:space="preserve">1.0</data>
      <data key="d19" xml:space="preserve">-517.3263819393541</data>
      <data key="d20" xml:space="preserve">320.7862709746322</data>
      <data key="d21" xml:space="preserve">0.00951</data>
      <data key="d22" xml:space="preserve">2.23</data>
      <data key="d23" xml:space="preserve">2.23</data>
      <data key="d24" xml:space="preserve">0.3660470248705543</data>
      <data key="d25" xml:space="preserve">0.23750752188169422</data>
      <data key="d29">
        <y:ShapeNode>
          <y:Geometry height="40.0" width="40.0" x="-346.29458835705606" y="192.0432291453682"/>
          <y:Fill color="#CBCBCB" transparent="false"/>
          <y:BorderStyle color="#000000" raised="false" type="line" width="2.0"/>
          <y:NodeLabel alignment="center" autoSizePolicy="content" fontFamily="Arial" fontSize="10" fontStyle="bold" hasBackgroundColor="false" hasLineColor="false" height="15.171875" horizontalTextPosition="center" iconTextGap="4" modelName="custom" textColor="#000000" verticalTextPosition="bottom" visible="true" width="25.6650390625" x="7.16748046875" xml:space="preserve" y="12.4140625">UBC<y:LabelModel><y:SmartNodeLabelModel distance="4.0"/></y:LabelModel><y:ModelParameter><y:SmartNodeLabelModelParameter labelRatioX="0.0" labelRatioY="0.0" nodeRatioX="0.0" nodeRatioY="0.0" offsetX="0.0" offsetY="0.0" upX="0.0" upY="-1.0"/></y:ModelParameter></y:NodeLabel>
          <y:Shape type="ellipse"/>
        </y:ShapeNode>
      </data>
    </node>
    <node id="n3">
      <data key="d3" xml:space="preserve"><![CDATA[UBXN7]]></data>
      <data key="d4" xml:space="preserve"><![CDATA[UBX domain-containing protein 7]]></data>
      <data key="d5" xml:space="preserve"><![CDATA[UBX domain-containing protein 7]]></data>
      <data key="d6" xml:space="preserve"><![CDATA[sink]]></data>
      <data key="d7" xml:space="preserve">0.0</data>
      <data key="d8" xml:space="preserve">0.0019244278980329495</data>
      <data key="d9" xml:space="preserve">false</data>
      <data key="d10" xml:space="preserve">0.14500000000000002</data>
      <data key="d11" xml:space="preserve">4.0</data>
      <data key="d12" xml:space="preserve"/>
      <data key="d13" xml:space="preserve"/>
      <data key="d14" xml:space="preserve"/>
      <data key="d15" xml:space="preserve">19</data>
      <data key="d16" xml:space="preserve">2505</data>
      <data key="d17" xml:space="preserve">0.0</data>
      <data key="d18" xml:space="preserve">1.0</data>
      <data key="d19" xml:space="preserve">-488.8664619417929</data>
      <data key="d20" xml:space="preserve">-443.61481054586255</data>
      <data key="d21" xml:space="preserve">1.13E-5</data>
      <data key="d22" xml:space="preserve">7.83</data>
      <data key="d23" xml:space="preserve">7.83</data>
      <data key="d24" xml:space="preserve">0.0011598643177590548</data>
      <data key="d25" xml:space="preserve">0.3195561388894408</data>
      <data key="d29">
        <y:ShapeNode>
          <y:Geometry height="40.0" width="40.0" x="-282.48664404254873" y="-296.97439017862797"/>
          <y:Fill color="#CBCBCB" transparent="false"/>
          <y:BorderStyle color="#000000" raised="false" type="line" width="2.0"/>
          <y:NodeLabel alignment="center" autoSizePolicy="content" fontFamily="Arial" fontSize="10" fontStyle="bold" hasBackgroundColor="false" hasLineColor="false" height="15.171875" horizontalTextPosition="center" iconTextGap="4" modelName="custom" textColor="#000000" verticalTextPosition="bottom" visible="true" width="37.896484375" x="1.0517578125" xml:space="preserve" y="12.4140625">UBXN7<y:LabelModel><y:SmartNodeLabelModel distance="4.0"/></y:LabelModel><y:ModelParameter><y:SmartNodeLabelModelParameter labelRatioX="0.0" labelRatioY="0.0" nodeRatioX="0.0" nodeRatioY="0.0" offsetX="0.0" offsetY="0.0" upX="0.0" upY="-1.0"/></y:ModelParameter></y:NodeLabel>
          <y:Shape type="ellipse"/>
        </y:ShapeNode>
      </data>
    </node>
    <node id="n4">
      <data key="d3" xml:space="preserve"><![CDATA[VCP]]></data>
      <data key="d4" xml:space="preserve"><![CDATA[Transitional endoplasmic reticulum ATPase]]></data>
      <data key="d5" xml:space="preserve"><![CDATA[Transitional endoplasmic reticulum ATPase]]></data>
      <data key="d6" xml:space="preserve"><![CDATA[sink]]></data>
      <data key="d7" xml:space="preserve">0.0</data>
      <data key="d8" xml:space="preserve">0.015373727028564637</data>
      <data key="d9" xml:space="preserve">false</data>
      <data key="d10" xml:space="preserve">0.275</data>
      <data key="d11" xml:space="preserve">4.0</data>
      <data key="d12" xml:space="preserve"/>
      <data key="d13" xml:space="preserve"/>
      <data key="d14" xml:space="preserve"/>
      <data key="d15" xml:space="preserve">14</data>
      <data key="d16" xml:space="preserve">744</data>
      <data key="d17" xml:space="preserve">0.0</data>
      <data key="d18" xml:space="preserve">1.0</data>
      <data key="d19" xml:space="preserve">-309.4900425468612</data>
      <data key="d20" xml:space="preserve">239.5034091340669</data>
      <data key="d21" xml:space="preserve">8.07E-5</data>
      <data key="d22" xml:space="preserve">6.43</data>
      <data key="d23" xml:space="preserve">6.43</data>
      <data key="d24" xml:space="preserve">0.0024106612341906457</data>
      <data key="d25" xml:space="preserve">0.1564546018647519</data>
      <data key="d29">
        <y:ShapeNode>
          <y:Geometry height="40.0" width="40.0" x="-174.0292235049557" y="83.47308908554851"/>
          <y:Fill color="#CBCBCB" transparent="false"/>
          <y:BorderStyle color="#000000" raised="false" type="line" width="2.0"/>
          <y:NodeLabel alignment="center" autoSizePolicy="content" fontFamily="Arial" fontSize="10" fontStyle="bold" hasBackgroundColor="false" hasLineColor="false" height="15.171875" horizontalTextPosition="center" iconTextGap="4" modelName="custom" textColor="#000000" verticalTextPosition="bottom" visible="true" width="24.5615234375" x="7.71923828125" xml:space="preserve" y="12.4140625">VCP<y:LabelModel><y:SmartNodeLabelModel distance="4.0"/></y:LabelModel><y:ModelParameter><y:SmartNodeLabelModelParameter labelRatioX="0.0" labelRatioY="0.0" nodeRatioX="0.0" nodeRatioY="0.0" offsetX="0.0" offsetY="0.0" upX="0.0" upY="-1.0"/></y:ModelParameter></y:NodeLabel>
          <y:Shape type="ellipse"/>
        </y:ShapeNode>
      </data>
    </node>
    <node id="n5">
      <data key="d3" xml:space="preserve"><![CDATA[ABL2]]></data>
      <data key="d4" xml:space="preserve"><![CDATA[Tyrosine-protein kinase ABL2]]></data>
      <data key="d5" xml:space="preserve"><![CDATA[Tyrosine-protein kinase ABL2]]></data>
      <data key="d6" xml:space="preserve"><![CDATA[source]]></data>
      <data key="d7" xml:space="preserve">2.19380277226913</data>
      <data key="d8" xml:space="preserve">0.8890111756134027</data>
      <data key="d9" xml:space="preserve">true</data>
      <data key="d10" xml:space="preserve">0.006000000000000005</data>
      <data key="d11" xml:space="preserve">4.0</data>
      <data key="d12" xml:space="preserve"/>
      <data key="d13" xml:space="preserve"/>
      <data key="d14" xml:space="preserve"/>
      <data key="d15" xml:space="preserve">9</data>
      <data key="d16" xml:space="preserve">173</data>
      <data key="d17" xml:space="preserve">0.0</data>
      <data key="d18" xml:space="preserve">1.0</data>
      <data key="d19" xml:space="preserve">-474.2635411944759</data>
      <data key="d20" xml:space="preserve">-257.1161774851252</data>
      <data key="d24" xml:space="preserve">0.005262711145064086</data>
      <data key="d25" xml:space="preserve">-2.111984701702271</data>
      <data key="d26" xml:space="preserve">-2.111984701702271</data>
      <data key="d29">
        <y:ShapeNode>
          <y:Geometry height="40.0" width="40.0" x="-288.44223977363066" y="-172.17618838969227"/>
          <y:Fill color="#B6DBA6" transparent="false"/>
          <y:BorderStyle color="#4159A8" type="line" width="3.0"/>
          <y:NodeLabel alignment="center" autoSizePolicy="content" fontFamily="Arial" fontSize="10" fontStyle="plain" hasBackgroundColor="false" hasLineColor="false" height="15.171875" horizontalTextPosition="center" iconTextGap="4" modelName="custom" textColor="#000000" verticalTextPosition="bottom" visible="true" width="28.462890625" x="5.7685546875" xml:space="preserve" y="12.4140625">ABL2<y:LabelModel><y:SmartNodeLabelModel distance="4.0"/></y:LabelModel><y:ModelParameter><y:SmartNodeLabelModelParameter labelRatioX="0.0" labelRatioY="0.0" nodeRatioX="0.0" nodeRatioY="0.0" offsetX="0.0" offsetY="0.0" upX="0.0" upY="-1.0"/></y:ModelParameter></y:NodeLabel>
          <y:Shape type="roundrectangle"/>
        </y:ShapeNode>
      </data>
    </node>
    <node id="n6">
      <data key="d3" xml:space="preserve"><![CDATA[ANXA1]]></data>
      <data key="d4" xml:space="preserve"><![CDATA[Annexin A1]]></data>
      <data key="d5" xml:space="preserve"><![CDATA[Annexin A1]]></data>
      <data key="d6" xml:space="preserve"><![CDATA[gene]]></data>
      <data key="d7" xml:space="preserve">0.0</data>
      <data key="d8" xml:space="preserve">0.09320630998840443</data>
      <data key="d9" xml:space="preserve">true</data>
      <data key="d10" xml:space="preserve">0.017000000000000015</data>
      <data key="d11" xml:space="preserve">4.0</data>
      <data key="d12" xml:space="preserve"/>
      <data key="d13" xml:space="preserve"/>
      <data key="d14" xml:space="preserve"/>
      <data key="d15" xml:space="preserve">1</data>
      <data key="d16" xml:space="preserve">52</data>
      <data key="d17" xml:space="preserve">0.0</data>
      <data key="d18" xml:space="preserve">1.0</data>
      <data key="d19" xml:space="preserve">-201.3565362218876</data>
      <data key="d20" xml:space="preserve">367.09789225345037</data>
      <data key="d24" xml:space="preserve">0.1568287921229098</data>
      <data key="d25" xml:space="preserve">-0.9107601485209234</data>
      <data key="d29">
        <y:ShapeNode>
          <y:Geometry height="15.0" width="15.0" x="-110.25552810502457" y="199.67258365902686"/>
          <y:Fill color="#F2F2F2" transparent="false"/>
          <y:BorderStyle color="#C0C0C0" raised="false" type="line" width="1.0"/>
          <y:NodeLabel alignment="center" autoSizePolicy="content" fontFamily="Dialog" fontSize="12" fontStyle="plain" hasBackgroundColor="false" hasLineColor="false" hasText="false" height="4.0" horizontalTextPosition="center" iconTextGap="4" modelName="custom" textColor="#000000" verticalTextPosition="bottom" visible="true" width="4.0" x="5.5" y="5.5">
            <y:LabelModel>
              <y:SmartNodeLabelModel distance="4.0"/>
            </y:LabelModel>
            <y:ModelParameter>
              <y:SmartNodeLabelModelParameter labelRatioX="0.0" labelRatioY="0.0" nodeRatioX="0.0" nodeRatioY="0.0" offsetX="0.0" offsetY="0.0" upX="0.0" upY="-1.0"/>
            </y:ModelParameter>
          </y:NodeLabel>
          <y:Shape type="rectangle"/>
        </y:ShapeNode>
      </data>
    </node>
    <node id="n7">
      <data key="d3" xml:space="preserve"><![CDATA[ARHGAP31]]></data>
      <data key="d4" xml:space="preserve"><![CDATA[Rho GTPase-activating protein 31]]></data>
      <data key="d5" xml:space="preserve"><![CDATA[Rho GTPase-activating protein 31]]></data>
      <data key="d6" xml:space="preserve"><![CDATA[source]]></data>
      <data key="d7" xml:space="preserve">2.1762051448898077</data>
      <data key="d8" xml:space="preserve">0.877414373826764</data>
      <data key="d9" xml:space="preserve">true</data>
      <data key="d10" xml:space="preserve">0.0040000000000000036</data>
      <data key="d11" xml:space="preserve">4.0</data>
      <data key="d12" xml:space="preserve"/>
      <data key="d13" xml:space="preserve"/>
      <data key="d14" xml:space="preserve"/>
      <data key="d15" xml:space="preserve">1</data>
      <data key="d16" xml:space="preserve">1</data>
      <data key="d17" xml:space="preserve">0.0</data>
      <data key="d18" xml:space="preserve">1.0</data>
      <data key="d19" xml:space="preserve">-373.4773671397097</data>
      <data key="d20" xml:space="preserve">458.94623771399574</data>
      <data key="d24" xml:space="preserve">4.074357015533486E-4</data>
      <data key="d25" xml:space="preserve">1.3970358027892917</data>
      <data key="d26" xml:space="preserve">1.3970358027892917</data>
      <data key="d29">
        <y:ShapeNode>
          <y:Geometry height="40.0" width="40.0" x="-218.60562488221404" y="251.48904882157194"/>
          <y:Fill color="#B6DBA6" transparent="false"/>
          <y:BorderStyle color="#CC3331" type="line" width="3.0"/>
          <y:NodeLabel alignment="center" autoSizePolicy="content" fontFamily="Arial" fontSize="10" fontStyle="plain" hasBackgroundColor="false" hasLineColor="false" height="15.171875" horizontalTextPosition="center" iconTextGap="4" modelName="custom" textColor="#000000" verticalTextPosition="bottom" visible="true" width="57.3544921875" x="-8.67724609375" xml:space="preserve" y="12.4140625">ARHGAP31<y:LabelModel><y:SmartNodeLabelModel distance="4.0"/></y:LabelModel><y:ModelParameter><y:SmartNodeLabelModelParameter labelRatioX="0.0" labelRatioY="0.0" nodeRatioX="0.0" nodeRatioY="0.0" offsetX="0.0" offsetY="0.0" upX="0.0" upY="-1.0"/></y:ModelParameter></y:NodeLabel>
          <y:Shape type="roundrectangle"/>
        </y:ShapeNode>
      </data>
    </node>
    <node id="n8">
      <data key="d3" xml:space="preserve"><![CDATA[ATF2]]></data>
      <data key="d4" xml:space="preserve"><![CDATA[Cyclic AMP-dependent transcription factor ATF-2]]></data>
      <data key="d5" xml:space="preserve"><![CDATA[Cyclic AMP-dependent transcription factor ATF-2]]></data>
      <data key="d6" xml:space="preserve"><![CDATA[gene]]></data>
      <data key="d7" xml:space="preserve">0.0</data>
      <data key="d8" xml:space="preserve">0.1279165442739184</data>
      <data key="d9" xml:space="preserve">true</data>
      <data key="d10" xml:space="preserve">0.007000000000000006</data>
      <data key="d11" xml:space="preserve">4.0</data>
      <data key="d12" xml:space="preserve"/>
      <data key="d13" xml:space="preserve"/>
      <data key="d14" xml:space="preserve"/>
      <data key="d15" xml:space="preserve">1</data>
      <data key="d16" xml:space="preserve">1</data>
      <data key="d17" xml:space="preserve">0.0</data>
      <data key="d18" xml:space="preserve">1.0</data>
      <data key="d19" xml:space="preserve">-235.670745597728</data>
      <data key="d20" xml:space="preserve">-243.9357292578175</data>
      <data key="d24" xml:space="preserve">0.715898480604363</data>
      <data key="d25" xml:space="preserve">0.06784580744715818</data>
      <data key="d29">
        <y:ShapeNode>
          <y:Geometry height="15.0" width="15.0" x="-129.5663303738264" y="-157.29731279811193"/>
          <y:Fill color="#F2F2F2" transparent="false"/>
          <y:BorderStyle color="#C0C0C0" raised="false" type="line" width="1.0"/>
          <y:NodeLabel alignment="center" autoSizePolicy="content" fontFamily="Dialog" fontSize="12" fontStyle="plain" hasBackgroundColor="false" hasLineColor="false" hasText="false" height="4.0" horizontalTextPosition="center" iconTextGap="4" modelName="custom" textColor="#000000" verticalTextPosition="bottom" visible="true" width="4.0" x="5.5" y="5.5">
            <y:LabelModel>
              <y:SmartNodeLabelModel distance="4.0"/>
            </y:LabelModel>
            <y:ModelParameter>
              <y:SmartNodeLabelModelParameter labelRatioX="0.0" labelRatioY="0.0" nodeRatioX="0.0" nodeRatioY="0.0" offsetX="0.0" offsetY="0.0" upX="0.0" upY="-1.0"/>
            </y:ModelParameter>
          </y:NodeLabel>
          <y:Shape type="rectangle"/>
        </y:ShapeNode>
      </data>
    </node>
    <node id="n9">
      <data key="d3" xml:space="preserve"><![CDATA[ATP5F1B]]></data>
      <data key="d4" xml:space="preserve"><![CDATA[ATP synthase subunit beta, mitochondrial]]></data>
      <data key="d5" xml:space="preserve"><![CDATA[ATP synthase subunit beta, mitochondrial]]></data>
      <data key="d6" xml:space="preserve"><![CDATA[gene]]></data>
      <data key="d7" xml:space="preserve">0.0</data>
      <data key="d8" xml:space="preserve">0.3574021569659275</data>
      <data key="d9" xml:space="preserve">true</data>
      <data key="d10" xml:space="preserve">0.0030000000000000027</data>
      <data key="d11" xml:space="preserve">4.0</data>
      <data key="d12" xml:space="preserve"/>
      <data key="d13" xml:space="preserve"/>
      <data key="d14" xml:space="preserve"/>
      <data key="d15" xml:space="preserve">11</data>
      <data key="d16" xml:space="preserve">403</data>
      <data key="d17" xml:space="preserve">0.0</data>
      <data key="d18" xml:space="preserve">1.0</data>
      <data key="d19" xml:space="preserve">-846.941293379591</data>
      <data key="d20" xml:space="preserve">-181.42733990397946</data>
      <data key="d24" xml:space="preserve">0.9033868092691623</data>
      <data key="d25" xml:space="preserve">-0.005495070337335761</data>
      <data key="d29">
        <y:ShapeNode>
          <y:Geometry height="15.0" width="15.0" x="-488.62751423802484" y="-104.10140414494079"/>
          <y:Fill color="#F2F2F2" transparent="false"/>
          <y:BorderStyle color="#C0C0C0" raised="false" type="line" width="1.0"/>
          <y:NodeLabel alignment="center" autoSizePolicy="content" fontFamily="Dialog" fontSize="12" fontStyle="plain" hasBackgroundColor="false" hasLineColor="false" hasText="false" height="4.0" horizontalTextPosition="center" iconTextGap="4" modelName="custom" textColor="#000000" verticalTextPosition="bottom" visible="true" width="4.0" x="5.5" y="5.5">
            <y:LabelModel>
              <y:SmartNodeLabelModel distance="4.0"/>
            </y:LabelModel>
            <y:ModelParameter>
              <y:SmartNodeLabelModelParameter labelRatioX="0.0" labelRatioY="0.0" nodeRatioX="0.0" nodeRatioY="0.0" offsetX="0.0" offsetY="0.0" upX="0.0" upY="-1.0"/>
            </y:ModelParameter>
          </y:NodeLabel>
          <y:Shape type="rectangle"/>
        </y:ShapeNode>
      </data>
    </node>
    <node id="n10">
      <data key="d3" xml:space="preserve"><![CDATA[ATP6V0C]]></data>
      <data key="d4" xml:space="preserve"><![CDATA[V-type proton ATPase 16 kDa proteolipid subunit]]></data>
      <data key="d5" xml:space="preserve"><![CDATA[V-type proton ATPase 16 kDa proteolipid subunit]]></data>
      <data key="d6" xml:space="preserve"><![CDATA[gene]]></data>
      <data key="d7" xml:space="preserve">0.0</data>
      <data key="d8" xml:space="preserve">0.02546079325030434</data>
      <data key="d9" xml:space="preserve">false</data>
      <data key="d10" xml:space="preserve">0.11199999999999999</data>
      <data key="d11" xml:space="preserve">4.0</data>
      <data key="d12" xml:space="preserve"/>
      <data key="d13" xml:space="preserve"/>
      <data key="d14" xml:space="preserve"/>
      <data key="d15" xml:space="preserve">1</data>
      <data key="d16" xml:space="preserve">7</data>
      <data key="d17" xml:space="preserve">0.0</data>
      <data key="d18" xml:space="preserve">1.0</data>
      <data key="d19" xml:space="preserve">879.3411222408449</data>
      <data key="d20" xml:space="preserve">-196.3442376202048</data>
      <data key="d24" xml:space="preserve">0.9805958747135217</data>
      <data key="d25" xml:space="preserve">0.013310431823056135</data>
      <data key="d29">
        <y:ShapeNode>
          <y:Geometry height="15.0" width="15.0" x="507.49610648390967" y="-121.83410604366337"/>
          <y:Fill color="#F2F2F2" transparent="false"/>
          <y:BorderStyle color="#C0C0C0" raised="false" type="line" width="1.0"/>
          <y:NodeLabel alignment="center" autoSizePolicy="content" fontFamily="Dialog" fontSize="12" fontStyle="plain" hasBackgroundColor="false" hasLineColor="false" hasText="false" height="4.0" horizontalTextPosition="center" iconTextGap="4" modelName="custom" textColor="#000000" verticalTextPosition="bottom" visible="true" width="4.0" x="5.5" y="5.5">
            <y:LabelModel>
              <y:SmartNodeLabelModel distance="4.0"/>
            </y:LabelModel>
            <y:ModelParameter>
              <y:SmartNodeLabelModelParameter labelRatioX="0.0" labelRatioY="0.0" nodeRatioX="0.0" nodeRatioY="0.0" offsetX="0.0" offsetY="0.0" upX="0.0" upY="-1.0"/>
            </y:ModelParameter>
          </y:NodeLabel>
          <y:Shape type="rectangle"/>
        </y:ShapeNode>
      </data>
    </node>
    <node id="n11">
      <data key="d3" xml:space="preserve"><![CDATA[ATP6V0D1]]></data>
      <data key="d4" xml:space="preserve"><![CDATA[V-type proton ATPase subunit d 1]]></data>
      <data key="d5" xml:space="preserve"><![CDATA[V-type proton ATPase subunit d 1]]></data>
      <data key="d6" xml:space="preserve"><![CDATA[gene]]></data>
      <data key="d7" xml:space="preserve">0.0</data>
      <data key="d8" xml:space="preserve">0.02691523921158641</data>
      <data key="d9" xml:space="preserve">false</data>
      <data key="d10" xml:space="preserve">0.138</data>
      <data key="d11" xml:space="preserve">4.0</data>
      <data key="d12" xml:space="preserve"/>
      <data key="d13" xml:space="preserve"/>
      <data key="d14" xml:space="preserve"/>
      <data key="d15" xml:space="preserve">1</data>
      <data key="d16" xml:space="preserve">35</data>
      <data key="d17" xml:space="preserve">0.0</data>
      <data key="d18" xml:space="preserve">1.0</data>
      <data key="d19" xml:space="preserve">806.0038410085497</data>
      <data key="d20" xml:space="preserve">-350.29987549559087</data>
      <data key="d24" xml:space="preserve">0.5434173669467788</data>
      <data key="d25" xml:space="preserve">-0.05248109155400549</data>
      <data key="d29">
        <y:ShapeNode>
          <y:Geometry height="15.0" width="15.0" x="461.3461274291848" y="-213.28985075636328"/>
          <y:Fill color="#F2F2F2" transparent="false"/>
          <y:BorderStyle color="#C0C0C0" raised="false" type="line" width="1.0"/>
          <y:NodeLabel alignment="center" autoSizePolicy="content" fontFamily="Dialog" fontSize="12" fontStyle="plain" hasBackgroundColor="false" hasLineColor="false" hasText="false" height="4.0" horizontalTextPosition="center" iconTextGap="4" modelName="custom" textColor="#000000" verticalTextPosition="bottom" visible="true" width="4.0" x="5.5" y="5.5">
            <y:LabelModel>
              <y:SmartNodeLabelModel distance="4.0"/>
            </y:LabelModel>
            <y:ModelParameter>
              <y:SmartNodeLabelModelParameter labelRatioX="0.0" labelRatioY="0.0" nodeRatioX="0.0" nodeRatioY="0.0" offsetX="0.0" offsetY="0.0" upX="0.0" upY="-1.0"/>
            </y:ModelParameter>
          </y:NodeLabel>
          <y:Shape type="rectangle"/>
        </y:ShapeNode>
      </data>
    </node>
    <node id="n12">
      <data key="d3" xml:space="preserve"><![CDATA[ATP6V0D2]]></data>
      <data key="d4" xml:space="preserve"><![CDATA[V-type proton ATPase subunit d 2]]></data>
      <data key="d5" xml:space="preserve"><![CDATA[V-type proton ATPase subunit d 2]]></data>
      <data key="d6" xml:space="preserve"><![CDATA[gene]]></data>
      <data key="d7" xml:space="preserve">0.0</data>
      <data key="d8" xml:space="preserve">0.02510790517186859</data>
      <data key="d9" xml:space="preserve">false</data>
      <data key="d10" xml:space="preserve">0.09299999999999997</data>
      <data key="d11" xml:space="preserve">4.0</data>
      <data key="d12" xml:space="preserve"/>
      <data key="d13" xml:space="preserve"/>
      <data key="d14" xml:space="preserve"/>
      <data key="d15" xml:space="preserve">1</data>
      <data key="d16" xml:space="preserve">2</data>
      <data key="d17" xml:space="preserve">0.0</data>
      <data key="d18" xml:space="preserve">1.0</data>
      <data key="d19" xml:space="preserve">834.9815477962885</data>
      <data key="d20" xml:space="preserve">-138.18073744041538</data>
      <data key="d24" xml:space="preserve">0.45028435616670914</data>
      <data key="d25" xml:space="preserve">0.3694403769137615</data>
      <data key="d29">
        <y:ShapeNode>
          <y:Geometry height="15.0" width="15.0" x="483.2862602780461" y="-87.2716637082058"/>
          <y:Fill color="#F2F2F2" transparent="false"/>
          <y:BorderStyle color="#C0C0C0" raised="false" type="line" width="1.0"/>
          <y:NodeLabel alignment="center" autoSizePolicy="content" fontFamily="Dialog" fontSize="12" fontStyle="plain" hasBackgroundColor="false" hasLineColor="false" hasText="false" height="4.0" horizontalTextPosition="center" iconTextGap="4" modelName="custom" textColor="#000000" verticalTextPosition="bottom" visible="true" width="4.0" x="5.5" y="5.5">
            <y:LabelModel>
              <y:SmartNodeLabelModel distance="4.0"/>
            </y:LabelModel>
            <y:ModelParameter>
              <y:SmartNodeLabelModelParameter labelRatioX="0.0" labelRatioY="0.0" nodeRatioX="0.0" nodeRatioY="0.0" offsetX="0.0" offsetY="0.0" upX="0.0" upY="-1.0"/>
            </y:ModelParameter>
          </y:NodeLabel>
          <y:Shape type="rectangle"/>
        </y:ShapeNode>
      </data>
    </node>
    <node id="n13">
      <data key="d3" xml:space="preserve"><![CDATA[ATPAF1]]></data>
      <data key="d4" xml:space="preserve"><![CDATA[ATP synthase mitochondrial F1 complex assembly factor 1]]></data>
      <data key="d5" xml:space="preserve"><![CDATA[ATP synthase mitochondrial F1 complex assembly factor 1]]></data>
      <data key="d6" xml:space="preserve"><![CDATA[source]]></data>
      <data key="d7" xml:space="preserve">2.199867587854204</data>
      <data key="d8" xml:space="preserve">0.9133509267176649</data>
      <data key="d9" xml:space="preserve">true</data>
      <data key="d10" xml:space="preserve">0.0010000000000000009</data>
      <data key="d11" xml:space="preserve">4.0</data>
      <data key="d12" xml:space="preserve"/>
      <data key="d13" xml:space="preserve"/>
      <data key="d14" xml:space="preserve"/>
      <data key="d15" xml:space="preserve">11</data>
      <data key="d16" xml:space="preserve">403</data>
      <data key="d17" xml:space="preserve">0.0</data>
      <data key="d18" xml:space="preserve">1.0</data>
      <data key="d19" xml:space="preserve">-896.8798138522369</data>
      <data key="d20" xml:space="preserve">-221.25014959909262</data>
      <data key="d24" xml:space="preserve">0.005262711145064086</data>
      <data key="d25" xml:space="preserve">-2.123678098206943</data>
      <data key="d26" xml:space="preserve">-2.123678098206943</data>
      <data key="d29">
        <y:ShapeNode>
          <y:Geometry height="40.0" width="40.0" x="-514.8556456951824" y="-161.5069491089574"/>
          <y:Fill color="#B6DBA6" transparent="false"/>
          <y:BorderStyle color="#4159A8" type="line" width="3.0"/>
          <y:NodeLabel alignment="center" autoSizePolicy="content" fontFamily="Arial" fontSize="10" fontStyle="plain" hasBackgroundColor="false" hasLineColor="false" height="15.171875" horizontalTextPosition="center" iconTextGap="4" modelName="custom" textColor="#000000" verticalTextPosition="bottom" visible="true" width="41.7880859375" x="-0.89404296875" xml:space="preserve" y="12.4140625">ATPAF1<y:LabelModel><y:SmartNodeLabelModel distance="4.0"/></y:LabelModel><y:ModelParameter><y:SmartNodeLabelModelParameter labelRatioX="0.0" labelRatioY="0.0" nodeRatioX="0.0" nodeRatioY="0.0" offsetX="0.0" offsetY="0.0" upX="0.0" upY="-1.0"/></y:ModelParameter></y:NodeLabel>
          <y:Shape type="roundrectangle"/>
        </y:ShapeNode>
      </data>
    </node>
    <node id="n14">
      <data key="d3" xml:space="preserve"><![CDATA[CACYBP]]></data>
      <data key="d4" xml:space="preserve"><![CDATA[Calcyclin-binding protein]]></data>
      <data key="d5" xml:space="preserve"><![CDATA[Calcyclin-binding protein]]></data>
      <data key="d6" xml:space="preserve"><![CDATA[gene]]></data>
      <data key="d7" xml:space="preserve">0.0</data>
      <data key="d8" xml:space="preserve">0.027302916023303748</data>
      <data key="d9" xml:space="preserve">true</data>
      <data key="d10" xml:space="preserve">0.006000000000000005</data>
      <data key="d11" xml:space="preserve">4.0</data>
      <data key="d12" xml:space="preserve"/>
      <data key="d13" xml:space="preserve"/>
      <data key="d14" xml:space="preserve"/>
      <data key="d15" xml:space="preserve">1</data>
      <data key="d16" xml:space="preserve">52</data>
      <data key="d17" xml:space="preserve">0.0</data>
      <data key="d18" xml:space="preserve">1.0</data>
      <data key="d19" xml:space="preserve">-237.6305740391881</data>
      <data key="d20" xml:space="preserve">510.8083282694926</data>
      <data key="d24" xml:space="preserve">0.03683116314695262</data>
      <data key="d25" xml:space="preserve">0.2692569273227079</data>
      <data key="d29">
        <y:ShapeNode>
          <y:Geometry height="15.0" width="15.0" x="-130.48976857575627" y="283.2197984246446"/>
          <y:Fill color="#F2F2F2" transparent="false"/>
          <y:BorderStyle color="#C0C0C0" raised="false" type="line" width="1.0"/>
          <y:NodeLabel alignment="center" autoSizePolicy="content" fontFamily="Dialog" fontSize="12" fontStyle="plain" hasBackgroundColor="false" hasLineColor="false" hasText="false" height="4.0" horizontalTextPosition="center" iconTextGap="4" modelName="custom" textColor="#000000" verticalTextPosition="bottom" visible="true" width="4.0" x="5.5" y="5.5">
            <y:LabelModel>
              <y:SmartNodeLabelModel distance="4.0"/>
            </y:LabelModel>
            <y:ModelParameter>
              <y:SmartNodeLabelModelParameter labelRatioX="0.0" labelRatioY="0.0" nodeRatioX="0.0" nodeRatioY="0.0" offsetX="0.0" offsetY="0.0" upX="0.0" upY="-1.0"/>
            </y:ModelParameter>
          </y:NodeLabel>
          <y:Shape type="rectangle"/>
        </y:ShapeNode>
      </data>
    </node>
    <node id="n15">
      <data key="d3" xml:space="preserve"><![CDATA[CASTOR2]]></data>
      <data key="d4" xml:space="preserve"><![CDATA[Cytosolic arginine sensor for mTORC1 subunit 2]]></data>
      <data key="d5" xml:space="preserve"><![CDATA[Cytosolic arginine sensor for mTORC1 subunit 2]]></data>
      <data key="d6" xml:space="preserve"><![CDATA[gene]]></data>
      <data key="d7" xml:space="preserve">0.0</data>
      <data key="d8" xml:space="preserve">0.02431930895125131</data>
      <data key="d9" xml:space="preserve">false</data>
      <data key="d10" xml:space="preserve">0.10499999999999998</data>
      <data key="d11" xml:space="preserve">4.0</data>
      <data key="d12" xml:space="preserve"/>
      <data key="d13" xml:space="preserve"/>
      <data key="d14" xml:space="preserve"/>
      <data key="d15" xml:space="preserve">1</data>
      <data key="d16" xml:space="preserve">19</data>
      <data key="d17" xml:space="preserve">0.0</data>
      <data key="d18" xml:space="preserve">1.0</data>
      <data key="d19" xml:space="preserve">783.1071048256775</data>
      <data key="d20" xml:space="preserve">-19.473305870183047</data>
      <data key="d24" xml:space="preserve">0.30217748112484955</data>
      <data key="d25" xml:space="preserve">0.15541047620317272</data>
      <data key="d29">
        <y:ShapeNode>
          <y:Geometry height="15.0" width="15.0" x="448.79372089951454" y="-12.301749217575153"/>
          <y:Fill color="#F2F2F2" transparent="false"/>
          <y:BorderStyle color="#C0C0C0" raised="false" type="line" width="1.0"/>
          <y:NodeLabel alignment="center" autoSizePolicy="content" fontFamily="Dialog" fontSize="12" fontStyle="plain" hasBackgroundColor="false" hasLineColor="false" hasText="false" height="4.0" horizontalTextPosition="center" iconTextGap="4" modelName="custom" textColor="#000000" verticalTextPosition="bottom" visible="true" width="4.0" x="5.5" y="5.5">
            <y:LabelModel>
              <y:SmartNodeLabelModel distance="4.0"/>
            </y:LabelModel>
            <y:ModelParameter>
              <y:SmartNodeLabelModelParameter labelRatioX="0.0" labelRatioY="0.0" nodeRatioX="0.0" nodeRatioY="0.0" offsetX="0.0" offsetY="0.0" upX="0.0" upY="-1.0"/>
            </y:ModelParameter>
          </y:NodeLabel>
          <y:Shape type="rectangle"/>
        </y:ShapeNode>
      </data>
    </node>
    <node id="n16">
      <data key="d3" xml:space="preserve"><![CDATA[CCT2]]></data>
      <data key="d4" xml:space="preserve"><![CDATA[T-complex protein 1 subunit beta]]></data>
      <data key="d5" xml:space="preserve"><![CDATA[T-complex protein 1 subunit beta]]></data>
      <data key="d6" xml:space="preserve"><![CDATA[gene]]></data>
      <data key="d7" xml:space="preserve">0.0</data>
      <data key="d8" xml:space="preserve">0.10315392331052119</data>
      <data key="d9" xml:space="preserve">true</data>
      <data key="d10" xml:space="preserve">0.04200000000000004</data>
      <data key="d11" xml:space="preserve">4.0</data>
      <data key="d12" xml:space="preserve"/>
      <data key="d13" xml:space="preserve"/>
      <data key="d14" xml:space="preserve"/>
      <data key="d15" xml:space="preserve">1</data>
      <data key="d16" xml:space="preserve">1</data>
      <data key="d17" xml:space="preserve">0.0</data>
      <data key="d18" xml:space="preserve">1.0</data>
      <data key="d19" xml:space="preserve">680.106658933005</data>
      <data key="d20" xml:space="preserve">406.5264573607754</data>
      <data key="d24" xml:space="preserve">3.395297512944572E-5</data>
      <data key="d25" xml:space="preserve">0.29718264804607486</data>
      <data key="d29">
        <y:ShapeNode>
          <y:Geometry height="15.0" width="15.0" x="407.29641056123546" y="223.07513319493248"/>
          <y:Fill color="#F2F2F2" transparent="false"/>
          <y:BorderStyle color="#C0C0C0" raised="false" type="line" width="1.0"/>
          <y:NodeLabel alignment="center" autoSizePolicy="content" fontFamily="Dialog" fontSize="12" fontStyle="plain" hasBackgroundColor="false" hasLineColor="false" hasText="false" height="4.0" horizontalTextPosition="center" iconTextGap="4" modelName="custom" textColor="#000000" verticalTextPosition="bottom" visible="true" width="4.0" x="5.5" y="5.5">
            <y:LabelModel>
              <y:SmartNodeLabelModel distance="4.0"/>
            </y:LabelModel>
            <y:ModelParameter>
              <y:SmartNodeLabelModelParameter labelRatioX="0.0" labelRatioY="0.0" nodeRatioX="0.0" nodeRatioY="0.0" offsetX="0.0" offsetY="0.0" upX="0.0" upY="-1.0"/>
            </y:ModelParameter>
          </y:NodeLabel>
          <y:Shape type="rectangle"/>
        </y:ShapeNode>
      </data>
    </node>
    <node id="n17">
      <data key="d3" xml:space="preserve"><![CDATA[CCT3]]></data>
      <data key="d4" xml:space="preserve"><![CDATA[T-complex protein 1 subunit gamma]]></data>
      <data key="d5" xml:space="preserve"><![CDATA[T-complex protein 1 subunit gamma]]></data>
      <data key="d6" xml:space="preserve"><![CDATA[gene]]></data>
      <data key="d7" xml:space="preserve">0.0</data>
      <data key="d8" xml:space="preserve">0.04900162211017281</data>
      <data key="d9" xml:space="preserve">false</data>
      <data key="d10" xml:space="preserve">0.05300000000000005</data>
      <data key="d11" xml:space="preserve">4.0</data>
      <data key="d12" xml:space="preserve"/>
      <data key="d13" xml:space="preserve"/>
      <data key="d14" xml:space="preserve"/>
      <data key="d15" xml:space="preserve">1</data>
      <data key="d16" xml:space="preserve">1</data>
      <data key="d17" xml:space="preserve">0.0</data>
      <data key="d18" xml:space="preserve">1.0</data>
      <data key="d19" xml:space="preserve">746.6300895073844</data>
      <data key="d20" xml:space="preserve">376.82977877895337</data>
      <data key="d24" xml:space="preserve">6.790595025889144E-5</data>
      <data key="d25" xml:space="preserve">0.21491081332837325</data>
      <data key="d29">
        <y:ShapeNode>
          <y:Geometry height="15.0" width="15.0" x="439.8763172356261" y="210.79499220345002"/>
          <y:Fill color="#F2F2F2" transparent="false"/>
          <y:BorderStyle color="#C0C0C0" raised="false" type="line" width="1.0"/>
          <y:NodeLabel alignment="center" autoSizePolicy="content" fontFamily="Dialog" fontSize="12" fontStyle="plain" hasBackgroundColor="false" hasLineColor="false" hasText="false" height="4.0" horizontalTextPosition="center" iconTextGap="4" modelName="custom" textColor="#000000" verticalTextPosition="bottom" visible="true" width="4.0" x="5.5" y="5.5">
            <y:LabelModel>
              <y:SmartNodeLabelModel distance="4.0"/>
            </y:LabelModel>
            <y:ModelParameter>
              <y:SmartNodeLabelModelParameter labelRatioX="0.0" labelRatioY="0.0" nodeRatioX="0.0" nodeRatioY="0.0" offsetX="0.0" offsetY="0.0" upX="0.0" upY="-1.0"/>
            </y:ModelParameter>
          </y:NodeLabel>
          <y:Shape type="rectangle"/>
        </y:ShapeNode>
      </data>
    </node>
    <node id="n18">
      <data key="d3" xml:space="preserve"><![CDATA[CCT4]]></data>
      <data key="d4" xml:space="preserve"><![CDATA[T-complex protein 1 subunit delta]]></data>
      <data key="d5" xml:space="preserve"><![CDATA[T-complex protein 1 subunit delta]]></data>
      <data key="d6" xml:space="preserve"><![CDATA[gene]]></data>
      <data key="d7" xml:space="preserve">0.0</data>
      <data key="d8" xml:space="preserve">0.09755795873262356</data>
      <data key="d9" xml:space="preserve">true</data>
      <data key="d10" xml:space="preserve">0.006000000000000005</data>
      <data key="d11" xml:space="preserve">4.0</data>
      <data key="d12" xml:space="preserve"/>
      <data key="d13" xml:space="preserve"/>
      <data key="d14" xml:space="preserve"/>
      <data key="d15" xml:space="preserve">1</data>
      <data key="d16" xml:space="preserve">1</data>
      <data key="d17" xml:space="preserve">0.0</data>
      <data key="d18" xml:space="preserve">1.0</data>
      <data key="d19" xml:space="preserve">664.7986974928652</data>
      <data key="d20" xml:space="preserve">383.6814135360987</data>
      <data key="d24" xml:space="preserve">1.3581190051778288E-4</data>
      <data key="d25" xml:space="preserve">0.2637771510155069</data>
      <data key="d29">
        <y:ShapeNode>
          <y:Geometry height="15.0" width="15.0" x="366.294289898375" y="188.46092476042605"/>
          <y:Fill color="#F2F2F2" transparent="false"/>
          <y:BorderStyle color="#C0C0C0" raised="false" type="line" width="1.0"/>
          <y:NodeLabel alignment="center" autoSizePolicy="content" fontFamily="Dialog" fontSize="12" fontStyle="plain" hasBackgroundColor="false" hasLineColor="false" hasText="false" height="4.0" horizontalTextPosition="center" iconTextGap="4" modelName="custom" textColor="#000000" verticalTextPosition="bottom" visible="true" width="4.0" x="5.5" y="5.5">
            <y:LabelModel>
              <y:SmartNodeLabelModel distance="4.0"/>
            </y:LabelModel>
            <y:ModelParameter>
              <y:SmartNodeLabelModelParameter labelRatioX="0.0" labelRatioY="0.0" nodeRatioX="0.0" nodeRatioY="0.0" offsetX="0.0" offsetY="0.0" upX="0.0" upY="-1.0"/>
            </y:ModelParameter>
          </y:NodeLabel>
          <y:Shape type="rectangle"/>
        </y:ShapeNode>
      </data>
    </node>
    <node id="n19">
      <data key="d3" xml:space="preserve"><![CDATA[CCT5]]></data>
      <data key="d4" xml:space="preserve"><![CDATA[T-complex protein 1 subunit epsilon]]></data>
      <data key="d5" xml:space="preserve"><![CDATA[T-complex protein 1 subunit epsilon]]></data>
      <data key="d6" xml:space="preserve"><![CDATA[gene]]></data>
      <data key="d7" xml:space="preserve">0.0</data>
      <data key="d8" xml:space="preserve">0.04841772146655325</data>
      <data key="d9" xml:space="preserve">false</data>
      <data key="d10" xml:space="preserve">0.07599999999999996</data>
      <data key="d11" xml:space="preserve">4.0</data>
      <data key="d12" xml:space="preserve"/>
      <data key="d13" xml:space="preserve"/>
      <data key="d14" xml:space="preserve"/>
      <data key="d15" xml:space="preserve">1</data>
      <data key="d16" xml:space="preserve">1</data>
      <data key="d17" xml:space="preserve">0.0</data>
      <data key="d18" xml:space="preserve">1.0</data>
      <data key="d19" xml:space="preserve">758.5203870762443</data>
      <data key="d20" xml:space="preserve">418.08016780853535</data>
      <data key="d24" xml:space="preserve">0.011270379691432325</data>
      <data key="d25" xml:space="preserve">0.12825157601649906</data>
      <data key="d29">
        <y:ShapeNode>
          <y:Geometry height="15.0" width="15.0" x="442.4111480621631" y="244.56835673471528"/>
          <y:Fill color="#F2F2F2" transparent="false"/>
          <y:BorderStyle color="#C0C0C0" raised="false" type="line" width="1.0"/>
          <y:NodeLabel alignment="center" autoSizePolicy="content" fontFamily="Dialog" fontSize="12" fontStyle="plain" hasBackgroundColor="false" hasLineColor="false" hasText="false" height="4.0" horizontalTextPosition="center" iconTextGap="4" modelName="custom" textColor="#000000" verticalTextPosition="bottom" visible="true" width="4.0" x="5.5" y="5.5">
            <y:LabelModel>
              <y:SmartNodeLabelModel distance="4.0"/>
            </y:LabelModel>
            <y:ModelParameter>
              <y:SmartNodeLabelModelParameter labelRatioX="0.0" labelRatioY="0.0" nodeRatioX="0.0" nodeRatioY="0.0" offsetX="0.0" offsetY="0.0" upX="0.0" upY="-1.0"/>
            </y:ModelParameter>
          </y:NodeLabel>
          <y:Shape type="rectangle"/>
        </y:ShapeNode>
      </data>
    </node>
    <node id="n20">
      <data key="d3" xml:space="preserve"><![CDATA[CCT8]]></data>
      <data key="d4" xml:space="preserve"><![CDATA[T-complex protein 1 subunit theta]]></data>
      <data key="d5" xml:space="preserve"><![CDATA[T-complex protein 1 subunit theta]]></data>
      <data key="d6" xml:space="preserve"><![CDATA[gene]]></data>
      <data key="d7" xml:space="preserve">0.0</data>
      <data key="d8" xml:space="preserve">0.049414014383453414</data>
      <data key="d9" xml:space="preserve">true</data>
      <data key="d10" xml:space="preserve">0.049000000000000044</data>
      <data key="d11" xml:space="preserve">4.0</data>
      <data key="d12" xml:space="preserve"/>
      <data key="d13" xml:space="preserve"/>
      <data key="d14" xml:space="preserve"/>
      <data key="d15" xml:space="preserve">1</data>
      <data key="d16" xml:space="preserve">1</data>
      <data key="d17" xml:space="preserve">0.0</data>
      <data key="d18" xml:space="preserve">1.0</data>
      <data key="d19" xml:space="preserve">722.4804711000901</data>
      <data key="d20" xml:space="preserve">304.1423855389237</data>
      <data key="d24" xml:space="preserve">0.007856439435386805</data>
      <data key="d25" xml:space="preserve">0.13127290163961192</data>
      <data key="d29">
        <y:ShapeNode>
          <y:Geometry height="15.0" width="15.0" x="402.8623892541766" y="145.66788940954442"/>
          <y:Fill color="#F2F2F2" transparent="false"/>
          <y:BorderStyle color="#C0C0C0" raised="false" type="line" width="1.0"/>
          <y:NodeLabel alignment="center" autoSizePolicy="content" fontFamily="Dialog" fontSize="12" fontStyle="plain" hasBackgroundColor="false" hasLineColor="false" hasText="false" height="4.0" horizontalTextPosition="center" iconTextGap="4" modelName="custom" textColor="#000000" verticalTextPosition="bottom" visible="true" width="4.0" x="5.5" y="5.5">
            <y:LabelModel>
              <y:SmartNodeLabelModel distance="4.0"/>
            </y:LabelModel>
            <y:ModelParameter>
              <y:SmartNodeLabelModelParameter labelRatioX="0.0" labelRatioY="0.0" nodeRatioX="0.0" nodeRatioY="0.0" offsetX="0.0" offsetY="0.0" upX="0.0" upY="-1.0"/>
            </y:ModelParameter>
          </y:NodeLabel>
          <y:Shape type="rectangle"/>
        </y:ShapeNode>
      </data>
    </node>
    <node id="n21">
      <data key="d3" xml:space="preserve"><![CDATA[CLINT1]]></data>
      <data key="d4" xml:space="preserve"><![CDATA[Clathrin interactor 1]]></data>
      <data key="d5" xml:space="preserve"><![CDATA[Clathrin interactor 1]]></data>
      <data key="d6" xml:space="preserve"><![CDATA[gene]]></data>
      <data key="d7" xml:space="preserve">0.0</data>
      <data key="d8" xml:space="preserve">0.11260816948439269</data>
      <data key="d9" xml:space="preserve">true</data>
      <data key="d10" xml:space="preserve">0.008000000000000007</data>
      <data key="d11" xml:space="preserve">4.0</data>
      <data key="d12" xml:space="preserve"/>
      <data key="d13" xml:space="preserve"/>
      <data key="d14" xml:space="preserve"/>
      <data key="d15" xml:space="preserve">7</data>
      <data key="d16" xml:space="preserve">146</data>
      <data key="d17" xml:space="preserve">0.0</data>
      <data key="d18" xml:space="preserve">1.0</data>
      <data key="d19" xml:space="preserve">-783.9986837465141</data>
      <data key="d20" xml:space="preserve">491.75827846640277</data>
      <data key="d24" xml:space="preserve">0.6479264689791006</data>
      <data key="d25" xml:space="preserve">-0.04394299899088594</data>
      <data key="d29">
        <y:ShapeNode>
          <y:Geometry height="15.0" width="15.0" x="-451.00204196183756" y="279.72306086195607"/>
          <y:Fill color="#F2F2F2" transparent="false"/>
          <y:BorderStyle color="#C0C0C0" raised="false" type="line" width="1.0"/>
          <y:NodeLabel alignment="center" autoSizePolicy="content" fontFamily="Dialog" fontSize="12" fontStyle="plain" hasBackgroundColor="false" hasLineColor="false" hasText="false" height="4.0" horizontalTextPosition="center" iconTextGap="4" modelName="custom" textColor="#000000" verticalTextPosition="bottom" visible="true" width="4.0" x="5.5" y="5.5">
            <y:LabelModel>
              <y:SmartNodeLabelModel distance="4.0"/>
            </y:LabelModel>
            <y:ModelParameter>
              <y:SmartNodeLabelModelParameter labelRatioX="0.0" labelRatioY="0.0" nodeRatioX="0.0" nodeRatioY="0.0" offsetX="0.0" offsetY="0.0" upX="0.0" upY="-1.0"/>
            </y:ModelParameter>
          </y:NodeLabel>
          <y:Shape type="rectangle"/>
        </y:ShapeNode>
      </data>
    </node>
    <node id="n22">
      <data key="d3" xml:space="preserve"><![CDATA[COL1A1]]></data>
      <data key="d4" xml:space="preserve"><![CDATA[Collagen alpha-1(I) chain]]></data>
      <data key="d5" xml:space="preserve"><![CDATA[Collagen alpha-1(I) chain]]></data>
      <data key="d6" xml:space="preserve"><![CDATA[gene]]></data>
      <data key="d7" xml:space="preserve">0.0</data>
      <data key="d8" xml:space="preserve">0.05516329388548233</data>
      <data key="d9" xml:space="preserve">true</data>
      <data key="d10" xml:space="preserve">0.01100000000000001</data>
      <data key="d11" xml:space="preserve">4.0</data>
      <data key="d12" xml:space="preserve"/>
      <data key="d13" xml:space="preserve"/>
      <data key="d14" xml:space="preserve"/>
      <data key="d15" xml:space="preserve">1</data>
      <data key="d16" xml:space="preserve">1</data>
      <data key="d17" xml:space="preserve">0.0</data>
      <data key="d18" xml:space="preserve">1.0</data>
      <data key="d19" xml:space="preserve">326.3807373147033</data>
      <data key="d20" xml:space="preserve">-433.0457026335139</data>
      <data key="d24" xml:space="preserve">0.07323656735421441</data>
      <data key="d25" xml:space="preserve">0.5870696917232898</data>
      <data key="d29">
        <y:ShapeNode>
          <y:Geometry height="15.0" width="15.0" x="176.59829030083188" y="-268.4702209511044"/>
          <y:Fill color="#F2F2F2" transparent="false"/>
          <y:BorderStyle color="#C0C0C0" raised="false" type="line" width="1.0"/>
          <y:NodeLabel alignment="center" autoSizePolicy="content" fontFamily="Dialog" fontSize="12" fontStyle="plain" hasBackgroundColor="false" hasLineColor="false" hasText="false" height="4.0" horizontalTextPosition="center" iconTextGap="4" modelName="custom" textColor="#000000" verticalTextPosition="bottom" visible="true" width="4.0" x="5.5" y="5.5">
            <y:LabelModel>
              <y:SmartNodeLabelModel distance="4.0"/>
            </y:LabelModel>
            <y:ModelParameter>
              <y:SmartNodeLabelModelParameter labelRatioX="0.0" labelRatioY="0.0" nodeRatioX="0.0" nodeRatioY="0.0" offsetX="0.0" offsetY="0.0" upX="0.0" upY="-1.0"/>
            </y:ModelParameter>
          </y:NodeLabel>
          <y:Shape type="rectangle"/>
        </y:ShapeNode>
      </data>
    </node>
    <node id="n23">
      <data key="d3" xml:space="preserve"><![CDATA[COL3A1]]></data>
      <data key="d4" xml:space="preserve"><![CDATA[Collagen alpha-1(III) chain]]></data>
      <data key="d5" xml:space="preserve"><![CDATA[Collagen alpha-1(III) chain]]></data>
      <data key="d6" xml:space="preserve"><![CDATA[gene]]></data>
      <data key="d7" xml:space="preserve">0.0</data>
      <data key="d8" xml:space="preserve">0.054831138985952904</data>
      <data key="d9" xml:space="preserve">true</data>
      <data key="d10" xml:space="preserve">0.027000000000000024</data>
      <data key="d11" xml:space="preserve">4.0</data>
      <data key="d12" xml:space="preserve"/>
      <data key="d13" xml:space="preserve"/>
      <data key="d14" xml:space="preserve"/>
      <data key="d15" xml:space="preserve">1</data>
      <data key="d16" xml:space="preserve">1</data>
      <data key="d17" xml:space="preserve">0.0</data>
      <data key="d18" xml:space="preserve">1.0</data>
      <data key="d19" xml:space="preserve">232.8942686767282</data>
      <data key="d20" xml:space="preserve">-385.4010311857795</data>
      <data key="d24" xml:space="preserve">0.4211187505305153</data>
      <data key="d25" xml:space="preserve">0.27126589441762405</data>
      <data key="d29">
        <y:ShapeNode>
          <y:Geometry height="15.0" width="15.0" x="129.05027394719232" y="-224.02259836084693"/>
          <y:Fill color="#F2F2F2" transparent="false"/>
          <y:BorderStyle color="#C0C0C0" raised="false" type="line" width="1.0"/>
          <y:NodeLabel alignment="center" autoSizePolicy="content" fontFamily="Dialog" fontSize="12" fontStyle="plain" hasBackgroundColor="false" hasLineColor="false" hasText="false" height="4.0" horizontalTextPosition="center" iconTextGap="4" modelName="custom" textColor="#000000" verticalTextPosition="bottom" visible="true" width="4.0" x="5.5" y="5.5">
            <y:LabelModel>
              <y:SmartNodeLabelModel distance="4.0"/>
            </y:LabelModel>
            <y:ModelParameter>
              <y:SmartNodeLabelModelParameter labelRatioX="0.0" labelRatioY="0.0" nodeRatioX="0.0" nodeRatioY="0.0" offsetX="0.0" offsetY="0.0" upX="0.0" upY="-1.0"/>
            </y:ModelParameter>
          </y:NodeLabel>
          <y:Shape type="rectangle"/>
        </y:ShapeNode>
      </data>
    </node>
    <node id="n24">
      <data key="d3" xml:space="preserve"><![CDATA[COL4A2]]></data>
      <data key="d4" xml:space="preserve"><![CDATA[Collagen alpha-2(IV) chain]]></data>
      <data key="d5" xml:space="preserve"><![CDATA[Collagen alpha-2(IV) chain]]></data>
      <data key="d6" xml:space="preserve"><![CDATA[gene]]></data>
      <data key="d7" xml:space="preserve">0.0</data>
      <data key="d8" xml:space="preserve">0.051633300194466804</data>
      <data key="d9" xml:space="preserve">true</data>
      <data key="d10" xml:space="preserve">0.03700000000000003</data>
      <data key="d11" xml:space="preserve">4.0</data>
      <data key="d12" xml:space="preserve"/>
      <data key="d13" xml:space="preserve"/>
      <data key="d14" xml:space="preserve"/>
      <data key="d15" xml:space="preserve">1</data>
      <data key="d16" xml:space="preserve">1</data>
      <data key="d17" xml:space="preserve">0.0</data>
      <data key="d18" xml:space="preserve">1.0</data>
      <data key="d19" xml:space="preserve">380.9948907711003</data>
      <data key="d20" xml:space="preserve">-479.17666702065867</data>
      <data key="d24" xml:space="preserve">0.268975468975469</data>
      <data key="d25" xml:space="preserve">-0.46654760181396426</data>
      <data key="d29">
        <y:ShapeNode>
          <y:Geometry height="15.0" width="15.0" x="212.0850999937205" y="-286.8053400557131"/>
          <y:Fill color="#F2F2F2" transparent="false"/>
          <y:BorderStyle color="#C0C0C0" raised="false" type="line" width="1.0"/>
          <y:NodeLabel alignment="center" autoSizePolicy="content" fontFamily="Dialog" fontSize="12" fontStyle="plain" hasBackgroundColor="false" hasLineColor="false" hasText="false" height="4.0" horizontalTextPosition="center" iconTextGap="4" modelName="custom" textColor="#000000" verticalTextPosition="bottom" visible="true" width="4.0" x="5.5" y="5.5">
            <y:LabelModel>
              <y:SmartNodeLabelModel distance="4.0"/>
            </y:LabelModel>
            <y:ModelParameter>
              <y:SmartNodeLabelModelParameter labelRatioX="0.0" labelRatioY="0.0" nodeRatioX="0.0" nodeRatioY="0.0" offsetX="0.0" offsetY="0.0" upX="0.0" upY="-1.0"/>
            </y:ModelParameter>
          </y:NodeLabel>
          <y:Shape type="rectangle"/>
        </y:ShapeNode>
      </data>
    </node>
    <node id="n25">
      <data key="d3" xml:space="preserve"><![CDATA[CREB1]]></data>
      <data key="d4" xml:space="preserve"><![CDATA[Cyclic AMP-responsive element-binding protein 1]]></data>
      <data key="d5" xml:space="preserve"><![CDATA[Cyclic AMP-responsive element-binding protein 1]]></data>
      <data key="d6" xml:space="preserve"><![CDATA[gene]]></data>
      <data key="d7" xml:space="preserve">0.0</data>
      <data key="d8" xml:space="preserve">0.3051665236184587</data>
      <data key="d9" xml:space="preserve">true</data>
      <data key="d10" xml:space="preserve">0.01200000000000001</data>
      <data key="d11" xml:space="preserve">4.0</data>
      <data key="d12" xml:space="preserve"/>
      <data key="d13" xml:space="preserve"/>
      <data key="d14" xml:space="preserve"/>
      <data key="d15" xml:space="preserve">1</data>
      <data key="d16" xml:space="preserve">1</data>
      <data key="d17" xml:space="preserve">0.0</data>
      <data key="d18" xml:space="preserve">1.0</data>
      <data key="d19" xml:space="preserve">-235.89877936260368</data>
      <data key="d20" xml:space="preserve">-161.65274389510768</data>
      <data key="d24" xml:space="preserve">0.0012902130549189371</data>
      <data key="d25" xml:space="preserve">0.5523340318375762</data>
      <data key="d29">
        <y:ShapeNode>
          <y:Geometry height="15.0" width="15.0" x="-127.04367434296432" y="-108.70226050831732"/>
          <y:Fill color="#F2F2F2" transparent="false"/>
          <y:BorderStyle color="#C0C0C0" raised="false" type="line" width="1.0"/>
          <y:NodeLabel alignment="center" autoSizePolicy="content" fontFamily="Dialog" fontSize="12" fontStyle="plain" hasBackgroundColor="false" hasLineColor="false" hasText="false" height="4.0" horizontalTextPosition="center" iconTextGap="4" modelName="custom" textColor="#000000" verticalTextPosition="bottom" visible="true" width="4.0" x="5.5" y="5.5">
            <y:LabelModel>
              <y:SmartNodeLabelModel distance="4.0"/>
            </y:LabelModel>
            <y:ModelParameter>
              <y:SmartNodeLabelModelParameter labelRatioX="0.0" labelRatioY="0.0" nodeRatioX="0.0" nodeRatioY="0.0" offsetX="0.0" offsetY="0.0" upX="0.0" upY="-1.0"/>
            </y:ModelParameter>
          </y:NodeLabel>
          <y:Shape type="rectangle"/>
        </y:ShapeNode>
      </data>
    </node>
    <node id="n26">
      <data key="d3" xml:space="preserve"><![CDATA[CRIP1]]></data>
      <data key="d4" xml:space="preserve"><![CDATA[Cysteine-rich protein 1]]></data>
      <data key="d5" xml:space="preserve"><![CDATA[Cysteine-rich protein 1]]></data>
      <data key="d6" xml:space="preserve"><![CDATA[source]]></data>
      <data key="d7" xml:space="preserve">2.2659954507299505</data>
      <data key="d8" xml:space="preserve">0.9063981802919803</data>
      <data key="d9" xml:space="preserve">true</data>
      <data key="d10" xml:space="preserve">0.0040000000000000036</data>
      <data key="d11" xml:space="preserve">4.0</data>
      <data key="d12" xml:space="preserve"/>
      <data key="d13" xml:space="preserve"/>
      <data key="d14" xml:space="preserve"/>
      <data key="d15" xml:space="preserve">20</data>
      <data key="d16" xml:space="preserve">12531</data>
      <data key="d17" xml:space="preserve">0.0</data>
      <data key="d18" xml:space="preserve">1.0</data>
      <data key="d19" xml:space="preserve">-600.734542878092</data>
      <data key="d20" xml:space="preserve">-207.6662469435858</data>
      <data key="d24" xml:space="preserve">4.074357015533486E-4</data>
      <data key="d25" xml:space="preserve">-1.5146976027026025</data>
      <data key="d26" xml:space="preserve">-1.5146976027026025</data>
      <data key="d29">
        <y:ShapeNode>
          <y:Geometry height="40.0" width="40.0" x="-361.25724106698163" y="-139.8732299413416"/>
          <y:Fill color="#B6DBA6" transparent="false"/>
          <y:BorderStyle color="#4159A8" type="line" width="3.0"/>
          <y:NodeLabel alignment="center" autoSizePolicy="content" fontFamily="Arial" fontSize="10" fontStyle="plain" hasBackgroundColor="false" hasLineColor="false" height="15.171875" horizontalTextPosition="center" iconTextGap="4" modelName="custom" textColor="#000000" verticalTextPosition="bottom" visible="true" width="33.453125" x="3.2734375" xml:space="preserve" y="12.4140625">CRIP1<y:LabelModel><y:SmartNodeLabelModel distance="4.0"/></y:LabelModel><y:ModelParameter><y:SmartNodeLabelModelParameter labelRatioX="0.0" labelRatioY="0.0" nodeRatioX="0.0" nodeRatioY="0.0" offsetX="0.0" offsetY="0.0" upX="0.0" upY="-1.0"/></y:ModelParameter></y:NodeLabel>
          <y:Shape type="roundrectangle"/>
        </y:ShapeNode>
      </data>
    </node>
    <node id="n27">
      <data key="d3" xml:space="preserve"><![CDATA[CRTAP]]></data>
      <data key="d4" xml:space="preserve"><![CDATA[Cartilage-associated protein]]></data>
      <data key="d5" xml:space="preserve"><![CDATA[Cartilage-associated protein]]></data>
      <data key="d6" xml:space="preserve"><![CDATA[gene]]></data>
      <data key="d7" xml:space="preserve">0.0</data>
      <data key="d8" xml:space="preserve">0.014575817763397468</data>
      <data key="d9" xml:space="preserve">false</data>
      <data key="d10" xml:space="preserve">0.271</data>
      <data key="d11" xml:space="preserve">4.0</data>
      <data key="d12" xml:space="preserve"/>
      <data key="d13" xml:space="preserve"/>
      <data key="d14" xml:space="preserve"/>
      <data key="d15" xml:space="preserve">1</data>
      <data key="d16" xml:space="preserve">1</data>
      <data key="d17" xml:space="preserve">0.0</data>
      <data key="d18" xml:space="preserve">1.0</data>
      <data key="d19" xml:space="preserve">366.25030976752157</data>
      <data key="d20" xml:space="preserve">-530.8446977284807</data>
      <data key="d24" xml:space="preserve">3.395297512944572E-5</data>
      <data key="d25" xml:space="preserve">-0.974397287010353</data>
      <data key="d29">
        <y:ShapeNode>
          <y:Geometry height="15.0" width="15.0" x="209.9342466976565" y="-319.26200413241867"/>
          <y:Fill color="#F2F2F2" transparent="false"/>
          <y:BorderStyle color="#C0C0C0" raised="false" type="line" width="1.0"/>
          <y:NodeLabel alignment="center" autoSizePolicy="content" fontFamily="Dialog" fontSize="12" fontStyle="plain" hasBackgroundColor="false" hasLineColor="false" hasText="false" height="4.0" horizontalTextPosition="center" iconTextGap="4" modelName="custom" textColor="#000000" verticalTextPosition="bottom" visible="true" width="4.0" x="5.5" y="5.5">
            <y:LabelModel>
              <y:SmartNodeLabelModel distance="4.0"/>
            </y:LabelModel>
            <y:ModelParameter>
              <y:SmartNodeLabelModelParameter labelRatioX="0.0" labelRatioY="0.0" nodeRatioX="0.0" nodeRatioY="0.0" offsetX="0.0" offsetY="0.0" upX="0.0" upY="-1.0"/>
            </y:ModelParameter>
          </y:NodeLabel>
          <y:Shape type="rectangle"/>
        </y:ShapeNode>
      </data>
    </node>
    <node id="n28">
      <data key="d3" xml:space="preserve"><![CDATA[CTSD]]></data>
      <data key="d4" xml:space="preserve"><![CDATA[Cathepsin D]]></data>
      <data key="d5" xml:space="preserve"><![CDATA[Cathepsin D]]></data>
      <data key="d6" xml:space="preserve"><![CDATA[gene]]></data>
      <data key="d7" xml:space="preserve">0.0</data>
      <data key="d8" xml:space="preserve">0.0337641001928889</data>
      <data key="d9" xml:space="preserve">true</data>
      <data key="d10" xml:space="preserve">0.01100000000000001</data>
      <data key="d11" xml:space="preserve">4.0</data>
      <data key="d12" xml:space="preserve"/>
      <data key="d13" xml:space="preserve"/>
      <data key="d14" xml:space="preserve"/>
      <data key="d15" xml:space="preserve">1</data>
      <data key="d16" xml:space="preserve">1</data>
      <data key="d17" xml:space="preserve">0.0</data>
      <data key="d18" xml:space="preserve">1.0</data>
      <data key="d19" xml:space="preserve">207.40555872981753</data>
      <data key="d20" xml:space="preserve">-15.704659119381152</data>
      <data key="d24" xml:space="preserve">0.24755114166878875</data>
      <data key="d25" xml:space="preserve">-0.11007748948322771</data>
      <data key="d29">
        <y:ShapeNode>
          <y:Geometry height="15.0" width="15.0" x="114.08302187910672" y="-17.98079694483978"/>
          <y:Fill color="#F2F2F2" transparent="false"/>
          <y:BorderStyle color="#C0C0C0" raised="false" type="line" width="1.0"/>
          <y:NodeLabel alignment="center" autoSizePolicy="content" fontFamily="Dialog" fontSize="12" fontStyle="plain" hasBackgroundColor="false" hasLineColor="false" hasText="false" height="4.0" horizontalTextPosition="center" iconTextGap="4" modelName="custom" textColor="#000000" verticalTextPosition="bottom" visible="true" width="4.0" x="5.5" y="5.5">
            <y:LabelModel>
              <y:SmartNodeLabelModel distance="4.0"/>
            </y:LabelModel>
            <y:ModelParameter>
              <y:SmartNodeLabelModelParameter labelRatioX="0.0" labelRatioY="0.0" nodeRatioX="0.0" nodeRatioY="0.0" offsetX="0.0" offsetY="0.0" upX="0.0" upY="-1.0"/>
            </y:ModelParameter>
          </y:NodeLabel>
          <y:Shape type="rectangle"/>
        </y:ShapeNode>
      </data>
    </node>
    <node id="n29">
      <data key="d3" xml:space="preserve"><![CDATA[DBH]]></data>
      <data key="d4" xml:space="preserve"><![CDATA[Dopamine beta-hydroxylase]]></data>
      <data key="d5" xml:space="preserve"><![CDATA[Dopamine beta-hydroxylase]]></data>
      <data key="d6" xml:space="preserve"><![CDATA[source]]></data>
      <data key="d7" xml:space="preserve">3.364796147327065</data>
      <data key="d8" xml:space="preserve">1.345918458930826</data>
      <data key="d9" xml:space="preserve">true</data>
      <data key="d10" xml:space="preserve">0.0</data>
      <data key="d11" xml:space="preserve">Infinity</data>
      <data key="d12" xml:space="preserve"/>
      <data key="d13" xml:space="preserve"/>
      <data key="d14" xml:space="preserve"/>
      <data key="d15" xml:space="preserve">21</data>
      <data key="d16" xml:space="preserve">12573</data>
      <data key="d17" xml:space="preserve">0.0</data>
      <data key="d18" xml:space="preserve">1.0</data>
      <data key="d19" xml:space="preserve">-174.98085814581492</data>
      <data key="d20" xml:space="preserve">-97.0551077529884</data>
      <data key="d24" xml:space="preserve">6.790595025889144E-5</data>
      <data key="d25" xml:space="preserve">-2.7163154397779152</data>
      <data key="d26" xml:space="preserve">-2.7163154397779152</data>
      <data key="d29">
        <y:ShapeNode>
          <y:Geometry height="40.0" width="40.0" x="-124.87378894482138" y="-68.01877876572419"/>
          <y:Fill color="#B6DBA6" transparent="false"/>
          <y:BorderStyle color="#4159A8" type="line" width="3.0"/>
          <y:NodeLabel alignment="center" autoSizePolicy="content" fontFamily="Arial" fontSize="10" fontStyle="plain" hasBackgroundColor="false" hasLineColor="false" height="15.171875" horizontalTextPosition="center" iconTextGap="4" modelName="custom" textColor="#000000" verticalTextPosition="bottom" visible="true" width="25.11328125" x="7.443359375" xml:space="preserve" y="12.4140625">DBH<y:LabelModel><y:SmartNodeLabelModel distance="4.0"/></y:LabelModel><y:ModelParameter><y:SmartNodeLabelModelParameter labelRatioX="0.0" labelRatioY="0.0" nodeRatioX="0.0" nodeRatioY="0.0" offsetX="0.0" offsetY="0.0" upX="0.0" upY="-1.0"/></y:ModelParameter></y:NodeLabel>
          <y:Shape type="roundrectangle"/>
        </y:ShapeNode>
      </data>
    </node>
    <node id="n30">
      <data key="d3" xml:space="preserve"><![CDATA[DDX41]]></data>
      <data key="d4" xml:space="preserve"><![CDATA[Probable ATP-dependent RNA helicase DDX41]]></data>
      <data key="d5" xml:space="preserve"><![CDATA[Probable ATP-dependent RNA helicase DDX41]]></data>
      <data key="d6" xml:space="preserve"><![CDATA[gene]]></data>
      <data key="d7" xml:space="preserve">0.0</data>
      <data key="d8" xml:space="preserve">0.01884660687959729</data>
      <data key="d9" xml:space="preserve">true</data>
      <data key="d10" xml:space="preserve">0.038000000000000034</data>
      <data key="d11" xml:space="preserve">4.0</data>
      <data key="d12" xml:space="preserve"/>
      <data key="d13" xml:space="preserve"/>
      <data key="d14" xml:space="preserve"/>
      <data key="d15" xml:space="preserve">1</data>
      <data key="d16" xml:space="preserve">45</data>
      <data key="d17" xml:space="preserve">0.0</data>
      <data key="d18" xml:space="preserve">1.0</data>
      <data key="d19" xml:space="preserve">-894.3014112613232</data>
      <data key="d20" xml:space="preserve">173.43460217234426</data>
      <data key="d24" xml:space="preserve">0.141991341991342</data>
      <data key="d25" xml:space="preserve">0.12940351820309637</data>
      <data key="d29">
        <y:ShapeNode>
          <y:Geometry height="15.0" width="15.0" x="-517.5472530752921" y="88.94295420835334"/>
          <y:Fill color="#F2F2F2" transparent="false"/>
          <y:BorderStyle color="#C0C0C0" raised="false" type="line" width="1.0"/>
          <y:NodeLabel alignment="center" autoSizePolicy="content" fontFamily="Dialog" fontSize="12" fontStyle="plain" hasBackgroundColor="false" hasLineColor="false" hasText="false" height="4.0" horizontalTextPosition="center" iconTextGap="4" modelName="custom" textColor="#000000" verticalTextPosition="bottom" visible="true" width="4.0" x="5.5" y="5.5">
            <y:LabelModel>
              <y:SmartNodeLabelModel distance="4.0"/>
            </y:LabelModel>
            <y:ModelParameter>
              <y:SmartNodeLabelModelParameter labelRatioX="0.0" labelRatioY="0.0" nodeRatioX="0.0" nodeRatioY="0.0" offsetX="0.0" offsetY="0.0" upX="0.0" upY="-1.0"/>
            </y:ModelParameter>
          </y:NodeLabel>
          <y:Shape type="rectangle"/>
        </y:ShapeNode>
      </data>
    </node>
    <node id="n31">
      <data key="d3" xml:space="preserve"><![CDATA[DEPDC5]]></data>
      <data key="d4" xml:space="preserve"><![CDATA[GATOR complex protein DEPDC5]]></data>
      <data key="d5" xml:space="preserve"><![CDATA[GATOR complex protein DEPDC5]]></data>
      <data key="d6" xml:space="preserve"><![CDATA[gene]]></data>
      <data key="d7" xml:space="preserve">0.0</data>
      <data key="d8" xml:space="preserve">0.02733442422649981</data>
      <data key="d9" xml:space="preserve">false</data>
      <data key="d10" xml:space="preserve">0.11599999999999999</data>
      <data key="d11" xml:space="preserve">4.0</data>
      <data key="d12" xml:space="preserve"/>
      <data key="d13" xml:space="preserve"/>
      <data key="d14" xml:space="preserve"/>
      <data key="d15" xml:space="preserve">1</data>
      <data key="d16" xml:space="preserve">1</data>
      <data key="d17" xml:space="preserve">0.0</data>
      <data key="d18" xml:space="preserve">1.0</data>
      <data key="d19" xml:space="preserve">578.5349710975231</data>
      <data key="d20" xml:space="preserve">-104.04383854679526</data>
      <data key="d24" xml:space="preserve">0.8790896159317212</data>
      <data key="d25" xml:space="preserve">-0.08466871096194417</data>
      <data key="d29">
        <y:ShapeNode>
          <y:Geometry height="15.0" width="15.0" x="319.07326154076316" y="-66.11416482885274"/>
          <y:Fill color="#F2F2F2" transparent="false"/>
          <y:BorderStyle color="#C0C0C0" raised="false" type="line" width="1.0"/>
          <y:NodeLabel alignment="center" autoSizePolicy="content" fontFamily="Dialog" fontSize="12" fontStyle="plain" hasBackgroundColor="false" hasLineColor="false" hasText="false" height="4.0" horizontalTextPosition="center" iconTextGap="4" modelName="custom" textColor="#000000" verticalTextPosition="bottom" visible="true" width="4.0" x="5.5" y="5.5">
            <y:LabelModel>
              <y:SmartNodeLabelModel distance="4.0"/>
            </y:LabelModel>
            <y:ModelParameter>
              <y:SmartNodeLabelModelParameter labelRatioX="0.0" labelRatioY="0.0" nodeRatioX="0.0" nodeRatioY="0.0" offsetX="0.0" offsetY="0.0" upX="0.0" upY="-1.0"/>
            </y:ModelParameter>
          </y:NodeLabel>
          <y:Shape type="rectangle"/>
        </y:ShapeNode>
      </data>
    </node>
    <node id="n32">
      <data key="d3" xml:space="preserve"><![CDATA[DKC1]]></data>
      <data key="d4" xml:space="preserve"><![CDATA[H/ACA ribonucleoprotein complex subunit DKC1]]></data>
      <data key="d5" xml:space="preserve"><![CDATA[H/ACA ribonucleoprotein complex subunit DKC1]]></data>
      <data key="d6" xml:space="preserve"><![CDATA[gene]]></data>
      <data key="d7" xml:space="preserve">0.0</data>
      <data key="d8" xml:space="preserve">0.35473890395384866</data>
      <data key="d9" xml:space="preserve">true</data>
      <data key="d10" xml:space="preserve">0.01200000000000001</data>
      <data key="d11" xml:space="preserve">4.0</data>
      <data key="d12" xml:space="preserve"/>
      <data key="d13" xml:space="preserve"/>
      <data key="d14" xml:space="preserve"/>
      <data key="d15" xml:space="preserve">1</data>
      <data key="d16" xml:space="preserve">1</data>
      <data key="d17" xml:space="preserve">0.0</data>
      <data key="d18" xml:space="preserve">1.0</data>
      <data key="d19" xml:space="preserve">198.1226767172376</data>
      <data key="d20" xml:space="preserve">140.78213560231373</data>
      <data key="d24" xml:space="preserve">0.268975468975469</data>
      <data key="d25" xml:space="preserve">-0.0973086668654517</data>
      <data key="d29">
        <y:ShapeNode>
          <y:Geometry height="15.0" width="15.0" x="106.76731695973004" y="64.23774620705552"/>
          <y:Fill color="#F2F2F2" transparent="false"/>
          <y:BorderStyle color="#C0C0C0" raised="false" type="line" width="1.0"/>
          <y:NodeLabel alignment="center" autoSizePolicy="content" fontFamily="Dialog" fontSize="12" fontStyle="plain" hasBackgroundColor="false" hasLineColor="false" hasText="false" height="4.0" horizontalTextPosition="center" iconTextGap="4" modelName="custom" textColor="#000000" verticalTextPosition="bottom" visible="true" width="4.0" x="5.5" y="5.5">
            <y:LabelModel>
              <y:SmartNodeLabelModel distance="4.0"/>
            </y:LabelModel>
            <y:ModelParameter>
              <y:SmartNodeLabelModelParameter labelRatioX="0.0" labelRatioY="0.0" nodeRatioX="0.0" nodeRatioY="0.0" offsetX="0.0" offsetY="0.0" upX="0.0" upY="-1.0"/>
            </y:ModelParameter>
          </y:NodeLabel>
          <y:Shape type="rectangle"/>
        </y:ShapeNode>
      </data>
    </node>
    <node id="n33">
      <data key="d3" xml:space="preserve"><![CDATA[DVL2]]></data>
      <data key="d4" xml:space="preserve"><![CDATA[Segment polarity protein dishevelled homolog DVL-2]]></data>
      <data key="d5" xml:space="preserve"><![CDATA[Segment polarity protein dishevelled homolog DVL-2]]></data>
      <data key="d6" xml:space="preserve"><![CDATA[source]]></data>
      <data key="d7" xml:space="preserve">2.2262250187211574</data>
      <data key="d8" xml:space="preserve">0.9517785713687267</data>
      <data key="d9" xml:space="preserve">true</data>
      <data key="d10" xml:space="preserve">0.04800000000000004</data>
      <data key="d11" xml:space="preserve">4.0</data>
      <data key="d12" xml:space="preserve"/>
      <data key="d13" xml:space="preserve"/>
      <data key="d14" xml:space="preserve"/>
      <data key="d15" xml:space="preserve">1</data>
      <data key="d16" xml:space="preserve">1</data>
      <data key="d17" xml:space="preserve">0.0</data>
      <data key="d18" xml:space="preserve">1.0</data>
      <data key="d19" xml:space="preserve">36.70365997718085</data>
      <data key="d20" xml:space="preserve">299.30335888556243</data>
      <data key="d24" xml:space="preserve">6.790595025889144E-5</data>
      <data key="d25" xml:space="preserve">1.189051881060319</data>
      <data key="d26" xml:space="preserve">1.189051881060319</data>
      <data key="d29">
        <y:ShapeNode>
          <y:Geometry height="40.0" width="40.0" x="5.881578034956707" y="150.81852997016296"/>
          <y:Fill color="#B6DBA6" transparent="false"/>
          <y:BorderStyle color="#CC3331" type="line" width="3.0"/>
          <y:NodeLabel alignment="center" autoSizePolicy="content" fontFamily="Arial" fontSize="10" fontStyle="plain" hasBackgroundColor="false" hasLineColor="false" height="15.171875" horizontalTextPosition="center" iconTextGap="4" modelName="custom" textColor="#000000" verticalTextPosition="bottom" visible="true" width="29.0146484375" x="5.49267578125" xml:space="preserve" y="12.4140625">DVL2<y:LabelModel><y:SmartNodeLabelModel distance="4.0"/></y:LabelModel><y:ModelParameter><y:SmartNodeLabelModelParameter labelRatioX="0.0" labelRatioY="0.0" nodeRatioX="0.0" nodeRatioY="0.0" offsetX="0.0" offsetY="0.0" upX="0.0" upY="-1.0"/></y:ModelParameter></y:NodeLabel>
          <y:Shape type="roundrectangle"/>
        </y:ShapeNode>
      </data>
    </node>
    <node id="n34">
      <data key="d3" xml:space="preserve"><![CDATA[EIF4EBP1]]></data>
      <data key="d4" xml:space="preserve"><![CDATA[Eukaryotic translation initiation factor 4E-binding protein 1]]></data>
      <data key="d5" xml:space="preserve"><![CDATA[Eukaryotic translation initiation factor 4E-binding protein 1]]></data>
      <data key="d6" xml:space="preserve"><![CDATA[gene]]></data>
      <data key="d7" xml:space="preserve">0.0</data>
      <data key="d8" xml:space="preserve">0.047864769840964085</data>
      <data key="d9" xml:space="preserve">true</data>
      <data key="d10" xml:space="preserve">0.01200000000000001</data>
      <data key="d11" xml:space="preserve">4.0</data>
      <data key="d12" xml:space="preserve"/>
      <data key="d13" xml:space="preserve"/>
      <data key="d14" xml:space="preserve"/>
      <data key="d15" xml:space="preserve">1</data>
      <data key="d16" xml:space="preserve">1</data>
      <data key="d17" xml:space="preserve">0.0</data>
      <data key="d18" xml:space="preserve">1.0</data>
      <data key="d19" xml:space="preserve">747.7816864611225</data>
      <data key="d20" xml:space="preserve">-156.59519456725246</data>
      <data key="d24" xml:space="preserve">6.790595025889144E-5</data>
      <data key="d25" xml:space="preserve">0.825338038014559</data>
      <data key="d29">
        <y:ShapeNode>
          <y:Geometry height="15.0" width="15.0" x="443.18257588198315" y="-92.36071946863107"/>
          <y:Fill color="#F2F2F2" transparent="false"/>
          <y:BorderStyle color="#C0C0C0" raised="false" type="line" width="1.0"/>
          <y:NodeLabel alignment="center" autoSizePolicy="content" fontFamily="Dialog" fontSize="12" fontStyle="plain" hasBackgroundColor="false" hasLineColor="false" hasText="false" height="4.0" horizontalTextPosition="center" iconTextGap="4" modelName="custom" textColor="#000000" verticalTextPosition="bottom" visible="true" width="4.0" x="5.5" y="5.5">
            <y:LabelModel>
              <y:SmartNodeLabelModel distance="4.0"/>
            </y:LabelModel>
            <y:ModelParameter>
              <y:SmartNodeLabelModelParameter labelRatioX="0.0" labelRatioY="0.0" nodeRatioX="0.0" nodeRatioY="0.0" offsetX="0.0" offsetY="0.0" upX="0.0" upY="-1.0"/>
            </y:ModelParameter>
          </y:NodeLabel>
          <y:Shape type="rectangle"/>
        </y:ShapeNode>
      </data>
    </node>
    <node id="n35">
      <data key="d3" xml:space="preserve"><![CDATA[ENO1]]></data>
      <data key="d4" xml:space="preserve"><![CDATA[Alpha-enolase]]></data>
      <data key="d5" xml:space="preserve"><![CDATA[Alpha-enolase]]></data>
      <data key="d6" xml:space="preserve"><![CDATA[gene]]></data>
      <data key="d7" xml:space="preserve">0.0</data>
      <data key="d8" xml:space="preserve">0.10897041043030958</data>
      <data key="d9" xml:space="preserve">true</data>
      <data key="d10" xml:space="preserve">0.0030000000000000027</data>
      <data key="d11" xml:space="preserve">4.0</data>
      <data key="d12" xml:space="preserve"/>
      <data key="d13" xml:space="preserve"/>
      <data key="d14" xml:space="preserve"/>
      <data key="d15" xml:space="preserve">10</data>
      <data key="d16" xml:space="preserve">215</data>
      <data key="d17" xml:space="preserve">0.0</data>
      <data key="d18" xml:space="preserve">1.0</data>
      <data key="d19" xml:space="preserve">-605.2033386962289</data>
      <data key="d20" xml:space="preserve">-419.91851529961605</data>
      <data key="d24" xml:space="preserve">9.167303284950343E-4</data>
      <data key="d25" xml:space="preserve">0.34751050460898014</data>
      <data key="d29">
        <y:ShapeNode>
          <y:Geometry height="15.0" width="15.0" x="-344.8982739939041" y="-274.86873080943553"/>
          <y:Fill color="#F2F2F2" transparent="false"/>
          <y:BorderStyle color="#C0C0C0" raised="false" type="line" width="1.0"/>
          <y:NodeLabel alignment="center" autoSizePolicy="content" fontFamily="Dialog" fontSize="12" fontStyle="plain" hasBackgroundColor="false" hasLineColor="false" hasText="false" height="4.0" horizontalTextPosition="center" iconTextGap="4" modelName="custom" textColor="#000000" verticalTextPosition="bottom" visible="true" width="4.0" x="5.5" y="5.5">
            <y:LabelModel>
              <y:SmartNodeLabelModel distance="4.0"/>
            </y:LabelModel>
            <y:ModelParameter>
              <y:SmartNodeLabelModelParameter labelRatioX="0.0" labelRatioY="0.0" nodeRatioX="0.0" nodeRatioY="0.0" offsetX="0.0" offsetY="0.0" upX="0.0" upY="-1.0"/>
            </y:ModelParameter>
          </y:NodeLabel>
          <y:Shape type="rectangle"/>
        </y:ShapeNode>
      </data>
    </node>
    <node id="n36">
      <data key="d3" xml:space="preserve"><![CDATA[ENO2]]></data>
      <data key="d4" xml:space="preserve"><![CDATA[Gamma-enolase]]></data>
      <data key="d5" xml:space="preserve"><![CDATA[Gamma-enolase]]></data>
      <data key="d6" xml:space="preserve"><![CDATA[gene]]></data>
      <data key="d7" xml:space="preserve">0.0</data>
      <data key="d8" xml:space="preserve">0.10894668980630719</data>
      <data key="d9" xml:space="preserve">true</data>
      <data key="d10" xml:space="preserve">0.0010000000000000009</data>
      <data key="d11" xml:space="preserve">4.0</data>
      <data key="d12" xml:space="preserve"/>
      <data key="d13" xml:space="preserve"/>
      <data key="d14" xml:space="preserve"/>
      <data key="d15" xml:space="preserve">10</data>
      <data key="d16" xml:space="preserve">215</data>
      <data key="d17" xml:space="preserve">0.0</data>
      <data key="d18" xml:space="preserve">1.0</data>
      <data key="d19" xml:space="preserve">-595.9271673853883</data>
      <data key="d20" xml:space="preserve">-360.25280365611604</data>
      <data key="d24" xml:space="preserve">1.3581190051778288E-4</data>
      <data key="d25" xml:space="preserve">0.3503419467443756</data>
      <data key="d29">
        <y:ShapeNode>
          <y:Geometry height="15.0" width="15.0" x="-352.7529172929671" y="-201.2014153948293"/>
          <y:Fill color="#F2F2F2" transparent="false"/>
          <y:BorderStyle color="#C0C0C0" raised="false" type="line" width="1.0"/>
          <y:NodeLabel alignment="center" autoSizePolicy="content" fontFamily="Dialog" fontSize="12" fontStyle="plain" hasBackgroundColor="false" hasLineColor="false" hasText="false" height="4.0" horizontalTextPosition="center" iconTextGap="4" modelName="custom" textColor="#000000" verticalTextPosition="bottom" visible="true" width="4.0" x="5.5" y="5.5">
            <y:LabelModel>
              <y:SmartNodeLabelModel distance="4.0"/>
            </y:LabelModel>
            <y:ModelParameter>
              <y:SmartNodeLabelModelParameter labelRatioX="0.0" labelRatioY="0.0" nodeRatioX="0.0" nodeRatioY="0.0" offsetX="0.0" offsetY="0.0" upX="0.0" upY="-1.0"/>
            </y:ModelParameter>
          </y:NodeLabel>
          <y:Shape type="rectangle"/>
        </y:ShapeNode>
      </data>
    </node>
    <node id="n37">
      <data key="d3" xml:space="preserve"><![CDATA[ENO3]]></data>
      <data key="d4" xml:space="preserve"><![CDATA[Beta-enolase]]></data>
      <data key="d5" xml:space="preserve"><![CDATA[Beta-enolase]]></data>
      <data key="d6" xml:space="preserve"><![CDATA[gene]]></data>
      <data key="d7" xml:space="preserve">0.0</data>
      <data key="d8" xml:space="preserve">0.05568598745151987</data>
      <data key="d9" xml:space="preserve">true</data>
      <data key="d10" xml:space="preserve">0.02200000000000002</data>
      <data key="d11" xml:space="preserve">4.0</data>
      <data key="d12" xml:space="preserve"/>
      <data key="d13" xml:space="preserve"/>
      <data key="d14" xml:space="preserve"/>
      <data key="d15" xml:space="preserve">10</data>
      <data key="d16" xml:space="preserve">215</data>
      <data key="d17" xml:space="preserve">0.0</data>
      <data key="d18" xml:space="preserve">1.0</data>
      <data key="d19" xml:space="preserve">-630.0247607165594</data>
      <data key="d20" xml:space="preserve">-393.6079998370142</data>
      <data key="d24" xml:space="preserve">0.39310754604872256</data>
      <data key="d25" xml:space="preserve">-0.6550328172915485</data>
      <data key="d29">
        <y:ShapeNode>
          <y:Geometry height="15.0" width="15.0" x="-352.1473138585366" y="-239.76672482025856"/>
          <y:Fill color="#F2F2F2" transparent="false"/>
          <y:BorderStyle color="#C0C0C0" raised="false" type="line" width="1.0"/>
          <y:NodeLabel alignment="center" autoSizePolicy="content" fontFamily="Dialog" fontSize="12" fontStyle="plain" hasBackgroundColor="false" hasLineColor="false" hasText="false" height="4.0" horizontalTextPosition="center" iconTextGap="4" modelName="custom" textColor="#000000" verticalTextPosition="bottom" visible="true" width="4.0" x="5.5" y="5.5">
            <y:LabelModel>
              <y:SmartNodeLabelModel distance="4.0"/>
            </y:LabelModel>
            <y:ModelParameter>
              <y:SmartNodeLabelModelParameter labelRatioX="0.0" labelRatioY="0.0" nodeRatioX="0.0" nodeRatioY="0.0" offsetX="0.0" offsetY="0.0" upX="0.0" upY="-1.0"/>
            </y:ModelParameter>
          </y:NodeLabel>
          <y:Shape type="rectangle"/>
        </y:ShapeNode>
      </data>
    </node>
    <node id="n38">
      <data key="d3" xml:space="preserve"><![CDATA[EP300]]></data>
      <data key="d4" xml:space="preserve"><![CDATA[Histone acetyltransferase p300]]></data>
      <data key="d5" xml:space="preserve"><![CDATA[Histone acetyltransferase p300]]></data>
      <data key="d6" xml:space="preserve"><![CDATA[gene]]></data>
      <data key="d7" xml:space="preserve">0.0</data>
      <data key="d8" xml:space="preserve">0.7852722173367096</data>
      <data key="d9" xml:space="preserve">true</data>
      <data key="d10" xml:space="preserve">0.03600000000000003</data>
      <data key="d11" xml:space="preserve">4.0</data>
      <data key="d12" xml:space="preserve"/>
      <data key="d13" xml:space="preserve"/>
      <data key="d14" xml:space="preserve"/>
      <data key="d15" xml:space="preserve">1</data>
      <data key="d16" xml:space="preserve">1</data>
      <data key="d17" xml:space="preserve">0.0</data>
      <data key="d18" xml:space="preserve">1.0</data>
      <data key="d19" xml:space="preserve">-464.832989995097</data>
      <data key="d20" xml:space="preserve">-176.5457589816222</data>
      <data key="d24" xml:space="preserve">0.04386724386724387</data>
      <data key="d25" xml:space="preserve">0.2589989116961444</data>
      <data key="d29">
        <y:ShapeNode>
          <y:Geometry height="15.0" width="15.0" x="-265.7646694973903" y="-116.82108700022049"/>
          <y:Fill color="#F2F2F2" transparent="false"/>
          <y:BorderStyle color="#C0C0C0" raised="false" type="line" width="1.0"/>
          <y:NodeLabel alignment="center" autoSizePolicy="content" fontFamily="Dialog" fontSize="12" fontStyle="plain" hasBackgroundColor="false" hasLineColor="false" hasText="false" height="4.0" horizontalTextPosition="center" iconTextGap="4" modelName="custom" textColor="#000000" verticalTextPosition="bottom" visible="true" width="4.0" x="5.5" y="5.5">
            <y:LabelModel>
              <y:SmartNodeLabelModel distance="4.0"/>
            </y:LabelModel>
            <y:ModelParameter>
              <y:SmartNodeLabelModelParameter labelRatioX="0.0" labelRatioY="0.0" nodeRatioX="0.0" nodeRatioY="0.0" offsetX="0.0" offsetY="0.0" upX="0.0" upY="-1.0"/>
            </y:ModelParameter>
          </y:NodeLabel>
          <y:Shape type="rectangle"/>
        </y:ShapeNode>
      </data>
    </node>
    <node id="n39">
      <data key="d3" xml:space="preserve"><![CDATA[ERBIN]]></data>
      <data key="d4" xml:space="preserve"><![CDATA[Erbin]]></data>
      <data key="d5" xml:space="preserve"><![CDATA[Erbin]]></data>
      <data key="d6" xml:space="preserve"><![CDATA[source]]></data>
      <data key="d7" xml:space="preserve">1.8017509274001862</data>
      <data key="d8" xml:space="preserve">0.7263519358280361</data>
      <data key="d9" xml:space="preserve">true</data>
      <data key="d10" xml:space="preserve">0.0010000000000000009</data>
      <data key="d11" xml:space="preserve">4.0</data>
      <data key="d12" xml:space="preserve"/>
      <data key="d13" xml:space="preserve"/>
      <data key="d14" xml:space="preserve"/>
      <data key="d15" xml:space="preserve">8</data>
      <data key="d16" xml:space="preserve">164</data>
      <data key="d17" xml:space="preserve">0.0</data>
      <data key="d18" xml:space="preserve">1.0</data>
      <data key="d19" xml:space="preserve">-483.25345579340717</data>
      <data key="d20" xml:space="preserve">323.26224291194944</data>
      <data key="d24" xml:space="preserve">0.005262711145064086</data>
      <data key="d25" xml:space="preserve">-1.4245743310419776</data>
      <data key="d26" xml:space="preserve">-1.4245743310419776</data>
      <data key="d29">
        <y:ShapeNode>
          <y:Geometry height="40.0" width="40.0" x="-269.2467400546418" y="228.51620945601692"/>
          <y:Fill color="#B6DBA6" transparent="false"/>
          <y:BorderStyle color="#4159A8" type="line" width="3.0"/>
          <y:NodeLabel alignment="center" autoSizePolicy="content" fontFamily="Arial" fontSize="10" fontStyle="plain" hasBackgroundColor="false" hasLineColor="false" height="15.171875" horizontalTextPosition="center" iconTextGap="4" modelName="custom" textColor="#000000" verticalTextPosition="bottom" visible="true" width="34.5615234375" x="2.71923828125" xml:space="preserve" y="12.414062499999972">ERBIN<y:LabelModel><y:SmartNodeLabelModel distance="4.0"/></y:LabelModel><y:ModelParameter><y:SmartNodeLabelModelParameter labelRatioX="0.0" labelRatioY="0.0" nodeRatioX="0.0" nodeRatioY="0.0" offsetX="0.0" offsetY="0.0" upX="0.0" upY="-1.0"/></y:ModelParameter></y:NodeLabel>
          <y:Shape type="roundrectangle"/>
        </y:ShapeNode>
      </data>
    </node>
    <node id="n40">
      <data key="d3" xml:space="preserve"><![CDATA[FABP3]]></data>
      <data key="d4" xml:space="preserve"><![CDATA[Fatty acid-binding protein, heart]]></data>
      <data key="d5" xml:space="preserve"><![CDATA[Fatty acid-binding protein, heart]]></data>
      <data key="d6" xml:space="preserve"><![CDATA[source]]></data>
      <data key="d7" xml:space="preserve">3.5086143564403987</data>
      <data key="d8" xml:space="preserve">1.4058084303859515</data>
      <data key="d9" xml:space="preserve">true</data>
      <data key="d10" xml:space="preserve">0.0020000000000000018</data>
      <data key="d11" xml:space="preserve">4.0</data>
      <data key="d12" xml:space="preserve"/>
      <data key="d13" xml:space="preserve"/>
      <data key="d14" xml:space="preserve"/>
      <data key="d15" xml:space="preserve">1</data>
      <data key="d16" xml:space="preserve">1</data>
      <data key="d17" xml:space="preserve">0.0</data>
      <data key="d18" xml:space="preserve">1.0</data>
      <data key="d19" xml:space="preserve">-167.81741908009315</data>
      <data key="d20" xml:space="preserve">-198.16768942959382</data>
      <data key="d24" xml:space="preserve">3.395297512944572E-5</data>
      <data key="d25" xml:space="preserve">2.75453976164699</data>
      <data key="d26" xml:space="preserve">2.75453976164699</data>
      <data key="d29">
        <y:ShapeNode>
          <y:Geometry height="40.0" width="40.0" x="-99.03509405305854" y="-150.05317578842346"/>
          <y:Fill color="#B6DBA6" transparent="false"/>
          <y:BorderStyle color="#CC3331" type="line" width="3.0"/>
          <y:NodeLabel alignment="center" autoSizePolicy="content" fontFamily="Arial" fontSize="10" fontStyle="plain" hasBackgroundColor="false" hasLineColor="false" height="15.171875" horizontalTextPosition="center" iconTextGap="4" modelName="custom" textColor="#000000" verticalTextPosition="bottom" visible="true" width="35.6796875" x="2.16015625" xml:space="preserve" y="12.4140625">FABP3<y:LabelModel><y:SmartNodeLabelModel distance="4.0"/></y:LabelModel><y:ModelParameter><y:SmartNodeLabelModelParameter labelRatioX="0.0" labelRatioY="0.0" nodeRatioX="0.0" nodeRatioY="0.0" offsetX="0.0" offsetY="0.0" upX="0.0" upY="-1.0"/></y:ModelParameter></y:NodeLabel>
          <y:Shape type="roundrectangle"/>
        </y:ShapeNode>
      </data>
    </node>
    <node id="n41">
      <data key="d3" xml:space="preserve"><![CDATA[FTH1]]></data>
      <data key="d4" xml:space="preserve"><![CDATA[Ferritin heavy chain]]></data>
      <data key="d5" xml:space="preserve"><![CDATA[Ferritin heavy chain]]></data>
      <data key="d6" xml:space="preserve"><![CDATA[gene]]></data>
      <data key="d7" xml:space="preserve">0.0</data>
      <data key="d8" xml:space="preserve">0.12223758150720808</data>
      <data key="d9" xml:space="preserve">true</data>
      <data key="d10" xml:space="preserve">0.010000000000000009</data>
      <data key="d11" xml:space="preserve">4.0</data>
      <data key="d12" xml:space="preserve"/>
      <data key="d13" xml:space="preserve"/>
      <data key="d14" xml:space="preserve"/>
      <data key="d15" xml:space="preserve">7</data>
      <data key="d16" xml:space="preserve">146</data>
      <data key="d17" xml:space="preserve">0.0</data>
      <data key="d18" xml:space="preserve">1.0</data>
      <data key="d19" xml:space="preserve">-692.7145967114278</data>
      <data key="d20" xml:space="preserve">432.1998641638064</data>
      <data key="d24" xml:space="preserve">0.6446651387827859</data>
      <data key="d25" xml:space="preserve">-0.05790180581508686</data>
      <data key="d29">
        <y:ShapeNode>
          <y:Geometry height="15.0" width="15.0" x="-392.51693757293697" y="249.44651455803336"/>
          <y:Fill color="#F2F2F2" transparent="false"/>
          <y:BorderStyle color="#C0C0C0" raised="false" type="line" width="1.0"/>
          <y:NodeLabel alignment="center" autoSizePolicy="content" fontFamily="Dialog" fontSize="12" fontStyle="plain" hasBackgroundColor="false" hasLineColor="false" hasText="false" height="4.0" horizontalTextPosition="center" iconTextGap="4" modelName="custom" textColor="#000000" verticalTextPosition="bottom" visible="true" width="4.0" x="5.5" y="5.5">
            <y:LabelModel>
              <y:SmartNodeLabelModel distance="4.0"/>
            </y:LabelModel>
            <y:ModelParameter>
              <y:SmartNodeLabelModelParameter labelRatioX="0.0" labelRatioY="0.0" nodeRatioX="0.0" nodeRatioY="0.0" offsetX="0.0" offsetY="0.0" upX="0.0" upY="-1.0"/>
            </y:ModelParameter>
          </y:NodeLabel>
          <y:Shape type="rectangle"/>
        </y:ShapeNode>
      </data>
    </node>
    <node id="n42">
      <data key="d3" xml:space="preserve"><![CDATA[FTL]]></data>
      <data key="d4" xml:space="preserve"><![CDATA[Ferritin light chain]]></data>
      <data key="d5" xml:space="preserve"><![CDATA[Ferritin light chain]]></data>
      <data key="d6" xml:space="preserve"><![CDATA[gene]]></data>
      <data key="d7" xml:space="preserve">0.0</data>
      <data key="d8" xml:space="preserve">0.29207386951049524</data>
      <data key="d9" xml:space="preserve">true</data>
      <data key="d10" xml:space="preserve">0.010000000000000009</data>
      <data key="d11" xml:space="preserve">4.0</data>
      <data key="d12" xml:space="preserve"/>
      <data key="d13" xml:space="preserve"/>
      <data key="d14" xml:space="preserve"/>
      <data key="d15" xml:space="preserve">7</data>
      <data key="d16" xml:space="preserve">146</data>
      <data key="d17" xml:space="preserve">0.0</data>
      <data key="d18" xml:space="preserve">1.0</data>
      <data key="d19" xml:space="preserve">-736.9136509426382</data>
      <data key="d20" xml:space="preserve">470.7062204118551</data>
      <data key="d24" xml:space="preserve">3.395297512944572E-5</data>
      <data key="d25" xml:space="preserve">0.5867527160552726</data>
      <data key="d29">
        <y:ShapeNode>
          <y:Geometry height="15.0" width="15.0" x="-418.0112975599699" y="280.08031382968835"/>
          <y:Fill color="#F2F2F2" transparent="false"/>
          <y:BorderStyle color="#C0C0C0" raised="false" type="line" width="1.0"/>
          <y:NodeLabel alignment="center" autoSizePolicy="content" fontFamily="Dialog" fontSize="12" fontStyle="plain" hasBackgroundColor="false" hasLineColor="false" hasText="false" height="4.0" horizontalTextPosition="center" iconTextGap="4" modelName="custom" textColor="#000000" verticalTextPosition="bottom" visible="true" width="4.0" x="5.5" y="5.5">
            <y:LabelModel>
              <y:SmartNodeLabelModel distance="4.0"/>
            </y:LabelModel>
            <y:ModelParameter>
              <y:SmartNodeLabelModelParameter labelRatioX="0.0" labelRatioY="0.0" nodeRatioX="0.0" nodeRatioY="0.0" offsetX="0.0" offsetY="0.0" upX="0.0" upY="-1.0"/>
            </y:ModelParameter>
          </y:NodeLabel>
          <y:Shape type="rectangle"/>
        </y:ShapeNode>
      </data>
    </node>
    <node id="n43">
      <data key="d3" xml:space="preserve"><![CDATA[GBA]]></data>
      <data key="d4" xml:space="preserve"><![CDATA[Lysosomal acid glucosylceramidase]]></data>
      <data key="d5" xml:space="preserve"><![CDATA[Lysosomal acid glucosylceramidase]]></data>
      <data key="d6" xml:space="preserve"><![CDATA[gene]]></data>
      <data key="d7" xml:space="preserve">0.0</data>
      <data key="d8" xml:space="preserve">0.05819165438450039</data>
      <data key="d9" xml:space="preserve">true</data>
      <data key="d10" xml:space="preserve">0.0020000000000000018</data>
      <data key="d11" xml:space="preserve">4.0</data>
      <data key="d12" xml:space="preserve"/>
      <data key="d13" xml:space="preserve"/>
      <data key="d14" xml:space="preserve"/>
      <data key="d15" xml:space="preserve">1</data>
      <data key="d16" xml:space="preserve">1</data>
      <data key="d17" xml:space="preserve">0.0</data>
      <data key="d18" xml:space="preserve">1.0</data>
      <data key="d19" xml:space="preserve">121.12416262623613</data>
      <data key="d20" xml:space="preserve">-74.0637734591891</data>
      <data key="d24" xml:space="preserve">0.4803327391562686</data>
      <data key="d25" xml:space="preserve">-0.06696242637573846</data>
      <data key="d29">
        <y:ShapeNode>
          <y:Geometry height="15.0" width="15.0" x="65.94541137873232" y="-52.099354408003805"/>
          <y:Fill color="#F2F2F2" transparent="false"/>
          <y:BorderStyle color="#C0C0C0" raised="false" type="line" width="1.0"/>
          <y:NodeLabel alignment="center" autoSizePolicy="content" fontFamily="Dialog" fontSize="12" fontStyle="plain" hasBackgroundColor="false" hasLineColor="false" hasText="false" height="4.0" horizontalTextPosition="center" iconTextGap="4" modelName="custom" textColor="#000000" verticalTextPosition="bottom" visible="true" width="4.0" x="5.5" y="5.5">
            <y:LabelModel>
              <y:SmartNodeLabelModel distance="4.0"/>
            </y:LabelModel>
            <y:ModelParameter>
              <y:SmartNodeLabelModelParameter labelRatioX="0.0" labelRatioY="0.0" nodeRatioX="0.0" nodeRatioY="0.0" offsetX="0.0" offsetY="0.0" upX="0.0" upY="-1.0"/>
            </y:ModelParameter>
          </y:NodeLabel>
          <y:Shape type="rectangle"/>
        </y:ShapeNode>
      </data>
    </node>
    <node id="n44">
      <data key="d3" xml:space="preserve"><![CDATA[GRN]]></data>
      <data key="d4" xml:space="preserve"><![CDATA[Progranulin]]></data>
      <data key="d5" xml:space="preserve"><![CDATA[Progranulin]]></data>
      <data key="d6" xml:space="preserve"><![CDATA[source]]></data>
      <data key="d7" xml:space="preserve">2.718310814044833</data>
      <data key="d8" xml:space="preserve">1.1513919663080596</data>
      <data key="d9" xml:space="preserve">true</data>
      <data key="d10" xml:space="preserve">0.0</data>
      <data key="d11" xml:space="preserve">Infinity</data>
      <data key="d12" xml:space="preserve"/>
      <data key="d13" xml:space="preserve"/>
      <data key="d14" xml:space="preserve"/>
      <data key="d15" xml:space="preserve">1</data>
      <data key="d16" xml:space="preserve">1</data>
      <data key="d17" xml:space="preserve">0.0</data>
      <data key="d18" xml:space="preserve">1.0</data>
      <data key="d19" xml:space="preserve">209.806969435501</data>
      <data key="d20" xml:space="preserve">-141.50628689854832</data>
      <data key="d24" xml:space="preserve">3.395297512944572E-5</data>
      <data key="d25" xml:space="preserve">-1.653392637189576</data>
      <data key="d26" xml:space="preserve">-1.653392637189576</data>
      <data key="d29">
        <y:ShapeNode>
          <y:Geometry height="40.0" width="40.0" x="103.22113986387924" y="-98.58494620809562"/>
          <y:Fill color="#B6DBA6" transparent="false"/>
          <y:BorderStyle color="#4159A8" type="line" width="3.0"/>
          <y:NodeLabel alignment="center" autoSizePolicy="content" fontFamily="Arial" fontSize="10" fontStyle="plain" hasBackgroundColor="false" hasLineColor="false" height="15.171875" horizontalTextPosition="center" iconTextGap="4" modelName="custom" textColor="#000000" verticalTextPosition="bottom" visible="true" width="26.2216796875" x="6.88916015625" xml:space="preserve" y="12.4140625">GRN<y:LabelModel><y:SmartNodeLabelModel distance="4.0"/></y:LabelModel><y:ModelParameter><y:SmartNodeLabelModelParameter labelRatioX="0.0" labelRatioY="0.0" nodeRatioX="0.0" nodeRatioY="0.0" offsetX="0.0" offsetY="0.0" upX="0.0" upY="-1.0"/></y:ModelParameter></y:NodeLabel>
          <y:Shape type="roundrectangle"/>
        </y:ShapeNode>
      </data>
    </node>
    <node id="n45">
      <data key="d3" xml:space="preserve"><![CDATA[GSN]]></data>
      <data key="d4" xml:space="preserve"><![CDATA[Gelsolin]]></data>
      <data key="d5" xml:space="preserve"><![CDATA[Gelsolin]]></data>
      <data key="d6" xml:space="preserve"><![CDATA[source]]></data>
      <data key="d7" xml:space="preserve">1.676122453794123</data>
      <data key="d8" xml:space="preserve">0.6728574548129878</data>
      <data key="d9" xml:space="preserve">true</data>
      <data key="d10" xml:space="preserve">0.009000000000000008</data>
      <data key="d11" xml:space="preserve">4.0</data>
      <data key="d12" xml:space="preserve"/>
      <data key="d13" xml:space="preserve"/>
      <data key="d14" xml:space="preserve"/>
      <data key="d15" xml:space="preserve">13</data>
      <data key="d16" xml:space="preserve">666</data>
      <data key="d17" xml:space="preserve">0.0</data>
      <data key="d18" xml:space="preserve">1.0</data>
      <data key="d19" xml:space="preserve">-555.2206434375005</data>
      <data key="d20" xml:space="preserve">12.09606432265818</data>
      <data key="d24" xml:space="preserve">0.0031915796621678973</data>
      <data key="d25" xml:space="preserve">-1.1255580462108572</data>
      <data key="d26" xml:space="preserve">-1.1255580462108572</data>
      <data key="d29">
        <y:ShapeNode>
          <y:Geometry height="40.0" width="40.0" x="-329.08839529762554" y="-22.45517541527992"/>
          <y:Fill color="#B6DBA6" transparent="false"/>
          <y:BorderStyle color="#4159A8" type="line" width="3.0"/>
          <y:NodeLabel alignment="center" autoSizePolicy="content" fontFamily="Arial" fontSize="10" fontStyle="plain" hasBackgroundColor="false" hasLineColor="false" height="15.171875" horizontalTextPosition="center" iconTextGap="4" modelName="custom" textColor="#000000" verticalTextPosition="bottom" visible="true" width="25.669921875" x="7.1650390625" xml:space="preserve" y="12.4140625">GSN<y:LabelModel><y:SmartNodeLabelModel distance="4.0"/></y:LabelModel><y:ModelParameter><y:SmartNodeLabelModelParameter labelRatioX="0.0" labelRatioY="0.0" nodeRatioX="0.0" nodeRatioY="0.0" offsetX="0.0" offsetY="0.0" upX="0.0" upY="-1.0"/></y:ModelParameter></y:NodeLabel>
          <y:Shape type="roundrectangle"/>
        </y:ShapeNode>
      </data>
    </node>
    <node id="n46">
      <data key="d3" xml:space="preserve"><![CDATA[HDAC2]]></data>
      <data key="d4" xml:space="preserve"><![CDATA[Histone deacetylase 2]]></data>
      <data key="d5" xml:space="preserve"><![CDATA[Histone deacetylase 2]]></data>
      <data key="d6" xml:space="preserve"><![CDATA[gene]]></data>
      <data key="d7" xml:space="preserve">0.0</data>
      <data key="d8" xml:space="preserve">0.1363447269637086</data>
      <data key="d9" xml:space="preserve">true</data>
      <data key="d10" xml:space="preserve">0.03600000000000003</data>
      <data key="d11" xml:space="preserve">4.0</data>
      <data key="d12" xml:space="preserve"/>
      <data key="d13" xml:space="preserve"/>
      <data key="d14" xml:space="preserve"/>
      <data key="d15" xml:space="preserve">1</data>
      <data key="d16" xml:space="preserve">13</data>
      <data key="d17" xml:space="preserve">0.0</data>
      <data key="d18" xml:space="preserve">1.0</data>
      <data key="d19" xml:space="preserve">-413.1069693445364</data>
      <data key="d20" xml:space="preserve">-104.12605219596662</data>
      <data key="d24" xml:space="preserve">0.04386724386724387</data>
      <data key="d25" xml:space="preserve">-0.08625456737833659</data>
      <data key="d29">
        <y:ShapeNode>
          <y:Geometry height="15.0" width="15.0" x="-236.360728568865" y="-75.32599474963519"/>
          <y:Fill color="#F2F2F2" transparent="false"/>
          <y:BorderStyle color="#C0C0C0" raised="false" type="line" width="1.0"/>
          <y:NodeLabel alignment="center" autoSizePolicy="content" fontFamily="Dialog" fontSize="12" fontStyle="plain" hasBackgroundColor="false" hasLineColor="false" hasText="false" height="4.0" horizontalTextPosition="center" iconTextGap="4" modelName="custom" textColor="#000000" verticalTextPosition="bottom" visible="true" width="4.0" x="5.5" y="5.5">
            <y:LabelModel>
              <y:SmartNodeLabelModel distance="4.0"/>
            </y:LabelModel>
            <y:ModelParameter>
              <y:SmartNodeLabelModelParameter labelRatioX="0.0" labelRatioY="0.0" nodeRatioX="0.0" nodeRatioY="0.0" offsetX="0.0" offsetY="0.0" upX="0.0" upY="-1.0"/>
            </y:ModelParameter>
          </y:NodeLabel>
          <y:Shape type="rectangle"/>
        </y:ShapeNode>
      </data>
    </node>
    <node id="n47">
      <data key="d3" xml:space="preserve"><![CDATA[HEXA]]></data>
      <data key="d4" xml:space="preserve"><![CDATA[Beta-hexosaminidase subunit alpha]]></data>
      <data key="d5" xml:space="preserve"><![CDATA[Beta-hexosaminidase subunit alpha]]></data>
      <data key="d6" xml:space="preserve"><![CDATA[source]]></data>
      <data key="d7" xml:space="preserve">2.4631220270555496</data>
      <data key="d8" xml:space="preserve">1.255203332720155</data>
      <data key="d9" xml:space="preserve">true</data>
      <data key="d10" xml:space="preserve">0.0020000000000000018</data>
      <data key="d11" xml:space="preserve">4.0</data>
      <data key="d12" xml:space="preserve"/>
      <data key="d13" xml:space="preserve"/>
      <data key="d14" xml:space="preserve"/>
      <data key="d15" xml:space="preserve">6</data>
      <data key="d16" xml:space="preserve">122</data>
      <data key="d17" xml:space="preserve">0.0</data>
      <data key="d18" xml:space="preserve">1.0</data>
      <data key="d19" xml:space="preserve">-792.5370475591477</data>
      <data key="d20" xml:space="preserve">-314.95428701310675</data>
      <data key="d24" xml:space="preserve">2.3767082590612002E-4</data>
      <data key="d25" xml:space="preserve">-1.6740976084853614</data>
      <data key="d26" xml:space="preserve">-1.6740976084853614</data>
      <data key="d29">
        <y:ShapeNode>
          <y:Geometry height="40.0" width="40.0" x="-469.7308952019976" y="-212.03358617660493"/>
          <y:Fill color="#B6DBA6" transparent="false"/>
          <y:BorderStyle color="#4159A8" type="line" width="3.0"/>
          <y:NodeLabel alignment="center" autoSizePolicy="content" fontFamily="Arial" fontSize="10" fontStyle="plain" hasBackgroundColor="false" hasLineColor="false" height="15.171875" horizontalTextPosition="center" iconTextGap="4" modelName="custom" textColor="#000000" verticalTextPosition="bottom" visible="true" width="31.2314453125" x="4.38427734375" xml:space="preserve" y="12.4140625">HEXA<y:LabelModel><y:SmartNodeLabelModel distance="4.0"/></y:LabelModel><y:ModelParameter><y:SmartNodeLabelModelParameter labelRatioX="0.0" labelRatioY="0.0" nodeRatioX="0.0" nodeRatioY="0.0" offsetX="0.0" offsetY="0.0" upX="0.0" upY="-1.0"/></y:ModelParameter></y:NodeLabel>
          <y:Shape type="roundrectangle"/>
        </y:ShapeNode>
      </data>
    </node>
    <node id="n48">
      <data key="d3" xml:space="preserve"><![CDATA[HEXB]]></data>
      <data key="d4" xml:space="preserve"><![CDATA[Beta-hexosaminidase subunit beta]]></data>
      <data key="d5" xml:space="preserve"><![CDATA[Beta-hexosaminidase subunit beta]]></data>
      <data key="d6" xml:space="preserve"><![CDATA[gene]]></data>
      <data key="d7" xml:space="preserve">0.0</data>
      <data key="d8" xml:space="preserve">0.753933887828334</data>
      <data key="d9" xml:space="preserve">true</data>
      <data key="d10" xml:space="preserve">0.0030000000000000027</data>
      <data key="d11" xml:space="preserve">4.0</data>
      <data key="d12" xml:space="preserve"/>
      <data key="d13" xml:space="preserve"/>
      <data key="d14" xml:space="preserve"/>
      <data key="d15" xml:space="preserve">6</data>
      <data key="d16" xml:space="preserve">122</data>
      <data key="d17" xml:space="preserve">0.0</data>
      <data key="d18" xml:space="preserve">1.0</data>
      <data key="d19" xml:space="preserve">-707.2795582031331</data>
      <data key="d20" xml:space="preserve">-257.9602460745426</data>
      <data key="d24" xml:space="preserve">0.6798743739920211</data>
      <data key="d25" xml:space="preserve">-0.08008669078046715</data>
      <data key="d29">
        <y:ShapeNode>
          <y:Geometry height="15.0" width="15.0" x="-414.7499533592222" y="-154.89275539503137"/>
          <y:Fill color="#F2F2F2" transparent="false"/>
          <y:BorderStyle color="#C0C0C0" raised="false" type="line" width="1.0"/>
          <y:NodeLabel alignment="center" autoSizePolicy="content" fontFamily="Dialog" fontSize="12" fontStyle="plain" hasBackgroundColor="false" hasLineColor="false" hasText="false" height="4.0" horizontalTextPosition="center" iconTextGap="4" modelName="custom" textColor="#000000" verticalTextPosition="bottom" visible="true" width="4.0" x="5.5" y="5.5">
            <y:LabelModel>
              <y:SmartNodeLabelModel distance="4.0"/>
            </y:LabelModel>
            <y:ModelParameter>
              <y:SmartNodeLabelModelParameter labelRatioX="0.0" labelRatioY="0.0" nodeRatioX="0.0" nodeRatioY="0.0" offsetX="0.0" offsetY="0.0" upX="0.0" upY="-1.0"/>
            </y:ModelParameter>
          </y:NodeLabel>
          <y:Shape type="rectangle"/>
        </y:ShapeNode>
      </data>
    </node>
    <node id="n49">
      <data key="d3" xml:space="preserve"><![CDATA[HLA-A]]></data>
      <data key="d4" xml:space="preserve"><![CDATA[HLA class I histocompatibility antigen, A-26 alpha chain]]></data>
      <data key="d5" xml:space="preserve"><![CDATA[HLA class I histocompatibility antigen, A-26 alpha chain]]></data>
      <data key="d6" xml:space="preserve"><![CDATA[source]]></data>
      <data key="d7" xml:space="preserve">2.141339343202121</data>
      <data key="d8" xml:space="preserve">0.8944938407534471</data>
      <data key="d9" xml:space="preserve">false</data>
      <data key="d10" xml:space="preserve">0.050000000000000044</data>
      <data key="d11" xml:space="preserve">4.0</data>
      <data key="d12" xml:space="preserve"/>
      <data key="d13" xml:space="preserve"/>
      <data key="d14" xml:space="preserve"/>
      <data key="d15" xml:space="preserve">1</data>
      <data key="d16" xml:space="preserve">26</data>
      <data key="d17" xml:space="preserve">0.0</data>
      <data key="d18" xml:space="preserve">1.0</data>
      <data key="d19" xml:space="preserve">-389.8194910209049</data>
      <data key="d20" xml:space="preserve">269.7906066142429</data>
      <data key="d24" xml:space="preserve">3.395297512944572E-5</data>
      <data key="d25" xml:space="preserve">-1.0260033209658204</data>
      <data key="d26" xml:space="preserve">-1.0260033209658204</data>
      <data key="d29">
        <y:ShapeNode>
          <y:Geometry height="40.0" width="40.0" x="-222.09417936835632" y="129.0373208945009"/>
          <y:Fill color="#B6DBA6" transparent="false"/>
          <y:BorderStyle color="#4159A8" type="line" width="3.0"/>
          <y:NodeLabel alignment="center" autoSizePolicy="content" fontFamily="Arial" fontSize="10" fontStyle="plain" hasBackgroundColor="false" hasLineColor="false" height="15.171875" horizontalTextPosition="center" iconTextGap="4" modelName="custom" textColor="#000000" verticalTextPosition="bottom" visible="true" width="33.453125" x="3.2734375" xml:space="preserve" y="12.4140625">HLA-A<y:LabelModel><y:SmartNodeLabelModel distance="4.0"/></y:LabelModel><y:ModelParameter><y:SmartNodeLabelModelParameter labelRatioX="0.0" labelRatioY="0.0" nodeRatioX="0.0" nodeRatioY="0.0" offsetX="0.0" offsetY="0.0" upX="0.0" upY="-1.0"/></y:ModelParameter></y:NodeLabel>
          <y:Shape type="roundrectangle"/>
        </y:ShapeNode>
      </data>
    </node>
    <node id="n50">
      <data key="d3" xml:space="preserve"><![CDATA[IFI16]]></data>
      <data key="d4" xml:space="preserve"><![CDATA[Gamma-interferon-inducible protein 16]]></data>
      <data key="d5" xml:space="preserve"><![CDATA[Gamma-interferon-inducible protein 16]]></data>
      <data key="d6" xml:space="preserve"><![CDATA[source]]></data>
      <data key="d7" xml:space="preserve">2.242393263213635</data>
      <data key="d8" xml:space="preserve">0.9407777675108644</data>
      <data key="d9" xml:space="preserve">true</data>
      <data key="d10" xml:space="preserve">0.008000000000000007</data>
      <data key="d11" xml:space="preserve">4.0</data>
      <data key="d12" xml:space="preserve"/>
      <data key="d13" xml:space="preserve"/>
      <data key="d14" xml:space="preserve"/>
      <data key="d15" xml:space="preserve">1</data>
      <data key="d16" xml:space="preserve">45</data>
      <data key="d17" xml:space="preserve">0.0</data>
      <data key="d18" xml:space="preserve">1.0</data>
      <data key="d19" xml:space="preserve">-821.0472351684394</data>
      <data key="d20" xml:space="preserve">176.81705408025337</data>
      <data key="d24" xml:space="preserve">3.395297512944572E-5</data>
      <data key="d25" xml:space="preserve">-1.1251264480227192</data>
      <data key="d26" xml:space="preserve">-1.1251264480227192</data>
      <data key="d29">
        <y:ShapeNode>
          <y:Geometry height="40.0" width="40.0" x="-489.2805470009487" y="77.2113693133237"/>
          <y:Fill color="#B6DBA6" transparent="false"/>
          <y:BorderStyle color="#4159A8" type="line" width="3.0"/>
          <y:NodeLabel alignment="center" autoSizePolicy="content" fontFamily="Arial" fontSize="10" fontStyle="plain" hasBackgroundColor="false" hasLineColor="false" height="15.171875" horizontalTextPosition="center" iconTextGap="4" modelName="custom" textColor="#000000" verticalTextPosition="bottom" visible="true" width="26.7880859375" x="6.60595703125" xml:space="preserve" y="12.4140625">IFI16<y:LabelModel><y:SmartNodeLabelModel distance="4.0"/></y:LabelModel><y:ModelParameter><y:SmartNodeLabelModelParameter labelRatioX="0.0" labelRatioY="0.0" nodeRatioX="0.0" nodeRatioY="0.0" offsetX="0.0" offsetY="0.0" upX="0.0" upY="-1.0"/></y:ModelParameter></y:NodeLabel>
          <y:Shape type="roundrectangle"/>
        </y:ShapeNode>
      </data>
    </node>
    <node id="n51">
      <data key="d3" xml:space="preserve"><![CDATA[ITFG2]]></data>
      <data key="d4" xml:space="preserve"><![CDATA[KICSTOR complex protein ITFG2]]></data>
      <data key="d5" xml:space="preserve"><![CDATA[KICSTOR complex protein ITFG2]]></data>
      <data key="d6" xml:space="preserve"><![CDATA[gene]]></data>
      <data key="d7" xml:space="preserve">0.0</data>
      <data key="d8" xml:space="preserve">0.028486843362192954</data>
      <data key="d9" xml:space="preserve">false</data>
      <data key="d10" xml:space="preserve">0.119</data>
      <data key="d11" xml:space="preserve">4.0</data>
      <data key="d12" xml:space="preserve"/>
      <data key="d13" xml:space="preserve"/>
      <data key="d14" xml:space="preserve"/>
      <data key="d15" xml:space="preserve">1</data>
      <data key="d16" xml:space="preserve">1</data>
      <data key="d17" xml:space="preserve">0.0</data>
      <data key="d18" xml:space="preserve">1.0</data>
      <data key="d19" xml:space="preserve">622.7997213299852</data>
      <data key="d20" xml:space="preserve">-50.259844515288535</data>
      <data key="d24" xml:space="preserve">0.6169383958857643</data>
      <data key="d25" xml:space="preserve">0.21401290851626165</data>
      <data key="d29">
        <y:ShapeNode>
          <y:Geometry height="15.0" width="15.0" x="352.13476086766985" y="-36.43740615296833"/>
          <y:Fill color="#F2F2F2" transparent="false"/>
          <y:BorderStyle color="#C0C0C0" raised="false" type="line" width="1.0"/>
          <y:NodeLabel alignment="center" autoSizePolicy="content" fontFamily="Dialog" fontSize="12" fontStyle="plain" hasBackgroundColor="false" hasLineColor="false" hasText="false" height="4.0" horizontalTextPosition="center" iconTextGap="4" modelName="custom" textColor="#000000" verticalTextPosition="bottom" visible="true" width="4.0" x="5.5" y="5.5">
            <y:LabelModel>
              <y:SmartNodeLabelModel distance="4.0"/>
            </y:LabelModel>
            <y:ModelParameter>
              <y:SmartNodeLabelModelParameter labelRatioX="0.0" labelRatioY="0.0" nodeRatioX="0.0" nodeRatioY="0.0" offsetX="0.0" offsetY="0.0" upX="0.0" upY="-1.0"/>
            </y:ModelParameter>
          </y:NodeLabel>
          <y:Shape type="rectangle"/>
        </y:ShapeNode>
      </data>
    </node>
    <node id="n52">
      <data key="d3" xml:space="preserve"><![CDATA[ITGA1]]></data>
      <data key="d4" xml:space="preserve"><![CDATA[Integrin alpha-1]]></data>
      <data key="d5" xml:space="preserve"><![CDATA[Integrin alpha-1]]></data>
      <data key="d6" xml:space="preserve"><![CDATA[gene]]></data>
      <data key="d7" xml:space="preserve">0.0</data>
      <data key="d8" xml:space="preserve">0.08327704717763064</data>
      <data key="d9" xml:space="preserve">true</data>
      <data key="d10" xml:space="preserve">0.0030000000000000027</data>
      <data key="d11" xml:space="preserve">4.0</data>
      <data key="d12" xml:space="preserve"/>
      <data key="d13" xml:space="preserve"/>
      <data key="d14" xml:space="preserve"/>
      <data key="d15" xml:space="preserve">1</data>
      <data key="d16" xml:space="preserve">1</data>
      <data key="d17" xml:space="preserve">0.0</data>
      <data key="d18" xml:space="preserve">1.0</data>
      <data key="d19" xml:space="preserve">-2.269980664518969</data>
      <data key="d20" xml:space="preserve">-355.2318607520082</data>
      <data key="d24" xml:space="preserve">4.074357015533486E-4</data>
      <data key="d25" xml:space="preserve">-0.906733360860807</data>
      <data key="d29">
        <y:ShapeNode>
          <y:Geometry height="15.0" width="15.0" x="1.5880509594829189" y="-215.62256817475046"/>
          <y:Fill color="#F2F2F2" transparent="false"/>
          <y:BorderStyle color="#C0C0C0" raised="false" type="line" width="1.0"/>
          <y:NodeLabel alignment="center" autoSizePolicy="content" fontFamily="Dialog" fontSize="12" fontStyle="plain" hasBackgroundColor="false" hasLineColor="false" hasText="false" height="4.0" horizontalTextPosition="center" iconTextGap="4" modelName="custom" textColor="#000000" verticalTextPosition="bottom" visible="true" width="4.0" x="5.5" y="5.5">
            <y:LabelModel>
              <y:SmartNodeLabelModel distance="4.0"/>
            </y:LabelModel>
            <y:ModelParameter>
              <y:SmartNodeLabelModelParameter labelRatioX="0.0" labelRatioY="0.0" nodeRatioX="0.0" nodeRatioY="0.0" offsetX="0.0" offsetY="0.0" upX="0.0" upY="-1.0"/>
            </y:ModelParameter>
          </y:NodeLabel>
          <y:Shape type="rectangle"/>
        </y:ShapeNode>
      </data>
    </node>
    <node id="n53">
      <data key="d3" xml:space="preserve"><![CDATA[JMY]]></data>
      <data key="d4" xml:space="preserve"><![CDATA[Junction-mediating and -regulatory protein]]></data>
      <data key="d5" xml:space="preserve"><![CDATA[Junction-mediating and -regulatory protein]]></data>
      <data key="d6" xml:space="preserve"><![CDATA[source]]></data>
      <data key="d7" xml:space="preserve">1.8677057425069228</data>
      <data key="d8" xml:space="preserve">0.7540872660742853</data>
      <data key="d9" xml:space="preserve">true</data>
      <data key="d10" xml:space="preserve">0.0030000000000000027</data>
      <data key="d11" xml:space="preserve">4.0</data>
      <data key="d12" xml:space="preserve"/>
      <data key="d13" xml:space="preserve"/>
      <data key="d14" xml:space="preserve"/>
      <data key="d15" xml:space="preserve">1</data>
      <data key="d16" xml:space="preserve">1</data>
      <data key="d17" xml:space="preserve">0.0</data>
      <data key="d18" xml:space="preserve">1.0</data>
      <data key="d19" xml:space="preserve">-489.82868011189004</data>
      <data key="d20" xml:space="preserve">206.7828552996944</data>
      <data key="d24" xml:space="preserve">0.0031915796621678973</data>
      <data key="d25" xml:space="preserve">1.3975691872104186</data>
      <data key="d26" xml:space="preserve">1.3975691872104186</data>
      <data key="d29">
        <y:ShapeNode>
          <y:Geometry height="40.0" width="40.0" x="-309.0279139142294" y="71.0602036581788"/>
          <y:Fill color="#B6DBA6" transparent="false"/>
          <y:BorderStyle color="#CC3331" type="line" width="3.0"/>
          <y:NodeLabel alignment="center" autoSizePolicy="content" fontFamily="Arial" fontSize="10" fontStyle="plain" hasBackgroundColor="false" hasLineColor="false" height="15.171875" horizontalTextPosition="center" iconTextGap="4" modelName="custom" textColor="#000000" verticalTextPosition="bottom" visible="true" width="24.0" x="8.0" xml:space="preserve" y="12.4140625">JMY<y:LabelModel><y:SmartNodeLabelModel distance="4.0"/></y:LabelModel><y:ModelParameter><y:SmartNodeLabelModelParameter labelRatioX="0.0" labelRatioY="0.0" nodeRatioX="0.0" nodeRatioY="0.0" offsetX="0.0" offsetY="0.0" upX="0.0" upY="-1.0"/></y:ModelParameter></y:NodeLabel>
          <y:Shape type="roundrectangle"/>
        </y:ShapeNode>
      </data>
    </node>
    <node id="n54">
      <data key="d3" xml:space="preserve"><![CDATA[JUN]]></data>
      <data key="d4" xml:space="preserve"><![CDATA[Transcription factor AP-1]]></data>
      <data key="d5" xml:space="preserve"><![CDATA[Transcription factor AP-1]]></data>
      <data key="d6" xml:space="preserve"><![CDATA[gene]]></data>
      <data key="d7" xml:space="preserve">0.0</data>
      <data key="d8" xml:space="preserve">0.36210108977260597</data>
      <data key="d9" xml:space="preserve">true</data>
      <data key="d10" xml:space="preserve">0.04200000000000004</data>
      <data key="d11" xml:space="preserve">4.0</data>
      <data key="d12" xml:space="preserve"/>
      <data key="d13" xml:space="preserve"/>
      <data key="d14" xml:space="preserve"/>
      <data key="d15" xml:space="preserve">1</data>
      <data key="d16" xml:space="preserve">1</data>
      <data key="d17" xml:space="preserve">0.0</data>
      <data key="d18" xml:space="preserve">1.0</data>
      <data key="d19" xml:space="preserve">-116.72605566809018</data>
      <data key="d20" xml:space="preserve">-42.432435561675625</data>
      <data key="d24" xml:space="preserve">0.8110734215997374</data>
      <data key="d25" xml:space="preserve">0.1830975674039763</data>
      <data key="d29">
        <y:ShapeNode>
          <y:Geometry height="15.0" width="15.0" x="-63.07361717854968" y="-32.38702145037375"/>
          <y:Fill color="#F2F2F2" transparent="false"/>
          <y:BorderStyle color="#C0C0C0" raised="false" type="line" width="1.0"/>
          <y:NodeLabel alignment="center" autoSizePolicy="content" fontFamily="Dialog" fontSize="12" fontStyle="plain" hasBackgroundColor="false" hasLineColor="false" hasText="false" height="4.0" horizontalTextPosition="center" iconTextGap="4" modelName="custom" textColor="#000000" verticalTextPosition="bottom" visible="true" width="4.0" x="5.5" y="5.5">
            <y:LabelModel>
              <y:SmartNodeLabelModel distance="4.0"/>
            </y:LabelModel>
            <y:ModelParameter>
              <y:SmartNodeLabelModelParameter labelRatioX="0.0" labelRatioY="0.0" nodeRatioX="0.0" nodeRatioY="0.0" offsetX="0.0" offsetY="0.0" upX="0.0" upY="-1.0"/>
            </y:ModelParameter>
          </y:NodeLabel>
          <y:Shape type="rectangle"/>
        </y:ShapeNode>
      </data>
    </node>
    <node id="n55">
      <data key="d3" xml:space="preserve"><![CDATA[KPTN]]></data>
      <data key="d4" xml:space="preserve"><![CDATA[KICSTOR complex protein kaptin]]></data>
      <data key="d5" xml:space="preserve"><![CDATA[KICSTOR complex protein kaptin]]></data>
      <data key="d6" xml:space="preserve"><![CDATA[gene]]></data>
      <data key="d7" xml:space="preserve">0.0</data>
      <data key="d8" xml:space="preserve">0.028505425205564483</data>
      <data key="d9" xml:space="preserve">false</data>
      <data key="d10" xml:space="preserve">0.128</data>
      <data key="d11" xml:space="preserve">4.0</data>
      <data key="d12" xml:space="preserve"/>
      <data key="d13" xml:space="preserve"/>
      <data key="d14" xml:space="preserve"/>
      <data key="d15" xml:space="preserve">1</data>
      <data key="d16" xml:space="preserve">1</data>
      <data key="d17" xml:space="preserve">0.0</data>
      <data key="d18" xml:space="preserve">1.0</data>
      <data key="d19" xml:space="preserve">575.5975732316786</data>
      <data key="d20" xml:space="preserve">-252.4265276488601</data>
      <data key="d24" xml:space="preserve">0.02067736185383244</data>
      <data key="d25" xml:space="preserve">0.7479272023697288</data>
      <data key="d29">
        <y:ShapeNode>
          <y:Geometry height="15.0" width="15.0" x="311.3586385265575" y="-166.48094704047205"/>
          <y:Fill color="#F2F2F2" transparent="false"/>
          <y:BorderStyle color="#C0C0C0" raised="false" type="line" width="1.0"/>
          <y:NodeLabel alignment="center" autoSizePolicy="content" fontFamily="Dialog" fontSize="12" fontStyle="plain" hasBackgroundColor="false" hasLineColor="false" hasText="false" height="4.0" horizontalTextPosition="center" iconTextGap="4" modelName="custom" textColor="#000000" verticalTextPosition="bottom" visible="true" width="4.0" x="5.5" y="5.5">
            <y:LabelModel>
              <y:SmartNodeLabelModel distance="4.0"/>
            </y:LabelModel>
            <y:ModelParameter>
              <y:SmartNodeLabelModelParameter labelRatioX="0.0" labelRatioY="0.0" nodeRatioX="0.0" nodeRatioY="0.0" offsetX="0.0" offsetY="0.0" upX="0.0" upY="-1.0"/>
            </y:ModelParameter>
          </y:NodeLabel>
          <y:Shape type="rectangle"/>
        </y:ShapeNode>
      </data>
    </node>
    <node id="n56">
      <data key="d3" xml:space="preserve"><![CDATA[LAMTOR2]]></data>
      <data key="d4" xml:space="preserve"><![CDATA[Ragulator complex protein LAMTOR2]]></data>
      <data key="d5" xml:space="preserve"><![CDATA[Ragulator complex protein LAMTOR2]]></data>
      <data key="d6" xml:space="preserve"><![CDATA[gene]]></data>
      <data key="d7" xml:space="preserve">0.0</data>
      <data key="d8" xml:space="preserve">0.030099228792094992</data>
      <data key="d9" xml:space="preserve">false</data>
      <data key="d10" xml:space="preserve">0.05300000000000005</data>
      <data key="d11" xml:space="preserve">4.0</data>
      <data key="d12" xml:space="preserve"/>
      <data key="d13" xml:space="preserve"/>
      <data key="d14" xml:space="preserve"/>
      <data key="d15" xml:space="preserve">1</data>
      <data key="d16" xml:space="preserve">11</data>
      <data key="d17" xml:space="preserve">0.0</data>
      <data key="d18" xml:space="preserve">1.0</data>
      <data key="d19" xml:space="preserve">878.8367366096065</data>
      <data key="d20" xml:space="preserve">-95.5077747302067</data>
      <data key="d24" xml:space="preserve">0.1281045751633987</data>
      <data key="d25" xml:space="preserve">0.26358727446804586</data>
      <data key="d29">
        <y:ShapeNode>
          <y:Geometry height="15.0" width="15.0" x="515.3029948040393" y="-64.35900325937837"/>
          <y:Fill color="#F2F2F2" transparent="false"/>
          <y:BorderStyle color="#C0C0C0" raised="false" type="line" width="1.0"/>
          <y:NodeLabel alignment="center" autoSizePolicy="content" fontFamily="Dialog" fontSize="12" fontStyle="plain" hasBackgroundColor="false" hasLineColor="false" hasText="false" height="4.0" horizontalTextPosition="center" iconTextGap="4" modelName="custom" textColor="#000000" verticalTextPosition="bottom" visible="true" width="4.0" x="5.5" y="5.5">
            <y:LabelModel>
              <y:SmartNodeLabelModel distance="4.0"/>
            </y:LabelModel>
            <y:ModelParameter>
              <y:SmartNodeLabelModelParameter labelRatioX="0.0" labelRatioY="0.0" nodeRatioX="0.0" nodeRatioY="0.0" offsetX="0.0" offsetY="0.0" upX="0.0" upY="-1.0"/>
            </y:ModelParameter>
          </y:NodeLabel>
          <y:Shape type="rectangle"/>
        </y:ShapeNode>
      </data>
    </node>
    <node id="n57">
      <data key="d3" xml:space="preserve"><![CDATA[LAMTOR3]]></data>
      <data key="d4" xml:space="preserve"><![CDATA[Ragulator complex protein LAMTOR3]]></data>
      <data key="d5" xml:space="preserve"><![CDATA[Ragulator complex protein LAMTOR3]]></data>
      <data key="d6" xml:space="preserve"><![CDATA[gene]]></data>
      <data key="d7" xml:space="preserve">0.0</data>
      <data key="d8" xml:space="preserve">0.030099228792094992</data>
      <data key="d9" xml:space="preserve">false</data>
      <data key="d10" xml:space="preserve">0.06399999999999995</data>
      <data key="d11" xml:space="preserve">4.0</data>
      <data key="d12" xml:space="preserve"/>
      <data key="d13" xml:space="preserve"/>
      <data key="d14" xml:space="preserve"/>
      <data key="d15" xml:space="preserve">1</data>
      <data key="d16" xml:space="preserve">12</data>
      <data key="d17" xml:space="preserve">0.0</data>
      <data key="d18" xml:space="preserve">1.0</data>
      <data key="d19" xml:space="preserve">841.7929084493303</data>
      <data key="d20" xml:space="preserve">-53.177244312725904</data>
      <data key="d24" xml:space="preserve">0.02067736185383244</data>
      <data key="d25" xml:space="preserve">0.3197159222994088</data>
      <data key="d29">
        <y:ShapeNode>
          <y:Geometry height="15.0" width="15.0" x="480.9285244452577" y="-37.23649190414537"/>
          <y:Fill color="#F2F2F2" transparent="false"/>
          <y:BorderStyle color="#C0C0C0" raised="false" type="line" width="1.0"/>
          <y:NodeLabel alignment="center" autoSizePolicy="content" fontFamily="Dialog" fontSize="12" fontStyle="plain" hasBackgroundColor="false" hasLineColor="false" hasText="false" height="4.0" horizontalTextPosition="center" iconTextGap="4" modelName="custom" textColor="#000000" verticalTextPosition="bottom" visible="true" width="4.0" x="5.5" y="5.5">
            <y:LabelModel>
              <y:SmartNodeLabelModel distance="4.0"/>
            </y:LabelModel>
            <y:ModelParameter>
              <y:SmartNodeLabelModelParameter labelRatioX="0.0" labelRatioY="0.0" nodeRatioX="0.0" nodeRatioY="0.0" offsetX="0.0" offsetY="0.0" upX="0.0" upY="-1.0"/>
            </y:ModelParameter>
          </y:NodeLabel>
          <y:Shape type="rectangle"/>
        </y:ShapeNode>
      </data>
    </node>
    <node id="n58">
      <data key="d3" xml:space="preserve"><![CDATA[LAMTOR4]]></data>
      <data key="d4" xml:space="preserve"><![CDATA[Ragulator complex protein LAMTOR4]]></data>
      <data key="d5" xml:space="preserve"><![CDATA[Ragulator complex protein LAMTOR4]]></data>
      <data key="d6" xml:space="preserve"><![CDATA[source]]></data>
      <data key="d7" xml:space="preserve">3.3075748187466916</data>
      <data key="d8" xml:space="preserve">1.3759634248228354</data>
      <data key="d9" xml:space="preserve">true</data>
      <data key="d10" xml:space="preserve">0.008000000000000007</data>
      <data key="d11" xml:space="preserve">4.0</data>
      <data key="d12" xml:space="preserve"/>
      <data key="d13" xml:space="preserve"/>
      <data key="d14" xml:space="preserve"/>
      <data key="d15" xml:space="preserve">1</data>
      <data key="d16" xml:space="preserve">1</data>
      <data key="d17" xml:space="preserve">0.0</data>
      <data key="d18" xml:space="preserve">1.0</data>
      <data key="d19" xml:space="preserve">680.8822046492348</data>
      <data key="d20" xml:space="preserve">-197.9822247373287</data>
      <data key="d24" xml:space="preserve">2.3767082590612002E-4</data>
      <data key="d25" xml:space="preserve">-3.018757824265375</data>
      <data key="d26" xml:space="preserve">-3.018757824265375</data>
      <data key="d29">
        <y:ShapeNode>
          <y:Geometry height="40.0" width="40.0" x="367.71307612815906" y="-140.97109350547566"/>
          <y:Fill color="#B6DBA6" transparent="false"/>
          <y:BorderStyle color="#4159A8" type="line" width="3.0"/>
          <y:NodeLabel alignment="center" autoSizePolicy="content" fontFamily="Arial" fontSize="10" fontStyle="plain" hasBackgroundColor="false" hasLineColor="false" height="15.171875" horizontalTextPosition="center" iconTextGap="4" modelName="custom" textColor="#000000" verticalTextPosition="bottom" visible="true" width="51.2314453125" x="-5.61572265625" xml:space="preserve" y="12.4140625">LAMTOR4<y:LabelModel><y:SmartNodeLabelModel distance="4.0"/></y:LabelModel><y:ModelParameter><y:SmartNodeLabelModelParameter labelRatioX="0.0" labelRatioY="0.0" nodeRatioX="0.0" nodeRatioY="0.0" offsetX="0.0" offsetY="0.0" upX="0.0" upY="-1.0"/></y:ModelParameter></y:NodeLabel>
          <y:Shape type="roundrectangle"/>
        </y:ShapeNode>
      </data>
    </node>
    <node id="n59">
      <data key="d3" xml:space="preserve"><![CDATA[LBH]]></data>
      <data key="d4" xml:space="preserve"><![CDATA[Protein LBH]]></data>
      <data key="d5" xml:space="preserve"><![CDATA[Protein LBH]]></data>
      <data key="d6" xml:space="preserve"><![CDATA[source]]></data>
      <data key="d7" xml:space="preserve">1.6806412826599095</data>
      <data key="d8" xml:space="preserve">0.6742269756050325</data>
      <data key="d9" xml:space="preserve">true</data>
      <data key="d10" xml:space="preserve">0.0020000000000000018</data>
      <data key="d11" xml:space="preserve">4.0</data>
      <data key="d12" xml:space="preserve"/>
      <data key="d13" xml:space="preserve"/>
      <data key="d14" xml:space="preserve"/>
      <data key="d15" xml:space="preserve">2</data>
      <data key="d16" xml:space="preserve">108</data>
      <data key="d17" xml:space="preserve">0.0</data>
      <data key="d18" xml:space="preserve">1.0</data>
      <data key="d19" xml:space="preserve">-582.1708601850266</data>
      <data key="d20" xml:space="preserve">-82.38201197223994</data>
      <data key="d24" xml:space="preserve">0.002057117846591531</data>
      <data key="d25" xml:space="preserve">1.0512942266251724</data>
      <data key="d26" xml:space="preserve">1.0512942266251724</data>
      <data key="d29">
        <y:ShapeNode>
          <y:Geometry height="40.0" width="40.0" x="-355.01337397848175" y="-72.91132095547951"/>
          <y:Fill color="#B6DBA6" transparent="false"/>
          <y:BorderStyle color="#CC3331" type="line" width="3.0"/>
          <y:NodeLabel alignment="center" autoSizePolicy="content" fontFamily="Arial" fontSize="10" fontStyle="plain" hasBackgroundColor="false" hasLineColor="false" height="15.171875" horizontalTextPosition="center" iconTextGap="4" modelName="custom" textColor="#000000" verticalTextPosition="bottom" visible="true" width="23.453125" x="8.2734375" xml:space="preserve" y="12.4140625">LBH<y:LabelModel><y:SmartNodeLabelModel distance="4.0"/></y:LabelModel><y:ModelParameter><y:SmartNodeLabelModelParameter labelRatioX="0.0" labelRatioY="0.0" nodeRatioX="0.0" nodeRatioY="0.0" offsetX="0.0" offsetY="0.0" upX="0.0" upY="-1.0"/></y:ModelParameter></y:NodeLabel>
          <y:Shape type="roundrectangle"/>
        </y:ShapeNode>
      </data>
    </node>
    <node id="n60">
      <data key="d3" xml:space="preserve"><![CDATA[LRP1]]></data>
      <data key="d4" xml:space="preserve"><![CDATA[Prolow-density lipoprotein receptor-related protein 1]]></data>
      <data key="d5" xml:space="preserve"><![CDATA[Prolow-density lipoprotein receptor-related protein 1]]></data>
      <data key="d6" xml:space="preserve"><![CDATA[source]]></data>
      <data key="d7" xml:space="preserve">2.428778747965856</data>
      <data key="d8" xml:space="preserve">1.0091038336579699</data>
      <data key="d9" xml:space="preserve">true</data>
      <data key="d10" xml:space="preserve">0.008000000000000007</data>
      <data key="d11" xml:space="preserve">4.0</data>
      <data key="d12" xml:space="preserve"/>
      <data key="d13" xml:space="preserve"/>
      <data key="d14" xml:space="preserve"/>
      <data key="d15" xml:space="preserve">1</data>
      <data key="d16" xml:space="preserve">1</data>
      <data key="d17" xml:space="preserve">0.0</data>
      <data key="d18" xml:space="preserve">1.0</data>
      <data key="d19" xml:space="preserve">-49.73857170255514</data>
      <data key="d20" xml:space="preserve">-511.9061113042212</data>
      <data key="d24" xml:space="preserve">1.3581190051778288E-4</data>
      <data key="d25" xml:space="preserve">-1.525438677259368</data>
      <data key="d26" xml:space="preserve">-1.525438677259368</data>
      <data key="d29">
        <y:ShapeNode>
          <y:Geometry height="40.0" width="40.0" x="-41.65883765367415" y="-316.6855326308403"/>
          <y:Fill color="#B6DBA6" transparent="false"/>
          <y:BorderStyle color="#4159A8" type="line" width="3.0"/>
          <y:NodeLabel alignment="center" autoSizePolicy="content" fontFamily="Arial" fontSize="10" fontStyle="plain" hasBackgroundColor="false" hasLineColor="false" height="15.171875" horizontalTextPosition="center" iconTextGap="4" modelName="custom" textColor="#000000" verticalTextPosition="bottom" visible="true" width="29.0146484375" x="5.49267578125" xml:space="preserve" y="12.4140625">LRP1<y:LabelModel><y:SmartNodeLabelModel distance="4.0"/></y:LabelModel><y:ModelParameter><y:SmartNodeLabelModelParameter labelRatioX="0.0" labelRatioY="0.0" nodeRatioX="0.0" nodeRatioY="0.0" offsetX="0.0" offsetY="0.0" upX="0.0" upY="-1.0"/></y:ModelParameter></y:NodeLabel>
          <y:Shape type="roundrectangle"/>
        </y:ShapeNode>
      </data>
    </node>
    <node id="n61">
      <data key="d3" xml:space="preserve"><![CDATA[LRPAP1]]></data>
      <data key="d4" xml:space="preserve"><![CDATA[Alpha-2-macroglobulin receptor-associated protein]]></data>
      <data key="d5" xml:space="preserve"><![CDATA[Alpha-2-macroglobulin receptor-associated protein]]></data>
      <data key="d6" xml:space="preserve"><![CDATA[gene]]></data>
      <data key="d7" xml:space="preserve">0.0</data>
      <data key="d8" xml:space="preserve">0.035072340348664965</data>
      <data key="d9" xml:space="preserve">true</data>
      <data key="d10" xml:space="preserve">0.019000000000000017</data>
      <data key="d11" xml:space="preserve">4.0</data>
      <data key="d12" xml:space="preserve"/>
      <data key="d13" xml:space="preserve"/>
      <data key="d14" xml:space="preserve"/>
      <data key="d15" xml:space="preserve">1</data>
      <data key="d16" xml:space="preserve">1</data>
      <data key="d17" xml:space="preserve">0.0</data>
      <data key="d18" xml:space="preserve">1.0</data>
      <data key="d19" xml:space="preserve">-16.538200132060435</data>
      <data key="d20" xml:space="preserve">-568.9427117135534</data>
      <data key="d24" xml:space="preserve">8.316008316008316E-4</data>
      <data key="d25" xml:space="preserve">-0.4392850079740196</data>
      <data key="d29">
        <y:ShapeNode>
          <y:Geometry height="15.0" width="15.0" x="-4.0810544889907145" y="-344.8742650516337"/>
          <y:Fill color="#F2F2F2" transparent="false"/>
          <y:BorderStyle color="#C0C0C0" raised="false" type="line" width="1.0"/>
          <y:NodeLabel alignment="center" autoSizePolicy="content" fontFamily="Dialog" fontSize="12" fontStyle="plain" hasBackgroundColor="false" hasLineColor="false" hasText="false" height="4.0" horizontalTextPosition="center" iconTextGap="4" modelName="custom" textColor="#000000" verticalTextPosition="bottom" visible="true" width="4.0" x="5.5" y="5.5">
            <y:LabelModel>
              <y:SmartNodeLabelModel distance="4.0"/>
            </y:LabelModel>
            <y:ModelParameter>
              <y:SmartNodeLabelModelParameter labelRatioX="0.0" labelRatioY="0.0" nodeRatioX="0.0" nodeRatioY="0.0" offsetX="0.0" offsetY="0.0" upX="0.0" upY="-1.0"/>
            </y:ModelParameter>
          </y:NodeLabel>
          <y:Shape type="rectangle"/>
        </y:ShapeNode>
      </data>
    </node>
    <node id="n62">
      <data key="d3" xml:space="preserve"><![CDATA[LZTFL1]]></data>
      <data key="d4" xml:space="preserve"><![CDATA[Leucine zipper transcription factor-like protein 1]]></data>
      <data key="d5" xml:space="preserve"><![CDATA[Leucine zipper transcription factor-like protein 1]]></data>
      <data key="d6" xml:space="preserve"><![CDATA[gene]]></data>
      <data key="d7" xml:space="preserve">0.0</data>
      <data key="d8" xml:space="preserve">0.027258311328399724</data>
      <data key="d9" xml:space="preserve">true</data>
      <data key="d10" xml:space="preserve">0.04500000000000004</data>
      <data key="d11" xml:space="preserve">4.0</data>
      <data key="d12" xml:space="preserve"/>
      <data key="d13" xml:space="preserve"/>
      <data key="d14" xml:space="preserve"/>
      <data key="d15" xml:space="preserve">1</data>
      <data key="d16" xml:space="preserve">1</data>
      <data key="d17" xml:space="preserve">0.0</data>
      <data key="d18" xml:space="preserve">1.0</data>
      <data key="d19" xml:space="preserve">611.0201237126491</data>
      <data key="d20" xml:space="preserve">513.256572187459</data>
      <data key="d24" xml:space="preserve">0.4211187505305153</data>
      <data key="d25" xml:space="preserve">0.3181784154056704</data>
      <data key="d29">
        <y:ShapeNode>
          <y:Geometry height="15.0" width="15.0" x="338.9186996355154" y="300.68105023462783"/>
          <y:Fill color="#F2F2F2" transparent="false"/>
          <y:BorderStyle color="#C0C0C0" raised="false" type="line" width="1.0"/>
          <y:NodeLabel alignment="center" autoSizePolicy="content" fontFamily="Dialog" fontSize="12" fontStyle="plain" hasBackgroundColor="false" hasLineColor="false" hasText="false" height="4.0" horizontalTextPosition="center" iconTextGap="4" modelName="custom" textColor="#000000" verticalTextPosition="bottom" visible="true" width="4.0" x="5.5" y="5.5">
            <y:LabelModel>
              <y:SmartNodeLabelModel distance="4.0"/>
            </y:LabelModel>
            <y:ModelParameter>
              <y:SmartNodeLabelModelParameter labelRatioX="0.0" labelRatioY="0.0" nodeRatioX="0.0" nodeRatioY="0.0" offsetX="0.0" offsetY="0.0" upX="0.0" upY="-1.0"/>
            </y:ModelParameter>
          </y:NodeLabel>
          <y:Shape type="rectangle"/>
        </y:ShapeNode>
      </data>
    </node>
    <node id="n63">
      <data key="d3" xml:space="preserve"><![CDATA[MAF1]]></data>
      <data key="d4" xml:space="preserve"><![CDATA[Repressor of RNA polymerase III transcription MAF1 homolog]]></data>
      <data key="d5" xml:space="preserve"><![CDATA[Repressor of RNA polymerase III transcription MAF1 homolog]]></data>
      <data key="d6" xml:space="preserve"><![CDATA[gene]]></data>
      <data key="d7" xml:space="preserve">0.0</data>
      <data key="d8" xml:space="preserve">0.0462991827080693</data>
      <data key="d9" xml:space="preserve">true</data>
      <data key="d10" xml:space="preserve">0.0040000000000000036</data>
      <data key="d11" xml:space="preserve">4.0</data>
      <data key="d12" xml:space="preserve"/>
      <data key="d13" xml:space="preserve"/>
      <data key="d14" xml:space="preserve"/>
      <data key="d15" xml:space="preserve">1</data>
      <data key="d16" xml:space="preserve">1</data>
      <data key="d17" xml:space="preserve">0.0</data>
      <data key="d18" xml:space="preserve">1.0</data>
      <data key="d19" xml:space="preserve">322.8936567452275</data>
      <data key="d20" xml:space="preserve">-152.98241716029946</data>
      <data key="d24" xml:space="preserve">4.074357015533486E-4</data>
      <data key="d25" xml:space="preserve">0.45634436192654704</data>
      <data key="d29">
        <y:ShapeNode>
          <y:Geometry height="15.0" width="15.0" x="177.9988127957903" y="-95.43154019172654"/>
          <y:Fill color="#F2F2F2" transparent="false"/>
          <y:BorderStyle color="#C0C0C0" raised="false" type="line" width="1.0"/>
          <y:NodeLabel alignment="center" autoSizePolicy="content" fontFamily="Dialog" fontSize="12" fontStyle="plain" hasBackgroundColor="false" hasLineColor="false" hasText="false" height="4.0" horizontalTextPosition="center" iconTextGap="4" modelName="custom" textColor="#000000" verticalTextPosition="bottom" visible="true" width="4.0" x="5.5" y="5.5">
            <y:LabelModel>
              <y:SmartNodeLabelModel distance="4.0"/>
            </y:LabelModel>
            <y:ModelParameter>
              <y:SmartNodeLabelModelParameter labelRatioX="0.0" labelRatioY="0.0" nodeRatioX="0.0" nodeRatioY="0.0" offsetX="0.0" offsetY="0.0" upX="0.0" upY="-1.0"/>
            </y:ModelParameter>
          </y:NodeLabel>
          <y:Shape type="rectangle"/>
        </y:ShapeNode>
      </data>
    </node>
    <node id="n64">
      <data key="d3" xml:space="preserve"><![CDATA[MEAK7]]></data>
      <data key="d4" xml:space="preserve"><![CDATA[MTOR-associated protein MEAK7]]></data>
      <data key="d5" xml:space="preserve"><![CDATA[MTOR-associated protein MEAK7]]></data>
      <data key="d6" xml:space="preserve"><![CDATA[source]]></data>
      <data key="d7" xml:space="preserve">1.7512703151594269</data>
      <data key="d8" xml:space="preserve">0.7021689426506175</data>
      <data key="d9" xml:space="preserve">true</data>
      <data key="d10" xml:space="preserve">0.0030000000000000027</data>
      <data key="d11" xml:space="preserve">4.0</data>
      <data key="d12" xml:space="preserve"/>
      <data key="d13" xml:space="preserve"/>
      <data key="d14" xml:space="preserve"/>
      <data key="d15" xml:space="preserve">1</data>
      <data key="d16" xml:space="preserve">5</data>
      <data key="d17" xml:space="preserve">0.0</data>
      <data key="d18" xml:space="preserve">1.0</data>
      <data key="d19" xml:space="preserve">749.2860085823545</data>
      <data key="d20" xml:space="preserve">-97.76227909067055</data>
      <data key="d24" xml:space="preserve">0.0012902130549189371</data>
      <data key="d25" xml:space="preserve">1.0614705215503513</data>
      <data key="d26" xml:space="preserve">1.0614705215503513</data>
      <data key="d29">
        <y:ShapeNode>
          <y:Geometry height="40.0" width="40.0" x="415.3505894431361" y="-64.80595337681164"/>
          <y:Fill color="#B6DBA6" transparent="false"/>
          <y:BorderStyle color="#CC3331" type="line" width="3.0"/>
          <y:NodeLabel alignment="center" autoSizePolicy="content" fontFamily="Arial" fontSize="10" fontStyle="plain" hasBackgroundColor="false" hasLineColor="false" height="15.171875" horizontalTextPosition="center" iconTextGap="4" modelName="custom" textColor="#000000" verticalTextPosition="bottom" visible="true" width="37.9013671875" x="1.04931640625" xml:space="preserve" y="12.4140625">MEAK7<y:LabelModel><y:SmartNodeLabelModel distance="4.0"/></y:LabelModel><y:ModelParameter><y:SmartNodeLabelModelParameter labelRatioX="0.0" labelRatioY="0.0" nodeRatioX="0.0" nodeRatioY="0.0" offsetX="0.0" offsetY="0.0" upX="0.0" upY="-1.0"/></y:ModelParameter></y:NodeLabel>
          <y:Shape type="roundrectangle"/>
        </y:ShapeNode>
      </data>
    </node>
    <node id="n65">
      <data key="d3" xml:space="preserve"><![CDATA[MIOS]]></data>
      <data key="d4" xml:space="preserve"><![CDATA[GATOR complex protein MIOS]]></data>
      <data key="d5" xml:space="preserve"><![CDATA[GATOR complex protein MIOS]]></data>
      <data key="d6" xml:space="preserve"><![CDATA[gene]]></data>
      <data key="d7" xml:space="preserve">0.0</data>
      <data key="d8" xml:space="preserve">0.028525048473913805</data>
      <data key="d9" xml:space="preserve">false</data>
      <data key="d10" xml:space="preserve">0.127</data>
      <data key="d11" xml:space="preserve">4.0</data>
      <data key="d12" xml:space="preserve"/>
      <data key="d13" xml:space="preserve"/>
      <data key="d14" xml:space="preserve"/>
      <data key="d15" xml:space="preserve">1</data>
      <data key="d16" xml:space="preserve">1</data>
      <data key="d17" xml:space="preserve">0.0</data>
      <data key="d18" xml:space="preserve">1.0</data>
      <data key="d19" xml:space="preserve">562.2525794296764</data>
      <data key="d20" xml:space="preserve">-196.30819508881632</data>
      <data key="d24" xml:space="preserve">0.20796197266785504</data>
      <data key="d25" xml:space="preserve">0.2779971709638307</data>
      <data key="d29">
        <y:ShapeNode>
          <y:Geometry height="15.0" width="15.0" x="302.22751059856324" y="-133.85131878319407"/>
          <y:Fill color="#F2F2F2" transparent="false"/>
          <y:BorderStyle color="#C0C0C0" raised="false" type="line" width="1.0"/>
          <y:NodeLabel alignment="center" autoSizePolicy="content" fontFamily="Dialog" fontSize="12" fontStyle="plain" hasBackgroundColor="false" hasLineColor="false" hasText="false" height="4.0" horizontalTextPosition="center" iconTextGap="4" modelName="custom" textColor="#000000" verticalTextPosition="bottom" visible="true" width="4.0" x="5.5" y="5.5">
            <y:LabelModel>
              <y:SmartNodeLabelModel distance="4.0"/>
            </y:LabelModel>
            <y:ModelParameter>
              <y:SmartNodeLabelModelParameter labelRatioX="0.0" labelRatioY="0.0" nodeRatioX="0.0" nodeRatioY="0.0" offsetX="0.0" offsetY="0.0" upX="0.0" upY="-1.0"/>
            </y:ModelParameter>
          </y:NodeLabel>
          <y:Shape type="rectangle"/>
        </y:ShapeNode>
      </data>
    </node>
    <node id="n66">
      <data key="d3" xml:space="preserve"><![CDATA[MLLT3]]></data>
      <data key="d4" xml:space="preserve"><![CDATA[Protein AF-9]]></data>
      <data key="d5" xml:space="preserve"><![CDATA[Protein AF-9]]></data>
      <data key="d6" xml:space="preserve"><![CDATA[source]]></data>
      <data key="d7" xml:space="preserve">1.6481811275740093</data>
      <data key="d8" xml:space="preserve">0.6665232713456641</data>
      <data key="d9" xml:space="preserve">true</data>
      <data key="d10" xml:space="preserve">0.02300000000000002</data>
      <data key="d11" xml:space="preserve">4.0</data>
      <data key="d12" xml:space="preserve"/>
      <data key="d13" xml:space="preserve"/>
      <data key="d14" xml:space="preserve"/>
      <data key="d15" xml:space="preserve">12</data>
      <data key="d16" xml:space="preserve">487</data>
      <data key="d17" xml:space="preserve">0.0</data>
      <data key="d18" xml:space="preserve">1.0</data>
      <data key="d19" xml:space="preserve">259.52101268600563</data>
      <data key="d20" xml:space="preserve">607.3930372725958</data>
      <data key="d24" xml:space="preserve">0.0024106612341906457</data>
      <data key="d25" xml:space="preserve">1.0376785120552796</data>
      <data key="d26" xml:space="preserve">1.0376785120552796</data>
      <data key="d29">
        <y:ShapeNode>
          <y:Geometry height="40.0" width="40.0" x="125.74636655599662" y="330.8691052943364"/>
          <y:Fill color="#B6DBA6" transparent="false"/>
          <y:BorderStyle color="#CC3331" type="line" width="3.0"/>
          <y:NodeLabel alignment="center" autoSizePolicy="content" fontFamily="Arial" fontSize="10" fontStyle="plain" hasBackgroundColor="false" hasLineColor="false" height="15.171875" horizontalTextPosition="center" iconTextGap="4" modelName="custom" textColor="#000000" verticalTextPosition="bottom" visible="true" width="35.123046875" x="2.4384765625" xml:space="preserve" y="12.4140625">MLLT3<y:LabelModel><y:SmartNodeLabelModel distance="4.0"/></y:LabelModel><y:ModelParameter><y:SmartNodeLabelModelParameter labelRatioX="0.0" labelRatioY="0.0" nodeRatioX="0.0" nodeRatioY="0.0" offsetX="0.0" offsetY="0.0" upX="0.0" upY="-1.0"/></y:ModelParameter></y:NodeLabel>
          <y:Shape type="roundrectangle"/>
        </y:ShapeNode>
      </data>
    </node>
    <node id="n67">
      <data key="d3" xml:space="preserve"><![CDATA[MLST8]]></data>
      <data key="d4" xml:space="preserve"><![CDATA[Target of rapamycin complex subunit LST8]]></data>
      <data key="d5" xml:space="preserve"><![CDATA[Target of rapamycin complex subunit LST8]]></data>
      <data key="d6" xml:space="preserve"><![CDATA[gene]]></data>
      <data key="d7" xml:space="preserve">0.0</data>
      <data key="d8" xml:space="preserve">0.16638075029224955</data>
      <data key="d9" xml:space="preserve">true</data>
      <data key="d10" xml:space="preserve">0.0040000000000000036</data>
      <data key="d11" xml:space="preserve">4.0</data>
      <data key="d12" xml:space="preserve"/>
      <data key="d13" xml:space="preserve"/>
      <data key="d14" xml:space="preserve"/>
      <data key="d15" xml:space="preserve">1</data>
      <data key="d16" xml:space="preserve">1</data>
      <data key="d17" xml:space="preserve">0.0</data>
      <data key="d18" xml:space="preserve">1.0</data>
      <data key="d19" xml:space="preserve">703.3194853761507</data>
      <data key="d20" xml:space="preserve">-183.06520980518573</data>
      <data key="d24" xml:space="preserve">0.20796197266785504</data>
      <data key="d25" xml:space="preserve">-0.20873812320436969</data>
      <data key="d29">
        <y:ShapeNode>
          <y:Geometry height="15.0" width="15.0" x="420.28013648332745" y="-122.7150079040431"/>
          <y:Fill color="#F2F2F2" transparent="false"/>
          <y:BorderStyle color="#C0C0C0" raised="false" type="line" width="1.0"/>
          <y:NodeLabel alignment="center" autoSizePolicy="content" fontFamily="Dialog" fontSize="12" fontStyle="plain" hasBackgroundColor="false" hasLineColor="false" hasText="false" height="4.0" horizontalTextPosition="center" iconTextGap="4" modelName="custom" textColor="#000000" verticalTextPosition="bottom" visible="true" width="4.0" x="5.5" y="5.5">
            <y:LabelModel>
              <y:SmartNodeLabelModel distance="4.0"/>
            </y:LabelModel>
            <y:ModelParameter>
              <y:SmartNodeLabelModelParameter labelRatioX="0.0" labelRatioY="0.0" nodeRatioX="0.0" nodeRatioY="0.0" offsetX="0.0" offsetY="0.0" upX="0.0" upY="-1.0"/>
            </y:ModelParameter>
          </y:NodeLabel>
          <y:Shape type="rectangle"/>
        </y:ShapeNode>
      </data>
    </node>
    <node id="n68">
      <data key="d3" xml:space="preserve"><![CDATA[MMP15]]></data>
      <data key="d4" xml:space="preserve"><![CDATA[Matrix metalloproteinase-15]]></data>
      <data key="d5" xml:space="preserve"><![CDATA[Matrix metalloproteinase-15]]></data>
      <data key="d6" xml:space="preserve"><![CDATA[gene]]></data>
      <data key="d7" xml:space="preserve">0.0</data>
      <data key="d8" xml:space="preserve">0.01664624375409548</data>
      <data key="d9" xml:space="preserve">true</data>
      <data key="d10" xml:space="preserve">0.03500000000000003</data>
      <data key="d11" xml:space="preserve">4.0</data>
      <data key="d12" xml:space="preserve"/>
      <data key="d13" xml:space="preserve"/>
      <data key="d14" xml:space="preserve"/>
      <data key="d15" xml:space="preserve">1</data>
      <data key="d16" xml:space="preserve">41</data>
      <data key="d17" xml:space="preserve">0.0</data>
      <data key="d18" xml:space="preserve">1.0</data>
      <data key="d19" xml:space="preserve">94.98733031119022</data>
      <data key="d20" xml:space="preserve">-634.7735727399937</data>
      <data key="d24" xml:space="preserve">0.9805958747135217</data>
      <data key="d25" xml:space="preserve">0.01617394290824592</data>
      <data key="d29">
        <y:ShapeNode>
          <y:Geometry height="15.0" width="15.0" x="56.00015917065366" y="-381.39147294502436"/>
          <y:Fill color="#F2F2F2" transparent="false"/>
          <y:BorderStyle color="#C0C0C0" raised="false" type="line" width="1.0"/>
          <y:NodeLabel alignment="center" autoSizePolicy="content" fontFamily="Dialog" fontSize="12" fontStyle="plain" hasBackgroundColor="false" hasLineColor="false" hasText="false" height="4.0" horizontalTextPosition="center" iconTextGap="4" modelName="custom" textColor="#000000" verticalTextPosition="bottom" visible="true" width="4.0" x="5.5" y="5.5">
            <y:LabelModel>
              <y:SmartNodeLabelModel distance="4.0"/>
            </y:LabelModel>
            <y:ModelParameter>
              <y:SmartNodeLabelModelParameter labelRatioX="0.0" labelRatioY="0.0" nodeRatioX="0.0" nodeRatioY="0.0" offsetX="0.0" offsetY="0.0" upX="0.0" upY="-1.0"/>
            </y:ModelParameter>
          </y:NodeLabel>
          <y:Shape type="rectangle"/>
        </y:ShapeNode>
      </data>
    </node>
    <node id="n69">
      <data key="d3" xml:space="preserve"><![CDATA[MORF4L1]]></data>
      <data key="d4" xml:space="preserve"><![CDATA[Mortality factor 4-like protein 1]]></data>
      <data key="d5" xml:space="preserve"><![CDATA[Mortality factor 4-like protein 1]]></data>
      <data key="d6" xml:space="preserve"><![CDATA[gene]]></data>
      <data key="d7" xml:space="preserve">0.0</data>
      <data key="d8" xml:space="preserve">0.2499690308722629</data>
      <data key="d9" xml:space="preserve">true</data>
      <data key="d10" xml:space="preserve">0.0040000000000000036</data>
      <data key="d11" xml:space="preserve">4.0</data>
      <data key="d12" xml:space="preserve"/>
      <data key="d13" xml:space="preserve"/>
      <data key="d14" xml:space="preserve"/>
      <data key="d15" xml:space="preserve">1</data>
      <data key="d16" xml:space="preserve">45</data>
      <data key="d17" xml:space="preserve">0.0</data>
      <data key="d18" xml:space="preserve">1.0</data>
      <data key="d19" xml:space="preserve">-843.4606167421891</data>
      <data key="d20" xml:space="preserve">-10.250436497864442</data>
      <data key="d24" xml:space="preserve">0.03812919107036754</data>
      <data key="d25" xml:space="preserve">0.5197366273753179</data>
      <data key="d29">
        <y:ShapeNode>
          <y:Geometry height="15.0" width="15.0" x="-486.561513567603" y="-14.951150401333475"/>
          <y:Fill color="#F2F2F2" transparent="false"/>
          <y:BorderStyle color="#C0C0C0" raised="false" type="line" width="1.0"/>
          <y:NodeLabel alignment="center" autoSizePolicy="content" fontFamily="Dialog" fontSize="12" fontStyle="plain" hasBackgroundColor="false" hasLineColor="false" hasText="false" height="4.0" horizontalTextPosition="center" iconTextGap="4" modelName="custom" textColor="#000000" verticalTextPosition="bottom" visible="true" width="4.0" x="5.5" y="5.5">
            <y:LabelModel>
              <y:SmartNodeLabelModel distance="4.0"/>
            </y:LabelModel>
            <y:ModelParameter>
              <y:SmartNodeLabelModelParameter labelRatioX="0.0" labelRatioY="0.0" nodeRatioX="0.0" nodeRatioY="0.0" offsetX="0.0" offsetY="0.0" upX="0.0" upY="-1.0"/>
            </y:ModelParameter>
          </y:NodeLabel>
          <y:Shape type="rectangle"/>
        </y:ShapeNode>
      </data>
    </node>
    <node id="n70">
      <data key="d3" xml:space="preserve"><![CDATA[MORF4L2]]></data>
      <data key="d4" xml:space="preserve"><![CDATA[Mortality factor 4-like protein 2]]></data>
      <data key="d5" xml:space="preserve"><![CDATA[Mortality factor 4-like protein 2]]></data>
      <data key="d6" xml:space="preserve"><![CDATA[gene]]></data>
      <data key="d7" xml:space="preserve">0.0</data>
      <data key="d8" xml:space="preserve">0.2518983947237159</data>
      <data key="d9" xml:space="preserve">true</data>
      <data key="d10" xml:space="preserve">0.0</data>
      <data key="d11" xml:space="preserve">Infinity</data>
      <data key="d12" xml:space="preserve"/>
      <data key="d13" xml:space="preserve"/>
      <data key="d14" xml:space="preserve"/>
      <data key="d15" xml:space="preserve">1</data>
      <data key="d16" xml:space="preserve">45</data>
      <data key="d17" xml:space="preserve">0.0</data>
      <data key="d18" xml:space="preserve">1.0</data>
      <data key="d19" xml:space="preserve">-927.8667073912162</data>
      <data key="d20" xml:space="preserve">24.019896567481226</data>
      <data key="d24" xml:space="preserve">0.31528732705203294</data>
      <data key="d25" xml:space="preserve">0.13247192329461477</data>
      <data key="d29">
        <y:ShapeNode>
          <y:Geometry height="15.0" width="15.0" x="-536.450421969983" y="1.053572526542025"/>
          <y:Fill color="#F2F2F2" transparent="false"/>
          <y:BorderStyle color="#C0C0C0" raised="false" type="line" width="1.0"/>
          <y:NodeLabel alignment="center" autoSizePolicy="content" fontFamily="Dialog" fontSize="12" fontStyle="plain" hasBackgroundColor="false" hasLineColor="false" hasText="false" height="4.0" horizontalTextPosition="center" iconTextGap="4" modelName="custom" textColor="#000000" verticalTextPosition="bottom" visible="true" width="4.0" x="5.5" y="5.5">
            <y:LabelModel>
              <y:SmartNodeLabelModel distance="4.0"/>
            </y:LabelModel>
            <y:ModelParameter>
              <y:SmartNodeLabelModelParameter labelRatioX="0.0" labelRatioY="0.0" nodeRatioX="0.0" nodeRatioY="0.0" offsetX="0.0" offsetY="0.0" upX="0.0" upY="-1.0"/>
            </y:ModelParameter>
          </y:NodeLabel>
          <y:Shape type="rectangle"/>
        </y:ShapeNode>
      </data>
    </node>
    <node id="n71">
      <data key="d3" xml:space="preserve"><![CDATA[MRE11]]></data>
      <data key="d4" xml:space="preserve"><![CDATA[Double-strand break repair protein MRE11]]></data>
      <data key="d5" xml:space="preserve"><![CDATA[Double-strand break repair protein MRE11]]></data>
      <data key="d6" xml:space="preserve"><![CDATA[gene]]></data>
      <data key="d7" xml:space="preserve">0.0</data>
      <data key="d8" xml:space="preserve">0.05763882689580085</data>
      <data key="d9" xml:space="preserve">false</data>
      <data key="d10" xml:space="preserve">0.05600000000000005</data>
      <data key="d11" xml:space="preserve">4.0</data>
      <data key="d12" xml:space="preserve"/>
      <data key="d13" xml:space="preserve"/>
      <data key="d14" xml:space="preserve"/>
      <data key="d15" xml:space="preserve">1</data>
      <data key="d16" xml:space="preserve">47</data>
      <data key="d17" xml:space="preserve">0.0</data>
      <data key="d18" xml:space="preserve">1.0</data>
      <data key="d19" xml:space="preserve">-940.4974216746585</data>
      <data key="d20" xml:space="preserve">219.56757411864322</data>
      <data key="d24" xml:space="preserve">3.395297512944572E-5</data>
      <data key="d25" xml:space="preserve">0.3889184010697271</data>
      <data key="d29">
        <y:ShapeNode>
          <y:Geometry height="15.0" width="15.0" x="-550.9427902838404" y="114.14308091251908"/>
          <y:Fill color="#F2F2F2" transparent="false"/>
          <y:BorderStyle color="#C0C0C0" raised="false" type="line" width="1.0"/>
          <y:NodeLabel alignment="center" autoSizePolicy="content" fontFamily="Dialog" fontSize="12" fontStyle="plain" hasBackgroundColor="false" hasLineColor="false" hasText="false" height="4.0" horizontalTextPosition="center" iconTextGap="4" modelName="custom" textColor="#000000" verticalTextPosition="bottom" visible="true" width="4.0" x="5.5" y="5.5">
            <y:LabelModel>
              <y:SmartNodeLabelModel distance="4.0"/>
            </y:LabelModel>
            <y:ModelParameter>
              <y:SmartNodeLabelModelParameter labelRatioX="0.0" labelRatioY="0.0" nodeRatioX="0.0" nodeRatioY="0.0" offsetX="0.0" offsetY="0.0" upX="0.0" upY="-1.0"/>
            </y:ModelParameter>
          </y:NodeLabel>
          <y:Shape type="rectangle"/>
        </y:ShapeNode>
      </data>
    </node>
    <node id="n72">
      <data key="d3" xml:space="preserve"><![CDATA[MRFAP1]]></data>
      <data key="d4" xml:space="preserve"><![CDATA[MORF4 family-associated protein 1]]></data>
      <data key="d5" xml:space="preserve"><![CDATA[MORF4 family-associated protein 1]]></data>
      <data key="d6" xml:space="preserve"><![CDATA[source]]></data>
      <data key="d7" xml:space="preserve">2.8369175051771456</data>
      <data key="d8" xml:space="preserve">1.178113103705087</data>
      <data key="d9" xml:space="preserve">true</data>
      <data key="d10" xml:space="preserve">0.0</data>
      <data key="d11" xml:space="preserve">Infinity</data>
      <data key="d12" xml:space="preserve"/>
      <data key="d13" xml:space="preserve"/>
      <data key="d14" xml:space="preserve"/>
      <data key="d15" xml:space="preserve">1</data>
      <data key="d16" xml:space="preserve">45</data>
      <data key="d17" xml:space="preserve">0.0</data>
      <data key="d18" xml:space="preserve">1.0</data>
      <data key="d19" xml:space="preserve">-877.2561174529359</data>
      <data key="d20" xml:space="preserve">39.28422728099131</data>
      <data key="d24" xml:space="preserve">2.3767082590612002E-4</data>
      <data key="d25" xml:space="preserve">-2.220763619216397</data>
      <data key="d26" xml:space="preserve">-2.220763619216397</data>
      <data key="d29">
        <y:ShapeNode>
          <y:Geometry height="40.0" width="40.0" x="-508.13378641707055" y="15.57717743839845"/>
          <y:Fill color="#B6DBA6" transparent="false"/>
          <y:BorderStyle color="#4159A8" type="line" width="3.0"/>
          <y:NodeLabel alignment="center" autoSizePolicy="content" fontFamily="Arial" fontSize="10" fontStyle="plain" hasBackgroundColor="false" hasLineColor="false" height="15.171875" horizontalTextPosition="center" iconTextGap="4" modelName="custom" textColor="#000000" verticalTextPosition="bottom" visible="true" width="44.5615234375" x="-2.28076171875" xml:space="preserve" y="12.4140625">MRFAP1<y:LabelModel><y:SmartNodeLabelModel distance="4.0"/></y:LabelModel><y:ModelParameter><y:SmartNodeLabelModelParameter labelRatioX="0.0" labelRatioY="0.0" nodeRatioX="0.0" nodeRatioY="0.0" offsetX="0.0" offsetY="0.0" upX="0.0" upY="-1.0"/></y:ModelParameter></y:NodeLabel>
          <y:Shape type="roundrectangle"/>
        </y:ShapeNode>
      </data>
    </node>
    <node id="n73">
      <data key="d3" xml:space="preserve"><![CDATA[MTOR]]></data>
      <data key="d4" xml:space="preserve"><![CDATA[Serine/threonine-protein kinase mTOR]]></data>
      <data key="d5" xml:space="preserve"><![CDATA[Serine/threonine-protein kinase mTOR]]></data>
      <data key="d6" xml:space="preserve"><![CDATA[gene]]></data>
      <data key="d7" xml:space="preserve">0.0</data>
      <data key="d8" xml:space="preserve">0.36485382716609954</data>
      <data key="d9" xml:space="preserve">true</data>
      <data key="d10" xml:space="preserve">0.0040000000000000036</data>
      <data key="d11" xml:space="preserve">4.0</data>
      <data key="d12" xml:space="preserve"/>
      <data key="d13" xml:space="preserve"/>
      <data key="d14" xml:space="preserve"/>
      <data key="d15" xml:space="preserve">1</data>
      <data key="d16" xml:space="preserve">1</data>
      <data key="d17" xml:space="preserve">0.0</data>
      <data key="d18" xml:space="preserve">1.0</data>
      <data key="d19" xml:space="preserve">598.5407396974699</data>
      <data key="d20" xml:space="preserve">-158.18868323116524</data>
      <data key="d24" xml:space="preserve">6.111535523300229E-4</data>
      <data key="d25" xml:space="preserve">0.3460612561063723</data>
      <data key="d29">
        <y:ShapeNode>
          <y:Geometry height="15.0" width="15.0" x="309.7866452735293" y="-98.56594282819052"/>
          <y:Fill color="#F2F2F2" transparent="false"/>
          <y:BorderStyle color="#C0C0C0" raised="false" type="line" width="1.0"/>
          <y:NodeLabel alignment="center" autoSizePolicy="content" fontFamily="Dialog" fontSize="12" fontStyle="plain" hasBackgroundColor="false" hasLineColor="false" hasText="false" height="4.0" horizontalTextPosition="center" iconTextGap="4" modelName="custom" textColor="#000000" verticalTextPosition="bottom" visible="true" width="4.0" x="5.5" y="5.5">
            <y:LabelModel>
              <y:SmartNodeLabelModel distance="4.0"/>
            </y:LabelModel>
            <y:ModelParameter>
              <y:SmartNodeLabelModelParameter labelRatioX="0.0" labelRatioY="0.0" nodeRatioX="0.0" nodeRatioY="0.0" offsetX="0.0" offsetY="0.0" upX="0.0" upY="-1.0"/>
            </y:ModelParameter>
          </y:NodeLabel>
          <y:Shape type="rectangle"/>
        </y:ShapeNode>
      </data>
    </node>
    <node id="n74">
      <data key="d3" xml:space="preserve"><![CDATA[NAF1]]></data>
      <data key="d4" xml:space="preserve"><![CDATA[H/ACA ribonucleoprotein complex non-core subunit NAF1]]></data>
      <data key="d5" xml:space="preserve"><![CDATA[H/ACA ribonucleoprotein complex non-core subunit NAF1]]></data>
      <data key="d6" xml:space="preserve"><![CDATA[source]]></data>
      <data key="d7" xml:space="preserve">2.2913133251994666</data>
      <data key="d8" xml:space="preserve">0.9438214627717869</data>
      <data key="d9" xml:space="preserve">true</data>
      <data key="d10" xml:space="preserve">0.0</data>
      <data key="d11" xml:space="preserve">Infinity</data>
      <data key="d12" xml:space="preserve"/>
      <data key="d13" xml:space="preserve"/>
      <data key="d14" xml:space="preserve"/>
      <data key="d15" xml:space="preserve">1</data>
      <data key="d16" xml:space="preserve">1</data>
      <data key="d17" xml:space="preserve">0.0</data>
      <data key="d18" xml:space="preserve">1.0</data>
      <data key="d19" xml:space="preserve">278.3658941671875</data>
      <data key="d20" xml:space="preserve">239.38042570407814</data>
      <data key="d24" xml:space="preserve">3.395297512944572E-5</data>
      <data key="d25" xml:space="preserve">1.1747534662958952</data>
      <data key="d26" xml:space="preserve">1.1747534662958952</data>
      <data key="d29">
        <y:ShapeNode>
          <y:Geometry height="40.0" width="40.0" x="134.1038053812731" y="106.8038231412042"/>
          <y:Fill color="#B6DBA6" transparent="false"/>
          <y:BorderStyle color="#CC3331" type="line" width="3.0"/>
          <y:NodeLabel alignment="center" autoSizePolicy="content" fontFamily="Arial" fontSize="10" fontStyle="plain" hasBackgroundColor="false" hasLineColor="false" height="15.171875" horizontalTextPosition="center" iconTextGap="4" modelName="custom" textColor="#000000" verticalTextPosition="bottom" visible="true" width="29.5615234375" x="5.21923828125" xml:space="preserve" y="12.414062499999986">NAF1<y:LabelModel><y:SmartNodeLabelModel distance="4.0"/></y:LabelModel><y:ModelParameter><y:SmartNodeLabelModelParameter labelRatioX="0.0" labelRatioY="0.0" nodeRatioX="0.0" nodeRatioY="0.0" offsetX="0.0" offsetY="0.0" upX="0.0" upY="-1.0"/></y:ModelParameter></y:NodeLabel>
          <y:Shape type="roundrectangle"/>
        </y:ShapeNode>
      </data>
    </node>
    <node id="n75">
      <data key="d3" xml:space="preserve"><![CDATA[NOP10]]></data>
      <data key="d4" xml:space="preserve"><![CDATA[H/ACA ribonucleoprotein complex subunit 3]]></data>
      <data key="d5" xml:space="preserve"><![CDATA[H/ACA ribonucleoprotein complex subunit 3]]></data>
      <data key="d6" xml:space="preserve"><![CDATA[gene]]></data>
      <data key="d7" xml:space="preserve">0.0</data>
      <data key="d8" xml:space="preserve">0.23404127851666648</data>
      <data key="d9" xml:space="preserve">true</data>
      <data key="d10" xml:space="preserve">0.0040000000000000036</data>
      <data key="d11" xml:space="preserve">4.0</data>
      <data key="d12" xml:space="preserve"/>
      <data key="d13" xml:space="preserve"/>
      <data key="d14" xml:space="preserve"/>
      <data key="d15" xml:space="preserve">1</data>
      <data key="d16" xml:space="preserve">1</data>
      <data key="d17" xml:space="preserve">0.0</data>
      <data key="d18" xml:space="preserve">1.0</data>
      <data key="d19" xml:space="preserve">309.6157380254157</data>
      <data key="d20" xml:space="preserve">279.8197951694252</data>
      <data key="d24" xml:space="preserve">0.20796197266785504</data>
      <data key="d25" xml:space="preserve">-0.16259291654729324</data>
      <data key="d29">
        <y:ShapeNode>
          <y:Geometry height="15.0" width="15.0" x="181.2366885616067" y="159.91491997111683"/>
          <y:Fill color="#F2F2F2" transparent="false"/>
          <y:BorderStyle color="#C0C0C0" raised="false" type="line" width="1.0"/>
          <y:NodeLabel alignment="center" autoSizePolicy="content" fontFamily="Dialog" fontSize="12" fontStyle="plain" hasBackgroundColor="false" hasLineColor="false" hasText="false" height="4.0" horizontalTextPosition="center" iconTextGap="4" modelName="custom" textColor="#000000" verticalTextPosition="bottom" visible="true" width="4.0" x="5.5" y="5.5">
            <y:LabelModel>
              <y:SmartNodeLabelModel distance="4.0"/>
            </y:LabelModel>
            <y:ModelParameter>
              <y:SmartNodeLabelModelParameter labelRatioX="0.0" labelRatioY="0.0" nodeRatioX="0.0" nodeRatioY="0.0" offsetX="0.0" offsetY="0.0" upX="0.0" upY="-1.0"/>
            </y:ModelParameter>
          </y:NodeLabel>
          <y:Shape type="rectangle"/>
        </y:ShapeNode>
      </data>
    </node>
    <node id="n76">
      <data key="d3" xml:space="preserve"><![CDATA[NPRL2]]></data>
      <data key="d4" xml:space="preserve"><![CDATA[GATOR complex protein NPRL2]]></data>
      <data key="d5" xml:space="preserve"><![CDATA[GATOR complex protein NPRL2]]></data>
      <data key="d6" xml:space="preserve"><![CDATA[gene]]></data>
      <data key="d7" xml:space="preserve">0.0</data>
      <data key="d8" xml:space="preserve">0.027538244470949356</data>
      <data key="d9" xml:space="preserve">false</data>
      <data key="d10" xml:space="preserve">0.121</data>
      <data key="d11" xml:space="preserve">4.0</data>
      <data key="d12" xml:space="preserve"/>
      <data key="d13" xml:space="preserve"/>
      <data key="d14" xml:space="preserve"/>
      <data key="d15" xml:space="preserve">1</data>
      <data key="d16" xml:space="preserve">1</data>
      <data key="d17" xml:space="preserve">0.0</data>
      <data key="d18" xml:space="preserve">1.0</data>
      <data key="d19" xml:space="preserve">682.0029102920432</data>
      <data key="d20" xml:space="preserve">-71.60864679412781</data>
      <data key="d24" xml:space="preserve">0.05014854426619132</data>
      <data key="d25" xml:space="preserve">0.5572018883996197</data>
      <data key="d29">
        <y:ShapeNode>
          <y:Geometry height="15.0" width="15.0" x="385.4017445448254" y="-52.86571663859607"/>
          <y:Fill color="#F2F2F2" transparent="false"/>
          <y:BorderStyle color="#C0C0C0" raised="false" type="line" width="1.0"/>
          <y:NodeLabel alignment="center" autoSizePolicy="content" fontFamily="Dialog" fontSize="12" fontStyle="plain" hasBackgroundColor="false" hasLineColor="false" hasText="false" height="4.0" horizontalTextPosition="center" iconTextGap="4" modelName="custom" textColor="#000000" verticalTextPosition="bottom" visible="true" width="4.0" x="5.5" y="5.5">
            <y:LabelModel>
              <y:SmartNodeLabelModel distance="4.0"/>
            </y:LabelModel>
            <y:ModelParameter>
              <y:SmartNodeLabelModelParameter labelRatioX="0.0" labelRatioY="0.0" nodeRatioX="0.0" nodeRatioY="0.0" offsetX="0.0" offsetY="0.0" upX="0.0" upY="-1.0"/>
            </y:ModelParameter>
          </y:NodeLabel>
          <y:Shape type="rectangle"/>
        </y:ShapeNode>
      </data>
    </node>
    <node id="n77">
      <data key="d3" xml:space="preserve"><![CDATA[NPRL3]]></data>
      <data key="d4" xml:space="preserve"><![CDATA[GATOR complex protein NPRL3]]></data>
      <data key="d5" xml:space="preserve"><![CDATA[GATOR complex protein NPRL3]]></data>
      <data key="d6" xml:space="preserve"><![CDATA[gene]]></data>
      <data key="d7" xml:space="preserve">0.0</data>
      <data key="d8" xml:space="preserve">0.027232836183883953</data>
      <data key="d9" xml:space="preserve">false</data>
      <data key="d10" xml:space="preserve">0.11299999999999999</data>
      <data key="d11" xml:space="preserve">4.0</data>
      <data key="d12" xml:space="preserve"/>
      <data key="d13" xml:space="preserve"/>
      <data key="d14" xml:space="preserve"/>
      <data key="d15" xml:space="preserve">1</data>
      <data key="d16" xml:space="preserve">1</data>
      <data key="d17" xml:space="preserve">0.0</data>
      <data key="d18" xml:space="preserve">1.0</data>
      <data key="d19" xml:space="preserve">631.2841780017773</data>
      <data key="d20" xml:space="preserve">-273.4132365476125</data>
      <data key="d24" xml:space="preserve">0.07323656735421441</data>
      <data key="d25" xml:space="preserve">0.5761703242644618</data>
      <data key="d29">
        <y:ShapeNode>
          <y:Geometry height="15.0" width="15.0" x="343.8392497600955" y="-168.7692894358081"/>
          <y:Fill color="#F2F2F2" transparent="false"/>
          <y:BorderStyle color="#C0C0C0" raised="false" type="line" width="1.0"/>
          <y:NodeLabel alignment="center" autoSizePolicy="content" fontFamily="Dialog" fontSize="12" fontStyle="plain" hasBackgroundColor="false" hasLineColor="false" hasText="false" height="4.0" horizontalTextPosition="center" iconTextGap="4" modelName="custom" textColor="#000000" verticalTextPosition="bottom" visible="true" width="4.0" x="5.5" y="5.5">
            <y:LabelModel>
              <y:SmartNodeLabelModel distance="4.0"/>
            </y:LabelModel>
            <y:ModelParameter>
              <y:SmartNodeLabelModelParameter labelRatioX="0.0" labelRatioY="0.0" nodeRatioX="0.0" nodeRatioY="0.0" offsetX="0.0" offsetY="0.0" upX="0.0" upY="-1.0"/>
            </y:ModelParameter>
          </y:NodeLabel>
          <y:Shape type="rectangle"/>
        </y:ShapeNode>
      </data>
    </node>
    <node id="n78">
      <data key="d3" xml:space="preserve"><![CDATA[NT5E]]></data>
      <data key="d4" xml:space="preserve"><![CDATA[5'-nucleotidase]]></data>
      <data key="d5" xml:space="preserve"><![CDATA[5'-nucleotidase]]></data>
      <data key="d6" xml:space="preserve"><![CDATA[source]]></data>
      <data key="d7" xml:space="preserve">2.6006818576364026</data>
      <data key="d8" xml:space="preserve">1.040272743054561</data>
      <data key="d9" xml:space="preserve">true</data>
      <data key="d10" xml:space="preserve">0.0010000000000000009</data>
      <data key="d11" xml:space="preserve">4.0</data>
      <data key="d12" xml:space="preserve"/>
      <data key="d13" xml:space="preserve"/>
      <data key="d14" xml:space="preserve"/>
      <data key="d15" xml:space="preserve">22</data>
      <data key="d16" xml:space="preserve">13017</data>
      <data key="d17" xml:space="preserve">0.0</data>
      <data key="d18" xml:space="preserve">1.0</data>
      <data key="d19" xml:space="preserve">-296.21854610587974</data>
      <data key="d20" xml:space="preserve">-220.6020679982615</data>
      <data key="d24" xml:space="preserve">6.790595025889144E-5</data>
      <data key="d25" xml:space="preserve">-1.622695912279898</data>
      <data key="d26" xml:space="preserve">-1.622695912279898</data>
      <data key="d29">
        <y:ShapeNode>
          <y:Geometry height="40.0" width="40.0" x="-183.22454272939555" y="-155.5407045112866"/>
          <y:Fill color="#B6DBA6" transparent="false"/>
          <y:BorderStyle color="#4159A8" type="line" width="3.0"/>
          <y:NodeLabel alignment="center" autoSizePolicy="content" fontFamily="Arial" fontSize="10" fontStyle="plain" hasBackgroundColor="false" hasLineColor="false" height="15.171875" horizontalTextPosition="center" iconTextGap="4" modelName="custom" textColor="#000000" verticalTextPosition="bottom" visible="true" width="29.5615234375" x="5.21923828125" xml:space="preserve" y="12.4140625">NT5E<y:LabelModel><y:SmartNodeLabelModel distance="4.0"/></y:LabelModel><y:ModelParameter><y:SmartNodeLabelModelParameter labelRatioX="0.0" labelRatioY="0.0" nodeRatioX="0.0" nodeRatioY="0.0" offsetX="0.0" offsetY="0.0" upX="0.0" upY="-1.0"/></y:ModelParameter></y:NodeLabel>
          <y:Shape type="roundrectangle"/>
        </y:ShapeNode>
      </data>
    </node>
    <node id="n79">
      <data key="d3" xml:space="preserve"><![CDATA[P4HB]]></data>
      <data key="d4" xml:space="preserve"><![CDATA[Protein disulfide-isomerase]]></data>
      <data key="d5" xml:space="preserve"><![CDATA[Protein disulfide-isomerase]]></data>
      <data key="d6" xml:space="preserve"><![CDATA[gene]]></data>
      <data key="d7" xml:space="preserve">0.0</data>
      <data key="d8" xml:space="preserve">0.07303821124599588</data>
      <data key="d9" xml:space="preserve">true</data>
      <data key="d10" xml:space="preserve">0.010000000000000009</data>
      <data key="d11" xml:space="preserve">4.0</data>
      <data key="d12" xml:space="preserve"/>
      <data key="d13" xml:space="preserve"/>
      <data key="d14" xml:space="preserve"/>
      <data key="d15" xml:space="preserve">1</data>
      <data key="d16" xml:space="preserve">1</data>
      <data key="d17" xml:space="preserve">0.0</data>
      <data key="d18" xml:space="preserve">1.0</data>
      <data key="d19" xml:space="preserve">234.22616217403197</data>
      <data key="d20" xml:space="preserve">-199.5257699750722</data>
      <data key="d24" xml:space="preserve">3.395297512944572E-5</data>
      <data key="d25" xml:space="preserve">-0.3121335578536737</data>
      <data key="d29">
        <y:ShapeNode>
          <y:Geometry height="15.0" width="15.0" x="132.93521855014728" y="-126.35277002902461"/>
          <y:Fill color="#F2F2F2" transparent="false"/>
          <y:BorderStyle color="#C0C0C0" raised="false" type="line" width="1.0"/>
          <y:NodeLabel alignment="center" autoSizePolicy="content" fontFamily="Dialog" fontSize="12" fontStyle="plain" hasBackgroundColor="false" hasLineColor="false" hasText="false" height="4.0" horizontalTextPosition="center" iconTextGap="4" modelName="custom" textColor="#000000" verticalTextPosition="bottom" visible="true" width="4.0" x="5.5" y="5.5">
            <y:LabelModel>
              <y:SmartNodeLabelModel distance="4.0"/>
            </y:LabelModel>
            <y:ModelParameter>
              <y:SmartNodeLabelModelParameter labelRatioX="0.0" labelRatioY="0.0" nodeRatioX="0.0" nodeRatioY="0.0" offsetX="0.0" offsetY="0.0" upX="0.0" upY="-1.0"/>
            </y:ModelParameter>
          </y:NodeLabel>
          <y:Shape type="rectangle"/>
        </y:ShapeNode>
      </data>
    </node>
    <node id="n80">
      <data key="d3" xml:space="preserve"><![CDATA[PAFAH1B2]]></data>
      <data key="d4" xml:space="preserve"><![CDATA[Platelet-activating factor acetylhydrolase IB subunit beta]]></data>
      <data key="d5" xml:space="preserve"><![CDATA[Platelet-activating factor acetylhydrolase IB subunit beta]]></data>
      <data key="d6" xml:space="preserve"><![CDATA[gene]]></data>
      <data key="d7" xml:space="preserve">0.0</data>
      <data key="d8" xml:space="preserve">0.03767439820314179</data>
      <data key="d9" xml:space="preserve">true</data>
      <data key="d10" xml:space="preserve">0.0050000000000000044</data>
      <data key="d11" xml:space="preserve">4.0</data>
      <data key="d12" xml:space="preserve"/>
      <data key="d13" xml:space="preserve"/>
      <data key="d14" xml:space="preserve"/>
      <data key="d15" xml:space="preserve">1</data>
      <data key="d16" xml:space="preserve">1</data>
      <data key="d17" xml:space="preserve">0.0</data>
      <data key="d18" xml:space="preserve">1.0</data>
      <data key="d19" xml:space="preserve">-473.8122875540032</data>
      <data key="d20" xml:space="preserve">581.5357254009898</data>
      <data key="d24" xml:space="preserve">3.395297512944572E-5</data>
      <data key="d25" xml:space="preserve">0.553763211555351</data>
      <data key="d29">
        <y:ShapeNode>
          <y:Geometry height="15.0" width="15.0" x="-264.018822798955" y="341.3975247042194"/>
          <y:Fill color="#F2F2F2" transparent="false"/>
          <y:BorderStyle color="#C0C0C0" raised="false" type="line" width="1.0"/>
          <y:NodeLabel alignment="center" autoSizePolicy="content" fontFamily="Dialog" fontSize="12" fontStyle="plain" hasBackgroundColor="false" hasLineColor="false" hasText="false" height="4.0" horizontalTextPosition="center" iconTextGap="4" modelName="custom" textColor="#000000" verticalTextPosition="bottom" visible="true" width="4.0" x="5.5" y="5.5">
            <y:LabelModel>
              <y:SmartNodeLabelModel distance="4.0"/>
            </y:LabelModel>
            <y:ModelParameter>
              <y:SmartNodeLabelModelParameter labelRatioX="0.0" labelRatioY="0.0" nodeRatioX="0.0" nodeRatioY="0.0" offsetX="0.0" offsetY="0.0" upX="0.0" upY="-1.0"/>
            </y:ModelParameter>
          </y:NodeLabel>
          <y:Shape type="rectangle"/>
        </y:ShapeNode>
      </data>
    </node>
    <node id="n81">
      <data key="d3" xml:space="preserve"><![CDATA[PAFAH1B3]]></data>
      <data key="d4" xml:space="preserve"><![CDATA[Platelet-activating factor acetylhydrolase IB subunit gamma]]></data>
      <data key="d5" xml:space="preserve"><![CDATA[Platelet-activating factor acetylhydrolase IB subunit gamma]]></data>
      <data key="d6" xml:space="preserve"><![CDATA[gene]]></data>
      <data key="d7" xml:space="preserve">0.0</data>
      <data key="d8" xml:space="preserve">0.018060263101076616</data>
      <data key="d9" xml:space="preserve">true</data>
      <data key="d10" xml:space="preserve">0.03200000000000003</data>
      <data key="d11" xml:space="preserve">4.0</data>
      <data key="d12" xml:space="preserve"/>
      <data key="d13" xml:space="preserve"/>
      <data key="d14" xml:space="preserve"/>
      <data key="d15" xml:space="preserve">1</data>
      <data key="d16" xml:space="preserve">1</data>
      <data key="d17" xml:space="preserve">0.0</data>
      <data key="d18" xml:space="preserve">1.0</data>
      <data key="d19" xml:space="preserve">-522.5472143796994</data>
      <data key="d20" xml:space="preserve">571.2972234894553</data>
      <data key="d24" xml:space="preserve">0.02067736185383244</data>
      <data key="d25" xml:space="preserve">0.16150105711474083</data>
      <data key="d29">
        <y:ShapeNode>
          <y:Geometry height="15.0" width="15.0" x="-296.0061898948844" y="339.37355132466115"/>
          <y:Fill color="#F2F2F2" transparent="false"/>
          <y:BorderStyle color="#C0C0C0" raised="false" type="line" width="1.0"/>
          <y:NodeLabel alignment="center" autoSizePolicy="content" fontFamily="Dialog" fontSize="12" fontStyle="plain" hasBackgroundColor="false" hasLineColor="false" hasText="false" height="4.0" horizontalTextPosition="center" iconTextGap="4" modelName="custom" textColor="#000000" verticalTextPosition="bottom" visible="true" width="4.0" x="5.5" y="5.5">
            <y:LabelModel>
              <y:SmartNodeLabelModel distance="4.0"/>
            </y:LabelModel>
            <y:ModelParameter>
              <y:SmartNodeLabelModelParameter labelRatioX="0.0" labelRatioY="0.0" nodeRatioX="0.0" nodeRatioY="0.0" offsetX="0.0" offsetY="0.0" upX="0.0" upY="-1.0"/>
            </y:ModelParameter>
          </y:NodeLabel>
          <y:Shape type="rectangle"/>
        </y:ShapeNode>
      </data>
    </node>
    <node id="n82">
      <data key="d3" xml:space="preserve"><![CDATA[PDGFRB]]></data>
      <data key="d4" xml:space="preserve"><![CDATA[Platelet-derived growth factor receptor beta]]></data>
      <data key="d5" xml:space="preserve"><![CDATA[Platelet-derived growth factor receptor beta]]></data>
      <data key="d6" xml:space="preserve"><![CDATA[gene]]></data>
      <data key="d7" xml:space="preserve">0.0</data>
      <data key="d8" xml:space="preserve">0.07602849425173634</data>
      <data key="d9" xml:space="preserve">true</data>
      <data key="d10" xml:space="preserve">0.018000000000000016</data>
      <data key="d11" xml:space="preserve">4.0</data>
      <data key="d12" xml:space="preserve"/>
      <data key="d13" xml:space="preserve"/>
      <data key="d14" xml:space="preserve"/>
      <data key="d15" xml:space="preserve">1</data>
      <data key="d16" xml:space="preserve">39</data>
      <data key="d17" xml:space="preserve">0.0</data>
      <data key="d18" xml:space="preserve">1.0</data>
      <data key="d19" xml:space="preserve">-296.4335008342121</data>
      <data key="d20" xml:space="preserve">-492.23753521313967</data>
      <data key="d24" xml:space="preserve">6.111535523300229E-4</data>
      <data key="d25" xml:space="preserve">-0.548858128015965</data>
      <data key="d29">
        <y:ShapeNode>
          <y:Geometry height="15.0" width="15.0" x="-165.11455949416845" y="-298.28357209380727"/>
          <y:Fill color="#F2F2F2" transparent="false"/>
          <y:BorderStyle color="#C0C0C0" raised="false" type="line" width="1.0"/>
          <y:NodeLabel alignment="center" autoSizePolicy="content" fontFamily="Dialog" fontSize="12" fontStyle="plain" hasBackgroundColor="false" hasLineColor="false" hasText="false" height="4.0" horizontalTextPosition="center" iconTextGap="4" modelName="custom" textColor="#000000" verticalTextPosition="bottom" visible="true" width="4.0" x="5.5" y="5.5">
            <y:LabelModel>
              <y:SmartNodeLabelModel distance="4.0"/>
            </y:LabelModel>
            <y:ModelParameter>
              <y:SmartNodeLabelModelParameter labelRatioX="0.0" labelRatioY="0.0" nodeRatioX="0.0" nodeRatioY="0.0" offsetX="0.0" offsetY="0.0" upX="0.0" upY="-1.0"/>
            </y:ModelParameter>
          </y:NodeLabel>
          <y:Shape type="rectangle"/>
        </y:ShapeNode>
      </data>
    </node>
    <node id="n83">
      <data key="d3" xml:space="preserve"><![CDATA[PDIA3]]></data>
      <data key="d4" xml:space="preserve"><![CDATA[Protein disulfide-isomerase A3]]></data>
      <data key="d5" xml:space="preserve"><![CDATA[Protein disulfide-isomerase A3]]></data>
      <data key="d6" xml:space="preserve"><![CDATA[gene]]></data>
      <data key="d7" xml:space="preserve">0.0</data>
      <data key="d8" xml:space="preserve">0.026149223356992313</data>
      <data key="d9" xml:space="preserve">true</data>
      <data key="d10" xml:space="preserve">0.03600000000000003</data>
      <data key="d11" xml:space="preserve">4.0</data>
      <data key="d12" xml:space="preserve"/>
      <data key="d13" xml:space="preserve"/>
      <data key="d14" xml:space="preserve"/>
      <data key="d15" xml:space="preserve">1</data>
      <data key="d16" xml:space="preserve">26</data>
      <data key="d17" xml:space="preserve">0.0</data>
      <data key="d18" xml:space="preserve">1.0</data>
      <data key="d19" xml:space="preserve">-106.28001896021276</data>
      <data key="d20" xml:space="preserve">220.89359353154282</data>
      <data key="d24" xml:space="preserve">3.395297512944572E-5</data>
      <data key="d25" xml:space="preserve">-0.3528024641798062</data>
      <data key="d29">
        <y:ShapeNode>
          <y:Geometry height="15.0" width="15.0" x="-60.7664918124351" y="117.17186916470635"/>
          <y:Fill color="#F2F2F2" transparent="false"/>
          <y:BorderStyle color="#C0C0C0" raised="false" type="line" width="1.0"/>
          <y:NodeLabel alignment="center" autoSizePolicy="content" fontFamily="Dialog" fontSize="12" fontStyle="plain" hasBackgroundColor="false" hasLineColor="false" hasText="false" height="4.0" horizontalTextPosition="center" iconTextGap="4" modelName="custom" textColor="#000000" verticalTextPosition="bottom" visible="true" width="4.0" x="5.5" y="5.5">
            <y:LabelModel>
              <y:SmartNodeLabelModel distance="4.0"/>
            </y:LabelModel>
            <y:ModelParameter>
              <y:SmartNodeLabelModelParameter labelRatioX="0.0" labelRatioY="0.0" nodeRatioX="0.0" nodeRatioY="0.0" offsetX="0.0" offsetY="0.0" upX="0.0" upY="-1.0"/>
            </y:ModelParameter>
          </y:NodeLabel>
          <y:Shape type="rectangle"/>
        </y:ShapeNode>
      </data>
    </node>
    <node id="n84">
      <data key="d3" xml:space="preserve"><![CDATA[PDLIM7]]></data>
      <data key="d4" xml:space="preserve"><![CDATA[PDZ and LIM domain protein 7]]></data>
      <data key="d5" xml:space="preserve"><![CDATA[PDZ and LIM domain protein 7]]></data>
      <data key="d6" xml:space="preserve"><![CDATA[gene]]></data>
      <data key="d7" xml:space="preserve">0.0</data>
      <data key="d8" xml:space="preserve">0.01589402953579101</data>
      <data key="d9" xml:space="preserve">true</data>
      <data key="d10" xml:space="preserve">0.028000000000000025</data>
      <data key="d11" xml:space="preserve">4.0</data>
      <data key="d12" xml:space="preserve"/>
      <data key="d13" xml:space="preserve"/>
      <data key="d14" xml:space="preserve"/>
      <data key="d15" xml:space="preserve">1</data>
      <data key="d16" xml:space="preserve">37</data>
      <data key="d17" xml:space="preserve">0.0</data>
      <data key="d18" xml:space="preserve">1.0</data>
      <data key="d19" xml:space="preserve">-503.28360801402346</data>
      <data key="d20" xml:space="preserve">-536.4182093588207</data>
      <data key="d24" xml:space="preserve">0.941991341991342</data>
      <data key="d25" xml:space="preserve">-0.012650867773274399</data>
      <data key="d29">
        <y:ShapeNode>
          <y:Geometry height="15.0" width="15.0" x="-284.4315779510808" y="-333.3138728341732"/>
          <y:Fill color="#F2F2F2" transparent="false"/>
          <y:BorderStyle color="#C0C0C0" raised="false" type="line" width="1.0"/>
          <y:NodeLabel alignment="center" autoSizePolicy="content" fontFamily="Dialog" fontSize="12" fontStyle="plain" hasBackgroundColor="false" hasLineColor="false" hasText="false" height="4.0" horizontalTextPosition="center" iconTextGap="4" modelName="custom" textColor="#000000" verticalTextPosition="bottom" visible="true" width="4.0" x="5.5" y="5.5">
            <y:LabelModel>
              <y:SmartNodeLabelModel distance="4.0"/>
            </y:LabelModel>
            <y:ModelParameter>
              <y:SmartNodeLabelModelParameter labelRatioX="0.0" labelRatioY="0.0" nodeRatioX="0.0" nodeRatioY="0.0" offsetX="0.0" offsetY="0.0" upX="0.0" upY="-1.0"/>
            </y:ModelParameter>
          </y:NodeLabel>
          <y:Shape type="rectangle"/>
        </y:ShapeNode>
      </data>
    </node>
    <node id="n85">
      <data key="d3" xml:space="preserve"><![CDATA[PDPK2P]]></data>
      <data key="d4" xml:space="preserve"><![CDATA[Putative 3-phosphoinositide-dependent protein kinase 2]]></data>
      <data key="d5" xml:space="preserve"><![CDATA[Putative 3-phosphoinositide-dependent protein kinase 2]]></data>
      <data key="d6" xml:space="preserve"><![CDATA[gene]]></data>
      <data key="d7" xml:space="preserve">0.0</data>
      <data key="d8" xml:space="preserve">0.03556467235931951</data>
      <data key="d9" xml:space="preserve">true</data>
      <data key="d10" xml:space="preserve">0.010000000000000009</data>
      <data key="d11" xml:space="preserve">4.0</data>
      <data key="d12" xml:space="preserve"/>
      <data key="d13" xml:space="preserve"/>
      <data key="d14" xml:space="preserve"/>
      <data key="d15" xml:space="preserve">11</data>
      <data key="d16" xml:space="preserve">403</data>
      <data key="d17" xml:space="preserve">0.0</data>
      <data key="d18" xml:space="preserve">1.0</data>
      <data key="d19" xml:space="preserve">-924.4107693743689</data>
      <data key="d20" xml:space="preserve">-285.34453052207846</data>
      <data key="d24" xml:space="preserve">0.01569099463836306</data>
      <data key="d25" xml:space="preserve">0.45103193029806654</data>
      <data key="d29">
        <y:ShapeNode>
          <y:Geometry height="15.0" width="15.0" x="-543.7094067947761" y="-183.9226605764094"/>
          <y:Fill color="#F2F2F2" transparent="false"/>
          <y:BorderStyle color="#C0C0C0" raised="false" type="line" width="1.0"/>
          <y:NodeLabel alignment="center" autoSizePolicy="content" fontFamily="Dialog" fontSize="12" fontStyle="plain" hasBackgroundColor="false" hasLineColor="false" hasText="false" height="4.0" horizontalTextPosition="center" iconTextGap="4" modelName="custom" textColor="#000000" verticalTextPosition="bottom" visible="true" width="4.0" x="5.5" y="5.5">
            <y:LabelModel>
              <y:SmartNodeLabelModel distance="4.0"/>
            </y:LabelModel>
            <y:ModelParameter>
              <y:SmartNodeLabelModelParameter labelRatioX="0.0" labelRatioY="0.0" nodeRatioX="0.0" nodeRatioY="0.0" offsetX="0.0" offsetY="0.0" upX="0.0" upY="-1.0"/>
            </y:ModelParameter>
          </y:NodeLabel>
          <y:Shape type="rectangle"/>
        </y:ShapeNode>
      </data>
    </node>
    <node id="n86">
      <data key="d3" xml:space="preserve"><![CDATA[PGAM1]]></data>
      <data key="d4" xml:space="preserve"><![CDATA[Phosphoglycerate mutase 1]]></data>
      <data key="d5" xml:space="preserve"><![CDATA[Phosphoglycerate mutase 1]]></data>
      <data key="d6" xml:space="preserve"><![CDATA[gene]]></data>
      <data key="d7" xml:space="preserve">0.0</data>
      <data key="d8" xml:space="preserve">0.00926065583911487</data>
      <data key="d9" xml:space="preserve">true</data>
      <data key="d10" xml:space="preserve">0.018000000000000016</data>
      <data key="d11" xml:space="preserve">4.0</data>
      <data key="d12" xml:space="preserve"/>
      <data key="d13" xml:space="preserve"/>
      <data key="d14" xml:space="preserve"/>
      <data key="d15" xml:space="preserve">10</data>
      <data key="d16" xml:space="preserve">215</data>
      <data key="d17" xml:space="preserve">0.0</data>
      <data key="d18" xml:space="preserve">1.0</data>
      <data key="d19" xml:space="preserve">-694.2876721087855</data>
      <data key="d20" xml:space="preserve">-466.31528867941967</data>
      <data key="d24" xml:space="preserve">0.8448845606740344</data>
      <data key="d25" xml:space="preserve">0.015124825878647385</data>
      <data key="d29">
        <y:ShapeNode>
          <y:Geometry height="15.0" width="15.0" x="-398.4283362356841" y="-283.9738732074442"/>
          <y:Fill color="#F2F2F2" transparent="false"/>
          <y:BorderStyle color="#C0C0C0" raised="false" type="line" width="1.0"/>
          <y:NodeLabel alignment="center" autoSizePolicy="content" fontFamily="Dialog" fontSize="12" fontStyle="plain" hasBackgroundColor="false" hasLineColor="false" hasText="false" height="4.0" horizontalTextPosition="center" iconTextGap="4" modelName="custom" textColor="#000000" verticalTextPosition="bottom" visible="true" width="4.0" x="5.5" y="5.5">
            <y:LabelModel>
              <y:SmartNodeLabelModel distance="4.0"/>
            </y:LabelModel>
            <y:ModelParameter>
              <y:SmartNodeLabelModelParameter labelRatioX="0.0" labelRatioY="0.0" nodeRatioX="0.0" nodeRatioY="0.0" offsetX="0.0" offsetY="0.0" upX="0.0" upY="-1.0"/>
            </y:ModelParameter>
          </y:NodeLabel>
          <y:Shape type="rectangle"/>
        </y:ShapeNode>
      </data>
    </node>
    <node id="n87">
      <data key="d3" xml:space="preserve"><![CDATA[PGAM2]]></data>
      <data key="d4" xml:space="preserve"><![CDATA[Phosphoglycerate mutase 2]]></data>
      <data key="d5" xml:space="preserve"><![CDATA[Phosphoglycerate mutase 2]]></data>
      <data key="d6" xml:space="preserve"><![CDATA[source]]></data>
      <data key="d7" xml:space="preserve">2.0953273405347796</data>
      <data key="d8" xml:space="preserve">0.8559750040176936</data>
      <data key="d9" xml:space="preserve">true</data>
      <data key="d10" xml:space="preserve">0.0</data>
      <data key="d11" xml:space="preserve">Infinity</data>
      <data key="d12" xml:space="preserve"/>
      <data key="d13" xml:space="preserve"/>
      <data key="d14" xml:space="preserve"/>
      <data key="d15" xml:space="preserve">10</data>
      <data key="d16" xml:space="preserve">215</data>
      <data key="d17" xml:space="preserve">0.0</data>
      <data key="d18" xml:space="preserve">1.0</data>
      <data key="d19" xml:space="preserve">-573.7078308523552</data>
      <data key="d20" xml:space="preserve">-389.93564102612004</data>
      <data key="d24" xml:space="preserve">0.0024106612341906457</data>
      <data key="d25" xml:space="preserve">1.6770913128691465</data>
      <data key="d26" xml:space="preserve">1.6770913128691465</data>
      <data key="d29">
        <y:ShapeNode>
          <y:Geometry height="40.0" width="40.0" x="-324.0614787005733" y="-246.9678086939384"/>
          <y:Fill color="#B6DBA6" transparent="false"/>
          <y:BorderStyle color="#CC3331" type="line" width="3.0"/>
          <y:NodeLabel alignment="center" autoSizePolicy="content" fontFamily="Arial" fontSize="10" fontStyle="plain" hasBackgroundColor="false" hasLineColor="false" height="15.171875" horizontalTextPosition="center" iconTextGap="4" modelName="custom" textColor="#000000" verticalTextPosition="bottom" visible="true" width="39.009765625" x="0.4951171875" xml:space="preserve" y="12.4140625">PGAM2<y:LabelModel><y:SmartNodeLabelModel distance="4.0"/></y:LabelModel><y:ModelParameter><y:SmartNodeLabelModelParameter labelRatioX="0.0" labelRatioY="0.0" nodeRatioX="0.0" nodeRatioY="0.0" offsetX="0.0" offsetY="0.0" upX="0.0" upY="-1.0"/></y:ModelParameter></y:NodeLabel>
          <y:Shape type="roundrectangle"/>
        </y:ShapeNode>
      </data>
    </node>
    <node id="n88">
      <data key="d3" xml:space="preserve"><![CDATA[PGAM4]]></data>
      <data key="d4" xml:space="preserve"><![CDATA[Probable phosphoglycerate mutase 4]]></data>
      <data key="d5" xml:space="preserve"><![CDATA[Probable phosphoglycerate mutase 4]]></data>
      <data key="d6" xml:space="preserve"><![CDATA[gene]]></data>
      <data key="d7" xml:space="preserve">0.0</data>
      <data key="d8" xml:space="preserve">0.009076039273221634</data>
      <data key="d9" xml:space="preserve">true</data>
      <data key="d10" xml:space="preserve">0.020000000000000018</data>
      <data key="d11" xml:space="preserve">4.0</data>
      <data key="d12" xml:space="preserve"/>
      <data key="d13" xml:space="preserve"/>
      <data key="d14" xml:space="preserve"/>
      <data key="d15" xml:space="preserve">10</data>
      <data key="d16" xml:space="preserve">215</data>
      <data key="d17" xml:space="preserve">0.0</data>
      <data key="d18" xml:space="preserve">1.0</data>
      <data key="d19" xml:space="preserve">-679.1429638176296</data>
      <data key="d20" xml:space="preserve">-414.6278019522828</data>
      <data key="d24" xml:space="preserve">0.07323656735421441</data>
      <data key="d25" xml:space="preserve">-0.6818239527716106</data>
      <data key="d29">
        <y:ShapeNode>
          <y:Geometry height="15.0" width="15.0" x="-382.87156044041956" y="-253.17415198231876"/>
          <y:Fill color="#F2F2F2" transparent="false"/>
          <y:BorderStyle color="#C0C0C0" raised="false" type="line" width="1.0"/>
          <y:NodeLabel alignment="center" autoSizePolicy="content" fontFamily="Dialog" fontSize="12" fontStyle="plain" hasBackgroundColor="false" hasLineColor="false" hasText="false" height="4.0" horizontalTextPosition="center" iconTextGap="4" modelName="custom" textColor="#000000" verticalTextPosition="bottom" visible="true" width="4.0" x="5.5" y="5.5">
            <y:LabelModel>
              <y:SmartNodeLabelModel distance="4.0"/>
            </y:LabelModel>
            <y:ModelParameter>
              <y:SmartNodeLabelModelParameter labelRatioX="0.0" labelRatioY="0.0" nodeRatioX="0.0" nodeRatioY="0.0" offsetX="0.0" offsetY="0.0" upX="0.0" upY="-1.0"/>
            </y:ModelParameter>
          </y:NodeLabel>
          <y:Shape type="rectangle"/>
        </y:ShapeNode>
      </data>
    </node>
    <node id="n89">
      <data key="d3" xml:space="preserve"><![CDATA[PLAT]]></data>
      <data key="d4" xml:space="preserve"><![CDATA[Tissue-type plasminogen activator]]></data>
      <data key="d5" xml:space="preserve"><![CDATA[Tissue-type plasminogen activator]]></data>
      <data key="d6" xml:space="preserve"><![CDATA[gene]]></data>
      <data key="d7" xml:space="preserve">0.0</data>
      <data key="d8" xml:space="preserve">0.021115056520548205</data>
      <data key="d9" xml:space="preserve">true</data>
      <data key="d10" xml:space="preserve">0.013000000000000012</data>
      <data key="d11" xml:space="preserve">4.0</data>
      <data key="d12" xml:space="preserve"/>
      <data key="d13" xml:space="preserve"/>
      <data key="d14" xml:space="preserve"/>
      <data key="d15" xml:space="preserve">1</data>
      <data key="d16" xml:space="preserve">1</data>
      <data key="d17" xml:space="preserve">0.0</data>
      <data key="d18" xml:space="preserve">1.0</data>
      <data key="d19" xml:space="preserve">-169.389691848038</data>
      <data key="d20" xml:space="preserve">-529.5803475417854</data>
      <data key="d24" xml:space="preserve">0.24260860050333735</data>
      <data key="d25" xml:space="preserve">-0.37279363311702873</data>
      <data key="d29">
        <y:ShapeNode>
          <y:Geometry height="15.0" width="15.0" x="-94.31258256789069" y="-318.2957541695858"/>
          <y:Fill color="#F2F2F2" transparent="false"/>
          <y:BorderStyle color="#C0C0C0" raised="false" type="line" width="1.0"/>
          <y:NodeLabel alignment="center" autoSizePolicy="content" fontFamily="Dialog" fontSize="12" fontStyle="plain" hasBackgroundColor="false" hasLineColor="false" hasText="false" height="4.0" horizontalTextPosition="center" iconTextGap="4" modelName="custom" textColor="#000000" verticalTextPosition="bottom" visible="true" width="4.0" x="5.5" y="5.5">
            <y:LabelModel>
              <y:SmartNodeLabelModel distance="4.0"/>
            </y:LabelModel>
            <y:ModelParameter>
              <y:SmartNodeLabelModelParameter labelRatioX="0.0" labelRatioY="0.0" nodeRatioX="0.0" nodeRatioY="0.0" offsetX="0.0" offsetY="0.0" upX="0.0" upY="-1.0"/>
            </y:ModelParameter>
          </y:NodeLabel>
          <y:Shape type="rectangle"/>
        </y:ShapeNode>
      </data>
    </node>
    <node id="n90">
      <data key="d3" xml:space="preserve"><![CDATA[PPIB]]></data>
      <data key="d4" xml:space="preserve"><![CDATA[Peptidyl-prolyl cis-trans isomerase B]]></data>
      <data key="d5" xml:space="preserve"><![CDATA[Peptidyl-prolyl cis-trans isomerase B]]></data>
      <data key="d6" xml:space="preserve"><![CDATA[gene]]></data>
      <data key="d7" xml:space="preserve">0.0</data>
      <data key="d8" xml:space="preserve">0.01984209402059689</data>
      <data key="d9" xml:space="preserve">false</data>
      <data key="d10" xml:space="preserve">0.264</data>
      <data key="d11" xml:space="preserve">4.0</data>
      <data key="d12" xml:space="preserve"/>
      <data key="d13" xml:space="preserve"/>
      <data key="d14" xml:space="preserve"/>
      <data key="d15" xml:space="preserve">1</data>
      <data key="d16" xml:space="preserve">1</data>
      <data key="d17" xml:space="preserve">0.0</data>
      <data key="d18" xml:space="preserve">1.0</data>
      <data key="d19" xml:space="preserve">364.6058764699193</data>
      <data key="d20" xml:space="preserve">-391.99069440849735</data>
      <data key="d24" xml:space="preserve">3.395297512944572E-5</data>
      <data key="d25" xml:space="preserve">-0.42414632301617416</data>
      <data key="d29">
        <y:ShapeNode>
          <y:Geometry height="15.0" width="15.0" x="203.978128274753" y="-236.04282458365523"/>
          <y:Fill color="#F2F2F2" transparent="false"/>
          <y:BorderStyle color="#C0C0C0" raised="false" type="line" width="1.0"/>
          <y:NodeLabel alignment="center" autoSizePolicy="content" fontFamily="Dialog" fontSize="12" fontStyle="plain" hasBackgroundColor="false" hasLineColor="false" hasText="false" height="4.0" horizontalTextPosition="center" iconTextGap="4" modelName="custom" textColor="#000000" verticalTextPosition="bottom" visible="true" width="4.0" x="5.5" y="5.5">
            <y:LabelModel>
              <y:SmartNodeLabelModel distance="4.0"/>
            </y:LabelModel>
            <y:ModelParameter>
              <y:SmartNodeLabelModelParameter labelRatioX="0.0" labelRatioY="0.0" nodeRatioX="0.0" nodeRatioY="0.0" offsetX="0.0" offsetY="0.0" upX="0.0" upY="-1.0"/>
            </y:ModelParameter>
          </y:NodeLabel>
          <y:Shape type="rectangle"/>
        </y:ShapeNode>
      </data>
    </node>
    <node id="n91">
      <data key="d3" xml:space="preserve"><![CDATA[PPP3CC]]></data>
      <data key="d4" xml:space="preserve"><![CDATA[Serine/threonine-protein phosphatase 2B catalytic subunit gamma isoform]]></data>
      <data key="d5" xml:space="preserve"><![CDATA[Serine/threonine-protein phosphatase 2B catalytic subunit gamma isoform]]></data>
      <data key="d6" xml:space="preserve"><![CDATA[source]]></data>
      <data key="d7" xml:space="preserve">2.339478776515754</data>
      <data key="d8" xml:space="preserve">0.9661995465034041</data>
      <data key="d9" xml:space="preserve">true</data>
      <data key="d10" xml:space="preserve">0.007000000000000006</data>
      <data key="d11" xml:space="preserve">4.0</data>
      <data key="d12" xml:space="preserve"/>
      <data key="d13" xml:space="preserve"/>
      <data key="d14" xml:space="preserve"/>
      <data key="d15" xml:space="preserve">1</data>
      <data key="d16" xml:space="preserve">1</data>
      <data key="d17" xml:space="preserve">0.0</data>
      <data key="d18" xml:space="preserve">1.0</data>
      <data key="d19" xml:space="preserve">-488.7510282164709</data>
      <data key="d20" xml:space="preserve">486.35147096050787</data>
      <data key="d24" xml:space="preserve">2.3767082590612002E-4</data>
      <data key="d25" xml:space="preserve">1.5102440705467064</data>
      <data key="d26" xml:space="preserve">1.5102440705467064</data>
      <data key="d29">
        <y:ShapeNode>
          <y:Geometry height="40.0" width="40.0" x="-291.27256840796497" y="278.9422906447756"/>
          <y:Fill color="#B6DBA6" transparent="false"/>
          <y:BorderStyle color="#CC3331" type="line" width="3.0"/>
          <y:NodeLabel alignment="center" autoSizePolicy="content" fontFamily="Arial" fontSize="10" fontStyle="plain" hasBackgroundColor="false" hasLineColor="false" height="15.171875" horizontalTextPosition="center" iconTextGap="4" modelName="custom" textColor="#000000" verticalTextPosition="bottom" visible="true" width="44.0146484375" x="-2.00732421875" xml:space="preserve" y="12.4140625">PPP3CC<y:LabelModel><y:SmartNodeLabelModel distance="4.0"/></y:LabelModel><y:ModelParameter><y:SmartNodeLabelModelParameter labelRatioX="0.0" labelRatioY="0.0" nodeRatioX="0.0" nodeRatioY="0.0" offsetX="0.0" offsetY="0.0" upX="0.0" upY="-1.0"/></y:ModelParameter></y:NodeLabel>
          <y:Shape type="roundrectangle"/>
        </y:ShapeNode>
      </data>
    </node>
    <node id="n92">
      <data key="d3" xml:space="preserve"><![CDATA[PRKAB2]]></data>
      <data key="d4" xml:space="preserve"><![CDATA[5'-AMP-activated protein kinase subunit beta-2]]></data>
      <data key="d5" xml:space="preserve"><![CDATA[5'-AMP-activated protein kinase subunit beta-2]]></data>
      <data key="d6" xml:space="preserve"><![CDATA[gene]]></data>
      <data key="d7" xml:space="preserve">0.0</data>
      <data key="d8" xml:space="preserve">0.05812221206906519</data>
      <data key="d9" xml:space="preserve">true</data>
      <data key="d10" xml:space="preserve">0.02400000000000002</data>
      <data key="d11" xml:space="preserve">4.0</data>
      <data key="d12" xml:space="preserve"/>
      <data key="d13" xml:space="preserve"/>
      <data key="d14" xml:space="preserve"/>
      <data key="d15" xml:space="preserve">1</data>
      <data key="d16" xml:space="preserve">1</data>
      <data key="d17" xml:space="preserve">0.0</data>
      <data key="d18" xml:space="preserve">1.0</data>
      <data key="d19" xml:space="preserve">413.7734129430202</data>
      <data key="d20" xml:space="preserve">-108.31168077135594</data>
      <data key="d24" xml:space="preserve">0.6446651387827859</data>
      <data key="d25" xml:space="preserve">-0.10775431917788936</data>
      <data key="d29">
        <y:ShapeNode>
          <y:Geometry height="15.0" width="15.0" x="227.98438115061467" y="-70.59049028466083"/>
          <y:Fill color="#F2F2F2" transparent="false"/>
          <y:BorderStyle color="#C0C0C0" raised="false" type="line" width="1.0"/>
          <y:NodeLabel alignment="center" autoSizePolicy="content" fontFamily="Dialog" fontSize="12" fontStyle="plain" hasBackgroundColor="false" hasLineColor="false" hasText="false" height="4.0" horizontalTextPosition="center" iconTextGap="4" modelName="custom" textColor="#000000" verticalTextPosition="bottom" visible="true" width="4.0" x="5.5" y="5.5">
            <y:LabelModel>
              <y:SmartNodeLabelModel distance="4.0"/>
            </y:LabelModel>
            <y:ModelParameter>
              <y:SmartNodeLabelModelParameter labelRatioX="0.0" labelRatioY="0.0" nodeRatioX="0.0" nodeRatioY="0.0" offsetX="0.0" offsetY="0.0" upX="0.0" upY="-1.0"/>
            </y:ModelParameter>
          </y:NodeLabel>
          <y:Shape type="rectangle"/>
        </y:ShapeNode>
      </data>
    </node>
    <node id="n93">
      <data key="d3" xml:space="preserve"><![CDATA[PROX1]]></data>
      <data key="d4" xml:space="preserve"><![CDATA[Prospero homeobox protein 1]]></data>
      <data key="d5" xml:space="preserve"><![CDATA[Prospero homeobox protein 1]]></data>
      <data key="d6" xml:space="preserve"><![CDATA[gene]]></data>
      <data key="d7" xml:space="preserve">0.0</data>
      <data key="d8" xml:space="preserve">0.038414837823090235</data>
      <data key="d9" xml:space="preserve">true</data>
      <data key="d10" xml:space="preserve">0.007000000000000006</data>
      <data key="d11" xml:space="preserve">4.0</data>
      <data key="d12" xml:space="preserve"/>
      <data key="d13" xml:space="preserve"/>
      <data key="d14" xml:space="preserve"/>
      <data key="d15" xml:space="preserve">2</data>
      <data key="d16" xml:space="preserve">108</data>
      <data key="d17" xml:space="preserve">0.0</data>
      <data key="d18" xml:space="preserve">1.0</data>
      <data key="d19" xml:space="preserve">-534.8732653347114</data>
      <data key="d20" xml:space="preserve">-73.81833291656997</data>
      <data key="d24" xml:space="preserve">0.017485782191664544</data>
      <data key="d25" xml:space="preserve">0.18326900165871507</data>
      <data key="d29">
        <y:ShapeNode>
          <y:Geometry height="15.0" width="15.0" x="-301.36401409019874" y="-56.917431624810824"/>
          <y:Fill color="#F2F2F2" transparent="false"/>
          <y:BorderStyle color="#C0C0C0" raised="false" type="line" width="1.0"/>
          <y:NodeLabel alignment="center" autoSizePolicy="content" fontFamily="Dialog" fontSize="12" fontStyle="plain" hasBackgroundColor="false" hasLineColor="false" hasText="false" height="4.0" horizontalTextPosition="center" iconTextGap="4" modelName="custom" textColor="#000000" verticalTextPosition="bottom" visible="true" width="4.0" x="5.5" y="5.5">
            <y:LabelModel>
              <y:SmartNodeLabelModel distance="4.0"/>
            </y:LabelModel>
            <y:ModelParameter>
              <y:SmartNodeLabelModelParameter labelRatioX="0.0" labelRatioY="0.0" nodeRatioX="0.0" nodeRatioY="0.0" offsetX="0.0" offsetY="0.0" upX="0.0" upY="-1.0"/>
            </y:ModelParameter>
          </y:NodeLabel>
          <y:Shape type="rectangle"/>
        </y:ShapeNode>
      </data>
    </node>
    <node id="n94">
      <data key="d3" xml:space="preserve"><![CDATA[PSAP]]></data>
      <data key="d4" xml:space="preserve"><![CDATA[Prosaposin]]></data>
      <data key="d5" xml:space="preserve"><![CDATA[Prosaposin]]></data>
      <data key="d6" xml:space="preserve"><![CDATA[gene]]></data>
      <data key="d7" xml:space="preserve">0.0</data>
      <data key="d8" xml:space="preserve">0.13278326871740914</data>
      <data key="d9" xml:space="preserve">true</data>
      <data key="d10" xml:space="preserve">0.0020000000000000018</data>
      <data key="d11" xml:space="preserve">4.0</data>
      <data key="d12" xml:space="preserve"/>
      <data key="d13" xml:space="preserve"/>
      <data key="d14" xml:space="preserve"/>
      <data key="d15" xml:space="preserve">1</data>
      <data key="d16" xml:space="preserve">1</data>
      <data key="d17" xml:space="preserve">0.0</data>
      <data key="d18" xml:space="preserve">1.0</data>
      <data key="d19" xml:space="preserve">138.82397959426643</data>
      <data key="d20" xml:space="preserve">-19.357323199536328</data>
      <data key="d24" xml:space="preserve">3.395297512944572E-5</data>
      <data key="d25" xml:space="preserve">-0.36125039657212454</data>
      <data key="d29">
        <y:ShapeNode>
          <y:Geometry height="15.0" width="15.0" x="76.24841982215744" y="-21.586457795692233"/>
          <y:Fill color="#F2F2F2" transparent="false"/>
          <y:BorderStyle color="#C0C0C0" raised="false" type="line" width="1.0"/>
          <y:NodeLabel alignment="center" autoSizePolicy="content" fontFamily="Dialog" fontSize="12" fontStyle="plain" hasBackgroundColor="false" hasLineColor="false" hasText="false" height="4.0" horizontalTextPosition="center" iconTextGap="4" modelName="custom" textColor="#000000" verticalTextPosition="bottom" visible="true" width="4.0" x="5.5" y="5.5">
            <y:LabelModel>
              <y:SmartNodeLabelModel distance="4.0"/>
            </y:LabelModel>
            <y:ModelParameter>
              <y:SmartNodeLabelModelParameter labelRatioX="0.0" labelRatioY="0.0" nodeRatioX="0.0" nodeRatioY="0.0" offsetX="0.0" offsetY="0.0" upX="0.0" upY="-1.0"/>
            </y:ModelParameter>
          </y:NodeLabel>
          <y:Shape type="rectangle"/>
        </y:ShapeNode>
      </data>
    </node>
    <node id="n95">
      <data key="d3" xml:space="preserve"><![CDATA[PUM1]]></data>
      <data key="d4" xml:space="preserve"><![CDATA[Pumilio homolog 1]]></data>
      <data key="d5" xml:space="preserve"><![CDATA[Pumilio homolog 1]]></data>
      <data key="d6" xml:space="preserve"><![CDATA[gene]]></data>
      <data key="d7" xml:space="preserve">0.0</data>
      <data key="d8" xml:space="preserve">0.1131015640116947</data>
      <data key="d9" xml:space="preserve">true</data>
      <data key="d10" xml:space="preserve">0.009000000000000008</data>
      <data key="d11" xml:space="preserve">4.0</data>
      <data key="d12" xml:space="preserve"/>
      <data key="d13" xml:space="preserve"/>
      <data key="d14" xml:space="preserve"/>
      <data key="d15" xml:space="preserve">7</data>
      <data key="d16" xml:space="preserve">146</data>
      <data key="d17" xml:space="preserve">0.0</data>
      <data key="d18" xml:space="preserve">1.0</data>
      <data key="d19" xml:space="preserve">-788.6569226841473</data>
      <data key="d20" xml:space="preserve">425.26653872100906</data>
      <data key="d24" xml:space="preserve">0.8651557592734064</data>
      <data key="d25" xml:space="preserve">0.11609718570343652</data>
      <data key="d29">
        <y:ShapeNode>
          <y:Geometry height="15.0" width="15.0" x="-472.97739704802916" y="230.4941571457572"/>
          <y:Fill color="#F2F2F2" transparent="false"/>
          <y:BorderStyle color="#C0C0C0" raised="false" type="line" width="1.0"/>
          <y:NodeLabel alignment="center" autoSizePolicy="content" fontFamily="Dialog" fontSize="12" fontStyle="plain" hasBackgroundColor="false" hasLineColor="false" hasText="false" height="4.0" horizontalTextPosition="center" iconTextGap="4" modelName="custom" textColor="#000000" verticalTextPosition="bottom" visible="true" width="4.0" x="5.5" y="5.5">
            <y:LabelModel>
              <y:SmartNodeLabelModel distance="4.0"/>
            </y:LabelModel>
            <y:ModelParameter>
              <y:SmartNodeLabelModelParameter labelRatioX="0.0" labelRatioY="0.0" nodeRatioX="0.0" nodeRatioY="0.0" offsetX="0.0" offsetY="0.0" upX="0.0" upY="-1.0"/>
            </y:ModelParameter>
          </y:NodeLabel>
          <y:Shape type="rectangle"/>
        </y:ShapeNode>
      </data>
    </node>
    <node id="n96">
      <data key="d3" xml:space="preserve"><![CDATA[RB1CC1]]></data>
      <data key="d4" xml:space="preserve"><![CDATA[RB1-inducible coiled-coil protein 1]]></data>
      <data key="d5" xml:space="preserve"><![CDATA[RB1-inducible coiled-coil protein 1]]></data>
      <data key="d6" xml:space="preserve"><![CDATA[gene]]></data>
      <data key="d7" xml:space="preserve">0.0</data>
      <data key="d8" xml:space="preserve">0.015282285069697081</data>
      <data key="d9" xml:space="preserve">false</data>
      <data key="d10" xml:space="preserve">0.14</data>
      <data key="d11" xml:space="preserve">4.0</data>
      <data key="d12" xml:space="preserve"/>
      <data key="d13" xml:space="preserve"/>
      <data key="d14" xml:space="preserve"/>
      <data key="d15" xml:space="preserve">1</data>
      <data key="d16" xml:space="preserve">10</data>
      <data key="d17" xml:space="preserve">0.0</data>
      <data key="d18" xml:space="preserve">1.0</data>
      <data key="d19" xml:space="preserve">909.6324242133811</data>
      <data key="d20" xml:space="preserve">-275.65270966696073</data>
      <data key="d24" xml:space="preserve">0.22459787722945618</data>
      <data key="d25" xml:space="preserve">0.2788916823773171</data>
      <data key="d29">
        <y:ShapeNode>
          <y:Geometry height="15.0" width="15.0" x="519.0098580628479" y="-167.0699315657824"/>
          <y:Fill color="#F2F2F2" transparent="false"/>
          <y:BorderStyle color="#C0C0C0" raised="false" type="line" width="1.0"/>
          <y:NodeLabel alignment="center" autoSizePolicy="content" fontFamily="Dialog" fontSize="12" fontStyle="plain" hasBackgroundColor="false" hasLineColor="false" hasText="false" height="4.0" horizontalTextPosition="center" iconTextGap="4" modelName="custom" textColor="#000000" verticalTextPosition="bottom" visible="true" width="4.0" x="5.5" y="5.5">
            <y:LabelModel>
              <y:SmartNodeLabelModel distance="4.0"/>
            </y:LabelModel>
            <y:ModelParameter>
              <y:SmartNodeLabelModelParameter labelRatioX="0.0" labelRatioY="0.0" nodeRatioX="0.0" nodeRatioY="0.0" offsetX="0.0" offsetY="0.0" upX="0.0" upY="-1.0"/>
            </y:ModelParameter>
          </y:NodeLabel>
          <y:Shape type="rectangle"/>
        </y:ShapeNode>
      </data>
    </node>
    <node id="n97">
      <data key="d3" xml:space="preserve"><![CDATA[RBL1]]></data>
      <data key="d4" xml:space="preserve"><![CDATA[Retinoblastoma-like protein 1]]></data>
      <data key="d5" xml:space="preserve"><![CDATA[Retinoblastoma-like protein 1]]></data>
      <data key="d6" xml:space="preserve"><![CDATA[gene]]></data>
      <data key="d7" xml:space="preserve">0.0</data>
      <data key="d8" xml:space="preserve">0.252446341169555</data>
      <data key="d9" xml:space="preserve">true</data>
      <data key="d10" xml:space="preserve">0.0</data>
      <data key="d11" xml:space="preserve">Infinity</data>
      <data key="d12" xml:space="preserve"/>
      <data key="d13" xml:space="preserve"/>
      <data key="d14" xml:space="preserve"/>
      <data key="d15" xml:space="preserve">1</data>
      <data key="d16" xml:space="preserve">45</data>
      <data key="d17" xml:space="preserve">0.0</data>
      <data key="d18" xml:space="preserve">1.0</data>
      <data key="d19" xml:space="preserve">-803.5410366750912</data>
      <data key="d20" xml:space="preserve">77.88524017257919</data>
      <data key="d24" xml:space="preserve">0.07323656735421441</data>
      <data key="d25" xml:space="preserve">-0.9400146157192015</data>
      <data key="d29">
        <y:ShapeNode>
          <y:Geometry height="15.0" width="15.0" x="-454.9396501248692" y="36.13106069003126"/>
          <y:Fill color="#F2F2F2" transparent="false"/>
          <y:BorderStyle color="#C0C0C0" raised="false" type="line" width="1.0"/>
          <y:NodeLabel alignment="center" autoSizePolicy="content" fontFamily="Dialog" fontSize="12" fontStyle="plain" hasBackgroundColor="false" hasLineColor="false" hasText="false" height="4.0" horizontalTextPosition="center" iconTextGap="4" modelName="custom" textColor="#000000" verticalTextPosition="bottom" visible="true" width="4.0" x="5.5" y="5.5">
            <y:LabelModel>
              <y:SmartNodeLabelModel distance="4.0"/>
            </y:LabelModel>
            <y:ModelParameter>
              <y:SmartNodeLabelModelParameter labelRatioX="0.0" labelRatioY="0.0" nodeRatioX="0.0" nodeRatioY="0.0" offsetX="0.0" offsetY="0.0" upX="0.0" upY="-1.0"/>
            </y:ModelParameter>
          </y:NodeLabel>
          <y:Shape type="rectangle"/>
        </y:ShapeNode>
      </data>
    </node>
    <node id="n98">
      <data key="d3" xml:space="preserve"><![CDATA[RET]]></data>
      <data key="d4" xml:space="preserve"><![CDATA[Proto-oncogene tyrosine-protein kinase receptor Ret]]></data>
      <data key="d5" xml:space="preserve"><![CDATA[Proto-oncogene tyrosine-protein kinase receptor Ret]]></data>
      <data key="d6" xml:space="preserve"><![CDATA[source]]></data>
      <data key="d7" xml:space="preserve">4.022643226497935</data>
      <data key="d8" xml:space="preserve">1.6278078285806297</data>
      <data key="d9" xml:space="preserve">true</data>
      <data key="d10" xml:space="preserve">0.02300000000000002</data>
      <data key="d11" xml:space="preserve">4.0</data>
      <data key="d12" xml:space="preserve"/>
      <data key="d13" xml:space="preserve"/>
      <data key="d14" xml:space="preserve"/>
      <data key="d15" xml:space="preserve">1</data>
      <data key="d16" xml:space="preserve">1</data>
      <data key="d17" xml:space="preserve">0.0</data>
      <data key="d18" xml:space="preserve">1.0</data>
      <data key="d19" xml:space="preserve">-370.0682317818382</data>
      <data key="d20" xml:space="preserve">-488.245928199816</data>
      <data key="d24" xml:space="preserve">0.0017995076818606228</data>
      <data key="d25" xml:space="preserve">-5.895287673049159</data>
      <data key="d26" xml:space="preserve">-5.895287673049159</data>
      <data key="d29">
        <y:ShapeNode>
          <y:Geometry height="40.0" width="40.0" x="-218.7828115673553" y="-309.85219416358103"/>
          <y:Fill color="#B6DBA6" transparent="false"/>
          <y:BorderStyle color="#4159A8" type="line" width="3.0"/>
          <y:NodeLabel alignment="center" autoSizePolicy="content" fontFamily="Arial" fontSize="10" fontStyle="plain" hasBackgroundColor="false" hasLineColor="false" height="15.171875" horizontalTextPosition="center" iconTextGap="4" modelName="custom" textColor="#000000" verticalTextPosition="bottom" visible="true" width="24.0" x="8.0" xml:space="preserve" y="12.4140625">RET<y:LabelModel><y:SmartNodeLabelModel distance="4.0"/></y:LabelModel><y:ModelParameter><y:SmartNodeLabelModelParameter labelRatioX="0.0" labelRatioY="0.0" nodeRatioX="0.0" nodeRatioY="0.0" offsetX="0.0" offsetY="0.0" upX="0.0" upY="-1.0"/></y:ModelParameter></y:NodeLabel>
          <y:Shape type="roundrectangle"/>
        </y:ShapeNode>
      </data>
    </node>
    <node id="n99">
      <data key="d3" xml:space="preserve"><![CDATA[RHEB]]></data>
      <data key="d4" xml:space="preserve"><![CDATA[GTP-binding protein Rheb]]></data>
      <data key="d5" xml:space="preserve"><![CDATA[GTP-binding protein Rheb]]></data>
      <data key="d6" xml:space="preserve"><![CDATA[gene]]></data>
      <data key="d7" xml:space="preserve">0.0</data>
      <data key="d8" xml:space="preserve">0.02835099289742414</data>
      <data key="d9" xml:space="preserve">false</data>
      <data key="d10" xml:space="preserve">0.10199999999999998</data>
      <data key="d11" xml:space="preserve">4.0</data>
      <data key="d12" xml:space="preserve"/>
      <data key="d13" xml:space="preserve"/>
      <data key="d14" xml:space="preserve"/>
      <data key="d15" xml:space="preserve">1</data>
      <data key="d16" xml:space="preserve">28</data>
      <data key="d17" xml:space="preserve">0.0</data>
      <data key="d18" xml:space="preserve">1.0</data>
      <data key="d19" xml:space="preserve">779.5234553665632</data>
      <data key="d20" xml:space="preserve">-245.41642785682774</data>
      <data key="d24" xml:space="preserve">0.4191049348944086</data>
      <data key="d25" xml:space="preserve">-0.19538512955136333</data>
      <data key="d29">
        <y:ShapeNode>
          <y:Geometry height="15.0" width="15.0" x="445.2391796130173" y="-157.02064846693023"/>
          <y:Fill color="#F2F2F2" transparent="false"/>
          <y:BorderStyle color="#C0C0C0" raised="false" type="line" width="1.0"/>
          <y:NodeLabel alignment="center" autoSizePolicy="content" fontFamily="Dialog" fontSize="12" fontStyle="plain" hasBackgroundColor="false" hasLineColor="false" hasText="false" height="4.0" horizontalTextPosition="center" iconTextGap="4" modelName="custom" textColor="#000000" verticalTextPosition="bottom" visible="true" width="4.0" x="5.5" y="5.5">
            <y:LabelModel>
              <y:SmartNodeLabelModel distance="4.0"/>
            </y:LabelModel>
            <y:ModelParameter>
              <y:SmartNodeLabelModelParameter labelRatioX="0.0" labelRatioY="0.0" nodeRatioX="0.0" nodeRatioY="0.0" offsetX="0.0" offsetY="0.0" upX="0.0" upY="-1.0"/>
            </y:ModelParameter>
          </y:NodeLabel>
          <y:Shape type="rectangle"/>
        </y:ShapeNode>
      </data>
    </node>
    <node id="n100">
      <data key="d3" xml:space="preserve"><![CDATA[RPTOR]]></data>
      <data key="d4" xml:space="preserve"><![CDATA[Regulatory-associated protein of mTOR]]></data>
      <data key="d5" xml:space="preserve"><![CDATA[Regulatory-associated protein of mTOR]]></data>
      <data key="d6" xml:space="preserve"><![CDATA[gene]]></data>
      <data key="d7" xml:space="preserve">0.0</data>
      <data key="d8" xml:space="preserve">0.03051009221495149</data>
      <data key="d9" xml:space="preserve">false</data>
      <data key="d10" xml:space="preserve">0.11099999999999999</data>
      <data key="d11" xml:space="preserve">4.0</data>
      <data key="d12" xml:space="preserve"/>
      <data key="d13" xml:space="preserve"/>
      <data key="d14" xml:space="preserve"/>
      <data key="d15" xml:space="preserve">1</data>
      <data key="d16" xml:space="preserve">51</data>
      <data key="d17" xml:space="preserve">0.0</data>
      <data key="d18" xml:space="preserve">1.0</data>
      <data key="d19" xml:space="preserve">814.6989522515565</data>
      <data key="d20" xml:space="preserve">-197.73371842677193</data>
      <data key="d24" xml:space="preserve">0.08240387063916475</data>
      <data key="d25" xml:space="preserve">0.22544268822020008</data>
      <data key="d29">
        <y:ShapeNode>
          <y:Geometry height="15.0" width="15.0" x="472.9345448031209" y="-124.25003280571964"/>
          <y:Fill color="#F2F2F2" transparent="false"/>
          <y:BorderStyle color="#C0C0C0" raised="false" type="line" width="1.0"/>
          <y:NodeLabel alignment="center" autoSizePolicy="content" fontFamily="Dialog" fontSize="12" fontStyle="plain" hasBackgroundColor="false" hasLineColor="false" hasText="false" height="4.0" horizontalTextPosition="center" iconTextGap="4" modelName="custom" textColor="#000000" verticalTextPosition="bottom" visible="true" width="4.0" x="5.5" y="5.5">
            <y:LabelModel>
              <y:SmartNodeLabelModel distance="4.0"/>
            </y:LabelModel>
            <y:ModelParameter>
              <y:SmartNodeLabelModelParameter labelRatioX="0.0" labelRatioY="0.0" nodeRatioX="0.0" nodeRatioY="0.0" offsetX="0.0" offsetY="0.0" upX="0.0" upY="-1.0"/>
            </y:ModelParameter>
          </y:NodeLabel>
          <y:Shape type="rectangle"/>
        </y:ShapeNode>
      </data>
    </node>
    <node id="n101">
      <data key="d3" xml:space="preserve"><![CDATA[RRAGD]]></data>
      <data key="d4" xml:space="preserve"><![CDATA[Ras-related GTP-binding protein D]]></data>
      <data key="d5" xml:space="preserve"><![CDATA[Ras-related GTP-binding protein D]]></data>
      <data key="d6" xml:space="preserve"><![CDATA[gene]]></data>
      <data key="d7" xml:space="preserve">0.0</data>
      <data key="d8" xml:space="preserve">0.04127292602482831</data>
      <data key="d9" xml:space="preserve">true</data>
      <data key="d10" xml:space="preserve">0.039000000000000035</data>
      <data key="d11" xml:space="preserve">4.0</data>
      <data key="d12" xml:space="preserve"/>
      <data key="d13" xml:space="preserve"/>
      <data key="d14" xml:space="preserve"/>
      <data key="d15" xml:space="preserve">1</data>
      <data key="d16" xml:space="preserve">1</data>
      <data key="d17" xml:space="preserve">0.0</data>
      <data key="d18" xml:space="preserve">1.0</data>
      <data key="d19" xml:space="preserve">625.4482627180162</data>
      <data key="d20" xml:space="preserve">-164.24737634525061</data>
      <data key="d24" xml:space="preserve">6.111535523300229E-4</data>
      <data key="d25" xml:space="preserve">0.9068167440246722</data>
      <data key="d29">
        <y:ShapeNode>
          <y:Geometry height="15.0" width="15.0" x="340.00062049276744" y="-96.85470242489463"/>
          <y:Fill color="#F2F2F2" transparent="false"/>
          <y:BorderStyle color="#C0C0C0" raised="false" type="line" width="1.0"/>
          <y:NodeLabel alignment="center" autoSizePolicy="content" fontFamily="Dialog" fontSize="12" fontStyle="plain" hasBackgroundColor="false" hasLineColor="false" hasText="false" height="4.0" horizontalTextPosition="center" iconTextGap="4" modelName="custom" textColor="#000000" verticalTextPosition="bottom" visible="true" width="4.0" x="5.5" y="5.5">
            <y:LabelModel>
              <y:SmartNodeLabelModel distance="4.0"/>
            </y:LabelModel>
            <y:ModelParameter>
              <y:SmartNodeLabelModelParameter labelRatioX="0.0" labelRatioY="0.0" nodeRatioX="0.0" nodeRatioY="0.0" offsetX="0.0" offsetY="0.0" upX="0.0" upY="-1.0"/>
            </y:ModelParameter>
          </y:NodeLabel>
          <y:Shape type="rectangle"/>
        </y:ShapeNode>
      </data>
    </node>
    <node id="n102">
      <data key="d3" xml:space="preserve"><![CDATA[S100A11]]></data>
      <data key="d4" xml:space="preserve"><![CDATA[Protein S100-A11]]></data>
      <data key="d5" xml:space="preserve"><![CDATA[Protein S100-A11]]></data>
      <data key="d6" xml:space="preserve"><![CDATA[source]]></data>
      <data key="d7" xml:space="preserve">2.352588908274135</data>
      <data key="d8" xml:space="preserve">1.0266783917617193</data>
      <data key="d9" xml:space="preserve">true</data>
      <data key="d10" xml:space="preserve">0.0010000000000000009</data>
      <data key="d11" xml:space="preserve">4.0</data>
      <data key="d12" xml:space="preserve"/>
      <data key="d13" xml:space="preserve"/>
      <data key="d14" xml:space="preserve"/>
      <data key="d15" xml:space="preserve">1</data>
      <data key="d16" xml:space="preserve">52</data>
      <data key="d17" xml:space="preserve">0.0</data>
      <data key="d18" xml:space="preserve">1.0</data>
      <data key="d19" xml:space="preserve">-262.92807869832063</data>
      <data key="d20" xml:space="preserve">380.1452197704657</data>
      <data key="d24" xml:space="preserve">1.3581190051778288E-4</data>
      <data key="d25" xml:space="preserve">-1.431234959060026</data>
      <data key="d26" xml:space="preserve">-1.431234959060026</data>
      <data key="d29">
        <y:ShapeNode>
          <y:Geometry height="40.0" width="40.0" x="-162.92520470052548" y="197.62401879907384"/>
          <y:Fill color="#B6DBA6" transparent="false"/>
          <y:BorderStyle color="#4159A8" type="line" width="3.0"/>
          <y:NodeLabel alignment="center" autoSizePolicy="content" fontFamily="Arial" fontSize="10" fontStyle="plain" hasBackgroundColor="false" hasLineColor="false" height="15.171875" horizontalTextPosition="center" iconTextGap="4" modelName="custom" textColor="#000000" verticalTextPosition="bottom" visible="true" width="45.1474609375" x="-2.57373046875" xml:space="preserve" y="12.4140625">S100A11<y:LabelModel><y:SmartNodeLabelModel distance="4.0"/></y:LabelModel><y:ModelParameter><y:SmartNodeLabelModelParameter labelRatioX="0.0" labelRatioY="0.0" nodeRatioX="0.0" nodeRatioY="0.0" offsetX="0.0" offsetY="0.0" upX="0.0" upY="-1.0"/></y:ModelParameter></y:NodeLabel>
          <y:Shape type="roundrectangle"/>
        </y:ShapeNode>
      </data>
    </node>
    <node id="n103">
      <data key="d3" xml:space="preserve"><![CDATA[S100A6]]></data>
      <data key="d4" xml:space="preserve"><![CDATA[Protein S100-A6]]></data>
      <data key="d5" xml:space="preserve"><![CDATA[Protein S100-A6]]></data>
      <data key="d6" xml:space="preserve"><![CDATA[gene]]></data>
      <data key="d7" xml:space="preserve">0.0</data>
      <data key="d8" xml:space="preserve">0.35511091502492526</data>
      <data key="d9" xml:space="preserve">true</data>
      <data key="d10" xml:space="preserve">0.0010000000000000009</data>
      <data key="d11" xml:space="preserve">4.0</data>
      <data key="d12" xml:space="preserve"/>
      <data key="d13" xml:space="preserve"/>
      <data key="d14" xml:space="preserve"/>
      <data key="d15" xml:space="preserve">1</data>
      <data key="d16" xml:space="preserve">52</data>
      <data key="d17" xml:space="preserve">0.0</data>
      <data key="d18" xml:space="preserve">1.0</data>
      <data key="d19" xml:space="preserve">-175.75254276555316</data>
      <data key="d20" xml:space="preserve">452.16983410465616</data>
      <data key="d24" xml:space="preserve">6.111535523300229E-4</data>
      <data key="d25" xml:space="preserve">-0.8972328144703745</data>
      <data key="d29">
        <y:ShapeNode>
          <y:Geometry height="15.0" width="15.0" x="-98.47988813081079" y="248.24337220131494"/>
          <y:Fill color="#F2F2F2" transparent="false"/>
          <y:BorderStyle color="#C0C0C0" raised="false" type="line" width="1.0"/>
          <y:NodeLabel alignment="center" autoSizePolicy="content" fontFamily="Dialog" fontSize="12" fontStyle="plain" hasBackgroundColor="false" hasLineColor="false" hasText="false" height="4.0" horizontalTextPosition="center" iconTextGap="4" modelName="custom" textColor="#000000" verticalTextPosition="bottom" visible="true" width="4.0" x="5.5" y="5.500000000000028">
            <y:LabelModel>
              <y:SmartNodeLabelModel distance="4.0"/>
            </y:LabelModel>
            <y:ModelParameter>
              <y:SmartNodeLabelModelParameter labelRatioX="0.0" labelRatioY="0.0" nodeRatioX="0.0" nodeRatioY="0.0" offsetX="0.0" offsetY="0.0" upX="0.0" upY="-1.0"/>
            </y:ModelParameter>
          </y:NodeLabel>
          <y:Shape type="rectangle"/>
        </y:ShapeNode>
      </data>
    </node>
    <node id="n104">
      <data key="d3" xml:space="preserve"><![CDATA[S100B]]></data>
      <data key="d4" xml:space="preserve"><![CDATA[Protein S100-B]]></data>
      <data key="d5" xml:space="preserve"><![CDATA[Protein S100-B]]></data>
      <data key="d6" xml:space="preserve"><![CDATA[gene]]></data>
      <data key="d7" xml:space="preserve">0.0</data>
      <data key="d8" xml:space="preserve">0.02800502194661193</data>
      <data key="d9" xml:space="preserve">true</data>
      <data key="d10" xml:space="preserve">0.020000000000000018</data>
      <data key="d11" xml:space="preserve">4.0</data>
      <data key="d12" xml:space="preserve"/>
      <data key="d13" xml:space="preserve"/>
      <data key="d14" xml:space="preserve"/>
      <data key="d15" xml:space="preserve">1</data>
      <data key="d16" xml:space="preserve">52</data>
      <data key="d17" xml:space="preserve">0.0</data>
      <data key="d18" xml:space="preserve">1.0</data>
      <data key="d19" xml:space="preserve">-175.12839549551782</data>
      <data key="d20" xml:space="preserve">570.198289635516</data>
      <data key="d24" xml:space="preserve">0.24755114166878875</data>
      <data key="d25" xml:space="preserve">-0.2855796990969939</data>
      <data key="d29">
        <y:ShapeNode>
          <y:Geometry height="15.0" width="15.0" x="-95.50298511354808" y="315.86338819686"/>
          <y:Fill color="#F2F2F2" transparent="false"/>
          <y:BorderStyle color="#C0C0C0" raised="false" type="line" width="1.0"/>
          <y:NodeLabel alignment="center" autoSizePolicy="content" fontFamily="Dialog" fontSize="12" fontStyle="plain" hasBackgroundColor="false" hasLineColor="false" hasText="false" height="4.0" horizontalTextPosition="center" iconTextGap="4" modelName="custom" textColor="#000000" verticalTextPosition="bottom" visible="true" width="4.0" x="5.5" y="5.5">
            <y:LabelModel>
              <y:SmartNodeLabelModel distance="4.0"/>
            </y:LabelModel>
            <y:ModelParameter>
              <y:SmartNodeLabelModelParameter labelRatioX="0.0" labelRatioY="0.0" nodeRatioX="0.0" nodeRatioY="0.0" offsetX="0.0" offsetY="0.0" upX="0.0" upY="-1.0"/>
            </y:ModelParameter>
          </y:NodeLabel>
          <y:Shape type="rectangle"/>
        </y:ShapeNode>
      </data>
    </node>
    <node id="n105">
      <data key="d3" xml:space="preserve"><![CDATA[SH3BP4]]></data>
      <data key="d4" xml:space="preserve"><![CDATA[SH3 domain-binding protein 4]]></data>
      <data key="d5" xml:space="preserve"><![CDATA[SH3 domain-binding protein 4]]></data>
      <data key="d6" xml:space="preserve"><![CDATA[gene]]></data>
      <data key="d7" xml:space="preserve">0.0</data>
      <data key="d8" xml:space="preserve">0.022507754249143506</data>
      <data key="d9" xml:space="preserve">true</data>
      <data key="d10" xml:space="preserve">0.04400000000000004</data>
      <data key="d11" xml:space="preserve">4.0</data>
      <data key="d12" xml:space="preserve"/>
      <data key="d13" xml:space="preserve"/>
      <data key="d14" xml:space="preserve"/>
      <data key="d15" xml:space="preserve">1</data>
      <data key="d16" xml:space="preserve">1</data>
      <data key="d17" xml:space="preserve">0.0</data>
      <data key="d18" xml:space="preserve">1.0</data>
      <data key="d19" xml:space="preserve">393.05611190761914</data>
      <data key="d20" xml:space="preserve">-221.6030840249265</data>
      <data key="d24" xml:space="preserve">0.1897971309736016</data>
      <data key="d25" xml:space="preserve">0.30707361542007483</data>
      <data key="d29">
        <y:ShapeNode>
          <y:Geometry height="15.0" width="15.0" x="214.2012258135023" y="-135.37479334167762"/>
          <y:Fill color="#F2F2F2" transparent="false"/>
          <y:BorderStyle color="#C0C0C0" raised="false" type="line" width="1.0"/>
          <y:NodeLabel alignment="center" autoSizePolicy="content" fontFamily="Dialog" fontSize="12" fontStyle="plain" hasBackgroundColor="false" hasLineColor="false" hasText="false" height="4.0" horizontalTextPosition="center" iconTextGap="4" modelName="custom" textColor="#000000" verticalTextPosition="bottom" visible="true" width="4.0" x="5.5" y="5.5">
            <y:LabelModel>
              <y:SmartNodeLabelModel distance="4.0"/>
            </y:LabelModel>
            <y:ModelParameter>
              <y:SmartNodeLabelModelParameter labelRatioX="0.0" labelRatioY="0.0" nodeRatioX="0.0" nodeRatioY="0.0" offsetX="0.0" offsetY="0.0" upX="0.0" upY="-1.0"/>
            </y:ModelParameter>
          </y:NodeLabel>
          <y:Shape type="rectangle"/>
        </y:ShapeNode>
      </data>
    </node>
    <node id="n106">
      <data key="d3" xml:space="preserve"><![CDATA[SH3D19]]></data>
      <data key="d4" xml:space="preserve"><![CDATA[SH3 domain-containing protein 19]]></data>
      <data key="d5" xml:space="preserve"><![CDATA[SH3 domain-containing protein 19]]></data>
      <data key="d6" xml:space="preserve"><![CDATA[source]]></data>
      <data key="d7" xml:space="preserve">1.9858327751301326</data>
      <data key="d8" xml:space="preserve">0.8833963611270739</data>
      <data key="d9" xml:space="preserve">true</data>
      <data key="d10" xml:space="preserve">0.0050000000000000044</data>
      <data key="d11" xml:space="preserve">4.0</data>
      <data key="d12" xml:space="preserve"/>
      <data key="d13" xml:space="preserve"/>
      <data key="d14" xml:space="preserve"/>
      <data key="d15" xml:space="preserve">7</data>
      <data key="d16" xml:space="preserve">146</data>
      <data key="d17" xml:space="preserve">0.0</data>
      <data key="d18" xml:space="preserve">1.0</data>
      <data key="d19" xml:space="preserve">-767.876203498533</data>
      <data key="d20" xml:space="preserve">458.31158544771057</data>
      <data key="d24" xml:space="preserve">0.0012902130549189371</data>
      <data key="d25" xml:space="preserve">1.3648562527059322</data>
      <data key="d26" xml:space="preserve">1.3648562527059322</data>
      <data key="d29">
        <y:ShapeNode>
          <y:Geometry height="40.0" width="40.0" x="-445.16200946969656" y="227.09105690649884"/>
          <y:Fill color="#B6DBA6" transparent="false"/>
          <y:BorderStyle color="#CC3331" type="line" width="3.0"/>
          <y:NodeLabel alignment="center" autoSizePolicy="content" fontFamily="Arial" fontSize="10" fontStyle="plain" hasBackgroundColor="false" hasLineColor="false" height="15.171875" horizontalTextPosition="center" iconTextGap="4" modelName="custom" textColor="#000000" verticalTextPosition="bottom" visible="true" width="41.7978515625" x="-0.89892578125" xml:space="preserve" y="12.4140625">SH3D19<y:LabelModel><y:SmartNodeLabelModel distance="4.0"/></y:LabelModel><y:ModelParameter><y:SmartNodeLabelModelParameter labelRatioX="0.0" labelRatioY="0.0" nodeRatioX="0.0" nodeRatioY="0.0" offsetX="0.0" offsetY="0.0" upX="0.0" upY="-1.0"/></y:ModelParameter></y:NodeLabel>
          <y:Shape type="roundrectangle"/>
        </y:ShapeNode>
      </data>
    </node>
    <node id="n107">
      <data key="d3" xml:space="preserve"><![CDATA[SLC4A7]]></data>
      <data key="d4" xml:space="preserve"><![CDATA[Sodium bicarbonate cotransporter 3]]></data>
      <data key="d5" xml:space="preserve"><![CDATA[Sodium bicarbonate cotransporter 3]]></data>
      <data key="d6" xml:space="preserve"><![CDATA[source]]></data>
      <data key="d7" xml:space="preserve">1.7226924066750346</data>
      <data key="d8" xml:space="preserve">0.6900062415018605</data>
      <data key="d9" xml:space="preserve">true</data>
      <data key="d10" xml:space="preserve">0.006000000000000005</data>
      <data key="d11" xml:space="preserve">4.0</data>
      <data key="d12" xml:space="preserve"/>
      <data key="d13" xml:space="preserve"/>
      <data key="d14" xml:space="preserve"/>
      <data key="d15" xml:space="preserve">1</data>
      <data key="d16" xml:space="preserve">15</data>
      <data key="d17" xml:space="preserve">0.0</data>
      <data key="d18" xml:space="preserve">1.0</data>
      <data key="d19" xml:space="preserve">-201.54338142775686</data>
      <data key="d20" xml:space="preserve">234.41277906759387</data>
      <data key="d24" xml:space="preserve">0.0031915796621678973</data>
      <data key="d25" xml:space="preserve">1.1889727131439791</data>
      <data key="d26" xml:space="preserve">1.1889727131439791</data>
      <data key="d29">
        <y:ShapeNode>
          <y:Geometry height="40.0" width="40.0" x="-126.32011935665324" y="113.01721961811262"/>
          <y:Fill color="#B6DBA6" transparent="false"/>
          <y:BorderStyle color="#CC3331" type="line" width="3.0"/>
          <y:NodeLabel alignment="center" autoSizePolicy="content" fontFamily="Arial" fontSize="10" fontStyle="plain" hasBackgroundColor="false" hasLineColor="false" height="15.171875" horizontalTextPosition="center" iconTextGap="4" modelName="custom" textColor="#000000" verticalTextPosition="bottom" visible="true" width="41.24609375" x="-0.623046875" xml:space="preserve" y="12.4140625">SLC4A7<y:LabelModel><y:SmartNodeLabelModel distance="4.0"/></y:LabelModel><y:ModelParameter><y:SmartNodeLabelModelParameter labelRatioX="0.0" labelRatioY="0.0" nodeRatioX="0.0" nodeRatioY="0.0" offsetX="0.0" offsetY="0.0" upX="0.0" upY="-1.0"/></y:ModelParameter></y:NodeLabel>
          <y:Shape type="roundrectangle"/>
        </y:ShapeNode>
      </data>
    </node>
    <node id="n108">
      <data key="d3" xml:space="preserve"><![CDATA[SORL1]]></data>
      <data key="d4" xml:space="preserve"><![CDATA[Sortilin-related receptor]]></data>
      <data key="d5" xml:space="preserve"><![CDATA[Sortilin-related receptor]]></data>
      <data key="d6" xml:space="preserve"><![CDATA[gene]]></data>
      <data key="d7" xml:space="preserve">0.0</data>
      <data key="d8" xml:space="preserve">0.018907921072534993</data>
      <data key="d9" xml:space="preserve">true</data>
      <data key="d10" xml:space="preserve">0.03700000000000003</data>
      <data key="d11" xml:space="preserve">4.0</data>
      <data key="d12" xml:space="preserve"/>
      <data key="d13" xml:space="preserve"/>
      <data key="d14" xml:space="preserve"/>
      <data key="d15" xml:space="preserve">1</data>
      <data key="d16" xml:space="preserve">1</data>
      <data key="d17" xml:space="preserve">0.0</data>
      <data key="d18" xml:space="preserve">1.0</data>
      <data key="d19" xml:space="preserve">-69.30228716213568</data>
      <data key="d20" xml:space="preserve">-584.1143303344495</data>
      <data key="d24" xml:space="preserve">0.4803327391562686</data>
      <data key="d25" xml:space="preserve">0.13275237988693078</data>
      <data key="d29">
        <y:ShapeNode>
          <y:Geometry height="15.0" width="15.0" x="-36.24239318122326" y="-345.73616123120814"/>
          <y:Fill color="#F2F2F2" transparent="false"/>
          <y:BorderStyle color="#C0C0C0" raised="false" type="line" width="1.0"/>
          <y:NodeLabel alignment="center" autoSizePolicy="content" fontFamily="Dialog" fontSize="12" fontStyle="plain" hasBackgroundColor="false" hasLineColor="false" hasText="false" height="4.0" horizontalTextPosition="center" iconTextGap="4" modelName="custom" textColor="#000000" verticalTextPosition="bottom" visible="true" width="4.0" x="5.5" y="5.5">
            <y:LabelModel>
              <y:SmartNodeLabelModel distance="4.0"/>
            </y:LabelModel>
            <y:ModelParameter>
              <y:SmartNodeLabelModelParameter labelRatioX="0.0" labelRatioY="0.0" nodeRatioX="0.0" nodeRatioY="0.0" offsetX="0.0" offsetY="0.0" upX="0.0" upY="-1.0"/>
            </y:ModelParameter>
          </y:NodeLabel>
          <y:Shape type="rectangle"/>
        </y:ShapeNode>
      </data>
    </node>
    <node id="n109">
      <data key="d3" xml:space="preserve"><![CDATA[SP1]]></data>
      <data key="d4" xml:space="preserve"><![CDATA[Transcription factor Sp1]]></data>
      <data key="d5" xml:space="preserve"><![CDATA[Transcription factor Sp1]]></data>
      <data key="d6" xml:space="preserve"><![CDATA[gene]]></data>
      <data key="d7" xml:space="preserve">0.0</data>
      <data key="d8" xml:space="preserve">0.1145726365715693</data>
      <data key="d9" xml:space="preserve">false</data>
      <data key="d10" xml:space="preserve">0.43100000000000005</data>
      <data key="d11" xml:space="preserve">4.0</data>
      <data key="d12" xml:space="preserve"/>
      <data key="d13" xml:space="preserve"/>
      <data key="d14" xml:space="preserve"/>
      <data key="d15" xml:space="preserve">1</data>
      <data key="d16" xml:space="preserve">50</data>
      <data key="d17" xml:space="preserve">0.0</data>
      <data key="d18" xml:space="preserve">1.0</data>
      <data key="d19" xml:space="preserve">-395.5392262671319</data>
      <data key="d20" xml:space="preserve">-10.478281258303925</data>
      <data key="d24" xml:space="preserve">0.5763857057974706</data>
      <data key="d25" xml:space="preserve">0.1048119588659695</data>
      <data key="d29">
        <y:ShapeNode>
          <y:Geometry height="15.0" width="15.0" x="-222.0206658103524" y="-24.12381867144684"/>
          <y:Fill color="#F2F2F2" transparent="false"/>
          <y:BorderStyle color="#C0C0C0" raised="false" type="line" width="1.0"/>
          <y:NodeLabel alignment="center" autoSizePolicy="content" fontFamily="Dialog" fontSize="12" fontStyle="plain" hasBackgroundColor="false" hasLineColor="false" hasText="false" height="4.0" horizontalTextPosition="center" iconTextGap="4" modelName="custom" textColor="#000000" verticalTextPosition="bottom" visible="true" width="4.0" x="5.5" y="5.5">
            <y:LabelModel>
              <y:SmartNodeLabelModel distance="4.0"/>
            </y:LabelModel>
            <y:ModelParameter>
              <y:SmartNodeLabelModelParameter labelRatioX="0.0" labelRatioY="0.0" nodeRatioX="0.0" nodeRatioY="0.0" offsetX="0.0" offsetY="0.0" upX="0.0" upY="-1.0"/>
            </y:ModelParameter>
          </y:NodeLabel>
          <y:Shape type="rectangle"/>
        </y:ShapeNode>
      </data>
    </node>
    <node id="n110">
      <data key="d3" xml:space="preserve"><![CDATA[SP2]]></data>
      <data key="d4" xml:space="preserve"><![CDATA[Transcription factor Sp2]]></data>
      <data key="d5" xml:space="preserve"><![CDATA[Transcription factor Sp2]]></data>
      <data key="d6" xml:space="preserve"><![CDATA[gene]]></data>
      <data key="d7" xml:space="preserve">0.0</data>
      <data key="d8" xml:space="preserve">0.06418863797329065</data>
      <data key="d9" xml:space="preserve">false</data>
      <data key="d10" xml:space="preserve">0.06000000000000005</data>
      <data key="d11" xml:space="preserve">4.0</data>
      <data key="d12" xml:space="preserve"/>
      <data key="d13" xml:space="preserve"/>
      <data key="d14" xml:space="preserve"/>
      <data key="d15" xml:space="preserve">1</data>
      <data key="d16" xml:space="preserve">14</data>
      <data key="d17" xml:space="preserve">0.0</data>
      <data key="d18" xml:space="preserve">1.0</data>
      <data key="d19" xml:space="preserve">368.1720370587001</data>
      <data key="d20" xml:space="preserve">157.84387028551922</data>
      <data key="d24" xml:space="preserve">0.7523979288685172</data>
      <data key="d25" xml:space="preserve">-0.09838274119613821</data>
      <data key="d29">
        <y:ShapeNode>
          <y:Geometry height="15.0" width="15.0" x="202.1522328151873" y="82.35149318961737"/>
          <y:Fill color="#F2F2F2" transparent="false"/>
          <y:BorderStyle color="#C0C0C0" raised="false" type="line" width="1.0"/>
          <y:NodeLabel alignment="center" autoSizePolicy="content" fontFamily="Dialog" fontSize="12" fontStyle="plain" hasBackgroundColor="false" hasLineColor="false" hasText="false" height="4.0" horizontalTextPosition="center" iconTextGap="4" modelName="custom" textColor="#000000" verticalTextPosition="bottom" visible="true" width="4.0" x="5.5" y="5.5">
            <y:LabelModel>
              <y:SmartNodeLabelModel distance="4.0"/>
            </y:LabelModel>
            <y:ModelParameter>
              <y:SmartNodeLabelModelParameter labelRatioX="0.0" labelRatioY="0.0" nodeRatioX="0.0" nodeRatioY="0.0" offsetX="0.0" offsetY="0.0" upX="0.0" upY="-1.0"/>
            </y:ModelParameter>
          </y:NodeLabel>
          <y:Shape type="rectangle"/>
        </y:ShapeNode>
      </data>
    </node>
    <node id="n111">
      <data key="d3" xml:space="preserve"><![CDATA[SPARC]]></data>
      <data key="d4" xml:space="preserve"><![CDATA[SPARC]]></data>
      <data key="d5" xml:space="preserve"><![CDATA[SPARC]]></data>
      <data key="d6" xml:space="preserve"><![CDATA[source]]></data>
      <data key="d7" xml:space="preserve">2.467826952645858</data>
      <data key="d8" xml:space="preserve">1.026512424873332</data>
      <data key="d9" xml:space="preserve">true</data>
      <data key="d10" xml:space="preserve">0.0040000000000000036</data>
      <data key="d11" xml:space="preserve">4.0</data>
      <data key="d12" xml:space="preserve"/>
      <data key="d13" xml:space="preserve"/>
      <data key="d14" xml:space="preserve"/>
      <data key="d15" xml:space="preserve">1</data>
      <data key="d16" xml:space="preserve">1</data>
      <data key="d17" xml:space="preserve">0.0</data>
      <data key="d18" xml:space="preserve">1.0</data>
      <data key="d19" xml:space="preserve">222.2824854805218</data>
      <data key="d20" xml:space="preserve">-428.8662337993285</data>
      <data key="d24" xml:space="preserve">3.395297512944572E-5</data>
      <data key="d25" xml:space="preserve">-1.3627217256133743</data>
      <data key="d26" xml:space="preserve">-1.3627217256133743</data>
      <data key="d29">
        <y:ShapeNode>
          <y:Geometry height="40.0" width="40.0" x="113.01699031314416" y="-277.3399899146634"/>
          <y:Fill color="#B6DBA6" transparent="false"/>
          <y:BorderStyle color="#4159A8" type="line" width="3.0"/>
          <y:NodeLabel alignment="center" autoSizePolicy="content" fontFamily="Arial" fontSize="10" fontStyle="plain" hasBackgroundColor="false" hasLineColor="false" height="15.171875" horizontalTextPosition="center" iconTextGap="4" modelName="custom" textColor="#000000" verticalTextPosition="bottom" visible="true" width="38.453125" x="0.7734375" xml:space="preserve" y="12.4140625">SPARC<y:LabelModel><y:SmartNodeLabelModel distance="4.0"/></y:LabelModel><y:ModelParameter><y:SmartNodeLabelModelParameter labelRatioX="0.0" labelRatioY="0.0" nodeRatioX="0.0" nodeRatioY="0.0" offsetX="0.0" offsetY="0.0" upX="0.0" upY="-1.0"/></y:ModelParameter></y:NodeLabel>
          <y:Shape type="roundrectangle"/>
        </y:ShapeNode>
      </data>
    </node>
    <node id="n112">
      <data key="d3" xml:space="preserve"><![CDATA[SZT2]]></data>
      <data key="d4" xml:space="preserve"><![CDATA[KICSTOR complex protein SZT2]]></data>
      <data key="d5" xml:space="preserve"><![CDATA[KICSTOR complex protein SZT2]]></data>
      <data key="d6" xml:space="preserve"><![CDATA[gene]]></data>
      <data key="d7" xml:space="preserve">0.0</data>
      <data key="d8" xml:space="preserve">0.02848684336219294</data>
      <data key="d9" xml:space="preserve">false</data>
      <data key="d10" xml:space="preserve">0.12</data>
      <data key="d11" xml:space="preserve">4.0</data>
      <data key="d12" xml:space="preserve"/>
      <data key="d13" xml:space="preserve"/>
      <data key="d14" xml:space="preserve"/>
      <data key="d15" xml:space="preserve">1</data>
      <data key="d16" xml:space="preserve">1</data>
      <data key="d17" xml:space="preserve">0.0</data>
      <data key="d18" xml:space="preserve">1.0</data>
      <data key="d19" xml:space="preserve">633.3350755864992</data>
      <data key="d20" xml:space="preserve">-101.49616088359244</data>
      <data key="d24" xml:space="preserve">0.8448845606740344</data>
      <data key="d25" xml:space="preserve">0.26565929041946035</data>
      <data key="d29">
        <y:ShapeNode>
          <y:Geometry height="15.0" width="15.0" x="353.5531499178684" y="-66.51785493491899"/>
          <y:Fill color="#F2F2F2" transparent="false"/>
          <y:BorderStyle color="#C0C0C0" raised="false" type="line" width="1.0"/>
          <y:NodeLabel alignment="center" autoSizePolicy="content" fontFamily="Dialog" fontSize="12" fontStyle="plain" hasBackgroundColor="false" hasLineColor="false" hasText="false" height="4.0" horizontalTextPosition="center" iconTextGap="4" modelName="custom" textColor="#000000" verticalTextPosition="bottom" visible="true" width="4.0" x="5.5" y="5.5">
            <y:LabelModel>
              <y:SmartNodeLabelModel distance="4.0"/>
            </y:LabelModel>
            <y:ModelParameter>
              <y:SmartNodeLabelModelParameter labelRatioX="0.0" labelRatioY="0.0" nodeRatioX="0.0" nodeRatioY="0.0" offsetX="0.0" offsetY="0.0" upX="0.0" upY="-1.0"/>
            </y:ModelParameter>
          </y:NodeLabel>
          <y:Shape type="rectangle"/>
        </y:ShapeNode>
      </data>
    </node>
    <node id="n113">
      <data key="d3" xml:space="preserve"><![CDATA[TBCD]]></data>
      <data key="d4" xml:space="preserve"><![CDATA[Tubulin-specific chaperone D]]></data>
      <data key="d5" xml:space="preserve"><![CDATA[Tubulin-specific chaperone D]]></data>
      <data key="d6" xml:space="preserve"><![CDATA[gene]]></data>
      <data key="d7" xml:space="preserve">0.0</data>
      <data key="d8" xml:space="preserve">0.02242020804230837</data>
      <data key="d9" xml:space="preserve">true</data>
      <data key="d10" xml:space="preserve">0.025000000000000022</data>
      <data key="d11" xml:space="preserve">4.0</data>
      <data key="d12" xml:space="preserve"/>
      <data key="d13" xml:space="preserve"/>
      <data key="d14" xml:space="preserve"/>
      <data key="d15" xml:space="preserve">1</data>
      <data key="d16" xml:space="preserve">1</data>
      <data key="d17" xml:space="preserve">0.0</data>
      <data key="d18" xml:space="preserve">1.0</data>
      <data key="d19" xml:space="preserve">826.1636457037754</data>
      <data key="d20" xml:space="preserve">250.02861807472425</data>
      <data key="d24" xml:space="preserve">3.395297512944572E-5</data>
      <data key="d25" xml:space="preserve">0.30629081363615107</data>
      <data key="d29">
        <y:ShapeNode>
          <y:Geometry height="15.0" width="15.0" x="472.25264633727784" y="129.65017733691627"/>
          <y:Fill color="#F2F2F2" transparent="false"/>
          <y:BorderStyle color="#C0C0C0" raised="false" type="line" width="1.0"/>
          <y:NodeLabel alignment="center" autoSizePolicy="content" fontFamily="Dialog" fontSize="12" fontStyle="plain" hasBackgroundColor="false" hasLineColor="false" hasText="false" height="4.0" horizontalTextPosition="center" iconTextGap="4" modelName="custom" textColor="#000000" verticalTextPosition="bottom" visible="true" width="4.0" x="5.5" y="5.5">
            <y:LabelModel>
              <y:SmartNodeLabelModel distance="4.0"/>
            </y:LabelModel>
            <y:ModelParameter>
              <y:SmartNodeLabelModelParameter labelRatioX="0.0" labelRatioY="0.0" nodeRatioX="0.0" nodeRatioY="0.0" offsetX="0.0" offsetY="0.0" upX="0.0" upY="-1.0"/>
            </y:ModelParameter>
          </y:NodeLabel>
          <y:Shape type="rectangle"/>
        </y:ShapeNode>
      </data>
    </node>
    <node id="n114">
      <data key="d3" xml:space="preserve"><![CDATA[TBCE]]></data>
      <data key="d4" xml:space="preserve"><![CDATA[Tubulin-specific chaperone E]]></data>
      <data key="d5" xml:space="preserve"><![CDATA[Tubulin-specific chaperone E]]></data>
      <data key="d6" xml:space="preserve"><![CDATA[gene]]></data>
      <data key="d7" xml:space="preserve">0.0</data>
      <data key="d8" xml:space="preserve">0.022695236610575167</data>
      <data key="d9" xml:space="preserve">true</data>
      <data key="d10" xml:space="preserve">0.030000000000000027</data>
      <data key="d11" xml:space="preserve">4.0</data>
      <data key="d12" xml:space="preserve"/>
      <data key="d13" xml:space="preserve"/>
      <data key="d14" xml:space="preserve"/>
      <data key="d15" xml:space="preserve">1</data>
      <data key="d16" xml:space="preserve">1</data>
      <data key="d17" xml:space="preserve">0.0</data>
      <data key="d18" xml:space="preserve">1.0</data>
      <data key="d19" xml:space="preserve">864.6620638850163</data>
      <data key="d20" xml:space="preserve">282.37300047703167</data>
      <data key="d24" xml:space="preserve">1.531896268738374E-4</data>
      <data key="d25" xml:space="preserve">0.29810232806494597</data>
      <data key="d29">
        <y:ShapeNode>
          <y:Geometry height="15.0" width="15.0" x="498.8879627272627" y="165.04540881778252"/>
          <y:Fill color="#F2F2F2" transparent="false"/>
          <y:BorderStyle color="#C0C0C0" raised="false" type="line" width="1.0"/>
          <y:NodeLabel alignment="center" autoSizePolicy="content" fontFamily="Dialog" fontSize="12" fontStyle="plain" hasBackgroundColor="false" hasLineColor="false" hasText="false" height="4.0" horizontalTextPosition="center" iconTextGap="4" modelName="custom" textColor="#000000" verticalTextPosition="bottom" visible="true" width="4.0" x="5.5" y="5.5">
            <y:LabelModel>
              <y:SmartNodeLabelModel distance="4.0"/>
            </y:LabelModel>
            <y:ModelParameter>
              <y:SmartNodeLabelModelParameter labelRatioX="0.0" labelRatioY="0.0" nodeRatioX="0.0" nodeRatioY="0.0" offsetX="0.0" offsetY="0.0" upX="0.0" upY="-1.0"/>
            </y:ModelParameter>
          </y:NodeLabel>
          <y:Shape type="rectangle"/>
        </y:ShapeNode>
      </data>
    </node>
    <node id="n115">
      <data key="d3" xml:space="preserve"><![CDATA[TCP1]]></data>
      <data key="d4" xml:space="preserve"><![CDATA[T-complex protein 1 subunit alpha]]></data>
      <data key="d5" xml:space="preserve"><![CDATA[T-complex protein 1 subunit alpha]]></data>
      <data key="d6" xml:space="preserve"><![CDATA[gene]]></data>
      <data key="d7" xml:space="preserve">0.0</data>
      <data key="d8" xml:space="preserve">0.048757023448243945</data>
      <data key="d9" xml:space="preserve">true</data>
      <data key="d10" xml:space="preserve">0.04700000000000004</data>
      <data key="d11" xml:space="preserve">4.0</data>
      <data key="d12" xml:space="preserve"/>
      <data key="d13" xml:space="preserve"/>
      <data key="d14" xml:space="preserve"/>
      <data key="d15" xml:space="preserve">1</data>
      <data key="d16" xml:space="preserve">1</data>
      <data key="d17" xml:space="preserve">0.0</data>
      <data key="d18" xml:space="preserve">1.0</data>
      <data key="d19" xml:space="preserve">704.2877788398971</data>
      <data key="d20" xml:space="preserve">346.9737099231261</data>
      <data key="d24" xml:space="preserve">0.03812919107036754</data>
      <data key="d25" xml:space="preserve">0.11934486198073202</data>
      <data key="d29">
        <y:ShapeNode>
          <y:Geometry height="15.0" width="15.0" x="401.47456740717996" y="181.9396125653757"/>
          <y:Fill color="#F2F2F2" transparent="false"/>
          <y:BorderStyle color="#C0C0C0" raised="false" type="line" width="1.0"/>
          <y:NodeLabel alignment="center" autoSizePolicy="content" fontFamily="Dialog" fontSize="12" fontStyle="plain" hasBackgroundColor="false" hasLineColor="false" hasText="false" height="4.0" horizontalTextPosition="center" iconTextGap="4" modelName="custom" textColor="#000000" verticalTextPosition="bottom" visible="true" width="4.0" x="5.5" y="5.5">
            <y:LabelModel>
              <y:SmartNodeLabelModel distance="4.0"/>
            </y:LabelModel>
            <y:ModelParameter>
              <y:SmartNodeLabelModelParameter labelRatioX="0.0" labelRatioY="0.0" nodeRatioX="0.0" nodeRatioY="0.0" offsetX="0.0" offsetY="0.0" upX="0.0" upY="-1.0"/>
            </y:ModelParameter>
          </y:NodeLabel>
          <y:Shape type="rectangle"/>
        </y:ShapeNode>
      </data>
    </node>
    <node id="n116">
      <data key="d3" xml:space="preserve"><![CDATA[TREX1]]></data>
      <data key="d4" xml:space="preserve"><![CDATA[Three-prime repair exonuclease 1]]></data>
      <data key="d5" xml:space="preserve"><![CDATA[Three-prime repair exonuclease 1]]></data>
      <data key="d6" xml:space="preserve"><![CDATA[gene]]></data>
      <data key="d7" xml:space="preserve">0.0</data>
      <data key="d8" xml:space="preserve">0.018641014398882313</data>
      <data key="d9" xml:space="preserve">true</data>
      <data key="d10" xml:space="preserve">0.03700000000000003</data>
      <data key="d11" xml:space="preserve">4.0</data>
      <data key="d12" xml:space="preserve"/>
      <data key="d13" xml:space="preserve"/>
      <data key="d14" xml:space="preserve"/>
      <data key="d15" xml:space="preserve">1</data>
      <data key="d16" xml:space="preserve">45</data>
      <data key="d17" xml:space="preserve">0.0</data>
      <data key="d18" xml:space="preserve">1.0</data>
      <data key="d19" xml:space="preserve">-890.9528465649094</data>
      <data key="d20" xml:space="preserve">254.32188653141182</data>
      <data key="d24" xml:space="preserve">0.4718240507714192</data>
      <data key="d25" xml:space="preserve">0.17485310517392882</data>
      <data key="d29">
        <y:ShapeNode>
          <y:Geometry height="15.0" width="15.0" x="-518.1349288220324" y="133.24851223810754"/>
          <y:Fill color="#F2F2F2" transparent="false"/>
          <y:BorderStyle color="#C0C0C0" raised="false" type="line" width="1.0"/>
          <y:NodeLabel alignment="center" autoSizePolicy="content" fontFamily="Dialog" fontSize="12" fontStyle="plain" hasBackgroundColor="false" hasLineColor="false" hasText="false" height="4.0" horizontalTextPosition="center" iconTextGap="4" modelName="custom" textColor="#000000" verticalTextPosition="bottom" visible="true" width="4.0" x="5.5" y="5.5">
            <y:LabelModel>
              <y:SmartNodeLabelModel distance="4.0"/>
            </y:LabelModel>
            <y:ModelParameter>
              <y:SmartNodeLabelModelParameter labelRatioX="0.0" labelRatioY="0.0" nodeRatioX="0.0" nodeRatioY="0.0" offsetX="0.0" offsetY="0.0" upX="0.0" upY="-1.0"/>
            </y:ModelParameter>
          </y:NodeLabel>
          <y:Shape type="rectangle"/>
        </y:ShapeNode>
      </data>
    </node>
    <node id="n117">
      <data key="d3" xml:space="preserve"><![CDATA[TTC5]]></data>
      <data key="d4" xml:space="preserve"><![CDATA[Tetratricopeptide repeat protein 5]]></data>
      <data key="d5" xml:space="preserve"><![CDATA[Tetratricopeptide repeat protein 5]]></data>
      <data key="d6" xml:space="preserve"><![CDATA[gene]]></data>
      <data key="d7" xml:space="preserve">0.0</data>
      <data key="d8" xml:space="preserve">0.03489909858705656</data>
      <data key="d9" xml:space="preserve">true</data>
      <data key="d10" xml:space="preserve">0.0040000000000000036</data>
      <data key="d11" xml:space="preserve">4.0</data>
      <data key="d12" xml:space="preserve"/>
      <data key="d13" xml:space="preserve"/>
      <data key="d14" xml:space="preserve"/>
      <data key="d15" xml:space="preserve">1</data>
      <data key="d16" xml:space="preserve">1</data>
      <data key="d17" xml:space="preserve">0.0</data>
      <data key="d18" xml:space="preserve">1.0</data>
      <data key="d19" xml:space="preserve">-560.8732973964737</data>
      <data key="d20" xml:space="preserve">98.812660093755</data>
      <data key="d24" xml:space="preserve">0.11169712222343803</data>
      <data key="d25" xml:space="preserve">0.3942327675873116</data>
      <data key="d29">
        <y:ShapeNode>
          <y:Geometry height="15.0" width="15.0" x="-318.8368140760908" y="38.64216685802991"/>
          <y:Fill color="#F2F2F2" transparent="false"/>
          <y:BorderStyle color="#C0C0C0" raised="false" type="line" width="1.0"/>
          <y:NodeLabel alignment="center" autoSizePolicy="content" fontFamily="Dialog" fontSize="12" fontStyle="plain" hasBackgroundColor="false" hasLineColor="false" hasText="false" height="4.0" horizontalTextPosition="center" iconTextGap="4" modelName="custom" textColor="#000000" verticalTextPosition="bottom" visible="true" width="4.0" x="5.5" y="5.5">
            <y:LabelModel>
              <y:SmartNodeLabelModel distance="4.0"/>
            </y:LabelModel>
            <y:ModelParameter>
              <y:SmartNodeLabelModelParameter labelRatioX="0.0" labelRatioY="0.0" nodeRatioX="0.0" nodeRatioY="0.0" offsetX="0.0" offsetY="0.0" upX="0.0" upY="-1.0"/>
            </y:ModelParameter>
          </y:NodeLabel>
          <y:Shape type="rectangle"/>
        </y:ShapeNode>
      </data>
    </node>
    <node id="n118">
      <data key="d3" xml:space="preserve"><![CDATA[TTC8]]></data>
      <data key="d4" xml:space="preserve"><![CDATA[Tetratricopeptide repeat protein 8]]></data>
      <data key="d5" xml:space="preserve"><![CDATA[Tetratricopeptide repeat protein 8]]></data>
      <data key="d6" xml:space="preserve"><![CDATA[source]]></data>
      <data key="d7" xml:space="preserve">2.350585331366863</data>
      <data key="d8" xml:space="preserve">0.9679680869915329</data>
      <data key="d9" xml:space="preserve">true</data>
      <data key="d10" xml:space="preserve">0.0050000000000000044</data>
      <data key="d11" xml:space="preserve">4.0</data>
      <data key="d12" xml:space="preserve"/>
      <data key="d13" xml:space="preserve"/>
      <data key="d14" xml:space="preserve"/>
      <data key="d15" xml:space="preserve">1</data>
      <data key="d16" xml:space="preserve">1</data>
      <data key="d17" xml:space="preserve">0.0</data>
      <data key="d18" xml:space="preserve">1.0</data>
      <data key="d19" xml:space="preserve">630.1411804988892</data>
      <data key="d20" xml:space="preserve">416.5080410947007</data>
      <data key="d24" xml:space="preserve">3.395297512944572E-5</data>
      <data key="d25" xml:space="preserve">1.2363169312590934</data>
      <data key="d26" xml:space="preserve">1.2363169312590934</data>
      <data key="d29">
        <y:ShapeNode>
          <y:Geometry height="40.0" width="40.0" x="354.09131669033576" y="216.35780714972245"/>
          <y:Fill color="#B6DBA6" transparent="false"/>
          <y:BorderStyle color="#CC3331" type="line" width="3.0"/>
          <y:NodeLabel alignment="center" autoSizePolicy="content" fontFamily="Arial" fontSize="10" fontStyle="plain" hasBackgroundColor="false" hasLineColor="false" height="15.171875" horizontalTextPosition="center" iconTextGap="4" modelName="custom" textColor="#000000" verticalTextPosition="bottom" visible="true" width="29.0" x="5.5" xml:space="preserve" y="12.4140625">TTC8<y:LabelModel><y:SmartNodeLabelModel distance="4.0"/></y:LabelModel><y:ModelParameter><y:SmartNodeLabelModelParameter labelRatioX="0.0" labelRatioY="0.0" nodeRatioX="0.0" nodeRatioY="0.0" offsetX="0.0" offsetY="0.0" upX="0.0" upY="-1.0"/></y:ModelParameter></y:NodeLabel>
          <y:Shape type="roundrectangle"/>
        </y:ShapeNode>
      </data>
    </node>
    <node id="n119">
      <data key="d3" xml:space="preserve"><![CDATA[TUBAL3]]></data>
      <data key="d4" xml:space="preserve"><![CDATA[Tubulin alpha chain-like 3]]></data>
      <data key="d5" xml:space="preserve"><![CDATA[Tubulin alpha chain-like 3]]></data>
      <data key="d6" xml:space="preserve"><![CDATA[source]]></data>
      <data key="d7" xml:space="preserve">2.4172690215930683</data>
      <data key="d8" xml:space="preserve">1.003220420735793</data>
      <data key="d9" xml:space="preserve">true</data>
      <data key="d10" xml:space="preserve">0.010000000000000009</data>
      <data key="d11" xml:space="preserve">4.0</data>
      <data key="d12" xml:space="preserve"/>
      <data key="d13" xml:space="preserve"/>
      <data key="d14" xml:space="preserve"/>
      <data key="d15" xml:space="preserve">1</data>
      <data key="d16" xml:space="preserve">1</data>
      <data key="d17" xml:space="preserve">0.0</data>
      <data key="d18" xml:space="preserve">1.0</data>
      <data key="d19" xml:space="preserve">771.9271427024705</data>
      <data key="d20" xml:space="preserve">328.10724377795316</data>
      <data key="d24" xml:space="preserve">6.790595025889144E-5</data>
      <data key="d25" xml:space="preserve">1.4018858714820617</data>
      <data key="d26" xml:space="preserve">1.4018858714820617</data>
      <data key="d29">
        <y:ShapeNode>
          <y:Geometry height="40.0" width="40.0" x="430.94615104507983" y="158.20699687688085"/>
          <y:Fill color="#B6DBA6" transparent="false"/>
          <y:BorderStyle color="#CC3331" type="line" width="3.0"/>
          <y:NodeLabel alignment="center" autoSizePolicy="content" fontFamily="Arial" fontSize="10" fontStyle="plain" hasBackgroundColor="false" hasLineColor="false" height="15.171875" horizontalTextPosition="center" iconTextGap="4" modelName="custom" textColor="#000000" verticalTextPosition="bottom" visible="true" width="41.79296875" x="-0.896484375" xml:space="preserve" y="12.4140625">TUBAL3<y:LabelModel><y:SmartNodeLabelModel distance="4.0"/></y:LabelModel><y:ModelParameter><y:SmartNodeLabelModelParameter labelRatioX="0.0" labelRatioY="0.0" nodeRatioX="0.0" nodeRatioY="0.0" offsetX="0.0" offsetY="0.0" upX="0.0" upY="-1.0"/></y:ModelParameter></y:NodeLabel>
          <y:Shape type="roundrectangle"/>
        </y:ShapeNode>
      </data>
    </node>
    <node id="n120">
      <data key="d3" xml:space="preserve"><![CDATA[TUBB2B]]></data>
      <data key="d4" xml:space="preserve"><![CDATA[Tubulin beta-2B chain]]></data>
      <data key="d5" xml:space="preserve"><![CDATA[Tubulin beta-2B chain]]></data>
      <data key="d6" xml:space="preserve"><![CDATA[gene]]></data>
      <data key="d7" xml:space="preserve">0.0</data>
      <data key="d8" xml:space="preserve">0.04266595091790732</data>
      <data key="d9" xml:space="preserve">true</data>
      <data key="d10" xml:space="preserve">0.015000000000000013</data>
      <data key="d11" xml:space="preserve">4.0</data>
      <data key="d12" xml:space="preserve"/>
      <data key="d13" xml:space="preserve"/>
      <data key="d14" xml:space="preserve"/>
      <data key="d15" xml:space="preserve">1</data>
      <data key="d16" xml:space="preserve">4</data>
      <data key="d17" xml:space="preserve">0.0</data>
      <data key="d18" xml:space="preserve">1.0</data>
      <data key="d19" xml:space="preserve">822.1433723909007</data>
      <data key="d20" xml:space="preserve">353.8482723777299</data>
      <data key="d24" xml:space="preserve">3.395297512944572E-5</data>
      <data key="d25" xml:space="preserve">0.3919597089195008</data>
      <data key="d29">
        <y:ShapeNode>
          <y:Geometry height="15.0" width="15.0" x="483.31281083077687" y="211.2776220850336"/>
          <y:Fill color="#F2F2F2" transparent="false"/>
          <y:BorderStyle color="#C0C0C0" raised="false" type="line" width="1.0"/>
          <y:NodeLabel alignment="center" autoSizePolicy="content" fontFamily="Dialog" fontSize="12" fontStyle="plain" hasBackgroundColor="false" hasLineColor="false" hasText="false" height="4.0" horizontalTextPosition="center" iconTextGap="4" modelName="custom" textColor="#000000" verticalTextPosition="bottom" visible="true" width="4.0" x="5.5" y="5.5">
            <y:LabelModel>
              <y:SmartNodeLabelModel distance="4.0"/>
            </y:LabelModel>
            <y:ModelParameter>
              <y:SmartNodeLabelModelParameter labelRatioX="0.0" labelRatioY="0.0" nodeRatioX="0.0" nodeRatioY="0.0" offsetX="0.0" offsetY="0.0" upX="0.0" upY="-1.0"/>
            </y:ModelParameter>
          </y:NodeLabel>
          <y:Shape type="rectangle"/>
        </y:ShapeNode>
      </data>
    </node>
    <node id="n121">
      <data key="d3" xml:space="preserve"><![CDATA[UBE2L6]]></data>
      <data key="d4" xml:space="preserve"><![CDATA[Ubiquitin/ISG15-conjugating enzyme E2 L6]]></data>
      <data key="d5" xml:space="preserve"><![CDATA[Ubiquitin/ISG15-conjugating enzyme E2 L6]]></data>
      <data key="d6" xml:space="preserve"><![CDATA[source]]></data>
      <data key="d7" xml:space="preserve">1.544616345391221</data>
      <data key="d8" xml:space="preserve">0.6277860753567066</data>
      <data key="d9" xml:space="preserve">true</data>
      <data key="d10" xml:space="preserve">0.03300000000000003</data>
      <data key="d11" xml:space="preserve">4.0</data>
      <data key="d12" xml:space="preserve"/>
      <data key="d13" xml:space="preserve"/>
      <data key="d14" xml:space="preserve"/>
      <data key="d15" xml:space="preserve">1</data>
      <data key="d16" xml:space="preserve">46</data>
      <data key="d17" xml:space="preserve">0.0</data>
      <data key="d18" xml:space="preserve">1.0</data>
      <data key="d19" xml:space="preserve">-537.0293453086456</data>
      <data key="d20" xml:space="preserve">280.74412491284784</data>
      <data key="d24" xml:space="preserve">0.004245541087646351</data>
      <data key="d25" xml:space="preserve">1.005806203196423</data>
      <data key="d26" xml:space="preserve">1.005806203196423</data>
      <data key="d29">
        <y:ShapeNode>
          <y:Geometry height="40.0" width="40.0" x="-355.2350042087276" y="112.41843372105845"/>
          <y:Fill color="#B6DBA6" transparent="false"/>
          <y:BorderStyle color="#CC3331" type="line" width="3.0"/>
          <y:NodeLabel alignment="center" autoSizePolicy="content" fontFamily="Arial" fontSize="10" fontStyle="plain" hasBackgroundColor="false" hasLineColor="false" height="15.171875" horizontalTextPosition="center" iconTextGap="4" modelName="custom" textColor="#000000" verticalTextPosition="bottom" visible="true" width="41.24609375" x="-0.623046875" xml:space="preserve" y="12.4140625">UBE2L6<y:LabelModel><y:SmartNodeLabelModel distance="4.0"/></y:LabelModel><y:ModelParameter><y:SmartNodeLabelModelParameter labelRatioX="0.0" labelRatioY="0.0" nodeRatioX="0.0" nodeRatioY="0.0" offsetX="0.0" offsetY="0.0" upX="0.0" upY="-1.0"/></y:ModelParameter></y:NodeLabel>
          <y:Shape type="roundrectangle"/>
        </y:ShapeNode>
      </data>
    </node>
    <node id="n122">
      <data key="d3" xml:space="preserve"><![CDATA[UBE3A]]></data>
      <data key="d4" xml:space="preserve"><![CDATA[Ubiquitin-protein ligase E3A]]></data>
      <data key="d5" xml:space="preserve"><![CDATA[Ubiquitin-protein ligase E3A]]></data>
      <data key="d6" xml:space="preserve"><![CDATA[gene]]></data>
      <data key="d7" xml:space="preserve">0.0</data>
      <data key="d8" xml:space="preserve">0.03529550116095693</data>
      <data key="d9" xml:space="preserve">true</data>
      <data key="d10" xml:space="preserve">0.028000000000000025</data>
      <data key="d11" xml:space="preserve">4.0</data>
      <data key="d12" xml:space="preserve"/>
      <data key="d13" xml:space="preserve"/>
      <data key="d14" xml:space="preserve"/>
      <data key="d15" xml:space="preserve">1</data>
      <data key="d16" xml:space="preserve">1</data>
      <data key="d17" xml:space="preserve">0.0</data>
      <data key="d18" xml:space="preserve">1.0</data>
      <data key="d19" xml:space="preserve">-99.10244546936548</data>
      <data key="d20" xml:space="preserve">147.50497751641456</data>
      <data key="d24" xml:space="preserve">1.531896268738374E-4</data>
      <data key="d25" xml:space="preserve">0.37486756817264855</data>
      <data key="d29">
        <y:ShapeNode>
          <y:Geometry height="15.0" width="15.0" x="-57.229784261710925" y="75.6328741504676"/>
          <y:Fill color="#F2F2F2" transparent="false"/>
          <y:BorderStyle color="#C0C0C0" raised="false" type="line" width="1.0"/>
          <y:NodeLabel alignment="center" autoSizePolicy="content" fontFamily="Dialog" fontSize="12" fontStyle="plain" hasBackgroundColor="false" hasLineColor="false" hasText="false" height="4.0" horizontalTextPosition="center" iconTextGap="4" modelName="custom" textColor="#000000" verticalTextPosition="bottom" visible="true" width="4.0" x="5.5" y="5.5">
            <y:LabelModel>
              <y:SmartNodeLabelModel distance="4.0"/>
            </y:LabelModel>
            <y:ModelParameter>
              <y:SmartNodeLabelModelParameter labelRatioX="0.0" labelRatioY="0.0" nodeRatioX="0.0" nodeRatioY="0.0" offsetX="0.0" offsetY="0.0" upX="0.0" upY="-1.0"/>
            </y:ModelParameter>
          </y:NodeLabel>
          <y:Shape type="rectangle"/>
        </y:ShapeNode>
      </data>
    </node>
    <node id="n123">
      <data key="d3" xml:space="preserve"><![CDATA[UBL5]]></data>
      <data key="d4" xml:space="preserve"><![CDATA[Ubiquitin-like protein 5]]></data>
      <data key="d5" xml:space="preserve"><![CDATA[Ubiquitin-like protein 5]]></data>
      <data key="d6" xml:space="preserve"><![CDATA[source]]></data>
      <data key="d7" xml:space="preserve">1.9146080860844794</data>
      <data key="d8" xml:space="preserve">0.7708517593717343</data>
      <data key="d9" xml:space="preserve">true</data>
      <data key="d10" xml:space="preserve">0.0020000000000000018</data>
      <data key="d11" xml:space="preserve">4.0</data>
      <data key="d12" xml:space="preserve"/>
      <data key="d13" xml:space="preserve"/>
      <data key="d14" xml:space="preserve"/>
      <data key="d15" xml:space="preserve">17</data>
      <data key="d16" xml:space="preserve">1091</data>
      <data key="d17" xml:space="preserve">0.0</data>
      <data key="d18" xml:space="preserve">1.0</data>
      <data key="d19" xml:space="preserve">1002.5783562629829</data>
      <data key="d20" xml:space="preserve">66.95613308284892</data>
      <data key="d24" xml:space="preserve">0.0031915796621678973</data>
      <data key="d25" xml:space="preserve">-1.4686428198387027</data>
      <data key="d26" xml:space="preserve">-1.4686428198387027</data>
      <data key="d29">
        <y:ShapeNode>
          <y:Geometry height="40.0" width="40.0" x="569.6761040716552" y="29.21231464654729"/>
          <y:Fill color="#B6DBA6" transparent="false"/>
          <y:BorderStyle color="#4159A8" type="line" width="3.0"/>
          <y:NodeLabel alignment="center" autoSizePolicy="content" fontFamily="Arial" fontSize="10" fontStyle="plain" hasBackgroundColor="false" hasLineColor="false" height="15.171875" horizontalTextPosition="center" iconTextGap="4" modelName="custom" textColor="#000000" verticalTextPosition="bottom" visible="true" width="29.0146484375" x="5.49267578125" xml:space="preserve" y="12.4140625">UBL5<y:LabelModel><y:SmartNodeLabelModel distance="4.0"/></y:LabelModel><y:ModelParameter><y:SmartNodeLabelModelParameter labelRatioX="0.0" labelRatioY="0.0" nodeRatioX="0.0" nodeRatioY="0.0" offsetX="0.0" offsetY="0.0" upX="0.0" upY="-1.0"/></y:ModelParameter></y:NodeLabel>
          <y:Shape type="roundrectangle"/>
        </y:ShapeNode>
      </data>
    </node>
    <node id="n124">
      <data key="d3" xml:space="preserve"><![CDATA[UBQLN2]]></data>
      <data key="d4" xml:space="preserve"><![CDATA[Ubiquilin-2]]></data>
      <data key="d5" xml:space="preserve"><![CDATA[Ubiquilin-2]]></data>
      <data key="d6" xml:space="preserve"><![CDATA[gene]]></data>
      <data key="d7" xml:space="preserve">0.0</data>
      <data key="d8" xml:space="preserve">0.009552424059781335</data>
      <data key="d9" xml:space="preserve">false</data>
      <data key="d10" xml:space="preserve">0.11599999999999999</data>
      <data key="d11" xml:space="preserve">4.0</data>
      <data key="d12" xml:space="preserve"/>
      <data key="d13" xml:space="preserve"/>
      <data key="d14" xml:space="preserve"/>
      <data key="d15" xml:space="preserve">1</data>
      <data key="d16" xml:space="preserve">42</data>
      <data key="d17" xml:space="preserve">0.0</data>
      <data key="d18" xml:space="preserve">1.0</data>
      <data key="d19" xml:space="preserve">-91.49287254340692</data>
      <data key="d20" xml:space="preserve">398.6933841352504</data>
      <data key="d24" xml:space="preserve">0.03812919107036754</data>
      <data key="d25" xml:space="preserve">0.16455631479906785</data>
      <data key="d29">
        <y:ShapeNode>
          <y:Geometry height="15.0" width="15.0" x="-50.60401459619072" y="219.0848466028377"/>
          <y:Fill color="#F2F2F2" transparent="false"/>
          <y:BorderStyle color="#C0C0C0" raised="false" type="line" width="1.0"/>
          <y:NodeLabel alignment="center" autoSizePolicy="content" fontFamily="Dialog" fontSize="12" fontStyle="plain" hasBackgroundColor="false" hasLineColor="false" hasText="false" height="4.0" horizontalTextPosition="center" iconTextGap="4" modelName="custom" textColor="#000000" verticalTextPosition="bottom" visible="true" width="4.0" x="5.5" y="5.5">
            <y:LabelModel>
              <y:SmartNodeLabelModel distance="4.0"/>
            </y:LabelModel>
            <y:ModelParameter>
              <y:SmartNodeLabelModelParameter labelRatioX="0.0" labelRatioY="0.0" nodeRatioX="0.0" nodeRatioY="0.0" offsetX="0.0" offsetY="0.0" upX="0.0" upY="-1.0"/>
            </y:ModelParameter>
          </y:NodeLabel>
          <y:Shape type="rectangle"/>
        </y:ShapeNode>
      </data>
    </node>
    <node id="n125">
      <data key="d3" xml:space="preserve"><![CDATA[USF1]]></data>
      <data key="d4" xml:space="preserve"><![CDATA[Upstream stimulatory factor 1]]></data>
      <data key="d5" xml:space="preserve"><![CDATA[Upstream stimulatory factor 1]]></data>
      <data key="d6" xml:space="preserve"><![CDATA[gene]]></data>
      <data key="d7" xml:space="preserve">0.0</data>
      <data key="d8" xml:space="preserve">0.04452510775263656</data>
      <data key="d9" xml:space="preserve">false</data>
      <data key="d10" xml:space="preserve">0.32899999999999996</data>
      <data key="d11" xml:space="preserve">4.0</data>
      <data key="d12" xml:space="preserve"/>
      <data key="d13" xml:space="preserve"/>
      <data key="d14" xml:space="preserve"/>
      <data key="d15" xml:space="preserve">1</data>
      <data key="d16" xml:space="preserve">1</data>
      <data key="d17" xml:space="preserve">0.0</data>
      <data key="d18" xml:space="preserve">1.0</data>
      <data key="d19" xml:space="preserve">-23.445620336537072</data>
      <data key="d20" xml:space="preserve">174.17776647654654</data>
      <data key="d24" xml:space="preserve">0.7523979288685172</data>
      <data key="d25" xml:space="preserve">-0.11156983920595742</data>
      <data key="d29">
        <y:ShapeNode>
          <y:Geometry height="15.0" width="15.0" x="-15.200962338209262" y="90.90283127668427"/>
          <y:Fill color="#F2F2F2" transparent="false"/>
          <y:BorderStyle color="#C0C0C0" raised="false" type="line" width="1.0"/>
          <y:NodeLabel alignment="center" autoSizePolicy="content" fontFamily="Dialog" fontSize="12" fontStyle="plain" hasBackgroundColor="false" hasLineColor="false" hasText="false" height="4.0" horizontalTextPosition="center" iconTextGap="4" modelName="custom" textColor="#000000" verticalTextPosition="bottom" visible="true" width="4.0" x="5.5" y="5.5">
            <y:LabelModel>
              <y:SmartNodeLabelModel distance="4.0"/>
            </y:LabelModel>
            <y:ModelParameter>
              <y:SmartNodeLabelModelParameter labelRatioX="0.0" labelRatioY="0.0" nodeRatioX="0.0" nodeRatioY="0.0" offsetX="0.0" offsetY="0.0" upX="0.0" upY="-1.0"/>
            </y:ModelParameter>
          </y:NodeLabel>
          <y:Shape type="rectangle"/>
        </y:ShapeNode>
      </data>
    </node>
    <node id="n126">
      <data key="d3" xml:space="preserve"><![CDATA[VANGL2]]></data>
      <data key="d4" xml:space="preserve"><![CDATA[Vang-like protein 2]]></data>
      <data key="d5" xml:space="preserve"><![CDATA[Vang-like protein 2]]></data>
      <data key="d6" xml:space="preserve"><![CDATA[gene]]></data>
      <data key="d7" xml:space="preserve">0.0</data>
      <data key="d8" xml:space="preserve">0.01918335743774704</data>
      <data key="d9" xml:space="preserve">true</data>
      <data key="d10" xml:space="preserve">0.041000000000000036</data>
      <data key="d11" xml:space="preserve">4.0</data>
      <data key="d12" xml:space="preserve"/>
      <data key="d13" xml:space="preserve"/>
      <data key="d14" xml:space="preserve"/>
      <data key="d15" xml:space="preserve">1</data>
      <data key="d16" xml:space="preserve">1</data>
      <data key="d17" xml:space="preserve">0.0</data>
      <data key="d18" xml:space="preserve">1.0</data>
      <data key="d19" xml:space="preserve">397.0373606815409</data>
      <data key="d20" xml:space="preserve">416.9091928109659</data>
      <data key="d24" xml:space="preserve">0.8270944741532977</data>
      <data key="d25" xml:space="preserve">0.026670164591923395</data>
      <data key="d29">
        <y:ShapeNode>
          <y:Geometry height="15.0" width="15.0" x="218.76973345794892" y="241.93135287437235"/>
          <y:Fill color="#F2F2F2" transparent="false"/>
          <y:BorderStyle color="#C0C0C0" raised="false" type="line" width="1.0"/>
          <y:NodeLabel alignment="center" autoSizePolicy="content" fontFamily="Dialog" fontSize="12" fontStyle="plain" hasBackgroundColor="false" hasLineColor="false" hasText="false" height="4.0" horizontalTextPosition="center" iconTextGap="4" modelName="custom" textColor="#000000" verticalTextPosition="bottom" visible="true" width="4.0" x="5.5" y="5.5">
            <y:LabelModel>
              <y:SmartNodeLabelModel distance="4.0"/>
            </y:LabelModel>
            <y:ModelParameter>
              <y:SmartNodeLabelModelParameter labelRatioX="0.0" labelRatioY="0.0" nodeRatioX="0.0" nodeRatioY="0.0" offsetX="0.0" offsetY="0.0" upX="0.0" upY="-1.0"/>
            </y:ModelParameter>
          </y:NodeLabel>
          <y:Shape type="rectangle"/>
        </y:ShapeNode>
      </data>
    </node>
    <node id="n127">
      <data key="d3" xml:space="preserve"><![CDATA[WDR24]]></data>
      <data key="d4" xml:space="preserve"><![CDATA[GATOR complex protein WDR24]]></data>
      <data key="d5" xml:space="preserve"><![CDATA[GATOR complex protein WDR24]]></data>
      <data key="d6" xml:space="preserve"><![CDATA[gene]]></data>
      <data key="d7" xml:space="preserve">0.0</data>
      <data key="d8" xml:space="preserve">0.02878125009001586</data>
      <data key="d9" xml:space="preserve">false</data>
      <data key="d10" xml:space="preserve">0.134</data>
      <data key="d11" xml:space="preserve">4.0</data>
      <data key="d12" xml:space="preserve"/>
      <data key="d13" xml:space="preserve"/>
      <data key="d14" xml:space="preserve"/>
      <data key="d15" xml:space="preserve">1</data>
      <data key="d16" xml:space="preserve">1</data>
      <data key="d17" xml:space="preserve">0.0</data>
      <data key="d18" xml:space="preserve">1.0</data>
      <data key="d19" xml:space="preserve">677.425879086738</data>
      <data key="d20" xml:space="preserve">-251.29862833446344</data>
      <data key="d24" xml:space="preserve">0.5763857057974706</data>
      <data key="d25" xml:space="preserve">-0.0931275508614231</data>
      <data key="d29">
        <y:ShapeNode>
          <y:Geometry height="15.0" width="15.0" x="377.2291696429036" y="-169.15874225698926"/>
          <y:Fill color="#F2F2F2" transparent="false"/>
          <y:BorderStyle color="#C0C0C0" raised="false" type="line" width="1.0"/>
          <y:NodeLabel alignment="center" autoSizePolicy="content" fontFamily="Dialog" fontSize="12" fontStyle="plain" hasBackgroundColor="false" hasLineColor="false" hasText="false" height="4.0" horizontalTextPosition="center" iconTextGap="4" modelName="custom" textColor="#000000" verticalTextPosition="bottom" visible="true" width="4.0" x="5.5" y="5.5">
            <y:LabelModel>
              <y:SmartNodeLabelModel distance="4.0"/>
            </y:LabelModel>
            <y:ModelParameter>
              <y:SmartNodeLabelModelParameter labelRatioX="0.0" labelRatioY="0.0" nodeRatioX="0.0" nodeRatioY="0.0" offsetX="0.0" offsetY="0.0" upX="0.0" upY="-1.0"/>
            </y:ModelParameter>
          </y:NodeLabel>
          <y:Shape type="rectangle"/>
        </y:ShapeNode>
      </data>
    </node>
    <node id="n128">
      <data key="d3" xml:space="preserve"><![CDATA[WDR59]]></data>
      <data key="d4" xml:space="preserve"><![CDATA[GATOR complex protein WDR59]]></data>
      <data key="d5" xml:space="preserve"><![CDATA[GATOR complex protein WDR59]]></data>
      <data key="d6" xml:space="preserve"><![CDATA[gene]]></data>
      <data key="d7" xml:space="preserve">0.0</data>
      <data key="d8" xml:space="preserve">0.028525048473913805</data>
      <data key="d9" xml:space="preserve">false</data>
      <data key="d10" xml:space="preserve">0.128</data>
      <data key="d11" xml:space="preserve">4.0</data>
      <data key="d12" xml:space="preserve"/>
      <data key="d13" xml:space="preserve"/>
      <data key="d14" xml:space="preserve"/>
      <data key="d15" xml:space="preserve">1</data>
      <data key="d16" xml:space="preserve">1</data>
      <data key="d17" xml:space="preserve">0.0</data>
      <data key="d18" xml:space="preserve">1.0</data>
      <data key="d19" xml:space="preserve">622.901650619294</data>
      <data key="d20" xml:space="preserve">-220.46419913919945</data>
      <data key="d24" xml:space="preserve">0.05014854426619132</data>
      <data key="d25" xml:space="preserve">0.24399691281007563</data>
      <data key="d29">
        <y:ShapeNode>
          <y:Geometry height="15.0" width="15.0" x="338.48304799393173" y="-134.33332807344905"/>
          <y:Fill color="#F2F2F2" transparent="false"/>
          <y:BorderStyle color="#C0C0C0" raised="false" type="line" width="1.0"/>
          <y:NodeLabel alignment="center" autoSizePolicy="content" fontFamily="Dialog" fontSize="12" fontStyle="plain" hasBackgroundColor="false" hasLineColor="false" hasText="false" height="4.0" horizontalTextPosition="center" iconTextGap="4" modelName="custom" textColor="#000000" verticalTextPosition="bottom" visible="true" width="4.0" x="5.5" y="5.5">
            <y:LabelModel>
              <y:SmartNodeLabelModel distance="4.0"/>
            </y:LabelModel>
            <y:ModelParameter>
              <y:SmartNodeLabelModelParameter labelRatioX="0.0" labelRatioY="0.0" nodeRatioX="0.0" nodeRatioY="0.0" offsetX="0.0" offsetY="0.0" upX="0.0" upY="-1.0"/>
            </y:ModelParameter>
          </y:NodeLabel>
          <y:Shape type="rectangle"/>
        </y:ShapeNode>
      </data>
    </node>
    <node id="n129">
      <data key="d3" xml:space="preserve"><![CDATA[ZBTB7A]]></data>
      <data key="d4" xml:space="preserve"><![CDATA[Zinc finger and BTB domain-containing protein 7A]]></data>
      <data key="d5" xml:space="preserve"><![CDATA[Zinc finger and BTB domain-containing protein 7A]]></data>
      <data key="d6" xml:space="preserve"><![CDATA[gene]]></data>
      <data key="d7" xml:space="preserve">0.0</data>
      <data key="d8" xml:space="preserve">0.06373373507410587</data>
      <data key="d9" xml:space="preserve">true</data>
      <data key="d10" xml:space="preserve">0.04800000000000004</data>
      <data key="d11" xml:space="preserve">4.0</data>
      <data key="d12" xml:space="preserve"/>
      <data key="d13" xml:space="preserve"/>
      <data key="d14" xml:space="preserve"/>
      <data key="d15" xml:space="preserve">4</data>
      <data key="d16" xml:space="preserve">110</data>
      <data key="d17" xml:space="preserve">0.0</data>
      <data key="d18" xml:space="preserve">1.0</data>
      <data key="d19" xml:space="preserve">-673.2926095910954</data>
      <data key="d20" xml:space="preserve">-101.77777495089146</data>
      <data key="d24" xml:space="preserve">0.5434173669467788</data>
      <data key="d25" xml:space="preserve">0.1895617541365624</data>
      <data key="d29">
        <y:ShapeNode>
          <y:Geometry height="15.0" width="15.0" x="-392.5495257632706" y="-68.76956005996851"/>
          <y:Fill color="#F2F2F2" transparent="false"/>
          <y:BorderStyle color="#C0C0C0" raised="false" type="line" width="1.0"/>
          <y:NodeLabel alignment="center" autoSizePolicy="content" fontFamily="Dialog" fontSize="12" fontStyle="plain" hasBackgroundColor="false" hasLineColor="false" hasText="false" height="4.0" horizontalTextPosition="center" iconTextGap="4" modelName="custom" textColor="#000000" verticalTextPosition="bottom" visible="true" width="4.0" x="5.5" y="5.5">
            <y:LabelModel>
              <y:SmartNodeLabelModel distance="4.0"/>
            </y:LabelModel>
            <y:ModelParameter>
              <y:SmartNodeLabelModelParameter labelRatioX="0.0" labelRatioY="0.0" nodeRatioX="0.0" nodeRatioY="0.0" offsetX="0.0" offsetY="0.0" upX="0.0" upY="-1.0"/>
            </y:ModelParameter>
          </y:NodeLabel>
          <y:Shape type="rectangle"/>
        </y:ShapeNode>
      </data>
    </node>
    <node id="n130">
      <data key="d3" xml:space="preserve"><![CDATA[ZNF768]]></data>
      <data key="d4" xml:space="preserve"><![CDATA[Zinc finger protein 768]]></data>
      <data key="d5" xml:space="preserve"><![CDATA[Zinc finger protein 768]]></data>
      <data key="d6" xml:space="preserve"><![CDATA[source]]></data>
      <data key="d7" xml:space="preserve">1.7206478616887073</data>
      <data key="d8" xml:space="preserve">0.6951224556959116</data>
      <data key="d9" xml:space="preserve">true</data>
      <data key="d10" xml:space="preserve">0.0050000000000000044</data>
      <data key="d11" xml:space="preserve">4.0</data>
      <data key="d12" xml:space="preserve"/>
      <data key="d13" xml:space="preserve"/>
      <data key="d14" xml:space="preserve"/>
      <data key="d15" xml:space="preserve">5</data>
      <data key="d16" xml:space="preserve">120</data>
      <data key="d17" xml:space="preserve">0.0</data>
      <data key="d18" xml:space="preserve">1.0</data>
      <data key="d19" xml:space="preserve">160.57362889405468</data>
      <data key="d20" xml:space="preserve">196.21571437229764</data>
      <data key="d24" xml:space="preserve">0.0017995076818606228</data>
      <data key="d25" xml:space="preserve">1.0786137895083012</data>
      <data key="d26" xml:space="preserve">1.0786137895083012</data>
      <data key="d29">
        <y:ShapeNode>
          <y:Geometry height="40.0" width="40.0" x="68.90401632096322" y="92.42634891569661"/>
          <y:Fill color="#B6DBA6" transparent="false"/>
          <y:BorderStyle color="#CC3331" type="line" width="3.0"/>
          <y:NodeLabel alignment="center" autoSizePolicy="content" fontFamily="Arial" fontSize="10" fontStyle="plain" hasBackgroundColor="false" hasLineColor="false" height="15.171875" horizontalTextPosition="center" iconTextGap="4" modelName="custom" textColor="#000000" verticalTextPosition="bottom" visible="true" width="40.123046875" x="-0.0615234375" xml:space="preserve" y="12.4140625">ZNF768<y:LabelModel><y:SmartNodeLabelModel distance="4.0"/></y:LabelModel><y:ModelParameter><y:SmartNodeLabelModelParameter labelRatioX="0.0" labelRatioY="0.0" nodeRatioX="0.0" nodeRatioY="0.0" offsetX="0.0" offsetY="0.0" upX="0.0" upY="-1.0"/></y:ModelParameter></y:NodeLabel>
          <y:Shape type="roundrectangle"/>
        </y:ShapeNode>
      </data>
    </node>
    <node id="n131">
      <data key="d3" xml:space="preserve"><![CDATA[ANKRD6]]></data>
      <data key="d4" xml:space="preserve"><![CDATA[Ankyrin repeat domain-containing protein 6]]></data>
      <data key="d5" xml:space="preserve"><![CDATA[Ankyrin repeat domain-containing protein 6]]></data>
      <data key="d6" xml:space="preserve"><![CDATA[gene]]></data>
      <data key="d7" xml:space="preserve">0.0</data>
      <data key="d8" xml:space="preserve">0.006238531502310697</data>
      <data key="d9" xml:space="preserve">true</data>
      <data key="d10" xml:space="preserve">0.009000000000000008</data>
      <data key="d11" xml:space="preserve">4.0</data>
      <data key="d12" xml:space="preserve"/>
      <data key="d13" xml:space="preserve"/>
      <data key="d14" xml:space="preserve"/>
      <data key="d15" xml:space="preserve">1</data>
      <data key="d16" xml:space="preserve">1</data>
      <data key="d17" xml:space="preserve">0.0</data>
      <data key="d18" xml:space="preserve">1.0</data>
      <data key="d19" xml:space="preserve">211.24317901500336</data>
      <data key="d20" xml:space="preserve">504.15112618013256</data>
      <data key="d29">
        <y:ShapeNode>
          <y:Geometry height="15.0" width="15.0" x="113.76544422321194" y="283.0949698260244"/>
          <y:Fill color="#F2F2F2" transparent="false"/>
          <y:BorderStyle color="#C0C0C0" raised="false" type="line" width="1.0"/>
          <y:NodeLabel alignment="center" autoSizePolicy="content" fontFamily="Dialog" fontSize="12" fontStyle="plain" hasBackgroundColor="false" hasLineColor="false" hasText="false" height="4.0" horizontalTextPosition="center" iconTextGap="4" modelName="custom" textColor="#000000" verticalTextPosition="bottom" visible="true" width="4.0" x="5.5" y="5.5">
            <y:LabelModel>
              <y:SmartNodeLabelModel distance="4.0"/>
            </y:LabelModel>
            <y:ModelParameter>
              <y:SmartNodeLabelModelParameter labelRatioX="0.0" labelRatioY="0.0" nodeRatioX="0.0" nodeRatioY="0.0" offsetX="0.0" offsetY="0.0" upX="0.0" upY="-1.0"/>
            </y:ModelParameter>
          </y:NodeLabel>
          <y:Shape type="rectangle"/>
        </y:ShapeNode>
      </data>
    </node>
    <node id="n132">
      <data key="d3" xml:space="preserve"><![CDATA[ATF1]]></data>
      <data key="d4" xml:space="preserve"><![CDATA[Cyclic AMP-dependent transcription factor ATF-1]]></data>
      <data key="d5" xml:space="preserve"><![CDATA[Cyclic AMP-dependent transcription factor ATF-1]]></data>
      <data key="d6" xml:space="preserve"><![CDATA[gene]]></data>
      <data key="d7" xml:space="preserve">0.0</data>
      <data key="d8" xml:space="preserve">0.11765611527687649</data>
      <data key="d9" xml:space="preserve">true</data>
      <data key="d10" xml:space="preserve">0.03400000000000003</data>
      <data key="d11" xml:space="preserve">4.0</data>
      <data key="d12" xml:space="preserve"/>
      <data key="d13" xml:space="preserve"/>
      <data key="d14" xml:space="preserve"/>
      <data key="d15" xml:space="preserve">1</data>
      <data key="d16" xml:space="preserve">1</data>
      <data key="d17" xml:space="preserve">0.0</data>
      <data key="d18" xml:space="preserve">1.0</data>
      <data key="d19" xml:space="preserve">-275.72722097513923</data>
      <data key="d20" xml:space="preserve">-109.50245144863234</data>
      <data key="d29">
        <y:ShapeNode>
          <y:Geometry height="15.0" width="15.0" x="-159.20983746488355" y="-80.64665937426138"/>
          <y:Fill color="#F2F2F2" transparent="false"/>
          <y:BorderStyle color="#C0C0C0" raised="false" type="line" width="1.0"/>
          <y:NodeLabel alignment="center" autoSizePolicy="content" fontFamily="Dialog" fontSize="12" fontStyle="plain" hasBackgroundColor="false" hasLineColor="false" hasText="false" height="4.0" horizontalTextPosition="center" iconTextGap="4" modelName="custom" textColor="#000000" verticalTextPosition="bottom" visible="true" width="4.0" x="5.5" y="5.5">
            <y:LabelModel>
              <y:SmartNodeLabelModel distance="4.0"/>
            </y:LabelModel>
            <y:ModelParameter>
              <y:SmartNodeLabelModelParameter labelRatioX="0.0" labelRatioY="0.0" nodeRatioX="0.0" nodeRatioY="0.0" offsetX="0.0" offsetY="0.0" upX="0.0" upY="-1.0"/>
            </y:ModelParameter>
          </y:NodeLabel>
          <y:Shape type="rectangle"/>
        </y:ShapeNode>
      </data>
    </node>
    <node id="n133">
      <data key="d3" xml:space="preserve"><![CDATA[ATP6V0B]]></data>
      <data key="d4" xml:space="preserve"><![CDATA[V-type proton ATPase 21 kDa proteolipid subunit]]></data>
      <data key="d5" xml:space="preserve"><![CDATA[V-type proton ATPase 21 kDa proteolipid subunit]]></data>
      <data key="d6" xml:space="preserve"><![CDATA[gene]]></data>
      <data key="d7" xml:space="preserve">0.0</data>
      <data key="d8" xml:space="preserve">0.025199289166263437</data>
      <data key="d9" xml:space="preserve">false</data>
      <data key="d10" xml:space="preserve">0.09599999999999997</data>
      <data key="d11" xml:space="preserve">4.0</data>
      <data key="d12" xml:space="preserve"/>
      <data key="d13" xml:space="preserve"/>
      <data key="d14" xml:space="preserve"/>
      <data key="d15" xml:space="preserve">1</data>
      <data key="d16" xml:space="preserve">3</data>
      <data key="d17" xml:space="preserve">0.0</data>
      <data key="d18" xml:space="preserve">1.0</data>
      <data key="d19" xml:space="preserve">743.3899775504206</data>
      <data key="d20" xml:space="preserve">-394.4535853603566</data>
      <data key="d29">
        <y:ShapeNode>
          <y:Geometry height="15.0" width="15.0" x="425.49791694216856" y="-240.07526968366977"/>
          <y:Fill color="#F2F2F2" transparent="false"/>
          <y:BorderStyle color="#C0C0C0" raised="false" type="line" width="1.0"/>
          <y:NodeLabel alignment="center" autoSizePolicy="content" fontFamily="Dialog" fontSize="12" fontStyle="plain" hasBackgroundColor="false" hasLineColor="false" hasText="false" height="4.0" horizontalTextPosition="center" iconTextGap="4" modelName="custom" textColor="#000000" verticalTextPosition="bottom" visible="true" width="4.0" x="5.5" y="5.5">
            <y:LabelModel>
              <y:SmartNodeLabelModel distance="4.0"/>
            </y:LabelModel>
            <y:ModelParameter>
              <y:SmartNodeLabelModelParameter labelRatioX="0.0" labelRatioY="0.0" nodeRatioX="0.0" nodeRatioY="0.0" offsetX="0.0" offsetY="0.0" upX="0.0" upY="-1.0"/>
            </y:ModelParameter>
          </y:NodeLabel>
          <y:Shape type="rectangle"/>
        </y:ShapeNode>
      </data>
    </node>
    <node id="n134">
      <data key="d3" xml:space="preserve"><![CDATA[ATP6V0E1]]></data>
      <data key="d4" xml:space="preserve"><![CDATA[V-type proton ATPase subunit e 1]]></data>
      <data key="d5" xml:space="preserve"><![CDATA[V-type proton ATPase subunit e 1]]></data>
      <data key="d6" xml:space="preserve"><![CDATA[gene]]></data>
      <data key="d7" xml:space="preserve">0.0</data>
      <data key="d8" xml:space="preserve">0.025088791487359097</data>
      <data key="d9" xml:space="preserve">false</data>
      <data key="d10" xml:space="preserve">0.09199999999999997</data>
      <data key="d11" xml:space="preserve">4.0</data>
      <data key="d12" xml:space="preserve"/>
      <data key="d13" xml:space="preserve"/>
      <data key="d14" xml:space="preserve"/>
      <data key="d15" xml:space="preserve">1</data>
      <data key="d16" xml:space="preserve">1</data>
      <data key="d17" xml:space="preserve">0.0</data>
      <data key="d18" xml:space="preserve">1.0</data>
      <data key="d19" xml:space="preserve">596.2600464431501</data>
      <data key="d20" xml:space="preserve">-318.575014502985</data>
      <data key="d29">
        <y:ShapeNode>
          <y:Geometry height="15.0" width="15.0" x="332.39858354412087" y="-202.3464797214233"/>
          <y:Fill color="#F2F2F2" transparent="false"/>
          <y:BorderStyle color="#C0C0C0" raised="false" type="line" width="1.0"/>
          <y:NodeLabel alignment="center" autoSizePolicy="content" fontFamily="Dialog" fontSize="12" fontStyle="plain" hasBackgroundColor="false" hasLineColor="false" hasText="false" height="4.0" horizontalTextPosition="center" iconTextGap="4" modelName="custom" textColor="#000000" verticalTextPosition="bottom" visible="true" width="4.0" x="5.5" y="5.5">
            <y:LabelModel>
              <y:SmartNodeLabelModel distance="4.0"/>
            </y:LabelModel>
            <y:ModelParameter>
              <y:SmartNodeLabelModelParameter labelRatioX="0.0" labelRatioY="0.0" nodeRatioX="0.0" nodeRatioY="0.0" offsetX="0.0" offsetY="0.0" upX="0.0" upY="-1.0"/>
            </y:ModelParameter>
          </y:NodeLabel>
          <y:Shape type="rectangle"/>
        </y:ShapeNode>
      </data>
    </node>
    <node id="n135">
      <data key="d3" xml:space="preserve"><![CDATA[ATP6V0E2]]></data>
      <data key="d4" xml:space="preserve"><![CDATA[V-type proton ATPase subunit e 2]]></data>
      <data key="d5" xml:space="preserve"><![CDATA[V-type proton ATPase subunit e 2]]></data>
      <data key="d6" xml:space="preserve"><![CDATA[gene]]></data>
      <data key="d7" xml:space="preserve">0.0</data>
      <data key="d8" xml:space="preserve">0.0250887914873591</data>
      <data key="d9" xml:space="preserve">false</data>
      <data key="d10" xml:space="preserve">0.08799999999999997</data>
      <data key="d11" xml:space="preserve">4.0</data>
      <data key="d12" xml:space="preserve"/>
      <data key="d13" xml:space="preserve"/>
      <data key="d14" xml:space="preserve"/>
      <data key="d15" xml:space="preserve">1</data>
      <data key="d16" xml:space="preserve">1</data>
      <data key="d17" xml:space="preserve">0.0</data>
      <data key="d18" xml:space="preserve">1.0</data>
      <data key="d19" xml:space="preserve">685.9391717106419</data>
      <data key="d20" xml:space="preserve">-13.074541943809264</data>
      <data key="d29">
        <y:ShapeNode>
          <y:Geometry height="15.0" width="15.0" x="387.22251086350076" y="-17.39521012052759"/>
          <y:Fill color="#F2F2F2" transparent="false"/>
          <y:BorderStyle color="#C0C0C0" raised="false" type="line" width="1.0"/>
          <y:NodeLabel alignment="center" autoSizePolicy="content" fontFamily="Dialog" fontSize="12" fontStyle="plain" hasBackgroundColor="false" hasLineColor="false" hasText="false" height="4.0" horizontalTextPosition="center" iconTextGap="4" modelName="custom" textColor="#000000" verticalTextPosition="bottom" visible="true" width="4.0" x="5.5" y="5.5">
            <y:LabelModel>
              <y:SmartNodeLabelModel distance="4.0"/>
            </y:LabelModel>
            <y:ModelParameter>
              <y:SmartNodeLabelModelParameter labelRatioX="0.0" labelRatioY="0.0" nodeRatioX="0.0" nodeRatioY="0.0" offsetX="0.0" offsetY="0.0" upX="0.0" upY="-1.0"/>
            </y:ModelParameter>
          </y:NodeLabel>
          <y:Shape type="rectangle"/>
        </y:ShapeNode>
      </data>
    </node>
    <node id="n136">
      <data key="d3" xml:space="preserve"><![CDATA[BBIP1]]></data>
      <data key="d4" xml:space="preserve"><![CDATA[BBSome-interacting protein 1]]></data>
      <data key="d5" xml:space="preserve"><![CDATA[BBSome-interacting protein 1]]></data>
      <data key="d6" xml:space="preserve"><![CDATA[gene]]></data>
      <data key="d7" xml:space="preserve">0.0</data>
      <data key="d8" xml:space="preserve">0.0283407111818847</data>
      <data key="d9" xml:space="preserve">true</data>
      <data key="d10" xml:space="preserve">0.04500000000000004</data>
      <data key="d11" xml:space="preserve">4.0</data>
      <data key="d12" xml:space="preserve"/>
      <data key="d13" xml:space="preserve"/>
      <data key="d14" xml:space="preserve"/>
      <data key="d15" xml:space="preserve">1</data>
      <data key="d16" xml:space="preserve">1</data>
      <data key="d17" xml:space="preserve">0.0</data>
      <data key="d18" xml:space="preserve">1.0</data>
      <data key="d19" xml:space="preserve">673.283090913601</data>
      <data key="d20" xml:space="preserve">510.46420658958914</data>
      <data key="d29">
        <y:ShapeNode>
          <y:Geometry height="15.0" width="15.0" x="379.7683587885309" y="300.4184227731176"/>
          <y:Fill color="#F2F2F2" transparent="false"/>
          <y:BorderStyle color="#C0C0C0" raised="false" type="line" width="1.0"/>
          <y:NodeLabel alignment="center" autoSizePolicy="content" fontFamily="Dialog" fontSize="12" fontStyle="plain" hasBackgroundColor="false" hasLineColor="false" hasText="false" height="4.0" horizontalTextPosition="center" iconTextGap="4" modelName="custom" textColor="#000000" verticalTextPosition="bottom" visible="true" width="4.0" x="5.5" y="5.5">
            <y:LabelModel>
              <y:SmartNodeLabelModel distance="4.0"/>
            </y:LabelModel>
            <y:ModelParameter>
              <y:SmartNodeLabelModelParameter labelRatioX="0.0" labelRatioY="0.0" nodeRatioX="0.0" nodeRatioY="0.0" offsetX="0.0" offsetY="0.0" upX="0.0" upY="-1.0"/>
            </y:ModelParameter>
          </y:NodeLabel>
          <y:Shape type="rectangle"/>
        </y:ShapeNode>
      </data>
    </node>
    <node id="n137">
      <data key="d3" xml:space="preserve"><![CDATA[BBS1]]></data>
      <data key="d4" xml:space="preserve"><![CDATA[Bardet-Biedl syndrome 1 protein]]></data>
      <data key="d5" xml:space="preserve"><![CDATA[Bardet-Biedl syndrome 1 protein]]></data>
      <data key="d6" xml:space="preserve"><![CDATA[gene]]></data>
      <data key="d7" xml:space="preserve">0.0</data>
      <data key="d8" xml:space="preserve">0.030542441320822733</data>
      <data key="d9" xml:space="preserve">false</data>
      <data key="d10" xml:space="preserve">0.052000000000000046</data>
      <data key="d11" xml:space="preserve">4.0</data>
      <data key="d12" xml:space="preserve"/>
      <data key="d13" xml:space="preserve"/>
      <data key="d14" xml:space="preserve"/>
      <data key="d15" xml:space="preserve">1</data>
      <data key="d16" xml:space="preserve">1</data>
      <data key="d17" xml:space="preserve">0.0</data>
      <data key="d18" xml:space="preserve">1.0</data>
      <data key="d19" xml:space="preserve">587.9926757913005</data>
      <data key="d20" xml:space="preserve">474.6577038214574</data>
      <data key="d29">
        <y:ShapeNode>
          <y:Geometry height="15.0" width="15.0" x="330.8448506816701" y="269.3090372799368"/>
          <y:Fill color="#F2F2F2" transparent="false"/>
          <y:BorderStyle color="#C0C0C0" raised="false" type="line" width="1.0"/>
          <y:NodeLabel alignment="center" autoSizePolicy="content" fontFamily="Dialog" fontSize="12" fontStyle="plain" hasBackgroundColor="false" hasLineColor="false" hasText="false" height="4.0" horizontalTextPosition="center" iconTextGap="4" modelName="custom" textColor="#000000" verticalTextPosition="bottom" visible="true" width="4.0" x="5.5" y="5.5">
            <y:LabelModel>
              <y:SmartNodeLabelModel distance="4.0"/>
            </y:LabelModel>
            <y:ModelParameter>
              <y:SmartNodeLabelModelParameter labelRatioX="0.0" labelRatioY="0.0" nodeRatioX="0.0" nodeRatioY="0.0" offsetX="0.0" offsetY="0.0" upX="0.0" upY="-1.0"/>
            </y:ModelParameter>
          </y:NodeLabel>
          <y:Shape type="rectangle"/>
        </y:ShapeNode>
      </data>
    </node>
    <node id="n138">
      <data key="d3" xml:space="preserve"><![CDATA[BBS10]]></data>
      <data key="d4" xml:space="preserve"><![CDATA[Bardet-Biedl syndrome 10 protein]]></data>
      <data key="d5" xml:space="preserve"><![CDATA[Bardet-Biedl syndrome 10 protein]]></data>
      <data key="d6" xml:space="preserve"><![CDATA[gene]]></data>
      <data key="d7" xml:space="preserve">0.0</data>
      <data key="d8" xml:space="preserve">0.034222232818657036</data>
      <data key="d9" xml:space="preserve">true</data>
      <data key="d10" xml:space="preserve">0.04800000000000004</data>
      <data key="d11" xml:space="preserve">4.0</data>
      <data key="d12" xml:space="preserve"/>
      <data key="d13" xml:space="preserve"/>
      <data key="d14" xml:space="preserve"/>
      <data key="d15" xml:space="preserve">1</data>
      <data key="d16" xml:space="preserve">1</data>
      <data key="d17" xml:space="preserve">0.0</data>
      <data key="d18" xml:space="preserve">1.0</data>
      <data key="d19" xml:space="preserve">649.7454414380944</data>
      <data key="d20" xml:space="preserve">312.06394334230106</data>
      <data key="d29">
        <y:ShapeNode>
          <y:Geometry height="15.0" width="15.0" x="364.316706629018" y="156.05518401969505"/>
          <y:Fill color="#F2F2F2" transparent="false"/>
          <y:BorderStyle color="#C0C0C0" raised="false" type="line" width="1.0"/>
          <y:NodeLabel alignment="center" autoSizePolicy="content" fontFamily="Dialog" fontSize="12" fontStyle="plain" hasBackgroundColor="false" hasLineColor="false" hasText="false" height="4.0" horizontalTextPosition="center" iconTextGap="4" modelName="custom" textColor="#000000" verticalTextPosition="bottom" visible="true" width="4.0" x="5.5" y="5.5">
            <y:LabelModel>
              <y:SmartNodeLabelModel distance="4.0"/>
            </y:LabelModel>
            <y:ModelParameter>
              <y:SmartNodeLabelModelParameter labelRatioX="0.0" labelRatioY="0.0" nodeRatioX="0.0" nodeRatioY="0.0" offsetX="0.0" offsetY="0.0" upX="0.0" upY="-1.0"/>
            </y:ModelParameter>
          </y:NodeLabel>
          <y:Shape type="rectangle"/>
        </y:ShapeNode>
      </data>
    </node>
    <node id="n139">
      <data key="d3" xml:space="preserve"><![CDATA[BBS12]]></data>
      <data key="d4" xml:space="preserve"><![CDATA[Bardet-Biedl syndrome 12 protein]]></data>
      <data key="d5" xml:space="preserve"><![CDATA[Bardet-Biedl syndrome 12 protein]]></data>
      <data key="d6" xml:space="preserve"><![CDATA[gene]]></data>
      <data key="d7" xml:space="preserve">0.0</data>
      <data key="d8" xml:space="preserve">0.03436276563565018</data>
      <data key="d9" xml:space="preserve">true</data>
      <data key="d10" xml:space="preserve">0.04800000000000004</data>
      <data key="d11" xml:space="preserve">4.0</data>
      <data key="d12" xml:space="preserve"/>
      <data key="d13" xml:space="preserve"/>
      <data key="d14" xml:space="preserve"/>
      <data key="d15" xml:space="preserve">1</data>
      <data key="d16" xml:space="preserve">1</data>
      <data key="d17" xml:space="preserve">0.0</data>
      <data key="d18" xml:space="preserve">1.0</data>
      <data key="d19" xml:space="preserve">596.5341366628609</data>
      <data key="d20" xml:space="preserve">324.28489229971655</data>
      <data key="d29">
        <y:ShapeNode>
          <y:Geometry height="15.0" width="15.0" x="330.6182431705548" y="161.38405775070808"/>
          <y:Fill color="#F2F2F2" transparent="false"/>
          <y:BorderStyle color="#C0C0C0" raised="false" type="line" width="1.0"/>
          <y:NodeLabel alignment="center" autoSizePolicy="content" fontFamily="Dialog" fontSize="12" fontStyle="plain" hasBackgroundColor="false" hasLineColor="false" hasText="false" height="4.0" horizontalTextPosition="center" iconTextGap="4" modelName="custom" textColor="#000000" verticalTextPosition="bottom" visible="true" width="4.0" x="5.5" y="5.5">
            <y:LabelModel>
              <y:SmartNodeLabelModel distance="4.0"/>
            </y:LabelModel>
            <y:ModelParameter>
              <y:SmartNodeLabelModelParameter labelRatioX="0.0" labelRatioY="0.0" nodeRatioX="0.0" nodeRatioY="0.0" offsetX="0.0" offsetY="0.0" upX="0.0" upY="-1.0"/>
            </y:ModelParameter>
          </y:NodeLabel>
          <y:Shape type="rectangle"/>
        </y:ShapeNode>
      </data>
    </node>
    <node id="n140">
      <data key="d3" xml:space="preserve"><![CDATA[BBS2]]></data>
      <data key="d4" xml:space="preserve"><![CDATA[Bardet-Biedl syndrome 2 protein]]></data>
      <data key="d5" xml:space="preserve"><![CDATA[Bardet-Biedl syndrome 2 protein]]></data>
      <data key="d6" xml:space="preserve"><![CDATA[gene]]></data>
      <data key="d7" xml:space="preserve">0.0</data>
      <data key="d8" xml:space="preserve">0.03025554737044496</data>
      <data key="d9" xml:space="preserve">true</data>
      <data key="d10" xml:space="preserve">0.049000000000000044</data>
      <data key="d11" xml:space="preserve">4.0</data>
      <data key="d12" xml:space="preserve"/>
      <data key="d13" xml:space="preserve"/>
      <data key="d14" xml:space="preserve"/>
      <data key="d15" xml:space="preserve">1</data>
      <data key="d16" xml:space="preserve">1</data>
      <data key="d17" xml:space="preserve">0.0</data>
      <data key="d18" xml:space="preserve">1.0</data>
      <data key="d19" xml:space="preserve">558.4264176933916</data>
      <data key="d20" xml:space="preserve">508.7372129067489</data>
      <data key="d29">
        <y:ShapeNode>
          <y:Geometry height="15.0" width="15.0" x="303.3066674375433" y="299.70845346180823"/>
          <y:Fill color="#F2F2F2" transparent="false"/>
          <y:BorderStyle color="#C0C0C0" raised="false" type="line" width="1.0"/>
          <y:NodeLabel alignment="center" autoSizePolicy="content" fontFamily="Dialog" fontSize="12" fontStyle="plain" hasBackgroundColor="false" hasLineColor="false" hasText="false" height="4.0" horizontalTextPosition="center" iconTextGap="4" modelName="custom" textColor="#000000" verticalTextPosition="bottom" visible="true" width="4.0" x="5.5" y="5.5">
            <y:LabelModel>
              <y:SmartNodeLabelModel distance="4.0"/>
            </y:LabelModel>
            <y:ModelParameter>
              <y:SmartNodeLabelModelParameter labelRatioX="0.0" labelRatioY="0.0" nodeRatioX="0.0" nodeRatioY="0.0" offsetX="0.0" offsetY="0.0" upX="0.0" upY="-1.0"/>
            </y:ModelParameter>
          </y:NodeLabel>
          <y:Shape type="rectangle"/>
        </y:ShapeNode>
      </data>
    </node>
    <node id="n141">
      <data key="d3" xml:space="preserve"><![CDATA[BBS4]]></data>
      <data key="d4" xml:space="preserve"><![CDATA[Bardet-Biedl syndrome 4 protein]]></data>
      <data key="d5" xml:space="preserve"><![CDATA[Bardet-Biedl syndrome 4 protein]]></data>
      <data key="d6" xml:space="preserve"><![CDATA[gene]]></data>
      <data key="d7" xml:space="preserve">0.0</data>
      <data key="d8" xml:space="preserve">0.030630946743175184</data>
      <data key="d9" xml:space="preserve">false</data>
      <data key="d10" xml:space="preserve">0.05700000000000005</data>
      <data key="d11" xml:space="preserve">4.0</data>
      <data key="d12" xml:space="preserve"/>
      <data key="d13" xml:space="preserve"/>
      <data key="d14" xml:space="preserve"/>
      <data key="d15" xml:space="preserve">1</data>
      <data key="d16" xml:space="preserve">1</data>
      <data key="d17" xml:space="preserve">0.0</data>
      <data key="d18" xml:space="preserve">1.0</data>
      <data key="d19" xml:space="preserve">548.7903941405243</data>
      <data key="d20" xml:space="preserve">402.3298651889472</data>
      <data key="d29">
        <y:ShapeNode>
          <y:Geometry height="15.0" width="15.0" x="295.4394830841926" y="217.0228180006259"/>
          <y:Fill color="#F2F2F2" transparent="false"/>
          <y:BorderStyle color="#C0C0C0" raised="false" type="line" width="1.0"/>
          <y:NodeLabel alignment="center" autoSizePolicy="content" fontFamily="Dialog" fontSize="12" fontStyle="plain" hasBackgroundColor="false" hasLineColor="false" hasText="false" height="4.0" horizontalTextPosition="center" iconTextGap="4" modelName="custom" textColor="#000000" verticalTextPosition="bottom" visible="true" width="4.0" x="5.5" y="5.5">
            <y:LabelModel>
              <y:SmartNodeLabelModel distance="4.0"/>
            </y:LabelModel>
            <y:ModelParameter>
              <y:SmartNodeLabelModelParameter labelRatioX="0.0" labelRatioY="0.0" nodeRatioX="0.0" nodeRatioY="0.0" offsetX="0.0" offsetY="0.0" upX="0.0" upY="-1.0"/>
            </y:ModelParameter>
          </y:NodeLabel>
          <y:Shape type="rectangle"/>
        </y:ShapeNode>
      </data>
    </node>
    <node id="n142">
      <data key="d3" xml:space="preserve"><![CDATA[BBS5]]></data>
      <data key="d4" xml:space="preserve"><![CDATA[Bardet-Biedl syndrome 5 protein]]></data>
      <data key="d5" xml:space="preserve"><![CDATA[Bardet-Biedl syndrome 5 protein]]></data>
      <data key="d6" xml:space="preserve"><![CDATA[gene]]></data>
      <data key="d7" xml:space="preserve">0.0</data>
      <data key="d8" xml:space="preserve">0.030026587380738184</data>
      <data key="d9" xml:space="preserve">true</data>
      <data key="d10" xml:space="preserve">0.04800000000000004</data>
      <data key="d11" xml:space="preserve">4.0</data>
      <data key="d12" xml:space="preserve"/>
      <data key="d13" xml:space="preserve"/>
      <data key="d14" xml:space="preserve"/>
      <data key="d15" xml:space="preserve">1</data>
      <data key="d16" xml:space="preserve">1</data>
      <data key="d17" xml:space="preserve">0.0</data>
      <data key="d18" xml:space="preserve">1.0</data>
      <data key="d19" xml:space="preserve">639.6602862479208</data>
      <data key="d20" xml:space="preserve">469.93493539491396</data>
      <data key="d29">
        <y:ShapeNode>
          <y:Geometry height="15.0" width="15.0" x="367.7053010584231" y="269.5838120647875"/>
          <y:Fill color="#F2F2F2" transparent="false"/>
          <y:BorderStyle color="#C0C0C0" raised="false" type="line" width="1.0"/>
          <y:NodeLabel alignment="center" autoSizePolicy="content" fontFamily="Dialog" fontSize="12" fontStyle="plain" hasBackgroundColor="false" hasLineColor="false" hasText="false" height="4.0" horizontalTextPosition="center" iconTextGap="4" modelName="custom" textColor="#000000" verticalTextPosition="bottom" visible="true" width="4.0" x="5.5" y="5.5">
            <y:LabelModel>
              <y:SmartNodeLabelModel distance="4.0"/>
            </y:LabelModel>
            <y:ModelParameter>
              <y:SmartNodeLabelModelParameter labelRatioX="0.0" labelRatioY="0.0" nodeRatioX="0.0" nodeRatioY="0.0" offsetX="0.0" offsetY="0.0" upX="0.0" upY="-1.0"/>
            </y:ModelParameter>
          </y:NodeLabel>
          <y:Shape type="rectangle"/>
        </y:ShapeNode>
      </data>
    </node>
    <node id="n143">
      <data key="d3" xml:space="preserve"><![CDATA[BBS7]]></data>
      <data key="d4" xml:space="preserve"><![CDATA[Bardet-Biedl syndrome 7 protein]]></data>
      <data key="d5" xml:space="preserve"><![CDATA[Bardet-Biedl syndrome 7 protein]]></data>
      <data key="d6" xml:space="preserve"><![CDATA[gene]]></data>
      <data key="d7" xml:space="preserve">0.0</data>
      <data key="d8" xml:space="preserve">0.030309294778084427</data>
      <data key="d9" xml:space="preserve">true</data>
      <data key="d10" xml:space="preserve">0.04800000000000004</data>
      <data key="d11" xml:space="preserve">4.0</data>
      <data key="d12" xml:space="preserve"/>
      <data key="d13" xml:space="preserve"/>
      <data key="d14" xml:space="preserve"/>
      <data key="d15" xml:space="preserve">1</data>
      <data key="d16" xml:space="preserve">1</data>
      <data key="d17" xml:space="preserve">0.0</data>
      <data key="d18" xml:space="preserve">1.0</data>
      <data key="d19" xml:space="preserve">581.0556659023069</data>
      <data key="d20" xml:space="preserve">432.85905834586</data>
      <data key="d29">
        <y:ShapeNode>
          <y:Geometry height="15.0" width="15.0" x="326.3835400875945" y="233.82342838992662"/>
          <y:Fill color="#F2F2F2" transparent="false"/>
          <y:BorderStyle color="#C0C0C0" raised="false" type="line" width="1.0"/>
          <y:NodeLabel alignment="center" autoSizePolicy="content" fontFamily="Dialog" fontSize="12" fontStyle="plain" hasBackgroundColor="false" hasLineColor="false" hasText="false" height="4.0" horizontalTextPosition="center" iconTextGap="4" modelName="custom" textColor="#000000" verticalTextPosition="bottom" visible="true" width="4.0" x="5.5" y="5.5">
            <y:LabelModel>
              <y:SmartNodeLabelModel distance="4.0"/>
            </y:LabelModel>
            <y:ModelParameter>
              <y:SmartNodeLabelModelParameter labelRatioX="0.0" labelRatioY="0.0" nodeRatioX="0.0" nodeRatioY="0.0" offsetX="0.0" offsetY="0.0" upX="0.0" upY="-1.0"/>
            </y:ModelParameter>
          </y:NodeLabel>
          <y:Shape type="rectangle"/>
        </y:ShapeNode>
      </data>
    </node>
    <node id="n144">
      <data key="d3" xml:space="preserve"><![CDATA[BBS9]]></data>
      <data key="d4" xml:space="preserve"><![CDATA[Protein PTHB1]]></data>
      <data key="d5" xml:space="preserve"><![CDATA[Protein PTHB1]]></data>
      <data key="d6" xml:space="preserve"><![CDATA[gene]]></data>
      <data key="d7" xml:space="preserve">0.0</data>
      <data key="d8" xml:space="preserve">0.02906137361849926</data>
      <data key="d9" xml:space="preserve">true</data>
      <data key="d10" xml:space="preserve">0.04700000000000004</data>
      <data key="d11" xml:space="preserve">4.0</data>
      <data key="d12" xml:space="preserve"/>
      <data key="d13" xml:space="preserve"/>
      <data key="d14" xml:space="preserve"/>
      <data key="d15" xml:space="preserve">1</data>
      <data key="d16" xml:space="preserve">1</data>
      <data key="d17" xml:space="preserve">0.0</data>
      <data key="d18" xml:space="preserve">1.0</data>
      <data key="d19" xml:space="preserve">703.8535191651125</data>
      <data key="d20" xml:space="preserve">471.0072324636008</data>
      <data key="d29">
        <y:ShapeNode>
          <y:Geometry height="15.0" width="15.0" x="406.9250567073179" y="268.95998582192004"/>
          <y:Fill color="#F2F2F2" transparent="false"/>
          <y:BorderStyle color="#C0C0C0" raised="false" type="line" width="1.0"/>
          <y:NodeLabel alignment="center" autoSizePolicy="content" fontFamily="Dialog" fontSize="12" fontStyle="plain" hasBackgroundColor="false" hasLineColor="false" hasText="false" height="4.0" horizontalTextPosition="center" iconTextGap="4" modelName="custom" textColor="#000000" verticalTextPosition="bottom" visible="true" width="4.0" x="5.5" y="5.5">
            <y:LabelModel>
              <y:SmartNodeLabelModel distance="4.0"/>
            </y:LabelModel>
            <y:ModelParameter>
              <y:SmartNodeLabelModelParameter labelRatioX="0.0" labelRatioY="0.0" nodeRatioX="0.0" nodeRatioY="0.0" offsetX="0.0" offsetY="0.0" upX="0.0" upY="-1.0"/>
            </y:ModelParameter>
          </y:NodeLabel>
          <y:Shape type="rectangle"/>
        </y:ShapeNode>
      </data>
    </node>
    <node id="n145">
      <data key="d3" xml:space="preserve"><![CDATA[BMT2]]></data>
      <data key="d4" xml:space="preserve"><![CDATA[S-adenosylmethionine sensor upstream of mTORC1]]></data>
      <data key="d5" xml:space="preserve"><![CDATA[S-adenosylmethionine sensor upstream of mTORC1]]></data>
      <data key="d6" xml:space="preserve"><![CDATA[gene]]></data>
      <data key="d7" xml:space="preserve">0.0</data>
      <data key="d8" xml:space="preserve">0.024319308951251298</data>
      <data key="d9" xml:space="preserve">false</data>
      <data key="d10" xml:space="preserve">0.10699999999999998</data>
      <data key="d11" xml:space="preserve">4.0</data>
      <data key="d12" xml:space="preserve"/>
      <data key="d13" xml:space="preserve"/>
      <data key="d14" xml:space="preserve"/>
      <data key="d15" xml:space="preserve">1</data>
      <data key="d16" xml:space="preserve">20</data>
      <data key="d17" xml:space="preserve">0.0</data>
      <data key="d18" xml:space="preserve">1.0</data>
      <data key="d19" xml:space="preserve">658.0016327376153</data>
      <data key="d20" xml:space="preserve">-398.9323255868823</data>
      <data key="d29">
        <y:ShapeNode>
          <y:Geometry height="15.0" width="15.0" x="374.5767297743696" y="-245.11113164294773"/>
          <y:Fill color="#F2F2F2" transparent="false"/>
          <y:BorderStyle color="#C0C0C0" raised="false" type="line" width="1.0"/>
          <y:NodeLabel alignment="center" autoSizePolicy="content" fontFamily="Dialog" fontSize="12" fontStyle="plain" hasBackgroundColor="false" hasLineColor="false" hasText="false" height="4.0" horizontalTextPosition="center" iconTextGap="4" modelName="custom" textColor="#000000" verticalTextPosition="bottom" visible="true" width="4.0" x="5.5" y="5.5">
            <y:LabelModel>
              <y:SmartNodeLabelModel distance="4.0"/>
            </y:LabelModel>
            <y:ModelParameter>
              <y:SmartNodeLabelModelParameter labelRatioX="0.0" labelRatioY="0.0" nodeRatioX="0.0" nodeRatioY="0.0" offsetX="0.0" offsetY="0.0" upX="0.0" upY="-1.0"/>
            </y:ModelParameter>
          </y:NodeLabel>
          <y:Shape type="rectangle"/>
        </y:ShapeNode>
      </data>
    </node>
    <node id="n146">
      <data key="d3" xml:space="preserve"><![CDATA[CASTOR1]]></data>
      <data key="d4" xml:space="preserve"><![CDATA[Cytosolic arginine sensor for mTORC1 subunit 1]]></data>
      <data key="d5" xml:space="preserve"><![CDATA[Cytosolic arginine sensor for mTORC1 subunit 1]]></data>
      <data key="d6" xml:space="preserve"><![CDATA[gene]]></data>
      <data key="d7" xml:space="preserve">0.0</data>
      <data key="d8" xml:space="preserve">0.025542474664127693</data>
      <data key="d9" xml:space="preserve">false</data>
      <data key="d10" xml:space="preserve">0.10899999999999999</data>
      <data key="d11" xml:space="preserve">4.0</data>
      <data key="d12" xml:space="preserve"/>
      <data key="d13" xml:space="preserve"/>
      <data key="d14" xml:space="preserve"/>
      <data key="d15" xml:space="preserve">1</data>
      <data key="d16" xml:space="preserve">8</data>
      <data key="d17" xml:space="preserve">0.0</data>
      <data key="d18" xml:space="preserve">1.0</data>
      <data key="d19" xml:space="preserve">699.0859353708374</data>
      <data key="d20" xml:space="preserve">-349.51256083385397</data>
      <data key="d29">
        <y:ShapeNode>
          <y:Geometry height="15.0" width="15.0" x="394.0047224757435" y="-212.75449510843308"/>
          <y:Fill color="#F2F2F2" transparent="false"/>
          <y:BorderStyle color="#C0C0C0" raised="false" type="line" width="1.0"/>
          <y:NodeLabel alignment="center" autoSizePolicy="content" fontFamily="Dialog" fontSize="12" fontStyle="plain" hasBackgroundColor="false" hasLineColor="false" hasText="false" height="4.0" horizontalTextPosition="center" iconTextGap="4" modelName="custom" textColor="#000000" verticalTextPosition="bottom" visible="true" width="4.0" x="5.5" y="5.5">
            <y:LabelModel>
              <y:SmartNodeLabelModel distance="4.0"/>
            </y:LabelModel>
            <y:ModelParameter>
              <y:SmartNodeLabelModelParameter labelRatioX="0.0" labelRatioY="0.0" nodeRatioX="0.0" nodeRatioY="0.0" offsetX="0.0" offsetY="0.0" upX="0.0" upY="-1.0"/>
            </y:ModelParameter>
          </y:NodeLabel>
          <y:Shape type="rectangle"/>
        </y:ShapeNode>
      </data>
    </node>
    <node id="n147">
      <data key="d3" xml:space="preserve"><![CDATA[CCDC28B]]></data>
      <data key="d4" xml:space="preserve"><![CDATA[Coiled-coil domain-containing protein 28B]]></data>
      <data key="d5" xml:space="preserve"><![CDATA[Coiled-coil domain-containing protein 28B]]></data>
      <data key="d6" xml:space="preserve"><![CDATA[gene]]></data>
      <data key="d7" xml:space="preserve">0.0</data>
      <data key="d8" xml:space="preserve">0.018155456213067644</data>
      <data key="d9" xml:space="preserve">true</data>
      <data key="d10" xml:space="preserve">0.031000000000000028</data>
      <data key="d11" xml:space="preserve">4.0</data>
      <data key="d12" xml:space="preserve"/>
      <data key="d13" xml:space="preserve"/>
      <data key="d14" xml:space="preserve"/>
      <data key="d15" xml:space="preserve">1</data>
      <data key="d16" xml:space="preserve">1</data>
      <data key="d17" xml:space="preserve">0.0</data>
      <data key="d18" xml:space="preserve">1.0</data>
      <data key="d19" xml:space="preserve">528.9042269905956</data>
      <data key="d20" xml:space="preserve">457.6927712238039</data>
      <data key="d29">
        <y:ShapeNode>
          <y:Geometry height="15.0" width="15.0" x="296.23630231012703" y="259.7918685522258"/>
          <y:Fill color="#F2F2F2" transparent="false"/>
          <y:BorderStyle color="#C0C0C0" raised="false" type="line" width="1.0"/>
          <y:NodeLabel alignment="center" autoSizePolicy="content" fontFamily="Dialog" fontSize="12" fontStyle="plain" hasBackgroundColor="false" hasLineColor="false" hasText="false" height="4.0" horizontalTextPosition="center" iconTextGap="4" modelName="custom" textColor="#000000" verticalTextPosition="bottom" visible="true" width="4.0" x="5.5" y="5.5">
            <y:LabelModel>
              <y:SmartNodeLabelModel distance="4.0"/>
            </y:LabelModel>
            <y:ModelParameter>
              <y:SmartNodeLabelModelParameter labelRatioX="0.0" labelRatioY="0.0" nodeRatioX="0.0" nodeRatioY="0.0" offsetX="0.0" offsetY="0.0" upX="0.0" upY="-1.0"/>
            </y:ModelParameter>
          </y:NodeLabel>
          <y:Shape type="rectangle"/>
        </y:ShapeNode>
      </data>
    </node>
    <node id="n148">
      <data key="d3" xml:space="preserve"><![CDATA[CFTR]]></data>
      <data key="d4" xml:space="preserve"><![CDATA[Cystic fibrosis transmembrane conductance regulator]]></data>
      <data key="d5" xml:space="preserve"><![CDATA[Cystic fibrosis transmembrane conductance regulator]]></data>
      <data key="d6" xml:space="preserve"><![CDATA[gene]]></data>
      <data key="d7" xml:space="preserve">0.0</data>
      <data key="d8" xml:space="preserve">0.4246292380797887</data>
      <data key="d9" xml:space="preserve">true</data>
      <data key="d10" xml:space="preserve">0.006000000000000005</data>
      <data key="d11" xml:space="preserve">4.0</data>
      <data key="d12" xml:space="preserve"/>
      <data key="d13" xml:space="preserve"/>
      <data key="d14" xml:space="preserve"/>
      <data key="d15" xml:space="preserve">1</data>
      <data key="d16" xml:space="preserve">1</data>
      <data key="d17" xml:space="preserve">0.0</data>
      <data key="d18" xml:space="preserve">1.0</data>
      <data key="d19" xml:space="preserve">-192.48728109031936</data>
      <data key="d20" xml:space="preserve">125.91582509767092</data>
      <data key="d29">
        <y:ShapeNode>
          <y:Geometry height="15.0" width="15.0" x="-109.19226854458897" y="63.29566512823783"/>
          <y:Fill color="#F2F2F2" transparent="false"/>
          <y:BorderStyle color="#C0C0C0" raised="false" type="line" width="1.0"/>
          <y:NodeLabel alignment="center" autoSizePolicy="content" fontFamily="Dialog" fontSize="12" fontStyle="plain" hasBackgroundColor="false" hasLineColor="false" hasText="false" height="4.0" horizontalTextPosition="center" iconTextGap="4" modelName="custom" textColor="#000000" verticalTextPosition="bottom" visible="true" width="4.0" x="5.5" y="5.5">
            <y:LabelModel>
              <y:SmartNodeLabelModel distance="4.0"/>
            </y:LabelModel>
            <y:ModelParameter>
              <y:SmartNodeLabelModelParameter labelRatioX="0.0" labelRatioY="0.0" nodeRatioX="0.0" nodeRatioY="0.0" offsetX="0.0" offsetY="0.0" upX="0.0" upY="-1.0"/>
            </y:ModelParameter>
          </y:NodeLabel>
          <y:Shape type="rectangle"/>
        </y:ShapeNode>
      </data>
    </node>
    <node id="n149">
      <data key="d3" xml:space="preserve"><![CDATA[CITED4]]></data>
      <data key="d4" xml:space="preserve"><![CDATA[Cbp/p300-interacting transactivator 4]]></data>
      <data key="d5" xml:space="preserve"><![CDATA[Cbp/p300-interacting transactivator 4]]></data>
      <data key="d6" xml:space="preserve"><![CDATA[gene]]></data>
      <data key="d7" xml:space="preserve">0.0</data>
      <data key="d8" xml:space="preserve">0.007514495669555737</data>
      <data key="d9" xml:space="preserve">true</data>
      <data key="d10" xml:space="preserve">0.038000000000000034</data>
      <data key="d11" xml:space="preserve">4.0</data>
      <data key="d12" xml:space="preserve"/>
      <data key="d13" xml:space="preserve"/>
      <data key="d14" xml:space="preserve"/>
      <data key="d15" xml:space="preserve">1</data>
      <data key="d16" xml:space="preserve">22</data>
      <data key="d17" xml:space="preserve">0.0</data>
      <data key="d18" xml:space="preserve">1.0</data>
      <data key="d19" xml:space="preserve">-340.99195464248794</data>
      <data key="d20" xml:space="preserve">-321.2294982450255</data>
      <data key="d29">
        <y:ShapeNode>
          <y:Geometry height="15.0" width="15.0" x="-190.67597415332315" y="-201.15130191445934"/>
          <y:Fill color="#F2F2F2" transparent="false"/>
          <y:BorderStyle color="#C0C0C0" raised="false" type="line" width="1.0"/>
          <y:NodeLabel alignment="center" autoSizePolicy="content" fontFamily="Dialog" fontSize="12" fontStyle="plain" hasBackgroundColor="false" hasLineColor="false" hasText="false" height="4.0" horizontalTextPosition="center" iconTextGap="4" modelName="custom" textColor="#000000" verticalTextPosition="bottom" visible="true" width="4.0" x="5.5" y="5.5">
            <y:LabelModel>
              <y:SmartNodeLabelModel distance="4.0"/>
            </y:LabelModel>
            <y:ModelParameter>
              <y:SmartNodeLabelModelParameter labelRatioX="0.0" labelRatioY="0.0" nodeRatioX="0.0" nodeRatioY="0.0" offsetX="0.0" offsetY="0.0" upX="0.0" upY="-1.0"/>
            </y:ModelParameter>
          </y:NodeLabel>
          <y:Shape type="rectangle"/>
        </y:ShapeNode>
      </data>
    </node>
    <node id="n150">
      <data key="d3" xml:space="preserve"><![CDATA[COL11A1]]></data>
      <data key="d4" xml:space="preserve"><![CDATA[Collagen alpha-1(XI) chain]]></data>
      <data key="d5" xml:space="preserve"><![CDATA[Collagen alpha-1(XI) chain]]></data>
      <data key="d6" xml:space="preserve"><![CDATA[gene]]></data>
      <data key="d7" xml:space="preserve">0.0</data>
      <data key="d8" xml:space="preserve">0.05049758145034799</data>
      <data key="d9" xml:space="preserve">true</data>
      <data key="d10" xml:space="preserve">0.0050000000000000044</data>
      <data key="d11" xml:space="preserve">4.0</data>
      <data key="d12" xml:space="preserve"/>
      <data key="d13" xml:space="preserve"/>
      <data key="d14" xml:space="preserve"/>
      <data key="d15" xml:space="preserve">1</data>
      <data key="d16" xml:space="preserve">1</data>
      <data key="d17" xml:space="preserve">0.0</data>
      <data key="d18" xml:space="preserve">1.0</data>
      <data key="d19" xml:space="preserve">271.32210890405486</data>
      <data key="d20" xml:space="preserve">-480.67347646710397</data>
      <data key="d29">
        <y:ShapeNode>
          <y:Geometry height="15.0" width="15.0" x="154.56126250498642" y="-305.3641924563522"/>
          <y:Fill color="#F2F2F2" transparent="false"/>
          <y:BorderStyle color="#C0C0C0" raised="false" type="line" width="1.0"/>
          <y:NodeLabel alignment="center" autoSizePolicy="content" fontFamily="Dialog" fontSize="12" fontStyle="plain" hasBackgroundColor="false" hasLineColor="false" hasText="false" height="4.0" horizontalTextPosition="center" iconTextGap="4" modelName="custom" textColor="#000000" verticalTextPosition="bottom" visible="true" width="4.0" x="5.5" y="5.5">
            <y:LabelModel>
              <y:SmartNodeLabelModel distance="4.0"/>
            </y:LabelModel>
            <y:ModelParameter>
              <y:SmartNodeLabelModelParameter labelRatioX="0.0" labelRatioY="0.0" nodeRatioX="0.0" nodeRatioY="0.0" offsetX="0.0" offsetY="0.0" upX="0.0" upY="-1.0"/>
            </y:ModelParameter>
          </y:NodeLabel>
          <y:Shape type="rectangle"/>
        </y:ShapeNode>
      </data>
    </node>
    <node id="n151">
      <data key="d3" xml:space="preserve"><![CDATA[COL1A2]]></data>
      <data key="d4" xml:space="preserve"><![CDATA[Collagen alpha-2(I) chain]]></data>
      <data key="d5" xml:space="preserve"><![CDATA[Collagen alpha-2(I) chain]]></data>
      <data key="d6" xml:space="preserve"><![CDATA[gene]]></data>
      <data key="d7" xml:space="preserve">0.0</data>
      <data key="d8" xml:space="preserve">0.035318125497078336</data>
      <data key="d9" xml:space="preserve">true</data>
      <data key="d10" xml:space="preserve">0.026000000000000023</data>
      <data key="d11" xml:space="preserve">4.0</data>
      <data key="d12" xml:space="preserve"/>
      <data key="d13" xml:space="preserve"/>
      <data key="d14" xml:space="preserve"/>
      <data key="d15" xml:space="preserve">1</data>
      <data key="d16" xml:space="preserve">40</data>
      <data key="d17" xml:space="preserve">0.0</data>
      <data key="d18" xml:space="preserve">1.0</data>
      <data key="d19" xml:space="preserve">273.8012178132915</data>
      <data key="d20" xml:space="preserve">-601.6537494697488</data>
      <data key="d29">
        <y:ShapeNode>
          <y:Geometry height="15.0" width="15.0" x="158.56046657936523" y="-366.8539338110324"/>
          <y:Fill color="#F2F2F2" transparent="false"/>
          <y:BorderStyle color="#C0C0C0" raised="false" type="line" width="1.0"/>
          <y:NodeLabel alignment="center" autoSizePolicy="content" fontFamily="Dialog" fontSize="12" fontStyle="plain" hasBackgroundColor="false" hasLineColor="false" hasText="false" height="4.0" horizontalTextPosition="center" iconTextGap="4" modelName="custom" textColor="#000000" verticalTextPosition="bottom" visible="true" width="4.0" x="5.5" y="5.5">
            <y:LabelModel>
              <y:SmartNodeLabelModel distance="4.0"/>
            </y:LabelModel>
            <y:ModelParameter>
              <y:SmartNodeLabelModelParameter labelRatioX="0.0" labelRatioY="0.0" nodeRatioX="0.0" nodeRatioY="0.0" offsetX="0.0" offsetY="0.0" upX="0.0" upY="-1.0"/>
            </y:ModelParameter>
          </y:NodeLabel>
          <y:Shape type="rectangle"/>
        </y:ShapeNode>
      </data>
    </node>
    <node id="n152">
      <data key="d3" xml:space="preserve"><![CDATA[CTSK]]></data>
      <data key="d4" xml:space="preserve"><![CDATA[Cathepsin K]]></data>
      <data key="d5" xml:space="preserve"><![CDATA[Cathepsin K]]></data>
      <data key="d6" xml:space="preserve"><![CDATA[gene]]></data>
      <data key="d7" xml:space="preserve">0.0</data>
      <data key="d8" xml:space="preserve">0.02887712831584988</data>
      <data key="d9" xml:space="preserve">true</data>
      <data key="d10" xml:space="preserve">0.02200000000000002</data>
      <data key="d11" xml:space="preserve">4.0</data>
      <data key="d12" xml:space="preserve"/>
      <data key="d13" xml:space="preserve"/>
      <data key="d14" xml:space="preserve"/>
      <data key="d15" xml:space="preserve">1</data>
      <data key="d16" xml:space="preserve">1</data>
      <data key="d17" xml:space="preserve">0.0</data>
      <data key="d18" xml:space="preserve">1.0</data>
      <data key="d19" xml:space="preserve">58.870955145352696</data>
      <data key="d20" xml:space="preserve">-315.1724277560893</data>
      <data key="d29">
        <y:ShapeNode>
          <y:Geometry height="15.0" width="15.0" x="35.86647980648616" y="-193.49463413831648"/>
          <y:Fill color="#F2F2F2" transparent="false"/>
          <y:BorderStyle color="#C0C0C0" raised="false" type="line" width="1.0"/>
          <y:NodeLabel alignment="center" autoSizePolicy="content" fontFamily="Dialog" fontSize="12" fontStyle="plain" hasBackgroundColor="false" hasLineColor="false" hasText="false" height="4.0" horizontalTextPosition="center" iconTextGap="4" modelName="custom" textColor="#000000" verticalTextPosition="bottom" visible="true" width="4.0" x="5.5" y="5.5">
            <y:LabelModel>
              <y:SmartNodeLabelModel distance="4.0"/>
            </y:LabelModel>
            <y:ModelParameter>
              <y:SmartNodeLabelModelParameter labelRatioX="0.0" labelRatioY="0.0" nodeRatioX="0.0" nodeRatioY="0.0" offsetX="0.0" offsetY="0.0" upX="0.0" upY="-1.0"/>
            </y:ModelParameter>
          </y:NodeLabel>
          <y:Shape type="rectangle"/>
        </y:ShapeNode>
      </data>
    </node>
    <node id="n153">
      <data key="d3" xml:space="preserve"><![CDATA[CXCL5]]></data>
      <data key="d4" xml:space="preserve"><![CDATA[C-X-C motif chemokine 5]]></data>
      <data key="d5" xml:space="preserve"><![CDATA[C-X-C motif chemokine 5]]></data>
      <data key="d6" xml:space="preserve"><![CDATA[gene]]></data>
      <data key="d7" xml:space="preserve">0.0</data>
      <data key="d8" xml:space="preserve">0.036359982348135506</data>
      <data key="d9" xml:space="preserve">true</data>
      <data key="d10" xml:space="preserve">0.0040000000000000036</data>
      <data key="d11" xml:space="preserve">4.0</data>
      <data key="d12" xml:space="preserve"/>
      <data key="d13" xml:space="preserve"/>
      <data key="d14" xml:space="preserve"/>
      <data key="d15" xml:space="preserve">1</data>
      <data key="d16" xml:space="preserve">1</data>
      <data key="d17" xml:space="preserve">0.0</data>
      <data key="d18" xml:space="preserve">1.0</data>
      <data key="d19" xml:space="preserve">121.1104067907899</data>
      <data key="d20" xml:space="preserve">-145.61444990929806</data>
      <data key="d29">
        <y:ShapeNode>
          <y:Geometry height="15.0" width="15.0" x="67.16174314789743" y="-93.06650369082898"/>
          <y:Fill color="#F2F2F2" transparent="false"/>
          <y:BorderStyle color="#C0C0C0" raised="false" type="line" width="1.0"/>
          <y:NodeLabel alignment="center" autoSizePolicy="content" fontFamily="Dialog" fontSize="12" fontStyle="plain" hasBackgroundColor="false" hasLineColor="false" hasText="false" height="4.0" horizontalTextPosition="center" iconTextGap="4" modelName="custom" textColor="#000000" verticalTextPosition="bottom" visible="true" width="4.0" x="5.5" y="5.5">
            <y:LabelModel>
              <y:SmartNodeLabelModel distance="4.0"/>
            </y:LabelModel>
            <y:ModelParameter>
              <y:SmartNodeLabelModelParameter labelRatioX="0.0" labelRatioY="0.0" nodeRatioX="0.0" nodeRatioY="0.0" offsetX="0.0" offsetY="0.0" upX="0.0" upY="-1.0"/>
            </y:ModelParameter>
          </y:NodeLabel>
          <y:Shape type="rectangle"/>
        </y:ShapeNode>
      </data>
    </node>
    <node id="n154">
      <data key="d3" xml:space="preserve"><![CDATA[CYBA]]></data>
      <data key="d4" xml:space="preserve"><![CDATA[Cytochrome b-245 light chain]]></data>
      <data key="d5" xml:space="preserve"><![CDATA[Cytochrome b-245 light chain]]></data>
      <data key="d6" xml:space="preserve"><![CDATA[gene]]></data>
      <data key="d7" xml:space="preserve">0.0</data>
      <data key="d8" xml:space="preserve">0.0419176733716007</data>
      <data key="d9" xml:space="preserve">true</data>
      <data key="d10" xml:space="preserve">0.028000000000000025</data>
      <data key="d11" xml:space="preserve">4.0</data>
      <data key="d12" xml:space="preserve"/>
      <data key="d13" xml:space="preserve"/>
      <data key="d14" xml:space="preserve"/>
      <data key="d15" xml:space="preserve">1</data>
      <data key="d16" xml:space="preserve">1</data>
      <data key="d17" xml:space="preserve">0.0</data>
      <data key="d18" xml:space="preserve">1.0</data>
      <data key="d19" xml:space="preserve">227.8947586850818</data>
      <data key="d20" xml:space="preserve">58.931963592224754</data>
      <data key="d29">
        <y:ShapeNode>
          <y:Geometry height="15.0" width="15.0" x="128.41510641197164" y="21.847295302815905"/>
          <y:Fill color="#F2F2F2" transparent="false"/>
          <y:BorderStyle color="#C0C0C0" raised="false" type="line" width="1.0"/>
          <y:NodeLabel alignment="center" autoSizePolicy="content" fontFamily="Dialog" fontSize="12" fontStyle="plain" hasBackgroundColor="false" hasLineColor="false" hasText="false" height="4.0" horizontalTextPosition="center" iconTextGap="4" modelName="custom" textColor="#000000" verticalTextPosition="bottom" visible="true" width="4.0" x="5.5" y="5.5">
            <y:LabelModel>
              <y:SmartNodeLabelModel distance="4.0"/>
            </y:LabelModel>
            <y:ModelParameter>
              <y:SmartNodeLabelModelParameter labelRatioX="0.0" labelRatioY="0.0" nodeRatioX="0.0" nodeRatioY="0.0" offsetX="0.0" offsetY="0.0" upX="0.0" upY="-1.0"/>
            </y:ModelParameter>
          </y:NodeLabel>
          <y:Shape type="rectangle"/>
        </y:ShapeNode>
      </data>
    </node>
    <node id="n155">
      <data key="d3" xml:space="preserve"><![CDATA[DHX58]]></data>
      <data key="d4" xml:space="preserve"><![CDATA[Probable ATP-dependent RNA helicase DHX58]]></data>
      <data key="d5" xml:space="preserve"><![CDATA[Probable ATP-dependent RNA helicase DHX58]]></data>
      <data key="d6" xml:space="preserve"><![CDATA[gene]]></data>
      <data key="d7" xml:space="preserve">0.0</data>
      <data key="d8" xml:space="preserve">0.02470535417199884</data>
      <data key="d9" xml:space="preserve">true</data>
      <data key="d10" xml:space="preserve">0.02200000000000002</data>
      <data key="d11" xml:space="preserve">4.0</data>
      <data key="d12" xml:space="preserve"/>
      <data key="d13" xml:space="preserve"/>
      <data key="d14" xml:space="preserve"/>
      <data key="d15" xml:space="preserve">1</data>
      <data key="d16" xml:space="preserve">45</data>
      <data key="d17" xml:space="preserve">0.0</data>
      <data key="d18" xml:space="preserve">1.0</data>
      <data key="d19" xml:space="preserve">-771.7990151171348</data>
      <data key="d20" xml:space="preserve">290.8272473048785</data>
      <data key="d29">
        <y:ShapeNode>
          <y:Geometry height="15.0" width="15.0" x="-451.8591248260901" y="154.21562228209376"/>
          <y:Fill color="#F2F2F2" transparent="false"/>
          <y:BorderStyle color="#C0C0C0" raised="false" type="line" width="1.0"/>
          <y:NodeLabel alignment="center" autoSizePolicy="content" fontFamily="Dialog" fontSize="12" fontStyle="plain" hasBackgroundColor="false" hasLineColor="false" hasText="false" height="4.0" horizontalTextPosition="center" iconTextGap="4" modelName="custom" textColor="#000000" verticalTextPosition="bottom" visible="true" width="4.0" x="5.5" y="5.5">
            <y:LabelModel>
              <y:SmartNodeLabelModel distance="4.0"/>
            </y:LabelModel>
            <y:ModelParameter>
              <y:SmartNodeLabelModelParameter labelRatioX="0.0" labelRatioY="0.0" nodeRatioX="0.0" nodeRatioY="0.0" offsetX="0.0" offsetY="0.0" upX="0.0" upY="-1.0"/>
            </y:ModelParameter>
          </y:NodeLabel>
          <y:Shape type="rectangle"/>
        </y:ShapeNode>
      </data>
    </node>
    <node id="n156">
      <data key="d3" xml:space="preserve"><![CDATA[ECM1]]></data>
      <data key="d4" xml:space="preserve"><![CDATA[Extracellular matrix protein 1]]></data>
      <data key="d5" xml:space="preserve"><![CDATA[Extracellular matrix protein 1]]></data>
      <data key="d6" xml:space="preserve"><![CDATA[gene]]></data>
      <data key="d7" xml:space="preserve">0.0</data>
      <data key="d8" xml:space="preserve">0.03711115908552394</data>
      <data key="d9" xml:space="preserve">true</data>
      <data key="d10" xml:space="preserve">0.02200000000000002</data>
      <data key="d11" xml:space="preserve">4.0</data>
      <data key="d12" xml:space="preserve"/>
      <data key="d13" xml:space="preserve"/>
      <data key="d14" xml:space="preserve"/>
      <data key="d15" xml:space="preserve">1</data>
      <data key="d16" xml:space="preserve">1</data>
      <data key="d17" xml:space="preserve">0.0</data>
      <data key="d18" xml:space="preserve">1.0</data>
      <data key="d19" xml:space="preserve">156.06090572026426</data>
      <data key="d20" xml:space="preserve">-292.06832046032275</data>
      <data key="d29">
        <y:ShapeNode>
          <y:Geometry height="15.0" width="15.0" x="87.57432204343807" y="-176.87717522972846"/>
          <y:Fill color="#F2F2F2" transparent="false"/>
          <y:BorderStyle color="#C0C0C0" raised="false" type="line" width="1.0"/>
          <y:NodeLabel alignment="center" autoSizePolicy="content" fontFamily="Dialog" fontSize="12" fontStyle="plain" hasBackgroundColor="false" hasLineColor="false" hasText="false" height="4.0" horizontalTextPosition="center" iconTextGap="4" modelName="custom" textColor="#000000" verticalTextPosition="bottom" visible="true" width="4.0" x="5.5" y="5.5">
            <y:LabelModel>
              <y:SmartNodeLabelModel distance="4.0"/>
            </y:LabelModel>
            <y:ModelParameter>
              <y:SmartNodeLabelModelParameter labelRatioX="0.0" labelRatioY="0.0" nodeRatioX="0.0" nodeRatioY="0.0" offsetX="0.0" offsetY="0.0" upX="0.0" upY="-1.0"/>
            </y:ModelParameter>
          </y:NodeLabel>
          <y:Shape type="rectangle"/>
        </y:ShapeNode>
      </data>
    </node>
    <node id="n157">
      <data key="d3" xml:space="preserve"><![CDATA[EGR1]]></data>
      <data key="d4" xml:space="preserve"><![CDATA[Early growth response protein 1]]></data>
      <data key="d5" xml:space="preserve"><![CDATA[Early growth response protein 1]]></data>
      <data key="d6" xml:space="preserve"><![CDATA[gene]]></data>
      <data key="d7" xml:space="preserve">0.0</data>
      <data key="d8" xml:space="preserve">0.12928282326997917</data>
      <data key="d9" xml:space="preserve">false</data>
      <data key="d10" xml:space="preserve">0.10799999999999998</data>
      <data key="d11" xml:space="preserve">4.0</data>
      <data key="d12" xml:space="preserve"/>
      <data key="d13" xml:space="preserve"/>
      <data key="d14" xml:space="preserve"/>
      <data key="d15" xml:space="preserve">1</data>
      <data key="d16" xml:space="preserve">1</data>
      <data key="d17" xml:space="preserve">0.0</data>
      <data key="d18" xml:space="preserve">1.0</data>
      <data key="d19" xml:space="preserve">-44.75196561510198</data>
      <data key="d20" xml:space="preserve">-116.71053077327984</data>
      <data key="d29">
        <y:ShapeNode>
          <y:Geometry height="15.0" width="15.0" x="-23.17170348783509" y="-76.29979822303014"/>
          <y:Fill color="#F2F2F2" transparent="false"/>
          <y:BorderStyle color="#C0C0C0" raised="false" type="line" width="1.0"/>
          <y:NodeLabel alignment="center" autoSizePolicy="content" fontFamily="Dialog" fontSize="12" fontStyle="plain" hasBackgroundColor="false" hasLineColor="false" hasText="false" height="4.0" horizontalTextPosition="center" iconTextGap="4" modelName="custom" textColor="#000000" verticalTextPosition="bottom" visible="true" width="4.0" x="5.5" y="5.5">
            <y:LabelModel>
              <y:SmartNodeLabelModel distance="4.0"/>
            </y:LabelModel>
            <y:ModelParameter>
              <y:SmartNodeLabelModelParameter labelRatioX="0.0" labelRatioY="0.0" nodeRatioX="0.0" nodeRatioY="0.0" offsetX="0.0" offsetY="0.0" upX="0.0" upY="-1.0"/>
            </y:ModelParameter>
          </y:NodeLabel>
          <y:Shape type="rectangle"/>
        </y:ShapeNode>
      </data>
    </node>
    <node id="n158">
      <data key="d3" xml:space="preserve"><![CDATA[ELANE]]></data>
      <data key="d4" xml:space="preserve"><![CDATA[Neutrophil elastase]]></data>
      <data key="d5" xml:space="preserve"><![CDATA[Neutrophil elastase]]></data>
      <data key="d6" xml:space="preserve"><![CDATA[gene]]></data>
      <data key="d7" xml:space="preserve">0.0</data>
      <data key="d8" xml:space="preserve">0.02190161517679749</data>
      <data key="d9" xml:space="preserve">false</data>
      <data key="d10" xml:space="preserve">0.05700000000000005</data>
      <data key="d11" xml:space="preserve">4.0</data>
      <data key="d12" xml:space="preserve"/>
      <data key="d13" xml:space="preserve"/>
      <data key="d14" xml:space="preserve"/>
      <data key="d15" xml:space="preserve">1</data>
      <data key="d16" xml:space="preserve">1</data>
      <data key="d17" xml:space="preserve">0.0</data>
      <data key="d18" xml:space="preserve">1.0</data>
      <data key="d19" xml:space="preserve">63.77907222780755</data>
      <data key="d20" xml:space="preserve">-468.8988934911815</data>
      <data key="d29">
        <y:ShapeNode>
          <y:Geometry height="15.0" width="15.0" x="33.42301271024455" y="-282.69610347439334"/>
          <y:Fill color="#F2F2F2" transparent="false"/>
          <y:BorderStyle color="#C0C0C0" raised="false" type="line" width="1.0"/>
          <y:NodeLabel alignment="center" autoSizePolicy="content" fontFamily="Dialog" fontSize="12" fontStyle="plain" hasBackgroundColor="false" hasLineColor="false" hasText="false" height="4.0" horizontalTextPosition="center" iconTextGap="4" modelName="custom" textColor="#000000" verticalTextPosition="bottom" visible="true" width="4.0" x="5.5" y="5.5">
            <y:LabelModel>
              <y:SmartNodeLabelModel distance="4.0"/>
            </y:LabelModel>
            <y:ModelParameter>
              <y:SmartNodeLabelModelParameter labelRatioX="0.0" labelRatioY="0.0" nodeRatioX="0.0" nodeRatioY="0.0" offsetX="0.0" offsetY="0.0" upX="0.0" upY="-1.0"/>
            </y:ModelParameter>
          </y:NodeLabel>
          <y:Shape type="rectangle"/>
        </y:ShapeNode>
      </data>
    </node>
    <node id="n159">
      <data key="d3" xml:space="preserve"><![CDATA[ENO4]]></data>
      <data key="d4" xml:space="preserve"><![CDATA[Enolase 4]]></data>
      <data key="d5" xml:space="preserve"><![CDATA[Enolase 4]]></data>
      <data key="d6" xml:space="preserve"><![CDATA[gene]]></data>
      <data key="d7" xml:space="preserve">0.0</data>
      <data key="d8" xml:space="preserve">0.053661279684057143</data>
      <data key="d9" xml:space="preserve">true</data>
      <data key="d10" xml:space="preserve">0.01200000000000001</data>
      <data key="d11" xml:space="preserve">4.0</data>
      <data key="d12" xml:space="preserve"/>
      <data key="d13" xml:space="preserve"/>
      <data key="d14" xml:space="preserve"/>
      <data key="d15" xml:space="preserve">10</data>
      <data key="d16" xml:space="preserve">215</data>
      <data key="d17" xml:space="preserve">0.0</data>
      <data key="d18" xml:space="preserve">1.0</data>
      <data key="d19" xml:space="preserve">-632.5621294427663</data>
      <data key="d20" xml:space="preserve">-356.6133694320014</data>
      <data key="d29">
        <y:ShapeNode>
          <y:Geometry height="15.0" width="15.0" x="-383.4421285205139" y="-212.0860417402389"/>
          <y:Fill color="#F2F2F2" transparent="false"/>
          <y:BorderStyle color="#C0C0C0" raised="false" type="line" width="1.0"/>
          <y:NodeLabel alignment="center" autoSizePolicy="content" fontFamily="Dialog" fontSize="12" fontStyle="plain" hasBackgroundColor="false" hasLineColor="false" hasText="false" height="4.0" horizontalTextPosition="center" iconTextGap="4" modelName="custom" textColor="#000000" verticalTextPosition="bottom" visible="true" width="4.0" x="5.5" y="5.5">
            <y:LabelModel>
              <y:SmartNodeLabelModel distance="4.0"/>
            </y:LabelModel>
            <y:ModelParameter>
              <y:SmartNodeLabelModelParameter labelRatioX="0.0" labelRatioY="0.0" nodeRatioX="0.0" nodeRatioY="0.0" offsetX="0.0" offsetY="0.0" upX="0.0" upY="-1.0"/>
            </y:ModelParameter>
          </y:NodeLabel>
          <y:Shape type="rectangle"/>
        </y:ShapeNode>
      </data>
    </node>
    <node id="n160">
      <data key="d3" xml:space="preserve"><![CDATA[ERBB2]]></data>
      <data key="d4" xml:space="preserve"><![CDATA[Receptor tyrosine-protein kinase erbB-2]]></data>
      <data key="d5" xml:space="preserve"><![CDATA[Receptor tyrosine-protein kinase erbB-2]]></data>
      <data key="d6" xml:space="preserve"><![CDATA[gene]]></data>
      <data key="d7" xml:space="preserve">0.0</data>
      <data key="d8" xml:space="preserve">0.1500322705785986</data>
      <data key="d9" xml:space="preserve">true</data>
      <data key="d10" xml:space="preserve">0.027000000000000024</data>
      <data key="d11" xml:space="preserve">4.0</data>
      <data key="d12" xml:space="preserve"/>
      <data key="d13" xml:space="preserve"/>
      <data key="d14" xml:space="preserve"/>
      <data key="d15" xml:space="preserve">1</data>
      <data key="d16" xml:space="preserve">53</data>
      <data key="d17" xml:space="preserve">0.0</data>
      <data key="d18" xml:space="preserve">1.0</data>
      <data key="d19" xml:space="preserve">-408.4464896078643</data>
      <data key="d20" xml:space="preserve">163.9863261676837</data>
      <data key="d29">
        <y:ShapeNode>
          <y:Geometry height="15.0" width="15.0" x="-228.57014083449405" y="78.21061725614487"/>
          <y:Fill color="#F2F2F2" transparent="false"/>
          <y:BorderStyle color="#C0C0C0" raised="false" type="line" width="1.0"/>
          <y:NodeLabel alignment="center" autoSizePolicy="content" fontFamily="Dialog" fontSize="12" fontStyle="plain" hasBackgroundColor="false" hasLineColor="false" hasText="false" height="4.0" horizontalTextPosition="center" iconTextGap="4" modelName="custom" textColor="#000000" verticalTextPosition="bottom" visible="true" width="4.0" x="5.5" y="5.5">
            <y:LabelModel>
              <y:SmartNodeLabelModel distance="4.0"/>
            </y:LabelModel>
            <y:ModelParameter>
              <y:SmartNodeLabelModelParameter labelRatioX="0.0" labelRatioY="0.0" nodeRatioX="0.0" nodeRatioY="0.0" offsetX="0.0" offsetY="0.0" upX="0.0" upY="-1.0"/>
            </y:ModelParameter>
          </y:NodeLabel>
          <y:Shape type="rectangle"/>
        </y:ShapeNode>
      </data>
    </node>
    <node id="n161">
      <data key="d3" xml:space="preserve"><![CDATA[FGF21]]></data>
      <data key="d4" xml:space="preserve"><![CDATA[Fibroblast growth factor 21]]></data>
      <data key="d5" xml:space="preserve"><![CDATA[Fibroblast growth factor 21]]></data>
      <data key="d6" xml:space="preserve"><![CDATA[gene]]></data>
      <data key="d7" xml:space="preserve">0.0</data>
      <data key="d8" xml:space="preserve">0.014846274607254567</data>
      <data key="d9" xml:space="preserve">true</data>
      <data key="d10" xml:space="preserve">0.027000000000000024</data>
      <data key="d11" xml:space="preserve">4.0</data>
      <data key="d12" xml:space="preserve"/>
      <data key="d13" xml:space="preserve"/>
      <data key="d14" xml:space="preserve"/>
      <data key="d15" xml:space="preserve">1</data>
      <data key="d16" xml:space="preserve">9</data>
      <data key="d17" xml:space="preserve">0.0</data>
      <data key="d18" xml:space="preserve">1.0</data>
      <data key="d19" xml:space="preserve">-419.90977219858684</data>
      <data key="d20" xml:space="preserve">-381.58857347948236</data>
      <data key="d29">
        <y:ShapeNode>
          <y:Geometry height="15.0" width="15.0" x="-234.58670744791212" y="-235.32207696723916"/>
          <y:Fill color="#F2F2F2" transparent="false"/>
          <y:BorderStyle color="#C0C0C0" raised="false" type="line" width="1.0"/>
          <y:NodeLabel alignment="center" autoSizePolicy="content" fontFamily="Dialog" fontSize="12" fontStyle="plain" hasBackgroundColor="false" hasLineColor="false" hasText="false" height="4.0" horizontalTextPosition="center" iconTextGap="4" modelName="custom" textColor="#000000" verticalTextPosition="bottom" visible="true" width="4.0" x="5.5" y="5.5">
            <y:LabelModel>
              <y:SmartNodeLabelModel distance="4.0"/>
            </y:LabelModel>
            <y:ModelParameter>
              <y:SmartNodeLabelModelParameter labelRatioX="0.0" labelRatioY="0.0" nodeRatioX="0.0" nodeRatioY="0.0" offsetX="0.0" offsetY="0.0" upX="0.0" upY="-1.0"/>
            </y:ModelParameter>
          </y:NodeLabel>
          <y:Shape type="rectangle"/>
        </y:ShapeNode>
      </data>
    </node>
    <node id="n162">
      <data key="d3" xml:space="preserve"><![CDATA[GRB10]]></data>
      <data key="d4" xml:space="preserve"><![CDATA[Growth factor receptor-bound protein 10]]></data>
      <data key="d5" xml:space="preserve"><![CDATA[Growth factor receptor-bound protein 10]]></data>
      <data key="d6" xml:space="preserve"><![CDATA[gene]]></data>
      <data key="d7" xml:space="preserve">0.0</data>
      <data key="d8" xml:space="preserve">0.018635743554776135</data>
      <data key="d9" xml:space="preserve">true</data>
      <data key="d10" xml:space="preserve">0.041000000000000036</data>
      <data key="d11" xml:space="preserve">4.0</data>
      <data key="d12" xml:space="preserve"/>
      <data key="d13" xml:space="preserve"/>
      <data key="d14" xml:space="preserve"/>
      <data key="d15" xml:space="preserve">1</data>
      <data key="d16" xml:space="preserve">44</data>
      <data key="d17" xml:space="preserve">0.0</data>
      <data key="d18" xml:space="preserve">1.0</data>
      <data key="d19" xml:space="preserve">-423.8489129698366</data>
      <data key="d20" xml:space="preserve">-604.4836464375098</data>
      <data key="d29">
        <y:ShapeNode>
          <y:Geometry height="15.0" width="15.0" x="-235.50645959039718" y="-363.6367519286719"/>
          <y:Fill color="#F2F2F2" transparent="false"/>
          <y:BorderStyle color="#C0C0C0" raised="false" type="line" width="1.0"/>
          <y:NodeLabel alignment="center" autoSizePolicy="content" fontFamily="Dialog" fontSize="12" fontStyle="plain" hasBackgroundColor="false" hasLineColor="false" hasText="false" height="4.0" horizontalTextPosition="center" iconTextGap="4" modelName="custom" textColor="#000000" verticalTextPosition="bottom" visible="true" width="4.0" x="5.5" y="5.5">
            <y:LabelModel>
              <y:SmartNodeLabelModel distance="4.0"/>
            </y:LabelModel>
            <y:ModelParameter>
              <y:SmartNodeLabelModelParameter labelRatioX="0.0" labelRatioY="0.0" nodeRatioX="0.0" nodeRatioY="0.0" offsetX="0.0" offsetY="0.0" upX="0.0" upY="-1.0"/>
            </y:ModelParameter>
          </y:NodeLabel>
          <y:Shape type="rectangle"/>
        </y:ShapeNode>
      </data>
    </node>
    <node id="n163">
      <data key="d3" xml:space="preserve"><![CDATA[HIF1A]]></data>
      <data key="d4" xml:space="preserve"><![CDATA[Hypoxia-inducible factor 1-alpha]]></data>
      <data key="d5" xml:space="preserve"><![CDATA[Hypoxia-inducible factor 1-alpha]]></data>
      <data key="d6" xml:space="preserve"><![CDATA[gene]]></data>
      <data key="d7" xml:space="preserve">0.0</data>
      <data key="d8" xml:space="preserve">0.2021410504373366</data>
      <data key="d9" xml:space="preserve">true</data>
      <data key="d10" xml:space="preserve">0.031000000000000028</data>
      <data key="d11" xml:space="preserve">4.0</data>
      <data key="d12" xml:space="preserve"/>
      <data key="d13" xml:space="preserve"/>
      <data key="d14" xml:space="preserve"/>
      <data key="d15" xml:space="preserve">1</data>
      <data key="d16" xml:space="preserve">1</data>
      <data key="d17" xml:space="preserve">0.0</data>
      <data key="d18" xml:space="preserve">1.0</data>
      <data key="d19" xml:space="preserve">-418.49907990629094</data>
      <data key="d20" xml:space="preserve">-289.68391050977425</data>
      <data key="d29">
        <y:ShapeNode>
          <y:Geometry height="15.0" width="15.0" x="-234.24680521175088" y="-183.25394046997744"/>
          <y:Fill color="#F2F2F2" transparent="false"/>
          <y:BorderStyle color="#C0C0C0" raised="false" type="line" width="1.0"/>
          <y:NodeLabel alignment="center" autoSizePolicy="content" fontFamily="Dialog" fontSize="12" fontStyle="plain" hasBackgroundColor="false" hasLineColor="false" hasText="false" height="4.0" horizontalTextPosition="center" iconTextGap="4" modelName="custom" textColor="#000000" verticalTextPosition="bottom" visible="true" width="4.0" x="5.5" y="5.5">
            <y:LabelModel>
              <y:SmartNodeLabelModel distance="4.0"/>
            </y:LabelModel>
            <y:ModelParameter>
              <y:SmartNodeLabelModelParameter labelRatioX="0.0" labelRatioY="0.0" nodeRatioX="0.0" nodeRatioY="0.0" offsetX="0.0" offsetY="0.0" upX="0.0" upY="-1.0"/>
            </y:ModelParameter>
          </y:NodeLabel>
          <y:Shape type="rectangle"/>
        </y:ShapeNode>
      </data>
    </node>
    <node id="n164">
      <data key="d3" xml:space="preserve"><![CDATA[HSPG2]]></data>
      <data key="d4" xml:space="preserve"><![CDATA[Basement membrane-specific heparan sulfate proteoglycan core protein]]></data>
      <data key="d5" xml:space="preserve"><![CDATA[Basement membrane-specific heparan sulfate proteoglycan core protein]]></data>
      <data key="d6" xml:space="preserve"><![CDATA[gene]]></data>
      <data key="d7" xml:space="preserve">0.0</data>
      <data key="d8" xml:space="preserve">0.03963781408607509</data>
      <data key="d9" xml:space="preserve">false</data>
      <data key="d10" xml:space="preserve">0.07699999999999996</data>
      <data key="d11" xml:space="preserve">4.0</data>
      <data key="d12" xml:space="preserve"/>
      <data key="d13" xml:space="preserve"/>
      <data key="d14" xml:space="preserve"/>
      <data key="d15" xml:space="preserve">1</data>
      <data key="d16" xml:space="preserve">1</data>
      <data key="d17" xml:space="preserve">0.0</data>
      <data key="d18" xml:space="preserve">1.0</data>
      <data key="d19" xml:space="preserve">161.16885564162274</data>
      <data key="d20" xml:space="preserve">-487.5572146907407</data>
      <data key="d29">
        <y:ShapeNode>
          <y:Geometry height="15.0" width="15.0" x="84.7833863784338" y="-300.00966740791915"/>
          <y:Fill color="#F2F2F2" transparent="false"/>
          <y:BorderStyle color="#C0C0C0" raised="false" type="line" width="1.0"/>
          <y:NodeLabel alignment="center" autoSizePolicy="content" fontFamily="Dialog" fontSize="12" fontStyle="plain" hasBackgroundColor="false" hasLineColor="false" hasText="false" height="4.0" horizontalTextPosition="center" iconTextGap="4" modelName="custom" textColor="#000000" verticalTextPosition="bottom" visible="true" width="4.0" x="5.5" y="5.5">
            <y:LabelModel>
              <y:SmartNodeLabelModel distance="4.0"/>
            </y:LabelModel>
            <y:ModelParameter>
              <y:SmartNodeLabelModelParameter labelRatioX="0.0" labelRatioY="0.0" nodeRatioX="0.0" nodeRatioY="0.0" offsetX="0.0" offsetY="0.0" upX="0.0" upY="-1.0"/>
            </y:ModelParameter>
          </y:NodeLabel>
          <y:Shape type="rectangle"/>
        </y:ShapeNode>
      </data>
    </node>
    <node id="n165">
      <data key="d3" xml:space="preserve"><![CDATA[IRF1]]></data>
      <data key="d4" xml:space="preserve"><![CDATA[Interferon regulatory factor 1]]></data>
      <data key="d5" xml:space="preserve"><![CDATA[Interferon regulatory factor 1]]></data>
      <data key="d6" xml:space="preserve"><![CDATA[gene]]></data>
      <data key="d7" xml:space="preserve">0.0</data>
      <data key="d8" xml:space="preserve">0.04244381073304375</data>
      <data key="d9" xml:space="preserve">true</data>
      <data key="d10" xml:space="preserve">0.03600000000000003</data>
      <data key="d11" xml:space="preserve">4.0</data>
      <data key="d12" xml:space="preserve"/>
      <data key="d13" xml:space="preserve"/>
      <data key="d14" xml:space="preserve"/>
      <data key="d15" xml:space="preserve">1</data>
      <data key="d16" xml:space="preserve">36</data>
      <data key="d17" xml:space="preserve">0.0</data>
      <data key="d18" xml:space="preserve">1.0</data>
      <data key="d19" xml:space="preserve">-153.57506473553474</data>
      <data key="d20" xml:space="preserve">-289.0225660383589</data>
      <data key="d29">
        <y:ShapeNode>
          <y:Geometry height="15.0" width="15.0" x="-85.1586406798342" y="-187.07368425274421"/>
          <y:Fill color="#F2F2F2" transparent="false"/>
          <y:BorderStyle color="#C0C0C0" raised="false" type="line" width="1.0"/>
          <y:NodeLabel alignment="center" autoSizePolicy="content" fontFamily="Dialog" fontSize="12" fontStyle="plain" hasBackgroundColor="false" hasLineColor="false" hasText="false" height="4.0" horizontalTextPosition="center" iconTextGap="4" modelName="custom" textColor="#000000" verticalTextPosition="bottom" visible="true" width="4.0" x="5.5" y="5.5">
            <y:LabelModel>
              <y:SmartNodeLabelModel distance="4.0"/>
            </y:LabelModel>
            <y:ModelParameter>
              <y:SmartNodeLabelModelParameter labelRatioX="0.0" labelRatioY="0.0" nodeRatioX="0.0" nodeRatioY="0.0" offsetX="0.0" offsetY="0.0" upX="0.0" upY="-1.0"/>
            </y:ModelParameter>
          </y:NodeLabel>
          <y:Shape type="rectangle"/>
        </y:ShapeNode>
      </data>
    </node>
    <node id="n166">
      <data key="d3" xml:space="preserve"><![CDATA[ITSN1]]></data>
      <data key="d4" xml:space="preserve"><![CDATA[Intersectin-1]]></data>
      <data key="d5" xml:space="preserve"><![CDATA[Intersectin-1]]></data>
      <data key="d6" xml:space="preserve"><![CDATA[gene]]></data>
      <data key="d7" xml:space="preserve">0.0</data>
      <data key="d8" xml:space="preserve">0.542021985330088</data>
      <data key="d9" xml:space="preserve">true</data>
      <data key="d10" xml:space="preserve">0.0030000000000000027</data>
      <data key="d11" xml:space="preserve">4.0</data>
      <data key="d12" xml:space="preserve"/>
      <data key="d13" xml:space="preserve"/>
      <data key="d14" xml:space="preserve"/>
      <data key="d15" xml:space="preserve">1</data>
      <data key="d16" xml:space="preserve">1</data>
      <data key="d17" xml:space="preserve">0.0</data>
      <data key="d18" xml:space="preserve">1.0</data>
      <data key="d19" xml:space="preserve">-371.5838393093795</data>
      <data key="d20" xml:space="preserve">355.45409317274795</data>
      <data key="d29">
        <y:ShapeNode>
          <y:Geometry height="15.0" width="15.0" x="-190.17923676068585" y="208.0038221293011"/>
          <y:Fill color="#F2F2F2" transparent="false"/>
          <y:BorderStyle color="#C0C0C0" raised="false" type="line" width="1.0"/>
          <y:NodeLabel alignment="center" autoSizePolicy="content" fontFamily="Dialog" fontSize="12" fontStyle="plain" hasBackgroundColor="false" hasLineColor="false" hasText="false" height="4.0" horizontalTextPosition="center" iconTextGap="4" modelName="custom" textColor="#000000" verticalTextPosition="bottom" visible="true" width="4.0" x="5.5" y="5.5">
            <y:LabelModel>
              <y:SmartNodeLabelModel distance="4.0"/>
            </y:LabelModel>
            <y:ModelParameter>
              <y:SmartNodeLabelModelParameter labelRatioX="0.0" labelRatioY="0.0" nodeRatioX="0.0" nodeRatioY="0.0" offsetX="0.0" offsetY="0.0" upX="0.0" upY="-1.0"/>
            </y:ModelParameter>
          </y:NodeLabel>
          <y:Shape type="rectangle"/>
        </y:ShapeNode>
      </data>
    </node>
    <node id="n167">
      <data key="d3" xml:space="preserve"><![CDATA[MKKS]]></data>
      <data key="d4" xml:space="preserve"><![CDATA[McKusick-Kaufman/Bardet-Biedl syndromes putative chaperonin]]></data>
      <data key="d5" xml:space="preserve"><![CDATA[McKusick-Kaufman/Bardet-Biedl syndromes putative chaperonin]]></data>
      <data key="d6" xml:space="preserve"><![CDATA[gene]]></data>
      <data key="d7" xml:space="preserve">0.0</data>
      <data key="d8" xml:space="preserve">0.03559039701187722</data>
      <data key="d9" xml:space="preserve">true</data>
      <data key="d10" xml:space="preserve">0.04700000000000004</data>
      <data key="d11" xml:space="preserve">4.0</data>
      <data key="d12" xml:space="preserve"/>
      <data key="d13" xml:space="preserve"/>
      <data key="d14" xml:space="preserve"/>
      <data key="d15" xml:space="preserve">1</data>
      <data key="d16" xml:space="preserve">1</data>
      <data key="d17" xml:space="preserve">0.0</data>
      <data key="d18" xml:space="preserve">1.0</data>
      <data key="d19" xml:space="preserve">608.5692929732667</data>
      <data key="d20" xml:space="preserve">370.3612521096941</data>
      <data key="d29">
        <y:ShapeNode>
          <y:Geometry height="15.0" width="15.0" x="326.47702737985725" y="192.1433717625484"/>
          <y:Fill color="#F2F2F2" transparent="false"/>
          <y:BorderStyle color="#C0C0C0" raised="false" type="line" width="1.0"/>
          <y:NodeLabel alignment="center" autoSizePolicy="content" fontFamily="Dialog" fontSize="12" fontStyle="plain" hasBackgroundColor="false" hasLineColor="false" hasText="false" height="4.0" horizontalTextPosition="center" iconTextGap="4" modelName="custom" textColor="#000000" verticalTextPosition="bottom" visible="true" width="4.0" x="5.5" y="5.5">
            <y:LabelModel>
              <y:SmartNodeLabelModel distance="4.0"/>
            </y:LabelModel>
            <y:ModelParameter>
              <y:SmartNodeLabelModelParameter labelRatioX="0.0" labelRatioY="0.0" nodeRatioX="0.0" nodeRatioY="0.0" offsetX="0.0" offsetY="0.0" upX="0.0" upY="-1.0"/>
            </y:ModelParameter>
          </y:NodeLabel>
          <y:Shape type="rectangle"/>
        </y:ShapeNode>
      </data>
    </node>
    <node id="n168">
      <data key="d3" xml:space="preserve"><![CDATA[MRFAP1L1]]></data>
      <data key="d4" xml:space="preserve"><![CDATA[MORF4 family-associated protein 1-like 1]]></data>
      <data key="d5" xml:space="preserve"><![CDATA[MORF4 family-associated protein 1-like 1]]></data>
      <data key="d6" xml:space="preserve"><![CDATA[gene]]></data>
      <data key="d7" xml:space="preserve">0.0</data>
      <data key="d8" xml:space="preserve">0.009326877799633272</data>
      <data key="d9" xml:space="preserve">true</data>
      <data key="d10" xml:space="preserve">0.0040000000000000036</data>
      <data key="d11" xml:space="preserve">4.0</data>
      <data key="d12" xml:space="preserve"/>
      <data key="d13" xml:space="preserve"/>
      <data key="d14" xml:space="preserve"/>
      <data key="d15" xml:space="preserve">1</data>
      <data key="d16" xml:space="preserve">45</data>
      <data key="d17" xml:space="preserve">0.0</data>
      <data key="d18" xml:space="preserve">1.0</data>
      <data key="d19" xml:space="preserve">-971.8848079522616</data>
      <data key="d20" xml:space="preserve">-3.2957555372396516</data>
      <data key="d29">
        <y:ShapeNode>
          <y:Geometry height="15.0" width="15.0" x="-567.652454937749" y="-16.97380238819295"/>
          <y:Fill color="#F2F2F2" transparent="false"/>
          <y:BorderStyle color="#C0C0C0" raised="false" type="line" width="1.0"/>
          <y:NodeLabel alignment="center" autoSizePolicy="content" fontFamily="Dialog" fontSize="12" fontStyle="plain" hasBackgroundColor="false" hasLineColor="false" hasText="false" height="4.0" horizontalTextPosition="center" iconTextGap="4" modelName="custom" textColor="#000000" verticalTextPosition="bottom" visible="true" width="4.0" x="5.5" y="5.5">
            <y:LabelModel>
              <y:SmartNodeLabelModel distance="4.0"/>
            </y:LabelModel>
            <y:ModelParameter>
              <y:SmartNodeLabelModelParameter labelRatioX="0.0" labelRatioY="0.0" nodeRatioX="0.0" nodeRatioY="0.0" offsetX="0.0" offsetY="0.0" upX="0.0" upY="-1.0"/>
            </y:ModelParameter>
          </y:NodeLabel>
          <y:Shape type="rectangle"/>
        </y:ShapeNode>
      </data>
    </node>
    <node id="n169">
      <data key="d3" xml:space="preserve"><![CDATA[NCOA4]]></data>
      <data key="d4" xml:space="preserve"><![CDATA[Nuclear receptor coactivator 4]]></data>
      <data key="d5" xml:space="preserve"><![CDATA[Nuclear receptor coactivator 4]]></data>
      <data key="d6" xml:space="preserve"><![CDATA[gene]]></data>
      <data key="d7" xml:space="preserve">0.0</data>
      <data key="d8" xml:space="preserve">0.023181116433531896</data>
      <data key="d9" xml:space="preserve">true</data>
      <data key="d10" xml:space="preserve">0.014000000000000012</data>
      <data key="d11" xml:space="preserve">4.0</data>
      <data key="d12" xml:space="preserve"/>
      <data key="d13" xml:space="preserve"/>
      <data key="d14" xml:space="preserve"/>
      <data key="d15" xml:space="preserve">7</data>
      <data key="d16" xml:space="preserve">146</data>
[truncated: 1,077,129 more chars]
