# Supplementary material for: Multi-proteomic profiling of the varicella-zoster virus–host interface reveals host susceptibilities to severe infection
Source: Nat Microbiol. 2025 Jul 30;10(8):2048–72. doi: 10.1038/s41564-025-02068-7 (PMC12313529; doi:10.1038/s41564-025-02068-7)
Supplement: Supplementary file 12 — VZV ORF subnetworks integrating interactome and effectome data via the HotNet-based network diffusion method and plots of the distribution of their average inverted length of target-effect paths across HotNet threshold resulting from real data compared with random permuted data. [file 41564_2025_2068_MOESM12_ESM.zip › networks_graphml/vgirault_vzvapms_VZV-7_flow_20210707_opt_adj_fig.graphml]

<?xml version="1.0" encoding="UTF-8" standalone="no"?>
<graphml xmlns="http://graphml.graphdrawing.org/xmlns" xmlns:java="http://www.yworks.com/xml/yfiles-common/1.0/java" xmlns:sys="http://www.yworks.com/xml/yfiles-common/markup/primitives/2.0" xmlns:x="http://www.yworks.com/xml/yfiles-common/markup/2.0" xmlns:xsi="http://www.w3.org/2001/XMLSchema-instance" xmlns:y="http://www.yworks.com/xml/graphml" xmlns:yed="http://www.yworks.com/xml/yed/3" xsi:schemaLocation="http://graphml.graphdrawing.org/xmlns http://www.yworks.com/xml/schema/graphml/1.1/ygraphml.xsd">
  <!--Created by yEd 3.22-->
  <key for="port" id="d0" yfiles.type="portgraphics"/>
  <key for="port" id="d1" yfiles.type="portgeometry"/>
  <key for="port" id="d2" yfiles.type="portuserdata"/>
  <key attr.name="gene_name" attr.type="string" for="node" id="d3"/>
  <key attr.name="protein_name" attr.type="string" for="node" id="d4"/>
  <key attr.name="tooltip" attr.type="string" for="node" id="d5"/>
  <key attr.name="vertex_type" attr.type="string" for="node" id="d6"/>
  <key attr.name="weight" attr.type="double" for="node" id="d7"/>
  <key attr.name="walkweight" attr.type="double" for="node" id="d8"/>
  <key attr.name="is_hit" attr.type="boolean" for="node" id="d9"/>
  <key attr.name="prob_perm_walkweight_greater" attr.type="double" for="node" id="d10"/>
  <key attr.name="mlog10_prob_perm_walkweight_greater" attr.type="double" for="node" id="d11"/>
  <key attr.name="flows_to_genes" attr.type="string" for="node" id="d12"/>
  <key attr.name="flows_from_genes" attr.type="string" for="node" id="d13"/>
  <key attr.name="loops_through_genes" attr.type="string" for="node" id="d14"/>
  <key attr.name="component" attr.type="int" for="node" id="d15"/>
  <key attr.name="layout_component" attr.type="int" for="node" id="d16"/>
  <key attr.name="layout_size" attr.type="double" for="node" id="d17"/>
  <key attr.name="layout_mass" attr.type="double" for="node" id="d18"/>
  <key attr.name="layout_x" attr.type="double" for="node" id="d19"/>
  <key attr.name="layout_y" attr.type="double" for="node" id="d20"/>
  <key attr.name="apms_p_value" attr.type="double" for="node" id="d21"/>
  <key attr.name="apms_median_log2" attr.type="double" for="node" id="d22"/>
  <key attr.name="apms_median_log2_signif" attr.type="double" for="node" id="d23"/>
  <key attr.name="oeproteome_p_value" attr.type="double" for="node" id="d24"/>
  <key attr.name="oeproteome_median_log2" attr.type="double" for="node" id="d25"/>
  <key attr.name="oeproteome_median_log2_signif" attr.type="double" for="node" id="d26"/>
  <key attr.name="url" attr.type="string" for="node" id="d27"/>
  <key attr.name="description" attr.type="string" for="node" id="d28"/>
  <key for="node" id="d29" yfiles.type="nodegraphics"/>
  <key for="graphml" id="d30" yfiles.type="resources"/>
  <key attr.name="edge_type" attr.type="string" for="edge" id="d31"/>
  <key attr.name="interaction_type" attr.type="string" for="edge" id="d32"/>
  <key attr.name="tooltip" attr.type="string" for="edge" id="d33"/>
  <key attr.name="annotation" attr.type="string" for="edge" id="d34"/>
  <key attr.name="annotation_rev" attr.type="string" for="edge" id="d35"/>
  <key attr.name="is_predicted" attr.type="boolean" for="edge" id="d36"/>
  <key attr.name="is_predicted_rev" attr.type="boolean" for="edge" id="d37"/>
  <key attr.name="source_type" attr.type="string" for="edge" id="d38"/>
  <key attr.name="target_type" attr.type="string" for="edge" id="d39"/>
  <key attr.name="walkweight" attr.type="double" for="edge" id="d40"/>
  <key attr.name="walkweight_rev" attr.type="double" for="edge" id="d41"/>
  <key attr.name="walkpermweight_median" attr.type="double" for="edge" id="d42"/>
  <key attr.name="walkpermweight_median_rev" attr.type="double" for="edge" id="d43"/>
  <key attr.name="walkpermweight_mad" attr.type="double" for="edge" id="d44"/>
  <key attr.name="walkpermweight_mad_rev" attr.type="double" for="edge" id="d45"/>
  <key attr.name="walkpermweight_mean" attr.type="double" for="edge" id="d46"/>
  <key attr.name="walkpermweight_mean_rev" attr.type="double" for="edge" id="d47"/>
  <key attr.name="walkpermweight_std" attr.type="double" for="edge" id="d48"/>
  <key attr.name="walkpermweight_std_rev" attr.type="double" for="edge" id="d49"/>
  <key attr.name="prob_perm_walkweight_greater" attr.type="double" for="edge" id="d50"/>
  <key attr.name="prob_perm_walkweight_greater_rev" attr.type="double" for="edge" id="d51"/>
  <key attr.name="has_original" attr.type="boolean" for="edge" id="d52"/>
  <key attr.name="has_original_rev" attr.type="boolean" for="edge" id="d53"/>
  <key attr.name="original_type" attr.type="string" for="edge" id="d54"/>
  <key attr.name="original_rev_type" attr.type="string" for="edge" id="d55"/>
  <key attr.name="has_flow" attr.type="boolean" for="edge" id="d56"/>
  <key attr.name="has_walk" attr.type="boolean" for="edge" id="d57"/>
  <key attr.name="mlog10_prob_perm_walkweight_greater" attr.type="double" for="edge" id="d58"/>
  <key attr.name="is_significant" attr.type="boolean" for="edge" id="d59"/>
  <key attr.name="layout_weight" attr.type="double" for="edge" id="d60"/>
  <key attr.name="url" attr.type="string" for="edge" id="d61"/>
  <key attr.name="description" attr.type="string" for="edge" id="d62"/>
  <key for="edge" id="d63" yfiles.type="edgegraphics"/>
  <graph edgedefault="directed" id="G">
    <node id="n0">
      <data key="d3" xml:space="preserve"><![CDATA[C1QBP]]></data>
      <data key="d4" xml:space="preserve"><![CDATA[Complement component 1 Q subcomponent-binding protein, mitochondrial]]></data>
      <data key="d5" xml:space="preserve"><![CDATA[Complement component 1 Q subcomponent-binding protein, mitochondrial]]></data>
      <data key="d6" xml:space="preserve"><![CDATA[sink]]></data>
      <data key="d7" xml:space="preserve">0.0</data>
      <data key="d8" xml:space="preserve">0.006068598091626672</data>
      <data key="d9" xml:space="preserve">false</data>
      <data key="d10" xml:space="preserve">0.31399999999999995</data>
      <data key="d11" xml:space="preserve">4.0</data>
      <data key="d12" xml:space="preserve"/>
      <data key="d13" xml:space="preserve"/>
      <data key="d14" xml:space="preserve"/>
      <data key="d15" xml:space="preserve">14</data>
      <data key="d16" xml:space="preserve">1407</data>
      <data key="d17" xml:space="preserve">0.0</data>
      <data key="d18" xml:space="preserve">1.0</data>
      <data key="d19" xml:space="preserve">-659.3995852500228</data>
      <data key="d20" xml:space="preserve">121.29697054006569</data>
      <data key="d21" xml:space="preserve">0.00404</data>
      <data key="d22" xml:space="preserve">2.74</data>
      <data key="d23" xml:space="preserve">2.74</data>
      <data key="d24" xml:space="preserve">0.013403781979977753</data>
      <data key="d25" xml:space="preserve">0.3832729489432758</data>
      <data key="d29">
        <y:ShapeNode>
          <y:Geometry height="40.0" width="40.0" x="-444.5001216050601" y="62.32611318113443"/>
          <y:Fill color="#CBCBCB" transparent="false"/>
          <y:BorderStyle color="#000000" raised="false" type="line" width="2.0"/>
          <y:NodeLabel alignment="center" autoSizePolicy="content" fontFamily="Arial" fontSize="10" fontStyle="bold" hasBackgroundColor="false" hasLineColor="false" height="15.171875" horizontalTextPosition="center" iconTextGap="4" modelName="custom" textColor="#000000" verticalTextPosition="bottom" visible="true" width="38.453125" x="0.7734375" xml:space="preserve" y="12.4140625">C1QBP<y:LabelModel><y:SmartNodeLabelModel distance="4.0"/></y:LabelModel><y:ModelParameter><y:SmartNodeLabelModelParameter labelRatioX="0.0" labelRatioY="0.0" nodeRatioX="0.0" nodeRatioY="0.0" offsetX="0.0" offsetY="0.0" upX="0.0" upY="-1.0"/></y:ModelParameter></y:NodeLabel>
          <y:Shape type="ellipse"/>
        </y:ShapeNode>
      </data>
    </node>
    <node id="n1">
      <data key="d3" xml:space="preserve"><![CDATA[AURKA]]></data>
      <data key="d4" xml:space="preserve"><![CDATA[Aurora kinase A]]></data>
      <data key="d5" xml:space="preserve"><![CDATA[Aurora kinase A]]></data>
      <data key="d6" xml:space="preserve"><![CDATA[gene]]></data>
      <data key="d7" xml:space="preserve">0.0</data>
      <data key="d8" xml:space="preserve">0.30472498746838217</data>
      <data key="d9" xml:space="preserve">true</data>
      <data key="d10" xml:space="preserve">0.0020000000000000018</data>
      <data key="d11" xml:space="preserve">4.0</data>
      <data key="d12" xml:space="preserve"/>
      <data key="d13" xml:space="preserve"/>
      <data key="d14" xml:space="preserve"/>
      <data key="d15" xml:space="preserve">1</data>
      <data key="d16" xml:space="preserve">3</data>
      <data key="d17" xml:space="preserve">0.0</data>
      <data key="d18" xml:space="preserve">1.0</data>
      <data key="d19" xml:space="preserve">-411.96212543163256</data>
      <data key="d20" xml:space="preserve">123.99763042829733</data>
      <data key="d24" xml:space="preserve">0.6403781979977752</data>
      <data key="d25" xml:space="preserve">0.22061755828257112</data>
      <data key="d29">
        <y:ShapeNode>
          <y:Geometry height="15.0" width="15.0" x="-244.4843433550463" y="67.58913803009996"/>
          <y:Fill color="#F2F2F2" transparent="false"/>
          <y:BorderStyle color="#C0C0C0" raised="false" type="line" width="1.0"/>
          <y:NodeLabel alignment="center" autoSizePolicy="content" fontFamily="Dialog" fontSize="12" fontStyle="plain" hasBackgroundColor="false" hasLineColor="false" hasText="false" height="4.0" horizontalTextPosition="center" iconTextGap="4" modelName="custom" textColor="#000000" verticalTextPosition="bottom" visible="true" width="4.0" x="5.5" y="5.5">
            <y:LabelModel>
              <y:SmartNodeLabelModel distance="4.0"/>
            </y:LabelModel>
            <y:ModelParameter>
              <y:SmartNodeLabelModelParameter labelRatioX="0.0" labelRatioY="0.0" nodeRatioX="0.0" nodeRatioY="0.0" offsetX="0.0" offsetY="0.0" upX="0.0" upY="-1.0"/>
            </y:ModelParameter>
          </y:NodeLabel>
          <y:Shape type="rectangle"/>
        </y:ShapeNode>
      </data>
    </node>
    <node id="n2">
      <data key="d3" xml:space="preserve"><![CDATA[CCNB1]]></data>
      <data key="d4" xml:space="preserve"><![CDATA[G2/mitotic-specific cyclin-B1]]></data>
      <data key="d5" xml:space="preserve"><![CDATA[G2/mitotic-specific cyclin-B1]]></data>
      <data key="d6" xml:space="preserve"><![CDATA[gene]]></data>
      <data key="d7" xml:space="preserve">0.0</data>
      <data key="d8" xml:space="preserve">0.10196282648242612</data>
      <data key="d9" xml:space="preserve">true</data>
      <data key="d10" xml:space="preserve">0.008000000000000007</data>
      <data key="d11" xml:space="preserve">4.0</data>
      <data key="d12" xml:space="preserve"/>
      <data key="d13" xml:space="preserve"/>
      <data key="d14" xml:space="preserve"/>
      <data key="d15" xml:space="preserve">1</data>
      <data key="d16" xml:space="preserve">7</data>
      <data key="d17" xml:space="preserve">0.0</data>
      <data key="d18" xml:space="preserve">1.0</data>
      <data key="d19" xml:space="preserve">-373.35787215052613</data>
      <data key="d20" xml:space="preserve">1.4753888586385353</data>
      <data key="d24" xml:space="preserve">2.224694104560623E-4</data>
      <data key="d25" xml:space="preserve">-0.4607743974478762</data>
      <data key="d29">
        <y:ShapeNode>
          <y:Geometry height="15.0" width="15.0" x="-221.7814443909126" y="-3.837536494698348"/>
          <y:Fill color="#F2F2F2" transparent="false"/>
          <y:BorderStyle color="#C0C0C0" raised="false" type="line" width="1.0"/>
          <y:NodeLabel alignment="center" autoSizePolicy="content" fontFamily="Dialog" fontSize="12" fontStyle="plain" hasBackgroundColor="false" hasLineColor="false" hasText="false" height="4.0" horizontalTextPosition="center" iconTextGap="4" modelName="custom" textColor="#000000" verticalTextPosition="bottom" visible="true" width="4.0" x="5.5" y="5.5">
            <y:LabelModel>
              <y:SmartNodeLabelModel distance="4.0"/>
            </y:LabelModel>
            <y:ModelParameter>
              <y:SmartNodeLabelModelParameter labelRatioX="0.0" labelRatioY="0.0" nodeRatioX="0.0" nodeRatioY="0.0" offsetX="0.0" offsetY="0.0" upX="0.0" upY="-1.0"/>
            </y:ModelParameter>
          </y:NodeLabel>
          <y:Shape type="rectangle"/>
        </y:ShapeNode>
      </data>
    </node>
    <node id="n3">
      <data key="d3" xml:space="preserve"><![CDATA[CCNB2]]></data>
      <data key="d4" xml:space="preserve"><![CDATA[G2/mitotic-specific cyclin-B2]]></data>
      <data key="d5" xml:space="preserve"><![CDATA[G2/mitotic-specific cyclin-B2]]></data>
      <data key="d6" xml:space="preserve"><![CDATA[source]]></data>
      <data key="d7" xml:space="preserve">2.2087238793229624</data>
      <data key="d8" xml:space="preserve">0.954161182959293</data>
      <data key="d9" xml:space="preserve">true</data>
      <data key="d10" xml:space="preserve">0.008000000000000007</data>
      <data key="d11" xml:space="preserve">4.0</data>
      <data key="d12" xml:space="preserve"/>
      <data key="d13" xml:space="preserve"/>
      <data key="d14" xml:space="preserve"/>
      <data key="d15" xml:space="preserve">1</data>
      <data key="d16" xml:space="preserve">6</data>
      <data key="d17" xml:space="preserve">0.0</data>
      <data key="d18" xml:space="preserve">1.0</data>
      <data key="d19" xml:space="preserve">-300.51714204527616</data>
      <data key="d20" xml:space="preserve">52.25442371435699</data>
      <data key="d24" xml:space="preserve">6.67408231368187E-4</data>
      <data key="d25" xml:space="preserve">-1.5362288094366594</data>
      <data key="d26" xml:space="preserve">-1.5362288094366594</data>
      <data key="d29">
        <y:ShapeNode>
          <y:Geometry height="40.0" width="40.0" x="-214.43631914443802" y="46.84564567529962"/>
          <y:Fill color="#B6DBA6" transparent="false"/>
          <y:BorderStyle color="#4159A8" type="line" width="3.0"/>
          <y:NodeLabel alignment="center" autoSizePolicy="content" fontFamily="Arial" fontSize="10" fontStyle="plain" hasBackgroundColor="false" hasLineColor="false" height="15.171875" horizontalTextPosition="center" iconTextGap="4" modelName="custom" textColor="#000000" verticalTextPosition="bottom" visible="true" width="37.896484375" x="1.0517578125" xml:space="preserve" y="12.4140625">CCNB2<y:LabelModel><y:SmartNodeLabelModel distance="4.0"/></y:LabelModel><y:ModelParameter><y:SmartNodeLabelModelParameter labelRatioX="0.0" labelRatioY="0.0" nodeRatioX="0.0" nodeRatioY="0.0" offsetX="0.0" offsetY="0.0" upX="0.0" upY="-1.0"/></y:ModelParameter></y:NodeLabel>
          <y:Shape type="roundrectangle"/>
        </y:ShapeNode>
      </data>
    </node>
    <node id="n4">
      <data key="d3" xml:space="preserve"><![CDATA[CHD6]]></data>
      <data key="d4" xml:space="preserve"><![CDATA[Chromodomain-helicase-DNA-binding protein 6]]></data>
      <data key="d5" xml:space="preserve"><![CDATA[Chromodomain-helicase-DNA-binding protein 6]]></data>
      <data key="d6" xml:space="preserve"><![CDATA[gene]]></data>
      <data key="d7" xml:space="preserve">0.0</data>
      <data key="d8" xml:space="preserve">0.03385738119929814</data>
      <data key="d9" xml:space="preserve">true</data>
      <data key="d10" xml:space="preserve">0.007000000000000006</data>
      <data key="d11" xml:space="preserve">4.0</data>
      <data key="d12" xml:space="preserve"/>
      <data key="d13" xml:space="preserve"/>
      <data key="d14" xml:space="preserve"/>
      <data key="d15" xml:space="preserve">4</data>
      <data key="d16" xml:space="preserve">37</data>
      <data key="d17" xml:space="preserve">0.0</data>
      <data key="d18" xml:space="preserve">1.0</data>
      <data key="d19" xml:space="preserve">-433.2844411625791</data>
      <data key="d20" xml:space="preserve">-187.788458213731</data>
      <data key="d24" xml:space="preserve">0.332424916573971</data>
      <data key="d25" xml:space="preserve">0.3630684038341805</data>
      <data key="d29">
        <y:ShapeNode>
          <y:Geometry height="15.0" width="15.0" x="-254.52841330101995" y="-109.65801508385618"/>
          <y:Fill color="#F2F2F2" transparent="false"/>
          <y:BorderStyle color="#C0C0C0" raised="false" type="line" width="1.0"/>
          <y:NodeLabel alignment="center" autoSizePolicy="content" fontFamily="Dialog" fontSize="12" fontStyle="plain" hasBackgroundColor="false" hasLineColor="false" hasText="false" height="4.0" horizontalTextPosition="center" iconTextGap="4" modelName="custom" textColor="#000000" verticalTextPosition="bottom" visible="true" width="4.0" x="5.5" y="5.5">
            <y:LabelModel>
              <y:SmartNodeLabelModel distance="4.0"/>
            </y:LabelModel>
            <y:ModelParameter>
              <y:SmartNodeLabelModelParameter labelRatioX="0.0" labelRatioY="0.0" nodeRatioX="0.0" nodeRatioY="0.0" offsetX="0.0" offsetY="0.0" upX="0.0" upY="-1.0"/>
            </y:ModelParameter>
          </y:NodeLabel>
          <y:Shape type="rectangle"/>
        </y:ShapeNode>
      </data>
    </node>
    <node id="n5">
      <data key="d3" xml:space="preserve"><![CDATA[CHGA]]></data>
      <data key="d4" xml:space="preserve"><![CDATA[Chromogranin-A]]></data>
      <data key="d5" xml:space="preserve"><![CDATA[Chromogranin-A]]></data>
      <data key="d6" xml:space="preserve"><![CDATA[source]]></data>
      <data key="d7" xml:space="preserve">2.0631707312335137</data>
      <data key="d8" xml:space="preserve">0.8325778665437242</data>
      <data key="d9" xml:space="preserve">true</data>
      <data key="d10" xml:space="preserve">0.0030000000000000027</data>
      <data key="d11" xml:space="preserve">4.0</data>
      <data key="d12" xml:space="preserve"/>
      <data key="d13" xml:space="preserve"/>
      <data key="d14" xml:space="preserve"/>
      <data key="d15" xml:space="preserve">7</data>
      <data key="d16" xml:space="preserve">90</data>
      <data key="d17" xml:space="preserve">0.0</data>
      <data key="d18" xml:space="preserve">1.0</data>
      <data key="d19" xml:space="preserve">416.039097778591</data>
      <data key="d20" xml:space="preserve">175.70329205057544</data>
      <data key="d24" xml:space="preserve">5.5617352614015575E-5</data>
      <data key="d25" xml:space="preserve">1.0004427431106642</data>
      <data key="d26" xml:space="preserve">1.0004427431106642</data>
      <data key="d29">
        <y:ShapeNode>
          <y:Geometry height="40.0" width="40.0" x="214.1827182396076" y="82.2522203677236"/>
          <y:Fill color="#B6DBA6" transparent="false"/>
          <y:BorderStyle color="#CC3331" type="line" width="3.0"/>
          <y:NodeLabel alignment="center" autoSizePolicy="content" fontFamily="Arial" fontSize="10" fontStyle="plain" hasBackgroundColor="false" hasLineColor="false" height="15.171875" horizontalTextPosition="center" iconTextGap="4" modelName="custom" textColor="#000000" verticalTextPosition="bottom" visible="true" width="32.8916015625" x="3.55419921875" xml:space="preserve" y="12.4140625">CHGA<y:LabelModel><y:SmartNodeLabelModel distance="4.0"/></y:LabelModel><y:ModelParameter><y:SmartNodeLabelModelParameter labelRatioX="0.0" labelRatioY="0.0" nodeRatioX="0.0" nodeRatioY="0.0" offsetX="0.0" offsetY="0.0" upX="0.0" upY="-1.0"/></y:ModelParameter></y:NodeLabel>
          <y:Shape type="roundrectangle"/>
        </y:ShapeNode>
      </data>
    </node>
    <node id="n6">
      <data key="d3" xml:space="preserve"><![CDATA[CYP51A1]]></data>
      <data key="d4" xml:space="preserve"><![CDATA[Lanosterol 14-alpha demethylase]]></data>
      <data key="d5" xml:space="preserve"><![CDATA[Lanosterol 14-alpha demethylase]]></data>
      <data key="d6" xml:space="preserve"><![CDATA[gene]]></data>
      <data key="d7" xml:space="preserve">0.0</data>
      <data key="d8" xml:space="preserve">0.14140899697673956</data>
      <data key="d9" xml:space="preserve">true</data>
      <data key="d10" xml:space="preserve">0.008000000000000007</data>
      <data key="d11" xml:space="preserve">4.0</data>
      <data key="d12" xml:space="preserve"/>
      <data key="d13" xml:space="preserve"/>
      <data key="d14" xml:space="preserve"/>
      <data key="d15" xml:space="preserve">12</data>
      <data key="d16" xml:space="preserve">304</data>
      <data key="d17" xml:space="preserve">0.0</data>
      <data key="d18" xml:space="preserve">1.0</data>
      <data key="d19" xml:space="preserve">84.48971371428689</data>
      <data key="d20" xml:space="preserve">-213.40317247086503</data>
      <data key="d24" xml:space="preserve">0.010789766407119022</data>
      <data key="d25" xml:space="preserve">-0.2588015441728615</data>
      <data key="d29">
        <y:ShapeNode>
          <y:Geometry height="15.0" width="15.0" x="40.25484344783808" y="-128.5306134717752"/>
          <y:Fill color="#F2F2F2" transparent="false"/>
          <y:BorderStyle color="#C0C0C0" raised="false" type="line" width="1.0"/>
          <y:NodeLabel alignment="center" autoSizePolicy="content" fontFamily="Dialog" fontSize="12" fontStyle="plain" hasBackgroundColor="false" hasLineColor="false" hasText="false" height="4.0" horizontalTextPosition="center" iconTextGap="4" modelName="custom" textColor="#000000" verticalTextPosition="bottom" visible="true" width="4.0" x="5.5" y="5.5">
            <y:LabelModel>
              <y:SmartNodeLabelModel distance="4.0"/>
            </y:LabelModel>
            <y:ModelParameter>
              <y:SmartNodeLabelModelParameter labelRatioX="0.0" labelRatioY="0.0" nodeRatioX="0.0" nodeRatioY="0.0" offsetX="0.0" offsetY="0.0" upX="0.0" upY="-1.0"/>
            </y:ModelParameter>
          </y:NodeLabel>
          <y:Shape type="rectangle"/>
        </y:ShapeNode>
      </data>
    </node>
    <node id="n7">
      <data key="d3" xml:space="preserve"><![CDATA[DCTN3]]></data>
      <data key="d4" xml:space="preserve"><![CDATA[Dynactin subunit 3]]></data>
      <data key="d5" xml:space="preserve"><![CDATA[Dynactin subunit 3]]></data>
      <data key="d6" xml:space="preserve"><![CDATA[source]]></data>
      <data key="d7" xml:space="preserve">2.617083987528114</data>
      <data key="d8" xml:space="preserve">1.127552388871591</data>
      <data key="d9" xml:space="preserve">false</data>
      <data key="d10" xml:space="preserve">0.062000000000000055</data>
      <data key="d11" xml:space="preserve">4.0</data>
      <data key="d12" xml:space="preserve"/>
      <data key="d13" xml:space="preserve"/>
      <data key="d14" xml:space="preserve"/>
      <data key="d15" xml:space="preserve">1</data>
      <data key="d16" xml:space="preserve">5</data>
      <data key="d17" xml:space="preserve">0.0</data>
      <data key="d18" xml:space="preserve">1.0</data>
      <data key="d19" xml:space="preserve">-294.91822133379736</data>
      <data key="d20" xml:space="preserve">150.278059666536</data>
      <data key="d24" xml:space="preserve">3.8932146829810904E-4</data>
      <data key="d25" xml:space="preserve">-2.0087237516134273</data>
      <data key="d26" xml:space="preserve">-2.0087237516134273</data>
      <data key="d29">
        <y:ShapeNode>
          <y:Geometry height="40.0" width="40.0" x="-164.557455280559" y="103.87807766972254"/>
          <y:Fill color="#B6DBA6" transparent="false"/>
          <y:BorderStyle color="#4159A8" type="line" width="3.0"/>
          <y:NodeLabel alignment="center" autoSizePolicy="content" fontFamily="Arial" fontSize="10" fontStyle="plain" hasBackgroundColor="false" hasLineColor="false" height="15.171875" horizontalTextPosition="center" iconTextGap="4" modelName="custom" textColor="#000000" verticalTextPosition="bottom" visible="true" width="37.3349609375" x="1.33251953125" xml:space="preserve" y="12.414062499999986">DCTN3<y:LabelModel><y:SmartNodeLabelModel distance="4.0"/></y:LabelModel><y:ModelParameter><y:SmartNodeLabelModelParameter labelRatioX="0.0" labelRatioY="0.0" nodeRatioX="0.0" nodeRatioY="0.0" offsetX="0.0" offsetY="0.0" upX="0.0" upY="-1.0"/></y:ModelParameter></y:NodeLabel>
          <y:Shape type="roundrectangle"/>
        </y:ShapeNode>
      </data>
    </node>
    <node id="n8">
      <data key="d3" xml:space="preserve"><![CDATA[DLGAP5]]></data>
      <data key="d4" xml:space="preserve"><![CDATA[Disks large-associated protein 5]]></data>
      <data key="d5" xml:space="preserve"><![CDATA[Disks large-associated protein 5]]></data>
      <data key="d6" xml:space="preserve"><![CDATA[source]]></data>
      <data key="d7" xml:space="preserve">2.0168065801263086</data>
      <data key="d8" xml:space="preserve">0.8090079775311446</data>
      <data key="d9" xml:space="preserve">true</data>
      <data key="d10" xml:space="preserve">0.0030000000000000027</data>
      <data key="d11" xml:space="preserve">4.0</data>
      <data key="d12" xml:space="preserve"/>
      <data key="d13" xml:space="preserve"/>
      <data key="d14" xml:space="preserve"/>
      <data key="d15" xml:space="preserve">2</data>
      <data key="d16" xml:space="preserve">11</data>
      <data key="d17" xml:space="preserve">0.0</data>
      <data key="d18" xml:space="preserve">1.0</data>
      <data key="d19" xml:space="preserve">-470.5128561047997</data>
      <data key="d20" xml:space="preserve">184.40287107166043</data>
      <data key="d24" xml:space="preserve">6.67408231368187E-4</data>
      <data key="d25" xml:space="preserve">-1.2808596704422879</data>
      <data key="d26" xml:space="preserve">-1.2808596704422879</data>
      <data key="d29">
        <y:ShapeNode>
          <y:Geometry height="40.0" width="40.0" x="-301.0221265824383" y="90.26883023423122"/>
          <y:Fill color="#B6DBA6" transparent="false"/>
          <y:BorderStyle color="#4159A8" type="line" width="3.0"/>
          <y:NodeLabel alignment="center" autoSizePolicy="content" fontFamily="Arial" fontSize="10" fontStyle="plain" hasBackgroundColor="false" hasLineColor="false" height="15.171875" horizontalTextPosition="center" iconTextGap="4" modelName="custom" textColor="#000000" verticalTextPosition="bottom" visible="true" width="43.462890625" x="-1.7314453125" xml:space="preserve" y="12.4140625">DLGAP5<y:LabelModel><y:SmartNodeLabelModel distance="4.0"/></y:LabelModel><y:ModelParameter><y:SmartNodeLabelModelParameter labelRatioX="0.0" labelRatioY="0.0" nodeRatioX="0.0" nodeRatioY="0.0" offsetX="0.0" offsetY="0.0" upX="0.0" upY="-1.0"/></y:ModelParameter></y:NodeLabel>
          <y:Shape type="roundrectangle"/>
        </y:ShapeNode>
      </data>
    </node>
    <node id="n9">
      <data key="d3" xml:space="preserve"><![CDATA[DYNLL1]]></data>
      <data key="d4" xml:space="preserve"><![CDATA[Dynein light chain 1, cytoplasmic]]></data>
      <data key="d5" xml:space="preserve"><![CDATA[Dynein light chain 1, cytoplasmic]]></data>
      <data key="d6" xml:space="preserve"><![CDATA[source]]></data>
      <data key="d7" xml:space="preserve">2.6769797080720936</data>
      <data key="d8" xml:space="preserve">1.2211411415867992</data>
      <data key="d9" xml:space="preserve">false</data>
      <data key="d10" xml:space="preserve">0.09999999999999998</data>
      <data key="d11" xml:space="preserve">4.0</data>
      <data key="d12" xml:space="preserve"/>
      <data key="d13" xml:space="preserve"/>
      <data key="d14" xml:space="preserve"/>
      <data key="d15" xml:space="preserve">1</data>
      <data key="d16" xml:space="preserve">5</data>
      <data key="d17" xml:space="preserve">0.0</data>
      <data key="d18" xml:space="preserve">1.0</data>
      <data key="d19" xml:space="preserve">-301.2079461744703</data>
      <data key="d20" xml:space="preserve">-17.74866873036848</data>
      <data key="d24" xml:space="preserve">2.224694104560623E-4</data>
      <data key="d25" xml:space="preserve">-1.9618808271363246</data>
      <data key="d26" xml:space="preserve">-1.9618808271363246</data>
      <data key="d29">
        <y:ShapeNode>
          <y:Geometry height="40.0" width="40.0" x="-193.35826965110627" y="-27.651803437795788"/>
          <y:Fill color="#B6DBA6" transparent="false"/>
          <y:BorderStyle color="#4159A8" type="line" width="3.0"/>
          <y:NodeLabel alignment="center" autoSizePolicy="content" fontFamily="Arial" fontSize="10" fontStyle="plain" hasBackgroundColor="false" hasLineColor="false" height="15.171875" horizontalTextPosition="center" iconTextGap="4" modelName="custom" textColor="#000000" verticalTextPosition="bottom" visible="true" width="41.7978515625" x="-0.89892578125" xml:space="preserve" y="12.4140625">DYNLL1<y:LabelModel><y:SmartNodeLabelModel distance="4.0"/></y:LabelModel><y:ModelParameter><y:SmartNodeLabelModelParameter labelRatioX="0.0" labelRatioY="0.0" nodeRatioX="0.0" nodeRatioY="0.0" offsetX="0.0" offsetY="0.0" upX="0.0" upY="-1.0"/></y:ModelParameter></y:NodeLabel>
          <y:Shape type="roundrectangle"/>
        </y:ShapeNode>
      </data>
    </node>
    <node id="n10">
      <data key="d3" xml:space="preserve"><![CDATA[FAM20A]]></data>
      <data key="d4" xml:space="preserve"><![CDATA[Pseudokinase FAM20A]]></data>
      <data key="d5" xml:space="preserve"><![CDATA[Pseudokinase FAM20A]]></data>
      <data key="d6" xml:space="preserve"><![CDATA[gene]]></data>
      <data key="d7" xml:space="preserve">0.0</data>
      <data key="d8" xml:space="preserve">0.2591800773664206</data>
      <data key="d9" xml:space="preserve">true</data>
      <data key="d10" xml:space="preserve">0.038000000000000034</data>
      <data key="d11" xml:space="preserve">4.0</data>
      <data key="d12" xml:space="preserve"/>
      <data key="d13" xml:space="preserve"/>
      <data key="d14" xml:space="preserve"/>
      <data key="d15" xml:space="preserve">6</data>
      <data key="d16" xml:space="preserve">88</data>
      <data key="d17" xml:space="preserve">0.0</data>
      <data key="d18" xml:space="preserve">1.0</data>
      <data key="d19" xml:space="preserve">608.8710625369616</data>
      <data key="d20" xml:space="preserve">-6.766260336937027</data>
      <data key="d24" xml:space="preserve">0.11996662958843161</data>
      <data key="d25" xml:space="preserve">-0.436849819241365</data>
      <data key="d29">
        <y:ShapeNode>
          <y:Geometry height="15.0" width="15.0" x="331.662668506997" y="-12.424069826170111"/>
          <y:Fill color="#F2F2F2" transparent="false"/>
          <y:BorderStyle color="#C0C0C0" raised="false" type="line" width="1.0"/>
          <y:NodeLabel alignment="center" autoSizePolicy="content" fontFamily="Dialog" fontSize="12" fontStyle="plain" hasBackgroundColor="false" hasLineColor="false" hasText="false" height="4.0" horizontalTextPosition="center" iconTextGap="4" modelName="custom" textColor="#000000" verticalTextPosition="bottom" visible="true" width="4.0" x="5.5" y="5.5">
            <y:LabelModel>
              <y:SmartNodeLabelModel distance="4.0"/>
            </y:LabelModel>
            <y:ModelParameter>
              <y:SmartNodeLabelModelParameter labelRatioX="0.0" labelRatioY="0.0" nodeRatioX="0.0" nodeRatioY="0.0" offsetX="0.0" offsetY="0.0" upX="0.0" upY="-1.0"/>
            </y:ModelParameter>
          </y:NodeLabel>
          <y:Shape type="rectangle"/>
        </y:ShapeNode>
      </data>
    </node>
    <node id="n11">
      <data key="d3" xml:space="preserve"><![CDATA[FAM20B]]></data>
      <data key="d4" xml:space="preserve"><![CDATA[Glycosaminoglycan xylosylkinase]]></data>
      <data key="d5" xml:space="preserve"><![CDATA[Glycosaminoglycan xylosylkinase]]></data>
      <data key="d6" xml:space="preserve"><![CDATA[gene]]></data>
      <data key="d7" xml:space="preserve">0.0</data>
      <data key="d8" xml:space="preserve">0.06247362373808799</data>
      <data key="d9" xml:space="preserve">true</data>
      <data key="d10" xml:space="preserve">0.03700000000000003</data>
      <data key="d11" xml:space="preserve">4.0</data>
      <data key="d12" xml:space="preserve"/>
      <data key="d13" xml:space="preserve"/>
      <data key="d14" xml:space="preserve"/>
      <data key="d15" xml:space="preserve">6</data>
      <data key="d16" xml:space="preserve">88</data>
      <data key="d17" xml:space="preserve">0.0</data>
      <data key="d18" xml:space="preserve">1.0</data>
      <data key="d19" xml:space="preserve">624.4383074664072</data>
      <data key="d20" xml:space="preserve">-66.26983919781195</data>
      <data key="d24" xml:space="preserve">0.7626251390433815</data>
      <data key="d25" xml:space="preserve">-0.18392948384426333</data>
      <data key="d29">
        <y:ShapeNode>
          <y:Geometry height="15.0" width="15.0" x="343.31929893676306" y="-42.94403020676449"/>
          <y:Fill color="#F2F2F2" transparent="false"/>
          <y:BorderStyle color="#C0C0C0" raised="false" type="line" width="1.0"/>
          <y:NodeLabel alignment="center" autoSizePolicy="content" fontFamily="Dialog" fontSize="12" fontStyle="plain" hasBackgroundColor="false" hasLineColor="false" hasText="false" height="4.0" horizontalTextPosition="center" iconTextGap="4" modelName="custom" textColor="#000000" verticalTextPosition="bottom" visible="true" width="4.0" x="5.5" y="5.5">
            <y:LabelModel>
              <y:SmartNodeLabelModel distance="4.0"/>
            </y:LabelModel>
            <y:ModelParameter>
              <y:SmartNodeLabelModelParameter labelRatioX="0.0" labelRatioY="0.0" nodeRatioX="0.0" nodeRatioY="0.0" offsetX="0.0" offsetY="0.0" upX="0.0" upY="-1.0"/>
            </y:ModelParameter>
          </y:NodeLabel>
          <y:Shape type="rectangle"/>
        </y:ShapeNode>
      </data>
    </node>
    <node id="n12">
      <data key="d3" xml:space="preserve"><![CDATA[FDFT1]]></data>
      <data key="d4" xml:space="preserve"><![CDATA[Squalene synthase]]></data>
      <data key="d5" xml:space="preserve"><![CDATA[Squalene synthase]]></data>
      <data key="d6" xml:space="preserve"><![CDATA[source]]></data>
      <data key="d7" xml:space="preserve">2.465143974016784</data>
      <data key="d8" xml:space="preserve">1.0514040594609495</data>
      <data key="d9" xml:space="preserve">true</data>
      <data key="d10" xml:space="preserve">0.0</data>
      <data key="d11" xml:space="preserve">Infinity</data>
      <data key="d12" xml:space="preserve"/>
      <data key="d13" xml:space="preserve"/>
      <data key="d14" xml:space="preserve"/>
      <data key="d15" xml:space="preserve">12</data>
      <data key="d16" xml:space="preserve">304</data>
      <data key="d17" xml:space="preserve">0.0</data>
      <data key="d18" xml:space="preserve">1.0</data>
      <data key="d19" xml:space="preserve">56.75400708733739</data>
      <data key="d20" xml:space="preserve">-149.69187662142656</data>
      <data key="d24" xml:space="preserve">5.5617352614015575E-5</data>
      <data key="d25" xml:space="preserve">-1.428257389696908</data>
      <data key="d26" xml:space="preserve">-1.428257389696908</data>
      <data key="d29">
        <y:ShapeNode>
          <y:Geometry height="40.0" width="40.0" x="12.161067733493084" y="-99.2844953979778"/>
          <y:Fill color="#B6DBA6" transparent="false"/>
          <y:BorderStyle color="#4159A8" type="line" width="3.0"/>
          <y:NodeLabel alignment="center" autoSizePolicy="content" fontFamily="Arial" fontSize="10" fontStyle="plain" hasBackgroundColor="false" hasLineColor="false" height="15.171875" horizontalTextPosition="center" iconTextGap="4" modelName="custom" textColor="#000000" verticalTextPosition="bottom" visible="true" width="35.1083984375" x="2.44580078125" xml:space="preserve" y="12.4140625">FDFT1<y:LabelModel><y:SmartNodeLabelModel distance="4.0"/></y:LabelModel><y:ModelParameter><y:SmartNodeLabelModelParameter labelRatioX="0.0" labelRatioY="0.0" nodeRatioX="0.0" nodeRatioY="0.0" offsetX="0.0" offsetY="0.0" upX="0.0" upY="-1.0"/></y:ModelParameter></y:NodeLabel>
          <y:Shape type="roundrectangle"/>
        </y:ShapeNode>
      </data>
    </node>
    <node id="n13">
      <data key="d3" xml:space="preserve"><![CDATA[FOXP1]]></data>
      <data key="d4" xml:space="preserve"><![CDATA[Forkhead box protein P1]]></data>
      <data key="d5" xml:space="preserve"><![CDATA[Forkhead box protein P1]]></data>
      <data key="d6" xml:space="preserve"><![CDATA[source]]></data>
      <data key="d7" xml:space="preserve">1.5657647002951385</data>
      <data key="d8" xml:space="preserve">0.6402037844483601</data>
      <data key="d9" xml:space="preserve">true</data>
      <data key="d10" xml:space="preserve">0.0030000000000000027</data>
      <data key="d11" xml:space="preserve">4.0</data>
      <data key="d12" xml:space="preserve"/>
      <data key="d13" xml:space="preserve"/>
      <data key="d14" xml:space="preserve"/>
      <data key="d15" xml:space="preserve">11</data>
      <data key="d16" xml:space="preserve">277</data>
      <data key="d17" xml:space="preserve">0.0</data>
      <data key="d18" xml:space="preserve">1.0</data>
      <data key="d19" xml:space="preserve">-416.93395345852343</data>
      <data key="d20" xml:space="preserve">276.12223296319996</data>
      <data key="d24" xml:space="preserve">0.005228031145717464</data>
      <data key="d25" xml:space="preserve">1.0744883664946716</data>
      <data key="d26" xml:space="preserve">1.0744883664946716</data>
      <data key="d29">
        <y:ShapeNode>
          <y:Geometry height="40.0" width="40.0" x="-266.2697471866153" y="140.58848057967035"/>
          <y:Fill color="#B6DBA6" transparent="false"/>
          <y:BorderStyle color="#CC3331" type="line" width="3.0"/>
          <y:NodeLabel alignment="center" autoSizePolicy="content" fontFamily="Arial" fontSize="10" fontStyle="plain" hasBackgroundColor="false" hasLineColor="false" height="15.171875" horizontalTextPosition="center" iconTextGap="4" modelName="custom" textColor="#000000" verticalTextPosition="bottom" visible="true" width="36.7880859375" x="1.60595703125" xml:space="preserve" y="12.4140625">FOXP1<y:LabelModel><y:SmartNodeLabelModel distance="4.0"/></y:LabelModel><y:ModelParameter><y:SmartNodeLabelModelParameter labelRatioX="0.0" labelRatioY="0.0" nodeRatioX="0.0" nodeRatioY="0.0" offsetX="0.0" offsetY="0.0" upX="0.0" upY="-1.0"/></y:ModelParameter></y:NodeLabel>
          <y:Shape type="roundrectangle"/>
        </y:ShapeNode>
      </data>
    </node>
    <node id="n14">
      <data key="d3" xml:space="preserve"><![CDATA[HK2]]></data>
      <data key="d4" xml:space="preserve"><![CDATA[Hexokinase-2]]></data>
      <data key="d5" xml:space="preserve"><![CDATA[Hexokinase-2]]></data>
      <data key="d6" xml:space="preserve"><![CDATA[source]]></data>
      <data key="d7" xml:space="preserve">2.0513539946455297</data>
      <data key="d8" xml:space="preserve">0.850421445269964</data>
      <data key="d9" xml:space="preserve">true</data>
      <data key="d10" xml:space="preserve">0.006000000000000005</data>
      <data key="d11" xml:space="preserve">4.0</data>
      <data key="d12" xml:space="preserve"/>
      <data key="d13" xml:space="preserve"/>
      <data key="d14" xml:space="preserve"/>
      <data key="d15" xml:space="preserve">13</data>
      <data key="d16" xml:space="preserve">324</data>
      <data key="d17" xml:space="preserve">0.0</data>
      <data key="d18" xml:space="preserve">1.0</data>
      <data key="d19" xml:space="preserve">254.92274168848905</data>
      <data key="d20" xml:space="preserve">212.6797651397342</data>
      <data key="d24" xml:space="preserve">1.1123470522803115E-4</data>
      <data key="d25" xml:space="preserve">-1.064316888086708</data>
      <data key="d26" xml:space="preserve">-1.064316888086708</data>
      <data key="d29">
        <y:ShapeNode>
          <y:Geometry height="40.0" width="40.0" x="124.2817221906623" y="106.49846019429376"/>
          <y:Fill color="#B6DBA6" transparent="false"/>
          <y:BorderStyle color="#4159A8" type="line" width="3.0"/>
          <y:NodeLabel alignment="center" autoSizePolicy="content" fontFamily="Arial" fontSize="10" fontStyle="plain" hasBackgroundColor="false" hasLineColor="false" height="15.171875" horizontalTextPosition="center" iconTextGap="4" modelName="custom" textColor="#000000" verticalTextPosition="bottom" visible="true" width="23.453125" x="8.2734375" xml:space="preserve" y="12.4140625">HK2<y:LabelModel><y:SmartNodeLabelModel distance="4.0"/></y:LabelModel><y:ModelParameter><y:SmartNodeLabelModelParameter labelRatioX="0.0" labelRatioY="0.0" nodeRatioX="0.0" nodeRatioY="0.0" offsetX="0.0" offsetY="0.0" upX="0.0" upY="-1.0"/></y:ModelParameter></y:NodeLabel>
          <y:Shape type="roundrectangle"/>
        </y:ShapeNode>
      </data>
    </node>
    <node id="n15">
      <data key="d3" xml:space="preserve"><![CDATA[HMGN2]]></data>
      <data key="d4" xml:space="preserve"><![CDATA[Non-histone chromosomal protein HMG-17]]></data>
      <data key="d5" xml:space="preserve"><![CDATA[Non-histone chromosomal protein HMG-17]]></data>
      <data key="d6" xml:space="preserve"><![CDATA[source]]></data>
      <data key="d7" xml:space="preserve">1.7744910734404862</data>
      <data key="d8" xml:space="preserve">0.7189877709709932</data>
      <data key="d9" xml:space="preserve">true</data>
      <data key="d10" xml:space="preserve">0.006000000000000005</data>
      <data key="d11" xml:space="preserve">4.0</data>
      <data key="d12" xml:space="preserve"/>
      <data key="d13" xml:space="preserve"/>
      <data key="d14" xml:space="preserve"/>
      <data key="d15" xml:space="preserve">3</data>
      <data key="d16" xml:space="preserve">36</data>
      <data key="d17" xml:space="preserve">0.0</data>
      <data key="d18" xml:space="preserve">1.0</data>
      <data key="d19" xml:space="preserve">-495.84637043545143</data>
      <data key="d20" xml:space="preserve">-252.46299084554065</data>
      <data key="d24" xml:space="preserve">0.0010011123470522803</data>
      <data key="d25" xml:space="preserve">1.0497751399149795</data>
      <data key="d26" xml:space="preserve">1.0497751399149795</data>
      <data key="d29">
        <y:ShapeNode>
          <y:Geometry height="40.0" width="40.0" x="-305.4743740895925" y="-163.3858763771893"/>
          <y:Fill color="#B6DBA6" transparent="false"/>
          <y:BorderStyle color="#CC3331" type="line" width="3.0"/>
          <y:NodeLabel alignment="center" autoSizePolicy="content" fontFamily="Arial" fontSize="10" fontStyle="plain" hasBackgroundColor="false" hasLineColor="false" height="15.171875" horizontalTextPosition="center" iconTextGap="4" modelName="custom" textColor="#000000" verticalTextPosition="bottom" visible="true" width="40.11328125" x="-0.056640625" xml:space="preserve" y="12.4140625">HMGN2<y:LabelModel><y:SmartNodeLabelModel distance="4.0"/></y:LabelModel><y:ModelParameter><y:SmartNodeLabelModelParameter labelRatioX="0.0" labelRatioY="0.0" nodeRatioX="0.0" nodeRatioY="0.0" offsetX="0.0" offsetY="0.0" upX="0.0" upY="-1.0"/></y:ModelParameter></y:NodeLabel>
          <y:Shape type="roundrectangle"/>
        </y:ShapeNode>
      </data>
    </node>
    <node id="n16">
      <data key="d3" xml:space="preserve"><![CDATA[HSD17B7]]></data>
      <data key="d4" xml:space="preserve"><![CDATA[3-keto-steroid reductase]]></data>
      <data key="d5" xml:space="preserve"><![CDATA[3-keto-steroid reductase]]></data>
      <data key="d6" xml:space="preserve"><![CDATA[gene]]></data>
      <data key="d7" xml:space="preserve">0.0</data>
      <data key="d8" xml:space="preserve">0.13801231206023382</data>
      <data key="d9" xml:space="preserve">true</data>
      <data key="d10" xml:space="preserve">0.0040000000000000036</data>
      <data key="d11" xml:space="preserve">4.0</data>
      <data key="d12" xml:space="preserve"/>
      <data key="d13" xml:space="preserve"/>
      <data key="d14" xml:space="preserve"/>
      <data key="d15" xml:space="preserve">12</data>
      <data key="d16" xml:space="preserve">304</data>
      <data key="d17" xml:space="preserve">0.0</data>
      <data key="d18" xml:space="preserve">1.0</data>
      <data key="d19" xml:space="preserve">138.12303660873079</data>
      <data key="d20" xml:space="preserve">-204.20514284252613</data>
      <data key="d24" xml:space="preserve">0.7626251390433815</data>
      <data key="d25" xml:space="preserve">0.02530947630533298</data>
      <data key="d29">
        <y:ShapeNode>
          <y:Geometry height="15.0" width="15.0" x="70.9028154480349" y="-131.10018424942785"/>
          <y:Fill color="#F2F2F2" transparent="false"/>
          <y:BorderStyle color="#C0C0C0" raised="false" type="line" width="1.0"/>
          <y:NodeLabel alignment="center" autoSizePolicy="content" fontFamily="Dialog" fontSize="12" fontStyle="plain" hasBackgroundColor="false" hasLineColor="false" hasText="false" height="4.0" horizontalTextPosition="center" iconTextGap="4" modelName="custom" textColor="#000000" verticalTextPosition="bottom" visible="true" width="4.0" x="5.5" y="5.5">
            <y:LabelModel>
              <y:SmartNodeLabelModel distance="4.0"/>
            </y:LabelModel>
            <y:ModelParameter>
              <y:SmartNodeLabelModelParameter labelRatioX="0.0" labelRatioY="0.0" nodeRatioX="0.0" nodeRatioY="0.0" offsetX="0.0" offsetY="0.0" upX="0.0" upY="-1.0"/>
            </y:ModelParameter>
          </y:NodeLabel>
          <y:Shape type="rectangle"/>
        </y:ShapeNode>
      </data>
    </node>
    <node id="n17">
      <data key="d3" xml:space="preserve"><![CDATA[IKBKB]]></data>
      <data key="d4" xml:space="preserve"><![CDATA[Inhibitor of nuclear factor kappa-B kinase subunit beta]]></data>
      <data key="d5" xml:space="preserve"><![CDATA[Inhibitor of nuclear factor kappa-B kinase subunit beta]]></data>
      <data key="d6" xml:space="preserve"><![CDATA[source]]></data>
      <data key="d7" xml:space="preserve">3.2054415561818685</data>
      <data key="d8" xml:space="preserve">1.3579032792512942</data>
      <data key="d9" xml:space="preserve">true</data>
      <data key="d10" xml:space="preserve">0.04500000000000004</data>
      <data key="d11" xml:space="preserve">4.0</data>
      <data key="d12" xml:space="preserve"/>
      <data key="d13" xml:space="preserve"/>
      <data key="d14" xml:space="preserve"/>
      <data key="d15" xml:space="preserve">1</data>
      <data key="d16" xml:space="preserve">4</data>
      <data key="d17" xml:space="preserve">0.0</data>
      <data key="d18" xml:space="preserve">1.0</data>
      <data key="d19" xml:space="preserve">-612.9981228665976</data>
      <data key="d20" xml:space="preserve">76.58991187922997</data>
      <data key="d24" xml:space="preserve">2.224694104560623E-4</data>
      <data key="d25" xml:space="preserve">-2.81292524359373</data>
      <data key="d26" xml:space="preserve">-2.81292524359373</data>
      <data key="d29">
        <y:ShapeNode>
          <y:Geometry height="40.0" width="40.0" x="-360.81632490117113" y="23.265440368974296"/>
          <y:Fill color="#B6DBA6" transparent="false"/>
          <y:BorderStyle color="#4159A8" type="line" width="3.0"/>
          <y:NodeLabel alignment="center" autoSizePolicy="content" fontFamily="Arial" fontSize="10" fontStyle="plain" hasBackgroundColor="false" hasLineColor="false" height="15.171875" horizontalTextPosition="center" iconTextGap="4" modelName="custom" textColor="#000000" verticalTextPosition="bottom" visible="true" width="33.4580078125" x="3.27099609375" xml:space="preserve" y="12.4140625">IKBKB<y:LabelModel><y:SmartNodeLabelModel distance="4.0"/></y:LabelModel><y:ModelParameter><y:SmartNodeLabelModelParameter labelRatioX="0.0" labelRatioY="0.0" nodeRatioX="0.0" nodeRatioY="0.0" offsetX="0.0" offsetY="0.0" upX="0.0" upY="-1.0"/></y:ModelParameter></y:NodeLabel>
          <y:Shape type="roundrectangle"/>
        </y:ShapeNode>
      </data>
    </node>
    <node id="n18">
      <data key="d3" xml:space="preserve"><![CDATA[MCAM]]></data>
      <data key="d4" xml:space="preserve"><![CDATA[Cell surface glycoprotein MUC18]]></data>
      <data key="d5" xml:space="preserve"><![CDATA[Cell surface glycoprotein MUC18]]></data>
      <data key="d6" xml:space="preserve"><![CDATA[source]]></data>
      <data key="d7" xml:space="preserve">2.19451177571395</data>
      <data key="d8" xml:space="preserve">0.8916968192258479</data>
      <data key="d9" xml:space="preserve">true</data>
      <data key="d10" xml:space="preserve">0.0010000000000000009</data>
      <data key="d11" xml:space="preserve">4.0</data>
      <data key="d12" xml:space="preserve"/>
      <data key="d13" xml:space="preserve"/>
      <data key="d14" xml:space="preserve"/>
      <data key="d15" xml:space="preserve">6</data>
      <data key="d16" xml:space="preserve">88</data>
      <data key="d17" xml:space="preserve">0.0</data>
      <data key="d18" xml:space="preserve">1.0</data>
      <data key="d19" xml:space="preserve">375.68534241889444</data>
      <data key="d20" xml:space="preserve">41.434845335174224</data>
      <data key="d24" xml:space="preserve">5.5617352614015575E-5</data>
      <data key="d25" xml:space="preserve">1.1318730859981052</data>
      <data key="d26" xml:space="preserve">1.1318730859981052</data>
      <data key="d29">
        <y:ShapeNode>
          <y:Geometry height="40.0" width="40.0" x="188.8148498726335" y="7.435669569046812"/>
          <y:Fill color="#B6DBA6" transparent="false"/>
          <y:BorderStyle color="#CC3331" type="line" width="3.0"/>
          <y:NodeLabel alignment="center" autoSizePolicy="content" fontFamily="Arial" fontSize="10" fontStyle="plain" hasBackgroundColor="false" hasLineColor="false" height="15.171875" horizontalTextPosition="center" iconTextGap="4" modelName="custom" textColor="#000000" verticalTextPosition="bottom" visible="true" width="34.5517578125" x="2.72412109375" xml:space="preserve" y="12.414062499999996">MCAM<y:LabelModel><y:SmartNodeLabelModel distance="4.0"/></y:LabelModel><y:ModelParameter><y:SmartNodeLabelModelParameter labelRatioX="0.0" labelRatioY="0.0" nodeRatioX="0.0" nodeRatioY="0.0" offsetX="0.0" offsetY="0.0" upX="0.0" upY="-1.0"/></y:ModelParameter></y:NodeLabel>
          <y:Shape type="roundrectangle"/>
        </y:ShapeNode>
      </data>
    </node>
    <node id="n19">
      <data key="d3" xml:space="preserve"><![CDATA[MELTF]]></data>
      <data key="d4" xml:space="preserve"><![CDATA[Melanotransferrin]]></data>
      <data key="d5" xml:space="preserve"><![CDATA[Melanotransferrin]]></data>
      <data key="d6" xml:space="preserve"><![CDATA[source]]></data>
      <data key="d7" xml:space="preserve">1.6832102388097647</data>
      <data key="d8" xml:space="preserve">0.6751500619527556</data>
      <data key="d9" xml:space="preserve">true</data>
      <data key="d10" xml:space="preserve">0.0050000000000000044</data>
      <data key="d11" xml:space="preserve">4.0</data>
      <data key="d12" xml:space="preserve"/>
      <data key="d13" xml:space="preserve"/>
      <data key="d14" xml:space="preserve"/>
      <data key="d15" xml:space="preserve">8</data>
      <data key="d16" xml:space="preserve">91</data>
      <data key="d17" xml:space="preserve">0.0</data>
      <data key="d18" xml:space="preserve">1.0</data>
      <data key="d19" xml:space="preserve">661.0272951300884</data>
      <data key="d20" xml:space="preserve">42.97305576839457</data>
      <data key="d24" xml:space="preserve">0.003948832035595106</data>
      <data key="d25" xml:space="preserve">1.1787642051682976</data>
      <data key="d26" xml:space="preserve">1.1787642051682976</data>
      <data key="d29">
        <y:ShapeNode>
          <y:Geometry height="40.0" width="40.0" x="360.3956252712669" y="8.07479877010622"/>
          <y:Fill color="#B6DBA6" transparent="false"/>
          <y:BorderStyle color="#CC3331" type="line" width="3.0"/>
          <y:NodeLabel alignment="center" autoSizePolicy="content" fontFamily="Arial" fontSize="10" fontStyle="plain" hasBackgroundColor="false" hasLineColor="false" height="15.171875" horizontalTextPosition="center" iconTextGap="4" modelName="custom" textColor="#000000" verticalTextPosition="bottom" visible="true" width="36.7783203125" x="1.61083984375" xml:space="preserve" y="12.4140625">MELTF<y:LabelModel><y:SmartNodeLabelModel distance="4.0"/></y:LabelModel><y:ModelParameter><y:SmartNodeLabelModelParameter labelRatioX="0.0" labelRatioY="0.0" nodeRatioX="0.0" nodeRatioY="0.0" offsetX="0.0" offsetY="0.0" upX="0.0" upY="-1.0"/></y:ModelParameter></y:NodeLabel>
          <y:Shape type="roundrectangle"/>
        </y:ShapeNode>
      </data>
    </node>
    <node id="n20">
      <data key="d3" xml:space="preserve"><![CDATA[MFGE8]]></data>
      <data key="d4" xml:space="preserve"><![CDATA[Lactadherin]]></data>
      <data key="d5" xml:space="preserve"><![CDATA[Lactadherin]]></data>
      <data key="d6" xml:space="preserve"><![CDATA[source]]></data>
      <data key="d7" xml:space="preserve">2.009811546107782</data>
      <data key="d8" xml:space="preserve">0.8220177258552421</data>
      <data key="d9" xml:space="preserve">true</data>
      <data key="d10" xml:space="preserve">0.0020000000000000018</data>
      <data key="d11" xml:space="preserve">4.0</data>
      <data key="d12" xml:space="preserve"/>
      <data key="d13" xml:space="preserve"/>
      <data key="d14" xml:space="preserve"/>
      <data key="d15" xml:space="preserve">6</data>
      <data key="d16" xml:space="preserve">88</data>
      <data key="d17" xml:space="preserve">0.0</data>
      <data key="d18" xml:space="preserve">1.0</data>
      <data key="d19" xml:space="preserve">540.1120057126276</data>
      <data key="d20" xml:space="preserve">-19.722308898854518</data>
      <data key="d24" xml:space="preserve">6.67408231368187E-4</data>
      <data key="d25" xml:space="preserve">1.2719900848832282</data>
      <data key="d26" xml:space="preserve">1.2719900848832282</data>
      <data key="d29">
        <y:ShapeNode>
          <y:Geometry height="40.0" width="40.0" x="278.5547929912581" y="-33.33016056658699"/>
          <y:Fill color="#B6DBA6" transparent="false"/>
          <y:BorderStyle color="#CC3331" type="line" width="3.0"/>
          <y:NodeLabel alignment="center" autoSizePolicy="content" fontFamily="Arial" fontSize="10" fontStyle="plain" hasBackgroundColor="false" hasLineColor="false" height="15.171875" horizontalTextPosition="center" iconTextGap="4" modelName="custom" textColor="#000000" verticalTextPosition="bottom" visible="true" width="38.4482421875" x="0.77587890625" xml:space="preserve" y="12.4140625">MFGE8<y:LabelModel><y:SmartNodeLabelModel distance="4.0"/></y:LabelModel><y:ModelParameter><y:SmartNodeLabelModelParameter labelRatioX="0.0" labelRatioY="0.0" nodeRatioX="0.0" nodeRatioY="0.0" offsetX="0.0" offsetY="0.0" upX="0.0" upY="-1.0"/></y:ModelParameter></y:NodeLabel>
          <y:Shape type="roundrectangle"/>
        </y:ShapeNode>
      </data>
    </node>
    <node id="n21">
      <data key="d3" xml:space="preserve"><![CDATA[MSMO1]]></data>
      <data key="d4" xml:space="preserve"><![CDATA[Methylsterol monooxygenase 1]]></data>
      <data key="d5" xml:space="preserve"><![CDATA[Methylsterol monooxygenase 1]]></data>
      <data key="d6" xml:space="preserve"><![CDATA[gene]]></data>
      <data key="d7" xml:space="preserve">0.0</data>
      <data key="d8" xml:space="preserve">0.2301589906125215</data>
      <data key="d9" xml:space="preserve">true</data>
      <data key="d10" xml:space="preserve">0.0010000000000000009</data>
      <data key="d11" xml:space="preserve">4.0</data>
      <data key="d12" xml:space="preserve"/>
      <data key="d13" xml:space="preserve"/>
      <data key="d14" xml:space="preserve"/>
      <data key="d15" xml:space="preserve">12</data>
      <data key="d16" xml:space="preserve">304</data>
      <data key="d17" xml:space="preserve">0.0</data>
      <data key="d18" xml:space="preserve">1.0</data>
      <data key="d19" xml:space="preserve">116.43889235339833</data>
      <data key="d20" xml:space="preserve">-156.63650098705938</data>
      <data key="d24" xml:space="preserve">0.8047274749721912</data>
      <data key="d25" xml:space="preserve">0.18858322221013601</data>
      <data key="d29">
        <y:ShapeNode>
          <y:Geometry height="15.0" width="15.0" x="65.92575635658726" y="-97.62102776145818"/>
          <y:Fill color="#F2F2F2" transparent="false"/>
          <y:BorderStyle color="#C0C0C0" raised="false" type="line" width="1.0"/>
          <y:NodeLabel alignment="center" autoSizePolicy="content" fontFamily="Dialog" fontSize="12" fontStyle="plain" hasBackgroundColor="false" hasLineColor="false" hasText="false" height="4.0" horizontalTextPosition="center" iconTextGap="4" modelName="custom" textColor="#000000" verticalTextPosition="bottom" visible="true" width="4.0" x="5.5" y="5.5">
            <y:LabelModel>
              <y:SmartNodeLabelModel distance="4.0"/>
            </y:LabelModel>
            <y:ModelParameter>
              <y:SmartNodeLabelModelParameter labelRatioX="0.0" labelRatioY="0.0" nodeRatioX="0.0" nodeRatioY="0.0" offsetX="0.0" offsetY="0.0" upX="0.0" upY="-1.0"/>
            </y:ModelParameter>
          </y:NodeLabel>
          <y:Shape type="rectangle"/>
        </y:ShapeNode>
      </data>
    </node>
    <node id="n22">
      <data key="d3" xml:space="preserve"><![CDATA[NTMT1]]></data>
      <data key="d4" xml:space="preserve"><![CDATA[N-terminal Xaa-Pro-Lys N-methyltransferase 1]]></data>
      <data key="d5" xml:space="preserve"><![CDATA[N-terminal Xaa-Pro-Lys N-methyltransferase 1]]></data>
      <data key="d6" xml:space="preserve"><![CDATA[source]]></data>
      <data key="d7" xml:space="preserve">2.2885555610539834</data>
      <data key="d8" xml:space="preserve">0.9840351799562309</data>
      <data key="d9" xml:space="preserve">true</data>
      <data key="d10" xml:space="preserve">0.0</data>
      <data key="d11" xml:space="preserve">Infinity</data>
      <data key="d12" xml:space="preserve"/>
      <data key="d13" xml:space="preserve"/>
      <data key="d14" xml:space="preserve"/>
      <data key="d15" xml:space="preserve">9</data>
      <data key="d16" xml:space="preserve">136</data>
      <data key="d17" xml:space="preserve">0.0</data>
      <data key="d18" xml:space="preserve">1.0</data>
      <data key="d19" xml:space="preserve">-149.05518817292975</data>
      <data key="d20" xml:space="preserve">-260.05612215460553</data>
      <data key="d24" xml:space="preserve">5.5617352614015575E-5</data>
      <data key="d25" xml:space="preserve">-1.2309625012828889</data>
      <data key="d26" xml:space="preserve">-1.2309625012828889</data>
      <data key="d29">
        <y:ShapeNode>
          <y:Geometry height="40.0" width="40.0" x="-106.27989949914367" y="-164.02935612071676"/>
          <y:Fill color="#B6DBA6" transparent="false"/>
          <y:BorderStyle color="#4159A8" type="line" width="3.0"/>
          <y:NodeLabel alignment="center" autoSizePolicy="content" fontFamily="Arial" fontSize="10" fontStyle="plain" hasBackgroundColor="false" hasLineColor="false" height="15.171875" horizontalTextPosition="center" iconTextGap="4" modelName="custom" textColor="#000000" verticalTextPosition="bottom" visible="true" width="37.330078125" x="1.3349609375" xml:space="preserve" y="12.4140625">NTMT1<y:LabelModel><y:SmartNodeLabelModel distance="4.0"/></y:LabelModel><y:ModelParameter><y:SmartNodeLabelModelParameter labelRatioX="0.0" labelRatioY="0.0" nodeRatioX="0.0" nodeRatioY="0.0" offsetX="0.0" offsetY="0.0" upX="0.0" upY="-1.0"/></y:ModelParameter></y:NodeLabel>
          <y:Shape type="roundrectangle"/>
        </y:ShapeNode>
      </data>
    </node>
    <node id="n23">
      <data key="d3" xml:space="preserve"><![CDATA[NUF2]]></data>
      <data key="d4" xml:space="preserve"><![CDATA[Kinetochore protein Nuf2]]></data>
      <data key="d5" xml:space="preserve"><![CDATA[Kinetochore protein Nuf2]]></data>
      <data key="d6" xml:space="preserve"><![CDATA[source]]></data>
      <data key="d7" xml:space="preserve">2.503684338368232</data>
      <data key="d8" xml:space="preserve">1.0409154500469548</data>
      <data key="d9" xml:space="preserve">true</data>
      <data key="d10" xml:space="preserve">0.020000000000000018</data>
      <data key="d11" xml:space="preserve">4.0</data>
      <data key="d12" xml:space="preserve"/>
      <data key="d13" xml:space="preserve"/>
      <data key="d14" xml:space="preserve"/>
      <data key="d15" xml:space="preserve">1</data>
      <data key="d16" xml:space="preserve">5</data>
      <data key="d17" xml:space="preserve">0.0</data>
      <data key="d18" xml:space="preserve">1.0</data>
      <data key="d19" xml:space="preserve">-251.88442266395083</data>
      <data key="d20" xml:space="preserve">15.733983786313724</data>
      <data key="d24" xml:space="preserve">3.8932146829810904E-4</data>
      <data key="d25" xml:space="preserve">-1.8384170518766982</data>
      <data key="d26" xml:space="preserve">-1.8384170518766982</data>
      <data key="d29">
        <y:ShapeNode>
          <y:Geometry height="40.0" width="40.0" x="-112.0769550714034" y="27.292029345455198"/>
          <y:Fill color="#B6DBA6" transparent="false"/>
          <y:BorderStyle color="#4159A8" type="line" width="3.0"/>
          <y:NodeLabel alignment="center" autoSizePolicy="content" fontFamily="Arial" fontSize="10" fontStyle="plain" hasBackgroundColor="false" hasLineColor="false" height="15.171875" horizontalTextPosition="center" iconTextGap="4" modelName="custom" textColor="#000000" verticalTextPosition="bottom" visible="true" width="30.11328125" x="4.943359375" xml:space="preserve" y="12.4140625">NUF2<y:LabelModel><y:SmartNodeLabelModel distance="4.0"/></y:LabelModel><y:ModelParameter><y:SmartNodeLabelModelParameter labelRatioX="0.0" labelRatioY="0.0" nodeRatioX="0.0" nodeRatioY="0.0" offsetX="0.0" offsetY="0.0" upX="0.0" upY="-1.0"/></y:ModelParameter></y:NodeLabel>
          <y:Shape type="roundrectangle"/>
        </y:ShapeNode>
      </data>
    </node>
    <node id="n24">
      <data key="d3" xml:space="preserve"><![CDATA[RAD21]]></data>
      <data key="d4" xml:space="preserve"><![CDATA[Double-strand-break repair protein rad21 homolog]]></data>
      <data key="d5" xml:space="preserve"><![CDATA[Double-strand-break repair protein rad21 homolog]]></data>
      <data key="d6" xml:space="preserve"><![CDATA[gene]]></data>
      <data key="d7" xml:space="preserve">0.0</data>
      <data key="d8" xml:space="preserve">0.26199944745637255</data>
      <data key="d9" xml:space="preserve">true</data>
      <data key="d10" xml:space="preserve">0.030000000000000027</data>
      <data key="d11" xml:space="preserve">4.0</data>
      <data key="d12" xml:space="preserve"/>
      <data key="d13" xml:space="preserve"/>
      <data key="d14" xml:space="preserve"/>
      <data key="d15" xml:space="preserve">1</data>
      <data key="d16" xml:space="preserve">5</data>
      <data key="d17" xml:space="preserve">0.0</data>
      <data key="d18" xml:space="preserve">1.0</data>
      <data key="d19" xml:space="preserve">-73.1177554782931</data>
      <data key="d20" xml:space="preserve">-59.69780167142984</data>
      <data key="d24" xml:space="preserve">0.09360400444938823</data>
      <data key="d25" xml:space="preserve">0.09195447432542103</data>
      <data key="d29">
        <y:ShapeNode>
          <y:Geometry height="15.0" width="15.0" x="-44.4555457267249" y="-34.25101639258301"/>
          <y:Fill color="#F2F2F2" transparent="false"/>
          <y:BorderStyle color="#C0C0C0" raised="false" type="line" width="1.0"/>
          <y:NodeLabel alignment="center" autoSizePolicy="content" fontFamily="Dialog" fontSize="12" fontStyle="plain" hasBackgroundColor="false" hasLineColor="false" hasText="false" height="4.0" horizontalTextPosition="center" iconTextGap="4" modelName="custom" textColor="#000000" verticalTextPosition="bottom" visible="true" width="4.0" x="5.5" y="5.5">
            <y:LabelModel>
              <y:SmartNodeLabelModel distance="4.0"/>
            </y:LabelModel>
            <y:ModelParameter>
              <y:SmartNodeLabelModelParameter labelRatioX="0.0" labelRatioY="0.0" nodeRatioX="0.0" nodeRatioY="0.0" offsetX="0.0" offsetY="0.0" upX="0.0" upY="-1.0"/>
            </y:ModelParameter>
          </y:NodeLabel>
          <y:Shape type="rectangle"/>
        </y:ShapeNode>
      </data>
    </node>
    <node id="n25">
      <data key="d3" xml:space="preserve"><![CDATA[RCC1]]></data>
      <data key="d4" xml:space="preserve"><![CDATA[Regulator of chromosome condensation]]></data>
      <data key="d5" xml:space="preserve"><![CDATA[Regulator of chromosome condensation]]></data>
      <data key="d6" xml:space="preserve"><![CDATA[gene]]></data>
      <data key="d7" xml:space="preserve">0.0</data>
      <data key="d8" xml:space="preserve">0.3173760589874368</data>
      <data key="d9" xml:space="preserve">true</data>
      <data key="d10" xml:space="preserve">0.0040000000000000036</data>
      <data key="d11" xml:space="preserve">4.0</data>
      <data key="d12" xml:space="preserve"/>
      <data key="d13" xml:space="preserve"/>
      <data key="d14" xml:space="preserve"/>
      <data key="d15" xml:space="preserve">9</data>
      <data key="d16" xml:space="preserve">136</data>
      <data key="d17" xml:space="preserve">0.0</data>
      <data key="d18" xml:space="preserve">1.0</data>
      <data key="d19" xml:space="preserve">-125.32778238652458</data>
      <data key="d20" xml:space="preserve">-199.22486222954143</data>
      <data key="d24" xml:space="preserve">0.18809788654060067</data>
      <data key="d25" xml:space="preserve">0.1290910092515336</data>
      <data key="d29">
        <y:ShapeNode>
          <y:Geometry height="15.0" width="15.0" x="-78.30653365712224" y="-110.52059686012964"/>
          <y:Fill color="#F2F2F2" transparent="false"/>
          <y:BorderStyle color="#C0C0C0" raised="false" type="line" width="1.0"/>
          <y:NodeLabel alignment="center" autoSizePolicy="content" fontFamily="Dialog" fontSize="12" fontStyle="plain" hasBackgroundColor="false" hasLineColor="false" hasText="false" height="4.0" horizontalTextPosition="center" iconTextGap="4" modelName="custom" textColor="#000000" verticalTextPosition="bottom" visible="true" width="4.0" x="5.5" y="5.5">
            <y:LabelModel>
              <y:SmartNodeLabelModel distance="4.0"/>
            </y:LabelModel>
            <y:ModelParameter>
              <y:SmartNodeLabelModelParameter labelRatioX="0.0" labelRatioY="0.0" nodeRatioX="0.0" nodeRatioY="0.0" offsetX="0.0" offsetY="0.0" upX="0.0" upY="-1.0"/>
            </y:ModelParameter>
          </y:NodeLabel>
          <y:Shape type="rectangle"/>
        </y:ShapeNode>
      </data>
    </node>
    <node id="n26">
      <data key="d3" xml:space="preserve"><![CDATA[SCG3]]></data>
      <data key="d4" xml:space="preserve"><![CDATA[Secretogranin-3]]></data>
      <data key="d5" xml:space="preserve"><![CDATA[Secretogranin-3]]></data>
      <data key="d6" xml:space="preserve"><![CDATA[gene]]></data>
      <data key="d7" xml:space="preserve">0.0</data>
      <data key="d8" xml:space="preserve">0.0340810216032158</data>
      <data key="d9" xml:space="preserve">true</data>
      <data key="d10" xml:space="preserve">0.0050000000000000044</data>
      <data key="d11" xml:space="preserve">4.0</data>
      <data key="d12" xml:space="preserve"/>
      <data key="d13" xml:space="preserve"/>
      <data key="d14" xml:space="preserve"/>
      <data key="d15" xml:space="preserve">7</data>
      <data key="d16" xml:space="preserve">90</data>
      <data key="d17" xml:space="preserve">0.0</data>
      <data key="d18" xml:space="preserve">1.0</data>
      <data key="d19" xml:space="preserve">527.5385492401532</data>
      <data key="d20" xml:space="preserve">141.15779285848646</data>
      <data key="d24" xml:space="preserve">0.09360400444938823</data>
      <data key="d25" xml:space="preserve">0.45812325681404253</data>
      <data key="d29">
        <y:ShapeNode>
          <y:Geometry height="15.0" width="15.0" x="288.58623781444476" y="72.99413544785786"/>
          <y:Fill color="#F2F2F2" transparent="false"/>
          <y:BorderStyle color="#C0C0C0" raised="false" type="line" width="1.0"/>
          <y:NodeLabel alignment="center" autoSizePolicy="content" fontFamily="Dialog" fontSize="12" fontStyle="plain" hasBackgroundColor="false" hasLineColor="false" hasText="false" height="4.0" horizontalTextPosition="center" iconTextGap="4" modelName="custom" textColor="#000000" verticalTextPosition="bottom" visible="true" width="4.0" x="5.5" y="5.5">
            <y:LabelModel>
              <y:SmartNodeLabelModel distance="4.0"/>
            </y:LabelModel>
            <y:ModelParameter>
              <y:SmartNodeLabelModelParameter labelRatioX="0.0" labelRatioY="0.0" nodeRatioX="0.0" nodeRatioY="0.0" offsetX="0.0" offsetY="0.0" upX="0.0" upY="-1.0"/>
            </y:ModelParameter>
          </y:NodeLabel>
          <y:Shape type="rectangle"/>
        </y:ShapeNode>
      </data>
    </node>
    <node id="n27">
      <data key="d3" xml:space="preserve"><![CDATA[SNAP23]]></data>
      <data key="d4" xml:space="preserve"><![CDATA[Synaptosomal-associated protein 23]]></data>
      <data key="d5" xml:space="preserve"><![CDATA[Synaptosomal-associated protein 23]]></data>
      <data key="d6" xml:space="preserve"><![CDATA[source]]></data>
      <data key="d7" xml:space="preserve">2.0942315472594006</data>
      <data key="d8" xml:space="preserve">0.8724248081753094</data>
      <data key="d9" xml:space="preserve">true</data>
      <data key="d10" xml:space="preserve">0.02300000000000002</data>
      <data key="d11" xml:space="preserve">4.0</data>
      <data key="d12" xml:space="preserve"/>
      <data key="d13" xml:space="preserve"/>
      <data key="d14" xml:space="preserve"/>
      <data key="d15" xml:space="preserve">10</data>
      <data key="d16" xml:space="preserve">240</data>
      <data key="d17" xml:space="preserve">0.0</data>
      <data key="d18" xml:space="preserve">1.0</data>
      <data key="d19" xml:space="preserve">-663.2917371852715</data>
      <data key="d20" xml:space="preserve">-6.829116858575342</data>
      <data key="d24" xml:space="preserve">5.5617352614015575E-5</data>
      <data key="d25" xml:space="preserve">-1.0307926115660582</data>
      <data key="d26" xml:space="preserve">-1.0307926115660582</data>
      <data key="d29">
        <y:ShapeNode>
          <y:Geometry height="40.0" width="40.0" x="-435.95241931199473" y="-43.09558410283256"/>
          <y:Fill color="#B6DBA6" transparent="false"/>
          <y:BorderStyle color="#4159A8" type="line" width="3.0"/>
          <y:NodeLabel alignment="center" autoSizePolicy="content" fontFamily="Arial" fontSize="10" fontStyle="plain" hasBackgroundColor="false" hasLineColor="false" height="15.171875" horizontalTextPosition="center" iconTextGap="4" modelName="custom" textColor="#000000" verticalTextPosition="bottom" visible="true" width="42.3544921875" x="-1.17724609375" xml:space="preserve" y="12.4140625">SNAP23<y:LabelModel><y:SmartNodeLabelModel distance="4.0"/></y:LabelModel><y:ModelParameter><y:SmartNodeLabelModelParameter labelRatioX="0.0" labelRatioY="0.0" nodeRatioX="0.0" nodeRatioY="0.0" offsetX="0.0" offsetY="0.0" upX="0.0" upY="-1.0"/></y:ModelParameter></y:NodeLabel>
          <y:Shape type="roundrectangle"/>
        </y:ShapeNode>
      </data>
    </node>
    <node id="n28">
      <data key="d3" xml:space="preserve"><![CDATA[UBE2S]]></data>
      <data key="d4" xml:space="preserve"><![CDATA[Ubiquitin-conjugating enzyme E2 S]]></data>
      <data key="d5" xml:space="preserve"><![CDATA[Ubiquitin-conjugating enzyme E2 S]]></data>
      <data key="d6" xml:space="preserve"><![CDATA[source]]></data>
      <data key="d7" xml:space="preserve">2.108455884349265</data>
      <data key="d8" xml:space="preserve">0.8650237278341946</data>
      <data key="d9" xml:space="preserve">true</data>
      <data key="d10" xml:space="preserve">0.016000000000000014</data>
      <data key="d11" xml:space="preserve">4.0</data>
      <data key="d12" xml:space="preserve"/>
      <data key="d13" xml:space="preserve"/>
      <data key="d14" xml:space="preserve"/>
      <data key="d15" xml:space="preserve">1</data>
      <data key="d16" xml:space="preserve">8</data>
      <data key="d17" xml:space="preserve">0.0</data>
      <data key="d18" xml:space="preserve">1.0</data>
      <data key="d19" xml:space="preserve">-476.13085606343253</data>
      <data key="d20" xml:space="preserve">24.720649995561605</data>
      <data key="d24" xml:space="preserve">5.5617352614015575E-5</data>
      <data key="d25" xml:space="preserve">-1.0448427637716087</data>
      <data key="d26" xml:space="preserve">-1.0448427637716087</data>
      <data key="d29">
        <y:ShapeNode>
          <y:Geometry height="40.0" width="40.0" x="-290.89372899760525" y="-2.495203164218818"/>
          <y:Fill color="#B6DBA6" transparent="false"/>
          <y:BorderStyle color="#4159A8" type="line" width="3.0"/>
          <y:NodeLabel alignment="center" autoSizePolicy="content" fontFamily="Arial" fontSize="10" fontStyle="plain" hasBackgroundColor="false" hasLineColor="false" height="15.171875" horizontalTextPosition="center" iconTextGap="4" modelName="custom" textColor="#000000" verticalTextPosition="bottom" visible="true" width="36.79296875" x="1.603515625" xml:space="preserve" y="12.4140625">UBE2S<y:LabelModel><y:SmartNodeLabelModel distance="4.0"/></y:LabelModel><y:ModelParameter><y:SmartNodeLabelModelParameter labelRatioX="0.0" labelRatioY="0.0" nodeRatioX="0.0" nodeRatioY="0.0" offsetX="0.0" offsetY="0.0" upX="0.0" upY="-1.0"/></y:ModelParameter></y:NodeLabel>
          <y:Shape type="roundrectangle"/>
        </y:ShapeNode>
      </data>
    </node>
    <node id="n29">
      <data key="d3" xml:space="preserve"><![CDATA[FAM20C]]></data>
      <data key="d4" xml:space="preserve"><![CDATA[Extracellular serine/threonine protein kinase FAM20C]]></data>
      <data key="d5" xml:space="preserve"><![CDATA[Extracellular serine/threonine protein kinase FAM20C]]></data>
      <data key="d6" xml:space="preserve"><![CDATA[gene]]></data>
      <data key="d7" xml:space="preserve">0.0</data>
      <data key="d8" xml:space="preserve">0.3519165532537235</data>
      <data key="d9" xml:space="preserve">true</data>
      <data key="d10" xml:space="preserve">0.04200000000000004</data>
      <data key="d11" xml:space="preserve">4.0</data>
      <data key="d12" xml:space="preserve"/>
      <data key="d13" xml:space="preserve"/>
      <data key="d14" xml:space="preserve"/>
      <data key="d15" xml:space="preserve">6</data>
      <data key="d16" xml:space="preserve">88</data>
      <data key="d17" xml:space="preserve">0.0</data>
      <data key="d18" xml:space="preserve">1.0</data>
      <data key="d19" xml:space="preserve">594.2194779704345</data>
      <data key="d20" xml:space="preserve">28.877271779987872</data>
      <data key="d29">
        <y:ShapeNode>
          <y:Geometry height="15.0" width="15.0" x="331.90316146219226" y="20.13825145029779"/>
          <y:Fill color="#F2F2F2" transparent="false"/>
          <y:BorderStyle color="#C0C0C0" raised="false" type="line" width="1.0"/>
          <y:NodeLabel alignment="center" autoSizePolicy="content" fontFamily="Dialog" fontSize="12" fontStyle="plain" hasBackgroundColor="false" hasLineColor="false" hasText="false" height="4.0" horizontalTextPosition="center" iconTextGap="4" modelName="custom" textColor="#000000" verticalTextPosition="bottom" visible="true" width="4.0" x="5.5" y="5.5">
            <y:LabelModel>
              <y:SmartNodeLabelModel distance="4.0"/>
            </y:LabelModel>
            <y:ModelParameter>
              <y:SmartNodeLabelModelParameter labelRatioX="0.0" labelRatioY="0.0" nodeRatioX="0.0" nodeRatioY="0.0" offsetX="0.0" offsetY="0.0" upX="0.0" upY="-1.0"/>
            </y:ModelParameter>
          </y:NodeLabel>
          <y:Shape type="rectangle"/>
        </y:ShapeNode>
      </data>
    </node>
    <node id="n30">
      <data key="d3" xml:space="preserve"><![CDATA[HSPG2]]></data>
      <data key="d4" xml:space="preserve"><![CDATA[Basement membrane-specific heparan sulfate proteoglycan core protein]]></data>
      <data key="d5" xml:space="preserve"><![CDATA[Basement membrane-specific heparan sulfate proteoglycan core protein]]></data>
      <data key="d6" xml:space="preserve"><![CDATA[gene]]></data>
      <data key="d7" xml:space="preserve">0.0</data>
      <data key="d8" xml:space="preserve">0.2168818539660105</data>
      <data key="d9" xml:space="preserve">true</data>
      <data key="d10" xml:space="preserve">0.010000000000000009</data>
      <data key="d11" xml:space="preserve">4.0</data>
      <data key="d12" xml:space="preserve"/>
      <data key="d13" xml:space="preserve"/>
      <data key="d14" xml:space="preserve"/>
      <data key="d15" xml:space="preserve">6</data>
      <data key="d16" xml:space="preserve">88</data>
      <data key="d17" xml:space="preserve">0.0</data>
      <data key="d18" xml:space="preserve">1.0</data>
      <data key="d19" xml:space="preserve">452.7934828626428</data>
      <data key="d20" xml:space="preserve">-11.627361563716379</data>
      <data key="d29">
        <y:ShapeNode>
          <y:Geometry height="15.0" width="15.0" x="243.33578334126494" y="-11.755052422511838"/>
          <y:Fill color="#F2F2F2" transparent="false"/>
          <y:BorderStyle color="#C0C0C0" raised="false" type="line" width="1.0"/>
          <y:NodeLabel alignment="center" autoSizePolicy="content" fontFamily="Dialog" fontSize="12" fontStyle="plain" hasBackgroundColor="false" hasLineColor="false" hasText="false" height="4.0" horizontalTextPosition="center" iconTextGap="4" modelName="custom" textColor="#000000" verticalTextPosition="bottom" visible="true" width="4.0" x="5.5" y="5.5">
            <y:LabelModel>
              <y:SmartNodeLabelModel distance="4.0"/>
            </y:LabelModel>
            <y:ModelParameter>
              <y:SmartNodeLabelModelParameter labelRatioX="0.0" labelRatioY="0.0" nodeRatioX="0.0" nodeRatioY="0.0" offsetX="0.0" offsetY="0.0" upX="0.0" upY="-1.0"/>
            </y:ModelParameter>
          </y:NodeLabel>
          <y:Shape type="rectangle"/>
        </y:ShapeNode>
      </data>
    </node>
    <node id="n31">
      <data key="d3" xml:space="preserve"><![CDATA[TFAP2A]]></data>
      <data key="d4" xml:space="preserve"><![CDATA[Transcription factor AP-2-alpha]]></data>
      <data key="d5" xml:space="preserve"><![CDATA[Transcription factor AP-2-alpha]]></data>
      <data key="d6" xml:space="preserve"><![CDATA[gene]]></data>
      <data key="d7" xml:space="preserve">0.0</data>
      <data key="d8" xml:space="preserve">0.24030704534949973</data>
      <data key="d9" xml:space="preserve">true</data>
      <data key="d10" xml:space="preserve">0.030000000000000027</data>
      <data key="d11" xml:space="preserve">4.0</data>
      <data key="d12" xml:space="preserve"/>
      <data key="d13" xml:space="preserve"/>
      <data key="d14" xml:space="preserve"/>
      <data key="d15" xml:space="preserve">5</data>
      <data key="d16" xml:space="preserve">67</data>
      <data key="d17" xml:space="preserve">0.0</data>
      <data key="d18" xml:space="preserve">1.0</data>
      <data key="d19" xml:space="preserve">287.8801113470895</data>
      <data key="d20" xml:space="preserve">110.79566344042681</data>
      <data key="d29">
        <y:ShapeNode>
          <y:Geometry height="15.0" width="15.0" x="153.55382590767204" y="60.94700903731817"/>
          <y:Fill color="#F2F2F2" transparent="false"/>
          <y:BorderStyle color="#C0C0C0" raised="false" type="line" width="1.0"/>
          <y:NodeLabel alignment="center" autoSizePolicy="content" fontFamily="Dialog" fontSize="12" fontStyle="plain" hasBackgroundColor="false" hasLineColor="false" hasText="false" height="4.0" horizontalTextPosition="center" iconTextGap="4" modelName="custom" textColor="#000000" verticalTextPosition="bottom" visible="true" width="4.0" x="5.5" y="5.5">
            <y:LabelModel>
              <y:SmartNodeLabelModel distance="4.0"/>
            </y:LabelModel>
            <y:ModelParameter>
              <y:SmartNodeLabelModelParameter labelRatioX="0.0" labelRatioY="0.0" nodeRatioX="0.0" nodeRatioY="0.0" offsetX="0.0" offsetY="0.0" upX="0.0" upY="-1.0"/>
            </y:ModelParameter>
          </y:NodeLabel>
          <y:Shape type="rectangle"/>
        </y:ShapeNode>
      </data>
    </node>
    <edge id="e0" source="n3" target="n1">
      <data key="d31" xml:space="preserve"><![CDATA[interaction]]></data>
      <data key="d32" xml:space="preserve"><![CDATA[-]]></data>
      <data key="d33" xml:space="preserve"><![CDATA[predicted]]></data>
      <data key="d34" xml:space="preserve"><![CDATA[predicted]]></data>
      <data key="d35" xml:space="preserve"/>
      <data key="d36" xml:space="preserve">true</data>
      <data key="d38" xml:space="preserve"><![CDATA[source]]></data>
      <data key="d39" xml:space="preserve"><![CDATA[gene]]></data>
      <data key="d40" xml:space="preserve">0.013296720292582944</data>
      <data key="d42" xml:space="preserve">6.659414286378468E-4</data>
      <data key="d44" xml:space="preserve">1.9373924660259155E-4</data>
      <data key="d46" xml:space="preserve">6.659414286378468E-4</data>
      <data key="d48" xml:space="preserve">0.0021699195241726625</data>
      <data key="d50" xml:space="preserve">0.015000000000000013</data>
      <data key="d52" xml:space="preserve">true</data>
      <data key="d53" xml:space="preserve">false</data>
      <data key="d54" xml:space="preserve"><![CDATA[-]]></data>
      <data key="d55" xml:space="preserve"/>
      <data key="d56" xml:space="preserve">false</data>
      <data key="d57" xml:space="preserve">true</data>
      <data key="d58" xml:space="preserve">4.0</data>
      <data key="d59" xml:space="preserve">true</data>
      <data key="d60" xml:space="preserve">1.0</data>
      <data key="d62" xml:space="preserve"><![CDATA[predicted]]></data>
      <data key="d63">
        <y:PolyLineEdge>
          <y:Path sx="0.0" sy="0.0" tx="0.0" ty="0.0"/>
          <y:LineStyle color="#C0C0C0" type="dashed" width="1.0"/>
          <y:Arrows source="none" target="none"/>
          <y:BendStyle smoothed="false"/>
        </y:PolyLineEdge>
      </data>
    </edge>
    <edge id="e1" source="n8" target="n1">
      <data key="d31" xml:space="preserve"><![CDATA[interaction]]></data>
      <data key="d32" xml:space="preserve"><![CDATA[->]]></data>
      <data key="d33" xml:space="preserve"><![CDATA[activate]]></data>
      <data key="d34" xml:space="preserve"><![CDATA[activate]]></data>
      <data key="d35" xml:space="preserve"/>
      <data key="d36" xml:space="preserve">false</data>
      <data key="d38" xml:space="preserve"><![CDATA[source]]></data>
      <data key="d39" xml:space="preserve"><![CDATA[gene]]></data>
      <data key="d40" xml:space="preserve">0.24647904008636262</data>
      <data key="d42" xml:space="preserve">6.955118471069948E-4</data>
      <data key="d44" xml:space="preserve">1.0002475071070434E-5</data>
      <data key="d46" xml:space="preserve">6.955118471069948E-4</data>
      <data key="d48" xml:space="preserve">0.012189584263174555</data>
      <data key="d50" xml:space="preserve">0.0020000000000000018</data>
      <data key="d52" xml:space="preserve">true</data>
      <data key="d53" xml:space="preserve">false</data>
      <data key="d54" xml:space="preserve"><![CDATA[>]]></data>
      <data key="d55" xml:space="preserve"/>
      <data key="d56" xml:space="preserve">false</data>
      <data key="d57" xml:space="preserve">true</data>
      <data key="d58" xml:space="preserve">4.0</data>
      <data key="d59" xml:space="preserve">true</data>
      <data key="d60" xml:space="preserve">1.0</data>
      <data key="d62" xml:space="preserve"><![CDATA[activate]]></data>
      <data key="d63">
        <y:PolyLineEdge>
          <y:Path sx="0.0" sy="0.0" tx="0.0" ty="0.0"/>
          <y:LineStyle color="#C0C0C0" type="line" width="1.0"/>
          <y:Arrows source="standard" target="none"/>
          <y:BendStyle smoothed="false"/>
        </y:PolyLineEdge>
      </data>
    </edge>
    <edge id="e2" source="n13" target="n1">
      <data key="d31" xml:space="preserve"><![CDATA[interaction]]></data>
      <data key="d32" xml:space="preserve"><![CDATA[-]]></data>
      <data key="d33" xml:space="preserve"><![CDATA[predicted]]></data>
      <data key="d34" xml:space="preserve"><![CDATA[predicted]]></data>
      <data key="d35" xml:space="preserve"/>
      <data key="d36" xml:space="preserve">true</data>
      <data key="d38" xml:space="preserve"><![CDATA[source]]></data>
      <data key="d39" xml:space="preserve"><![CDATA[gene]]></data>
      <data key="d40" xml:space="preserve">0.010369854769592998</data>
      <data key="d42" xml:space="preserve">1.0948032193947921E-4</data>
      <data key="d44" xml:space="preserve">1.7300185039401018E-5</data>
      <data key="d46" xml:space="preserve">1.0948032193947921E-4</data>
      <data key="d48" xml:space="preserve">6.219743150981928E-4</data>
      <data key="d50" xml:space="preserve">0.0030000000000000027</data>
      <data key="d52" xml:space="preserve">true</data>
      <data key="d53" xml:space="preserve">false</data>
      <data key="d54" xml:space="preserve"><![CDATA[-]]></data>
      <data key="d55" xml:space="preserve"/>
      <data key="d56" xml:space="preserve">false</data>
      <data key="d57" xml:space="preserve">true</data>
      <data key="d58" xml:space="preserve">4.0</data>
      <data key="d59" xml:space="preserve">true</data>
      <data key="d60" xml:space="preserve">1.0</data>
      <data key="d62" xml:space="preserve"><![CDATA[predicted]]></data>
      <data key="d63">
        <y:PolyLineEdge>
          <y:Path sx="0.0" sy="0.0" tx="0.0" ty="0.0"/>
          <y:LineStyle color="#C0C0C0" type="dashed" width="1.0"/>
          <y:Arrows source="none" target="none"/>
          <y:BendStyle smoothed="false"/>
        </y:PolyLineEdge>
      </data>
    </edge>
    <edge id="e3" source="n17" target="n1">
      <data key="d31" xml:space="preserve"><![CDATA[interaction]]></data>
      <data key="d32" xml:space="preserve"><![CDATA[-]]></data>
      <data key="d33" xml:space="preserve"><![CDATA[predicted]]></data>
      <data key="d34" xml:space="preserve"><![CDATA[predicted]]></data>
      <data key="d35" xml:space="preserve"><![CDATA[predicted]]></data>
      <data key="d36" xml:space="preserve">true</data>
      <data key="d37" xml:space="preserve">true</data>
      <data key="d38" xml:space="preserve"><![CDATA[source]]></data>
      <data key="d39" xml:space="preserve"><![CDATA[gene]]></data>
      <data key="d40" xml:space="preserve">0.005211620870763136</data>
      <data key="d41" xml:space="preserve">0.0031635574565274044</data>
      <data key="d42" xml:space="preserve">4.339434302538625E-4</data>
      <data key="d43" xml:space="preserve">6.940715588097818E-5</data>
      <data key="d44" xml:space="preserve">1.9032054463643963E-5</data>
      <data key="d45" xml:space="preserve">1.7581778352357976E-5</data>
      <data key="d46" xml:space="preserve">4.339434302538625E-4</data>
      <data key="d47" xml:space="preserve">6.940715588097818E-5</data>
      <data key="d48" xml:space="preserve">0.0013527524397408952</data>
      <data key="d49" xml:space="preserve">1.1902523487693618E-4</data>
      <data key="d50" xml:space="preserve">0.02400000000000002</data>
      <data key="d51" xml:space="preserve">0.0</data>
      <data key="d52" xml:space="preserve">true</data>
      <data key="d53" xml:space="preserve">true</data>
      <data key="d54" xml:space="preserve"><![CDATA[-]]></data>
      <data key="d55" xml:space="preserve"><![CDATA[-]]></data>
      <data key="d56" xml:space="preserve">false</data>
      <data key="d57" xml:space="preserve">true</data>
      <data key="d58" xml:space="preserve">Infinity</data>
      <data key="d59" xml:space="preserve">true</data>
      <data key="d60" xml:space="preserve">1.0</data>
      <data key="d62" xml:space="preserve"><![CDATA[predicted]]></data>
      <data key="d63">
        <y:PolyLineEdge>
          <y:Path sx="0.0" sy="0.0" tx="0.0" ty="0.0"/>
          <y:LineStyle color="#C0C0C0" type="dashed" width="1.0"/>
          <y:Arrows source="none" target="none"/>
          <y:BendStyle smoothed="false"/>
        </y:PolyLineEdge>
      </data>
    </edge>
    <edge id="e4" source="n23" target="n1">
      <data key="d31" xml:space="preserve"><![CDATA[interaction]]></data>
      <data key="d32" xml:space="preserve"><![CDATA[-]]></data>
      <data key="d33" xml:space="preserve"><![CDATA[predicted]]></data>
      <data key="d34" xml:space="preserve"><![CDATA[predicted]]></data>
      <data key="d35" xml:space="preserve"><![CDATA[predicted]]></data>
      <data key="d36" xml:space="preserve">true</data>
      <data key="d37" xml:space="preserve">true</data>
      <data key="d38" xml:space="preserve"><![CDATA[source]]></data>
      <data key="d39" xml:space="preserve"><![CDATA[gene]]></data>
      <data key="d40" xml:space="preserve">0.005218942239102285</data>
      <data key="d41" xml:space="preserve">0.0026625527174995146</data>
      <data key="d42" xml:space="preserve">1.7962591959206852E-4</data>
      <data key="d43" xml:space="preserve">6.23383650220536E-5</data>
      <data key="d44" xml:space="preserve">2.4850880708590143E-5</data>
      <data key="d45" xml:space="preserve">1.676929157314959E-5</data>
      <data key="d46" xml:space="preserve">1.7962591959206852E-4</data>
      <data key="d47" xml:space="preserve">6.23383650220536E-5</data>
      <data key="d48" xml:space="preserve">8.646430210135788E-4</data>
      <data key="d49" xml:space="preserve">1.1021968637464382E-4</data>
      <data key="d50" xml:space="preserve">0.02400000000000002</data>
      <data key="d51" xml:space="preserve">0.0</data>
      <data key="d52" xml:space="preserve">true</data>
      <data key="d53" xml:space="preserve">true</data>
      <data key="d54" xml:space="preserve"><![CDATA[-]]></data>
      <data key="d55" xml:space="preserve"><![CDATA[-]]></data>
      <data key="d56" xml:space="preserve">false</data>
      <data key="d57" xml:space="preserve">true</data>
      <data key="d58" xml:space="preserve">Infinity</data>
      <data key="d59" xml:space="preserve">true</data>
      <data key="d60" xml:space="preserve">1.0</data>
      <data key="d62" xml:space="preserve"><![CDATA[predicted]]></data>
      <data key="d63">
        <y:PolyLineEdge>
          <y:Path sx="0.0" sy="0.0" tx="0.0" ty="0.0"/>
          <y:LineStyle color="#C0C0C0" type="dashed" width="1.0"/>
          <y:Arrows source="none" target="none"/>
          <y:BendStyle smoothed="false"/>
        </y:PolyLineEdge>
      </data>
    </edge>
    <edge id="e5" source="n28" target="n1">
      <data key="d31" xml:space="preserve"><![CDATA[interaction]]></data>
      <data key="d32" xml:space="preserve"><![CDATA[-]]></data>
      <data key="d33" xml:space="preserve"><![CDATA[complex; input]]></data>
      <data key="d34" xml:space="preserve"><![CDATA[complex; input]]></data>
      <data key="d35" xml:space="preserve"/>
      <data key="d36" xml:space="preserve">false</data>
      <data key="d38" xml:space="preserve"><![CDATA[source]]></data>
      <data key="d39" xml:space="preserve"><![CDATA[gene]]></data>
      <data key="d40" xml:space="preserve">0.005322996285752587</data>
      <data key="d42" xml:space="preserve">1.4061273556800627E-4</data>
      <data key="d44" xml:space="preserve">9.620212473628248E-6</data>
      <data key="d46" xml:space="preserve">1.4061273556800627E-4</data>
      <data key="d48" xml:space="preserve">7.797264149798936E-4</data>
      <data key="d50" xml:space="preserve">0.020000000000000018</data>
      <data key="d52" xml:space="preserve">true</data>
      <data key="d53" xml:space="preserve">false</data>
      <data key="d54" xml:space="preserve"><![CDATA[-]]></data>
      <data key="d55" xml:space="preserve"/>
      <data key="d56" xml:space="preserve">false</data>
      <data key="d57" xml:space="preserve">true</data>
      <data key="d58" xml:space="preserve">4.0</data>
      <data key="d59" xml:space="preserve">true</data>
      <data key="d60" xml:space="preserve">1.0</data>
      <data key="d62" xml:space="preserve"><![CDATA[complex; input]]></data>
      <data key="d63">
        <y:PolyLineEdge>
          <y:Path sx="0.0" sy="0.0" tx="0.0" ty="0.0"/>
          <y:LineStyle color="#C0C0C0" type="line" width="1.0"/>
          <y:Arrows source="none" target="none"/>
          <y:BendStyle smoothed="false"/>
        </y:PolyLineEdge>
      </data>
    </edge>
    <edge id="e6" source="n17" target="n0">
      <data key="d31" xml:space="preserve"><![CDATA[interaction]]></data>
      <data key="d32" xml:space="preserve"><![CDATA[-]]></data>
      <data key="d33" xml:space="preserve"><![CDATA[predicted]]></data>
      <data key="d34" xml:space="preserve"><![CDATA[predicted]]></data>
      <data key="d35" xml:space="preserve"/>
      <data key="d36" xml:space="preserve">true</data>
      <data key="d38" xml:space="preserve"><![CDATA[source]]></data>
      <data key="d39" xml:space="preserve"><![CDATA[sink]]></data>
      <data key="d40" xml:space="preserve">0.003509867117044562</data>
      <data key="d42" xml:space="preserve">2.926986740155976E-4</data>
      <data key="d44" xml:space="preserve">1.3122852776827053E-5</data>
      <data key="d46" xml:space="preserve">2.926986740155976E-4</data>
      <data key="d48" xml:space="preserve">9.109467510236964E-4</data>
      <data key="d50" xml:space="preserve">0.02400000000000002</data>
      <data key="d52" xml:space="preserve">true</data>
      <data key="d53" xml:space="preserve">false</data>
      <data key="d54" xml:space="preserve"><![CDATA[-]]></data>
      <data key="d55" xml:space="preserve"/>
      <data key="d56" xml:space="preserve">false</data>
      <data key="d57" xml:space="preserve">true</data>
      <data key="d58" xml:space="preserve">4.0</data>
      <data key="d59" xml:space="preserve">true</data>
      <data key="d60" xml:space="preserve">1.0</data>
      <data key="d62" xml:space="preserve"><![CDATA[predicted]]></data>
      <data key="d63">
        <y:PolyLineEdge>
          <y:Path sx="0.0" sy="0.0" tx="0.0" ty="0.0"/>
          <y:LineStyle color="#000000" type="dashed" width="2.0"/>
          <y:Arrows source="none" target="none"/>
          <y:BendStyle smoothed="false"/>
        </y:PolyLineEdge>
      </data>
    </edge>
    <edge id="e7" source="n3" target="n2">
      <data key="d31" xml:space="preserve"><![CDATA[interaction]]></data>
      <data key="d32" xml:space="preserve"><![CDATA[-]]></data>
      <data key="d33" xml:space="preserve"><![CDATA[predicted]]></data>
      <data key="d34" xml:space="preserve"><![CDATA[predicted]]></data>
      <data key="d35" xml:space="preserve"/>
      <data key="d36" xml:space="preserve">true</data>
      <data key="d38" xml:space="preserve"><![CDATA[source]]></data>
      <data key="d39" xml:space="preserve"><![CDATA[gene]]></data>
      <data key="d40" xml:space="preserve">0.030547052801442525</data>
      <data key="d42" xml:space="preserve">7.615049998756033E-4</data>
      <data key="d44" xml:space="preserve">2.1485202493477183E-4</data>
      <data key="d46" xml:space="preserve">7.615049998756033E-4</data>
      <data key="d48" xml:space="preserve">0.002551812687007408</data>
      <data key="d50" xml:space="preserve">0.0</data>
      <data key="d52" xml:space="preserve">true</data>
      <data key="d53" xml:space="preserve">false</data>
      <data key="d54" xml:space="preserve"><![CDATA[-]]></data>
      <data key="d55" xml:space="preserve"/>
      <data key="d56" xml:space="preserve">false</data>
      <data key="d57" xml:space="preserve">true</data>
      <data key="d58" xml:space="preserve">Infinity</data>
      <data key="d59" xml:space="preserve">true</data>
      <data key="d60" xml:space="preserve">1.0</data>
      <data key="d62" xml:space="preserve"><![CDATA[predicted]]></data>
      <data key="d63">
        <y:PolyLineEdge>
          <y:Path sx="0.0" sy="0.0" tx="0.0" ty="0.0"/>
          <y:LineStyle color="#C0C0C0" type="dashed" width="1.0"/>
          <y:Arrows source="none" target="none"/>
          <y:BendStyle smoothed="false"/>
        </y:PolyLineEdge>
      </data>
    </edge>
    <edge id="e8" source="n9" target="n2">
      <data key="d31" xml:space="preserve"><![CDATA[interaction]]></data>
      <data key="d32" xml:space="preserve"><![CDATA[->]]></data>
      <data key="d33" xml:space="preserve"><![CDATA[catalyze]]></data>
      <data key="d34" xml:space="preserve"><![CDATA[catalyze]]></data>
      <data key="d35" xml:space="preserve"/>
      <data key="d36" xml:space="preserve">false</data>
      <data key="d38" xml:space="preserve"><![CDATA[source]]></data>
      <data key="d39" xml:space="preserve"><![CDATA[gene]]></data>
      <data key="d40" xml:space="preserve">0.003911465299168377</data>
      <data key="d42" xml:space="preserve">3.323502493359472E-4</data>
      <data key="d44" xml:space="preserve">3.234094848578727E-5</data>
      <data key="d46" xml:space="preserve">3.323502493359472E-4</data>
      <data key="d48" xml:space="preserve">7.258046333415215E-4</data>
      <data key="d50" xml:space="preserve">0.009000000000000008</data>
      <data key="d52" xml:space="preserve">true</data>
      <data key="d53" xml:space="preserve">false</data>
      <data key="d54" xml:space="preserve"><![CDATA[>]]></data>
      <data key="d55" xml:space="preserve"/>
      <data key="d56" xml:space="preserve">false</data>
      <data key="d57" xml:space="preserve">true</data>
      <data key="d58" xml:space="preserve">4.0</data>
      <data key="d59" xml:space="preserve">true</data>
      <data key="d60" xml:space="preserve">1.0</data>
      <data key="d62" xml:space="preserve"><![CDATA[catalyze]]></data>
      <data key="d63">
        <y:PolyLineEdge>
          <y:Path sx="0.0" sy="0.0" tx="0.0" ty="0.0"/>
          <y:LineStyle color="#C0C0C0" type="line" width="1.0"/>
          <y:Arrows source="standard" target="none"/>
          <y:BendStyle smoothed="false"/>
        </y:PolyLineEdge>
      </data>
    </edge>
    <edge id="e9" source="n23" target="n2">
      <data key="d31" xml:space="preserve"><![CDATA[interaction]]></data>
      <data key="d32" xml:space="preserve"><![CDATA[->]]></data>
      <data key="d33" xml:space="preserve"><![CDATA[catalyze]]></data>
      <data key="d34" xml:space="preserve"><![CDATA[catalyze]]></data>
      <data key="d35" xml:space="preserve"/>
      <data key="d36" xml:space="preserve">false</data>
      <data key="d38" xml:space="preserve"><![CDATA[source]]></data>
      <data key="d39" xml:space="preserve"><![CDATA[gene]]></data>
      <data key="d40" xml:space="preserve">0.0121107789746373</data>
      <data key="d42" xml:space="preserve">1.9530543898727709E-4</data>
      <data key="d44" xml:space="preserve">2.9372930205880563E-5</data>
      <data key="d46" xml:space="preserve">1.9530543898727709E-4</data>
      <data key="d48" xml:space="preserve">9.50275125237666E-4</data>
      <data key="d50" xml:space="preserve">0.0010000000000000009</data>
      <data key="d52" xml:space="preserve">true</data>
      <data key="d53" xml:space="preserve">false</data>
      <data key="d54" xml:space="preserve"><![CDATA[>]]></data>
      <data key="d55" xml:space="preserve"/>
      <data key="d56" xml:space="preserve">false</data>
      <data key="d57" xml:space="preserve">true</data>
      <data key="d58" xml:space="preserve">4.0</data>
      <data key="d59" xml:space="preserve">true</data>
      <data key="d60" xml:space="preserve">1.0</data>
      <data key="d62" xml:space="preserve"><![CDATA[catalyze]]></data>
      <data key="d63">
        <y:PolyLineEdge>
          <y:Path sx="0.0" sy="0.0" tx="0.0" ty="0.0"/>
          <y:LineStyle color="#C0C0C0" type="line" width="1.0"/>
          <y:Arrows source="standard" target="none"/>
          <y:BendStyle smoothed="false"/>
        </y:PolyLineEdge>
      </data>
    </edge>
    <edge id="e10" source="n28" target="n2">
      <data key="d31" xml:space="preserve"><![CDATA[interaction]]></data>
      <data key="d32" xml:space="preserve"><![CDATA[<->]]></data>
      <data key="d33" xml:space="preserve"><![CDATA[catalyze; catalyzed by; complex; input]]></data>
      <data key="d34" xml:space="preserve"><![CDATA[catalyze; catalyzed by; complex; input]]></data>
      <data key="d35" xml:space="preserve"><![CDATA[catalyze; catalyzed by; complex; input]]></data>
      <data key="d36" xml:space="preserve">false</data>
      <data key="d37" xml:space="preserve">false</data>
      <data key="d38" xml:space="preserve"><![CDATA[source]]></data>
      <data key="d39" xml:space="preserve"><![CDATA[gene]]></data>
      <data key="d40" xml:space="preserve">0.012228718437693829</data>
      <data key="d41" xml:space="preserve">0.002615710400168584</data>
      <data key="d42" xml:space="preserve">1.7240451433757172E-4</data>
      <data key="d43" xml:space="preserve">2.8826904522467965E-4</data>
      <data key="d44" xml:space="preserve">1.6596771977542124E-5</data>
      <data key="d45" xml:space="preserve">1.3253777117564977E-4</data>
      <data key="d46" xml:space="preserve">1.7240451433757172E-4</data>
      <data key="d47" xml:space="preserve">2.8826904522467965E-4</data>
      <data key="d48" xml:space="preserve">0.0010416872658867893</data>
      <data key="d49" xml:space="preserve">2.3617761834078579E-4</data>
      <data key="d50" xml:space="preserve">0.0020000000000000018</data>
      <data key="d51" xml:space="preserve">0.0</data>
      <data key="d52" xml:space="preserve">true</data>
      <data key="d53" xml:space="preserve">true</data>
      <data key="d54" xml:space="preserve"><![CDATA[>]]></data>
      <data key="d55" xml:space="preserve"><![CDATA[>]]></data>
      <data key="d56" xml:space="preserve">false</data>
      <data key="d57" xml:space="preserve">true</data>
      <data key="d58" xml:space="preserve">Infinity</data>
      <data key="d59" xml:space="preserve">true</data>
      <data key="d60" xml:space="preserve">1.0</data>
      <data key="d62" xml:space="preserve"><![CDATA[catalyze; catalyzed by; complex; input]]></data>
      <data key="d63">
        <y:PolyLineEdge>
          <y:Path sx="0.0" sy="0.0" tx="0.0" ty="0.0"/>
          <y:LineStyle color="#C0C0C0" type="line" width="1.0"/>
          <y:Arrows source="standard" target="standard"/>
          <y:BendStyle smoothed="false"/>
        </y:PolyLineEdge>
      </data>
    </edge>
    <edge id="e11" source="n9" target="n3">
      <data key="d31" xml:space="preserve"><![CDATA[interaction]]></data>
      <data key="d32" xml:space="preserve"><![CDATA[->]]></data>
      <data key="d33" xml:space="preserve"><![CDATA[catalyze]]></data>
      <data key="d34" xml:space="preserve"><![CDATA[catalyze]]></data>
      <data key="d35" xml:space="preserve"/>
      <data key="d36" xml:space="preserve">false</data>
      <data key="d38" xml:space="preserve"><![CDATA[source]]></data>
      <data key="d39" xml:space="preserve"><![CDATA[source]]></data>
      <data key="d40" xml:space="preserve">0.0054631993186829856</data>
      <data key="d42" xml:space="preserve">3.0635936642112817E-4</data>
      <data key="d44" xml:space="preserve">2.9318889175692073E-5</data>
      <data key="d46" xml:space="preserve">3.0635936642112817E-4</data>
      <data key="d48" xml:space="preserve">6.527913383283855E-4</data>
      <data key="d50" xml:space="preserve">0.0010000000000000009</data>
      <data key="d52" xml:space="preserve">true</data>
      <data key="d53" xml:space="preserve">false</data>
      <data key="d54" xml:space="preserve"><![CDATA[>]]></data>
      <data key="d55" xml:space="preserve"/>
      <data key="d56" xml:space="preserve">false</data>
      <data key="d57" xml:space="preserve">true</data>
      <data key="d58" xml:space="preserve">4.0</data>
      <data key="d59" xml:space="preserve">true</data>
      <data key="d60" xml:space="preserve">1.0</data>
      <data key="d62" xml:space="preserve"><![CDATA[catalyze]]></data>
      <data key="d63">
        <y:PolyLineEdge>
          <y:Path sx="0.0" sy="0.0" tx="0.0" ty="0.0"/>
          <y:LineStyle color="#000000" type="line" width="1.0"/>
          <y:Arrows source="standard" target="none"/>
          <y:BendStyle smoothed="false"/>
        </y:PolyLineEdge>
      </data>
    </edge>
    <edge id="e12" source="n23" target="n3">
      <data key="d31" xml:space="preserve"><![CDATA[interaction]]></data>
      <data key="d32" xml:space="preserve"><![CDATA[->]]></data>
      <data key="d33" xml:space="preserve"><![CDATA[catalyze]]></data>
      <data key="d34" xml:space="preserve"><![CDATA[catalyze]]></data>
      <data key="d35" xml:space="preserve"/>
      <data key="d36" xml:space="preserve">false</data>
      <data key="d38" xml:space="preserve"><![CDATA[source]]></data>
      <data key="d39" xml:space="preserve"><![CDATA[source]]></data>
      <data key="d40" xml:space="preserve">0.016915297563045203</data>
      <data key="d42" xml:space="preserve">1.858228295703638E-4</data>
      <data key="d44" xml:space="preserve">2.665898788564064E-5</data>
      <data key="d46" xml:space="preserve">1.858228295703638E-4</data>
      <data key="d48" xml:space="preserve">8.730004082375347E-4</data>
      <data key="d50" xml:space="preserve">0.0</data>
      <data key="d52" xml:space="preserve">true</data>
      <data key="d53" xml:space="preserve">false</data>
      <data key="d54" xml:space="preserve"><![CDATA[>]]></data>
      <data key="d55" xml:space="preserve"/>
      <data key="d56" xml:space="preserve">false</data>
      <data key="d57" xml:space="preserve">true</data>
      <data key="d58" xml:space="preserve">Infinity</data>
      <data key="d59" xml:space="preserve">true</data>
      <data key="d60" xml:space="preserve">1.0</data>
      <data key="d62" xml:space="preserve"><![CDATA[catalyze]]></data>
      <data key="d63">
        <y:PolyLineEdge>
          <y:Path sx="0.0" sy="0.0" tx="0.0" ty="0.0"/>
          <y:LineStyle color="#000000" type="line" width="1.0"/>
          <y:Arrows source="standard" target="none"/>
          <y:BendStyle smoothed="false"/>
        </y:PolyLineEdge>
      </data>
    </edge>
    <edge id="e13" source="n24" target="n3">
      <data key="d31" xml:space="preserve"><![CDATA[interaction]]></data>
      <data key="d32" xml:space="preserve"><![CDATA[->]]></data>
      <data key="d33" xml:space="preserve"><![CDATA[catalyze]]></data>
      <data key="d34" xml:space="preserve"><![CDATA[catalyze]]></data>
      <data key="d35" xml:space="preserve"/>
      <data key="d36" xml:space="preserve">false</data>
      <data key="d38" xml:space="preserve"><![CDATA[gene]]></data>
      <data key="d39" xml:space="preserve"><![CDATA[source]]></data>
      <data key="d40" xml:space="preserve">0.002888459526183255</data>
      <data key="d42" xml:space="preserve">3.008465179123821E-4</data>
      <data key="d44" xml:space="preserve">8.964589600016822E-5</data>
      <data key="d46" xml:space="preserve">3.008465179123821E-4</data>
      <data key="d48" xml:space="preserve">4.30234191245591E-4</data>
      <data key="d50" xml:space="preserve">0.0010000000000000009</data>
      <data key="d52" xml:space="preserve">true</data>
      <data key="d53" xml:space="preserve">false</data>
      <data key="d54" xml:space="preserve"><![CDATA[>]]></data>
      <data key="d55" xml:space="preserve"/>
      <data key="d56" xml:space="preserve">false</data>
      <data key="d57" xml:space="preserve">true</data>
      <data key="d58" xml:space="preserve">4.0</data>
      <data key="d59" xml:space="preserve">true</data>
      <data key="d60" xml:space="preserve">1.0</data>
      <data key="d62" xml:space="preserve"><![CDATA[catalyze]]></data>
      <data key="d63">
        <y:PolyLineEdge>
          <y:Path sx="0.0" sy="0.0" tx="0.0" ty="0.0"/>
          <y:LineStyle color="#C0C0C0" type="line" width="1.0"/>
          <y:Arrows source="standard" target="none"/>
          <y:BendStyle smoothed="false"/>
        </y:PolyLineEdge>
      </data>
    </edge>
    <edge id="e14" source="n15" target="n4">
      <data key="d31" xml:space="preserve"><![CDATA[interaction]]></data>
      <data key="d32" xml:space="preserve"><![CDATA[-]]></data>
      <data key="d33" xml:space="preserve"><![CDATA[predicted]]></data>
      <data key="d34" xml:space="preserve"><![CDATA[predicted]]></data>
      <data key="d35" xml:space="preserve"/>
      <data key="d36" xml:space="preserve">true</data>
      <data key="d38" xml:space="preserve"><![CDATA[source]]></data>
      <data key="d39" xml:space="preserve"><![CDATA[gene]]></data>
      <data key="d40" xml:space="preserve">0.03291666596194188</data>
      <data key="d42" xml:space="preserve">3.028300852558273E-4</data>
      <data key="d44" xml:space="preserve">7.355322973414261E-6</data>
      <data key="d46" xml:space="preserve">3.028300852558273E-4</data>
      <data key="d48" xml:space="preserve">0.0032194725542785334</data>
      <data key="d50" xml:space="preserve">0.0050000000000000044</data>
      <data key="d52" xml:space="preserve">true</data>
      <data key="d53" xml:space="preserve">false</data>
      <data key="d54" xml:space="preserve"><![CDATA[-]]></data>
      <data key="d55" xml:space="preserve"/>
      <data key="d56" xml:space="preserve">false</data>
      <data key="d57" xml:space="preserve">true</data>
      <data key="d58" xml:space="preserve">4.0</data>
      <data key="d59" xml:space="preserve">true</data>
      <data key="d60" xml:space="preserve">1.0</data>
      <data key="d62" xml:space="preserve"><![CDATA[predicted]]></data>
      <data key="d63">
        <y:PolyLineEdge>
          <y:Path sx="0.0" sy="0.0" tx="0.0" ty="0.0"/>
          <y:LineStyle color="#C0C0C0" type="dashed" width="1.0"/>
          <y:Arrows source="none" target="none"/>
          <y:BendStyle smoothed="false"/>
        </y:PolyLineEdge>
      </data>
    </edge>
    <edge id="e15" source="n12" target="n6">
      <data key="d31" xml:space="preserve"><![CDATA[interaction]]></data>
      <data key="d32" xml:space="preserve"><![CDATA[-]]></data>
      <data key="d33" xml:space="preserve"><![CDATA[predicted]]></data>
      <data key="d34" xml:space="preserve"><![CDATA[predicted]]></data>
      <data key="d35" xml:space="preserve"><![CDATA[predicted]]></data>
      <data key="d36" xml:space="preserve">true</data>
      <data key="d37" xml:space="preserve">true</data>
      <data key="d38" xml:space="preserve"><![CDATA[source]]></data>
      <data key="d39" xml:space="preserve"><![CDATA[gene]]></data>
      <data key="d40" xml:space="preserve">0.11715487770951105</data>
      <data key="d41" xml:space="preserve">0.018676102997448058</data>
      <data key="d42" xml:space="preserve">6.353823588100446E-4</data>
      <data key="d43" xml:space="preserve">3.0597675930919013E-4</data>
      <data key="d44" xml:space="preserve">4.667015550469349E-7</data>
      <data key="d45" xml:space="preserve">1.297427037870618E-6</data>
      <data key="d46" xml:space="preserve">6.353823588100446E-4</data>
      <data key="d47" xml:space="preserve">3.0597675930919013E-4</data>
      <data key="d48" xml:space="preserve">0.008692277341761168</data>
      <data key="d49" xml:space="preserve">0.0023408598123364037</data>
      <data key="d50" xml:space="preserve">0.0010000000000000009</data>
      <data key="d51" xml:space="preserve">0.006000000000000005</data>
      <data key="d52" xml:space="preserve">true</data>
      <data key="d53" xml:space="preserve">true</data>
      <data key="d54" xml:space="preserve"><![CDATA[-]]></data>
      <data key="d55" xml:space="preserve"><![CDATA[-]]></data>
      <data key="d56" xml:space="preserve">false</data>
      <data key="d57" xml:space="preserve">true</data>
      <data key="d58" xml:space="preserve">4.0</data>
      <data key="d59" xml:space="preserve">true</data>
      <data key="d60" xml:space="preserve">1.0</data>
      <data key="d62" xml:space="preserve"><![CDATA[predicted]]></data>
      <data key="d63">
        <y:PolyLineEdge>
          <y:Path sx="0.0" sy="0.0" tx="0.0" ty="0.0"/>
          <y:LineStyle color="#C0C0C0" type="dashed" width="1.0"/>
          <y:Arrows source="none" target="none"/>
          <y:BendStyle smoothed="false"/>
        </y:PolyLineEdge>
      </data>
    </edge>
    <edge id="e16" source="n21" target="n6">
      <data key="d31" xml:space="preserve"><![CDATA[interaction]]></data>
      <data key="d32" xml:space="preserve"><![CDATA[-]]></data>
      <data key="d33" xml:space="preserve"><![CDATA[predicted]]></data>
      <data key="d34" xml:space="preserve"><![CDATA[predicted]]></data>
      <data key="d35" xml:space="preserve"><![CDATA[predicted]]></data>
      <data key="d36" xml:space="preserve">true</data>
      <data key="d37" xml:space="preserve">true</data>
      <data key="d38" xml:space="preserve"><![CDATA[gene]]></data>
      <data key="d39" xml:space="preserve"><![CDATA[gene]]></data>
      <data key="d40" xml:space="preserve">0.009315792974139621</data>
      <data key="d41" xml:space="preserve">0.00910674253848998</data>
      <data key="d42" xml:space="preserve">2.9651066709721557E-4</data>
      <data key="d43" xml:space="preserve">4.675946949408655E-4</data>
      <data key="d44" xml:space="preserve">1.8899071940369551E-6</data>
      <data key="d45" xml:space="preserve">2.2183843163111187E-6</data>
      <data key="d46" xml:space="preserve">2.9651066709721557E-4</data>
      <data key="d47" xml:space="preserve">4.675946949408655E-4</data>
      <data key="d48" xml:space="preserve">0.001409855137072142</data>
      <data key="d49" xml:space="preserve">0.003576878051915535</data>
      <data key="d50" xml:space="preserve">0.0020000000000000018</data>
      <data key="d51" xml:space="preserve">0.008000000000000007</data>
      <data key="d52" xml:space="preserve">true</data>
      <data key="d53" xml:space="preserve">true</data>
      <data key="d54" xml:space="preserve"><![CDATA[-]]></data>
      <data key="d55" xml:space="preserve"><![CDATA[-]]></data>
      <data key="d56" xml:space="preserve">false</data>
      <data key="d57" xml:space="preserve">true</data>
      <data key="d58" xml:space="preserve">4.0</data>
      <data key="d59" xml:space="preserve">true</data>
      <data key="d60" xml:space="preserve">1.0</data>
      <data key="d62" xml:space="preserve"><![CDATA[predicted]]></data>
      <data key="d63">
        <y:PolyLineEdge>
          <y:Path sx="0.0" sy="0.0" tx="0.0" ty="0.0"/>
          <y:LineStyle color="#C0C0C0" type="dashed" width="1.0"/>
          <y:Arrows source="none" target="none"/>
          <y:BendStyle smoothed="false"/>
        </y:PolyLineEdge>
      </data>
    </edge>
    <edge id="e17" source="n23" target="n9">
      <data key="d31" xml:space="preserve"><![CDATA[interaction]]></data>
      <data key="d32" xml:space="preserve"><![CDATA[-]]></data>
      <data key="d33" xml:space="preserve"><![CDATA[complex; input]]></data>
      <data key="d34" xml:space="preserve"><![CDATA[complex; input]]></data>
      <data key="d35" xml:space="preserve"><![CDATA[complex; input]]></data>
      <data key="d36" xml:space="preserve">false</data>
      <data key="d37" xml:space="preserve">false</data>
      <data key="d38" xml:space="preserve"><![CDATA[source]]></data>
      <data key="d39" xml:space="preserve"><![CDATA[source]]></data>
      <data key="d40" xml:space="preserve">0.019383782536140846</data>
      <data key="d41" xml:space="preserve">0.005965401390129079</data>
      <data key="d42" xml:space="preserve">2.3173123627273355E-4</data>
      <data key="d43" xml:space="preserve">3.107565107909591E-4</data>
      <data key="d44" xml:space="preserve">3.2138313703324794E-5</data>
      <data key="d45" xml:space="preserve">2.909876011645375E-5</data>
      <data key="d46" xml:space="preserve">2.3173123627273355E-4</data>
      <data key="d47" xml:space="preserve">3.107565107909591E-4</data>
      <data key="d48" xml:space="preserve">0.0012548182678026798</data>
      <data key="d49" xml:space="preserve">6.799282364590131E-4</data>
      <data key="d50" xml:space="preserve">0.0020000000000000018</data>
      <data key="d51" xml:space="preserve">0.0020000000000000018</data>
      <data key="d52" xml:space="preserve">true</data>
      <data key="d53" xml:space="preserve">true</data>
      <data key="d54" xml:space="preserve"><![CDATA[-]]></data>
      <data key="d55" xml:space="preserve"><![CDATA[-]]></data>
      <data key="d56" xml:space="preserve">false</data>
      <data key="d57" xml:space="preserve">true</data>
      <data key="d58" xml:space="preserve">4.0</data>
      <data key="d59" xml:space="preserve">true</data>
      <data key="d60" xml:space="preserve">1.0</data>
      <data key="d62" xml:space="preserve"><![CDATA[complex; input]]></data>
      <data key="d63">
        <y:PolyLineEdge>
          <y:Path sx="0.0" sy="0.0" tx="0.0" ty="0.0"/>
          <y:LineStyle color="#000000" type="line" width="1.0"/>
          <y:Arrows source="none" target="none"/>
          <y:BendStyle smoothed="false"/>
        </y:PolyLineEdge>
      </data>
    </edge>
    <edge id="e18" source="n24" target="n9">
      <data key="d31" xml:space="preserve"><![CDATA[interaction]]></data>
      <data key="d32" xml:space="preserve"><![CDATA[-]]></data>
      <data key="d33" xml:space="preserve"><![CDATA[complex; input]]></data>
      <data key="d34" xml:space="preserve"><![CDATA[complex; input]]></data>
      <data key="d35" xml:space="preserve"/>
      <data key="d36" xml:space="preserve">false</data>
      <data key="d38" xml:space="preserve"><![CDATA[gene]]></data>
      <data key="d39" xml:space="preserve"><![CDATA[source]]></data>
      <data key="d40" xml:space="preserve">0.0033099785038544177</data>
      <data key="d42" xml:space="preserve">3.62518626482283E-4</data>
      <data key="d44" xml:space="preserve">1.104451821745784E-4</data>
      <data key="d46" xml:space="preserve">3.62518626482283E-4</data>
      <data key="d48" xml:space="preserve">5.14234753363928E-4</data>
      <data key="d50" xml:space="preserve">0.0030000000000000027</data>
      <data key="d52" xml:space="preserve">true</data>
      <data key="d53" xml:space="preserve">false</data>
      <data key="d54" xml:space="preserve"><![CDATA[-]]></data>
      <data key="d55" xml:space="preserve"/>
      <data key="d56" xml:space="preserve">false</data>
      <data key="d57" xml:space="preserve">true</data>
      <data key="d58" xml:space="preserve">4.0</data>
      <data key="d59" xml:space="preserve">true</data>
      <data key="d60" xml:space="preserve">1.0</data>
      <data key="d62" xml:space="preserve"><![CDATA[complex; input]]></data>
      <data key="d63">
        <y:PolyLineEdge>
          <y:Path sx="0.0" sy="0.0" tx="0.0" ty="0.0"/>
          <y:LineStyle color="#C0C0C0" type="line" width="1.0"/>
          <y:Arrows source="none" target="none"/>
          <y:BendStyle smoothed="false"/>
        </y:PolyLineEdge>
      </data>
    </edge>
    <edge id="e19" source="n19" target="n10">
      <data key="d31" xml:space="preserve"><![CDATA[interaction]]></data>
      <data key="d32" xml:space="preserve"><![CDATA[->]]></data>
      <data key="d33" xml:space="preserve"><![CDATA[activate]]></data>
      <data key="d34" xml:space="preserve"><![CDATA[activate]]></data>
      <data key="d35" xml:space="preserve"/>
      <data key="d36" xml:space="preserve">false</data>
      <data key="d38" xml:space="preserve"><![CDATA[source]]></data>
      <data key="d39" xml:space="preserve"><![CDATA[gene]]></data>
      <data key="d40" xml:space="preserve">0.13575987742030848</data>
      <data key="d42" xml:space="preserve">9.235497876942182E-4</data>
      <data key="d44" xml:space="preserve">9.765093159670286E-6</data>
      <data key="d46" xml:space="preserve">9.235497876942182E-4</data>
      <data key="d48" xml:space="preserve">0.01226938833352715</data>
      <data key="d50" xml:space="preserve">0.0050000000000000044</data>
      <data key="d52" xml:space="preserve">true</data>
      <data key="d53" xml:space="preserve">false</data>
      <data key="d54" xml:space="preserve"><![CDATA[>]]></data>
      <data key="d55" xml:space="preserve"/>
      <data key="d56" xml:space="preserve">false</data>
      <data key="d57" xml:space="preserve">true</data>
      <data key="d58" xml:space="preserve">4.0</data>
      <data key="d59" xml:space="preserve">true</data>
      <data key="d60" xml:space="preserve">1.0</data>
      <data key="d62" xml:space="preserve"><![CDATA[activate]]></data>
      <data key="d63">
        <y:PolyLineEdge>
          <y:Path sx="0.0" sy="0.0" tx="0.0" ty="0.0"/>
          <y:LineStyle color="#C0C0C0" type="line" width="1.0"/>
          <y:Arrows source="standard" target="none"/>
          <y:BendStyle smoothed="false"/>
        </y:PolyLineEdge>
      </data>
    </edge>
    <edge id="e20" source="n20" target="n10">
      <data key="d31" xml:space="preserve"><![CDATA[interaction]]></data>
      <data key="d32" xml:space="preserve"><![CDATA[->]]></data>
      <data key="d33" xml:space="preserve"><![CDATA[activate]]></data>
      <data key="d34" xml:space="preserve"><![CDATA[activate]]></data>
      <data key="d35" xml:space="preserve"/>
      <data key="d36" xml:space="preserve">false</data>
      <data key="d38" xml:space="preserve"><![CDATA[source]]></data>
      <data key="d39" xml:space="preserve"><![CDATA[gene]]></data>
      <data key="d40" xml:space="preserve">0.0758221010071988</data>
      <data key="d42" xml:space="preserve">2.930109035943241E-4</data>
      <data key="d44" xml:space="preserve">1.9828121508809762E-5</data>
      <data key="d46" xml:space="preserve">2.930109035943241E-4</data>
      <data key="d48" xml:space="preserve">0.004335418120072308</data>
      <data key="d50" xml:space="preserve">0.0020000000000000018</data>
      <data key="d52" xml:space="preserve">true</data>
      <data key="d53" xml:space="preserve">false</data>
      <data key="d54" xml:space="preserve"><![CDATA[>]]></data>
      <data key="d55" xml:space="preserve"/>
      <data key="d56" xml:space="preserve">false</data>
      <data key="d57" xml:space="preserve">true</data>
      <data key="d58" xml:space="preserve">4.0</data>
      <data key="d59" xml:space="preserve">true</data>
      <data key="d60" xml:space="preserve">1.0</data>
      <data key="d62" xml:space="preserve"><![CDATA[activate]]></data>
      <data key="d63">
        <y:PolyLineEdge>
          <y:Path sx="0.0" sy="0.0" tx="0.0" ty="0.0"/>
          <y:LineStyle color="#C0C0C0" type="line" width="1.0"/>
          <y:Arrows source="standard" target="none"/>
          <y:BendStyle smoothed="false"/>
        </y:PolyLineEdge>
      </data>
    </edge>
    <edge id="e21" source="n26" target="n10">
      <data key="d31" xml:space="preserve"><![CDATA[interaction]]></data>
      <data key="d32" xml:space="preserve"><![CDATA[->]]></data>
      <data key="d33" xml:space="preserve"><![CDATA[activate]]></data>
      <data key="d34" xml:space="preserve"><![CDATA[activate]]></data>
      <data key="d35" xml:space="preserve"/>
      <data key="d36" xml:space="preserve">false</data>
      <data key="d38" xml:space="preserve"><![CDATA[gene]]></data>
      <data key="d39" xml:space="preserve"><![CDATA[gene]]></data>
      <data key="d40" xml:space="preserve">0.0031323215412619346</data>
      <data key="d42" xml:space="preserve">4.325642321455077E-4</data>
      <data key="d44" xml:space="preserve">9.38819455942891E-6</data>
      <data key="d46" xml:space="preserve">4.325642321455077E-4</data>
      <data key="d48" xml:space="preserve">0.006655620787495169</data>
      <data key="d50" xml:space="preserve">0.007000000000000006</data>
      <data key="d52" xml:space="preserve">true</data>
      <data key="d53" xml:space="preserve">false</data>
      <data key="d54" xml:space="preserve"><![CDATA[>]]></data>
      <data key="d55" xml:space="preserve"/>
      <data key="d56" xml:space="preserve">false</data>
      <data key="d57" xml:space="preserve">true</data>
      <data key="d58" xml:space="preserve">4.0</data>
      <data key="d59" xml:space="preserve">true</data>
      <data key="d60" xml:space="preserve">1.0</data>
      <data key="d62" xml:space="preserve"><![CDATA[activate]]></data>
      <data key="d63">
        <y:PolyLineEdge>
          <y:Path sx="0.0" sy="0.0" tx="0.0" ty="0.0"/>
          <y:LineStyle color="#C0C0C0" type="line" width="1.0"/>
          <y:Arrows source="standard" target="none"/>
          <y:BendStyle smoothed="false"/>
        </y:PolyLineEdge>
      </data>
    </edge>
    <edge id="e22" source="n19" target="n29">
      <data key="d31" xml:space="preserve"><![CDATA[interaction]]></data>
      <data key="d32" xml:space="preserve"><![CDATA[<->]]></data>
      <data key="d33" xml:space="preserve"><![CDATA[activate; catalyze; catalyzed by; complex; input]]></data>
      <data key="d34" xml:space="preserve"><![CDATA[activate; catalyze; catalyzed by; complex; input]]></data>
      <data key="d35" xml:space="preserve"/>
      <data key="d36" xml:space="preserve">false</data>
      <data key="d38" xml:space="preserve"><![CDATA[source]]></data>
      <data key="d39" xml:space="preserve"><![CDATA[gene]]></data>
      <data key="d40" xml:space="preserve">0.13575987742030848</data>
      <data key="d42" xml:space="preserve">9.28956308508849E-4</data>
      <data key="d44" xml:space="preserve">1.0253884583715998E-5</data>
      <data key="d46" xml:space="preserve">9.28956308508849E-4</data>
      <data key="d48" xml:space="preserve">0.012269238018081944</data>
      <data key="d50" xml:space="preserve">0.0050000000000000044</data>
      <data key="d52" xml:space="preserve">true</data>
      <data key="d53" xml:space="preserve">false</data>
      <data key="d54" xml:space="preserve"><![CDATA[>]]></data>
      <data key="d55" xml:space="preserve"/>
      <data key="d56" xml:space="preserve">false</data>
      <data key="d57" xml:space="preserve">true</data>
      <data key="d58" xml:space="preserve">4.0</data>
      <data key="d59" xml:space="preserve">true</data>
      <data key="d60" xml:space="preserve">1.0</data>
      <data key="d62" xml:space="preserve"><![CDATA[activate; catalyze; catalyzed by; complex; input]]></data>
      <data key="d63">
        <y:PolyLineEdge>
          <y:Path sx="0.0" sy="0.0" tx="0.0" ty="0.0"/>
          <y:LineStyle color="#C0C0C0" type="line" width="1.0"/>
          <y:Arrows source="standard" target="none"/>
          <y:BendStyle smoothed="false"/>
        </y:PolyLineEdge>
      </data>
    </edge>
    <edge id="e23" source="n20" target="n29">
      <data key="d31" xml:space="preserve"><![CDATA[interaction]]></data>
      <data key="d32" xml:space="preserve"><![CDATA[<->]]></data>
      <data key="d33" xml:space="preserve"><![CDATA[activate; catalyze; catalyzed by; complex; input]]></data>
      <data key="d34" xml:space="preserve"><![CDATA[activate; catalyze; catalyzed by; complex; input]]></data>
      <data key="d35" xml:space="preserve"><![CDATA[activate; catalyze; catalyzed by; complex; input]]></data>
      <data key="d36" xml:space="preserve">false</data>
      <data key="d37" xml:space="preserve">false</data>
      <data key="d38" xml:space="preserve"><![CDATA[source]]></data>
      <data key="d39" xml:space="preserve"><![CDATA[gene]]></data>
      <data key="d40" xml:space="preserve">0.0758221010071988</data>
      <data key="d41" xml:space="preserve">0.005646564059466853</data>
      <data key="d42" xml:space="preserve">2.971449229907216E-4</data>
      <data key="d43" xml:space="preserve">3.0272437800926526E-4</data>
      <data key="d44" xml:space="preserve">2.1080433602070913E-5</data>
      <data key="d45" xml:space="preserve">4.924407805289284E-5</data>
      <data key="d46" xml:space="preserve">2.971449229907216E-4</data>
      <data key="d47" xml:space="preserve">3.0272437800926526E-4</data>
      <data key="d48" xml:space="preserve">0.004335446367341855</data>
      <data key="d49" xml:space="preserve">6.606690839344547E-4</data>
      <data key="d50" xml:space="preserve">0.0020000000000000018</data>
      <data key="d51" xml:space="preserve">0.0010000000000000009</data>
      <data key="d52" xml:space="preserve">true</data>
      <data key="d53" xml:space="preserve">true</data>
      <data key="d54" xml:space="preserve"><![CDATA[>]]></data>
      <data key="d55" xml:space="preserve"><![CDATA[>]]></data>
      <data key="d56" xml:space="preserve">false</data>
      <data key="d57" xml:space="preserve">true</data>
      <data key="d58" xml:space="preserve">4.0</data>
      <data key="d59" xml:space="preserve">true</data>
      <data key="d60" xml:space="preserve">1.0</data>
      <data key="d62" xml:space="preserve"><![CDATA[activate; catalyze; catalyzed by; complex; input]]></data>
      <data key="d63">
        <y:PolyLineEdge>
          <y:Path sx="0.0" sy="0.0" tx="0.0" ty="0.0"/>
          <y:LineStyle color="#C0C0C0" type="line" width="1.0"/>
          <y:Arrows source="standard" target="standard"/>
          <y:BendStyle smoothed="false"/>
        </y:PolyLineEdge>
      </data>
    </edge>
    <edge id="e24" source="n26" target="n29">
      <data key="d31" xml:space="preserve"><![CDATA[interaction]]></data>
      <data key="d32" xml:space="preserve"><![CDATA[<->]]></data>
      <data key="d33" xml:space="preserve"><![CDATA[activate; catalyze; catalyzed by; complex; input]]></data>
      <data key="d34" xml:space="preserve"><![CDATA[activate; catalyze; catalyzed by; complex; input]]></data>
      <data key="d35" xml:space="preserve"/>
      <data key="d36" xml:space="preserve">false</data>
      <data key="d38" xml:space="preserve"><![CDATA[gene]]></data>
      <data key="d39" xml:space="preserve"><![CDATA[gene]]></data>
      <data key="d40" xml:space="preserve">0.0031323215412619346</data>
      <data key="d42" xml:space="preserve">4.3707288938021297E-4</data>
      <data key="d44" xml:space="preserve">9.8954976947914E-6</data>
      <data key="d46" xml:space="preserve">4.3707288938021297E-4</data>
      <data key="d48" xml:space="preserve">0.006655648013557626</data>
      <data key="d50" xml:space="preserve">0.007000000000000006</data>
      <data key="d52" xml:space="preserve">true</data>
      <data key="d53" xml:space="preserve">false</data>
      <data key="d54" xml:space="preserve"><![CDATA[>]]></data>
      <data key="d55" xml:space="preserve"/>
      <data key="d56" xml:space="preserve">false</data>
      <data key="d57" xml:space="preserve">true</data>
      <data key="d58" xml:space="preserve">4.0</data>
      <data key="d59" xml:space="preserve">true</data>
      <data key="d60" xml:space="preserve">1.0</data>
      <data key="d62" xml:space="preserve"><![CDATA[activate; catalyze; catalyzed by; complex; input]]></data>
      <data key="d63">
        <y:PolyLineEdge>
          <y:Path sx="0.0" sy="0.0" tx="0.0" ty="0.0"/>
          <y:LineStyle color="#C0C0C0" type="line" width="1.0"/>
          <y:Arrows source="standard" target="none"/>
          <y:BendStyle smoothed="false"/>
        </y:PolyLineEdge>
      </data>
    </edge>
    <edge id="e25" source="n21" target="n16">
      <data key="d31" xml:space="preserve"><![CDATA[interaction]]></data>
      <data key="d32" xml:space="preserve"><![CDATA[-]]></data>
      <data key="d33" xml:space="preserve"><![CDATA[predicted]]></data>
      <data key="d34" xml:space="preserve"><![CDATA[predicted]]></data>
      <data key="d35" xml:space="preserve"><![CDATA[predicted]]></data>
      <data key="d36" xml:space="preserve">true</data>
      <data key="d37" xml:space="preserve">true</data>
      <data key="d38" xml:space="preserve"><![CDATA[gene]]></data>
      <data key="d39" xml:space="preserve"><![CDATA[gene]]></data>
      <data key="d40" xml:space="preserve">0.009410852086120636</data>
      <data key="d41" xml:space="preserve">0.007262266767422684</data>
      <data key="d42" xml:space="preserve">2.936262911738185E-4</data>
      <data key="d43" xml:space="preserve">3.107660841345926E-4</data>
      <data key="d44" xml:space="preserve">1.776115091856623E-6</data>
      <data key="d45" xml:space="preserve">1.1918070081055028E-6</data>
      <data key="d46" xml:space="preserve">2.936262911738185E-4</data>
      <data key="d47" xml:space="preserve">3.107660841345926E-4</data>
      <data key="d48" xml:space="preserve">0.0013512851755492013</data>
      <data key="d49" xml:space="preserve">0.0030791120451476614</data>
      <data key="d50" xml:space="preserve">0.0010000000000000009</data>
      <data key="d51" xml:space="preserve">0.0050000000000000044</data>
      <data key="d52" xml:space="preserve">true</data>
      <data key="d53" xml:space="preserve">true</data>
      <data key="d54" xml:space="preserve"><![CDATA[-]]></data>
      <data key="d55" xml:space="preserve"><![CDATA[-]]></data>
      <data key="d56" xml:space="preserve">false</data>
      <data key="d57" xml:space="preserve">true</data>
      <data key="d58" xml:space="preserve">4.0</data>
      <data key="d59" xml:space="preserve">true</data>
      <data key="d60" xml:space="preserve">1.0</data>
      <data key="d62" xml:space="preserve"><![CDATA[predicted]]></data>
      <data key="d63">
        <y:PolyLineEdge>
          <y:Path sx="0.0" sy="0.0" tx="0.0" ty="0.0"/>
          <y:LineStyle color="#C0C0C0" type="dashed" width="1.0"/>
          <y:Arrows source="none" target="none"/>
          <y:BendStyle smoothed="false"/>
        </y:PolyLineEdge>
      </data>
    </edge>
    <edge id="e26" source="n18" target="n30">
      <data key="d31" xml:space="preserve"><![CDATA[interaction]]></data>
      <data key="d32" xml:space="preserve"><![CDATA[-]]></data>
      <data key="d33" xml:space="preserve"><![CDATA[predicted]]></data>
      <data key="d34" xml:space="preserve"><![CDATA[predicted]]></data>
      <data key="d35" xml:space="preserve"><![CDATA[predicted]]></data>
      <data key="d36" xml:space="preserve">true</data>
      <data key="d37" xml:space="preserve">true</data>
      <data key="d38" xml:space="preserve"><![CDATA[source]]></data>
      <data key="d39" xml:space="preserve"><![CDATA[gene]]></data>
      <data key="d40" xml:space="preserve">0.14045427112480474</data>
      <data key="d41" xml:space="preserve">0.005041821859880428</data>
      <data key="d42" xml:space="preserve">3.225908040573886E-4</data>
      <data key="d43" xml:space="preserve">1.228707823271018E-4</data>
      <data key="d44" xml:space="preserve">1.198206182643202E-5</data>
      <data key="d45" xml:space="preserve">1.5009920171819549E-5</data>
      <data key="d46" xml:space="preserve">3.225908040573886E-4</data>
      <data key="d47" xml:space="preserve">1.228707823271018E-4</data>
      <data key="d48" xml:space="preserve">0.006119517512325711</data>
      <data key="d49" xml:space="preserve">6.715733787830211E-4</data>
      <data key="d50" xml:space="preserve">0.0010000000000000009</data>
      <data key="d51" xml:space="preserve">0.010000000000000009</data>
      <data key="d52" xml:space="preserve">true</data>
      <data key="d53" xml:space="preserve">true</data>
      <data key="d54" xml:space="preserve"><![CDATA[-]]></data>
      <data key="d55" xml:space="preserve"><![CDATA[-]]></data>
      <data key="d56" xml:space="preserve">false</data>
      <data key="d57" xml:space="preserve">true</data>
      <data key="d58" xml:space="preserve">4.0</data>
      <data key="d59" xml:space="preserve">true</data>
      <data key="d60" xml:space="preserve">1.0</data>
      <data key="d62" xml:space="preserve"><![CDATA[predicted]]></data>
      <data key="d63">
        <y:PolyLineEdge>
          <y:Path sx="0.0" sy="0.0" tx="0.0" ty="0.0"/>
          <y:LineStyle color="#C0C0C0" type="dashed" width="1.0"/>
          <y:Arrows source="none" target="none"/>
          <y:BendStyle smoothed="false"/>
        </y:PolyLineEdge>
      </data>
    </edge>
    <edge id="e27" source="n20" target="n30">
      <data key="d31" xml:space="preserve"><![CDATA[interaction]]></data>
      <data key="d32" xml:space="preserve"><![CDATA[-]]></data>
      <data key="d33" xml:space="preserve"><![CDATA[predicted]]></data>
      <data key="d34" xml:space="preserve"><![CDATA[predicted]]></data>
      <data key="d35" xml:space="preserve"><![CDATA[predicted]]></data>
      <data key="d36" xml:space="preserve">true</data>
      <data key="d37" xml:space="preserve">true</data>
      <data key="d38" xml:space="preserve"><![CDATA[source]]></data>
      <data key="d39" xml:space="preserve"><![CDATA[gene]]></data>
      <data key="d40" xml:space="preserve">0.07127277494676687</data>
      <data key="d41" xml:space="preserve">0.004750313886038263</data>
      <data key="d42" xml:space="preserve">2.8839397441519037E-4</data>
      <data key="d43" xml:space="preserve">1.2192695138464569E-4</data>
      <data key="d44" xml:space="preserve">2.003511149597452E-5</data>
      <data key="d45" xml:space="preserve">1.505271838913269E-5</data>
      <data key="d46" xml:space="preserve">2.8839397441519037E-4</data>
      <data key="d47" xml:space="preserve">1.2192695138464569E-4</data>
      <data key="d48" xml:space="preserve">0.004076840172722402</data>
      <data key="d49" xml:space="preserve">6.675435680677239E-4</data>
      <data key="d50" xml:space="preserve">0.0020000000000000018</data>
      <data key="d51" xml:space="preserve">0.010000000000000009</data>
      <data key="d52" xml:space="preserve">true</data>
      <data key="d53" xml:space="preserve">true</data>
      <data key="d54" xml:space="preserve"><![CDATA[-]]></data>
      <data key="d55" xml:space="preserve"><![CDATA[-]]></data>
      <data key="d56" xml:space="preserve">false</data>
      <data key="d57" xml:space="preserve">true</data>
      <data key="d58" xml:space="preserve">4.0</data>
      <data key="d59" xml:space="preserve">true</data>
      <data key="d60" xml:space="preserve">1.0</data>
      <data key="d62" xml:space="preserve"><![CDATA[predicted]]></data>
      <data key="d63">
        <y:PolyLineEdge>
          <y:Path sx="0.0" sy="0.0" tx="0.0" ty="0.0"/>
          <y:LineStyle color="#C0C0C0" type="dashed" width="1.0"/>
          <y:Arrows source="none" target="none"/>
          <y:BendStyle smoothed="false"/>
        </y:PolyLineEdge>
      </data>
    </edge>
    <edge id="e28" source="n27" target="n17">
      <data key="d31" xml:space="preserve"><![CDATA[interaction]]></data>
      <data key="d32" xml:space="preserve"><![CDATA[->]]></data>
      <data key="d33" xml:space="preserve"><![CDATA[catalyze]]></data>
      <data key="d34" xml:space="preserve"><![CDATA[catalyze]]></data>
      <data key="d35" xml:space="preserve"/>
      <data key="d36" xml:space="preserve">false</data>
      <data key="d38" xml:space="preserve"><![CDATA[source]]></data>
      <data key="d39" xml:space="preserve"><![CDATA[source]]></data>
      <data key="d40" xml:space="preserve">0.031629064068256385</data>
      <data key="d42" xml:space="preserve">2.868946019118688E-4</data>
      <data key="d44" xml:space="preserve">1.9315633719099353E-5</data>
      <data key="d46" xml:space="preserve">2.868946019118688E-4</data>
      <data key="d48" xml:space="preserve">0.001758997700211262</data>
      <data key="d50" xml:space="preserve">0.0</data>
      <data key="d52" xml:space="preserve">true</data>
      <data key="d53" xml:space="preserve">false</data>
      <data key="d54" xml:space="preserve"><![CDATA[>]]></data>
      <data key="d55" xml:space="preserve"/>
      <data key="d56" xml:space="preserve">false</data>
      <data key="d57" xml:space="preserve">true</data>
      <data key="d58" xml:space="preserve">Infinity</data>
      <data key="d59" xml:space="preserve">true</data>
      <data key="d60" xml:space="preserve">1.0</data>
      <data key="d62" xml:space="preserve"><![CDATA[catalyze]]></data>
      <data key="d63">
        <y:PolyLineEdge>
          <y:Path sx="0.0" sy="0.0" tx="0.0" ty="0.0"/>
          <y:LineStyle color="#000000" type="line" width="1.0"/>
          <y:Arrows source="standard" target="none"/>
          <y:BendStyle smoothed="false"/>
        </y:PolyLineEdge>
      </data>
    </edge>
    <edge id="e29" source="n25" target="n24">
      <data key="d31" xml:space="preserve"><![CDATA[interaction]]></data>
      <data key="d32" xml:space="preserve"><![CDATA[->]]></data>
      <data key="d33" xml:space="preserve"><![CDATA[expression regulates]]></data>
      <data key="d34" xml:space="preserve"><![CDATA[expression regulates]]></data>
      <data key="d35" xml:space="preserve"/>
      <data key="d36" xml:space="preserve">false</data>
      <data key="d38" xml:space="preserve"><![CDATA[gene]]></data>
      <data key="d39" xml:space="preserve"><![CDATA[gene]]></data>
      <data key="d40" xml:space="preserve">0.02399050242228579</data>
      <data key="d42" xml:space="preserve">3.8246958769596646E-4</data>
      <data key="d44" xml:space="preserve">1.0853007927055257E-5</data>
      <data key="d46" xml:space="preserve">3.8246958769596646E-4</data>
      <data key="d48" xml:space="preserve">0.004315824054221712</data>
      <data key="d50" xml:space="preserve">0.0040000000000000036</data>
      <data key="d52" xml:space="preserve">true</data>
      <data key="d53" xml:space="preserve">false</data>
      <data key="d54" xml:space="preserve"><![CDATA[>]]></data>
      <data key="d55" xml:space="preserve"/>
      <data key="d56" xml:space="preserve">false</data>
      <data key="d57" xml:space="preserve">true</data>
      <data key="d58" xml:space="preserve">4.0</data>
      <data key="d59" xml:space="preserve">true</data>
      <data key="d60" xml:space="preserve">1.0</data>
      <data key="d62" xml:space="preserve"><![CDATA[expression regulates]]></data>
      <data key="d63">
        <y:PolyLineEdge>
          <y:Path sx="0.0" sy="0.0" tx="0.0" ty="0.0"/>
          <y:LineStyle color="#C0C0C0" type="line" width="1.0"/>
          <y:Arrows source="standard" target="none"/>
          <y:BendStyle smoothed="false"/>
        </y:PolyLineEdge>
      </data>
    </edge>
    <edge id="e30" source="n31" target="n24">
      <data key="d31" xml:space="preserve"><![CDATA[interaction]]></data>
      <data key="d32" xml:space="preserve"><![CDATA[->]]></data>
      <data key="d33" xml:space="preserve"><![CDATA[expression regulates]]></data>
      <data key="d34" xml:space="preserve"><![CDATA[expression regulates]]></data>
      <data key="d35" xml:space="preserve"/>
      <data key="d36" xml:space="preserve">false</data>
      <data key="d38" xml:space="preserve"><![CDATA[gene]]></data>
      <data key="d39" xml:space="preserve"><![CDATA[gene]]></data>
      <data key="d40" xml:space="preserve">0.003261618361636081</data>
      <data key="d42" xml:space="preserve">7.401848347375272E-4</data>
      <data key="d44" xml:space="preserve">2.2103331331497266E-4</data>
      <data key="d46" xml:space="preserve">7.401848347375272E-4</data>
      <data key="d48" xml:space="preserve">0.0012245783883524017</data>
      <data key="d50" xml:space="preserve">0.028000000000000025</data>
      <data key="d52" xml:space="preserve">true</data>
      <data key="d53" xml:space="preserve">false</data>
      <data key="d54" xml:space="preserve"><![CDATA[>]]></data>
      <data key="d55" xml:space="preserve"/>
      <data key="d56" xml:space="preserve">false</data>
      <data key="d57" xml:space="preserve">true</data>
      <data key="d58" xml:space="preserve">4.0</data>
      <data key="d59" xml:space="preserve">true</data>
      <data key="d60" xml:space="preserve">1.0</data>
      <data key="d62" xml:space="preserve"><![CDATA[expression regulates]]></data>
      <data key="d63">
        <y:PolyLineEdge>
          <y:Path sx="0.0" sy="0.0" tx="0.0" ty="0.0"/>
          <y:LineStyle color="#C0C0C0" type="line" width="1.0"/>
          <y:Arrows source="standard" target="none"/>
          <y:BendStyle smoothed="false"/>
        </y:PolyLineEdge>
      </data>
    </edge>
    <edge id="e31" source="n1" target="n7">
      <data key="d31" xml:space="preserve"><![CDATA[interaction]]></data>
      <data key="d32" xml:space="preserve"><![CDATA[-]]></data>
      <data key="d33" xml:space="preserve"><![CDATA[complex]]></data>
      <data key="d34" xml:space="preserve"><![CDATA[complex]]></data>
      <data key="d35" xml:space="preserve"/>
      <data key="d36" xml:space="preserve">false</data>
      <data key="d38" xml:space="preserve"><![CDATA[gene]]></data>
      <data key="d39" xml:space="preserve"><![CDATA[source]]></data>
      <data key="d40" xml:space="preserve">0.0027764933779931013</data>
      <data key="d42" xml:space="preserve">7.393247624839018E-5</data>
      <data key="d44" xml:space="preserve">2.0527138939356966E-5</data>
      <data key="d46" xml:space="preserve">7.393247624839018E-5</data>
      <data key="d48" xml:space="preserve">1.3378975659926668E-4</data>
      <data key="d50" xml:space="preserve">0.0</data>
      <data key="d52" xml:space="preserve">true</data>
      <data key="d53" xml:space="preserve">false</data>
      <data key="d54" xml:space="preserve"><![CDATA[-]]></data>
      <data key="d55" xml:space="preserve"/>
      <data key="d56" xml:space="preserve">false</data>
      <data key="d57" xml:space="preserve">true</data>
      <data key="d58" xml:space="preserve">Infinity</data>
      <data key="d59" xml:space="preserve">true</data>
      <data key="d60" xml:space="preserve">1.0</data>
      <data key="d62" xml:space="preserve"><![CDATA[complex]]></data>
      <data key="d63">
        <y:PolyLineEdge>
          <y:Path sx="0.0" sy="0.0" tx="0.0" ty="0.0"/>
          <y:LineStyle color="#C0C0C0" type="line" width="1.0"/>
          <y:Arrows source="none" target="none"/>
          <y:BendStyle smoothed="false"/>
        </y:PolyLineEdge>
      </data>
    </edge>
    <edge id="e32" source="n1" target="n9">
      <data key="d31" xml:space="preserve"><![CDATA[interaction]]></data>
      <data key="d32" xml:space="preserve"><![CDATA[-]]></data>
      <data key="d33" xml:space="preserve"><![CDATA[complex]]></data>
      <data key="d34" xml:space="preserve"><![CDATA[complex]]></data>
      <data key="d35" xml:space="preserve"/>
      <data key="d36" xml:space="preserve">false</data>
      <data key="d38" xml:space="preserve"><![CDATA[gene]]></data>
      <data key="d39" xml:space="preserve"><![CDATA[source]]></data>
      <data key="d40" xml:space="preserve">0.0028224696594490737</data>
      <data key="d42" xml:space="preserve">7.91971326926108E-5</data>
      <data key="d44" xml:space="preserve">1.9558108791825085E-5</data>
      <data key="d46" xml:space="preserve">7.91971326926108E-5</data>
      <data key="d48" xml:space="preserve">1.5258091881448742E-4</data>
      <data key="d50" xml:space="preserve">0.0</data>
      <data key="d52" xml:space="preserve">true</data>
      <data key="d53" xml:space="preserve">false</data>
      <data key="d54" xml:space="preserve"><![CDATA[-]]></data>
      <data key="d55" xml:space="preserve"/>
      <data key="d56" xml:space="preserve">false</data>
      <data key="d57" xml:space="preserve">true</data>
      <data key="d58" xml:space="preserve">Infinity</data>
      <data key="d59" xml:space="preserve">true</data>
      <data key="d60" xml:space="preserve">1.0</data>
      <data key="d62" xml:space="preserve"><![CDATA[complex]]></data>
      <data key="d63">
        <y:PolyLineEdge>
          <y:Path sx="0.0" sy="0.0" tx="0.0" ty="0.0"/>
          <y:LineStyle color="#C0C0C0" type="line" width="1.0"/>
          <y:Arrows source="none" target="none"/>
          <y:BendStyle smoothed="false"/>
        </y:PolyLineEdge>
      </data>
    </edge>
    <edge id="e33" source="n4" target="n9">
      <data key="d31" xml:space="preserve"><![CDATA[interaction]]></data>
      <data key="d32" xml:space="preserve"><![CDATA[-]]></data>
      <data key="d33" xml:space="preserve"><![CDATA[predicted]]></data>
      <data key="d34" xml:space="preserve"><![CDATA[predicted]]></data>
      <data key="d35" xml:space="preserve"/>
      <data key="d36" xml:space="preserve">true</data>
      <data key="d38" xml:space="preserve"><![CDATA[gene]]></data>
      <data key="d39" xml:space="preserve"><![CDATA[source]]></data>
      <data key="d40" xml:space="preserve">0.006930523284378068</data>
      <data key="d42" xml:space="preserve">2.146133351211957E-4</data>
      <data key="d44" xml:space="preserve">2.2694355082482542E-6</data>
      <data key="d46" xml:space="preserve">2.146133351211957E-4</data>
      <data key="d48" xml:space="preserve">0.003291479257001675</data>
      <data key="d50" xml:space="preserve">0.0030000000000000027</data>
      <data key="d52" xml:space="preserve">true</data>
      <data key="d53" xml:space="preserve">false</data>
      <data key="d54" xml:space="preserve"><![CDATA[-]]></data>
      <data key="d55" xml:space="preserve"/>
      <data key="d56" xml:space="preserve">false</data>
      <data key="d57" xml:space="preserve">true</data>
      <data key="d58" xml:space="preserve">4.0</data>
      <data key="d59" xml:space="preserve">true</data>
      <data key="d60" xml:space="preserve">1.0</data>
      <data key="d62" xml:space="preserve"><![CDATA[predicted]]></data>
      <data key="d63">
        <y:PolyLineEdge>
          <y:Path sx="0.0" sy="0.0" tx="0.0" ty="0.0"/>
          <y:LineStyle color="#C0C0C0" type="dashed" width="1.0"/>
          <y:Arrows source="none" target="none"/>
          <y:BendStyle smoothed="false"/>
        </y:PolyLineEdge>
      </data>
    </edge>
    <edge id="e34" source="n5" target="n26">
      <data key="d31" xml:space="preserve"><![CDATA[interaction]]></data>
      <data key="d32" xml:space="preserve"><![CDATA[-]]></data>
      <data key="d33" xml:space="preserve"><![CDATA[predicted]]></data>
      <data key="d34" xml:space="preserve"><![CDATA[predicted]]></data>
      <data key="d35" xml:space="preserve"><![CDATA[predicted]]></data>
      <data key="d36" xml:space="preserve">true</data>
      <data key="d37" xml:space="preserve">true</data>
      <data key="d38" xml:space="preserve"><![CDATA[source]]></data>
      <data key="d39" xml:space="preserve"><![CDATA[gene]]></data>
      <data key="d40" xml:space="preserve">0.03169519100456044</data>
      <data key="d41" xml:space="preserve">0.006236643182903775</data>
      <data key="d42" xml:space="preserve">1.1439425789094494E-4</data>
      <data key="d43" xml:space="preserve">2.9474449441233187E-4</data>
      <data key="d44" xml:space="preserve">1.2332574719017006E-6</data>
      <data key="d45" xml:space="preserve">6.197389426336313E-6</data>
      <data key="d46" xml:space="preserve">1.1439425789094494E-4</data>
      <data key="d47" xml:space="preserve">2.9474449441233187E-4</data>
      <data key="d48" xml:space="preserve">0.0016708748198644295</data>
      <data key="d49" xml:space="preserve">0.004338243670824014</data>
      <data key="d50" xml:space="preserve">0.0010000000000000009</data>
      <data key="d51" xml:space="preserve">0.0050000000000000044</data>
      <data key="d52" xml:space="preserve">true</data>
      <data key="d53" xml:space="preserve">true</data>
      <data key="d54" xml:space="preserve"><![CDATA[-]]></data>
      <data key="d55" xml:space="preserve"><![CDATA[-]]></data>
      <data key="d56" xml:space="preserve">false</data>
      <data key="d57" xml:space="preserve">true</data>
      <data key="d58" xml:space="preserve">4.0</data>
      <data key="d59" xml:space="preserve">true</data>
      <data key="d60" xml:space="preserve">1.0</data>
      <data key="d62" xml:space="preserve"><![CDATA[predicted]]></data>
      <data key="d63">
        <y:PolyLineEdge>
          <y:Path sx="0.0" sy="0.0" tx="0.0" ty="0.0"/>
          <y:LineStyle color="#C0C0C0" type="dashed" width="1.0"/>
          <y:Arrows source="none" target="none"/>
          <y:BendStyle smoothed="false"/>
        </y:PolyLineEdge>
      </data>
    </edge>
    <edge id="e35" source="n5" target="n31">
      <data key="d31" xml:space="preserve"><![CDATA[interaction]]></data>
      <data key="d32" xml:space="preserve"><![CDATA[<-]]></data>
      <data key="d33" xml:space="preserve"><![CDATA[expression regulated by]]></data>
      <data key="d34" xml:space="preserve"><![CDATA[expression regulated by]]></data>
      <data key="d35" xml:space="preserve"/>
      <data key="d36" xml:space="preserve">false</data>
      <data key="d38" xml:space="preserve"><![CDATA[source]]></data>
      <data key="d39" xml:space="preserve"><![CDATA[gene]]></data>
      <data key="d40" xml:space="preserve">0.04876183231470836</data>
      <data key="d42" xml:space="preserve">1.586676756208827E-4</data>
      <data key="d44" xml:space="preserve">1.8284620057534153E-6</data>
      <data key="d46" xml:space="preserve">1.586676756208827E-4</data>
      <data key="d48" xml:space="preserve">0.0025148945171685026</data>
      <data key="d50" xml:space="preserve">0.0010000000000000009</data>
      <data key="d52" xml:space="preserve">true</data>
      <data key="d53" xml:space="preserve">false</data>
      <data key="d54" xml:space="preserve"><![CDATA[>]]></data>
      <data key="d55" xml:space="preserve"/>
      <data key="d56" xml:space="preserve">false</data>
      <data key="d57" xml:space="preserve">true</data>
      <data key="d58" xml:space="preserve">4.0</data>
      <data key="d59" xml:space="preserve">true</data>
      <data key="d60" xml:space="preserve">1.0</data>
      <data key="d62" xml:space="preserve"><![CDATA[expression regulated by]]></data>
      <data key="d63">
        <y:PolyLineEdge>
          <y:Path sx="0.0" sy="0.0" tx="0.0" ty="0.0"/>
          <y:LineStyle color="#C0C0C0" type="line" width="1.0"/>
          <y:Arrows source="standard" target="none"/>
          <y:BendStyle smoothed="false"/>
        </y:PolyLineEdge>
      </data>
    </edge>
    <edge id="e36" source="n6" target="n16">
      <data key="d31" xml:space="preserve"><![CDATA[interaction]]></data>
      <data key="d32" xml:space="preserve"><![CDATA[-]]></data>
      <data key="d33" xml:space="preserve"><![CDATA[predicted]]></data>
      <data key="d34" xml:space="preserve"><![CDATA[predicted]]></data>
      <data key="d35" xml:space="preserve"><![CDATA[predicted]]></data>
      <data key="d36" xml:space="preserve">true</data>
      <data key="d37" xml:space="preserve">true</data>
      <data key="d38" xml:space="preserve"><![CDATA[gene]]></data>
      <data key="d39" xml:space="preserve"><![CDATA[gene]]></data>
      <data key="d40" xml:space="preserve">0.005389704767677742</data>
      <data key="d41" xml:space="preserve">0.004254661338490058</data>
      <data key="d42" xml:space="preserve">2.842677705760667E-4</data>
      <data key="d43" xml:space="preserve">1.8833484005001367E-4</data>
      <data key="d44" xml:space="preserve">1.2894276712796562E-6</data>
      <data key="d45" xml:space="preserve">7.2163403511366E-7</data>
      <data key="d46" xml:space="preserve">2.842677705760667E-4</data>
      <data key="d47" xml:space="preserve">1.8833484005001367E-4</data>
      <data key="d48" xml:space="preserve">0.0021303071029315224</data>
      <data key="d49" xml:space="preserve">0.0018198505136793254</data>
      <data key="d50" xml:space="preserve">0.010000000000000009</data>
      <data key="d51" xml:space="preserve">0.006000000000000005</data>
      <data key="d52" xml:space="preserve">true</data>
      <data key="d53" xml:space="preserve">true</data>
      <data key="d54" xml:space="preserve"><![CDATA[-]]></data>
      <data key="d55" xml:space="preserve"><![CDATA[-]]></data>
      <data key="d56" xml:space="preserve">false</data>
      <data key="d57" xml:space="preserve">true</data>
      <data key="d58" xml:space="preserve">4.0</data>
      <data key="d59" xml:space="preserve">true</data>
      <data key="d60" xml:space="preserve">1.0</data>
      <data key="d62" xml:space="preserve"><![CDATA[predicted]]></data>
      <data key="d63">
        <y:PolyLineEdge>
          <y:Path sx="0.0" sy="0.0" tx="0.0" ty="0.0"/>
          <y:LineStyle color="#C0C0C0" type="dashed" width="1.0"/>
          <y:Arrows source="none" target="none"/>
          <y:BendStyle smoothed="false"/>
        </y:PolyLineEdge>
      </data>
    </edge>
    <edge id="e37" source="n7" target="n9">
      <data key="d31" xml:space="preserve"><![CDATA[interaction]]></data>
      <data key="d32" xml:space="preserve"><![CDATA[-]]></data>
      <data key="d33" xml:space="preserve"><![CDATA[complex; input]]></data>
      <data key="d34" xml:space="preserve"><![CDATA[complex; input]]></data>
      <data key="d35" xml:space="preserve"><![CDATA[complex; input]]></data>
      <data key="d36" xml:space="preserve">false</data>
      <data key="d37" xml:space="preserve">false</data>
      <data key="d38" xml:space="preserve"><![CDATA[source]]></data>
      <data key="d39" xml:space="preserve"><![CDATA[source]]></data>
      <data key="d40" xml:space="preserve">0.009359106071829246</data>
      <data key="d41" xml:space="preserve">0.006158476553131224</data>
      <data key="d42" xml:space="preserve">3.2972604724211736E-4</data>
      <data key="d43" xml:space="preserve">3.6052450314397915E-4</data>
      <data key="d44" xml:space="preserve">3.062097184028371E-5</data>
      <data key="d45" xml:space="preserve">3.415164141159743E-5</data>
      <data key="d46" xml:space="preserve">3.2972604724211736E-4</data>
      <data key="d47" xml:space="preserve">3.6052450314397915E-4</data>
      <data key="d48" xml:space="preserve">0.0010640446964093324</data>
      <data key="d49" xml:space="preserve">8.425712803921169E-4</data>
      <data key="d50" xml:space="preserve">0.007000000000000006</data>
      <data key="d51" xml:space="preserve">0.007000000000000006</data>
      <data key="d52" xml:space="preserve">true</data>
      <data key="d53" xml:space="preserve">true</data>
      <data key="d54" xml:space="preserve"><![CDATA[-]]></data>
      <data key="d55" xml:space="preserve"><![CDATA[-]]></data>
      <data key="d56" xml:space="preserve">false</data>
      <data key="d57" xml:space="preserve">true</data>
      <data key="d58" xml:space="preserve">4.0</data>
      <data key="d59" xml:space="preserve">true</data>
      <data key="d60" xml:space="preserve">1.0</data>
      <data key="d62" xml:space="preserve"><![CDATA[complex; input]]></data>
      <data key="d63">
        <y:PolyLineEdge>
          <y:Path sx="0.0" sy="0.0" tx="0.0" ty="0.0"/>
          <y:LineStyle color="#000000" type="line" width="1.0"/>
          <y:Arrows source="none" target="none"/>
          <y:BendStyle smoothed="false"/>
        </y:PolyLineEdge>
      </data>
    </edge>
    <edge id="e38" source="n10" target="n11">
      <data key="d31" xml:space="preserve"><![CDATA[interaction]]></data>
      <data key="d32" xml:space="preserve"><![CDATA[-]]></data>
      <data key="d33" xml:space="preserve"><![CDATA[predicted]]></data>
      <data key="d34" xml:space="preserve"><![CDATA[predicted]]></data>
      <data key="d35" xml:space="preserve"><![CDATA[predicted]]></data>
      <data key="d36" xml:space="preserve">true</data>
      <data key="d37" xml:space="preserve">true</data>
      <data key="d38" xml:space="preserve"><![CDATA[gene]]></data>
      <data key="d39" xml:space="preserve"><![CDATA[gene]]></data>
      <data key="d40" xml:space="preserve">0.06159187250725683</data>
      <data key="d41" xml:space="preserve">0.018843391962716276</data>
      <data key="d42" xml:space="preserve">0.008711327228802036</data>
      <data key="d43" xml:space="preserve">0.0031865765753938953</data>
      <data key="d44" xml:space="preserve">0.0015095764400781093</data>
      <data key="d45" xml:space="preserve">4.6176650095045485E-4</data>
      <data key="d46" xml:space="preserve">0.008711327228802036</data>
      <data key="d47" xml:space="preserve">0.0031865765753938953</data>
      <data key="d48" xml:space="preserve">0.018202341662638018</data>
      <data key="d49" xml:space="preserve">0.014644231812841054</data>
      <data key="d50" xml:space="preserve">0.03600000000000003</data>
      <data key="d51" xml:space="preserve">0.03600000000000003</data>
      <data key="d52" xml:space="preserve">true</data>
      <data key="d53" xml:space="preserve">true</data>
      <data key="d54" xml:space="preserve"><![CDATA[-]]></data>
      <data key="d55" xml:space="preserve"><![CDATA[-]]></data>
      <data key="d56" xml:space="preserve">false</data>
      <data key="d57" xml:space="preserve">true</data>
      <data key="d58" xml:space="preserve">4.0</data>
      <data key="d59" xml:space="preserve">true</data>
      <data key="d60" xml:space="preserve">1.0</data>
      <data key="d62" xml:space="preserve"><![CDATA[predicted]]></data>
      <data key="d63">
        <y:PolyLineEdge>
          <y:Path sx="0.0" sy="0.0" tx="0.0" ty="0.0"/>
          <y:LineStyle color="#C0C0C0" type="dashed" width="1.0"/>
          <y:Arrows source="none" target="none"/>
          <y:BendStyle smoothed="false"/>
        </y:PolyLineEdge>
      </data>
    </edge>
    <edge id="e39" source="n10" target="n29">
      <data key="d31" xml:space="preserve"><![CDATA[interaction]]></data>
      <data key="d32" xml:space="preserve"><![CDATA[-]]></data>
      <data key="d33" xml:space="preserve"><![CDATA[complex; reaction]]></data>
      <data key="d34" xml:space="preserve"><![CDATA[complex; reaction]]></data>
      <data key="d35" xml:space="preserve"/>
      <data key="d36" xml:space="preserve">false</data>
      <data key="d38" xml:space="preserve"><![CDATA[gene]]></data>
      <data key="d39" xml:space="preserve"><![CDATA[gene]]></data>
      <data key="d40" xml:space="preserve">0.09475672693424127</data>
      <data key="d42" xml:space="preserve">0.013751391457194211</data>
      <data key="d44" xml:space="preserve">0.0022920602681159264</data>
      <data key="d46" xml:space="preserve">0.013751391457194211</data>
      <data key="d48" xml:space="preserve">0.02861152834599787</data>
      <data key="d50" xml:space="preserve">0.03700000000000003</data>
      <data key="d52" xml:space="preserve">true</data>
      <data key="d53" xml:space="preserve">false</data>
      <data key="d54" xml:space="preserve"><![CDATA[-]]></data>
      <data key="d55" xml:space="preserve"/>
      <data key="d56" xml:space="preserve">false</data>
      <data key="d57" xml:space="preserve">true</data>
      <data key="d58" xml:space="preserve">4.0</data>
      <data key="d59" xml:space="preserve">true</data>
      <data key="d60" xml:space="preserve">1.0</data>
      <data key="d62" xml:space="preserve"><![CDATA[complex; reaction]]></data>
      <data key="d63">
        <y:PolyLineEdge>
          <y:Path sx="0.0" sy="0.0" tx="0.0" ty="0.0"/>
          <y:LineStyle color="#C0C0C0" type="line" width="1.0"/>
          <y:Arrows source="none" target="none"/>
          <y:BendStyle smoothed="false"/>
        </y:PolyLineEdge>
      </data>
    </edge>
    <edge id="e40" source="n11" target="n29">
      <data key="d31" xml:space="preserve"><![CDATA[interaction]]></data>
      <data key="d32" xml:space="preserve"><![CDATA[-]]></data>
      <data key="d33" xml:space="preserve"><![CDATA[predicted]]></data>
      <data key="d34" xml:space="preserve"><![CDATA[predicted]]></data>
      <data key="d35" xml:space="preserve"/>
      <data key="d36" xml:space="preserve">true</data>
      <data key="d38" xml:space="preserve"><![CDATA[gene]]></data>
      <data key="d39" xml:space="preserve"><![CDATA[gene]]></data>
      <data key="d40" xml:space="preserve">0.018843391962716276</data>
      <data key="d42" xml:space="preserve">0.0032422445748399916</data>
      <data key="d44" xml:space="preserve">4.5902805071419375E-4</data>
      <data key="d46" xml:space="preserve">0.0032422445748399916</data>
      <data key="d48" xml:space="preserve">0.014655562267743323</data>
      <data key="d50" xml:space="preserve">0.03600000000000003</data>
      <data key="d52" xml:space="preserve">true</data>
      <data key="d53" xml:space="preserve">false</data>
      <data key="d54" xml:space="preserve"><![CDATA[-]]></data>
      <data key="d55" xml:space="preserve"/>
      <data key="d56" xml:space="preserve">false</data>
      <data key="d57" xml:space="preserve">true</data>
      <data key="d58" xml:space="preserve">4.0</data>
      <data key="d59" xml:space="preserve">true</data>
      <data key="d60" xml:space="preserve">1.0</data>
      <data key="d62" xml:space="preserve"><![CDATA[predicted]]></data>
      <data key="d63">
        <y:PolyLineEdge>
          <y:Path sx="0.0" sy="0.0" tx="0.0" ty="0.0"/>
          <y:LineStyle color="#C0C0C0" type="dashed" width="1.0"/>
          <y:Arrows source="none" target="none"/>
          <y:BendStyle smoothed="false"/>
        </y:PolyLineEdge>
      </data>
    </edge>
    <edge id="e41" source="n12" target="n16">
      <data key="d31" xml:space="preserve"><![CDATA[interaction]]></data>
      <data key="d32" xml:space="preserve"><![CDATA[-]]></data>
      <data key="d33" xml:space="preserve"><![CDATA[predicted]]></data>
      <data key="d34" xml:space="preserve"><![CDATA[predicted]]></data>
      <data key="d35" xml:space="preserve"><![CDATA[predicted]]></data>
      <data key="d36" xml:space="preserve">true</data>
      <data key="d37" xml:space="preserve">true</data>
      <data key="d38" xml:space="preserve"><![CDATA[source]]></data>
      <data key="d39" xml:space="preserve"><![CDATA[gene]]></data>
      <data key="d40" xml:space="preserve">0.11715487770951105</data>
      <data key="d41" xml:space="preserve">0.014743014098551008</data>
      <data key="d42" xml:space="preserve">4.976664444902612E-4</data>
      <data key="d43" xml:space="preserve">1.9564729208770138E-4</data>
      <data key="d44" xml:space="preserve">4.39777600967778E-7</data>
      <data key="d45" xml:space="preserve">6.939300414234587E-7</data>
      <data key="d46" xml:space="preserve">4.976664444902612E-4</data>
      <data key="d47" xml:space="preserve">1.9564729208770138E-4</data>
      <data key="d48" xml:space="preserve">0.00602648659373311</data>
      <data key="d49" xml:space="preserve">0.0018577683329658006</data>
      <data key="d50" xml:space="preserve">0.0</data>
      <data key="d51" xml:space="preserve">0.0030000000000000027</data>
      <data key="d52" xml:space="preserve">true</data>
      <data key="d53" xml:space="preserve">true</data>
      <data key="d54" xml:space="preserve"><![CDATA[-]]></data>
      <data key="d55" xml:space="preserve"><![CDATA[-]]></data>
      <data key="d56" xml:space="preserve">false</data>
      <data key="d57" xml:space="preserve">true</data>
      <data key="d58" xml:space="preserve">Infinity</data>
      <data key="d59" xml:space="preserve">true</data>
      <data key="d60" xml:space="preserve">1.0</data>
      <data key="d62" xml:space="preserve"><![CDATA[predicted]]></data>
      <data key="d63">
        <y:PolyLineEdge>
          <y:Path sx="0.0" sy="0.0" tx="0.0" ty="0.0"/>
          <y:LineStyle color="#C0C0C0" type="dashed" width="1.0"/>
          <y:Arrows source="none" target="none"/>
          <y:BendStyle smoothed="false"/>
        </y:PolyLineEdge>
      </data>
    </edge>
    <edge id="e42" source="n12" target="n21">
      <data key="d31" xml:space="preserve"><![CDATA[interaction]]></data>
      <data key="d32" xml:space="preserve"><![CDATA[-]]></data>
      <data key="d33" xml:space="preserve"><![CDATA[predicted]]></data>
      <data key="d34" xml:space="preserve"><![CDATA[predicted]]></data>
      <data key="d35" xml:space="preserve"><![CDATA[predicted]]></data>
      <data key="d36" xml:space="preserve">true</data>
      <data key="d37" xml:space="preserve">true</data>
      <data key="d38" xml:space="preserve"><![CDATA[source]]></data>
      <data key="d39" xml:space="preserve"><![CDATA[gene]]></data>
      <data key="d40" xml:space="preserve">0.19795134509538076</data>
      <data key="d41" xml:space="preserve">0.0322805638875278</data>
      <data key="d42" xml:space="preserve">8.392872993364792E-4</data>
      <data key="d43" xml:space="preserve">3.1101338534404445E-4</data>
      <data key="d44" xml:space="preserve">7.602768262452039E-7</data>
      <data key="d45" xml:space="preserve">1.8032571578165348E-6</data>
      <data key="d46" xml:space="preserve">8.392872993364792E-4</data>
      <data key="d47" xml:space="preserve">3.1101338534404445E-4</data>
      <data key="d48" xml:space="preserve">0.010182750355869378</data>
      <data key="d49" xml:space="preserve">0.0015920808992804468</data>
      <data key="d50" xml:space="preserve">0.0</data>
      <data key="d51" xml:space="preserve">0.0</data>
      <data key="d52" xml:space="preserve">true</data>
      <data key="d53" xml:space="preserve">true</data>
      <data key="d54" xml:space="preserve"><![CDATA[-]]></data>
      <data key="d55" xml:space="preserve"><![CDATA[-]]></data>
      <data key="d56" xml:space="preserve">false</data>
      <data key="d57" xml:space="preserve">true</data>
      <data key="d58" xml:space="preserve">Infinity</data>
      <data key="d59" xml:space="preserve">true</data>
      <data key="d60" xml:space="preserve">1.0</data>
      <data key="d62" xml:space="preserve"><![CDATA[predicted]]></data>
      <data key="d63">
        <y:PolyLineEdge>
          <y:Path sx="0.0" sy="0.0" tx="0.0" ty="0.0"/>
          <y:LineStyle color="#C0C0C0" type="dashed" width="1.0"/>
          <y:Arrows source="none" target="none"/>
          <y:BendStyle smoothed="false"/>
        </y:PolyLineEdge>
      </data>
    </edge>
    <edge id="e43" source="n12" target="n24">
      <data key="d31" xml:space="preserve"><![CDATA[interaction]]></data>
      <data key="d32" xml:space="preserve"><![CDATA[<-]]></data>
      <data key="d33" xml:space="preserve"><![CDATA[expression regulated by]]></data>
      <data key="d34" xml:space="preserve"><![CDATA[expression regulated by]]></data>
      <data key="d35" xml:space="preserve"/>
      <data key="d36" xml:space="preserve">false</data>
      <data key="d38" xml:space="preserve"><![CDATA[source]]></data>
      <data key="d39" xml:space="preserve"><![CDATA[gene]]></data>
      <data key="d40" xml:space="preserve">0.20199116846467424</data>
      <data key="d42" xml:space="preserve">8.548176404612024E-4</data>
      <data key="d44" xml:space="preserve">6.986845656674046E-7</data>
      <data key="d46" xml:space="preserve">8.548176404612024E-4</data>
      <data key="d48" xml:space="preserve">0.010390432507673259</data>
      <data key="d50" xml:space="preserve">0.0</data>
      <data key="d52" xml:space="preserve">true</data>
      <data key="d53" xml:space="preserve">false</data>
      <data key="d54" xml:space="preserve"><![CDATA[>]]></data>
      <data key="d55" xml:space="preserve"/>
      <data key="d56" xml:space="preserve">false</data>
      <data key="d57" xml:space="preserve">true</data>
      <data key="d58" xml:space="preserve">Infinity</data>
      <data key="d59" xml:space="preserve">true</data>
      <data key="d60" xml:space="preserve">1.0</data>
      <data key="d62" xml:space="preserve"><![CDATA[expression regulated by]]></data>
      <data key="d63">
        <y:PolyLineEdge>
          <y:Path sx="0.0" sy="0.0" tx="0.0" ty="0.0"/>
          <y:LineStyle color="#C0C0C0" type="line" width="1.0"/>
          <y:Arrows source="standard" target="none"/>
          <y:BendStyle smoothed="false"/>
        </y:PolyLineEdge>
      </data>
    </edge>
    <edge id="e44" source="n14" target="n31">
      <data key="d31" xml:space="preserve"><![CDATA[interaction]]></data>
      <data key="d32" xml:space="preserve"><![CDATA[<-]]></data>
      <data key="d33" xml:space="preserve"><![CDATA[expression regulated by]]></data>
      <data key="d34" xml:space="preserve"><![CDATA[expression regulated by]]></data>
      <data key="d35" xml:space="preserve"/>
      <data key="d36" xml:space="preserve">false</data>
      <data key="d38" xml:space="preserve"><![CDATA[source]]></data>
      <data key="d39" xml:space="preserve"><![CDATA[gene]]></data>
      <data key="d40" xml:space="preserve">0.025049359814855773</data>
      <data key="d42" xml:space="preserve">3.145682538798407E-4</data>
      <data key="d44" xml:space="preserve">7.432624344344732E-6</data>
      <data key="d46" xml:space="preserve">3.145682538798407E-4</data>
      <data key="d48" xml:space="preserve">0.0027861960894650204</data>
      <data key="d50" xml:space="preserve">0.0050000000000000044</data>
      <data key="d52" xml:space="preserve">true</data>
      <data key="d53" xml:space="preserve">false</data>
      <data key="d54" xml:space="preserve"><![CDATA[>]]></data>
      <data key="d55" xml:space="preserve"/>
      <data key="d56" xml:space="preserve">false</data>
      <data key="d57" xml:space="preserve">true</data>
      <data key="d58" xml:space="preserve">4.0</data>
      <data key="d59" xml:space="preserve">true</data>
      <data key="d60" xml:space="preserve">1.0</data>
      <data key="d62" xml:space="preserve"><![CDATA[expression regulated by]]></data>
      <data key="d63">
        <y:PolyLineEdge>
          <y:Path sx="0.0" sy="0.0" tx="0.0" ty="0.0"/>
          <y:LineStyle color="#C0C0C0" type="line" width="1.0"/>
          <y:Arrows source="standard" target="none"/>
          <y:BendStyle smoothed="false"/>
        </y:PolyLineEdge>
      </data>
    </edge>
    <edge id="e45" source="n18" target="n31">
      <data key="d31" xml:space="preserve"><![CDATA[interaction]]></data>
      <data key="d32" xml:space="preserve"><![CDATA[<-]]></data>
      <data key="d33" xml:space="preserve"><![CDATA[expression regulated by]]></data>
      <data key="d34" xml:space="preserve"><![CDATA[expression regulated by]]></data>
      <data key="d35" xml:space="preserve"/>
      <data key="d36" xml:space="preserve">false</data>
      <data key="d38" xml:space="preserve"><![CDATA[source]]></data>
      <data key="d39" xml:space="preserve"><![CDATA[gene]]></data>
      <data key="d40" xml:space="preserve">0.14941943736681357</data>
      <data key="d42" xml:space="preserve">3.2633309470005557E-4</data>
      <data key="d44" xml:space="preserve">1.190363581385389E-5</data>
      <data key="d46" xml:space="preserve">3.2633309470005557E-4</data>
      <data key="d48" xml:space="preserve">0.006507522249447431</data>
      <data key="d50" xml:space="preserve">0.0010000000000000009</data>
      <data key="d52" xml:space="preserve">true</data>
      <data key="d53" xml:space="preserve">false</data>
      <data key="d54" xml:space="preserve"><![CDATA[>]]></data>
      <data key="d55" xml:space="preserve"/>
      <data key="d56" xml:space="preserve">false</data>
      <data key="d57" xml:space="preserve">true</data>
      <data key="d58" xml:space="preserve">4.0</data>
      <data key="d59" xml:space="preserve">true</data>
      <data key="d60" xml:space="preserve">1.0</data>
      <data key="d62" xml:space="preserve"><![CDATA[expression regulated by]]></data>
      <data key="d63">
        <y:PolyLineEdge>
          <y:Path sx="0.0" sy="0.0" tx="0.0" ty="0.0"/>
          <y:LineStyle color="#C0C0C0" type="line" width="1.0"/>
          <y:Arrows source="standard" target="none"/>
          <y:BendStyle smoothed="false"/>
        </y:PolyLineEdge>
      </data>
    </edge>
    <edge id="e46" source="n22" target="n25">
      <data key="d31" xml:space="preserve"><![CDATA[interaction]]></data>
      <data key="d32" xml:space="preserve"><![CDATA[-]]></data>
      <data key="d33" xml:space="preserve"><![CDATA[predicted]]></data>
      <data key="d34" xml:space="preserve"><![CDATA[predicted]]></data>
      <data key="d35" xml:space="preserve"><![CDATA[predicted]]></data>
      <data key="d36" xml:space="preserve">true</data>
      <data key="d37" xml:space="preserve">true</data>
      <data key="d38" xml:space="preserve"><![CDATA[source]]></data>
      <data key="d39" xml:space="preserve"><![CDATA[gene]]></data>
      <data key="d40" xml:space="preserve">0.31852375670324823</data>
      <data key="d41" xml:space="preserve">0.05207010610116942</data>
      <data key="d42" xml:space="preserve">8.600232300673953E-4</data>
      <data key="d43" xml:space="preserve">3.0731468800126744E-4</data>
      <data key="d44" xml:space="preserve">8.312024437828347E-6</data>
      <data key="d45" xml:space="preserve">7.369811534769092E-6</data>
      <data key="d46" xml:space="preserve">8.600232300673953E-4</data>
      <data key="d47" xml:space="preserve">3.0731468800126744E-4</data>
      <data key="d48" xml:space="preserve">0.014231243461177436</data>
      <data key="d49" xml:space="preserve">0.0033292680580872904</data>
      <data key="d50" xml:space="preserve">0.0</data>
      <data key="d51" xml:space="preserve">0.0</data>
      <data key="d52" xml:space="preserve">true</data>
      <data key="d53" xml:space="preserve">true</data>
      <data key="d54" xml:space="preserve"><![CDATA[-]]></data>
      <data key="d55" xml:space="preserve"><![CDATA[-]]></data>
      <data key="d56" xml:space="preserve">false</data>
      <data key="d57" xml:space="preserve">true</data>
      <data key="d58" xml:space="preserve">Infinity</data>
      <data key="d59" xml:space="preserve">true</data>
      <data key="d60" xml:space="preserve">1.0</data>
      <data key="d62" xml:space="preserve"><![CDATA[predicted]]></data>
      <data key="d63">
        <y:PolyLineEdge>
          <y:Path sx="0.0" sy="0.0" tx="0.0" ty="0.0"/>
          <y:LineStyle color="#C0C0C0" type="dashed" width="1.0"/>
          <y:Arrows source="none" target="none"/>
          <y:BendStyle smoothed="false"/>
        </y:PolyLineEdge>
      </data>
    </edge>
    <edge id="e47" source="n23" target="n24">
      <data key="d31" xml:space="preserve"><![CDATA[interaction]]></data>
      <data key="d32" xml:space="preserve"><![CDATA[-]]></data>
      <data key="d33" xml:space="preserve"><![CDATA[complex; input]]></data>
      <data key="d34" xml:space="preserve"><![CDATA[complex; input]]></data>
      <data key="d35" xml:space="preserve"><![CDATA[complex; input]]></data>
      <data key="d36" xml:space="preserve">false</data>
      <data key="d37" xml:space="preserve">false</data>
      <data key="d38" xml:space="preserve"><![CDATA[source]]></data>
      <data key="d39" xml:space="preserve"><![CDATA[gene]]></data>
      <data key="d40" xml:space="preserve">0.005271658827376045</data>
      <data key="d41" xml:space="preserve">0.0031539798326411794</data>
      <data key="d42" xml:space="preserve">1.814403228202713E-4</data>
      <data key="d43" xml:space="preserve">2.98763398174733E-4</data>
      <data key="d44" xml:space="preserve">2.5101899705646602E-5</data>
      <data key="d45" xml:space="preserve">8.859569734948695E-5</data>
      <data key="d46" xml:space="preserve">1.814403228202713E-4</data>
      <data key="d47" xml:space="preserve">2.98763398174733E-4</data>
      <data key="d48" xml:space="preserve">8.733767889026048E-4</data>
      <data key="d49" xml:space="preserve">3.9285187064494313E-4</data>
      <data key="d50" xml:space="preserve">0.02400000000000002</data>
      <data key="d51" xml:space="preserve">0.0010000000000000009</data>
      <data key="d52" xml:space="preserve">true</data>
      <data key="d53" xml:space="preserve">true</data>
      <data key="d54" xml:space="preserve"><![CDATA[-]]></data>
      <data key="d55" xml:space="preserve"><![CDATA[-]]></data>
      <data key="d56" xml:space="preserve">false</data>
      <data key="d57" xml:space="preserve">true</data>
      <data key="d58" xml:space="preserve">4.0</data>
      <data key="d59" xml:space="preserve">true</data>
      <data key="d60" xml:space="preserve">1.0</data>
      <data key="d62" xml:space="preserve"><![CDATA[complex; input]]></data>
      <data key="d63">
        <y:PolyLineEdge>
          <y:Path sx="0.0" sy="0.0" tx="0.0" ty="0.0"/>
          <y:LineStyle color="#C0C0C0" type="line" width="1.0"/>
          <y:Arrows source="none" target="none"/>
          <y:BendStyle smoothed="false"/>
        </y:PolyLineEdge>
      </data>
    </edge>
  </graph>
  <data key="d30">
    <y:Resources/>
  </data>
</graphml>
