# Supplementary material for: Multi-proteomic profiling of the varicella-zoster virus–host interface reveals host susceptibilities to severe infection
Source: Nat Microbiol. 2025 Jul 30;10(8):2048–72. doi: 10.1038/s41564-025-02068-7 (PMC12313529; doi:10.1038/s41564-025-02068-7)
Supplement: Supplementary file 12 — VZV ORF subnetworks integrating interactome and effectome data via the HotNet-based network diffusion method and plots of the distribution of their average inverted length of target-effect paths across HotNet threshold resulting from real data compared with random permuted data. [file 41564_2025_2068_MOESM12_ESM.zip › networks_graphml/vgirault_vzvapms_VZV-9_flow_20210707_opt_adj_fig.graphml]

<?xml version="1.0" encoding="UTF-8" standalone="no"?>
<graphml xmlns="http://graphml.graphdrawing.org/xmlns" xmlns:java="http://www.yworks.com/xml/yfiles-common/1.0/java" xmlns:sys="http://www.yworks.com/xml/yfiles-common/markup/primitives/2.0" xmlns:x="http://www.yworks.com/xml/yfiles-common/markup/2.0" xmlns:xsi="http://www.w3.org/2001/XMLSchema-instance" xmlns:y="http://www.yworks.com/xml/graphml" xmlns:yed="http://www.yworks.com/xml/yed/3" xsi:schemaLocation="http://graphml.graphdrawing.org/xmlns http://www.yworks.com/xml/schema/graphml/1.1/ygraphml.xsd">
  <!--Created by yEd 3.22-->
  <key for="port" id="d0" yfiles.type="portgraphics"/>
  <key for="port" id="d1" yfiles.type="portgeometry"/>
  <key for="port" id="d2" yfiles.type="portuserdata"/>
  <key attr.name="gene_name" attr.type="string" for="node" id="d3"/>
  <key attr.name="protein_name" attr.type="string" for="node" id="d4"/>
  <key attr.name="tooltip" attr.type="string" for="node" id="d5"/>
  <key attr.name="vertex_type" attr.type="string" for="node" id="d6"/>
  <key attr.name="weight" attr.type="double" for="node" id="d7"/>
  <key attr.name="walkweight" attr.type="double" for="node" id="d8"/>
  <key attr.name="is_hit" attr.type="boolean" for="node" id="d9"/>
  <key attr.name="prob_perm_walkweight_greater" attr.type="double" for="node" id="d10"/>
  <key attr.name="mlog10_prob_perm_walkweight_greater" attr.type="double" for="node" id="d11"/>
  <key attr.name="flows_to_genes" attr.type="string" for="node" id="d12"/>
  <key attr.name="flows_from_genes" attr.type="string" for="node" id="d13"/>
  <key attr.name="loops_through_genes" attr.type="string" for="node" id="d14"/>
  <key attr.name="component" attr.type="int" for="node" id="d15"/>
  <key attr.name="layout_component" attr.type="int" for="node" id="d16"/>
  <key attr.name="layout_size" attr.type="double" for="node" id="d17"/>
  <key attr.name="layout_mass" attr.type="double" for="node" id="d18"/>
  <key attr.name="layout_x" attr.type="double" for="node" id="d19"/>
  <key attr.name="layout_y" attr.type="double" for="node" id="d20"/>
  <key attr.name="apms_p_value" attr.type="double" for="node" id="d21"/>
  <key attr.name="apms_median_log2" attr.type="double" for="node" id="d22"/>
  <key attr.name="apms_median_log2_signif" attr.type="double" for="node" id="d23"/>
  <key attr.name="oeproteome_p_value" attr.type="double" for="node" id="d24"/>
  <key attr.name="oeproteome_median_log2" attr.type="double" for="node" id="d25"/>
  <key attr.name="oeproteome_median_log2_signif" attr.type="double" for="node" id="d26"/>
  <key attr.name="url" attr.type="string" for="node" id="d27"/>
  <key attr.name="description" attr.type="string" for="node" id="d28"/>
  <key for="node" id="d29" yfiles.type="nodegraphics"/>
  <key for="graphml" id="d30" yfiles.type="resources"/>
  <key attr.name="edge_type" attr.type="string" for="edge" id="d31"/>
  <key attr.name="interaction_type" attr.type="string" for="edge" id="d32"/>
  <key attr.name="tooltip" attr.type="string" for="edge" id="d33"/>
  <key attr.name="annotation" attr.type="string" for="edge" id="d34"/>
  <key attr.name="annotation_rev" attr.type="string" for="edge" id="d35"/>
  <key attr.name="is_predicted" attr.type="boolean" for="edge" id="d36"/>
  <key attr.name="is_predicted_rev" attr.type="boolean" for="edge" id="d37"/>
  <key attr.name="source_type" attr.type="string" for="edge" id="d38"/>
  <key attr.name="target_type" attr.type="string" for="edge" id="d39"/>
  <key attr.name="walkweight" attr.type="double" for="edge" id="d40"/>
  <key attr.name="walkweight_rev" attr.type="double" for="edge" id="d41"/>
  <key attr.name="walkpermweight_median" attr.type="double" for="edge" id="d42"/>
  <key attr.name="walkpermweight_median_rev" attr.type="double" for="edge" id="d43"/>
  <key attr.name="walkpermweight_mad" attr.type="double" for="edge" id="d44"/>
  <key attr.name="walkpermweight_mad_rev" attr.type="double" for="edge" id="d45"/>
  <key attr.name="walkpermweight_mean" attr.type="double" for="edge" id="d46"/>
  <key attr.name="walkpermweight_mean_rev" attr.type="double" for="edge" id="d47"/>
  <key attr.name="walkpermweight_std" attr.type="double" for="edge" id="d48"/>
  <key attr.name="walkpermweight_std_rev" attr.type="double" for="edge" id="d49"/>
  <key attr.name="prob_perm_walkweight_greater" attr.type="double" for="edge" id="d50"/>
  <key attr.name="prob_perm_walkweight_greater_rev" attr.type="double" for="edge" id="d51"/>
  <key attr.name="has_original" attr.type="boolean" for="edge" id="d52"/>
  <key attr.name="has_original_rev" attr.type="boolean" for="edge" id="d53"/>
  <key attr.name="original_type" attr.type="string" for="edge" id="d54"/>
  <key attr.name="original_rev_type" attr.type="string" for="edge" id="d55"/>
  <key attr.name="has_flow" attr.type="boolean" for="edge" id="d56"/>
  <key attr.name="has_walk" attr.type="boolean" for="edge" id="d57"/>
  <key attr.name="mlog10_prob_perm_walkweight_greater" attr.type="double" for="edge" id="d58"/>
  <key attr.name="is_significant" attr.type="boolean" for="edge" id="d59"/>
  <key attr.name="layout_weight" attr.type="double" for="edge" id="d60"/>
  <key attr.name="url" attr.type="string" for="edge" id="d61"/>
  <key attr.name="description" attr.type="string" for="edge" id="d62"/>
  <key for="edge" id="d63" yfiles.type="edgegraphics"/>
  <graph edgedefault="directed" id="G">
    <node id="n0">
      <data key="d3" xml:space="preserve"><![CDATA[ACTR1A]]></data>
      <data key="d4" xml:space="preserve"><![CDATA[Alpha-centractin]]></data>
      <data key="d5" xml:space="preserve"><![CDATA[Alpha-centractin]]></data>
      <data key="d6" xml:space="preserve"><![CDATA[sink]]></data>
      <data key="d7" xml:space="preserve">0.0</data>
      <data key="d8" xml:space="preserve">0.011835709576158598</data>
      <data key="d9" xml:space="preserve">false</data>
      <data key="d10" xml:space="preserve">0.35</data>
      <data key="d11" xml:space="preserve">4.0</data>
      <data key="d12" xml:space="preserve"/>
      <data key="d13" xml:space="preserve"/>
      <data key="d14" xml:space="preserve"/>
      <data key="d15" xml:space="preserve">49</data>
      <data key="d16" xml:space="preserve">1050</data>
      <data key="d17" xml:space="preserve">0.0</data>
      <data key="d18" xml:space="preserve">1.0</data>
      <data key="d19" xml:space="preserve">-620.0034295001682</data>
      <data key="d20" xml:space="preserve">289.69065168883037</data>
      <data key="d21" xml:space="preserve">0.00166</data>
      <data key="d22" xml:space="preserve">4.7</data>
      <data key="d23" xml:space="preserve">4.7</data>
      <data key="d24" xml:space="preserve">0.31528732705203294</data>
      <data key="d25" xml:space="preserve">-0.08699581783707444</data>
      <data key="d29">
        <y:ShapeNode>
          <y:Geometry height="40.0" width="40.0" x="-640.9358752842645" y="269.38023281671155"/>
          <y:Fill color="#CBCBCB" transparent="false"/>
          <y:BorderStyle color="#000000" raised="false" type="line" width="2.0"/>
          <y:NodeLabel alignment="center" autoSizePolicy="content" fontFamily="Arial" fontSize="10" fontStyle="bold" hasBackgroundColor="false" hasLineColor="false" height="15.171875" horizontalTextPosition="center" iconTextGap="4" modelName="custom" textColor="#000000" verticalTextPosition="bottom" visible="true" width="44.556640625" x="-2.2783203125" xml:space="preserve" y="12.4140625">ACTR1A<y:LabelModel><y:SmartNodeLabelModel distance="4.0"/></y:LabelModel><y:ModelParameter><y:SmartNodeLabelModelParameter labelRatioX="0.0" labelRatioY="0.0" nodeRatioX="0.0" nodeRatioY="0.0" offsetX="0.0" offsetY="0.0" upX="0.0" upY="-1.0"/></y:ModelParameter></y:NodeLabel>
          <y:Shape type="ellipse"/>
        </y:ShapeNode>
      </data>
    </node>
    <node id="n1">
      <data key="d3" xml:space="preserve"><![CDATA[AIFM1]]></data>
      <data key="d4" xml:space="preserve"><![CDATA[Apoptosis-inducing factor 1, mitochondrial]]></data>
      <data key="d5" xml:space="preserve"><![CDATA[Apoptosis-inducing factor 1, mitochondrial]]></data>
      <data key="d6" xml:space="preserve"><![CDATA[sink]]></data>
      <data key="d7" xml:space="preserve">0.0</data>
      <data key="d8" xml:space="preserve">0.003236873956685868</data>
      <data key="d9" xml:space="preserve">false</data>
      <data key="d10" xml:space="preserve">0.10299999999999998</data>
      <data key="d11" xml:space="preserve">4.0</data>
      <data key="d12" xml:space="preserve"/>
      <data key="d13" xml:space="preserve"/>
      <data key="d14" xml:space="preserve"/>
      <data key="d15" xml:space="preserve">56</data>
      <data key="d16" xml:space="preserve">1449</data>
      <data key="d17" xml:space="preserve">0.0</data>
      <data key="d18" xml:space="preserve">1.0</data>
      <data key="d19" xml:space="preserve">279.9912097031064</data>
      <data key="d20" xml:space="preserve">-443.98963629055265</data>
      <data key="d21" xml:space="preserve">7.5E-4</data>
      <data key="d22" xml:space="preserve">3.33</data>
      <data key="d23" xml:space="preserve">3.33</data>
      <data key="d24" xml:space="preserve">0.005262711145064086</data>
      <data key="d25" xml:space="preserve">-0.24839699027105056</data>
      <data key="d29">
        <y:ShapeNode>
          <y:Geometry height="40.0" width="40.0" x="237.14286307722722" y="-470.3447464587492"/>
          <y:Fill color="#CBCBCB" transparent="false"/>
          <y:BorderStyle color="#000000" raised="false" type="line" width="2.0"/>
          <y:NodeLabel alignment="center" autoSizePolicy="content" fontFamily="Arial" fontSize="10" fontStyle="bold" hasBackgroundColor="false" hasLineColor="false" height="15.171875" horizontalTextPosition="center" iconTextGap="4" modelName="custom" textColor="#000000" verticalTextPosition="bottom" visible="true" width="34.0" x="3.0" xml:space="preserve" y="12.4140625">AIFM1<y:LabelModel><y:SmartNodeLabelModel distance="4.0"/></y:LabelModel><y:ModelParameter><y:SmartNodeLabelModelParameter labelRatioX="0.0" labelRatioY="0.0" nodeRatioX="0.0" nodeRatioY="0.0" offsetX="0.0" offsetY="0.0" upX="0.0" upY="-1.0"/></y:ModelParameter></y:NodeLabel>
          <y:Shape type="ellipse"/>
        </y:ShapeNode>
      </data>
    </node>
    <node id="n2">
      <data key="d3" xml:space="preserve"><![CDATA[ASH2L]]></data>
      <data key="d4" xml:space="preserve"><![CDATA[Set1/Ash2 histone methyltransferase complex subunit ASH2]]></data>
      <data key="d5" xml:space="preserve"><![CDATA[Set1/Ash2 histone methyltransferase complex subunit ASH2]]></data>
      <data key="d6" xml:space="preserve"><![CDATA[sink]]></data>
      <data key="d7" xml:space="preserve">0.0</data>
      <data key="d8" xml:space="preserve">0.0052363542489160505</data>
      <data key="d9" xml:space="preserve">false</data>
      <data key="d10" xml:space="preserve">0.647</data>
      <data key="d11" xml:space="preserve">4.0</data>
      <data key="d12" xml:space="preserve"/>
      <data key="d13" xml:space="preserve"/>
      <data key="d14" xml:space="preserve"/>
      <data key="d15" xml:space="preserve">58</data>
      <data key="d16" xml:space="preserve">1524</data>
      <data key="d17" xml:space="preserve">0.0</data>
      <data key="d18" xml:space="preserve">1.0</data>
      <data key="d19" xml:space="preserve">-503.2860112734715</data>
      <data key="d20" xml:space="preserve">-409.21761406146675</data>
      <data key="d21" xml:space="preserve">0.00836</data>
      <data key="d22" xml:space="preserve">2.27</data>
      <data key="d23" xml:space="preserve">2.27</data>
      <data key="d24" xml:space="preserve">0.34017485782191664</data>
      <data key="d25" xml:space="preserve">-0.07992506904968089</data>
      <data key="d29">
        <y:ShapeNode>
          <y:Geometry height="40.0" width="40.0" x="-528.6600856299214" y="-431.62729978490074"/>
          <y:Fill color="#CBCBCB" transparent="false"/>
          <y:BorderStyle color="#000000" raised="false" type="line" width="2.0"/>
          <y:NodeLabel alignment="center" autoSizePolicy="content" fontFamily="Arial" fontSize="10" fontStyle="bold" hasBackgroundColor="false" hasLineColor="false" height="15.171875" horizontalTextPosition="center" iconTextGap="4" modelName="custom" textColor="#000000" verticalTextPosition="bottom" visible="true" width="36.783203125" x="1.6083984375" xml:space="preserve" y="12.4140625">ASH2L<y:LabelModel><y:SmartNodeLabelModel distance="4.0"/></y:LabelModel><y:ModelParameter><y:SmartNodeLabelModelParameter labelRatioX="0.0" labelRatioY="0.0" nodeRatioX="0.0" nodeRatioY="0.0" offsetX="0.0" offsetY="0.0" upX="0.0" upY="-1.0"/></y:ModelParameter></y:NodeLabel>
          <y:Shape type="ellipse"/>
        </y:ShapeNode>
      </data>
    </node>
    <node id="n3">
      <data key="d3" xml:space="preserve"><![CDATA[BMI1]]></data>
      <data key="d4" xml:space="preserve"><![CDATA[Polycomb complex protein BMI-1]]></data>
      <data key="d5" xml:space="preserve"><![CDATA[Polycomb complex protein BMI-1]]></data>
      <data key="d6" xml:space="preserve"><![CDATA[sink]]></data>
      <data key="d7" xml:space="preserve">0.0</data>
      <data key="d8" xml:space="preserve">0.005154982669728397</data>
      <data key="d9" xml:space="preserve">false</data>
      <data key="d10" xml:space="preserve">0.08599999999999997</data>
      <data key="d11" xml:space="preserve">4.0</data>
      <data key="d12" xml:space="preserve"/>
      <data key="d13" xml:space="preserve"/>
      <data key="d14" xml:space="preserve"/>
      <data key="d15" xml:space="preserve">36</data>
      <data key="d16" xml:space="preserve">831</data>
      <data key="d17" xml:space="preserve">0.0</data>
      <data key="d18" xml:space="preserve">1.0</data>
      <data key="d19" xml:space="preserve">-561.9547759065425</data>
      <data key="d20" xml:space="preserve">164.19388769803405</data>
      <data key="d21" xml:space="preserve">0.00123</data>
      <data key="d22" xml:space="preserve">3.32</data>
      <data key="d23" xml:space="preserve">3.32</data>
      <data key="d24" xml:space="preserve">0.941991341991342</data>
      <data key="d25" xml:space="preserve">-0.013541457465798601</data>
      <data key="d29">
        <y:ShapeNode>
          <y:Geometry height="40.0" width="40.0" x="-584.0042371024141" y="143.5482045696988"/>
          <y:Fill color="#CBCBCB" transparent="false"/>
          <y:BorderStyle color="#000000" raised="false" type="line" width="2.0"/>
          <y:NodeLabel alignment="center" autoSizePolicy="content" fontFamily="Arial" fontSize="10" fontStyle="bold" hasBackgroundColor="false" hasLineColor="false" height="15.171875" horizontalTextPosition="center" iconTextGap="4" modelName="custom" textColor="#000000" verticalTextPosition="bottom" visible="true" width="27.8916015625" x="6.05419921875" xml:space="preserve" y="12.4140625">BMI1<y:LabelModel><y:SmartNodeLabelModel distance="4.0"/></y:LabelModel><y:ModelParameter><y:SmartNodeLabelModelParameter labelRatioX="0.0" labelRatioY="0.0" nodeRatioX="0.0" nodeRatioY="0.0" offsetX="0.0" offsetY="0.0" upX="0.0" upY="-1.0"/></y:ModelParameter></y:NodeLabel>
          <y:Shape type="ellipse"/>
        </y:ShapeNode>
      </data>
    </node>
    <node id="n4">
      <data key="d3" xml:space="preserve"><![CDATA[CBX3]]></data>
      <data key="d4" xml:space="preserve"><![CDATA[Chromobox protein homolog 3]]></data>
      <data key="d5" xml:space="preserve"><![CDATA[Chromobox protein homolog 3]]></data>
      <data key="d6" xml:space="preserve"><![CDATA[sink]]></data>
      <data key="d7" xml:space="preserve">0.0</data>
      <data key="d8" xml:space="preserve">0.0038753787409701685</data>
      <data key="d9" xml:space="preserve">false</data>
      <data key="d10" xml:space="preserve">0.523</data>
      <data key="d11" xml:space="preserve">4.0</data>
      <data key="d12" xml:space="preserve"/>
      <data key="d13" xml:space="preserve"/>
      <data key="d14" xml:space="preserve"/>
      <data key="d15" xml:space="preserve">55</data>
      <data key="d16" xml:space="preserve">1405</data>
      <data key="d17" xml:space="preserve">0.0</data>
      <data key="d18" xml:space="preserve">1.0</data>
      <data key="d19" xml:space="preserve">-541.8129414804384</data>
      <data key="d20" xml:space="preserve">-356.1766320966282</data>
      <data key="d21" xml:space="preserve">0.00346</data>
      <data key="d22" xml:space="preserve">1.78</data>
      <data key="d23" xml:space="preserve">1.78</data>
      <data key="d24" xml:space="preserve">0.00645584856111172</data>
      <data key="d25" xml:space="preserve">-0.4040901382387485</data>
      <data key="d29">
        <y:ShapeNode>
          <y:Geometry height="40.0" width="40.0" x="-564.9754669034081" y="-377.30281430615156"/>
          <y:Fill color="#CBCBCB" transparent="false"/>
          <y:BorderStyle color="#000000" raised="false" type="line" width="2.0"/>
          <y:NodeLabel alignment="center" autoSizePolicy="content" fontFamily="Arial" fontSize="10" fontStyle="bold" hasBackgroundColor="false" hasLineColor="false" height="15.171875" horizontalTextPosition="center" iconTextGap="4" modelName="custom" textColor="#000000" verticalTextPosition="bottom" visible="true" width="30.6748046875" x="4.66259765625" xml:space="preserve" y="12.4140625">CBX3<y:LabelModel><y:SmartNodeLabelModel distance="4.0"/></y:LabelModel><y:ModelParameter><y:SmartNodeLabelModelParameter labelRatioX="0.0" labelRatioY="0.0" nodeRatioX="0.0" nodeRatioY="0.0" offsetX="0.0" offsetY="0.0" upX="0.0" upY="-1.0"/></y:ModelParameter></y:NodeLabel>
          <y:Shape type="ellipse"/>
        </y:ShapeNode>
      </data>
    </node>
    <node id="n5">
      <data key="d3" xml:space="preserve"><![CDATA[CBX4]]></data>
      <data key="d4" xml:space="preserve"><![CDATA[E3 SUMO-protein ligase CBX4]]></data>
      <data key="d5" xml:space="preserve"><![CDATA[E3 SUMO-protein ligase CBX4]]></data>
      <data key="d6" xml:space="preserve"><![CDATA[sink]]></data>
      <data key="d7" xml:space="preserve">0.0</data>
      <data key="d8" xml:space="preserve">0.004886508606414464</data>
      <data key="d9" xml:space="preserve">false</data>
      <data key="d10" xml:space="preserve">0.08599999999999997</data>
      <data key="d11" xml:space="preserve">4.0</data>
      <data key="d12" xml:space="preserve"/>
      <data key="d13" xml:space="preserve"/>
      <data key="d14" xml:space="preserve"/>
      <data key="d15" xml:space="preserve">41</data>
      <data key="d16" xml:space="preserve">897</data>
      <data key="d17" xml:space="preserve">0.0</data>
      <data key="d18" xml:space="preserve">1.0</data>
      <data key="d19" xml:space="preserve">-612.296577468348</data>
      <data key="d20" xml:space="preserve">109.25066423233686</data>
      <data key="d21" xml:space="preserve">0.00206</data>
      <data key="d22" xml:space="preserve">6.09</data>
      <data key="d23" xml:space="preserve">6.09</data>
      <data key="d24" xml:space="preserve">0.7523979288685172</data>
      <data key="d25" xml:space="preserve">0.05786824415647551</data>
      <data key="d29">
        <y:ShapeNode>
          <y:Geometry height="40.0" width="40.0" x="-634.4969788843459" y="88.83075519228119"/>
          <y:Fill color="#CBCBCB" transparent="false"/>
          <y:BorderStyle color="#000000" raised="false" type="line" width="2.0"/>
          <y:NodeLabel alignment="center" autoSizePolicy="content" fontFamily="Arial" fontSize="10" fontStyle="bold" hasBackgroundColor="false" hasLineColor="false" height="15.171875" horizontalTextPosition="center" iconTextGap="4" modelName="custom" textColor="#000000" verticalTextPosition="bottom" visible="true" width="30.6748046875" x="4.66259765625" xml:space="preserve" y="12.4140625">CBX4<y:LabelModel><y:SmartNodeLabelModel distance="4.0"/></y:LabelModel><y:ModelParameter><y:SmartNodeLabelModelParameter labelRatioX="0.0" labelRatioY="0.0" nodeRatioX="0.0" nodeRatioY="0.0" offsetX="0.0" offsetY="0.0" upX="0.0" upY="-1.0"/></y:ModelParameter></y:NodeLabel>
          <y:Shape type="ellipse"/>
        </y:ShapeNode>
      </data>
    </node>
    <node id="n6">
      <data key="d3" xml:space="preserve"><![CDATA[CBX8]]></data>
      <data key="d4" xml:space="preserve"><![CDATA[Chromobox protein homolog 8]]></data>
      <data key="d5" xml:space="preserve"><![CDATA[Chromobox protein homolog 8]]></data>
      <data key="d6" xml:space="preserve"><![CDATA[sink]]></data>
      <data key="d7" xml:space="preserve">0.0</data>
      <data key="d8" xml:space="preserve">0.004889615489947175</data>
      <data key="d9" xml:space="preserve">false</data>
      <data key="d10" xml:space="preserve">0.10899999999999999</data>
      <data key="d11" xml:space="preserve">4.0</data>
      <data key="d12" xml:space="preserve"/>
      <data key="d13" xml:space="preserve"/>
      <data key="d14" xml:space="preserve"/>
      <data key="d15" xml:space="preserve">42</data>
      <data key="d16" xml:space="preserve">948</data>
      <data key="d17" xml:space="preserve">0.0</data>
      <data key="d18" xml:space="preserve">1.0</data>
      <data key="d19" xml:space="preserve">-832.2358463412629</data>
      <data key="d20" xml:space="preserve">68.76510126627524</data>
      <data key="d21" xml:space="preserve">0.00286</data>
      <data key="d22" xml:space="preserve">2.29</data>
      <data key="d23" xml:space="preserve">2.29</data>
      <data key="d24" xml:space="preserve">0.6446651387827859</data>
      <data key="d25" xml:space="preserve">0.058646904195798655</data>
      <data key="d29">
        <y:ShapeNode>
          <y:Geometry height="40.0" width="40.0" x="-855.217815363361" y="51.044615268758804"/>
          <y:Fill color="#CBCBCB" transparent="false"/>
          <y:BorderStyle color="#000000" raised="false" type="line" width="2.0"/>
          <y:NodeLabel alignment="center" autoSizePolicy="content" fontFamily="Arial" fontSize="10" fontStyle="bold" hasBackgroundColor="false" hasLineColor="false" height="15.171875" horizontalTextPosition="center" iconTextGap="4" modelName="custom" textColor="#000000" verticalTextPosition="bottom" visible="true" width="30.6748046875" x="4.66259765625" xml:space="preserve" y="12.4140625">CBX8<y:LabelModel><y:SmartNodeLabelModel distance="4.0"/></y:LabelModel><y:ModelParameter><y:SmartNodeLabelModelParameter labelRatioX="0.0" labelRatioY="0.0" nodeRatioX="0.0" nodeRatioY="0.0" offsetX="0.0" offsetY="0.0" upX="0.0" upY="-1.0"/></y:ModelParameter></y:NodeLabel>
          <y:Shape type="ellipse"/>
        </y:ShapeNode>
      </data>
    </node>
    <node id="n7">
      <data key="d3" xml:space="preserve"><![CDATA[CDK4]]></data>
      <data key="d4" xml:space="preserve"><![CDATA[Cyclin-dependent kinase 4]]></data>
      <data key="d5" xml:space="preserve"><![CDATA[Cyclin-dependent kinase 4]]></data>
      <data key="d6" xml:space="preserve"><![CDATA[sink]]></data>
      <data key="d7" xml:space="preserve">0.0</data>
      <data key="d8" xml:space="preserve">0.011834348335989897</data>
      <data key="d9" xml:space="preserve">false</data>
      <data key="d10" xml:space="preserve">0.30400000000000005</data>
      <data key="d11" xml:space="preserve">4.0</data>
      <data key="d12" xml:space="preserve"/>
      <data key="d13" xml:space="preserve"/>
      <data key="d14" xml:space="preserve"/>
      <data key="d15" xml:space="preserve">57</data>
      <data key="d16" xml:space="preserve">1468</data>
      <data key="d17" xml:space="preserve">0.0</data>
      <data key="d18" xml:space="preserve">1.0</data>
      <data key="d19" xml:space="preserve">478.3449764492423</data>
      <data key="d20" xml:space="preserve">264.8629974245936</data>
      <data key="d21" xml:space="preserve">0.00263</data>
      <data key="d22" xml:space="preserve">11.79</data>
      <data key="d23" xml:space="preserve">11.79</data>
      <data key="d24" xml:space="preserve">0.6798743739920211</data>
      <data key="d25" xml:space="preserve">-0.0686894639783926</data>
      <data key="d29">
        <y:ShapeNode>
          <y:Geometry height="40.0" width="40.0" x="447.26959302845313" y="269.6543882901992"/>
          <y:Fill color="#CBCBCB" transparent="false"/>
          <y:BorderStyle color="#000000" raised="false" type="line" width="2.0"/>
          <y:NodeLabel alignment="center" autoSizePolicy="content" fontFamily="Arial" fontSize="10" fontStyle="bold" hasBackgroundColor="false" hasLineColor="false" height="15.171875" horizontalTextPosition="center" iconTextGap="4" modelName="custom" textColor="#000000" verticalTextPosition="bottom" visible="true" width="31.2265625" x="4.38671875" xml:space="preserve" y="12.4140625">CDK4<y:LabelModel><y:SmartNodeLabelModel distance="4.0"/></y:LabelModel><y:ModelParameter><y:SmartNodeLabelModelParameter labelRatioX="0.0" labelRatioY="0.0" nodeRatioX="0.0" nodeRatioY="0.0" offsetX="0.0" offsetY="0.0" upX="0.0" upY="-1.0"/></y:ModelParameter></y:NodeLabel>
          <y:Shape type="ellipse"/>
        </y:ShapeNode>
      </data>
    </node>
    <node id="n8">
      <data key="d3" xml:space="preserve"><![CDATA[CEP131]]></data>
      <data key="d4" xml:space="preserve"><![CDATA[Centrosomal protein of 131 kDa]]></data>
      <data key="d5" xml:space="preserve"><![CDATA[Centrosomal protein of 131 kDa]]></data>
      <data key="d6" xml:space="preserve"><![CDATA[sink]]></data>
      <data key="d7" xml:space="preserve">0.0</data>
      <data key="d8" xml:space="preserve">0.007649318164473401</data>
      <data key="d9" xml:space="preserve">false</data>
      <data key="d10" xml:space="preserve">0.17100000000000004</data>
      <data key="d11" xml:space="preserve">4.0</data>
      <data key="d12" xml:space="preserve"/>
      <data key="d13" xml:space="preserve"/>
      <data key="d14" xml:space="preserve"/>
      <data key="d15" xml:space="preserve">32</data>
      <data key="d16" xml:space="preserve">698</data>
      <data key="d17" xml:space="preserve">0.0</data>
      <data key="d18" xml:space="preserve">1.0</data>
      <data key="d19" xml:space="preserve">-804.7966179798499</data>
      <data key="d20" xml:space="preserve">259.01626972545273</data>
      <data key="d21" xml:space="preserve">3.61E-4</data>
      <data key="d22" xml:space="preserve">7.33</data>
      <data key="d23" xml:space="preserve">7.33</data>
      <data key="d24" xml:space="preserve">0.8651557592734064</data>
      <data key="d25" xml:space="preserve">0.16791036736889176</data>
      <data key="d29">
        <y:ShapeNode>
          <y:Geometry height="40.0" width="40.0" x="-825.6599149312003" y="240.34713284663133"/>
          <y:Fill color="#CBCBCB" transparent="false"/>
          <y:BorderStyle color="#000000" raised="false" type="line" width="2.0"/>
          <y:NodeLabel alignment="center" autoSizePolicy="content" fontFamily="Arial" fontSize="10" fontStyle="bold" hasBackgroundColor="false" hasLineColor="false" height="15.171875" horizontalTextPosition="center" iconTextGap="4" modelName="custom" textColor="#000000" verticalTextPosition="bottom" visible="true" width="41.24609375" x="-0.623046875" xml:space="preserve" y="12.4140625">CEP131<y:LabelModel><y:SmartNodeLabelModel distance="4.0"/></y:LabelModel><y:ModelParameter><y:SmartNodeLabelModelParameter labelRatioX="0.0" labelRatioY="0.0" nodeRatioX="0.0" nodeRatioY="0.0" offsetX="0.0" offsetY="0.0" upX="0.0" upY="-1.0"/></y:ModelParameter></y:NodeLabel>
          <y:Shape type="ellipse"/>
        </y:ShapeNode>
      </data>
    </node>
    <node id="n9">
      <data key="d3" xml:space="preserve"><![CDATA[CEP78]]></data>
      <data key="d4" xml:space="preserve"><![CDATA[Centrosomal protein of 78 kDa]]></data>
      <data key="d5" xml:space="preserve"><![CDATA[Centrosomal protein of 78 kDa]]></data>
      <data key="d6" xml:space="preserve"><![CDATA[sink]]></data>
      <data key="d7" xml:space="preserve">0.0</data>
      <data key="d8" xml:space="preserve">0.0076128565077315715</data>
      <data key="d9" xml:space="preserve">false</data>
      <data key="d10" xml:space="preserve">0.15100000000000002</data>
      <data key="d11" xml:space="preserve">4.0</data>
      <data key="d12" xml:space="preserve"/>
      <data key="d13" xml:space="preserve"/>
      <data key="d14" xml:space="preserve"/>
      <data key="d15" xml:space="preserve">29</data>
      <data key="d16" xml:space="preserve">648</data>
      <data key="d17" xml:space="preserve">0.0</data>
      <data key="d18" xml:space="preserve">1.0</data>
      <data key="d19" xml:space="preserve">-733.453693818976</data>
      <data key="d20" xml:space="preserve">133.9929176120586</data>
      <data key="d21" xml:space="preserve">8.66E-26</data>
      <data key="d22" xml:space="preserve">5.64</data>
      <data key="d23" xml:space="preserve">5.64</data>
      <data key="d24" xml:space="preserve">0.008182667006196418</data>
      <data key="d25" xml:space="preserve">0.3971543470701935</data>
      <data key="d29">
        <y:ShapeNode>
          <y:Geometry height="40.0" width="40.0" x="-755.3752453537942" y="114.33270945226403"/>
          <y:Fill color="#CBCBCB" transparent="false"/>
          <y:BorderStyle color="#000000" raised="false" type="line" width="2.0"/>
          <y:NodeLabel alignment="center" autoSizePolicy="content" fontFamily="Arial" fontSize="10" fontStyle="bold" hasBackgroundColor="false" hasLineColor="false" height="15.171875" horizontalTextPosition="center" iconTextGap="4" modelName="custom" textColor="#000000" verticalTextPosition="bottom" visible="true" width="35.6845703125" x="2.15771484375" xml:space="preserve" y="12.4140625">CEP78<y:LabelModel><y:SmartNodeLabelModel distance="4.0"/></y:LabelModel><y:ModelParameter><y:SmartNodeLabelModelParameter labelRatioX="0.0" labelRatioY="0.0" nodeRatioX="0.0" nodeRatioY="0.0" offsetX="0.0" offsetY="0.0" upX="0.0" upY="-1.0"/></y:ModelParameter></y:NodeLabel>
          <y:Shape type="ellipse"/>
        </y:ShapeNode>
      </data>
    </node>
    <node id="n10">
      <data key="d3" xml:space="preserve"><![CDATA[CSNK1E]]></data>
      <data key="d4" xml:space="preserve"><![CDATA[Casein kinase I isoform epsilon]]></data>
      <data key="d5" xml:space="preserve"><![CDATA[Casein kinase I isoform epsilon]]></data>
      <data key="d6" xml:space="preserve"><![CDATA[sink]]></data>
      <data key="d7" xml:space="preserve">0.0</data>
      <data key="d8" xml:space="preserve">0.039657494762120674</data>
      <data key="d9" xml:space="preserve">false</data>
      <data key="d10" xml:space="preserve">0.07099999999999995</data>
      <data key="d11" xml:space="preserve">4.0</data>
      <data key="d12" xml:space="preserve"/>
      <data key="d13" xml:space="preserve"/>
      <data key="d14" xml:space="preserve"/>
      <data key="d15" xml:space="preserve">6</data>
      <data key="d16" xml:space="preserve">84</data>
      <data key="d17" xml:space="preserve">0.0</data>
      <data key="d18" xml:space="preserve">1.0</data>
      <data key="d19" xml:space="preserve">-296.2592532092066</data>
      <data key="d20" xml:space="preserve">329.6725215810105</data>
      <data key="d21" xml:space="preserve">0.00696</data>
      <data key="d22" xml:space="preserve">5.27</data>
      <data key="d23" xml:space="preserve">5.27</data>
      <data key="d24" xml:space="preserve">0.2916221033868093</data>
      <data key="d25" xml:space="preserve">0.11719963683801815</data>
      <data key="d29">
        <y:ShapeNode>
          <y:Geometry height="40.0" width="40.0" x="-319.5706952675518" y="301.23087876241897"/>
          <y:Fill color="#CBCBCB" transparent="false"/>
          <y:BorderStyle color="#000000" raised="false" type="line" width="2.0"/>
          <y:NodeLabel alignment="center" autoSizePolicy="content" fontFamily="Arial" fontSize="10" fontStyle="bold" hasBackgroundColor="false" hasLineColor="false" height="15.171875" horizontalTextPosition="center" iconTextGap="4" modelName="custom" textColor="#000000" verticalTextPosition="bottom" visible="true" width="44.56640625" x="-2.283203125" xml:space="preserve" y="12.4140625">CSNK1E<y:LabelModel><y:SmartNodeLabelModel distance="4.0"/></y:LabelModel><y:ModelParameter><y:SmartNodeLabelModelParameter labelRatioX="0.0" labelRatioY="0.0" nodeRatioX="0.0" nodeRatioY="0.0" offsetX="0.0" offsetY="0.0" upX="0.0" upY="-1.0"/></y:ModelParameter></y:NodeLabel>
          <y:Shape type="ellipse"/>
        </y:ShapeNode>
      </data>
    </node>
    <node id="n11">
      <data key="d3" xml:space="preserve"><![CDATA[CUL3]]></data>
      <data key="d4" xml:space="preserve"><![CDATA[Cullin-3]]></data>
      <data key="d5" xml:space="preserve"><![CDATA[Cullin-3]]></data>
      <data key="d6" xml:space="preserve"><![CDATA[sink]]></data>
      <data key="d7" xml:space="preserve">0.0</data>
      <data key="d8" xml:space="preserve">0.04063289108044866</data>
      <data key="d9" xml:space="preserve">false</data>
      <data key="d10" xml:space="preserve">0.06799999999999995</data>
      <data key="d11" xml:space="preserve">4.0</data>
      <data key="d12" xml:space="preserve"/>
      <data key="d13" xml:space="preserve"/>
      <data key="d14" xml:space="preserve"/>
      <data key="d15" xml:space="preserve">10</data>
      <data key="d16" xml:space="preserve">164</data>
      <data key="d17" xml:space="preserve">0.0</data>
      <data key="d18" xml:space="preserve">1.0</data>
      <data key="d19" xml:space="preserve">-788.4504559115894</data>
      <data key="d20" xml:space="preserve">-132.65934289046743</data>
      <data key="d21" xml:space="preserve">1.51E-5</data>
      <data key="d22" xml:space="preserve">6.21</data>
      <data key="d23" xml:space="preserve">6.21</data>
      <data key="d24" xml:space="preserve">0.018317102527628845</data>
      <data key="d25" xml:space="preserve">0.20638787139427706</data>
      <data key="d29">
        <y:ShapeNode>
          <y:Geometry height="40.0" width="40.0" x="-817.0762680322168" y="-149.20690278548537"/>
          <y:Fill color="#CBCBCB" transparent="false"/>
          <y:BorderStyle color="#000000" raised="false" type="line" width="2.0"/>
          <y:NodeLabel alignment="center" autoSizePolicy="content" fontFamily="Arial" fontSize="10" fontStyle="bold" hasBackgroundColor="false" hasLineColor="false" height="15.171875" horizontalTextPosition="center" iconTextGap="4" modelName="custom" textColor="#000000" verticalTextPosition="bottom" visible="true" width="30.11328125" x="4.943359375" xml:space="preserve" y="12.4140625">CUL3<y:LabelModel><y:SmartNodeLabelModel distance="4.0"/></y:LabelModel><y:ModelParameter><y:SmartNodeLabelModelParameter labelRatioX="0.0" labelRatioY="0.0" nodeRatioX="0.0" nodeRatioY="0.0" offsetX="0.0" offsetY="0.0" upX="0.0" upY="-1.0"/></y:ModelParameter></y:NodeLabel>
          <y:Shape type="ellipse"/>
        </y:ShapeNode>
      </data>
    </node>
    <node id="n12">
      <data key="d3" xml:space="preserve"><![CDATA[DCTN1]]></data>
      <data key="d4" xml:space="preserve"><![CDATA[Dynactin subunit 1]]></data>
      <data key="d5" xml:space="preserve"><![CDATA[Dynactin subunit 1]]></data>
      <data key="d6" xml:space="preserve"><![CDATA[sink]]></data>
      <data key="d7" xml:space="preserve">0.0</data>
      <data key="d8" xml:space="preserve">0.009315935650074606</data>
      <data key="d9" xml:space="preserve">false</data>
      <data key="d10" xml:space="preserve">0.5680000000000001</data>
      <data key="d11" xml:space="preserve">4.0</data>
      <data key="d12" xml:space="preserve"/>
      <data key="d13" xml:space="preserve"/>
      <data key="d14" xml:space="preserve"/>
      <data key="d15" xml:space="preserve">54</data>
      <data key="d16" xml:space="preserve">1376</data>
      <data key="d17" xml:space="preserve">0.0</data>
      <data key="d18" xml:space="preserve">1.0</data>
      <data key="d19" xml:space="preserve">-852.9682406244463</data>
      <data key="d20" xml:space="preserve">137.2050665557365</data>
      <data key="d21" xml:space="preserve">0.00102</data>
      <data key="d22" xml:space="preserve">8.09</data>
      <data key="d23" xml:space="preserve">8.09</data>
      <data key="d24" xml:space="preserve">0.34017485782191664</data>
      <data key="d25" xml:space="preserve">0.4023986748540782</data>
      <data key="d29">
        <y:ShapeNode>
          <y:Geometry height="40.0" width="40.0" x="-874.998546877924" y="119.381671294928"/>
          <y:Fill color="#CBCBCB" transparent="false"/>
          <y:BorderStyle color="#000000" raised="false" type="line" width="2.0"/>
          <y:NodeLabel alignment="center" autoSizePolicy="content" fontFamily="Arial" fontSize="10" fontStyle="bold" hasBackgroundColor="false" hasLineColor="false" height="15.171875" horizontalTextPosition="center" iconTextGap="4" modelName="custom" textColor="#000000" verticalTextPosition="bottom" visible="true" width="37.3349609375" x="1.33251953125" xml:space="preserve" y="12.4140625">DCTN1<y:LabelModel><y:SmartNodeLabelModel distance="4.0"/></y:LabelModel><y:ModelParameter><y:SmartNodeLabelModelParameter labelRatioX="0.0" labelRatioY="0.0" nodeRatioX="0.0" nodeRatioY="0.0" offsetX="0.0" offsetY="0.0" upX="0.0" upY="-1.0"/></y:ModelParameter></y:NodeLabel>
          <y:Shape type="ellipse"/>
        </y:ShapeNode>
      </data>
    </node>
    <node id="n13">
      <data key="d3" xml:space="preserve"><![CDATA[DCTN2]]></data>
      <data key="d4" xml:space="preserve"><![CDATA[Dynactin subunit 2]]></data>
      <data key="d5" xml:space="preserve"><![CDATA[Dynactin subunit 2]]></data>
      <data key="d6" xml:space="preserve"><![CDATA[sink]]></data>
      <data key="d7" xml:space="preserve">0.0</data>
      <data key="d8" xml:space="preserve">0.008773749817303219</data>
      <data key="d9" xml:space="preserve">false</data>
      <data key="d10" xml:space="preserve">0.501</data>
      <data key="d11" xml:space="preserve">4.0</data>
      <data key="d12" xml:space="preserve"/>
      <data key="d13" xml:space="preserve"/>
      <data key="d14" xml:space="preserve"/>
      <data key="d15" xml:space="preserve">53</data>
      <data key="d16" xml:space="preserve">1368</data>
      <data key="d17" xml:space="preserve">0.0</data>
      <data key="d18" xml:space="preserve">1.0</data>
      <data key="d19" xml:space="preserve">-750.0547922595468</data>
      <data key="d20" xml:space="preserve">231.55555142402605</data>
      <data key="d21" xml:space="preserve">2.43E-5</data>
      <data key="d22" xml:space="preserve">10.1</data>
      <data key="d23" xml:space="preserve">10.1</data>
      <data key="d24" xml:space="preserve">0.4211187505305153</data>
      <data key="d25" xml:space="preserve">-0.04551600543267753</data>
      <data key="d29">
        <y:ShapeNode>
          <y:Geometry height="40.0" width="40.0" x="-771.2173904518851" y="212.30110208973466"/>
          <y:Fill color="#CBCBCB" transparent="false"/>
          <y:BorderStyle color="#000000" raised="false" type="line" width="2.0"/>
          <y:NodeLabel alignment="center" autoSizePolicy="content" fontFamily="Arial" fontSize="10" fontStyle="bold" hasBackgroundColor="false" hasLineColor="false" height="15.171875" horizontalTextPosition="center" iconTextGap="4" modelName="custom" textColor="#000000" verticalTextPosition="bottom" visible="true" width="37.3349609375" x="1.33251953125" xml:space="preserve" y="12.4140625">DCTN2<y:LabelModel><y:SmartNodeLabelModel distance="4.0"/></y:LabelModel><y:ModelParameter><y:SmartNodeLabelModelParameter labelRatioX="0.0" labelRatioY="0.0" nodeRatioX="0.0" nodeRatioY="0.0" offsetX="0.0" offsetY="0.0" upX="0.0" upY="-1.0"/></y:ModelParameter></y:NodeLabel>
          <y:Shape type="ellipse"/>
        </y:ShapeNode>
      </data>
    </node>
    <node id="n14">
      <data key="d3" xml:space="preserve"><![CDATA[DCTN3]]></data>
      <data key="d4" xml:space="preserve"><![CDATA[Dynactin subunit 3]]></data>
      <data key="d5" xml:space="preserve"><![CDATA[Dynactin subunit 3]]></data>
      <data key="d6" xml:space="preserve"><![CDATA[sink]]></data>
      <data key="d7" xml:space="preserve">0.0</data>
      <data key="d8" xml:space="preserve">0.008830023693224331</data>
      <data key="d9" xml:space="preserve">false</data>
      <data key="d10" xml:space="preserve">0.491</data>
      <data key="d11" xml:space="preserve">4.0</data>
      <data key="d12" xml:space="preserve"/>
      <data key="d13" xml:space="preserve"/>
      <data key="d14" xml:space="preserve"/>
      <data key="d15" xml:space="preserve">52</data>
      <data key="d16" xml:space="preserve">1359</data>
      <data key="d17" xml:space="preserve">0.0</data>
      <data key="d18" xml:space="preserve">1.0</data>
      <data key="d19" xml:space="preserve">-700.1013086272484</data>
      <data key="d20" xml:space="preserve">189.34780636285072</data>
      <data key="d21" xml:space="preserve">1.19E-4</data>
      <data key="d22" xml:space="preserve">11.47</data>
      <data key="d23" xml:space="preserve">11.47</data>
      <data key="d24" xml:space="preserve">0.5763857057974706</data>
      <data key="d25" xml:space="preserve">0.11087128324132323</data>
      <data key="d29">
        <y:ShapeNode>
          <y:Geometry height="40.0" width="40.0" x="-721.6655928596679" y="169.50847152757555"/>
          <y:Fill color="#CBCBCB" transparent="false"/>
          <y:BorderStyle color="#000000" raised="false" type="line" width="2.0"/>
          <y:NodeLabel alignment="center" autoSizePolicy="content" fontFamily="Arial" fontSize="10" fontStyle="bold" hasBackgroundColor="false" hasLineColor="false" height="15.171875" horizontalTextPosition="center" iconTextGap="4" modelName="custom" textColor="#000000" verticalTextPosition="bottom" visible="true" width="37.3349609375" x="1.33251953125" xml:space="preserve" y="12.4140625">DCTN3<y:LabelModel><y:SmartNodeLabelModel distance="4.0"/></y:LabelModel><y:ModelParameter><y:SmartNodeLabelModelParameter labelRatioX="0.0" labelRatioY="0.0" nodeRatioX="0.0" nodeRatioY="0.0" offsetX="0.0" offsetY="0.0" upX="0.0" upY="-1.0"/></y:ModelParameter></y:NodeLabel>
          <y:Shape type="ellipse"/>
        </y:ShapeNode>
      </data>
    </node>
    <node id="n15">
      <data key="d3" xml:space="preserve"><![CDATA[DDB1]]></data>
      <data key="d4" xml:space="preserve"><![CDATA[DNA damage-binding protein 1]]></data>
      <data key="d5" xml:space="preserve"><![CDATA[DNA damage-binding protein 1]]></data>
      <data key="d6" xml:space="preserve"><![CDATA[sink]]></data>
      <data key="d7" xml:space="preserve">0.0</data>
      <data key="d8" xml:space="preserve">0.012152471371172473</data>
      <data key="d9" xml:space="preserve">false</data>
      <data key="d10" xml:space="preserve">0.11499999999999999</data>
      <data key="d11" xml:space="preserve">4.0</data>
      <data key="d12" xml:space="preserve"/>
      <data key="d13" xml:space="preserve"/>
      <data key="d14" xml:space="preserve"/>
      <data key="d15" xml:space="preserve">23</data>
      <data key="d16" xml:space="preserve">424</data>
      <data key="d17" xml:space="preserve">0.0</data>
      <data key="d18" xml:space="preserve">1.0</data>
      <data key="d19" xml:space="preserve">-462.8585094292373</data>
      <data key="d20" xml:space="preserve">-12.217764811206441</data>
      <data key="d21" xml:space="preserve">0.0071</data>
      <data key="d22" xml:space="preserve">1.42</data>
      <data key="d23" xml:space="preserve">1.42</data>
      <data key="d24" xml:space="preserve">1.3581190051778288E-4</data>
      <data key="d25" xml:space="preserve">0.2406282231982928</data>
      <data key="d29">
        <y:ShapeNode>
          <y:Geometry height="40.0" width="40.0" x="-483.8774283453733" y="-33.12434228422389"/>
          <y:Fill color="#CBCBCB" transparent="false"/>
          <y:BorderStyle color="#000000" raised="false" type="line" width="2.0"/>
          <y:NodeLabel alignment="center" autoSizePolicy="content" fontFamily="Arial" fontSize="10" fontStyle="bold" hasBackgroundColor="false" hasLineColor="false" height="15.171875" horizontalTextPosition="center" iconTextGap="4" modelName="custom" textColor="#000000" verticalTextPosition="bottom" visible="true" width="31.2265625" x="4.38671875" xml:space="preserve" y="12.4140625">DDB1<y:LabelModel><y:SmartNodeLabelModel distance="4.0"/></y:LabelModel><y:ModelParameter><y:SmartNodeLabelModelParameter labelRatioX="0.0" labelRatioY="0.0" nodeRatioX="0.0" nodeRatioY="0.0" offsetX="0.0" offsetY="0.0" upX="0.0" upY="-1.0"/></y:ModelParameter></y:NodeLabel>
          <y:Shape type="ellipse"/>
        </y:ShapeNode>
      </data>
    </node>
    <node id="n16">
      <data key="d3" xml:space="preserve"><![CDATA[GTF2F1]]></data>
      <data key="d4" xml:space="preserve"><![CDATA[General transcription factor IIF subunit 1]]></data>
      <data key="d5" xml:space="preserve"><![CDATA[General transcription factor IIF subunit 1]]></data>
      <data key="d6" xml:space="preserve"><![CDATA[sink]]></data>
      <data key="d7" xml:space="preserve">0.0</data>
      <data key="d8" xml:space="preserve">0.008666083745641678</data>
      <data key="d9" xml:space="preserve">false</data>
      <data key="d10" xml:space="preserve">0.841</data>
      <data key="d11" xml:space="preserve">4.0</data>
      <data key="d12" xml:space="preserve"/>
      <data key="d13" xml:space="preserve"/>
      <data key="d14" xml:space="preserve"/>
      <data key="d15" xml:space="preserve">51</data>
      <data key="d16" xml:space="preserve">1162</data>
      <data key="d17" xml:space="preserve">0.0</data>
      <data key="d18" xml:space="preserve">1.0</data>
      <data key="d19" xml:space="preserve">-663.8013319231886</data>
      <data key="d20" xml:space="preserve">-313.21860860273324</data>
      <data key="d21" xml:space="preserve">0.00353</data>
      <data key="d22" xml:space="preserve">6.71</data>
      <data key="d23" xml:space="preserve">6.71</data>
      <data key="d24" xml:space="preserve">0.03812919107036754</data>
      <data key="d25" xml:space="preserve">-0.1428668950370433</data>
      <data key="d29">
        <y:ShapeNode>
          <y:Geometry height="40.0" width="40.0" x="-686.7123884481296" y="-332.4555469191027"/>
          <y:Fill color="#CBCBCB" transparent="false"/>
          <y:BorderStyle color="#000000" raised="false" type="line" width="2.0"/>
          <y:NodeLabel alignment="center" autoSizePolicy="content" fontFamily="Arial" fontSize="10" fontStyle="bold" hasBackgroundColor="false" hasLineColor="false" height="15.171875" horizontalTextPosition="center" iconTextGap="4" modelName="custom" textColor="#000000" verticalTextPosition="bottom" visible="true" width="41.2265625" x="-0.61328125" xml:space="preserve" y="12.4140625">GTF2F1<y:LabelModel><y:SmartNodeLabelModel distance="4.0"/></y:LabelModel><y:ModelParameter><y:SmartNodeLabelModelParameter labelRatioX="0.0" labelRatioY="0.0" nodeRatioX="0.0" nodeRatioY="0.0" offsetX="0.0" offsetY="0.0" upX="0.0" upY="-1.0"/></y:ModelParameter></y:NodeLabel>
          <y:Shape type="ellipse"/>
        </y:ShapeNode>
      </data>
    </node>
    <node id="n17">
      <data key="d3" xml:space="preserve"><![CDATA[GTF3C1]]></data>
      <data key="d4" xml:space="preserve"><![CDATA[General transcription factor 3C polypeptide 1]]></data>
      <data key="d5" xml:space="preserve"><![CDATA[General transcription factor 3C polypeptide 1]]></data>
      <data key="d6" xml:space="preserve"><![CDATA[sink]]></data>
      <data key="d7" xml:space="preserve">0.0</data>
      <data key="d8" xml:space="preserve">0.002805390044479702</data>
      <data key="d9" xml:space="preserve">false</data>
      <data key="d10" xml:space="preserve">0.532</data>
      <data key="d11" xml:space="preserve">4.0</data>
      <data key="d12" xml:space="preserve"/>
      <data key="d13" xml:space="preserve"/>
      <data key="d14" xml:space="preserve"/>
      <data key="d15" xml:space="preserve">21</data>
      <data key="d16" xml:space="preserve">395</data>
      <data key="d17" xml:space="preserve">0.0</data>
      <data key="d18" xml:space="preserve">1.0</data>
      <data key="d19" xml:space="preserve">-581.3971445774735</data>
      <data key="d20" xml:space="preserve">-476.6128100520879</data>
      <data key="d21" xml:space="preserve">0.00344</data>
      <data key="d22" xml:space="preserve">3.3</data>
      <data key="d23" xml:space="preserve">3.3</data>
      <data key="d24" xml:space="preserve">0.6798743739920211</data>
      <data key="d25" xml:space="preserve">-0.009709548832020687</data>
      <data key="d29">
        <y:ShapeNode>
          <y:Geometry height="40.0" width="40.0" x="-608.916341062706" y="-497.1012613873892"/>
          <y:Fill color="#CBCBCB" transparent="false"/>
          <y:BorderStyle color="#000000" raised="false" type="line" width="2.0"/>
          <y:NodeLabel alignment="center" autoSizePolicy="content" fontFamily="Arial" fontSize="10" fontStyle="bold" hasBackgroundColor="false" hasLineColor="false" height="15.171875" horizontalTextPosition="center" iconTextGap="4" modelName="custom" textColor="#000000" verticalTextPosition="bottom" visible="true" width="42.33984375" x="-1.169921875" xml:space="preserve" y="12.4140625">GTF3C1<y:LabelModel><y:SmartNodeLabelModel distance="4.0"/></y:LabelModel><y:ModelParameter><y:SmartNodeLabelModelParameter labelRatioX="0.0" labelRatioY="0.0" nodeRatioX="0.0" nodeRatioY="0.0" offsetX="0.0" offsetY="0.0" upX="0.0" upY="-1.0"/></y:ModelParameter></y:NodeLabel>
          <y:Shape type="ellipse"/>
        </y:ShapeNode>
      </data>
    </node>
    <node id="n18">
      <data key="d3" xml:space="preserve"><![CDATA[GTF3C2]]></data>
      <data key="d4" xml:space="preserve"><![CDATA[General transcription factor 3C polypeptide 2]]></data>
      <data key="d5" xml:space="preserve"><![CDATA[General transcription factor 3C polypeptide 2]]></data>
      <data key="d6" xml:space="preserve"><![CDATA[sink]]></data>
      <data key="d7" xml:space="preserve">0.0</data>
      <data key="d8" xml:space="preserve">0.0027788814004737787</data>
      <data key="d9" xml:space="preserve">false</data>
      <data key="d10" xml:space="preserve">0.495</data>
      <data key="d11" xml:space="preserve">4.0</data>
      <data key="d12" xml:space="preserve"/>
      <data key="d13" xml:space="preserve"/>
      <data key="d14" xml:space="preserve"/>
      <data key="d15" xml:space="preserve">19</data>
      <data key="d16" xml:space="preserve">364</data>
      <data key="d17" xml:space="preserve">0.0</data>
      <data key="d18" xml:space="preserve">1.0</data>
      <data key="d19" xml:space="preserve">-482.3500696950126</data>
      <data key="d20" xml:space="preserve">-275.12217360050244</data>
      <data key="d21" xml:space="preserve">0.00381</data>
      <data key="d22" xml:space="preserve">2.77</data>
      <data key="d23" xml:space="preserve">2.77</data>
      <data key="d24" xml:space="preserve">0.31528732705203294</data>
      <data key="d25" xml:space="preserve">0.059730095193845756</data>
      <data key="d29">
        <y:ShapeNode>
          <y:Geometry height="40.0" width="40.0" x="-503.4017119718181" y="-297.64482960355997"/>
          <y:Fill color="#CBCBCB" transparent="false"/>
          <y:BorderStyle color="#000000" raised="false" type="line" width="2.0"/>
          <y:NodeLabel alignment="center" autoSizePolicy="content" fontFamily="Arial" fontSize="10" fontStyle="bold" hasBackgroundColor="false" hasLineColor="false" height="15.171875" horizontalTextPosition="center" iconTextGap="4" modelName="custom" textColor="#000000" verticalTextPosition="bottom" visible="true" width="42.33984375" x="-1.169921875" xml:space="preserve" y="12.4140625">GTF3C2<y:LabelModel><y:SmartNodeLabelModel distance="4.0"/></y:LabelModel><y:ModelParameter><y:SmartNodeLabelModelParameter labelRatioX="0.0" labelRatioY="0.0" nodeRatioX="0.0" nodeRatioY="0.0" offsetX="0.0" offsetY="0.0" upX="0.0" upY="-1.0"/></y:ModelParameter></y:NodeLabel>
          <y:Shape type="ellipse"/>
        </y:ShapeNode>
      </data>
    </node>
    <node id="n19">
      <data key="d3" xml:space="preserve"><![CDATA[GTF3C3]]></data>
      <data key="d4" xml:space="preserve"><![CDATA[General transcription factor 3C polypeptide 3]]></data>
      <data key="d5" xml:space="preserve"><![CDATA[General transcription factor 3C polypeptide 3]]></data>
      <data key="d6" xml:space="preserve"><![CDATA[sink]]></data>
      <data key="d7" xml:space="preserve">0.0</data>
      <data key="d8" xml:space="preserve">0.002803690724161387</data>
      <data key="d9" xml:space="preserve">false</data>
      <data key="d10" xml:space="preserve">0.531</data>
      <data key="d11" xml:space="preserve">4.0</data>
      <data key="d12" xml:space="preserve"/>
      <data key="d13" xml:space="preserve"/>
      <data key="d14" xml:space="preserve"/>
      <data key="d15" xml:space="preserve">17</data>
      <data key="d16" xml:space="preserve">358</data>
      <data key="d17" xml:space="preserve">0.0</data>
      <data key="d18" xml:space="preserve">1.0</data>
      <data key="d19" xml:space="preserve">-515.0601955032178</data>
      <data key="d20" xml:space="preserve">-472.2577905038995</data>
      <data key="d21" xml:space="preserve">8.48E-4</data>
      <data key="d22" xml:space="preserve">3.96</data>
      <data key="d23" xml:space="preserve">3.96</data>
      <data key="d24" xml:space="preserve">0.941991341991342</data>
      <data key="d25" xml:space="preserve">-0.00290057340129124</data>
      <data key="d29">
        <y:ShapeNode>
          <y:Geometry height="40.0" width="40.0" x="-543.0223561707716" y="-494.3189721308986"/>
          <y:Fill color="#CBCBCB" transparent="false"/>
          <y:BorderStyle color="#000000" raised="false" type="line" width="2.0"/>
          <y:NodeLabel alignment="center" autoSizePolicy="content" fontFamily="Arial" fontSize="10" fontStyle="bold" hasBackgroundColor="false" hasLineColor="false" height="15.171875" horizontalTextPosition="center" iconTextGap="4" modelName="custom" textColor="#000000" verticalTextPosition="bottom" visible="true" width="42.33984375" x="-1.169921875" xml:space="preserve" y="12.4140625">GTF3C3<y:LabelModel><y:SmartNodeLabelModel distance="4.0"/></y:LabelModel><y:ModelParameter><y:SmartNodeLabelModelParameter labelRatioX="0.0" labelRatioY="0.0" nodeRatioX="0.0" nodeRatioY="0.0" offsetX="0.0" offsetY="0.0" upX="0.0" upY="-1.0"/></y:ModelParameter></y:NodeLabel>
          <y:Shape type="ellipse"/>
        </y:ShapeNode>
      </data>
    </node>
    <node id="n20">
      <data key="d3" xml:space="preserve"><![CDATA[GTF3C4]]></data>
      <data key="d4" xml:space="preserve"><![CDATA[General transcription factor 3C polypeptide 4]]></data>
      <data key="d5" xml:space="preserve"><![CDATA[General transcription factor 3C polypeptide 4]]></data>
      <data key="d6" xml:space="preserve"><![CDATA[sink]]></data>
      <data key="d7" xml:space="preserve">0.0</data>
      <data key="d8" xml:space="preserve">0.0028401122349718763</data>
      <data key="d9" xml:space="preserve">false</data>
      <data key="d10" xml:space="preserve">0.504</data>
      <data key="d11" xml:space="preserve">4.0</data>
      <data key="d12" xml:space="preserve"/>
      <data key="d13" xml:space="preserve"/>
      <data key="d14" xml:space="preserve"/>
      <data key="d15" xml:space="preserve">18</data>
      <data key="d16" xml:space="preserve">363</data>
      <data key="d17" xml:space="preserve">0.0</data>
      <data key="d18" xml:space="preserve">1.0</data>
      <data key="d19" xml:space="preserve">-577.9654254503489</data>
      <data key="d20" xml:space="preserve">-413.05203151341453</data>
      <data key="d21" xml:space="preserve">2.71E-4</data>
      <data key="d22" xml:space="preserve">4.16</data>
      <data key="d23" xml:space="preserve">4.16</data>
      <data key="d24" xml:space="preserve">6.111535523300229E-4</data>
      <data key="d25" xml:space="preserve">-0.22737595948481903</data>
      <data key="d29">
        <y:ShapeNode>
          <y:Geometry height="40.0" width="40.0" x="-603.1804037416385" y="-433.37236035198015"/>
          <y:Fill color="#CBCBCB" transparent="false"/>
          <y:BorderStyle color="#000000" raised="false" type="line" width="2.0"/>
          <y:NodeLabel alignment="center" autoSizePolicy="content" fontFamily="Arial" fontSize="10" fontStyle="bold" hasBackgroundColor="false" hasLineColor="false" height="15.171875" horizontalTextPosition="center" iconTextGap="4" modelName="custom" textColor="#000000" verticalTextPosition="bottom" visible="true" width="42.33984375" x="-1.169921875" xml:space="preserve" y="12.4140625">GTF3C4<y:LabelModel><y:SmartNodeLabelModel distance="4.0"/></y:LabelModel><y:ModelParameter><y:SmartNodeLabelModelParameter labelRatioX="0.0" labelRatioY="0.0" nodeRatioX="0.0" nodeRatioY="0.0" offsetX="0.0" offsetY="0.0" upX="0.0" upY="-1.0"/></y:ModelParameter></y:NodeLabel>
          <y:Shape type="ellipse"/>
        </y:ShapeNode>
      </data>
    </node>
    <node id="n21">
      <data key="d3" xml:space="preserve"><![CDATA[GTF3C5]]></data>
      <data key="d4" xml:space="preserve"><![CDATA[General transcription factor 3C polypeptide 5]]></data>
      <data key="d5" xml:space="preserve"><![CDATA[General transcription factor 3C polypeptide 5]]></data>
      <data key="d6" xml:space="preserve"><![CDATA[sink]]></data>
      <data key="d7" xml:space="preserve">0.0</data>
      <data key="d8" xml:space="preserve">0.0028227903106283338</data>
      <data key="d9" xml:space="preserve">false</data>
      <data key="d10" xml:space="preserve">0.5329999999999999</data>
      <data key="d11" xml:space="preserve">4.0</data>
      <data key="d12" xml:space="preserve"/>
      <data key="d13" xml:space="preserve"/>
      <data key="d14" xml:space="preserve"/>
      <data key="d15" xml:space="preserve">20</data>
      <data key="d16" xml:space="preserve">367</data>
      <data key="d17" xml:space="preserve">0.0</data>
      <data key="d18" xml:space="preserve">1.0</data>
      <data key="d19" xml:space="preserve">-667.6753748712007</data>
      <data key="d20" xml:space="preserve">-387.203434659908</data>
      <data key="d21" xml:space="preserve">0.00164</data>
      <data key="d22" xml:space="preserve">3.54</data>
      <data key="d23" xml:space="preserve">3.54</data>
      <data key="d24" xml:space="preserve">0.7895764366352602</data>
      <data key="d25" xml:space="preserve">-0.012996555270516907</data>
      <data key="d29">
        <y:ShapeNode>
          <y:Geometry height="40.0" width="40.0" x="-691.8023155077827" y="-405.86067149511155"/>
          <y:Fill color="#CBCBCB" transparent="false"/>
          <y:BorderStyle color="#000000" raised="false" type="line" width="2.0"/>
          <y:NodeLabel alignment="center" autoSizePolicy="content" fontFamily="Arial" fontSize="10" fontStyle="bold" hasBackgroundColor="false" hasLineColor="false" height="15.171875" horizontalTextPosition="center" iconTextGap="4" modelName="custom" textColor="#000000" verticalTextPosition="bottom" visible="true" width="42.33984375" x="-1.169921875" xml:space="preserve" y="12.4140625">GTF3C5<y:LabelModel><y:SmartNodeLabelModel distance="4.0"/></y:LabelModel><y:ModelParameter><y:SmartNodeLabelModelParameter labelRatioX="0.0" labelRatioY="0.0" nodeRatioX="0.0" nodeRatioY="0.0" offsetX="0.0" offsetY="0.0" upX="0.0" upY="-1.0"/></y:ModelParameter></y:NodeLabel>
          <y:Shape type="ellipse"/>
        </y:ShapeNode>
      </data>
    </node>
    <node id="n22">
      <data key="d3" xml:space="preserve"><![CDATA[HNRNPC]]></data>
      <data key="d4" xml:space="preserve"><![CDATA[Heterogeneous nuclear ribonucleoproteins C1/C2]]></data>
      <data key="d5" xml:space="preserve"><![CDATA[Heterogeneous nuclear ribonucleoproteins C1/C2]]></data>
      <data key="d6" xml:space="preserve"><![CDATA[sink]]></data>
      <data key="d7" xml:space="preserve">0.0</data>
      <data key="d8" xml:space="preserve">0.06778740845641203</data>
      <data key="d9" xml:space="preserve">true</data>
      <data key="d10" xml:space="preserve">0.0</data>
      <data key="d11" xml:space="preserve">Infinity</data>
      <data key="d12" xml:space="preserve"/>
      <data key="d13" xml:space="preserve"><![CDATA[AGO3(1) CETN2(1) HMGN4(1) POLR2F(1) RPP25(1) RPS15(1) EPB41L1(2) KBTBD6(2) TRIM4(2) COX7A2L(4) NDUFA4(4)]]></data>
      <data key="d14" xml:space="preserve"/>
      <data key="d15" xml:space="preserve">2</data>
      <data key="d16" xml:space="preserve">27</data>
      <data key="d17" xml:space="preserve">0.0</data>
      <data key="d18" xml:space="preserve">1.0</data>
      <data key="d19" xml:space="preserve">-397.6848969883136</data>
      <data key="d20" xml:space="preserve">-210.30100815277729</data>
      <data key="d21" xml:space="preserve">0.00727</data>
      <data key="d22" xml:space="preserve">1.51</data>
      <data key="d23" xml:space="preserve">1.51</data>
      <data key="d24" xml:space="preserve">0.03812919107036754</data>
      <data key="d25" xml:space="preserve">1.836415124927047</data>
      <data key="d29">
        <y:ShapeNode>
          <y:Geometry height="40.0" width="40.0" x="-419.17948217338125" y="-230.8971849113776"/>
          <y:Fill color="#CBCBCB" transparent="false"/>
          <y:BorderStyle color="#000000" raised="false" type="line" width="2.0"/>
          <y:NodeLabel alignment="center" autoSizePolicy="content" fontFamily="Arial" fontSize="10" fontStyle="bold" hasBackgroundColor="false" hasLineColor="false" height="15.171875" horizontalTextPosition="center" iconTextGap="4" modelName="custom" textColor="#000000" verticalTextPosition="bottom" visible="true" width="46.7783203125" x="-3.38916015625" xml:space="preserve" y="12.4140625">HNRNPC<y:LabelModel><y:SmartNodeLabelModel distance="4.0"/></y:LabelModel><y:ModelParameter><y:SmartNodeLabelModelParameter labelRatioX="0.0" labelRatioY="0.0" nodeRatioX="0.0" nodeRatioY="0.0" offsetX="0.0" offsetY="0.0" upX="0.0" upY="-1.0"/></y:ModelParameter></y:NodeLabel>
          <y:Shape type="ellipse"/>
        </y:ShapeNode>
      </data>
    </node>
    <node id="n23">
      <data key="d3" xml:space="preserve"><![CDATA[MCM10]]></data>
      <data key="d4" xml:space="preserve"><![CDATA[Protein MCM10 homolog]]></data>
      <data key="d5" xml:space="preserve"><![CDATA[Protein MCM10 homolog]]></data>
      <data key="d6" xml:space="preserve"><![CDATA[sink]]></data>
      <data key="d7" xml:space="preserve">0.0</data>
      <data key="d8" xml:space="preserve">0.025201432361142636</data>
      <data key="d9" xml:space="preserve">true</data>
      <data key="d10" xml:space="preserve">0.02200000000000002</data>
      <data key="d11" xml:space="preserve">4.0</data>
      <data key="d12" xml:space="preserve"/>
      <data key="d13" xml:space="preserve"/>
      <data key="d14" xml:space="preserve"/>
      <data key="d15" xml:space="preserve">7</data>
      <data key="d16" xml:space="preserve">110</data>
      <data key="d17" xml:space="preserve">0.0</data>
      <data key="d18" xml:space="preserve">1.0</data>
      <data key="d19" xml:space="preserve">596.6272079187344</data>
      <data key="d20" xml:space="preserve">534.7997536550617</data>
      <data key="d21" xml:space="preserve">0.00167</data>
      <data key="d22" xml:space="preserve">6.9</data>
      <data key="d23" xml:space="preserve">6.9</data>
      <data key="d24" xml:space="preserve">0.8790896159317212</data>
      <data key="d25" xml:space="preserve">0.13719975702785803</data>
      <data key="d29">
        <y:ShapeNode>
          <y:Geometry height="40.0" width="40.0" x="560.4297419661921" y="540.0158865672828"/>
          <y:Fill color="#CBCBCB" transparent="false"/>
          <y:BorderStyle color="#000000" raised="false" type="line" width="2.0"/>
          <y:NodeLabel alignment="center" autoSizePolicy="content" fontFamily="Arial" fontSize="10" fontStyle="bold" hasBackgroundColor="false" hasLineColor="false" height="15.171875" horizontalTextPosition="center" iconTextGap="4" modelName="custom" textColor="#000000" verticalTextPosition="bottom" visible="true" width="39.0048828125" x="0.49755859375" xml:space="preserve" y="12.4140625">MCM10<y:LabelModel><y:SmartNodeLabelModel distance="4.0"/></y:LabelModel><y:ModelParameter><y:SmartNodeLabelModelParameter labelRatioX="0.0" labelRatioY="0.0" nodeRatioX="0.0" nodeRatioY="0.0" offsetX="0.0" offsetY="0.0" upX="0.0" upY="-1.0"/></y:ModelParameter></y:NodeLabel>
          <y:Shape type="ellipse"/>
        </y:ShapeNode>
      </data>
    </node>
    <node id="n24">
      <data key="d3" xml:space="preserve"><![CDATA[NDE1]]></data>
      <data key="d4" xml:space="preserve"><![CDATA[Nuclear distribution protein nudE homolog 1]]></data>
      <data key="d5" xml:space="preserve"><![CDATA[Nuclear distribution protein nudE homolog 1]]></data>
      <data key="d6" xml:space="preserve"><![CDATA[sink]]></data>
      <data key="d7" xml:space="preserve">0.0</data>
      <data key="d8" xml:space="preserve">0.009875127402407867</data>
      <data key="d9" xml:space="preserve">false</data>
      <data key="d10" xml:space="preserve">0.273</data>
      <data key="d11" xml:space="preserve">4.0</data>
      <data key="d12" xml:space="preserve"/>
      <data key="d13" xml:space="preserve"/>
      <data key="d14" xml:space="preserve"/>
      <data key="d15" xml:space="preserve">45</data>
      <data key="d16" xml:space="preserve">993</data>
      <data key="d17" xml:space="preserve">0.0</data>
      <data key="d18" xml:space="preserve">1.0</data>
      <data key="d19" xml:space="preserve">-778.214722120416</data>
      <data key="d20" xml:space="preserve">181.03694590109382</data>
      <data key="d21" xml:space="preserve">6.64E-5</data>
      <data key="d22" xml:space="preserve">10.69</data>
      <data key="d23" xml:space="preserve">10.69</data>
      <data key="d24" xml:space="preserve">0.07323656735421441</data>
      <data key="d25" xml:space="preserve">0.2805525737124608</data>
      <data key="d29">
        <y:ShapeNode>
          <y:Geometry height="40.0" width="40.0" x="-799.6814096766971" y="162.05381753423285"/>
          <y:Fill color="#CBCBCB" transparent="false"/>
          <y:BorderStyle color="#000000" raised="false" type="line" width="2.0"/>
          <y:NodeLabel alignment="center" autoSizePolicy="content" fontFamily="Arial" fontSize="10" fontStyle="bold" hasBackgroundColor="false" hasLineColor="false" height="15.171875" horizontalTextPosition="center" iconTextGap="4" modelName="custom" textColor="#000000" verticalTextPosition="bottom" visible="true" width="30.6748046875" x="4.66259765625" xml:space="preserve" y="12.4140625">NDE1<y:LabelModel><y:SmartNodeLabelModel distance="4.0"/></y:LabelModel><y:ModelParameter><y:SmartNodeLabelModelParameter labelRatioX="0.0" labelRatioY="0.0" nodeRatioX="0.0" nodeRatioY="0.0" offsetX="0.0" offsetY="0.0" upX="0.0" upY="-1.0"/></y:ModelParameter></y:NodeLabel>
          <y:Shape type="ellipse"/>
        </y:ShapeNode>
      </data>
    </node>
    <node id="n25">
      <data key="d3" xml:space="preserve"><![CDATA[NUMA1]]></data>
      <data key="d4" xml:space="preserve"><![CDATA[Nuclear mitotic apparatus protein 1]]></data>
      <data key="d5" xml:space="preserve"><![CDATA[Nuclear mitotic apparatus protein 1]]></data>
      <data key="d6" xml:space="preserve"><![CDATA[sink]]></data>
      <data key="d7" xml:space="preserve">0.0</data>
      <data key="d8" xml:space="preserve">0.006622646462627109</data>
      <data key="d9" xml:space="preserve">false</data>
      <data key="d10" xml:space="preserve">0.18400000000000005</data>
      <data key="d11" xml:space="preserve">4.0</data>
      <data key="d12" xml:space="preserve"/>
      <data key="d13" xml:space="preserve"/>
      <data key="d14" xml:space="preserve"/>
      <data key="d15" xml:space="preserve">27</data>
      <data key="d16" xml:space="preserve">620</data>
      <data key="d17" xml:space="preserve">0.0</data>
      <data key="d18" xml:space="preserve">1.0</data>
      <data key="d19" xml:space="preserve">-794.8484285163518</data>
      <data key="d20" xml:space="preserve">121.96260902201452</data>
      <data key="d21" xml:space="preserve">0.00581</data>
      <data key="d22" xml:space="preserve">1.84</data>
      <data key="d23" xml:space="preserve">1.84</data>
      <data key="d24" xml:space="preserve">0.9805958747135218</data>
      <data key="d25" xml:space="preserve">-0.017487514449264552</data>
      <data key="d29">
        <y:ShapeNode>
          <y:Geometry height="40.0" width="40.0" x="-816.9530020571718" y="103.30558799734031"/>
          <y:Fill color="#CBCBCB" transparent="false"/>
          <y:BorderStyle color="#000000" raised="false" type="line" width="2.0"/>
          <y:NodeLabel alignment="center" autoSizePolicy="content" fontFamily="Arial" fontSize="10" fontStyle="bold" hasBackgroundColor="false" hasLineColor="false" height="15.171875" horizontalTextPosition="center" iconTextGap="4" modelName="custom" textColor="#000000" verticalTextPosition="bottom" visible="true" width="39.556640625" x="0.2216796875" xml:space="preserve" y="12.414062499999986">NUMA1<y:LabelModel><y:SmartNodeLabelModel distance="4.0"/></y:LabelModel><y:ModelParameter><y:SmartNodeLabelModelParameter labelRatioX="0.0" labelRatioY="0.0" nodeRatioX="0.0" nodeRatioY="0.0" offsetX="0.0" offsetY="0.0" upX="0.0" upY="-1.0"/></y:ModelParameter></y:NodeLabel>
          <y:Shape type="ellipse"/>
        </y:ShapeNode>
      </data>
    </node>
    <node id="n26">
      <data key="d3" xml:space="preserve"><![CDATA[PCGF2]]></data>
      <data key="d4" xml:space="preserve"><![CDATA[Polycomb group RING finger protein 2]]></data>
      <data key="d5" xml:space="preserve"><![CDATA[Polycomb group RING finger protein 2]]></data>
      <data key="d6" xml:space="preserve"><![CDATA[sink]]></data>
      <data key="d7" xml:space="preserve">0.0</data>
      <data key="d8" xml:space="preserve">0.008313147836000867</data>
      <data key="d9" xml:space="preserve">false</data>
      <data key="d10" xml:space="preserve">0.09899999999999998</data>
      <data key="d11" xml:space="preserve">4.0</data>
      <data key="d12" xml:space="preserve"/>
      <data key="d13" xml:space="preserve"/>
      <data key="d14" xml:space="preserve"/>
      <data key="d15" xml:space="preserve">9</data>
      <data key="d16" xml:space="preserve">146</data>
      <data key="d17" xml:space="preserve">0.0</data>
      <data key="d18" xml:space="preserve">1.0</data>
      <data key="d19" xml:space="preserve">-587.922937476382</data>
      <data key="d20" xml:space="preserve">-45.14319728553164</data>
      <data key="d21" xml:space="preserve">2.19E-9</data>
      <data key="d22" xml:space="preserve">8.31</data>
      <data key="d23" xml:space="preserve">8.31</data>
      <data key="d24" xml:space="preserve">0.0017995076818606228</data>
      <data key="d25" xml:space="preserve">-0.7591784188700306</data>
      <data key="d29">
        <y:ShapeNode>
          <y:Geometry height="40.0" width="40.0" x="-608.7092530280493" y="-63.87402385885255"/>
          <y:Fill color="#CBCBCB" transparent="false"/>
          <y:BorderStyle color="#000000" raised="false" type="line" width="2.0"/>
          <y:NodeLabel alignment="center" autoSizePolicy="content" fontFamily="Arial" fontSize="10" fontStyle="bold" hasBackgroundColor="false" hasLineColor="false" height="15.171875" horizontalTextPosition="center" iconTextGap="4" modelName="custom" textColor="#000000" verticalTextPosition="bottom" visible="true" width="37.33984375" x="1.330078125" xml:space="preserve" y="12.4140625">PCGF2<y:LabelModel><y:SmartNodeLabelModel distance="4.0"/></y:LabelModel><y:ModelParameter><y:SmartNodeLabelModelParameter labelRatioX="0.0" labelRatioY="0.0" nodeRatioX="0.0" nodeRatioY="0.0" offsetX="0.0" offsetY="0.0" upX="0.0" upY="-1.0"/></y:ModelParameter></y:NodeLabel>
          <y:Shape type="ellipse"/>
        </y:ShapeNode>
      </data>
    </node>
    <node id="n27">
      <data key="d3" xml:space="preserve"><![CDATA[PHC2]]></data>
      <data key="d4" xml:space="preserve"><![CDATA[Polyhomeotic-like protein 2]]></data>
      <data key="d5" xml:space="preserve"><![CDATA[Polyhomeotic-like protein 2]]></data>
      <data key="d6" xml:space="preserve"><![CDATA[sink]]></data>
      <data key="d7" xml:space="preserve">0.0</data>
      <data key="d8" xml:space="preserve">0.004741084162348223</data>
      <data key="d9" xml:space="preserve">false</data>
      <data key="d10" xml:space="preserve">0.08599999999999997</data>
      <data key="d11" xml:space="preserve">4.0</data>
      <data key="d12" xml:space="preserve"/>
      <data key="d13" xml:space="preserve"/>
      <data key="d14" xml:space="preserve"/>
      <data key="d15" xml:space="preserve">37</data>
      <data key="d16" xml:space="preserve">848</data>
      <data key="d17" xml:space="preserve">0.0</data>
      <data key="d18" xml:space="preserve">1.0</data>
      <data key="d19" xml:space="preserve">-682.2703378491433</data>
      <data key="d20" xml:space="preserve">318.99141854270886</data>
      <data key="d21" xml:space="preserve">0.00477</data>
      <data key="d22" xml:space="preserve">1.9</data>
      <data key="d23" xml:space="preserve">1.9</data>
      <data key="d24" xml:space="preserve">0.0031915796621678973</data>
      <data key="d25" xml:space="preserve">-0.39231018236338144</data>
      <data key="d29">
        <y:ShapeNode>
          <y:Geometry height="40.0" width="40.0" x="-702.9320070861219" y="299.12795071536726"/>
          <y:Fill color="#CBCBCB" transparent="false"/>
          <y:BorderStyle color="#000000" raised="false" type="line" width="2.0"/>
          <y:NodeLabel alignment="center" autoSizePolicy="content" fontFamily="Arial" fontSize="10" fontStyle="bold" hasBackgroundColor="false" hasLineColor="false" height="15.171875" horizontalTextPosition="center" iconTextGap="4" modelName="custom" textColor="#000000" verticalTextPosition="bottom" visible="true" width="30.6748046875" x="4.66259765625" xml:space="preserve" y="12.4140625">PHC2<y:LabelModel><y:SmartNodeLabelModel distance="4.0"/></y:LabelModel><y:ModelParameter><y:SmartNodeLabelModelParameter labelRatioX="0.0" labelRatioY="0.0" nodeRatioX="0.0" nodeRatioY="0.0" offsetX="0.0" offsetY="0.0" upX="0.0" upY="-1.0"/></y:ModelParameter></y:NodeLabel>
          <y:Shape type="ellipse"/>
        </y:ShapeNode>
      </data>
    </node>
    <node id="n28">
      <data key="d3" xml:space="preserve"><![CDATA[POLR2B]]></data>
      <data key="d4" xml:space="preserve"><![CDATA[DNA-directed RNA polymerase II subunit RPB2]]></data>
      <data key="d5" xml:space="preserve"><![CDATA[DNA-directed RNA polymerase II subunit RPB2]]></data>
      <data key="d6" xml:space="preserve"><![CDATA[sink]]></data>
      <data key="d7" xml:space="preserve">0.0</data>
      <data key="d8" xml:space="preserve">0.019591356988879576</data>
      <data key="d9" xml:space="preserve">false</data>
      <data key="d10" xml:space="preserve">0.577</data>
      <data key="d11" xml:space="preserve">4.0</data>
      <data key="d12" xml:space="preserve"/>
      <data key="d13" xml:space="preserve"/>
      <data key="d14" xml:space="preserve"/>
      <data key="d15" xml:space="preserve">33</data>
      <data key="d16" xml:space="preserve">743</data>
      <data key="d17" xml:space="preserve">0.0</data>
      <data key="d18" xml:space="preserve">1.0</data>
      <data key="d19" xml:space="preserve">-406.6964413141551</data>
      <data key="d20" xml:space="preserve">-401.2483389013054</data>
      <data key="d21" xml:space="preserve">8.33E-4</data>
      <data key="d22" xml:space="preserve">1.82</data>
      <data key="d23" xml:space="preserve">1.82</data>
      <data key="d24" xml:space="preserve">0.4211187505305153</data>
      <data key="d25" xml:space="preserve">-0.03472665495140781</data>
      <data key="d29">
        <y:ShapeNode>
          <y:Geometry height="40.0" width="40.0" x="-433.2983254318903" y="-429.41497140590053"/>
          <y:Fill color="#CBCBCB" transparent="false"/>
          <y:BorderStyle color="#000000" raised="false" type="line" width="2.0"/>
          <y:NodeLabel alignment="center" autoSizePolicy="content" fontFamily="Arial" fontSize="10" fontStyle="bold" hasBackgroundColor="false" hasLineColor="false" height="15.171875" horizontalTextPosition="center" iconTextGap="4" modelName="custom" textColor="#000000" verticalTextPosition="bottom" visible="true" width="44.5615234375" x="-2.28076171875" xml:space="preserve" y="12.4140625">POLR2B<y:LabelModel><y:SmartNodeLabelModel distance="4.0"/></y:LabelModel><y:ModelParameter><y:SmartNodeLabelModelParameter labelRatioX="0.0" labelRatioY="0.0" nodeRatioX="0.0" nodeRatioY="0.0" offsetX="0.0" offsetY="0.0" upX="0.0" upY="-1.0"/></y:ModelParameter></y:NodeLabel>
          <y:Shape type="ellipse"/>
        </y:ShapeNode>
      </data>
    </node>
    <node id="n29">
      <data key="d3" xml:space="preserve"><![CDATA[POLR2C]]></data>
      <data key="d4" xml:space="preserve"><![CDATA[DNA-directed RNA polymerase II subunit RPB3]]></data>
      <data key="d5" xml:space="preserve"><![CDATA[DNA-directed RNA polymerase II subunit RPB3]]></data>
      <data key="d6" xml:space="preserve"><![CDATA[sink]]></data>
      <data key="d7" xml:space="preserve">0.0</data>
      <data key="d8" xml:space="preserve">0.019534001268765713</data>
      <data key="d9" xml:space="preserve">false</data>
      <data key="d10" xml:space="preserve">0.571</data>
      <data key="d11" xml:space="preserve">4.0</data>
      <data key="d12" xml:space="preserve"/>
      <data key="d13" xml:space="preserve"/>
      <data key="d14" xml:space="preserve"/>
      <data key="d15" xml:space="preserve">34</data>
      <data key="d16" xml:space="preserve">746</data>
      <data key="d17" xml:space="preserve">0.0</data>
      <data key="d18" xml:space="preserve">1.0</data>
      <data key="d19" xml:space="preserve">-409.70465555625594</data>
      <data key="d20" xml:space="preserve">-449.3025550545712</data>
      <data key="d21" xml:space="preserve">0.00432</data>
      <data key="d22" xml:space="preserve">1.89</data>
      <data key="d23" xml:space="preserve">1.89</data>
      <data key="d24" xml:space="preserve">0.24755114166878875</data>
      <data key="d25" xml:space="preserve">-0.10870931829163055</data>
      <data key="d29">
        <y:ShapeNode>
          <y:Geometry height="40.0" width="40.0" x="-437.1427713419693" y="-477.03865543751806"/>
          <y:Fill color="#CBCBCB" transparent="false"/>
          <y:BorderStyle color="#000000" raised="false" type="line" width="2.0"/>
          <y:NodeLabel alignment="center" autoSizePolicy="content" fontFamily="Arial" fontSize="10" fontStyle="bold" hasBackgroundColor="false" hasLineColor="false" height="15.171875" horizontalTextPosition="center" iconTextGap="4" modelName="custom" textColor="#000000" verticalTextPosition="bottom" visible="true" width="44.5615234375" x="-2.28076171875" xml:space="preserve" y="12.4140625">POLR2C<y:LabelModel><y:SmartNodeLabelModel distance="4.0"/></y:LabelModel><y:ModelParameter><y:SmartNodeLabelModelParameter labelRatioX="0.0" labelRatioY="0.0" nodeRatioX="0.0" nodeRatioY="0.0" offsetX="0.0" offsetY="0.0" upX="0.0" upY="-1.0"/></y:ModelParameter></y:NodeLabel>
          <y:Shape type="ellipse"/>
        </y:ShapeNode>
      </data>
    </node>
    <node id="n30">
      <data key="d3" xml:space="preserve"><![CDATA[POLR2L]]></data>
      <data key="d4" xml:space="preserve"><![CDATA[DNA-directed RNA polymerases I, II, and III subunit RPABC5]]></data>
      <data key="d5" xml:space="preserve"><![CDATA[DNA-directed RNA polymerases I, II, and III subunit RPABC5]]></data>
      <data key="d6" xml:space="preserve"><![CDATA[sink]]></data>
      <data key="d7" xml:space="preserve">0.0</data>
      <data key="d8" xml:space="preserve">0.022152610312136323</data>
      <data key="d9" xml:space="preserve">false</data>
      <data key="d10" xml:space="preserve">0.607</data>
      <data key="d11" xml:space="preserve">4.0</data>
      <data key="d12" xml:space="preserve"/>
      <data key="d13" xml:space="preserve"/>
      <data key="d14" xml:space="preserve"/>
      <data key="d15" xml:space="preserve">35</data>
      <data key="d16" xml:space="preserve">754</data>
      <data key="d17" xml:space="preserve">0.0</data>
      <data key="d18" xml:space="preserve">1.0</data>
      <data key="d19" xml:space="preserve">-374.2869777910689</data>
      <data key="d20" xml:space="preserve">-365.5939417101658</data>
      <data key="d21" xml:space="preserve">0.00928</data>
      <data key="d22" xml:space="preserve">2.01</data>
      <data key="d23" xml:space="preserve">2.01</data>
      <data key="d24" xml:space="preserve">0.17282064340887873</data>
      <data key="d25" xml:space="preserve">0.28822429466939425</data>
      <data key="d29">
        <y:ShapeNode>
          <y:Geometry height="40.0" width="40.0" x="-392.82249048064114" y="-384.07585644729005"/>
          <y:Fill color="#CBCBCB" transparent="false"/>
          <y:BorderStyle color="#000000" raised="false" type="line" width="2.0"/>
          <y:NodeLabel alignment="center" autoSizePolicy="content" fontFamily="Arial" fontSize="10" fontStyle="bold" hasBackgroundColor="false" hasLineColor="false" height="15.171875" horizontalTextPosition="center" iconTextGap="4" modelName="custom" textColor="#000000" verticalTextPosition="bottom" visible="true" width="43.4482421875" x="-1.72412109375" xml:space="preserve" y="12.4140625">POLR2L<y:LabelModel><y:SmartNodeLabelModel distance="4.0"/></y:LabelModel><y:ModelParameter><y:SmartNodeLabelModelParameter labelRatioX="0.0" labelRatioY="0.0" nodeRatioX="0.0" nodeRatioY="0.0" offsetX="0.0" offsetY="0.0" upX="0.0" upY="-1.0"/></y:ModelParameter></y:NodeLabel>
          <y:Shape type="ellipse"/>
        </y:ShapeNode>
      </data>
    </node>
    <node id="n31">
      <data key="d3" xml:space="preserve"><![CDATA[POLR3A]]></data>
      <data key="d4" xml:space="preserve"><![CDATA[DNA-directed RNA polymerase III subunit RPC1]]></data>
      <data key="d5" xml:space="preserve"><![CDATA[DNA-directed RNA polymerase III subunit RPC1]]></data>
      <data key="d6" xml:space="preserve"><![CDATA[sink]]></data>
      <data key="d7" xml:space="preserve">0.0</data>
      <data key="d8" xml:space="preserve">0.0030887760800837887</data>
      <data key="d9" xml:space="preserve">false</data>
      <data key="d10" xml:space="preserve">0.591</data>
      <data key="d11" xml:space="preserve">4.0</data>
      <data key="d12" xml:space="preserve"/>
      <data key="d13" xml:space="preserve"/>
      <data key="d14" xml:space="preserve"/>
      <data key="d15" xml:space="preserve">25</data>
      <data key="d16" xml:space="preserve">475</data>
      <data key="d17" xml:space="preserve">0.0</data>
      <data key="d18" xml:space="preserve">1.0</data>
      <data key="d19" xml:space="preserve">-642.536680791343</data>
      <data key="d20" xml:space="preserve">-443.6222651491091</data>
      <data key="d21" xml:space="preserve">4.13E-4</data>
      <data key="d22" xml:space="preserve">6.27</data>
      <data key="d23" xml:space="preserve">6.27</data>
      <data key="d24" xml:space="preserve">0.1281045751633987</data>
      <data key="d25" xml:space="preserve">-0.21374260178595073</data>
      <data key="d29">
        <y:ShapeNode>
          <y:Geometry height="40.0" width="40.0" x="-668.477775927846" y="-462.8576822513328"/>
          <y:Fill color="#CBCBCB" transparent="false"/>
          <y:BorderStyle color="#000000" raised="false" type="line" width="2.0"/>
          <y:NodeLabel alignment="center" autoSizePolicy="content" fontFamily="Arial" fontSize="10" fontStyle="bold" hasBackgroundColor="false" hasLineColor="false" height="15.171875" horizontalTextPosition="center" iconTextGap="4" modelName="custom" textColor="#000000" verticalTextPosition="bottom" visible="true" width="44.5615234375" x="-2.28076171875" xml:space="preserve" y="12.4140625">POLR3A<y:LabelModel><y:SmartNodeLabelModel distance="4.0"/></y:LabelModel><y:ModelParameter><y:SmartNodeLabelModelParameter labelRatioX="0.0" labelRatioY="0.0" nodeRatioX="0.0" nodeRatioY="0.0" offsetX="0.0" offsetY="0.0" upX="0.0" upY="-1.0"/></y:ModelParameter></y:NodeLabel>
          <y:Shape type="ellipse"/>
        </y:ShapeNode>
      </data>
    </node>
    <node id="n32">
      <data key="d3" xml:space="preserve"><![CDATA[POLR3B]]></data>
      <data key="d4" xml:space="preserve"><![CDATA[DNA-directed RNA polymerase III subunit RPC2]]></data>
      <data key="d5" xml:space="preserve"><![CDATA[DNA-directed RNA polymerase III subunit RPC2]]></data>
      <data key="d6" xml:space="preserve"><![CDATA[sink]]></data>
      <data key="d7" xml:space="preserve">0.0</data>
      <data key="d8" xml:space="preserve">0.0032573435225863095</data>
      <data key="d9" xml:space="preserve">false</data>
      <data key="d10" xml:space="preserve">0.5800000000000001</data>
      <data key="d11" xml:space="preserve">4.0</data>
      <data key="d12" xml:space="preserve"/>
      <data key="d13" xml:space="preserve"/>
      <data key="d14" xml:space="preserve"/>
      <data key="d15" xml:space="preserve">26</data>
      <data key="d16" xml:space="preserve">551</data>
      <data key="d17" xml:space="preserve">0.0</data>
      <data key="d18" xml:space="preserve">1.0</data>
      <data key="d19" xml:space="preserve">-609.2148940270712</data>
      <data key="d20" xml:space="preserve">-354.46612762289124</data>
      <data key="d21" xml:space="preserve">0.0048</data>
      <data key="d22" xml:space="preserve">5.84</data>
      <data key="d23" xml:space="preserve">5.84</data>
      <data key="d24" xml:space="preserve">0.1757960389539337</data>
      <data key="d25" xml:space="preserve">0.15285165531949652</data>
      <data key="d29">
        <y:ShapeNode>
          <y:Geometry height="40.0" width="40.0" x="-632.495071427374" y="-373.9955652288449"/>
          <y:Fill color="#CBCBCB" transparent="false"/>
          <y:BorderStyle color="#000000" raised="false" type="line" width="2.0"/>
          <y:NodeLabel alignment="center" autoSizePolicy="content" fontFamily="Arial" fontSize="10" fontStyle="bold" hasBackgroundColor="false" hasLineColor="false" height="15.171875" horizontalTextPosition="center" iconTextGap="4" modelName="custom" textColor="#000000" verticalTextPosition="bottom" visible="true" width="44.5615234375" x="-2.28076171875" xml:space="preserve" y="12.4140625">POLR3B<y:LabelModel><y:SmartNodeLabelModel distance="4.0"/></y:LabelModel><y:ModelParameter><y:SmartNodeLabelModelParameter labelRatioX="0.0" labelRatioY="0.0" nodeRatioX="0.0" nodeRatioY="0.0" offsetX="0.0" offsetY="0.0" upX="0.0" upY="-1.0"/></y:ModelParameter></y:NodeLabel>
          <y:Shape type="ellipse"/>
        </y:ShapeNode>
      </data>
    </node>
    <node id="n33">
      <data key="d3" xml:space="preserve"><![CDATA[RBBP4]]></data>
      <data key="d4" xml:space="preserve"><![CDATA[Histone-binding protein RBBP4]]></data>
      <data key="d5" xml:space="preserve"><![CDATA[Histone-binding protein RBBP4]]></data>
      <data key="d6" xml:space="preserve"><![CDATA[sink]]></data>
      <data key="d7" xml:space="preserve">0.0</data>
      <data key="d8" xml:space="preserve">0.007335340504613885</data>
      <data key="d9" xml:space="preserve">false</data>
      <data key="d10" xml:space="preserve">0.774</data>
      <data key="d11" xml:space="preserve">4.0</data>
      <data key="d12" xml:space="preserve"/>
      <data key="d13" xml:space="preserve"/>
      <data key="d14" xml:space="preserve"/>
      <data key="d15" xml:space="preserve">46</data>
      <data key="d16" xml:space="preserve">1006</data>
      <data key="d17" xml:space="preserve">0.0</data>
      <data key="d18" xml:space="preserve">1.0</data>
      <data key="d19" xml:space="preserve">-741.4157239513622</data>
      <data key="d20" xml:space="preserve">-349.0948921553633</data>
      <data key="d21" xml:space="preserve">0.00338</data>
      <data key="d22" xml:space="preserve">1.9</data>
      <data key="d23" xml:space="preserve">1.9</data>
      <data key="d24" xml:space="preserve">0.6479264689791006</data>
      <data key="d25" xml:space="preserve">-0.034490405181017536</data>
      <data key="d29">
        <y:ShapeNode>
          <y:Geometry height="40.0" width="40.0" x="-765.5831601077901" y="-367.9656440530508"/>
          <y:Fill color="#CBCBCB" transparent="false"/>
          <y:BorderStyle color="#000000" raised="false" type="line" width="2.0"/>
          <y:NodeLabel alignment="center" autoSizePolicy="content" fontFamily="Arial" fontSize="10" fontStyle="bold" hasBackgroundColor="false" hasLineColor="false" height="15.171875" horizontalTextPosition="center" iconTextGap="4" modelName="custom" textColor="#000000" verticalTextPosition="bottom" visible="true" width="37.896484375" x="1.0517578125" xml:space="preserve" y="12.4140625">RBBP4<y:LabelModel><y:SmartNodeLabelModel distance="4.0"/></y:LabelModel><y:ModelParameter><y:SmartNodeLabelModelParameter labelRatioX="0.0" labelRatioY="0.0" nodeRatioX="0.0" nodeRatioY="0.0" offsetX="0.0" offsetY="0.0" upX="0.0" upY="-1.0"/></y:ModelParameter></y:NodeLabel>
          <y:Shape type="ellipse"/>
        </y:ShapeNode>
      </data>
    </node>
    <node id="n34">
      <data key="d3" xml:space="preserve"><![CDATA[RBX1]]></data>
      <data key="d4" xml:space="preserve"><![CDATA[E3 ubiquitin-protein ligase RBX1]]></data>
      <data key="d5" xml:space="preserve"><![CDATA[E3 ubiquitin-protein ligase RBX1]]></data>
      <data key="d6" xml:space="preserve"><![CDATA[sink]]></data>
      <data key="d7" xml:space="preserve">0.0</data>
      <data key="d8" xml:space="preserve">0.05108410600778268</data>
      <data key="d9" xml:space="preserve">false</data>
      <data key="d10" xml:space="preserve">0.052000000000000046</data>
      <data key="d11" xml:space="preserve">4.0</data>
      <data key="d12" xml:space="preserve"/>
      <data key="d13" xml:space="preserve"/>
      <data key="d14" xml:space="preserve"/>
      <data key="d15" xml:space="preserve">8</data>
      <data key="d16" xml:space="preserve">143</data>
      <data key="d17" xml:space="preserve">0.0</data>
      <data key="d18" xml:space="preserve">1.0</data>
      <data key="d19" xml:space="preserve">-645.703007779555</data>
      <data key="d20" xml:space="preserve">-71.81934558944839</data>
      <data key="d21" xml:space="preserve">0.00952</data>
      <data key="d22" xml:space="preserve">3.51</data>
      <data key="d23" xml:space="preserve">3.51</data>
      <data key="d24" xml:space="preserve">0.7523979288685172</data>
      <data key="d25" xml:space="preserve">-0.035271333836549346</data>
      <data key="d29">
        <y:ShapeNode>
          <y:Geometry height="40.0" width="40.0" x="-666.3000472197556" y="-91.58804412024948"/>
          <y:Fill color="#CBCBCB" transparent="false"/>
          <y:BorderStyle color="#000000" raised="false" type="line" width="2.0"/>
          <y:NodeLabel alignment="center" autoSizePolicy="content" fontFamily="Arial" fontSize="10" fontStyle="bold" hasBackgroundColor="false" hasLineColor="false" height="15.171875" horizontalTextPosition="center" iconTextGap="4" modelName="custom" textColor="#000000" verticalTextPosition="bottom" visible="true" width="30.6748046875" x="4.66259765625" xml:space="preserve" y="12.4140625">RBX1<y:LabelModel><y:SmartNodeLabelModel distance="4.0"/></y:LabelModel><y:ModelParameter><y:SmartNodeLabelModelParameter labelRatioX="0.0" labelRatioY="0.0" nodeRatioX="0.0" nodeRatioY="0.0" offsetX="0.0" offsetY="0.0" upX="0.0" upY="-1.0"/></y:ModelParameter></y:NodeLabel>
          <y:Shape type="ellipse"/>
        </y:ShapeNode>
      </data>
    </node>
    <node id="n35">
      <data key="d3" xml:space="preserve"><![CDATA[RNF2]]></data>
      <data key="d4" xml:space="preserve"><![CDATA[E3 ubiquitin-protein ligase RING2]]></data>
      <data key="d5" xml:space="preserve"><![CDATA[E3 ubiquitin-protein ligase RING2]]></data>
      <data key="d6" xml:space="preserve"><![CDATA[sink]]></data>
      <data key="d7" xml:space="preserve">0.0</data>
      <data key="d8" xml:space="preserve">0.005633720192656681</data>
      <data key="d9" xml:space="preserve">false</data>
      <data key="d10" xml:space="preserve">0.125</data>
      <data key="d11" xml:space="preserve">4.0</data>
      <data key="d12" xml:space="preserve"/>
      <data key="d13" xml:space="preserve"/>
      <data key="d14" xml:space="preserve"/>
      <data key="d15" xml:space="preserve">50</data>
      <data key="d16" xml:space="preserve">1113</data>
      <data key="d17" xml:space="preserve">0.0</data>
      <data key="d18" xml:space="preserve">1.0</data>
      <data key="d19" xml:space="preserve">-764.8595651643267</data>
      <data key="d20" xml:space="preserve">66.19801869945131</data>
      <data key="d21" xml:space="preserve">0.00314</data>
      <data key="d22" xml:space="preserve">1.83</data>
      <data key="d23" xml:space="preserve">1.83</data>
      <data key="d24" xml:space="preserve">0.1897971309736016</data>
      <data key="d25" xml:space="preserve">0.11136022935776246</data>
      <data key="d29">
        <y:ShapeNode>
          <y:Geometry height="40.0" width="40.0" x="-787.6108275419375" y="47.09196964879577"/>
          <y:Fill color="#CBCBCB" transparent="false"/>
          <y:BorderStyle color="#000000" raised="false" type="line" width="2.0"/>
          <y:NodeLabel alignment="center" autoSizePolicy="content" fontFamily="Arial" fontSize="10" fontStyle="bold" hasBackgroundColor="false" hasLineColor="false" height="15.171875" horizontalTextPosition="center" iconTextGap="4" modelName="custom" textColor="#000000" verticalTextPosition="bottom" visible="true" width="30.11328125" x="4.943359375" xml:space="preserve" y="12.4140625">RNF2<y:LabelModel><y:SmartNodeLabelModel distance="4.0"/></y:LabelModel><y:ModelParameter><y:SmartNodeLabelModelParameter labelRatioX="0.0" labelRatioY="0.0" nodeRatioX="0.0" nodeRatioY="0.0" offsetX="0.0" offsetY="0.0" upX="0.0" upY="-1.0"/></y:ModelParameter></y:NodeLabel>
          <y:Shape type="ellipse"/>
        </y:ShapeNode>
      </data>
    </node>
    <node id="n36">
      <data key="d3" xml:space="preserve"><![CDATA[RPL23]]></data>
      <data key="d4" xml:space="preserve"><![CDATA[60S ribosomal protein L23]]></data>
      <data key="d5" xml:space="preserve"><![CDATA[60S ribosomal protein L23]]></data>
      <data key="d6" xml:space="preserve"><![CDATA[sink]]></data>
      <data key="d7" xml:space="preserve">0.0</data>
      <data key="d8" xml:space="preserve">0.014085091029763339</data>
      <data key="d9" xml:space="preserve">false</data>
      <data key="d10" xml:space="preserve">0.09799999999999998</data>
      <data key="d11" xml:space="preserve">4.0</data>
      <data key="d12" xml:space="preserve"/>
      <data key="d13" xml:space="preserve"/>
      <data key="d14" xml:space="preserve"/>
      <data key="d15" xml:space="preserve">14</data>
      <data key="d16" xml:space="preserve">343</data>
      <data key="d17" xml:space="preserve">0.0</data>
      <data key="d18" xml:space="preserve">1.0</data>
      <data key="d19" xml:space="preserve">-33.32383865642364</data>
      <data key="d20" xml:space="preserve">378.9525958109295</data>
      <data key="d21" xml:space="preserve">0.00928</data>
      <data key="d22" xml:space="preserve">1.91</data>
      <data key="d23" xml:space="preserve">1.91</data>
      <data key="d24" xml:space="preserve">0.11169712222343803</data>
      <data key="d25" xml:space="preserve">0.13814071278709505</data>
      <data key="d29">
        <y:ShapeNode>
          <y:Geometry height="40.0" width="40.0" x="-57.872754049670085" y="363.76986030142933"/>
          <y:Fill color="#CBCBCB" transparent="false"/>
          <y:BorderStyle color="#000000" raised="false" type="line" width="2.0"/>
          <y:NodeLabel alignment="center" autoSizePolicy="content" fontFamily="Arial" fontSize="10" fontStyle="bold" hasBackgroundColor="false" hasLineColor="false" height="15.171875" horizontalTextPosition="center" iconTextGap="4" modelName="custom" textColor="#000000" verticalTextPosition="bottom" visible="true" width="35.123046875" x="2.4384765625" xml:space="preserve" y="12.4140625">RPL23<y:LabelModel><y:SmartNodeLabelModel distance="4.0"/></y:LabelModel><y:ModelParameter><y:SmartNodeLabelModelParameter labelRatioX="0.0" labelRatioY="0.0" nodeRatioX="0.0" nodeRatioY="0.0" offsetX="0.0" offsetY="0.0" upX="0.0" upY="-1.0"/></y:ModelParameter></y:NodeLabel>
          <y:Shape type="ellipse"/>
        </y:ShapeNode>
      </data>
    </node>
    <node id="n37">
      <data key="d3" xml:space="preserve"><![CDATA[RPL4]]></data>
      <data key="d4" xml:space="preserve"><![CDATA[60S ribosomal protein L4]]></data>
      <data key="d5" xml:space="preserve"><![CDATA[60S ribosomal protein L4]]></data>
      <data key="d6" xml:space="preserve"><![CDATA[sink]]></data>
      <data key="d7" xml:space="preserve">0.0</data>
      <data key="d8" xml:space="preserve">0.012543366929731813</data>
      <data key="d9" xml:space="preserve">false</data>
      <data key="d10" xml:space="preserve">0.09299999999999997</data>
      <data key="d11" xml:space="preserve">4.0</data>
      <data key="d12" xml:space="preserve"/>
      <data key="d13" xml:space="preserve"/>
      <data key="d14" xml:space="preserve"/>
      <data key="d15" xml:space="preserve">22</data>
      <data key="d16" xml:space="preserve">400</data>
      <data key="d17" xml:space="preserve">0.0</data>
      <data key="d18" xml:space="preserve">1.0</data>
      <data key="d19" xml:space="preserve">-220.32516325214368</data>
      <data key="d20" xml:space="preserve">500.5485639803976</data>
      <data key="d21" xml:space="preserve">0.00468</data>
      <data key="d22" xml:space="preserve">1.51</data>
      <data key="d23" xml:space="preserve">1.51</data>
      <data key="d24" xml:space="preserve">0.02067736185383244</data>
      <data key="d25" xml:space="preserve">0.10296709027856465</data>
      <data key="d29">
        <y:ShapeNode>
          <y:Geometry height="40.0" width="40.0" x="-248.00668758255335" y="486.0533423693118"/>
          <y:Fill color="#CBCBCB" transparent="false"/>
          <y:BorderStyle color="#000000" raised="false" type="line" width="2.0"/>
          <y:NodeLabel alignment="center" autoSizePolicy="content" fontFamily="Arial" fontSize="10" fontStyle="bold" hasBackgroundColor="false" hasLineColor="false" height="15.171875" horizontalTextPosition="center" iconTextGap="4" modelName="custom" textColor="#000000" verticalTextPosition="bottom" visible="true" width="29.5615234375" x="5.21923828125" xml:space="preserve" y="12.414062500000057">RPL4<y:LabelModel><y:SmartNodeLabelModel distance="4.0"/></y:LabelModel><y:ModelParameter><y:SmartNodeLabelModelParameter labelRatioX="0.0" labelRatioY="0.0" nodeRatioX="0.0" nodeRatioY="0.0" offsetX="0.0" offsetY="0.0" upX="0.0" upY="-1.0"/></y:ModelParameter></y:NodeLabel>
          <y:Shape type="ellipse"/>
        </y:ShapeNode>
      </data>
    </node>
    <node id="n38">
      <data key="d3" xml:space="preserve"><![CDATA[RUVBL1]]></data>
      <data key="d4" xml:space="preserve"><![CDATA[RuvB-like 1]]></data>
      <data key="d5" xml:space="preserve"><![CDATA[RuvB-like 1]]></data>
      <data key="d6" xml:space="preserve"><![CDATA[sink]]></data>
      <data key="d7" xml:space="preserve">0.0</data>
      <data key="d8" xml:space="preserve">0.01588485982943579</data>
      <data key="d9" xml:space="preserve">false</data>
      <data key="d10" xml:space="preserve">0.15800000000000003</data>
      <data key="d11" xml:space="preserve">4.0</data>
      <data key="d12" xml:space="preserve"/>
      <data key="d13" xml:space="preserve"/>
      <data key="d14" xml:space="preserve"/>
      <data key="d15" xml:space="preserve">44</data>
      <data key="d16" xml:space="preserve">986</data>
      <data key="d17" xml:space="preserve">0.0</data>
      <data key="d18" xml:space="preserve">1.0</data>
      <data key="d19" xml:space="preserve">-697.1730427628183</data>
      <data key="d20" xml:space="preserve">76.97718906880716</data>
      <data key="d21" xml:space="preserve">0.00832</data>
      <data key="d22" xml:space="preserve">1.74</data>
      <data key="d23" xml:space="preserve">1.74</data>
      <data key="d24" xml:space="preserve">0.04386724386724387</data>
      <data key="d25" xml:space="preserve">0.11631034311239219</data>
      <data key="d29">
        <y:ShapeNode>
          <y:Geometry height="40.0" width="40.0" x="-719.6478299963925" y="56.56095501185251"/>
          <y:Fill color="#CBCBCB" transparent="false"/>
          <y:BorderStyle color="#000000" raised="false" type="line" width="2.0"/>
          <y:NodeLabel alignment="center" autoSizePolicy="content" fontFamily="Arial" fontSize="10" fontStyle="bold" hasBackgroundColor="false" hasLineColor="false" height="15.171875" horizontalTextPosition="center" iconTextGap="4" modelName="custom" textColor="#000000" verticalTextPosition="bottom" visible="true" width="44.0048828125" x="-2.00244140625" xml:space="preserve" y="12.4140625">RUVBL1<y:LabelModel><y:SmartNodeLabelModel distance="4.0"/></y:LabelModel><y:ModelParameter><y:SmartNodeLabelModelParameter labelRatioX="0.0" labelRatioY="0.0" nodeRatioX="0.0" nodeRatioY="0.0" offsetX="0.0" offsetY="0.0" upX="0.0" upY="-1.0"/></y:ModelParameter></y:NodeLabel>
          <y:Shape type="ellipse"/>
        </y:ShapeNode>
      </data>
    </node>
    <node id="n39">
      <data key="d3" xml:space="preserve"><![CDATA[TUBB]]></data>
      <data key="d4" xml:space="preserve"><![CDATA[Tubulin beta chain]]></data>
      <data key="d5" xml:space="preserve"><![CDATA[Tubulin beta chain]]></data>
      <data key="d6" xml:space="preserve"><![CDATA[sink]]></data>
      <data key="d7" xml:space="preserve">0.0</data>
      <data key="d8" xml:space="preserve">0.00808638932335909</data>
      <data key="d9" xml:space="preserve">false</data>
      <data key="d10" xml:space="preserve">0.276</data>
      <data key="d11" xml:space="preserve">4.0</data>
      <data key="d12" xml:space="preserve"/>
      <data key="d13" xml:space="preserve"/>
      <data key="d14" xml:space="preserve"/>
      <data key="d15" xml:space="preserve">43</data>
      <data key="d16" xml:space="preserve">957</data>
      <data key="d17" xml:space="preserve">0.0</data>
      <data key="d18" xml:space="preserve">1.0</data>
      <data key="d19" xml:space="preserve">-836.5310570017998</data>
      <data key="d20" xml:space="preserve">201.31068078745952</data>
      <data key="d21" xml:space="preserve">0.0071</data>
      <data key="d22" xml:space="preserve">1.98</data>
      <data key="d23" xml:space="preserve">1.98</data>
      <data key="d24" xml:space="preserve">0.04386724386724387</data>
      <data key="d25" xml:space="preserve">0.1815928125036308</data>
      <data key="d29">
        <y:ShapeNode>
          <y:Geometry height="40.0" width="40.0" x="-857.7683579409116" y="183.07406403598404"/>
          <y:Fill color="#CBCBCB" transparent="false"/>
          <y:BorderStyle color="#000000" raised="false" type="line" width="2.0"/>
          <y:NodeLabel alignment="center" autoSizePolicy="content" fontFamily="Arial" fontSize="10" fontStyle="bold" hasBackgroundColor="false" hasLineColor="false" height="15.171875" horizontalTextPosition="center" iconTextGap="4" modelName="custom" textColor="#000000" verticalTextPosition="bottom" visible="true" width="31.7734375" x="4.11328125" xml:space="preserve" y="12.4140625">TUBB<y:LabelModel><y:SmartNodeLabelModel distance="4.0"/></y:LabelModel><y:ModelParameter><y:SmartNodeLabelModelParameter labelRatioX="0.0" labelRatioY="0.0" nodeRatioX="0.0" nodeRatioY="0.0" offsetX="0.0" offsetY="0.0" upX="0.0" upY="-1.0"/></y:ModelParameter></y:NodeLabel>
          <y:Shape type="ellipse"/>
        </y:ShapeNode>
      </data>
    </node>
    <node id="n40">
      <data key="d3" xml:space="preserve"><![CDATA[TUBB4A]]></data>
      <data key="d4" xml:space="preserve"><![CDATA[Tubulin beta-4A chain]]></data>
      <data key="d5" xml:space="preserve"><![CDATA[Tubulin beta-4A chain]]></data>
      <data key="d6" xml:space="preserve"><![CDATA[sink]]></data>
      <data key="d7" xml:space="preserve">0.0</data>
      <data key="d8" xml:space="preserve">0.008221880746484025</data>
      <data key="d9" xml:space="preserve">false</data>
      <data key="d10" xml:space="preserve">0.30500000000000005</data>
      <data key="d11" xml:space="preserve">4.0</data>
      <data key="d12" xml:space="preserve"/>
      <data key="d13" xml:space="preserve"/>
      <data key="d14" xml:space="preserve"/>
      <data key="d15" xml:space="preserve">47</data>
      <data key="d16" xml:space="preserve">1030</data>
      <data key="d17" xml:space="preserve">0.0</data>
      <data key="d18" xml:space="preserve">1.0</data>
      <data key="d19" xml:space="preserve">-625.8086809453947</data>
      <data key="d20" xml:space="preserve">176.69409457508436</data>
      <data key="d21" xml:space="preserve">0.00843</data>
      <data key="d22" xml:space="preserve">1.92</data>
      <data key="d23" xml:space="preserve">1.92</data>
      <data key="d24" xml:space="preserve">0.141991341991342</data>
      <data key="d25" xml:space="preserve">-0.1480761334824603</data>
      <data key="d29">
        <y:ShapeNode>
          <y:Geometry height="40.0" width="40.0" x="-647.6706272254316" y="156.32349504858854"/>
          <y:Fill color="#CBCBCB" transparent="false"/>
          <y:BorderStyle color="#000000" raised="false" type="line" width="2.0"/>
          <y:NodeLabel alignment="center" autoSizePolicy="content" fontFamily="Arial" fontSize="10" fontStyle="bold" hasBackgroundColor="false" hasLineColor="false" height="15.171875" horizontalTextPosition="center" iconTextGap="4" modelName="custom" textColor="#000000" verticalTextPosition="bottom" visible="true" width="44.556640625" x="-2.2783203125" xml:space="preserve" y="12.4140625">TUBB4A<y:LabelModel><y:SmartNodeLabelModel distance="4.0"/></y:LabelModel><y:ModelParameter><y:SmartNodeLabelModelParameter labelRatioX="0.0" labelRatioY="0.0" nodeRatioX="0.0" nodeRatioY="0.0" offsetX="0.0" offsetY="0.0" upX="0.0" upY="-1.0"/></y:ModelParameter></y:NodeLabel>
          <y:Shape type="ellipse"/>
        </y:ShapeNode>
      </data>
    </node>
    <node id="n41">
      <data key="d3" xml:space="preserve"><![CDATA[TUBB4B]]></data>
      <data key="d4" xml:space="preserve"><![CDATA[Tubulin beta-4B chain]]></data>
      <data key="d5" xml:space="preserve"><![CDATA[Tubulin beta-4B chain]]></data>
      <data key="d6" xml:space="preserve"><![CDATA[sink]]></data>
      <data key="d7" xml:space="preserve">0.0</data>
      <data key="d8" xml:space="preserve">0.008255260673653347</data>
      <data key="d9" xml:space="preserve">false</data>
      <data key="d10" xml:space="preserve">0.31200000000000006</data>
      <data key="d11" xml:space="preserve">4.0</data>
      <data key="d12" xml:space="preserve"/>
      <data key="d13" xml:space="preserve"/>
      <data key="d14" xml:space="preserve"/>
      <data key="d15" xml:space="preserve">48</data>
      <data key="d16" xml:space="preserve">1040</data>
      <data key="d17" xml:space="preserve">0.0</data>
      <data key="d18" xml:space="preserve">1.0</data>
      <data key="d19" xml:space="preserve">-751.0579211825461</data>
      <data key="d20" xml:space="preserve">302.28768411424124</data>
      <data key="d21" xml:space="preserve">0.00688</data>
      <data key="d22" xml:space="preserve">1.66</data>
      <data key="d23" xml:space="preserve">1.66</data>
      <data key="d24" xml:space="preserve">0.141991341991342</data>
      <data key="d25" xml:space="preserve">-0.06773779217672171</data>
      <data key="d29">
        <y:ShapeNode>
          <y:Geometry height="40.0" width="40.0" x="-771.7127439884922" y="283.0663487264698"/>
          <y:Fill color="#CBCBCB" transparent="false"/>
          <y:BorderStyle color="#000000" raised="false" type="line" width="2.0"/>
          <y:NodeLabel alignment="center" autoSizePolicy="content" fontFamily="Arial" fontSize="10" fontStyle="bold" hasBackgroundColor="false" hasLineColor="false" height="15.171875" horizontalTextPosition="center" iconTextGap="4" modelName="custom" textColor="#000000" verticalTextPosition="bottom" visible="true" width="44.556640625" x="-2.2783203125" xml:space="preserve" y="12.4140625">TUBB4B<y:LabelModel><y:SmartNodeLabelModel distance="4.0"/></y:LabelModel><y:ModelParameter><y:SmartNodeLabelModelParameter labelRatioX="0.0" labelRatioY="0.0" nodeRatioX="0.0" nodeRatioY="0.0" offsetX="0.0" offsetY="0.0" upX="0.0" upY="-1.0"/></y:ModelParameter></y:NodeLabel>
          <y:Shape type="ellipse"/>
        </y:ShapeNode>
      </data>
    </node>
    <node id="n42">
      <data key="d3" xml:space="preserve"><![CDATA[ZBTB1]]></data>
      <data key="d4" xml:space="preserve"><![CDATA[Zinc finger and BTB domain-containing protein 1]]></data>
      <data key="d5" xml:space="preserve"><![CDATA[Zinc finger and BTB domain-containing protein 1]]></data>
      <data key="d6" xml:space="preserve"><![CDATA[sink]]></data>
      <data key="d7" xml:space="preserve">0.0</data>
      <data key="d8" xml:space="preserve">0.0011207373759425968</data>
      <data key="d9" xml:space="preserve">false</data>
      <data key="d10" xml:space="preserve">0.17800000000000005</data>
      <data key="d11" xml:space="preserve">4.0</data>
      <data key="d12" xml:space="preserve"/>
      <data key="d13" xml:space="preserve"/>
      <data key="d14" xml:space="preserve"/>
      <data key="d15" xml:space="preserve">59</data>
      <data key="d16" xml:space="preserve">2013</data>
      <data key="d17" xml:space="preserve">0.0</data>
      <data key="d18" xml:space="preserve">1.0</data>
      <data key="d19" xml:space="preserve">119.81557272157855</data>
      <data key="d20" xml:space="preserve">358.31038187455596</data>
      <data key="d21" xml:space="preserve">1.85E-73</data>
      <data key="d22" xml:space="preserve">14.09</data>
      <data key="d23" xml:space="preserve">14.09</data>
      <data key="d24" xml:space="preserve">0.4803327391562686</data>
      <data key="d25" xml:space="preserve">-0.31339004978232765</data>
      <data key="d29">
        <y:ShapeNode>
          <y:Geometry height="40.0" width="40.0" x="91.15225901631293" y="344.3470416648579"/>
          <y:Fill color="#CBCBCB" transparent="false"/>
          <y:BorderStyle color="#000000" raised="false" type="line" width="2.0"/>
          <y:NodeLabel alignment="center" autoSizePolicy="content" fontFamily="Arial" fontSize="10" fontStyle="bold" hasBackgroundColor="false" hasLineColor="false" height="15.171875" horizontalTextPosition="center" iconTextGap="4" modelName="custom" textColor="#000000" verticalTextPosition="bottom" visible="true" width="36.2216796875" x="1.88916015625" xml:space="preserve" y="12.4140625">ZBTB1<y:LabelModel><y:SmartNodeLabelModel distance="4.0"/></y:LabelModel><y:ModelParameter><y:SmartNodeLabelModelParameter labelRatioX="0.0" labelRatioY="0.0" nodeRatioX="0.0" nodeRatioY="0.0" offsetX="0.0" offsetY="0.0" upX="0.0" upY="-1.0"/></y:ModelParameter></y:NodeLabel>
          <y:Shape type="ellipse"/>
        </y:ShapeNode>
      </data>
    </node>
    <node id="n43">
      <data key="d3" xml:space="preserve"><![CDATA[ERCC6]]></data>
      <data key="d4" xml:space="preserve"><![CDATA[DNA excision repair protein ERCC-6]]></data>
      <data key="d5" xml:space="preserve"><![CDATA[DNA excision repair protein ERCC-6]]></data>
      <data key="d6" xml:space="preserve"><![CDATA[sink]]></data>
      <data key="d7" xml:space="preserve">0.0</data>
      <data key="d8" xml:space="preserve">0.011109153046951202</data>
      <data key="d9" xml:space="preserve">false</data>
      <data key="d10" xml:space="preserve">0.22199999999999998</data>
      <data key="d11" xml:space="preserve">4.0</data>
      <data key="d12" xml:space="preserve"/>
      <data key="d13" xml:space="preserve"/>
      <data key="d14" xml:space="preserve"/>
      <data key="d15" xml:space="preserve">16</data>
      <data key="d16" xml:space="preserve">351</data>
      <data key="d17" xml:space="preserve">0.0</data>
      <data key="d18" xml:space="preserve">1.0</data>
      <data key="d19" xml:space="preserve">-601.8285371552951</data>
      <data key="d20" xml:space="preserve">-282.8810627991986</data>
      <data key="d21" xml:space="preserve">0.00841</data>
      <data key="d22" xml:space="preserve">10.65</data>
      <data key="d23" xml:space="preserve">10.65</data>
      <data key="d29">
        <y:ShapeNode>
          <y:Geometry height="40.0" width="40.0" x="-623.8486218646474" y="-302.5436333222997"/>
          <y:Fill color="#CBCBCB" transparent="false"/>
          <y:BorderStyle color="#000000" raised="false" type="line" width="2.0"/>
          <y:NodeLabel alignment="center" autoSizePolicy="content" fontFamily="Arial" fontSize="10" fontStyle="bold" hasBackgroundColor="false" hasLineColor="false" height="15.171875" horizontalTextPosition="center" iconTextGap="4" modelName="custom" textColor="#000000" verticalTextPosition="bottom" visible="true" width="37.896484375" x="1.0517578125" xml:space="preserve" y="12.4140625">ERCC6<y:LabelModel><y:SmartNodeLabelModel distance="4.0"/></y:LabelModel><y:ModelParameter><y:SmartNodeLabelModelParameter labelRatioX="0.0" labelRatioY="0.0" nodeRatioX="0.0" nodeRatioY="0.0" offsetX="0.0" offsetY="0.0" upX="0.0" upY="-1.0"/></y:ModelParameter></y:NodeLabel>
          <y:Shape type="ellipse"/>
        </y:ShapeNode>
      </data>
    </node>
    <node id="n44">
      <data key="d3" xml:space="preserve"><![CDATA[GTF3C6]]></data>
      <data key="d4" xml:space="preserve"><![CDATA[General transcription factor 3C polypeptide 6]]></data>
      <data key="d5" xml:space="preserve"><![CDATA[General transcription factor 3C polypeptide 6]]></data>
      <data key="d6" xml:space="preserve"><![CDATA[sink]]></data>
      <data key="d7" xml:space="preserve">0.0</data>
      <data key="d8" xml:space="preserve">0.0027770858455424584</data>
      <data key="d9" xml:space="preserve">false</data>
      <data key="d10" xml:space="preserve">0.493</data>
      <data key="d11" xml:space="preserve">4.0</data>
      <data key="d12" xml:space="preserve"/>
      <data key="d13" xml:space="preserve"/>
      <data key="d14" xml:space="preserve"/>
      <data key="d15" xml:space="preserve">15</data>
      <data key="d16" xml:space="preserve">350</data>
      <data key="d17" xml:space="preserve">0.0</data>
      <data key="d18" xml:space="preserve">1.0</data>
      <data key="d19" xml:space="preserve">-472.673838845115</data>
      <data key="d20" xml:space="preserve">-339.3655664926397</data>
      <data key="d21" xml:space="preserve">0.00282</data>
      <data key="d22" xml:space="preserve">12.35</data>
      <data key="d23" xml:space="preserve">12.35</data>
      <data key="d29">
        <y:ShapeNode>
          <y:Geometry height="40.0" width="40.0" x="-494.8116804765021" y="-362.58464809168527"/>
          <y:Fill color="#CBCBCB" transparent="false"/>
          <y:BorderStyle color="#000000" raised="false" type="line" width="2.0"/>
          <y:NodeLabel alignment="center" autoSizePolicy="content" fontFamily="Arial" fontSize="10" fontStyle="bold" hasBackgroundColor="false" hasLineColor="false" height="15.171875" horizontalTextPosition="center" iconTextGap="4" modelName="custom" textColor="#000000" verticalTextPosition="bottom" visible="true" width="42.33984375" x="-1.169921875" xml:space="preserve" y="12.4140625">GTF3C6<y:LabelModel><y:SmartNodeLabelModel distance="4.0"/></y:LabelModel><y:ModelParameter><y:SmartNodeLabelModelParameter labelRatioX="0.0" labelRatioY="0.0" nodeRatioX="0.0" nodeRatioY="0.0" offsetX="0.0" offsetY="0.0" upX="0.0" upY="-1.0"/></y:ModelParameter></y:NodeLabel>
          <y:Shape type="ellipse"/>
        </y:ShapeNode>
      </data>
    </node>
    <node id="n45">
      <data key="d3" xml:space="preserve"><![CDATA[NPHP4]]></data>
      <data key="d4" xml:space="preserve"><![CDATA[Nephrocystin-4]]></data>
      <data key="d5" xml:space="preserve"><![CDATA[Nephrocystin-4]]></data>
      <data key="d6" xml:space="preserve"><![CDATA[sink]]></data>
      <data key="d7" xml:space="preserve">0.0</data>
      <data key="d8" xml:space="preserve">0.006948834221638545</data>
      <data key="d9" xml:space="preserve">false</data>
      <data key="d10" xml:space="preserve">0.17900000000000005</data>
      <data key="d11" xml:space="preserve">4.0</data>
      <data key="d12" xml:space="preserve"/>
      <data key="d13" xml:space="preserve"/>
      <data key="d14" xml:space="preserve"/>
      <data key="d15" xml:space="preserve">28</data>
      <data key="d16" xml:space="preserve">636</data>
      <data key="d17" xml:space="preserve">0.0</data>
      <data key="d18" xml:space="preserve">1.0</data>
      <data key="d19" xml:space="preserve">-697.8443139521682</data>
      <data key="d20" xml:space="preserve">260.2299206252306</data>
      <data key="d21" xml:space="preserve">3.4E-5</data>
      <data key="d22" xml:space="preserve">13.86</data>
      <data key="d23" xml:space="preserve">13.86</data>
      <data key="d29">
        <y:ShapeNode>
          <y:Geometry height="40.0" width="40.0" x="-718.8777477754509" y="240.47685522646015"/>
          <y:Fill color="#CBCBCB" transparent="false"/>
          <y:BorderStyle color="#000000" raised="false" type="line" width="2.0"/>
          <y:NodeLabel alignment="center" autoSizePolicy="content" fontFamily="Arial" fontSize="10" fontStyle="bold" hasBackgroundColor="false" hasLineColor="false" height="15.171875" horizontalTextPosition="center" iconTextGap="4" modelName="custom" textColor="#000000" verticalTextPosition="bottom" visible="true" width="37.3447265625" x="1.32763671875" xml:space="preserve" y="12.4140625">NPHP4<y:LabelModel><y:SmartNodeLabelModel distance="4.0"/></y:LabelModel><y:ModelParameter><y:SmartNodeLabelModelParameter labelRatioX="0.0" labelRatioY="0.0" nodeRatioX="0.0" nodeRatioY="0.0" offsetX="0.0" offsetY="0.0" upX="0.0" upY="-1.0"/></y:ModelParameter></y:NodeLabel>
          <y:Shape type="ellipse"/>
        </y:ShapeNode>
      </data>
    </node>
    <node id="n46">
      <data key="d3" xml:space="preserve"><![CDATA[RPGRIP1L]]></data>
      <data key="d4" xml:space="preserve"><![CDATA[Protein fantom]]></data>
      <data key="d5" xml:space="preserve"><![CDATA[Protein fantom]]></data>
      <data key="d6" xml:space="preserve"><![CDATA[sink]]></data>
      <data key="d7" xml:space="preserve">0.0</data>
      <data key="d8" xml:space="preserve">0.007126321107861347</data>
      <data key="d9" xml:space="preserve">false</data>
      <data key="d10" xml:space="preserve">0.18200000000000005</data>
      <data key="d11" xml:space="preserve">4.0</data>
      <data key="d12" xml:space="preserve"/>
      <data key="d13" xml:space="preserve"/>
      <data key="d14" xml:space="preserve"/>
      <data key="d15" xml:space="preserve">30</data>
      <data key="d16" xml:space="preserve">674</data>
      <data key="d17" xml:space="preserve">0.0</data>
      <data key="d18" xml:space="preserve">1.0</data>
      <data key="d19" xml:space="preserve">-575.9647003322276</data>
      <data key="d20" xml:space="preserve">232.1812004256533</data>
      <data key="d21" xml:space="preserve">4.94E-11</data>
      <data key="d22" xml:space="preserve">12.65</data>
      <data key="d23" xml:space="preserve">12.65</data>
      <data key="d29">
        <y:ShapeNode>
          <y:Geometry height="40.0" width="40.0" x="-597.3907318958536" y="211.58309262427568"/>
          <y:Fill color="#CBCBCB" transparent="false"/>
          <y:BorderStyle color="#000000" raised="false" type="line" width="2.0"/>
          <y:NodeLabel alignment="center" autoSizePolicy="content" fontFamily="Arial" fontSize="10" fontStyle="bold" hasBackgroundColor="false" hasLineColor="false" height="15.171875" horizontalTextPosition="center" iconTextGap="4" modelName="custom" textColor="#000000" verticalTextPosition="bottom" visible="true" width="54.009765625" x="-7.0048828125" xml:space="preserve" y="12.4140625">RPGRIP1L<y:LabelModel><y:SmartNodeLabelModel distance="4.0"/></y:LabelModel><y:ModelParameter><y:SmartNodeLabelModelParameter labelRatioX="0.0" labelRatioY="0.0" nodeRatioX="0.0" nodeRatioY="0.0" offsetX="0.0" offsetY="0.0" upX="0.0" upY="-1.0"/></y:ModelParameter></y:NodeLabel>
          <y:Shape type="ellipse"/>
        </y:ShapeNode>
      </data>
    </node>
    <node id="n47">
      <data key="d3" xml:space="preserve"><![CDATA[SCMH1]]></data>
      <data key="d4" xml:space="preserve"><![CDATA[Polycomb protein SCMH1]]></data>
      <data key="d5" xml:space="preserve"><![CDATA[Polycomb protein SCMH1]]></data>
      <data key="d6" xml:space="preserve"><![CDATA[sink]]></data>
      <data key="d7" xml:space="preserve">0.0</data>
      <data key="d8" xml:space="preserve">0.004756388576800611</data>
      <data key="d9" xml:space="preserve">false</data>
      <data key="d10" xml:space="preserve">0.07399999999999995</data>
      <data key="d11" xml:space="preserve">4.0</data>
      <data key="d12" xml:space="preserve"/>
      <data key="d13" xml:space="preserve"/>
      <data key="d14" xml:space="preserve"/>
      <data key="d15" xml:space="preserve">31</data>
      <data key="d16" xml:space="preserve">681</data>
      <data key="d17" xml:space="preserve">0.0</data>
      <data key="d18" xml:space="preserve">1.0</data>
      <data key="d19" xml:space="preserve">-645.2596843482661</data>
      <data key="d20" xml:space="preserve">232.17588636481202</data>
      <data key="d21" xml:space="preserve">0.00259</data>
      <data key="d22" xml:space="preserve">6.57</data>
      <data key="d23" xml:space="preserve">6.57</data>
      <data key="d29">
        <y:ShapeNode>
          <y:Geometry height="40.0" width="40.0" x="-666.5795298987454" y="212.00294901295266"/>
          <y:Fill color="#CBCBCB" transparent="false"/>
          <y:BorderStyle color="#000000" raised="false" type="line" width="2.0"/>
          <y:NodeLabel alignment="center" autoSizePolicy="content" fontFamily="Arial" fontSize="10" fontStyle="bold" hasBackgroundColor="false" hasLineColor="false" height="15.171875" horizontalTextPosition="center" iconTextGap="4" modelName="custom" textColor="#000000" verticalTextPosition="bottom" visible="true" width="39.0048828125" x="0.49755859375" xml:space="preserve" y="12.4140625">SCMH1<y:LabelModel><y:SmartNodeLabelModel distance="4.0"/></y:LabelModel><y:ModelParameter><y:SmartNodeLabelModelParameter labelRatioX="0.0" labelRatioY="0.0" nodeRatioX="0.0" nodeRatioY="0.0" offsetX="0.0" offsetY="0.0" upX="0.0" upY="-1.0"/></y:ModelParameter></y:NodeLabel>
          <y:Shape type="ellipse"/>
        </y:ShapeNode>
      </data>
    </node>
    <node id="n48">
      <data key="d3" xml:space="preserve"><![CDATA[TRIM41]]></data>
      <data key="d4" xml:space="preserve"><![CDATA[E3 ubiquitin-protein ligase TRIM41]]></data>
      <data key="d5" xml:space="preserve"><![CDATA[E3 ubiquitin-protein ligase TRIM41]]></data>
      <data key="d6" xml:space="preserve"><![CDATA[sink]]></data>
      <data key="d7" xml:space="preserve">0.0</data>
      <data key="d8" xml:space="preserve">0.6418175915373807</data>
      <data key="d9" xml:space="preserve">true</data>
      <data key="d10" xml:space="preserve">0.0030000000000000027</data>
      <data key="d11" xml:space="preserve">4.0</data>
      <data key="d12" xml:space="preserve"/>
      <data key="d13" xml:space="preserve"/>
      <data key="d14" xml:space="preserve"/>
      <data key="d15" xml:space="preserve">3</data>
      <data key="d16" xml:space="preserve">63</data>
      <data key="d17" xml:space="preserve">0.0</data>
      <data key="d18" xml:space="preserve">1.0</data>
      <data key="d19" xml:space="preserve">-64.35265785911625</data>
      <data key="d20" xml:space="preserve">101.81478154994036</data>
      <data key="d21" xml:space="preserve">9.42E-5</data>
      <data key="d22" xml:space="preserve">12.04</data>
      <data key="d23" xml:space="preserve">12.04</data>
      <data key="d29">
        <y:ShapeNode>
          <y:Geometry height="40.0" width="40.0" x="-88.49811335594852" y="84.75747649779217"/>
          <y:Fill color="#CBCBCB" transparent="false"/>
          <y:BorderStyle color="#000000" raised="false" type="line" width="2.0"/>
          <y:NodeLabel alignment="center" autoSizePolicy="content" fontFamily="Arial" fontSize="10" fontStyle="bold" hasBackgroundColor="false" hasLineColor="false" height="15.171875" horizontalTextPosition="center" iconTextGap="4" modelName="custom" textColor="#000000" verticalTextPosition="bottom" visible="true" width="39.5615234375" x="0.21923828125" xml:space="preserve" y="12.4140625">TRIM41<y:LabelModel><y:SmartNodeLabelModel distance="4.0"/></y:LabelModel><y:ModelParameter><y:SmartNodeLabelModelParameter labelRatioX="0.0" labelRatioY="0.0" nodeRatioX="0.0" nodeRatioY="0.0" offsetX="0.0" offsetY="0.0" upX="0.0" upY="-1.0"/></y:ModelParameter></y:NodeLabel>
          <y:Shape type="ellipse"/>
        </y:ShapeNode>
      </data>
    </node>
    <node id="n49">
      <data key="d3" xml:space="preserve"><![CDATA[AGO1]]></data>
      <data key="d4" xml:space="preserve"><![CDATA[Protein argonaute-1]]></data>
      <data key="d5" xml:space="preserve"><![CDATA[Protein argonaute-1]]></data>
      <data key="d6" xml:space="preserve"><![CDATA[gene]]></data>
      <data key="d7" xml:space="preserve">0.0</data>
      <data key="d8" xml:space="preserve">0.09713100455789059</data>
      <data key="d9" xml:space="preserve">true</data>
      <data key="d10" xml:space="preserve">0.0020000000000000018</data>
      <data key="d11" xml:space="preserve">4.0</data>
      <data key="d12" xml:space="preserve"/>
      <data key="d13" xml:space="preserve"/>
      <data key="d14" xml:space="preserve"/>
      <data key="d15" xml:space="preserve">1</data>
      <data key="d16" xml:space="preserve">21</data>
      <data key="d17" xml:space="preserve">0.0</data>
      <data key="d18" xml:space="preserve">1.0</data>
      <data key="d19" xml:space="preserve">-308.02925931455616</data>
      <data key="d20" xml:space="preserve">-437.9071376433427</data>
      <data key="d24" xml:space="preserve">0.2916221033868093</data>
      <data key="d25" xml:space="preserve">-0.46318565273040946</data>
      <data key="d29">
        <y:ShapeNode>
          <y:Geometry height="15.0" width="15.0" x="-320.74759180157525" y="-450.29212662638145"/>
          <y:Fill color="#F2F2F2" transparent="false"/>
          <y:BorderStyle color="#C0C0C0" raised="false" type="line" width="1.0"/>
          <y:NodeLabel alignment="center" autoSizePolicy="content" fontFamily="Dialog" fontSize="12" fontStyle="plain" hasBackgroundColor="false" hasLineColor="false" hasText="false" height="4.0" horizontalTextPosition="center" iconTextGap="4" modelName="custom" textColor="#000000" verticalTextPosition="bottom" visible="true" width="4.0" x="5.5" y="5.5">
            <y:LabelModel>
              <y:SmartNodeLabelModel distance="4.0"/>
            </y:LabelModel>
            <y:ModelParameter>
              <y:SmartNodeLabelModelParameter labelRatioX="0.0" labelRatioY="0.0" nodeRatioX="0.0" nodeRatioY="0.0" offsetX="0.0" offsetY="0.0" upX="0.0" upY="-1.0"/>
            </y:ModelParameter>
          </y:NodeLabel>
          <y:Shape type="rectangle"/>
        </y:ShapeNode>
      </data>
    </node>
    <node id="n50">
      <data key="d3" xml:space="preserve"><![CDATA[AGO2]]></data>
      <data key="d4" xml:space="preserve"><![CDATA[Protein argonaute-2]]></data>
      <data key="d5" xml:space="preserve"><![CDATA[Protein argonaute-2]]></data>
      <data key="d6" xml:space="preserve"><![CDATA[gene]]></data>
      <data key="d7" xml:space="preserve">0.0</data>
      <data key="d8" xml:space="preserve">0.10018274303509536</data>
      <data key="d9" xml:space="preserve">true</data>
      <data key="d10" xml:space="preserve">0.014000000000000012</data>
      <data key="d11" xml:space="preserve">4.0</data>
      <data key="d12" xml:space="preserve"/>
      <data key="d13" xml:space="preserve"/>
      <data key="d14" xml:space="preserve"/>
      <data key="d15" xml:space="preserve">1</data>
      <data key="d16" xml:space="preserve">21</data>
      <data key="d17" xml:space="preserve">0.0</data>
      <data key="d18" xml:space="preserve">1.0</data>
      <data key="d19" xml:space="preserve">-246.30841628072773</data>
      <data key="d20" xml:space="preserve">-451.691056075816</data>
      <data key="d24" xml:space="preserve">0.8270944741532977</data>
      <data key="d25" xml:space="preserve">0.021263638447347688</data>
      <data key="d29">
        <y:ShapeNode>
          <y:Geometry height="15.0" width="15.0" x="-262.0220944715156" y="-476.6785726001411"/>
          <y:Fill color="#F2F2F2" transparent="false"/>
          <y:BorderStyle color="#C0C0C0" raised="false" type="line" width="1.0"/>
          <y:NodeLabel alignment="center" autoSizePolicy="content" fontFamily="Dialog" fontSize="12" fontStyle="plain" hasBackgroundColor="false" hasLineColor="false" hasText="false" height="4.0" horizontalTextPosition="center" iconTextGap="4" modelName="custom" textColor="#000000" verticalTextPosition="bottom" visible="true" width="4.0" x="5.5" y="5.5">
            <y:LabelModel>
              <y:SmartNodeLabelModel distance="4.0"/>
            </y:LabelModel>
            <y:ModelParameter>
              <y:SmartNodeLabelModelParameter labelRatioX="0.0" labelRatioY="0.0" nodeRatioX="0.0" nodeRatioY="0.0" offsetX="0.0" offsetY="0.0" upX="0.0" upY="-1.0"/>
            </y:ModelParameter>
          </y:NodeLabel>
          <y:Shape type="rectangle"/>
        </y:ShapeNode>
      </data>
    </node>
    <node id="n51">
      <data key="d3" xml:space="preserve"><![CDATA[AGO3]]></data>
      <data key="d4" xml:space="preserve"><![CDATA[Protein argonaute-3]]></data>
      <data key="d5" xml:space="preserve"><![CDATA[Protein argonaute-3]]></data>
      <data key="d6" xml:space="preserve"><![CDATA[source]]></data>
      <data key="d7" xml:space="preserve">1.9688126738428295</data>
      <data key="d8" xml:space="preserve">0.814374220177572</data>
      <data key="d9" xml:space="preserve">true</data>
      <data key="d10" xml:space="preserve">0.0020000000000000018</data>
      <data key="d11" xml:space="preserve">4.0</data>
      <data key="d12" xml:space="preserve"><![CDATA[HNRNPC(1)]]></data>
      <data key="d13" xml:space="preserve"/>
      <data key="d14" xml:space="preserve"/>
      <data key="d15" xml:space="preserve">1</data>
      <data key="d16" xml:space="preserve">21</data>
      <data key="d17" xml:space="preserve">0.0</data>
      <data key="d18" xml:space="preserve">1.0</data>
      <data key="d19" xml:space="preserve">-210.23819177019197</data>
      <data key="d20" xml:space="preserve">-474.06542372715194</data>
      <data key="d24" xml:space="preserve">0.0012902130549189371</data>
      <data key="d25" xml:space="preserve">-1.3415607944161732</data>
      <data key="d26" xml:space="preserve">-1.3415607944161732</data>
      <data key="d29">
        <y:ShapeNode>
          <y:Geometry height="40.0" width="40.0" x="-223.93101977821942" y="-506.7754468684487"/>
          <y:Fill color="#B6DBA6" transparent="false"/>
          <y:BorderStyle color="#4159A8" type="line" width="3.0"/>
          <y:NodeLabel alignment="center" autoSizePolicy="content" fontFamily="Arial" fontSize="10" fontStyle="plain" hasBackgroundColor="false" hasLineColor="false" height="15.171875" horizontalTextPosition="center" iconTextGap="4" modelName="custom" textColor="#000000" verticalTextPosition="bottom" visible="true" width="31.7880859375" x="4.10595703125" xml:space="preserve" y="12.4140625">AGO3<y:LabelModel><y:SmartNodeLabelModel distance="4.0"/></y:LabelModel><y:ModelParameter><y:SmartNodeLabelModelParameter labelRatioX="0.0" labelRatioY="0.0" nodeRatioX="0.0" nodeRatioY="0.0" offsetX="0.0" offsetY="0.0" upX="0.0" upY="-1.0"/></y:ModelParameter></y:NodeLabel>
          <y:Shape type="roundrectangle"/>
        </y:ShapeNode>
      </data>
    </node>
    <node id="n52">
      <data key="d3" xml:space="preserve"><![CDATA[ATP5F1A]]></data>
      <data key="d4" xml:space="preserve"><![CDATA[ATP synthase subunit alpha, mitochondrial]]></data>
      <data key="d5" xml:space="preserve"><![CDATA[ATP synthase subunit alpha, mitochondrial]]></data>
      <data key="d6" xml:space="preserve"><![CDATA[gene]]></data>
      <data key="d7" xml:space="preserve">0.0</data>
      <data key="d8" xml:space="preserve">0.4597240604767335</data>
      <data key="d9" xml:space="preserve">true</data>
      <data key="d10" xml:space="preserve">0.010000000000000009</data>
      <data key="d11" xml:space="preserve">4.0</data>
      <data key="d12" xml:space="preserve"/>
      <data key="d13" xml:space="preserve"/>
      <data key="d14" xml:space="preserve"/>
      <data key="d15" xml:space="preserve">40</data>
      <data key="d16" xml:space="preserve">880</data>
      <data key="d17" xml:space="preserve">0.0</data>
      <data key="d18" xml:space="preserve">1.0</data>
      <data key="d19" xml:space="preserve">764.810724825175</data>
      <data key="d20" xml:space="preserve">222.08620460376537</data>
      <data key="d24" xml:space="preserve">5.908742750848014E-4</data>
      <data key="d25" xml:space="preserve">-0.29683379860682635</data>
      <data key="d29">
        <y:ShapeNode>
          <y:Geometry height="15.0" width="15.0" x="753.8676953937111" y="235.11826736475408"/>
          <y:Fill color="#F2F2F2" transparent="false"/>
          <y:BorderStyle color="#C0C0C0" raised="false" type="line" width="1.0"/>
          <y:NodeLabel alignment="center" autoSizePolicy="content" fontFamily="Dialog" fontSize="12" fontStyle="plain" hasBackgroundColor="false" hasLineColor="false" hasText="false" height="4.0" horizontalTextPosition="center" iconTextGap="4" modelName="custom" textColor="#000000" verticalTextPosition="bottom" visible="true" width="4.0" x="5.5" y="5.5">
            <y:LabelModel>
              <y:SmartNodeLabelModel distance="4.0"/>
            </y:LabelModel>
            <y:ModelParameter>
              <y:SmartNodeLabelModelParameter labelRatioX="0.0" labelRatioY="0.0" nodeRatioX="0.0" nodeRatioY="0.0" offsetX="0.0" offsetY="0.0" upX="0.0" upY="-1.0"/>
            </y:ModelParameter>
          </y:NodeLabel>
          <y:Shape type="rectangle"/>
        </y:ShapeNode>
      </data>
    </node>
    <node id="n53">
      <data key="d3" xml:space="preserve"><![CDATA[ATP5F1B]]></data>
      <data key="d4" xml:space="preserve"><![CDATA[ATP synthase subunit beta, mitochondrial]]></data>
      <data key="d5" xml:space="preserve"><![CDATA[ATP synthase subunit beta, mitochondrial]]></data>
      <data key="d6" xml:space="preserve"><![CDATA[gene]]></data>
      <data key="d7" xml:space="preserve">0.0</data>
      <data key="d8" xml:space="preserve">0.24261867402910384</data>
      <data key="d9" xml:space="preserve">true</data>
      <data key="d10" xml:space="preserve">0.0050000000000000044</data>
      <data key="d11" xml:space="preserve">4.0</data>
      <data key="d12" xml:space="preserve"/>
      <data key="d13" xml:space="preserve"/>
      <data key="d14" xml:space="preserve"/>
      <data key="d15" xml:space="preserve">40</data>
      <data key="d16" xml:space="preserve">880</data>
      <data key="d17" xml:space="preserve">0.0</data>
      <data key="d18" xml:space="preserve">1.0</data>
      <data key="d19" xml:space="preserve">709.9720032621259</data>
      <data key="d20" xml:space="preserve">227.4043209830968</data>
      <data key="d24" xml:space="preserve">0.0031915796621678973</data>
      <data key="d25" xml:space="preserve">-0.16143633292442416</data>
      <data key="d29">
        <y:ShapeNode>
          <y:Geometry height="15.0" width="15.0" x="660.5206566361659" y="238.66508455338317"/>
          <y:Fill color="#F2F2F2" transparent="false"/>
          <y:BorderStyle color="#C0C0C0" raised="false" type="line" width="1.0"/>
          <y:NodeLabel alignment="center" autoSizePolicy="content" fontFamily="Dialog" fontSize="12" fontStyle="plain" hasBackgroundColor="false" hasLineColor="false" hasText="false" height="4.0" horizontalTextPosition="center" iconTextGap="4" modelName="custom" textColor="#000000" verticalTextPosition="bottom" visible="true" width="4.0" x="5.5" y="5.5">
            <y:LabelModel>
              <y:SmartNodeLabelModel distance="4.0"/>
            </y:LabelModel>
            <y:ModelParameter>
              <y:SmartNodeLabelModelParameter labelRatioX="0.0" labelRatioY="0.0" nodeRatioX="0.0" nodeRatioY="0.0" offsetX="0.0" offsetY="0.0" upX="0.0" upY="-1.0"/>
            </y:ModelParameter>
          </y:NodeLabel>
          <y:Shape type="rectangle"/>
        </y:ShapeNode>
      </data>
    </node>
    <node id="n54">
      <data key="d3" xml:space="preserve"><![CDATA[ATP5F1C]]></data>
      <data key="d4" xml:space="preserve"><![CDATA[ATP synthase subunit gamma, mitochondrial]]></data>
      <data key="d5" xml:space="preserve"><![CDATA[ATP synthase subunit gamma, mitochondrial]]></data>
      <data key="d6" xml:space="preserve"><![CDATA[gene]]></data>
      <data key="d7" xml:space="preserve">0.0</data>
      <data key="d8" xml:space="preserve">0.03351250096168739</data>
      <data key="d9" xml:space="preserve">true</data>
      <data key="d10" xml:space="preserve">0.020000000000000018</data>
      <data key="d11" xml:space="preserve">4.0</data>
      <data key="d12" xml:space="preserve"/>
      <data key="d13" xml:space="preserve"/>
      <data key="d14" xml:space="preserve"/>
      <data key="d15" xml:space="preserve">40</data>
      <data key="d16" xml:space="preserve">880</data>
      <data key="d17" xml:space="preserve">0.0</data>
      <data key="d18" xml:space="preserve">1.0</data>
      <data key="d19" xml:space="preserve">793.2118004069724</data>
      <data key="d20" xml:space="preserve">258.95357976958957</data>
      <data key="d24" xml:space="preserve">0.05014854426619132</data>
      <data key="d25" xml:space="preserve">-0.1683157892470888</data>
      <data key="d29">
        <y:ShapeNode>
          <y:Geometry height="15.0" width="15.0" x="804.5996084097029" y="282.35961921360746"/>
          <y:Fill color="#F2F2F2" transparent="false"/>
          <y:BorderStyle color="#C0C0C0" raised="false" type="line" width="1.0"/>
          <y:NodeLabel alignment="center" autoSizePolicy="content" fontFamily="Dialog" fontSize="12" fontStyle="plain" hasBackgroundColor="false" hasLineColor="false" hasText="false" height="4.0" horizontalTextPosition="center" iconTextGap="4" modelName="custom" textColor="#000000" verticalTextPosition="bottom" visible="true" width="4.0" x="5.5" y="5.5">
            <y:LabelModel>
              <y:SmartNodeLabelModel distance="4.0"/>
            </y:LabelModel>
            <y:ModelParameter>
              <y:SmartNodeLabelModelParameter labelRatioX="0.0" labelRatioY="0.0" nodeRatioX="0.0" nodeRatioY="0.0" offsetX="0.0" offsetY="0.0" upX="0.0" upY="-1.0"/>
            </y:ModelParameter>
          </y:NodeLabel>
          <y:Shape type="rectangle"/>
        </y:ShapeNode>
      </data>
    </node>
    <node id="n55">
      <data key="d3" xml:space="preserve"><![CDATA[ATP5F1D]]></data>
      <data key="d4" xml:space="preserve"><![CDATA[ATP synthase subunit delta, mitochondrial]]></data>
      <data key="d5" xml:space="preserve"><![CDATA[ATP synthase subunit delta, mitochondrial]]></data>
      <data key="d6" xml:space="preserve"><![CDATA[gene]]></data>
      <data key="d7" xml:space="preserve">0.0</data>
      <data key="d8" xml:space="preserve">0.033342472687523356</data>
      <data key="d9" xml:space="preserve">true</data>
      <data key="d10" xml:space="preserve">0.020000000000000018</data>
      <data key="d11" xml:space="preserve">4.0</data>
      <data key="d12" xml:space="preserve"/>
      <data key="d13" xml:space="preserve"/>
      <data key="d14" xml:space="preserve"/>
      <data key="d15" xml:space="preserve">40</data>
      <data key="d16" xml:space="preserve">880</data>
      <data key="d17" xml:space="preserve">0.0</data>
      <data key="d18" xml:space="preserve">1.0</data>
      <data key="d19" xml:space="preserve">783.3692484479035</data>
      <data key="d20" xml:space="preserve">174.41388240946736</data>
      <data key="d24" xml:space="preserve">0.7523979288685172</data>
      <data key="d25" xml:space="preserve">-0.04811730168327877</data>
      <data key="d29">
        <y:ShapeNode>
          <y:Geometry height="15.0" width="15.0" x="788.1691468012108" y="144.33467159903472"/>
          <y:Fill color="#F2F2F2" transparent="false"/>
          <y:BorderStyle color="#C0C0C0" raised="false" type="line" width="1.0"/>
          <y:NodeLabel alignment="center" autoSizePolicy="content" fontFamily="Dialog" fontSize="12" fontStyle="plain" hasBackgroundColor="false" hasLineColor="false" hasText="false" height="4.0" horizontalTextPosition="center" iconTextGap="4" modelName="custom" textColor="#000000" verticalTextPosition="bottom" visible="true" width="4.0" x="5.5" y="5.5">
            <y:LabelModel>
              <y:SmartNodeLabelModel distance="4.0"/>
            </y:LabelModel>
            <y:ModelParameter>
              <y:SmartNodeLabelModelParameter labelRatioX="0.0" labelRatioY="0.0" nodeRatioX="0.0" nodeRatioY="0.0" offsetX="0.0" offsetY="0.0" upX="0.0" upY="-1.0"/>
            </y:ModelParameter>
          </y:NodeLabel>
          <y:Shape type="rectangle"/>
        </y:ShapeNode>
      </data>
    </node>
    <node id="n56">
      <data key="d3" xml:space="preserve"><![CDATA[ATP5F1E]]></data>
      <data key="d4" xml:space="preserve"><![CDATA[ATP synthase subunit epsilon, mitochondrial]]></data>
      <data key="d5" xml:space="preserve"><![CDATA[ATP synthase subunit epsilon, mitochondrial]]></data>
      <data key="d6" xml:space="preserve"><![CDATA[gene]]></data>
      <data key="d7" xml:space="preserve">0.0</data>
      <data key="d8" xml:space="preserve">0.033342472687523356</data>
      <data key="d9" xml:space="preserve">true</data>
      <data key="d10" xml:space="preserve">0.020000000000000018</data>
      <data key="d11" xml:space="preserve">4.0</data>
      <data key="d12" xml:space="preserve"/>
      <data key="d13" xml:space="preserve"/>
      <data key="d14" xml:space="preserve"/>
      <data key="d15" xml:space="preserve">40</data>
      <data key="d16" xml:space="preserve">880</data>
      <data key="d17" xml:space="preserve">0.0</data>
      <data key="d18" xml:space="preserve">1.0</data>
      <data key="d19" xml:space="preserve">782.2690386455208</data>
      <data key="d20" xml:space="preserve">200.8535048572493</data>
      <data key="d24" xml:space="preserve">0.006586877175112469</data>
      <data key="d25" xml:space="preserve">0.6815956897119744</data>
      <data key="d29">
        <y:ShapeNode>
          <y:Geometry height="15.0" width="15.0" x="788.1190949602363" y="189.62854582307958"/>
          <y:Fill color="#F2F2F2" transparent="false"/>
          <y:BorderStyle color="#C0C0C0" raised="false" type="line" width="1.0"/>
          <y:NodeLabel alignment="center" autoSizePolicy="content" fontFamily="Dialog" fontSize="12" fontStyle="plain" hasBackgroundColor="false" hasLineColor="false" hasText="false" height="4.0" horizontalTextPosition="center" iconTextGap="4" modelName="custom" textColor="#000000" verticalTextPosition="bottom" visible="true" width="4.0" x="5.5" y="5.5">
            <y:LabelModel>
              <y:SmartNodeLabelModel distance="4.0"/>
            </y:LabelModel>
            <y:ModelParameter>
              <y:SmartNodeLabelModelParameter labelRatioX="0.0" labelRatioY="0.0" nodeRatioX="0.0" nodeRatioY="0.0" offsetX="0.0" offsetY="0.0" upX="0.0" upY="-1.0"/>
            </y:ModelParameter>
          </y:NodeLabel>
          <y:Shape type="rectangle"/>
        </y:ShapeNode>
      </data>
    </node>
    <node id="n57">
      <data key="d3" xml:space="preserve"><![CDATA[ATP5MC1]]></data>
      <data key="d4" xml:space="preserve"><![CDATA[ATP synthase F(0) complex subunit C1, mitochondrial]]></data>
      <data key="d5" xml:space="preserve"><![CDATA[ATP synthase F(0) complex subunit C1, mitochondrial]]></data>
      <data key="d6" xml:space="preserve"><![CDATA[gene]]></data>
      <data key="d7" xml:space="preserve">0.0</data>
      <data key="d8" xml:space="preserve">0.033342472687523356</data>
      <data key="d9" xml:space="preserve">true</data>
      <data key="d10" xml:space="preserve">0.02100000000000002</data>
      <data key="d11" xml:space="preserve">4.0</data>
      <data key="d12" xml:space="preserve"/>
      <data key="d13" xml:space="preserve"/>
      <data key="d14" xml:space="preserve"/>
      <data key="d15" xml:space="preserve">40</data>
      <data key="d16" xml:space="preserve">880</data>
      <data key="d17" xml:space="preserve">0.0</data>
      <data key="d18" xml:space="preserve">1.0</data>
      <data key="d19" xml:space="preserve">804.7378745094284</data>
      <data key="d20" xml:space="preserve">191.5092536846566</data>
      <data key="d24" xml:space="preserve">0.141991341991342</data>
      <data key="d25" xml:space="preserve">-0.41812394052658775</data>
      <data key="d29">
        <y:ShapeNode>
          <y:Geometry height="15.0" width="15.0" x="833.3296715352078" y="182.80478575093107"/>
          <y:Fill color="#F2F2F2" transparent="false"/>
          <y:BorderStyle color="#C0C0C0" raised="false" type="line" width="1.0"/>
          <y:NodeLabel alignment="center" autoSizePolicy="content" fontFamily="Dialog" fontSize="12" fontStyle="plain" hasBackgroundColor="false" hasLineColor="false" hasText="false" height="4.0" horizontalTextPosition="center" iconTextGap="4" modelName="custom" textColor="#000000" verticalTextPosition="bottom" visible="true" width="4.0" x="5.5" y="5.5">
            <y:LabelModel>
              <y:SmartNodeLabelModel distance="4.0"/>
            </y:LabelModel>
            <y:ModelParameter>
              <y:SmartNodeLabelModelParameter labelRatioX="0.0" labelRatioY="0.0" nodeRatioX="0.0" nodeRatioY="0.0" offsetX="0.0" offsetY="0.0" upX="0.0" upY="-1.0"/>
            </y:ModelParameter>
          </y:NodeLabel>
          <y:Shape type="rectangle"/>
        </y:ShapeNode>
      </data>
    </node>
    <node id="n58">
      <data key="d3" xml:space="preserve"><![CDATA[ATP5MC2]]></data>
      <data key="d4" xml:space="preserve"><![CDATA[ATP synthase F(0) complex subunit C2, mitochondrial]]></data>
      <data key="d5" xml:space="preserve"><![CDATA[ATP synthase F(0) complex subunit C2, mitochondrial]]></data>
      <data key="d6" xml:space="preserve"><![CDATA[gene]]></data>
      <data key="d7" xml:space="preserve">0.0</data>
      <data key="d8" xml:space="preserve">0.03334247268752336</data>
      <data key="d9" xml:space="preserve">true</data>
      <data key="d10" xml:space="preserve">0.020000000000000018</data>
      <data key="d11" xml:space="preserve">4.0</data>
      <data key="d12" xml:space="preserve"/>
      <data key="d13" xml:space="preserve"/>
      <data key="d14" xml:space="preserve"/>
      <data key="d15" xml:space="preserve">40</data>
      <data key="d16" xml:space="preserve">880</data>
      <data key="d17" xml:space="preserve">0.0</data>
      <data key="d18" xml:space="preserve">1.0</data>
      <data key="d19" xml:space="preserve">793.9918448995757</data>
      <data key="d20" xml:space="preserve">229.257117533776</data>
      <data key="d24" xml:space="preserve">0.141991341991342</data>
      <data key="d25" xml:space="preserve">-0.41812394052658775</data>
      <data key="d29">
        <y:ShapeNode>
          <y:Geometry height="15.0" width="15.0" x="807.4204733770418" y="235.5784162730873"/>
          <y:Fill color="#F2F2F2" transparent="false"/>
          <y:BorderStyle color="#C0C0C0" raised="false" type="line" width="1.0"/>
          <y:NodeLabel alignment="center" autoSizePolicy="content" fontFamily="Dialog" fontSize="12" fontStyle="plain" hasBackgroundColor="false" hasLineColor="false" hasText="false" height="4.0" horizontalTextPosition="center" iconTextGap="4" modelName="custom" textColor="#000000" verticalTextPosition="bottom" visible="true" width="4.0" x="5.5" y="5.5">
            <y:LabelModel>
              <y:SmartNodeLabelModel distance="4.0"/>
            </y:LabelModel>
            <y:ModelParameter>
              <y:SmartNodeLabelModelParameter labelRatioX="0.0" labelRatioY="0.0" nodeRatioX="0.0" nodeRatioY="0.0" offsetX="0.0" offsetY="0.0" upX="0.0" upY="-1.0"/>
            </y:ModelParameter>
          </y:NodeLabel>
          <y:Shape type="rectangle"/>
        </y:ShapeNode>
      </data>
    </node>
    <node id="n59">
      <data key="d3" xml:space="preserve"><![CDATA[ATP5MC3]]></data>
      <data key="d4" xml:space="preserve"><![CDATA[ATP synthase F(0) complex subunit C3, mitochondrial]]></data>
      <data key="d5" xml:space="preserve"><![CDATA[ATP synthase F(0) complex subunit C3, mitochondrial]]></data>
      <data key="d6" xml:space="preserve"><![CDATA[gene]]></data>
      <data key="d7" xml:space="preserve">0.0</data>
      <data key="d8" xml:space="preserve">0.033342472687523356</data>
      <data key="d9" xml:space="preserve">true</data>
      <data key="d10" xml:space="preserve">0.020000000000000018</data>
      <data key="d11" xml:space="preserve">4.0</data>
      <data key="d12" xml:space="preserve"/>
      <data key="d13" xml:space="preserve"/>
      <data key="d14" xml:space="preserve"/>
      <data key="d15" xml:space="preserve">40</data>
      <data key="d16" xml:space="preserve">880</data>
      <data key="d17" xml:space="preserve">0.0</data>
      <data key="d18" xml:space="preserve">1.0</data>
      <data key="d19" xml:space="preserve">783.8288696233918</data>
      <data key="d20" xml:space="preserve">149.7362239473144</data>
      <data key="d24" xml:space="preserve">0.141991341991342</data>
      <data key="d25" xml:space="preserve">-0.41812394052658775</data>
      <data key="d29">
        <y:ShapeNode>
          <y:Geometry height="15.0" width="15.0" x="788.976533985538" y="99.31910974218808"/>
          <y:Fill color="#F2F2F2" transparent="false"/>
          <y:BorderStyle color="#C0C0C0" raised="false" type="line" width="1.0"/>
          <y:NodeLabel alignment="center" autoSizePolicy="content" fontFamily="Dialog" fontSize="12" fontStyle="plain" hasBackgroundColor="false" hasLineColor="false" hasText="false" height="4.0" horizontalTextPosition="center" iconTextGap="4" modelName="custom" textColor="#000000" verticalTextPosition="bottom" visible="true" width="4.0" x="5.5" y="5.5">
            <y:LabelModel>
              <y:SmartNodeLabelModel distance="4.0"/>
            </y:LabelModel>
            <y:ModelParameter>
              <y:SmartNodeLabelModelParameter labelRatioX="0.0" labelRatioY="0.0" nodeRatioX="0.0" nodeRatioY="0.0" offsetX="0.0" offsetY="0.0" upX="0.0" upY="-1.0"/>
            </y:ModelParameter>
          </y:NodeLabel>
          <y:Shape type="rectangle"/>
        </y:ShapeNode>
      </data>
    </node>
    <node id="n60">
      <data key="d3" xml:space="preserve"><![CDATA[ATP5ME]]></data>
      <data key="d4" xml:space="preserve"><![CDATA[ATP synthase subunit e, mitochondrial]]></data>
      <data key="d5" xml:space="preserve"><![CDATA[ATP synthase subunit e, mitochondrial]]></data>
      <data key="d6" xml:space="preserve"><![CDATA[gene]]></data>
      <data key="d7" xml:space="preserve">0.0</data>
      <data key="d8" xml:space="preserve">0.033342472687523356</data>
      <data key="d9" xml:space="preserve">true</data>
      <data key="d10" xml:space="preserve">0.020000000000000018</data>
      <data key="d11" xml:space="preserve">4.0</data>
      <data key="d12" xml:space="preserve"/>
      <data key="d13" xml:space="preserve"/>
      <data key="d14" xml:space="preserve"/>
      <data key="d15" xml:space="preserve">40</data>
      <data key="d16" xml:space="preserve">880</data>
      <data key="d17" xml:space="preserve">0.0</data>
      <data key="d18" xml:space="preserve">1.0</data>
      <data key="d19" xml:space="preserve">760.0417318203783</data>
      <data key="d20" xml:space="preserve">186.32344009358127</data>
      <data key="d24" xml:space="preserve">0.02067736185383244</data>
      <data key="d25" xml:space="preserve">-0.2322519518053099</data>
      <data key="d29">
        <y:ShapeNode>
          <y:Geometry height="15.0" width="15.0" x="743.0000009426485" y="177.65400737745676"/>
          <y:Fill color="#F2F2F2" transparent="false"/>
          <y:BorderStyle color="#C0C0C0" raised="false" type="line" width="1.0"/>
          <y:NodeLabel alignment="center" autoSizePolicy="content" fontFamily="Dialog" fontSize="12" fontStyle="plain" hasBackgroundColor="false" hasLineColor="false" hasText="false" height="4.0" horizontalTextPosition="center" iconTextGap="4" modelName="custom" textColor="#000000" verticalTextPosition="bottom" visible="true" width="4.0" x="5.5" y="5.5">
            <y:LabelModel>
              <y:SmartNodeLabelModel distance="4.0"/>
            </y:LabelModel>
            <y:ModelParameter>
              <y:SmartNodeLabelModelParameter labelRatioX="0.0" labelRatioY="0.0" nodeRatioX="0.0" nodeRatioY="0.0" offsetX="0.0" offsetY="0.0" upX="0.0" upY="-1.0"/>
            </y:ModelParameter>
          </y:NodeLabel>
          <y:Shape type="rectangle"/>
        </y:ShapeNode>
      </data>
    </node>
    <node id="n61">
      <data key="d3" xml:space="preserve"><![CDATA[ATP5MF]]></data>
      <data key="d4" xml:space="preserve"><![CDATA[ATP synthase subunit f, mitochondrial]]></data>
      <data key="d5" xml:space="preserve"><![CDATA[ATP synthase subunit f, mitochondrial]]></data>
      <data key="d6" xml:space="preserve"><![CDATA[gene]]></data>
      <data key="d7" xml:space="preserve">0.0</data>
      <data key="d8" xml:space="preserve">0.03353630820850461</data>
      <data key="d9" xml:space="preserve">true</data>
      <data key="d10" xml:space="preserve">0.02100000000000002</data>
      <data key="d11" xml:space="preserve">4.0</data>
      <data key="d12" xml:space="preserve"/>
      <data key="d13" xml:space="preserve"/>
      <data key="d14" xml:space="preserve"/>
      <data key="d15" xml:space="preserve">40</data>
      <data key="d16" xml:space="preserve">880</data>
      <data key="d17" xml:space="preserve">0.0</data>
      <data key="d18" xml:space="preserve">1.0</data>
      <data key="d19" xml:space="preserve">743.7531132905957</data>
      <data key="d20" xml:space="preserve">240.6017854862278</data>
      <data key="d24" xml:space="preserve">0.141991341991342</data>
      <data key="d25" xml:space="preserve">-0.5184491676103988</data>
      <data key="d29">
        <y:ShapeNode>
          <y:Geometry height="15.0" width="15.0" x="707.6839130815972" y="268.21479826309337"/>
          <y:Fill color="#F2F2F2" transparent="false"/>
          <y:BorderStyle color="#C0C0C0" raised="false" type="line" width="1.0"/>
          <y:NodeLabel alignment="center" autoSizePolicy="content" fontFamily="Dialog" fontSize="12" fontStyle="plain" hasBackgroundColor="false" hasLineColor="false" hasText="false" height="4.0" horizontalTextPosition="center" iconTextGap="4" modelName="custom" textColor="#000000" verticalTextPosition="bottom" visible="true" width="4.0" x="5.5" y="5.5">
            <y:LabelModel>
              <y:SmartNodeLabelModel distance="4.0"/>
            </y:LabelModel>
            <y:ModelParameter>
              <y:SmartNodeLabelModelParameter labelRatioX="0.0" labelRatioY="0.0" nodeRatioX="0.0" nodeRatioY="0.0" offsetX="0.0" offsetY="0.0" upX="0.0" upY="-1.0"/>
            </y:ModelParameter>
          </y:NodeLabel>
          <y:Shape type="rectangle"/>
        </y:ShapeNode>
      </data>
    </node>
    <node id="n62">
      <data key="d3" xml:space="preserve"><![CDATA[ATP5MG]]></data>
      <data key="d4" xml:space="preserve"><![CDATA[ATP synthase subunit g, mitochondrial]]></data>
      <data key="d5" xml:space="preserve"><![CDATA[ATP synthase subunit g, mitochondrial]]></data>
      <data key="d6" xml:space="preserve"><![CDATA[gene]]></data>
      <data key="d7" xml:space="preserve">0.0</data>
      <data key="d8" xml:space="preserve">0.033382583374553416</data>
      <data key="d9" xml:space="preserve">true</data>
      <data key="d10" xml:space="preserve">0.02100000000000002</data>
      <data key="d11" xml:space="preserve">4.0</data>
      <data key="d12" xml:space="preserve"/>
      <data key="d13" xml:space="preserve"/>
      <data key="d14" xml:space="preserve"/>
      <data key="d15" xml:space="preserve">40</data>
      <data key="d16" xml:space="preserve">880</data>
      <data key="d17" xml:space="preserve">0.0</data>
      <data key="d18" xml:space="preserve">1.0</data>
      <data key="d19" xml:space="preserve">833.24286294388</data>
      <data key="d20" xml:space="preserve">186.34791092189343</data>
      <data key="d24" xml:space="preserve">0.014633732280791104</data>
      <data key="d25" xml:space="preserve">-0.21601477936515145</data>
      <data key="d29">
        <y:ShapeNode>
          <y:Geometry height="15.0" width="15.0" x="879.1361632197877" y="186.62801695624444"/>
          <y:Fill color="#F2F2F2" transparent="false"/>
          <y:BorderStyle color="#C0C0C0" raised="false" type="line" width="1.0"/>
          <y:NodeLabel alignment="center" autoSizePolicy="content" fontFamily="Dialog" fontSize="12" fontStyle="plain" hasBackgroundColor="false" hasLineColor="false" hasText="false" height="4.0" horizontalTextPosition="center" iconTextGap="4" modelName="custom" textColor="#000000" verticalTextPosition="bottom" visible="true" width="4.0" x="5.5" y="5.5">
            <y:LabelModel>
              <y:SmartNodeLabelModel distance="4.0"/>
            </y:LabelModel>
            <y:ModelParameter>
              <y:SmartNodeLabelModelParameter labelRatioX="0.0" labelRatioY="0.0" nodeRatioX="0.0" nodeRatioY="0.0" offsetX="0.0" offsetY="0.0" upX="0.0" upY="-1.0"/>
            </y:ModelParameter>
          </y:NodeLabel>
          <y:Shape type="rectangle"/>
        </y:ShapeNode>
      </data>
    </node>
    <node id="n63">
      <data key="d3" xml:space="preserve"><![CDATA[ATP5PB]]></data>
      <data key="d4" xml:space="preserve"><![CDATA[ATP synthase F(0) complex subunit B1, mitochondrial]]></data>
      <data key="d5" xml:space="preserve"><![CDATA[ATP synthase F(0) complex subunit B1, mitochondrial]]></data>
      <data key="d6" xml:space="preserve"><![CDATA[gene]]></data>
      <data key="d7" xml:space="preserve">0.0</data>
      <data key="d8" xml:space="preserve">0.03343657317856342</data>
      <data key="d9" xml:space="preserve">true</data>
      <data key="d10" xml:space="preserve">0.020000000000000018</data>
      <data key="d11" xml:space="preserve">4.0</data>
      <data key="d12" xml:space="preserve"/>
      <data key="d13" xml:space="preserve"/>
      <data key="d14" xml:space="preserve"/>
      <data key="d15" xml:space="preserve">40</data>
      <data key="d16" xml:space="preserve">880</data>
      <data key="d17" xml:space="preserve">0.0</data>
      <data key="d18" xml:space="preserve">1.0</data>
      <data key="d19" xml:space="preserve">827.6928717591036</data>
      <data key="d20" xml:space="preserve">216.01696926884586</data>
      <data key="d24" xml:space="preserve">0.03303624480095068</data>
      <data key="d25" xml:space="preserve">0.2467155336897271</data>
      <data key="d29">
        <y:ShapeNode>
          <y:Geometry height="15.0" width="15.0" x="860.5862288923877" y="232.67731710539883"/>
          <y:Fill color="#F2F2F2" transparent="false"/>
          <y:BorderStyle color="#C0C0C0" raised="false" type="line" width="1.0"/>
          <y:NodeLabel alignment="center" autoSizePolicy="content" fontFamily="Dialog" fontSize="12" fontStyle="plain" hasBackgroundColor="false" hasLineColor="false" hasText="false" height="4.0" horizontalTextPosition="center" iconTextGap="4" modelName="custom" textColor="#000000" verticalTextPosition="bottom" visible="true" width="4.0" x="5.5" y="5.5">
            <y:LabelModel>
              <y:SmartNodeLabelModel distance="4.0"/>
            </y:LabelModel>
            <y:ModelParameter>
              <y:SmartNodeLabelModelParameter labelRatioX="0.0" labelRatioY="0.0" nodeRatioX="0.0" nodeRatioY="0.0" offsetX="0.0" offsetY="0.0" upX="0.0" upY="-1.0"/>
            </y:ModelParameter>
          </y:NodeLabel>
          <y:Shape type="rectangle"/>
        </y:ShapeNode>
      </data>
    </node>
    <node id="n64">
      <data key="d3" xml:space="preserve"><![CDATA[ATP5PD]]></data>
      <data key="d4" xml:space="preserve"><![CDATA[ATP synthase subunit d, mitochondrial]]></data>
      <data key="d5" xml:space="preserve"><![CDATA[ATP synthase subunit d, mitochondrial]]></data>
      <data key="d6" xml:space="preserve"><![CDATA[gene]]></data>
      <data key="d7" xml:space="preserve">0.0</data>
      <data key="d8" xml:space="preserve">0.033342472687523356</data>
      <data key="d9" xml:space="preserve">true</data>
      <data key="d10" xml:space="preserve">0.020000000000000018</data>
      <data key="d11" xml:space="preserve">4.0</data>
      <data key="d12" xml:space="preserve"/>
      <data key="d13" xml:space="preserve"/>
      <data key="d14" xml:space="preserve"/>
      <data key="d15" xml:space="preserve">40</data>
      <data key="d16" xml:space="preserve">880</data>
      <data key="d17" xml:space="preserve">0.0</data>
      <data key="d18" xml:space="preserve">1.0</data>
      <data key="d19" xml:space="preserve">757.9578505341277</data>
      <data key="d20" xml:space="preserve">159.28987132585408</data>
      <data key="d24" xml:space="preserve">0.5864755443702812</data>
      <data key="d25" xml:space="preserve">-0.050437662035584196</data>
      <data key="d29">
        <y:ShapeNode>
          <y:Geometry height="15.0" width="15.0" x="741.2565771637312" y="131.5904274805573"/>
          <y:Fill color="#F2F2F2" transparent="false"/>
          <y:BorderStyle color="#C0C0C0" raised="false" type="line" width="1.0"/>
          <y:NodeLabel alignment="center" autoSizePolicy="content" fontFamily="Dialog" fontSize="12" fontStyle="plain" hasBackgroundColor="false" hasLineColor="false" hasText="false" height="4.0" horizontalTextPosition="center" iconTextGap="4" modelName="custom" textColor="#000000" verticalTextPosition="bottom" visible="true" width="4.0" x="5.5" y="5.5">
            <y:LabelModel>
              <y:SmartNodeLabelModel distance="4.0"/>
            </y:LabelModel>
            <y:ModelParameter>
              <y:SmartNodeLabelModelParameter labelRatioX="0.0" labelRatioY="0.0" nodeRatioX="0.0" nodeRatioY="0.0" offsetX="0.0" offsetY="0.0" upX="0.0" upY="-1.0"/>
            </y:ModelParameter>
          </y:NodeLabel>
          <y:Shape type="rectangle"/>
        </y:ShapeNode>
      </data>
    </node>
    <node id="n65">
      <data key="d3" xml:space="preserve"><![CDATA[ATP5PF]]></data>
      <data key="d4" xml:space="preserve"><![CDATA[ATP synthase-coupling factor 6, mitochondrial]]></data>
      <data key="d5" xml:space="preserve"><![CDATA[ATP synthase-coupling factor 6, mitochondrial]]></data>
      <data key="d6" xml:space="preserve"><![CDATA[gene]]></data>
      <data key="d7" xml:space="preserve">0.0</data>
      <data key="d8" xml:space="preserve">0.03338269484007349</data>
      <data key="d9" xml:space="preserve">true</data>
      <data key="d10" xml:space="preserve">0.020000000000000018</data>
      <data key="d11" xml:space="preserve">4.0</data>
      <data key="d12" xml:space="preserve"/>
      <data key="d13" xml:space="preserve"/>
      <data key="d14" xml:space="preserve"/>
      <data key="d15" xml:space="preserve">40</data>
      <data key="d16" xml:space="preserve">880</data>
      <data key="d17" xml:space="preserve">0.0</data>
      <data key="d18" xml:space="preserve">1.0</data>
      <data key="d19" xml:space="preserve">765.8762785552508</data>
      <data key="d20" xml:space="preserve">257.37412709309683</data>
      <data key="d24" xml:space="preserve">0.0017995076818606228</data>
      <data key="d25" xml:space="preserve">-0.34695087110733347</data>
      <data key="d29">
        <y:ShapeNode>
          <y:Geometry height="15.0" width="15.0" x="758.4629889363252" y="280.12952793485977"/>
          <y:Fill color="#F2F2F2" transparent="false"/>
          <y:BorderStyle color="#C0C0C0" raised="false" type="line" width="1.0"/>
          <y:NodeLabel alignment="center" autoSizePolicy="content" fontFamily="Dialog" fontSize="12" fontStyle="plain" hasBackgroundColor="false" hasLineColor="false" hasText="false" height="4.0" horizontalTextPosition="center" iconTextGap="4" modelName="custom" textColor="#000000" verticalTextPosition="bottom" visible="true" width="4.0" x="5.5" y="5.5">
            <y:LabelModel>
              <y:SmartNodeLabelModel distance="4.0"/>
            </y:LabelModel>
            <y:ModelParameter>
              <y:SmartNodeLabelModelParameter labelRatioX="0.0" labelRatioY="0.0" nodeRatioX="0.0" nodeRatioY="0.0" offsetX="0.0" offsetY="0.0" upX="0.0" upY="-1.0"/>
            </y:ModelParameter>
          </y:NodeLabel>
          <y:Shape type="rectangle"/>
        </y:ShapeNode>
      </data>
    </node>
    <node id="n66">
      <data key="d3" xml:space="preserve"><![CDATA[ATP5PO]]></data>
      <data key="d4" xml:space="preserve"><![CDATA[ATP synthase subunit O, mitochondrial]]></data>
      <data key="d5" xml:space="preserve"><![CDATA[ATP synthase subunit O, mitochondrial]]></data>
      <data key="d6" xml:space="preserve"><![CDATA[gene]]></data>
      <data key="d7" xml:space="preserve">0.0</data>
      <data key="d8" xml:space="preserve">0.03346472930454271</data>
      <data key="d9" xml:space="preserve">true</data>
      <data key="d10" xml:space="preserve">0.020000000000000018</data>
      <data key="d11" xml:space="preserve">4.0</data>
      <data key="d12" xml:space="preserve"/>
      <data key="d13" xml:space="preserve"/>
      <data key="d14" xml:space="preserve"/>
      <data key="d15" xml:space="preserve">40</data>
      <data key="d16" xml:space="preserve">880</data>
      <data key="d17" xml:space="preserve">0.0</data>
      <data key="d18" xml:space="preserve">1.0</data>
      <data key="d19" xml:space="preserve">819.2521151353076</data>
      <data key="d20" xml:space="preserve">242.61706004287572</data>
      <data key="d24" xml:space="preserve">0.0011598643177590548</data>
      <data key="d25" xml:space="preserve">-0.3047439912494383</data>
      <data key="d29">
        <y:ShapeNode>
          <y:Geometry height="15.0" width="15.0" x="853.3942642703412" y="279.4917907040887"/>
          <y:Fill color="#F2F2F2" transparent="false"/>
          <y:BorderStyle color="#C0C0C0" raised="false" type="line" width="1.0"/>
          <y:NodeLabel alignment="center" autoSizePolicy="content" fontFamily="Dialog" fontSize="12" fontStyle="plain" hasBackgroundColor="false" hasLineColor="false" hasText="false" height="4.0" horizontalTextPosition="center" iconTextGap="4" modelName="custom" textColor="#000000" verticalTextPosition="bottom" visible="true" width="4.0" x="5.5" y="5.5">
            <y:LabelModel>
              <y:SmartNodeLabelModel distance="4.0"/>
            </y:LabelModel>
            <y:ModelParameter>
              <y:SmartNodeLabelModelParameter labelRatioX="0.0" labelRatioY="0.0" nodeRatioX="0.0" nodeRatioY="0.0" offsetX="0.0" offsetY="0.0" upX="0.0" upY="-1.0"/>
            </y:ModelParameter>
          </y:NodeLabel>
          <y:Shape type="rectangle"/>
        </y:ShapeNode>
      </data>
    </node>
    <node id="n67">
      <data key="d3" xml:space="preserve"><![CDATA[ATPAF2]]></data>
      <data key="d4" xml:space="preserve"><![CDATA[ATP synthase mitochondrial F1 complex assembly factor 2]]></data>
      <data key="d5" xml:space="preserve"><![CDATA[ATP synthase mitochondrial F1 complex assembly factor 2]]></data>
      <data key="d6" xml:space="preserve"><![CDATA[source]]></data>
      <data key="d7" xml:space="preserve">2.4695385911614265</data>
      <data key="d8" xml:space="preserve">1.031484218715164</data>
      <data key="d9" xml:space="preserve">true</data>
      <data key="d10" xml:space="preserve">0.0010000000000000009</data>
      <data key="d11" xml:space="preserve">4.0</data>
      <data key="d12" xml:space="preserve"/>
      <data key="d13" xml:space="preserve"/>
      <data key="d14" xml:space="preserve"/>
      <data key="d15" xml:space="preserve">40</data>
      <data key="d16" xml:space="preserve">880</data>
      <data key="d17" xml:space="preserve">0.0</data>
      <data key="d18" xml:space="preserve">1.0</data>
      <data key="d19" xml:space="preserve">689.1960303127292</data>
      <data key="d20" xml:space="preserve">298.99397825499994</data>
      <data key="d24" xml:space="preserve">6.111535523300229E-4</data>
      <data key="d25" xml:space="preserve">-1.8976061419353272</data>
      <data key="d26" xml:space="preserve">-1.8976061419353272</data>
      <data key="d29">
        <y:ShapeNode>
          <y:Geometry height="40.0" width="40.0" x="664.6589553420355" y="309.97377072433164"/>
          <y:Fill color="#B6DBA6" transparent="false"/>
          <y:BorderStyle color="#4159A8" type="line" width="3.0"/>
          <y:NodeLabel alignment="center" autoSizePolicy="content" fontFamily="Arial" fontSize="10" fontStyle="plain" hasBackgroundColor="false" hasLineColor="false" height="15.171875" horizontalTextPosition="center" iconTextGap="4" modelName="custom" textColor="#000000" verticalTextPosition="bottom" visible="true" width="41.7880859375" x="-0.89404296875" xml:space="preserve" y="12.4140625">ATPAF2<y:LabelModel><y:SmartNodeLabelModel distance="4.0"/></y:LabelModel><y:ModelParameter><y:SmartNodeLabelModelParameter labelRatioX="0.0" labelRatioY="0.0" nodeRatioX="0.0" nodeRatioY="0.0" offsetX="0.0" offsetY="0.0" upX="0.0" upY="-1.0"/></y:ModelParameter></y:NodeLabel>
          <y:Shape type="roundrectangle"/>
        </y:ShapeNode>
      </data>
    </node>
    <node id="n68">
      <data key="d3" xml:space="preserve"><![CDATA[BRAP]]></data>
      <data key="d4" xml:space="preserve"><![CDATA[BRCA1-associated protein]]></data>
      <data key="d5" xml:space="preserve"><![CDATA[BRCA1-associated protein]]></data>
      <data key="d6" xml:space="preserve"><![CDATA[gene]]></data>
      <data key="d7" xml:space="preserve">0.0</data>
      <data key="d8" xml:space="preserve">0.03298182663131771</data>
      <data key="d9" xml:space="preserve">true</data>
      <data key="d10" xml:space="preserve">0.008000000000000007</data>
      <data key="d11" xml:space="preserve">4.0</data>
      <data key="d12" xml:space="preserve"/>
      <data key="d13" xml:space="preserve"/>
      <data key="d14" xml:space="preserve"/>
      <data key="d15" xml:space="preserve">3</data>
      <data key="d16" xml:space="preserve">63</data>
      <data key="d17" xml:space="preserve">0.0</data>
      <data key="d18" xml:space="preserve">1.0</data>
      <data key="d19" xml:space="preserve">-167.38772232405452</data>
      <data key="d20" xml:space="preserve">62.84863843135809</data>
      <data key="d24" xml:space="preserve">0.715898480604363</data>
      <data key="d25" xml:space="preserve">-0.14087861448546946</data>
      <data key="d29">
        <y:ShapeNode>
          <y:Geometry height="15.0" width="15.0" x="-177.23534342791498" y="54.96386978887651"/>
          <y:Fill color="#F2F2F2" transparent="false"/>
          <y:BorderStyle color="#C0C0C0" raised="false" type="line" width="1.0"/>
          <y:NodeLabel alignment="center" autoSizePolicy="content" fontFamily="Dialog" fontSize="12" fontStyle="plain" hasBackgroundColor="false" hasLineColor="false" hasText="false" height="4.0" horizontalTextPosition="center" iconTextGap="4" modelName="custom" textColor="#000000" verticalTextPosition="bottom" visible="true" width="4.0" x="5.5" y="5.5">
            <y:LabelModel>
              <y:SmartNodeLabelModel distance="4.0"/>
            </y:LabelModel>
            <y:ModelParameter>
              <y:SmartNodeLabelModelParameter labelRatioX="0.0" labelRatioY="0.0" nodeRatioX="0.0" nodeRatioY="0.0" offsetX="0.0" offsetY="0.0" upX="0.0" upY="-1.0"/>
            </y:ModelParameter>
          </y:NodeLabel>
          <y:Shape type="rectangle"/>
        </y:ShapeNode>
      </data>
    </node>
    <node id="n69">
      <data key="d3" xml:space="preserve"><![CDATA[BUD23]]></data>
      <data key="d4" xml:space="preserve"><![CDATA[Probable 18S rRNA (guanine-N(7))-methyltransferase]]></data>
      <data key="d5" xml:space="preserve"><![CDATA[Probable 18S rRNA (guanine-N(7))-methyltransferase]]></data>
      <data key="d6" xml:space="preserve"><![CDATA[gene]]></data>
      <data key="d7" xml:space="preserve">0.0</data>
      <data key="d8" xml:space="preserve">0.02479369968290246</data>
      <data key="d9" xml:space="preserve">true</data>
      <data key="d10" xml:space="preserve">0.019000000000000017</data>
      <data key="d11" xml:space="preserve">4.0</data>
      <data key="d12" xml:space="preserve"/>
      <data key="d13" xml:space="preserve"/>
      <data key="d14" xml:space="preserve"/>
      <data key="d15" xml:space="preserve">4</data>
      <data key="d16" xml:space="preserve">74</data>
      <data key="d17" xml:space="preserve">0.0</data>
      <data key="d18" xml:space="preserve">1.0</data>
      <data key="d19" xml:space="preserve">-275.5142475079023</data>
      <data key="d20" xml:space="preserve">361.3603035393282</data>
      <data key="d24" xml:space="preserve">0.941991341991342</data>
      <data key="d25" xml:space="preserve">0.01132622905102032</data>
      <data key="d29">
        <y:ShapeNode>
          <y:Geometry height="15.0" width="15.0" x="-286.5974965755357" y="363.59364748214773"/>
          <y:Fill color="#F2F2F2" transparent="false"/>
          <y:BorderStyle color="#C0C0C0" raised="false" type="line" width="1.0"/>
          <y:NodeLabel alignment="center" autoSizePolicy="content" fontFamily="Dialog" fontSize="12" fontStyle="plain" hasBackgroundColor="false" hasLineColor="false" hasText="false" height="4.0" horizontalTextPosition="center" iconTextGap="4" modelName="custom" textColor="#000000" verticalTextPosition="bottom" visible="true" width="4.0" x="5.5" y="5.5">
            <y:LabelModel>
              <y:SmartNodeLabelModel distance="4.0"/>
            </y:LabelModel>
            <y:ModelParameter>
              <y:SmartNodeLabelModelParameter labelRatioX="0.0" labelRatioY="0.0" nodeRatioX="0.0" nodeRatioY="0.0" offsetX="0.0" offsetY="0.0" upX="0.0" upY="-1.0"/>
            </y:ModelParameter>
          </y:NodeLabel>
          <y:Shape type="rectangle"/>
        </y:ShapeNode>
      </data>
    </node>
    <node id="n70">
      <data key="d3" xml:space="preserve"><![CDATA[CETN2]]></data>
      <data key="d4" xml:space="preserve"><![CDATA[Centrin-2]]></data>
      <data key="d5" xml:space="preserve"><![CDATA[Centrin-2]]></data>
      <data key="d6" xml:space="preserve"><![CDATA[source]]></data>
      <data key="d7" xml:space="preserve">2.210121068685903</data>
      <data key="d8" xml:space="preserve">0.9179846953225884</data>
      <data key="d9" xml:space="preserve">true</data>
      <data key="d10" xml:space="preserve">0.020000000000000018</data>
      <data key="d11" xml:space="preserve">4.0</data>
      <data key="d12" xml:space="preserve"><![CDATA[HNRNPC(1)]]></data>
      <data key="d13" xml:space="preserve"/>
      <data key="d14" xml:space="preserve"/>
      <data key="d15" xml:space="preserve">1</data>
      <data key="d16" xml:space="preserve">21</data>
      <data key="d17" xml:space="preserve">0.0</data>
      <data key="d18" xml:space="preserve">1.0</data>
      <data key="d19" xml:space="preserve">-668.6660304207659</data>
      <data key="d20" xml:space="preserve">129.73136698210902</data>
      <data key="d24" xml:space="preserve">1.531896268738374E-4</data>
      <data key="d25" xml:space="preserve">1.2804531640566967</data>
      <data key="d26" xml:space="preserve">1.2804531640566967</data>
      <data key="d29">
        <y:ShapeNode>
          <y:Geometry height="40.0" width="40.0" x="-690.7853573948546" y="109.40755596077153"/>
          <y:Fill color="#B6DBA6" transparent="false"/>
          <y:BorderStyle color="#CC3331" type="line" width="3.0"/>
          <y:NodeLabel alignment="center" autoSizePolicy="content" fontFamily="Arial" fontSize="10" fontStyle="plain" hasBackgroundColor="false" hasLineColor="false" height="15.171875" horizontalTextPosition="center" iconTextGap="4" modelName="custom" textColor="#000000" verticalTextPosition="bottom" visible="true" width="36.783203125" x="1.6083984375" xml:space="preserve" y="12.4140625">CETN2<y:LabelModel><y:SmartNodeLabelModel distance="4.0"/></y:LabelModel><y:ModelParameter><y:SmartNodeLabelModelParameter labelRatioX="0.0" labelRatioY="0.0" nodeRatioX="0.0" nodeRatioY="0.0" offsetX="0.0" offsetY="0.0" upX="0.0" upY="-1.0"/></y:ModelParameter></y:NodeLabel>
          <y:Shape type="roundrectangle"/>
        </y:ShapeNode>
      </data>
    </node>
    <node id="n71">
      <data key="d3" xml:space="preserve"><![CDATA[CHCHD4]]></data>
      <data key="d4" xml:space="preserve"><![CDATA[Mitochondrial intermembrane space import and assembly protein 40]]></data>
      <data key="d5" xml:space="preserve"><![CDATA[Mitochondrial intermembrane space import and assembly protein 40]]></data>
      <data key="d6" xml:space="preserve"><![CDATA[gene]]></data>
      <data key="d7" xml:space="preserve">0.0</data>
      <data key="d8" xml:space="preserve">0.01099592523457738</data>
      <data key="d9" xml:space="preserve">true</data>
      <data key="d10" xml:space="preserve">0.01100000000000001</data>
      <data key="d11" xml:space="preserve">4.0</data>
      <data key="d12" xml:space="preserve"/>
      <data key="d13" xml:space="preserve"/>
      <data key="d14" xml:space="preserve"/>
      <data key="d15" xml:space="preserve">12</data>
      <data key="d16" xml:space="preserve">248</data>
      <data key="d17" xml:space="preserve">0.0</data>
      <data key="d18" xml:space="preserve">1.0</data>
      <data key="d19" xml:space="preserve">322.7798439340485</data>
      <data key="d20" xml:space="preserve">-396.33131656502115</data>
      <data key="d24" xml:space="preserve">0.10123645913119599</data>
      <data key="d25" xml:space="preserve">0.16486950011581847</data>
      <data key="d29">
        <y:ShapeNode>
          <y:Geometry height="15.0" width="15.0" x="291.8193941414811" y="-411.17080689934045"/>
          <y:Fill color="#F2F2F2" transparent="false"/>
          <y:BorderStyle color="#C0C0C0" raised="false" type="line" width="1.0"/>
          <y:NodeLabel alignment="center" autoSizePolicy="content" fontFamily="Dialog" fontSize="12" fontStyle="plain" hasBackgroundColor="false" hasLineColor="false" hasText="false" height="4.0" horizontalTextPosition="center" iconTextGap="4" modelName="custom" textColor="#000000" verticalTextPosition="bottom" visible="true" width="4.0" x="5.5" y="5.5">
            <y:LabelModel>
              <y:SmartNodeLabelModel distance="4.0"/>
            </y:LabelModel>
            <y:ModelParameter>
              <y:SmartNodeLabelModelParameter labelRatioX="0.0" labelRatioY="0.0" nodeRatioX="0.0" nodeRatioY="0.0" offsetX="0.0" offsetY="0.0" upX="0.0" upY="-1.0"/>
            </y:ModelParameter>
          </y:NodeLabel>
          <y:Shape type="rectangle"/>
        </y:ShapeNode>
      </data>
    </node>
    <node id="n72">
      <data key="d3" xml:space="preserve"><![CDATA[CLNS1A]]></data>
      <data key="d4" xml:space="preserve"><![CDATA[Methylosome subunit pICln]]></data>
      <data key="d5" xml:space="preserve"><![CDATA[Methylosome subunit pICln]]></data>
      <data key="d6" xml:space="preserve"><![CDATA[gene]]></data>
      <data key="d7" xml:space="preserve">0.0</data>
      <data key="d8" xml:space="preserve">0.011954337724877431</data>
      <data key="d9" xml:space="preserve">true</data>
      <data key="d10" xml:space="preserve">0.029000000000000026</data>
      <data key="d11" xml:space="preserve">4.0</data>
      <data key="d12" xml:space="preserve"/>
      <data key="d13" xml:space="preserve"/>
      <data key="d14" xml:space="preserve"/>
      <data key="d15" xml:space="preserve">13</data>
      <data key="d16" xml:space="preserve">280</data>
      <data key="d17" xml:space="preserve">0.0</data>
      <data key="d18" xml:space="preserve">1.0</data>
      <data key="d19" xml:space="preserve">-924.1194994576391</data>
      <data key="d20" xml:space="preserve">-292.04490686053396</data>
      <data key="d24" xml:space="preserve">0.00645584856111172</data>
      <data key="d25" xml:space="preserve">0.4276782288145373</data>
      <data key="d29">
        <y:ShapeNode>
          <y:Geometry height="15.0" width="15.0" x="-935.533413214796" y="-298.5208739063592"/>
          <y:Fill color="#F2F2F2" transparent="false"/>
          <y:BorderStyle color="#C0C0C0" raised="false" type="line" width="1.0"/>
          <y:NodeLabel alignment="center" autoSizePolicy="content" fontFamily="Dialog" fontSize="12" fontStyle="plain" hasBackgroundColor="false" hasLineColor="false" hasText="false" height="4.0" horizontalTextPosition="center" iconTextGap="4" modelName="custom" textColor="#000000" verticalTextPosition="bottom" visible="true" width="4.0" x="5.5" y="5.5">
            <y:LabelModel>
              <y:SmartNodeLabelModel distance="4.0"/>
            </y:LabelModel>
            <y:ModelParameter>
              <y:SmartNodeLabelModelParameter labelRatioX="0.0" labelRatioY="0.0" nodeRatioX="0.0" nodeRatioY="0.0" offsetX="0.0" offsetY="0.0" upX="0.0" upY="-1.0"/>
            </y:ModelParameter>
          </y:NodeLabel>
          <y:Shape type="rectangle"/>
        </y:ShapeNode>
      </data>
    </node>
    <node id="n73">
      <data key="d3" xml:space="preserve"><![CDATA[COPS2]]></data>
      <data key="d4" xml:space="preserve"><![CDATA[COP9 signalosome complex subunit 2]]></data>
      <data key="d5" xml:space="preserve"><![CDATA[COP9 signalosome complex subunit 2]]></data>
      <data key="d6" xml:space="preserve"><![CDATA[gene]]></data>
      <data key="d7" xml:space="preserve">0.0</data>
      <data key="d8" xml:space="preserve">0.05390942371285143</data>
      <data key="d9" xml:space="preserve">true</data>
      <data key="d10" xml:space="preserve">0.049000000000000044</data>
      <data key="d11" xml:space="preserve">4.0</data>
      <data key="d12" xml:space="preserve"/>
      <data key="d13" xml:space="preserve"/>
      <data key="d14" xml:space="preserve"/>
      <data key="d15" xml:space="preserve">1</data>
      <data key="d16" xml:space="preserve">21</data>
      <data key="d17" xml:space="preserve">0.0</data>
      <data key="d18" xml:space="preserve">1.0</data>
      <data key="d19" xml:space="preserve">-484.76141333237183</data>
      <data key="d20" xml:space="preserve">-134.4453518781098</data>
      <data key="d24" xml:space="preserve">0.20796197266785504</data>
      <data key="d25" xml:space="preserve">0.09637860869154302</data>
      <data key="d29">
        <y:ShapeNode>
          <y:Geometry height="15.0" width="15.0" x="-492.56619875766063" y="-142.9905455232304"/>
          <y:Fill color="#F2F2F2" transparent="false"/>
          <y:BorderStyle color="#C0C0C0" raised="false" type="line" width="1.0"/>
          <y:NodeLabel alignment="center" autoSizePolicy="content" fontFamily="Dialog" fontSize="12" fontStyle="plain" hasBackgroundColor="false" hasLineColor="false" hasText="false" height="4.0" horizontalTextPosition="center" iconTextGap="4" modelName="custom" textColor="#000000" verticalTextPosition="bottom" visible="true" width="4.0" x="5.5" y="5.5">
            <y:LabelModel>
              <y:SmartNodeLabelModel distance="4.0"/>
            </y:LabelModel>
            <y:ModelParameter>
              <y:SmartNodeLabelModelParameter labelRatioX="0.0" labelRatioY="0.0" nodeRatioX="0.0" nodeRatioY="0.0" offsetX="0.0" offsetY="0.0" upX="0.0" upY="-1.0"/>
            </y:ModelParameter>
          </y:NodeLabel>
          <y:Shape type="rectangle"/>
        </y:ShapeNode>
      </data>
    </node>
    <node id="n74">
      <data key="d3" xml:space="preserve"><![CDATA[COPS3]]></data>
      <data key="d4" xml:space="preserve"><![CDATA[COP9 signalosome complex subunit 3]]></data>
      <data key="d5" xml:space="preserve"><![CDATA[COP9 signalosome complex subunit 3]]></data>
      <data key="d6" xml:space="preserve"><![CDATA[gene]]></data>
      <data key="d7" xml:space="preserve">0.0</data>
      <data key="d8" xml:space="preserve">0.052542502262535096</data>
      <data key="d9" xml:space="preserve">false</data>
      <data key="d10" xml:space="preserve">0.050000000000000044</data>
      <data key="d11" xml:space="preserve">4.0</data>
      <data key="d12" xml:space="preserve"/>
      <data key="d13" xml:space="preserve"/>
      <data key="d14" xml:space="preserve"/>
      <data key="d15" xml:space="preserve">1</data>
      <data key="d16" xml:space="preserve">21</data>
      <data key="d17" xml:space="preserve">0.0</data>
      <data key="d18" xml:space="preserve">1.0</data>
      <data key="d19" xml:space="preserve">-636.1024320482065</data>
      <data key="d20" xml:space="preserve">-147.49234167428807</data>
      <data key="d24" xml:space="preserve">0.5434173669467788</data>
      <data key="d25" xml:space="preserve">0.06690236370487312</data>
      <data key="d29">
        <y:ShapeNode>
          <y:Geometry height="15.0" width="15.0" x="-653.6708751143846" y="-157.8073671973862"/>
          <y:Fill color="#F2F2F2" transparent="false"/>
          <y:BorderStyle color="#C0C0C0" raised="false" type="line" width="1.0"/>
          <y:NodeLabel alignment="center" autoSizePolicy="content" fontFamily="Dialog" fontSize="12" fontStyle="plain" hasBackgroundColor="false" hasLineColor="false" hasText="false" height="4.0" horizontalTextPosition="center" iconTextGap="4" modelName="custom" textColor="#000000" verticalTextPosition="bottom" visible="true" width="4.0" x="5.5" y="5.5">
            <y:LabelModel>
              <y:SmartNodeLabelModel distance="4.0"/>
            </y:LabelModel>
            <y:ModelParameter>
              <y:SmartNodeLabelModelParameter labelRatioX="0.0" labelRatioY="0.0" nodeRatioX="0.0" nodeRatioY="0.0" offsetX="0.0" offsetY="0.0" upX="0.0" upY="-1.0"/>
            </y:ModelParameter>
          </y:NodeLabel>
          <y:Shape type="rectangle"/>
        </y:ShapeNode>
      </data>
    </node>
    <node id="n75">
      <data key="d3" xml:space="preserve"><![CDATA[COPS4]]></data>
      <data key="d4" xml:space="preserve"><![CDATA[COP9 signalosome complex subunit 4]]></data>
      <data key="d5" xml:space="preserve"><![CDATA[COP9 signalosome complex subunit 4]]></data>
      <data key="d6" xml:space="preserve"><![CDATA[gene]]></data>
      <data key="d7" xml:space="preserve">0.0</data>
      <data key="d8" xml:space="preserve">0.051989670922329416</data>
      <data key="d9" xml:space="preserve">false</data>
      <data key="d10" xml:space="preserve">0.05400000000000005</data>
      <data key="d11" xml:space="preserve">4.0</data>
      <data key="d12" xml:space="preserve"/>
      <data key="d13" xml:space="preserve"/>
      <data key="d14" xml:space="preserve"/>
      <data key="d15" xml:space="preserve">1</data>
      <data key="d16" xml:space="preserve">21</data>
      <data key="d17" xml:space="preserve">0.0</data>
      <data key="d18" xml:space="preserve">1.0</data>
      <data key="d19" xml:space="preserve">-735.0225387177385</data>
      <data key="d20" xml:space="preserve">-110.94818214992706</data>
      <data key="d24" xml:space="preserve">0.5434173669467788</data>
      <data key="d25" xml:space="preserve">0.027841948036273934</data>
      <data key="d29">
        <y:ShapeNode>
          <y:Geometry height="15.0" width="15.0" x="-750.1774131658935" y="-120.16191906851435"/>
          <y:Fill color="#F2F2F2" transparent="false"/>
          <y:BorderStyle color="#C0C0C0" raised="false" type="line" width="1.0"/>
          <y:NodeLabel alignment="center" autoSizePolicy="content" fontFamily="Dialog" fontSize="12" fontStyle="plain" hasBackgroundColor="false" hasLineColor="false" hasText="false" height="4.0" horizontalTextPosition="center" iconTextGap="4" modelName="custom" textColor="#000000" verticalTextPosition="bottom" visible="true" width="4.0" x="5.5" y="5.5">
            <y:LabelModel>
              <y:SmartNodeLabelModel distance="4.0"/>
            </y:LabelModel>
            <y:ModelParameter>
              <y:SmartNodeLabelModelParameter labelRatioX="0.0" labelRatioY="0.0" nodeRatioX="0.0" nodeRatioY="0.0" offsetX="0.0" offsetY="0.0" upX="0.0" upY="-1.0"/>
            </y:ModelParameter>
          </y:NodeLabel>
          <y:Shape type="rectangle"/>
        </y:ShapeNode>
      </data>
    </node>
    <node id="n76">
      <data key="d3" xml:space="preserve"><![CDATA[COPS5]]></data>
      <data key="d4" xml:space="preserve"><![CDATA[COP9 signalosome complex subunit 5]]></data>
      <data key="d5" xml:space="preserve"><![CDATA[COP9 signalosome complex subunit 5]]></data>
      <data key="d6" xml:space="preserve"><![CDATA[gene]]></data>
      <data key="d7" xml:space="preserve">0.0</data>
      <data key="d8" xml:space="preserve">0.056219641331244845</data>
      <data key="d9" xml:space="preserve">false</data>
      <data key="d10" xml:space="preserve">0.050000000000000044</data>
      <data key="d11" xml:space="preserve">4.0</data>
      <data key="d12" xml:space="preserve"/>
      <data key="d13" xml:space="preserve"/>
      <data key="d14" xml:space="preserve"/>
      <data key="d15" xml:space="preserve">1</data>
      <data key="d16" xml:space="preserve">21</data>
      <data key="d17" xml:space="preserve">0.0</data>
      <data key="d18" xml:space="preserve">1.0</data>
      <data key="d19" xml:space="preserve">-541.545360142263</data>
      <data key="d20" xml:space="preserve">28.49277742044149</data>
      <data key="d24" xml:space="preserve">0.7523979288685172</data>
      <data key="d25" xml:space="preserve">0.0232287388942769</data>
      <data key="d29">
        <y:ShapeNode>
          <y:Geometry height="15.0" width="15.0" x="-549.2713766624655" y="21.664867160809955"/>
          <y:Fill color="#F2F2F2" transparent="false"/>
          <y:BorderStyle color="#C0C0C0" raised="false" type="line" width="1.0"/>
          <y:NodeLabel alignment="center" autoSizePolicy="content" fontFamily="Dialog" fontSize="12" fontStyle="plain" hasBackgroundColor="false" hasLineColor="false" hasText="false" height="4.0" horizontalTextPosition="center" iconTextGap="4" modelName="custom" textColor="#000000" verticalTextPosition="bottom" visible="true" width="4.0" x="5.5" y="5.5">
            <y:LabelModel>
              <y:SmartNodeLabelModel distance="4.0"/>
            </y:LabelModel>
            <y:ModelParameter>
              <y:SmartNodeLabelModelParameter labelRatioX="0.0" labelRatioY="0.0" nodeRatioX="0.0" nodeRatioY="0.0" offsetX="0.0" offsetY="0.0" upX="0.0" upY="-1.0"/>
            </y:ModelParameter>
          </y:NodeLabel>
          <y:Shape type="rectangle"/>
        </y:ShapeNode>
      </data>
    </node>
    <node id="n77">
      <data key="d3" xml:space="preserve"><![CDATA[COPS6]]></data>
      <data key="d4" xml:space="preserve"><![CDATA[COP9 signalosome complex subunit 6]]></data>
      <data key="d5" xml:space="preserve"><![CDATA[COP9 signalosome complex subunit 6]]></data>
      <data key="d6" xml:space="preserve"><![CDATA[gene]]></data>
      <data key="d7" xml:space="preserve">0.0</data>
      <data key="d8" xml:space="preserve">0.05216668663641983</data>
      <data key="d9" xml:space="preserve">true</data>
      <data key="d10" xml:space="preserve">0.04800000000000004</data>
      <data key="d11" xml:space="preserve">4.0</data>
      <data key="d12" xml:space="preserve"/>
      <data key="d13" xml:space="preserve"/>
      <data key="d14" xml:space="preserve"/>
      <data key="d15" xml:space="preserve">1</data>
      <data key="d16" xml:space="preserve">21</data>
      <data key="d17" xml:space="preserve">0.0</data>
      <data key="d18" xml:space="preserve">1.0</data>
      <data key="d19" xml:space="preserve">-681.0967712935076</data>
      <data key="d20" xml:space="preserve">-163.7742242173581</data>
      <data key="d24" xml:space="preserve">0.5434173669467788</data>
      <data key="d25" xml:space="preserve">0.040323951975270944</data>
      <data key="d29">
        <y:ShapeNode>
          <y:Geometry height="15.0" width="15.0" x="-699.4756482653889" y="-174.93049695625285"/>
          <y:Fill color="#F2F2F2" transparent="false"/>
          <y:BorderStyle color="#C0C0C0" raised="false" type="line" width="1.0"/>
          <y:NodeLabel alignment="center" autoSizePolicy="content" fontFamily="Dialog" fontSize="12" fontStyle="plain" hasBackgroundColor="false" hasLineColor="false" hasText="false" height="4.0" horizontalTextPosition="center" iconTextGap="4" modelName="custom" textColor="#000000" verticalTextPosition="bottom" visible="true" width="4.0" x="5.5" y="5.5">
            <y:LabelModel>
              <y:SmartNodeLabelModel distance="4.0"/>
            </y:LabelModel>
            <y:ModelParameter>
              <y:SmartNodeLabelModelParameter labelRatioX="0.0" labelRatioY="0.0" nodeRatioX="0.0" nodeRatioY="0.0" offsetX="0.0" offsetY="0.0" upX="0.0" upY="-1.0"/>
            </y:ModelParameter>
          </y:NodeLabel>
          <y:Shape type="rectangle"/>
        </y:ShapeNode>
      </data>
    </node>
    <node id="n78">
      <data key="d3" xml:space="preserve"><![CDATA[COPS7A]]></data>
      <data key="d4" xml:space="preserve"><![CDATA[COP9 signalosome complex subunit 7a]]></data>
      <data key="d5" xml:space="preserve"><![CDATA[COP9 signalosome complex subunit 7a]]></data>
      <data key="d6" xml:space="preserve"><![CDATA[gene]]></data>
      <data key="d7" xml:space="preserve">0.0</data>
      <data key="d8" xml:space="preserve">0.050540918990658226</data>
      <data key="d9" xml:space="preserve">false</data>
      <data key="d10" xml:space="preserve">0.05500000000000005</data>
      <data key="d11" xml:space="preserve">4.0</data>
      <data key="d12" xml:space="preserve"/>
      <data key="d13" xml:space="preserve"/>
      <data key="d14" xml:space="preserve"/>
      <data key="d15" xml:space="preserve">1</data>
      <data key="d16" xml:space="preserve">21</data>
      <data key="d17" xml:space="preserve">0.0</data>
      <data key="d18" xml:space="preserve">1.0</data>
      <data key="d19" xml:space="preserve">-702.9763104043482</data>
      <data key="d20" xml:space="preserve">-51.678647779811</data>
      <data key="d24" xml:space="preserve">0.6446651387827859</data>
      <data key="d25" xml:space="preserve">-0.08146818322729033</data>
      <data key="d29">
        <y:ShapeNode>
          <y:Geometry height="15.0" width="15.0" x="-713.8873554160314" y="-61.836226347494204"/>
          <y:Fill color="#F2F2F2" transparent="false"/>
          <y:BorderStyle color="#C0C0C0" raised="false" type="line" width="1.0"/>
          <y:NodeLabel alignment="center" autoSizePolicy="content" fontFamily="Dialog" fontSize="12" fontStyle="plain" hasBackgroundColor="false" hasLineColor="false" hasText="false" height="4.0" horizontalTextPosition="center" iconTextGap="4" modelName="custom" textColor="#000000" verticalTextPosition="bottom" visible="true" width="4.0" x="5.5" y="5.5">
            <y:LabelModel>
              <y:SmartNodeLabelModel distance="4.0"/>
            </y:LabelModel>
            <y:ModelParameter>
              <y:SmartNodeLabelModelParameter labelRatioX="0.0" labelRatioY="0.0" nodeRatioX="0.0" nodeRatioY="0.0" offsetX="0.0" offsetY="0.0" upX="0.0" upY="-1.0"/>
            </y:ModelParameter>
          </y:NodeLabel>
          <y:Shape type="rectangle"/>
        </y:ShapeNode>
      </data>
    </node>
    <node id="n79">
      <data key="d3" xml:space="preserve"><![CDATA[COPS7B]]></data>
      <data key="d4" xml:space="preserve"><![CDATA[COP9 signalosome complex subunit 7b]]></data>
      <data key="d5" xml:space="preserve"><![CDATA[COP9 signalosome complex subunit 7b]]></data>
      <data key="d6" xml:space="preserve"><![CDATA[gene]]></data>
      <data key="d7" xml:space="preserve">0.0</data>
      <data key="d8" xml:space="preserve">0.05054091899065823</data>
      <data key="d9" xml:space="preserve">false</data>
      <data key="d10" xml:space="preserve">0.05500000000000005</data>
      <data key="d11" xml:space="preserve">4.0</data>
      <data key="d12" xml:space="preserve"/>
      <data key="d13" xml:space="preserve"/>
      <data key="d14" xml:space="preserve"/>
      <data key="d15" xml:space="preserve">1</data>
      <data key="d16" xml:space="preserve">21</data>
      <data key="d17" xml:space="preserve">0.0</data>
      <data key="d18" xml:space="preserve">1.0</data>
      <data key="d19" xml:space="preserve">-727.5649355681969</data>
      <data key="d20" xml:space="preserve">-162.91461931477076</data>
      <data key="d24" xml:space="preserve">0.014633732280791104</data>
      <data key="d25" xml:space="preserve">-0.24155193249543316</data>
      <data key="d29">
        <y:ShapeNode>
          <y:Geometry height="15.0" width="15.0" x="-746.0003349023967" y="-172.161492888062"/>
          <y:Fill color="#F2F2F2" transparent="false"/>
          <y:BorderStyle color="#C0C0C0" raised="false" type="line" width="1.0"/>
          <y:NodeLabel alignment="center" autoSizePolicy="content" fontFamily="Dialog" fontSize="12" fontStyle="plain" hasBackgroundColor="false" hasLineColor="false" hasText="false" height="4.0" horizontalTextPosition="center" iconTextGap="4" modelName="custom" textColor="#000000" verticalTextPosition="bottom" visible="true" width="4.0" x="5.5" y="5.5">
            <y:LabelModel>
              <y:SmartNodeLabelModel distance="4.0"/>
            </y:LabelModel>
            <y:ModelParameter>
              <y:SmartNodeLabelModelParameter labelRatioX="0.0" labelRatioY="0.0" nodeRatioX="0.0" nodeRatioY="0.0" offsetX="0.0" offsetY="0.0" upX="0.0" upY="-1.0"/>
            </y:ModelParameter>
          </y:NodeLabel>
          <y:Shape type="rectangle"/>
        </y:ShapeNode>
      </data>
    </node>
    <node id="n80">
      <data key="d3" xml:space="preserve"><![CDATA[COPS8]]></data>
      <data key="d4" xml:space="preserve"><![CDATA[COP9 signalosome complex subunit 8]]></data>
      <data key="d5" xml:space="preserve"><![CDATA[COP9 signalosome complex subunit 8]]></data>
      <data key="d6" xml:space="preserve"><![CDATA[gene]]></data>
      <data key="d7" xml:space="preserve">0.0</data>
      <data key="d8" xml:space="preserve">0.051092770954680164</data>
      <data key="d9" xml:space="preserve">false</data>
      <data key="d10" xml:space="preserve">0.05700000000000005</data>
      <data key="d11" xml:space="preserve">4.0</data>
      <data key="d12" xml:space="preserve"/>
      <data key="d13" xml:space="preserve"/>
      <data key="d14" xml:space="preserve"/>
      <data key="d15" xml:space="preserve">1</data>
      <data key="d16" xml:space="preserve">21</data>
      <data key="d17" xml:space="preserve">0.0</data>
      <data key="d18" xml:space="preserve">1.0</data>
      <data key="d19" xml:space="preserve">-755.4059859052768</data>
      <data key="d20" xml:space="preserve">-69.498267243833</data>
      <data key="d24" xml:space="preserve">0.03303624480095068</data>
      <data key="d25" xml:space="preserve">0.13558084482076005</data>
      <data key="d29">
        <y:ShapeNode>
          <y:Geometry height="15.0" width="15.0" x="-768.6968952840842" y="-73.6627664003797"/>
          <y:Fill color="#F2F2F2" transparent="false"/>
          <y:BorderStyle color="#C0C0C0" raised="false" type="line" width="1.0"/>
          <y:NodeLabel alignment="center" autoSizePolicy="content" fontFamily="Dialog" fontSize="12" fontStyle="plain" hasBackgroundColor="false" hasLineColor="false" hasText="false" height="4.0" horizontalTextPosition="center" iconTextGap="4" modelName="custom" textColor="#000000" verticalTextPosition="bottom" visible="true" width="4.0" x="5.5" y="5.5">
            <y:LabelModel>
              <y:SmartNodeLabelModel distance="4.0"/>
            </y:LabelModel>
            <y:ModelParameter>
              <y:SmartNodeLabelModelParameter labelRatioX="0.0" labelRatioY="0.0" nodeRatioX="0.0" nodeRatioY="0.0" offsetX="0.0" offsetY="0.0" upX="0.0" upY="-1.0"/>
            </y:ModelParameter>
          </y:NodeLabel>
          <y:Shape type="rectangle"/>
        </y:ShapeNode>
      </data>
    </node>
    <node id="n81">
      <data key="d3" xml:space="preserve"><![CDATA[COX11]]></data>
      <data key="d4" xml:space="preserve"><![CDATA[Cytochrome c oxidase assembly protein COX11, mitochondrial]]></data>
      <data key="d5" xml:space="preserve"><![CDATA[Cytochrome c oxidase assembly protein COX11, mitochondrial]]></data>
      <data key="d6" xml:space="preserve"><![CDATA[gene]]></data>
      <data key="d7" xml:space="preserve">0.0</data>
      <data key="d8" xml:space="preserve">0.1376189849604028</data>
      <data key="d9" xml:space="preserve">true</data>
      <data key="d10" xml:space="preserve">0.0020000000000000018</data>
      <data key="d11" xml:space="preserve">4.0</data>
      <data key="d12" xml:space="preserve"/>
      <data key="d13" xml:space="preserve"/>
      <data key="d14" xml:space="preserve"/>
      <data key="d15" xml:space="preserve">39</data>
      <data key="d16" xml:space="preserve">873</data>
      <data key="d17" xml:space="preserve">0.0</data>
      <data key="d18" xml:space="preserve">1.0</data>
      <data key="d19" xml:space="preserve">577.4476414736642</data>
      <data key="d20" xml:space="preserve">-332.9950020826146</data>
      <data key="d24" xml:space="preserve">0.0743188532662217</data>
      <data key="d25" xml:space="preserve">-1.0942217131995182</data>
      <data key="d29">
        <y:ShapeNode>
          <y:Geometry height="15.0" width="15.0" x="538.2439132836021" y="-322.0620503793462"/>
          <y:Fill color="#F2F2F2" transparent="false"/>
          <y:BorderStyle color="#C0C0C0" raised="false" type="line" width="1.0"/>
          <y:NodeLabel alignment="center" autoSizePolicy="content" fontFamily="Dialog" fontSize="12" fontStyle="plain" hasBackgroundColor="false" hasLineColor="false" hasText="false" height="4.0" horizontalTextPosition="center" iconTextGap="4" modelName="custom" textColor="#000000" verticalTextPosition="bottom" visible="true" width="4.0" x="5.5" y="5.5">
            <y:LabelModel>
              <y:SmartNodeLabelModel distance="4.0"/>
            </y:LabelModel>
            <y:ModelParameter>
              <y:SmartNodeLabelModelParameter labelRatioX="0.0" labelRatioY="0.0" nodeRatioX="0.0" nodeRatioY="0.0" offsetX="0.0" offsetY="0.0" upX="0.0" upY="-1.0"/>
            </y:ModelParameter>
          </y:NodeLabel>
          <y:Shape type="rectangle"/>
        </y:ShapeNode>
      </data>
    </node>
    <node id="n82">
      <data key="d3" xml:space="preserve"><![CDATA[COX17]]></data>
      <data key="d4" xml:space="preserve"><![CDATA[Cytochrome c oxidase copper chaperone]]></data>
      <data key="d5" xml:space="preserve"><![CDATA[Cytochrome c oxidase copper chaperone]]></data>
      <data key="d6" xml:space="preserve"><![CDATA[gene]]></data>
      <data key="d7" xml:space="preserve">0.0</data>
      <data key="d8" xml:space="preserve">0.015664277165337005</data>
      <data key="d9" xml:space="preserve">true</data>
      <data key="d10" xml:space="preserve">0.0040000000000000036</data>
      <data key="d11" xml:space="preserve">4.0</data>
      <data key="d12" xml:space="preserve"/>
      <data key="d13" xml:space="preserve"/>
      <data key="d14" xml:space="preserve"/>
      <data key="d15" xml:space="preserve">39</data>
      <data key="d16" xml:space="preserve">873</data>
      <data key="d17" xml:space="preserve">0.0</data>
      <data key="d18" xml:space="preserve">1.0</data>
      <data key="d19" xml:space="preserve">485.0490095914098</data>
      <data key="d20" xml:space="preserve">-475.1167707342879</data>
      <data key="d24" xml:space="preserve">0.07323656735421441</data>
      <data key="d25" xml:space="preserve">-0.4089016080413188</data>
      <data key="d29">
        <y:ShapeNode>
          <y:Geometry height="15.0" width="15.0" x="453.0050437077531" y="-494.8964450712232"/>
          <y:Fill color="#F2F2F2" transparent="false"/>
          <y:BorderStyle color="#C0C0C0" raised="false" type="line" width="1.0"/>
          <y:NodeLabel alignment="center" autoSizePolicy="content" fontFamily="Dialog" fontSize="12" fontStyle="plain" hasBackgroundColor="false" hasLineColor="false" hasText="false" height="4.0" horizontalTextPosition="center" iconTextGap="4" modelName="custom" textColor="#000000" verticalTextPosition="bottom" visible="true" width="4.0" x="5.5" y="5.5">
            <y:LabelModel>
              <y:SmartNodeLabelModel distance="4.0"/>
            </y:LabelModel>
            <y:ModelParameter>
              <y:SmartNodeLabelModelParameter labelRatioX="0.0" labelRatioY="0.0" nodeRatioX="0.0" nodeRatioY="0.0" offsetX="0.0" offsetY="0.0" upX="0.0" upY="-1.0"/>
            </y:ModelParameter>
          </y:NodeLabel>
          <y:Shape type="rectangle"/>
        </y:ShapeNode>
      </data>
    </node>
    <node id="n83">
      <data key="d3" xml:space="preserve"><![CDATA[COX19]]></data>
      <data key="d4" xml:space="preserve"><![CDATA[Cytochrome c oxidase assembly protein COX19]]></data>
      <data key="d5" xml:space="preserve"><![CDATA[Cytochrome c oxidase assembly protein COX19]]></data>
      <data key="d6" xml:space="preserve"><![CDATA[gene]]></data>
      <data key="d7" xml:space="preserve">0.0</data>
      <data key="d8" xml:space="preserve">0.18768814530409933</data>
      <data key="d9" xml:space="preserve">true</data>
      <data key="d10" xml:space="preserve">0.0020000000000000018</data>
      <data key="d11" xml:space="preserve">4.0</data>
      <data key="d12" xml:space="preserve"/>
      <data key="d13" xml:space="preserve"/>
      <data key="d14" xml:space="preserve"/>
      <data key="d15" xml:space="preserve">39</data>
      <data key="d16" xml:space="preserve">873</data>
      <data key="d17" xml:space="preserve">0.0</data>
      <data key="d18" xml:space="preserve">1.0</data>
      <data key="d19" xml:space="preserve">554.9371793962127</data>
      <data key="d20" xml:space="preserve">-352.57518583901697</data>
      <data key="d24" xml:space="preserve">0.6798743739920211</data>
      <data key="d25" xml:space="preserve">0.10868918619738466</data>
      <data key="d29">
        <y:ShapeNode>
          <y:Geometry height="15.0" width="15.0" x="492.7160750302019" y="-342.7391872909181"/>
          <y:Fill color="#F2F2F2" transparent="false"/>
          <y:BorderStyle color="#C0C0C0" raised="false" type="line" width="1.0"/>
          <y:NodeLabel alignment="center" autoSizePolicy="content" fontFamily="Dialog" fontSize="12" fontStyle="plain" hasBackgroundColor="false" hasLineColor="false" hasText="false" height="4.0" horizontalTextPosition="center" iconTextGap="4" modelName="custom" textColor="#000000" verticalTextPosition="bottom" visible="true" width="4.0" x="5.5" y="5.5">
            <y:LabelModel>
              <y:SmartNodeLabelModel distance="4.0"/>
            </y:LabelModel>
            <y:ModelParameter>
              <y:SmartNodeLabelModelParameter labelRatioX="0.0" labelRatioY="0.0" nodeRatioX="0.0" nodeRatioY="0.0" offsetX="0.0" offsetY="0.0" upX="0.0" upY="-1.0"/>
            </y:ModelParameter>
          </y:NodeLabel>
          <y:Shape type="rectangle"/>
        </y:ShapeNode>
      </data>
    </node>
    <node id="n84">
      <data key="d3" xml:space="preserve"><![CDATA[COX20]]></data>
      <data key="d4" xml:space="preserve"><![CDATA[Cytochrome c oxidase assembly protein COX20, mitochondrial]]></data>
      <data key="d5" xml:space="preserve"><![CDATA[Cytochrome c oxidase assembly protein COX20, mitochondrial]]></data>
      <data key="d6" xml:space="preserve"><![CDATA[gene]]></data>
      <data key="d7" xml:space="preserve">0.0</data>
      <data key="d8" xml:space="preserve">0.1410990052697463</data>
      <data key="d9" xml:space="preserve">true</data>
      <data key="d10" xml:space="preserve">0.0040000000000000036</data>
      <data key="d11" xml:space="preserve">4.0</data>
      <data key="d12" xml:space="preserve"/>
      <data key="d13" xml:space="preserve"/>
      <data key="d14" xml:space="preserve"/>
      <data key="d15" xml:space="preserve">39</data>
      <data key="d16" xml:space="preserve">873</data>
      <data key="d17" xml:space="preserve">0.0</data>
      <data key="d18" xml:space="preserve">1.0</data>
      <data key="d19" xml:space="preserve">606.6347493901072</data>
      <data key="d20" xml:space="preserve">-400.92090659965885</data>
      <data key="d24" xml:space="preserve">0.31528732705203294</data>
      <data key="d25" xml:space="preserve">-0.14635141584511224</data>
      <data key="d29">
        <y:ShapeNode>
          <y:Geometry height="15.0" width="15.0" x="578.5542693635455" y="-460.32013899697824"/>
          <y:Fill color="#F2F2F2" transparent="false"/>
          <y:BorderStyle color="#C0C0C0" raised="false" type="line" width="1.0"/>
          <y:NodeLabel alignment="center" autoSizePolicy="content" fontFamily="Dialog" fontSize="12" fontStyle="plain" hasBackgroundColor="false" hasLineColor="false" hasText="false" height="4.0" horizontalTextPosition="center" iconTextGap="4" modelName="custom" textColor="#000000" verticalTextPosition="bottom" visible="true" width="4.0" x="5.5" y="5.5">
            <y:LabelModel>
              <y:SmartNodeLabelModel distance="4.0"/>
            </y:LabelModel>
            <y:ModelParameter>
              <y:SmartNodeLabelModelParameter labelRatioX="0.0" labelRatioY="0.0" nodeRatioX="0.0" nodeRatioY="0.0" offsetX="0.0" offsetY="0.0" upX="0.0" upY="-1.0"/>
            </y:ModelParameter>
          </y:NodeLabel>
          <y:Shape type="rectangle"/>
        </y:ShapeNode>
      </data>
    </node>
    <node id="n85">
      <data key="d3" xml:space="preserve"><![CDATA[COX4I1]]></data>
      <data key="d4" xml:space="preserve"><![CDATA[Cytochrome c oxidase subunit 4 isoform 1, mitochondrial]]></data>
      <data key="d5" xml:space="preserve"><![CDATA[Cytochrome c oxidase subunit 4 isoform 1, mitochondrial]]></data>
      <data key="d6" xml:space="preserve"><![CDATA[gene]]></data>
      <data key="d7" xml:space="preserve">0.0</data>
      <data key="d8" xml:space="preserve">0.06989225730194325</data>
      <data key="d9" xml:space="preserve">true</data>
      <data key="d10" xml:space="preserve">0.0020000000000000018</data>
      <data key="d11" xml:space="preserve">4.0</data>
      <data key="d12" xml:space="preserve"/>
      <data key="d13" xml:space="preserve"/>
      <data key="d14" xml:space="preserve"/>
      <data key="d15" xml:space="preserve">38</data>
      <data key="d16" xml:space="preserve">865</data>
      <data key="d17" xml:space="preserve">0.0</data>
      <data key="d18" xml:space="preserve">1.0</data>
      <data key="d19" xml:space="preserve">683.5126751843633</data>
      <data key="d20" xml:space="preserve">-308.7323226166136</data>
      <data key="d24" xml:space="preserve">0.5763857057974706</data>
      <data key="d25" xml:space="preserve">0.03838121913000947</data>
      <data key="d29">
        <y:ShapeNode>
          <y:Geometry height="15.0" width="15.0" x="705.6134448991014" y="-285.8620796063155"/>
          <y:Fill color="#F2F2F2" transparent="false"/>
          <y:BorderStyle color="#C0C0C0" raised="false" type="line" width="1.0"/>
          <y:NodeLabel alignment="center" autoSizePolicy="content" fontFamily="Dialog" fontSize="12" fontStyle="plain" hasBackgroundColor="false" hasLineColor="false" hasText="false" height="4.0" horizontalTextPosition="center" iconTextGap="4" modelName="custom" textColor="#000000" verticalTextPosition="bottom" visible="true" width="4.0" x="5.5" y="5.5">
            <y:LabelModel>
              <y:SmartNodeLabelModel distance="4.0"/>
            </y:LabelModel>
            <y:ModelParameter>
              <y:SmartNodeLabelModelParameter labelRatioX="0.0" labelRatioY="0.0" nodeRatioX="0.0" nodeRatioY="0.0" offsetX="0.0" offsetY="0.0" upX="0.0" upY="-1.0"/>
            </y:ModelParameter>
          </y:NodeLabel>
          <y:Shape type="rectangle"/>
        </y:ShapeNode>
      </data>
    </node>
    <node id="n86">
      <data key="d3" xml:space="preserve"><![CDATA[COX5A]]></data>
      <data key="d4" xml:space="preserve"><![CDATA[Cytochrome c oxidase subunit 5A, mitochondrial]]></data>
      <data key="d5" xml:space="preserve"><![CDATA[Cytochrome c oxidase subunit 5A, mitochondrial]]></data>
      <data key="d6" xml:space="preserve"><![CDATA[gene]]></data>
      <data key="d7" xml:space="preserve">0.0</data>
      <data key="d8" xml:space="preserve">0.07139348544279815</data>
      <data key="d9" xml:space="preserve">true</data>
      <data key="d10" xml:space="preserve">0.0010000000000000009</data>
      <data key="d11" xml:space="preserve">4.0</data>
      <data key="d12" xml:space="preserve"/>
      <data key="d13" xml:space="preserve"/>
      <data key="d14" xml:space="preserve"/>
      <data key="d15" xml:space="preserve">38</data>
      <data key="d16" xml:space="preserve">865</data>
      <data key="d17" xml:space="preserve">0.0</data>
      <data key="d18" xml:space="preserve">1.0</data>
      <data key="d19" xml:space="preserve">666.2339991445173</data>
      <data key="d20" xml:space="preserve">-288.54868784672044</data>
      <data key="d24" xml:space="preserve">0.010016127663186486</data>
      <data key="d25" xml:space="preserve">-0.2642606318681402</data>
      <data key="d29">
        <y:ShapeNode>
          <y:Geometry height="15.0" width="15.0" x="663.6188390165142" y="-236.88736074080072"/>
          <y:Fill color="#F2F2F2" transparent="false"/>
          <y:BorderStyle color="#C0C0C0" raised="false" type="line" width="1.0"/>
          <y:NodeLabel alignment="center" autoSizePolicy="content" fontFamily="Dialog" fontSize="12" fontStyle="plain" hasBackgroundColor="false" hasLineColor="false" hasText="false" height="4.0" horizontalTextPosition="center" iconTextGap="4" modelName="custom" textColor="#000000" verticalTextPosition="bottom" visible="true" width="4.0" x="5.5" y="5.5">
            <y:LabelModel>
              <y:SmartNodeLabelModel distance="4.0"/>
            </y:LabelModel>
            <y:ModelParameter>
              <y:SmartNodeLabelModelParameter labelRatioX="0.0" labelRatioY="0.0" nodeRatioX="0.0" nodeRatioY="0.0" offsetX="0.0" offsetY="0.0" upX="0.0" upY="-1.0"/>
            </y:ModelParameter>
          </y:NodeLabel>
          <y:Shape type="rectangle"/>
        </y:ShapeNode>
      </data>
    </node>
    <node id="n87">
      <data key="d3" xml:space="preserve"><![CDATA[COX5B]]></data>
      <data key="d4" xml:space="preserve"><![CDATA[Cytochrome c oxidase subunit 5B, mitochondrial]]></data>
      <data key="d5" xml:space="preserve"><![CDATA[Cytochrome c oxidase subunit 5B, mitochondrial]]></data>
      <data key="d6" xml:space="preserve"><![CDATA[gene]]></data>
      <data key="d7" xml:space="preserve">0.0</data>
      <data key="d8" xml:space="preserve">0.06998268524281037</data>
      <data key="d9" xml:space="preserve">true</data>
      <data key="d10" xml:space="preserve">0.0040000000000000036</data>
      <data key="d11" xml:space="preserve">4.0</data>
      <data key="d12" xml:space="preserve"/>
      <data key="d13" xml:space="preserve"/>
      <data key="d14" xml:space="preserve"/>
      <data key="d15" xml:space="preserve">38</data>
      <data key="d16" xml:space="preserve">865</data>
      <data key="d17" xml:space="preserve">0.0</data>
      <data key="d18" xml:space="preserve">1.0</data>
      <data key="d19" xml:space="preserve">695.9213837648987</data>
      <data key="d20" xml:space="preserve">-331.9534389088451</data>
      <data key="d24" xml:space="preserve">0.4211187505305153</data>
      <data key="d25" xml:space="preserve">-0.1058622639670066</data>
      <data key="d29">
        <y:ShapeNode>
          <y:Geometry height="15.0" width="15.0" x="725.8729451475077" y="-335.09301027904235"/>
          <y:Fill color="#F2F2F2" transparent="false"/>
          <y:BorderStyle color="#C0C0C0" raised="false" type="line" width="1.0"/>
          <y:NodeLabel alignment="center" autoSizePolicy="content" fontFamily="Dialog" fontSize="12" fontStyle="plain" hasBackgroundColor="false" hasLineColor="false" hasText="false" height="4.0" horizontalTextPosition="center" iconTextGap="4" modelName="custom" textColor="#000000" verticalTextPosition="bottom" visible="true" width="4.0" x="5.5" y="5.5">
            <y:LabelModel>
              <y:SmartNodeLabelModel distance="4.0"/>
            </y:LabelModel>
            <y:ModelParameter>
              <y:SmartNodeLabelModelParameter labelRatioX="0.0" labelRatioY="0.0" nodeRatioX="0.0" nodeRatioY="0.0" offsetX="0.0" offsetY="0.0" upX="0.0" upY="-1.0"/>
            </y:ModelParameter>
          </y:NodeLabel>
          <y:Shape type="rectangle"/>
        </y:ShapeNode>
      </data>
    </node>
    <node id="n88">
      <data key="d3" xml:space="preserve"><![CDATA[COX6A1]]></data>
      <data key="d4" xml:space="preserve"><![CDATA[Cytochrome c oxidase subunit 6A1, mitochondrial]]></data>
      <data key="d5" xml:space="preserve"><![CDATA[Cytochrome c oxidase subunit 6A1, mitochondrial]]></data>
      <data key="d6" xml:space="preserve"><![CDATA[gene]]></data>
      <data key="d7" xml:space="preserve">0.0</data>
      <data key="d8" xml:space="preserve">0.06878496509177648</data>
      <data key="d9" xml:space="preserve">true</data>
      <data key="d10" xml:space="preserve">0.007000000000000006</data>
      <data key="d11" xml:space="preserve">4.0</data>
      <data key="d12" xml:space="preserve"/>
      <data key="d13" xml:space="preserve"/>
      <data key="d14" xml:space="preserve"/>
      <data key="d15" xml:space="preserve">38</data>
      <data key="d16" xml:space="preserve">865</data>
      <data key="d17" xml:space="preserve">0.0</data>
      <data key="d18" xml:space="preserve">1.0</data>
      <data key="d19" xml:space="preserve">683.4004879305952</data>
      <data key="d20" xml:space="preserve">-375.02934823716765</data>
      <data key="d24" xml:space="preserve">0.024344283167812578</data>
      <data key="d25" xml:space="preserve">-1.6518995733067179</data>
      <data key="d29">
        <y:ShapeNode>
          <y:Geometry height="15.0" width="15.0" x="717.3573671032767" y="-428.3277710601512"/>
          <y:Fill color="#F2F2F2" transparent="false"/>
          <y:BorderStyle color="#C0C0C0" raised="false" type="line" width="1.0"/>
          <y:NodeLabel alignment="center" autoSizePolicy="content" fontFamily="Dialog" fontSize="12" fontStyle="plain" hasBackgroundColor="false" hasLineColor="false" hasText="false" height="4.0" horizontalTextPosition="center" iconTextGap="4" modelName="custom" textColor="#000000" verticalTextPosition="bottom" visible="true" width="4.0" x="5.5" y="5.5">
            <y:LabelModel>
              <y:SmartNodeLabelModel distance="4.0"/>
            </y:LabelModel>
            <y:ModelParameter>
              <y:SmartNodeLabelModelParameter labelRatioX="0.0" labelRatioY="0.0" nodeRatioX="0.0" nodeRatioY="0.0" offsetX="0.0" offsetY="0.0" upX="0.0" upY="-1.0"/>
            </y:ModelParameter>
          </y:NodeLabel>
          <y:Shape type="rectangle"/>
        </y:ShapeNode>
      </data>
    </node>
    <node id="n89">
      <data key="d3" xml:space="preserve"><![CDATA[COX6B1]]></data>
      <data key="d4" xml:space="preserve"><![CDATA[Cytochrome c oxidase subunit 6B1]]></data>
      <data key="d5" xml:space="preserve"><![CDATA[Cytochrome c oxidase subunit 6B1]]></data>
      <data key="d6" xml:space="preserve"><![CDATA[gene]]></data>
      <data key="d7" xml:space="preserve">0.0</data>
      <data key="d8" xml:space="preserve">0.06878496509177646</data>
      <data key="d9" xml:space="preserve">true</data>
      <data key="d10" xml:space="preserve">0.01200000000000001</data>
      <data key="d11" xml:space="preserve">4.0</data>
      <data key="d12" xml:space="preserve"/>
      <data key="d13" xml:space="preserve"/>
      <data key="d14" xml:space="preserve"/>
      <data key="d15" xml:space="preserve">38</data>
      <data key="d16" xml:space="preserve">865</data>
      <data key="d17" xml:space="preserve">0.0</data>
      <data key="d18" xml:space="preserve">1.0</data>
      <data key="d19" xml:space="preserve">653.7709326460263</data>
      <data key="d20" xml:space="preserve">-310.63637813739905</data>
      <data key="d24" xml:space="preserve">0.4211187505305153</data>
      <data key="d25" xml:space="preserve">-0.2657330455816762</data>
      <data key="d29">
        <y:ShapeNode>
          <y:Geometry height="15.0" width="15.0" x="660.5229491881868" y="-285.05968979513096"/>
          <y:Fill color="#F2F2F2" transparent="false"/>
          <y:BorderStyle color="#C0C0C0" raised="false" type="line" width="1.0"/>
          <y:NodeLabel alignment="center" autoSizePolicy="content" fontFamily="Dialog" fontSize="12" fontStyle="plain" hasBackgroundColor="false" hasLineColor="false" hasText="false" height="4.0" horizontalTextPosition="center" iconTextGap="4" modelName="custom" textColor="#000000" verticalTextPosition="bottom" visible="true" width="4.0" x="5.5" y="5.5">
            <y:LabelModel>
              <y:SmartNodeLabelModel distance="4.0"/>
            </y:LabelModel>
            <y:ModelParameter>
              <y:SmartNodeLabelModelParameter labelRatioX="0.0" labelRatioY="0.0" nodeRatioX="0.0" nodeRatioY="0.0" offsetX="0.0" offsetY="0.0" upX="0.0" upY="-1.0"/>
            </y:ModelParameter>
          </y:NodeLabel>
          <y:Shape type="rectangle"/>
        </y:ShapeNode>
      </data>
    </node>
    <node id="n90">
      <data key="d3" xml:space="preserve"><![CDATA[COX6C]]></data>
      <data key="d4" xml:space="preserve"><![CDATA[Cytochrome c oxidase subunit 6C]]></data>
      <data key="d5" xml:space="preserve"><![CDATA[Cytochrome c oxidase subunit 6C]]></data>
      <data key="d6" xml:space="preserve"><![CDATA[gene]]></data>
      <data key="d7" xml:space="preserve">0.0</data>
      <data key="d8" xml:space="preserve">0.06878496509177646</data>
      <data key="d9" xml:space="preserve">true</data>
      <data key="d10" xml:space="preserve">0.01200000000000001</data>
      <data key="d11" xml:space="preserve">4.0</data>
      <data key="d12" xml:space="preserve"/>
      <data key="d13" xml:space="preserve"/>
      <data key="d14" xml:space="preserve"/>
      <data key="d15" xml:space="preserve">38</data>
      <data key="d16" xml:space="preserve">865</data>
      <data key="d17" xml:space="preserve">0.0</data>
      <data key="d18" xml:space="preserve">1.0</data>
      <data key="d19" xml:space="preserve">665.9330635748481</data>
      <data key="d20" xml:space="preserve">-349.40172467110585</data>
      <data key="d24" xml:space="preserve">0.9805958747135218</data>
      <data key="d25" xml:space="preserve">-0.012635461013681848</data>
      <data key="d29">
        <y:ShapeNode>
          <y:Geometry height="15.0" width="15.0" x="680.3134101616827" y="-380.19074914376006"/>
          <y:Fill color="#F2F2F2" transparent="false"/>
          <y:BorderStyle color="#C0C0C0" raised="false" type="line" width="1.0"/>
          <y:NodeLabel alignment="center" autoSizePolicy="content" fontFamily="Dialog" fontSize="12" fontStyle="plain" hasBackgroundColor="false" hasLineColor="false" hasText="false" height="4.0" horizontalTextPosition="center" iconTextGap="4" modelName="custom" textColor="#000000" verticalTextPosition="bottom" visible="true" width="4.0" x="5.5" y="5.5">
            <y:LabelModel>
              <y:SmartNodeLabelModel distance="4.0"/>
            </y:LabelModel>
            <y:ModelParameter>
              <y:SmartNodeLabelModelParameter labelRatioX="0.0" labelRatioY="0.0" nodeRatioX="0.0" nodeRatioY="0.0" offsetX="0.0" offsetY="0.0" upX="0.0" upY="-1.0"/>
            </y:ModelParameter>
          </y:NodeLabel>
          <y:Shape type="rectangle"/>
        </y:ShapeNode>
      </data>
    </node>
    <node id="n91">
      <data key="d3" xml:space="preserve"><![CDATA[COX7A2L]]></data>
      <data key="d4" xml:space="preserve"><![CDATA[Cytochrome c oxidase subunit 7A-related protein, mitochondrial]]></data>
      <data key="d5" xml:space="preserve"><![CDATA[Cytochrome c oxidase subunit 7A-related protein, mitochondrial]]></data>
      <data key="d6" xml:space="preserve"><![CDATA[source]]></data>
      <data key="d7" xml:space="preserve">2.775434796072649</data>
      <data key="d8" xml:space="preserve">1.2611991138517684</data>
      <data key="d9" xml:space="preserve">true</data>
      <data key="d10" xml:space="preserve">0.0050000000000000044</data>
      <data key="d11" xml:space="preserve">4.0</data>
      <data key="d12" xml:space="preserve"><![CDATA[HNRNPC(4)]]></data>
      <data key="d13" xml:space="preserve"/>
      <data key="d14" xml:space="preserve"/>
      <data key="d15" xml:space="preserve">38</data>
      <data key="d16" xml:space="preserve">865</data>
      <data key="d17" xml:space="preserve">0.0</data>
      <data key="d18" xml:space="preserve">1.0</data>
      <data key="d19" xml:space="preserve">635.2179054893462</data>
      <data key="d20" xml:space="preserve">-349.91480604154935</data>
      <data key="d24" xml:space="preserve">3.395297512944572E-5</data>
      <data key="d25" xml:space="preserve">-1.723613278723878</data>
      <data key="d26" xml:space="preserve">-1.723613278723878</data>
      <data key="d29">
        <y:ShapeNode>
          <y:Geometry height="40.0" width="40.0" x="620.5807406953367" y="-392.56958460363853"/>
          <y:Fill color="#B6DBA6" transparent="false"/>
          <y:BorderStyle color="#4159A8" type="line" width="3.0"/>
          <y:NodeLabel alignment="center" autoSizePolicy="content" fontFamily="Arial" fontSize="10" fontStyle="plain" hasBackgroundColor="false" hasLineColor="false" height="15.171875" horizontalTextPosition="center" iconTextGap="4" modelName="custom" textColor="#000000" verticalTextPosition="bottom" visible="true" width="49.0244140625" x="-4.51220703125" xml:space="preserve" y="12.4140625">COX7A2L<y:LabelModel><y:SmartNodeLabelModel distance="4.0"/></y:LabelModel><y:ModelParameter><y:SmartNodeLabelModelParameter labelRatioX="0.0" labelRatioY="0.0" nodeRatioX="0.0" nodeRatioY="0.0" offsetX="0.0" offsetY="0.0" upX="0.0" upY="-1.0"/></y:ModelParameter></y:NodeLabel>
          <y:Shape type="roundrectangle"/>
        </y:ShapeNode>
      </data>
    </node>
    <node id="n92">
      <data key="d3" xml:space="preserve"><![CDATA[COX7C]]></data>
      <data key="d4" xml:space="preserve"><![CDATA[Cytochrome c oxidase subunit 7C, mitochondrial]]></data>
      <data key="d5" xml:space="preserve"><![CDATA[Cytochrome c oxidase subunit 7C, mitochondrial]]></data>
      <data key="d6" xml:space="preserve"><![CDATA[gene]]></data>
      <data key="d7" xml:space="preserve">0.0</data>
      <data key="d8" xml:space="preserve">0.06931041484579628</data>
      <data key="d9" xml:space="preserve">true</data>
      <data key="d10" xml:space="preserve">0.01200000000000001</data>
      <data key="d11" xml:space="preserve">4.0</data>
      <data key="d12" xml:space="preserve"/>
      <data key="d13" xml:space="preserve"/>
      <data key="d14" xml:space="preserve"/>
      <data key="d15" xml:space="preserve">38</data>
      <data key="d16" xml:space="preserve">865</data>
      <data key="d17" xml:space="preserve">0.0</data>
      <data key="d18" xml:space="preserve">1.0</data>
      <data key="d19" xml:space="preserve">634.1328032852438</data>
      <data key="d20" xml:space="preserve">-286.9947606649543</data>
      <data key="d24" xml:space="preserve">0.39310754604872256</data>
      <data key="d25" xml:space="preserve">0.7662327401365872</data>
      <data key="d29">
        <y:ShapeNode>
          <y:Geometry height="15.0" width="15.0" x="612.4439340845555" y="-233.71561988630646"/>
          <y:Fill color="#F2F2F2" transparent="false"/>
          <y:BorderStyle color="#C0C0C0" raised="false" type="line" width="1.0"/>
          <y:NodeLabel alignment="center" autoSizePolicy="content" fontFamily="Dialog" fontSize="12" fontStyle="plain" hasBackgroundColor="false" hasLineColor="false" hasText="false" height="4.0" horizontalTextPosition="center" iconTextGap="4" modelName="custom" textColor="#000000" verticalTextPosition="bottom" visible="true" width="4.0" x="5.5" y="5.5">
            <y:LabelModel>
              <y:SmartNodeLabelModel distance="4.0"/>
            </y:LabelModel>
            <y:ModelParameter>
              <y:SmartNodeLabelModelParameter labelRatioX="0.0" labelRatioY="0.0" nodeRatioX="0.0" nodeRatioY="0.0" offsetX="0.0" offsetY="0.0" upX="0.0" upY="-1.0"/>
            </y:ModelParameter>
          </y:NodeLabel>
          <y:Shape type="rectangle"/>
        </y:ShapeNode>
      </data>
    </node>
    <node id="n93">
      <data key="d3" xml:space="preserve"><![CDATA[DLG1]]></data>
      <data key="d4" xml:space="preserve"><![CDATA[Disks large homolog 1]]></data>
      <data key="d5" xml:space="preserve"><![CDATA[Disks large homolog 1]]></data>
      <data key="d6" xml:space="preserve"><![CDATA[gene]]></data>
      <data key="d7" xml:space="preserve">0.0</data>
      <data key="d8" xml:space="preserve">0.03730769329131479</data>
      <data key="d9" xml:space="preserve">true</data>
      <data key="d10" xml:space="preserve">0.015000000000000013</data>
      <data key="d11" xml:space="preserve">4.0</data>
      <data key="d12" xml:space="preserve"/>
      <data key="d13" xml:space="preserve"/>
      <data key="d14" xml:space="preserve"/>
      <data key="d15" xml:space="preserve">3</data>
      <data key="d16" xml:space="preserve">65</data>
      <data key="d17" xml:space="preserve">0.0</data>
      <data key="d18" xml:space="preserve">1.0</data>
      <data key="d19" xml:space="preserve">241.12754106351562</data>
      <data key="d20" xml:space="preserve">474.62727931901657</data>
      <data key="d24" xml:space="preserve">0.22714540361599186</data>
      <data key="d25" xml:space="preserve">0.10294302166711589</data>
      <data key="d29">
        <y:ShapeNode>
          <y:Geometry height="15.0" width="15.0" x="221.3743604175249" y="474.17279621560374"/>
          <y:Fill color="#F2F2F2" transparent="false"/>
          <y:BorderStyle color="#C0C0C0" raised="false" type="line" width="1.0"/>
          <y:NodeLabel alignment="center" autoSizePolicy="content" fontFamily="Dialog" fontSize="12" fontStyle="plain" hasBackgroundColor="false" hasLineColor="false" hasText="false" height="4.0" horizontalTextPosition="center" iconTextGap="4" modelName="custom" textColor="#000000" verticalTextPosition="bottom" visible="true" width="4.0" x="5.5" y="5.5">
            <y:LabelModel>
              <y:SmartNodeLabelModel distance="4.0"/>
            </y:LabelModel>
            <y:ModelParameter>
              <y:SmartNodeLabelModelParameter labelRatioX="0.0" labelRatioY="0.0" nodeRatioX="0.0" nodeRatioY="0.0" offsetX="0.0" offsetY="0.0" upX="0.0" upY="-1.0"/>
            </y:ModelParameter>
          </y:NodeLabel>
          <y:Shape type="rectangle"/>
        </y:ShapeNode>
      </data>
    </node>
    <node id="n94">
      <data key="d3" xml:space="preserve"><![CDATA[DMAC2L]]></data>
      <data key="d4" xml:space="preserve"><![CDATA[ATP synthase subunit s, mitochondrial]]></data>
      <data key="d5" xml:space="preserve"><![CDATA[ATP synthase subunit s, mitochondrial]]></data>
      <data key="d6" xml:space="preserve"><![CDATA[gene]]></data>
      <data key="d7" xml:space="preserve">0.0</data>
      <data key="d8" xml:space="preserve">0.033342472687523356</data>
      <data key="d9" xml:space="preserve">true</data>
      <data key="d10" xml:space="preserve">0.02100000000000002</data>
      <data key="d11" xml:space="preserve">4.0</data>
      <data key="d12" xml:space="preserve"/>
      <data key="d13" xml:space="preserve"/>
      <data key="d14" xml:space="preserve"/>
      <data key="d15" xml:space="preserve">40</data>
      <data key="d16" xml:space="preserve">880</data>
      <data key="d17" xml:space="preserve">0.0</data>
      <data key="d18" xml:space="preserve">1.0</data>
      <data key="d19" xml:space="preserve">808.4730217713496</data>
      <data key="d20" xml:space="preserve">163.07920426825817</data>
      <data key="d24" xml:space="preserve">0.941991341991342</data>
      <data key="d25" xml:space="preserve">0.008008703413477036</data>
      <data key="d29">
        <y:ShapeNode>
          <y:Geometry height="15.0" width="15.0" x="835.2308967558331" y="135.6937452780887"/>
          <y:Fill color="#F2F2F2" transparent="false"/>
          <y:BorderStyle color="#C0C0C0" raised="false" type="line" width="1.0"/>
          <y:NodeLabel alignment="center" autoSizePolicy="content" fontFamily="Dialog" fontSize="12" fontStyle="plain" hasBackgroundColor="false" hasLineColor="false" hasText="false" height="4.0" horizontalTextPosition="center" iconTextGap="4" modelName="custom" textColor="#000000" verticalTextPosition="bottom" visible="true" width="4.0" x="5.5" y="5.5">
            <y:LabelModel>
              <y:SmartNodeLabelModel distance="4.0"/>
            </y:LabelModel>
            <y:ModelParameter>
              <y:SmartNodeLabelModelParameter labelRatioX="0.0" labelRatioY="0.0" nodeRatioX="0.0" nodeRatioY="0.0" offsetX="0.0" offsetY="0.0" upX="0.0" upY="-1.0"/>
            </y:ModelParameter>
          </y:NodeLabel>
          <y:Shape type="rectangle"/>
        </y:ShapeNode>
      </data>
    </node>
    <node id="n95">
      <data key="d3" xml:space="preserve"><![CDATA[EPB41L1]]></data>
      <data key="d4" xml:space="preserve"><![CDATA[Band 4.1-like protein 1]]></data>
      <data key="d5" xml:space="preserve"><![CDATA[Band 4.1-like protein 1]]></data>
      <data key="d6" xml:space="preserve"><![CDATA[source]]></data>
      <data key="d7" xml:space="preserve">2.5333942632397344</data>
      <data key="d8" xml:space="preserve">1.0393771822634388</data>
      <data key="d9" xml:space="preserve">true</data>
      <data key="d10" xml:space="preserve">0.0</data>
      <data key="d11" xml:space="preserve">Infinity</data>
      <data key="d12" xml:space="preserve"><![CDATA[HNRNPC(2)]]></data>
      <data key="d13" xml:space="preserve"/>
      <data key="d14" xml:space="preserve"/>
      <data key="d15" xml:space="preserve">3</data>
      <data key="d16" xml:space="preserve">64</data>
      <data key="d17" xml:space="preserve">0.0</data>
      <data key="d18" xml:space="preserve">1.0</data>
      <data key="d19" xml:space="preserve">295.246745500445</data>
      <data key="d20" xml:space="preserve">372.78834997943824</data>
      <data key="d24" xml:space="preserve">9.167303284950343E-4</data>
      <data key="d25" xml:space="preserve">-2.1127705521127016</data>
      <data key="d26" xml:space="preserve">-2.1127705521127016</data>
      <data key="d29">
        <y:ShapeNode>
          <y:Geometry height="40.0" width="40.0" x="266.1643789630567" y="363.79042513140485"/>
          <y:Fill color="#B6DBA6" transparent="false"/>
          <y:BorderStyle color="#4159A8" type="line" width="3.0"/>
          <y:NodeLabel alignment="center" autoSizePolicy="content" fontFamily="Arial" fontSize="10" fontStyle="plain" hasBackgroundColor="false" hasLineColor="false" height="15.171875" horizontalTextPosition="center" iconTextGap="4" modelName="custom" textColor="#000000" verticalTextPosition="bottom" visible="true" width="46.255859375" x="-3.1279296875" xml:space="preserve" y="12.4140625">EPB41L1<y:LabelModel><y:SmartNodeLabelModel distance="4.0"/></y:LabelModel><y:ModelParameter><y:SmartNodeLabelModelParameter labelRatioX="0.0" labelRatioY="0.0" nodeRatioX="0.0" nodeRatioY="0.0" offsetX="0.0" offsetY="0.0" upX="0.0" upY="-1.0"/></y:ModelParameter></y:NodeLabel>
          <y:Shape type="roundrectangle"/>
        </y:ShapeNode>
      </data>
    </node>
    <node id="n96">
      <data key="d3" xml:space="preserve"><![CDATA[GEMIN6]]></data>
      <data key="d4" xml:space="preserve"><![CDATA[Gem-associated protein 6]]></data>
      <data key="d5" xml:space="preserve"><![CDATA[Gem-associated protein 6]]></data>
      <data key="d6" xml:space="preserve"><![CDATA[source]]></data>
      <data key="d7" xml:space="preserve">2.1252112392764677</data>
      <data key="d8" xml:space="preserve">0.8516012895100675</data>
      <data key="d9" xml:space="preserve">true</data>
      <data key="d10" xml:space="preserve">0.006000000000000005</data>
      <data key="d11" xml:space="preserve">4.0</data>
      <data key="d12" xml:space="preserve"/>
      <data key="d13" xml:space="preserve"/>
      <data key="d14" xml:space="preserve"/>
      <data key="d15" xml:space="preserve">24</data>
      <data key="d16" xml:space="preserve">430</data>
      <data key="d17" xml:space="preserve">0.0</data>
      <data key="d18" xml:space="preserve">1.0</data>
      <data key="d19" xml:space="preserve">-908.2137348425323</data>
      <data key="d20" xml:space="preserve">-348.04777727922624</data>
      <data key="d24" xml:space="preserve">0.0017995076818606228</data>
      <data key="d25" xml:space="preserve">1.6454556379617262</data>
      <data key="d26" xml:space="preserve">1.6454556379617262</data>
      <data key="d29">
        <y:ShapeNode>
          <y:Geometry height="40.0" width="40.0" x="-942.421170253782" y="-423.1111072737995"/>
          <y:Fill color="#B6DBA6" transparent="false"/>
          <y:BorderStyle color="#CC3331" type="line" width="3.0"/>
          <y:NodeLabel alignment="center" autoSizePolicy="content" fontFamily="Arial" fontSize="10" fontStyle="plain" hasBackgroundColor="false" hasLineColor="false" height="15.171875" horizontalTextPosition="center" iconTextGap="4" modelName="custom" textColor="#000000" verticalTextPosition="bottom" visible="true" width="42.33984375" x="-1.169921875" xml:space="preserve" y="12.4140625">GEMIN6<y:LabelModel><y:SmartNodeLabelModel distance="4.0"/></y:LabelModel><y:ModelParameter><y:SmartNodeLabelModelParameter labelRatioX="0.0" labelRatioY="0.0" nodeRatioX="0.0" nodeRatioY="0.0" offsetX="0.0" offsetY="0.0" upX="0.0" upY="-1.0"/></y:ModelParameter></y:NodeLabel>
          <y:Shape type="roundrectangle"/>
        </y:ShapeNode>
      </data>
    </node>
    <node id="n97">
      <data key="d3" xml:space="preserve"><![CDATA[GFER]]></data>
      <data key="d4" xml:space="preserve"><![CDATA[FAD-linked sulfhydryl oxidase ALR]]></data>
      <data key="d5" xml:space="preserve"><![CDATA[FAD-linked sulfhydryl oxidase ALR]]></data>
      <data key="d6" xml:space="preserve"><![CDATA[gene]]></data>
      <data key="d7" xml:space="preserve">0.0</data>
      <data key="d8" xml:space="preserve">0.013998098576635691</data>
      <data key="d9" xml:space="preserve">true</data>
      <data key="d10" xml:space="preserve">0.01200000000000001</data>
      <data key="d11" xml:space="preserve">4.0</data>
      <data key="d12" xml:space="preserve"/>
      <data key="d13" xml:space="preserve"/>
      <data key="d14" xml:space="preserve"/>
      <data key="d15" xml:space="preserve">12</data>
      <data key="d16" xml:space="preserve">248</data>
      <data key="d17" xml:space="preserve">0.0</data>
      <data key="d18" xml:space="preserve">1.0</data>
      <data key="d19" xml:space="preserve">212.32946143336642</data>
      <data key="d20" xml:space="preserve">-320.97507678722087</data>
      <data key="d24" xml:space="preserve">0.7523979288685172</data>
      <data key="d25" xml:space="preserve">0.14933612033400223</data>
      <data key="d29">
        <y:ShapeNode>
          <y:Geometry height="15.0" width="15.0" x="193.25266992491248" y="-325.0784398570039"/>
          <y:Fill color="#F2F2F2" transparent="false"/>
          <y:BorderStyle color="#C0C0C0" raised="false" type="line" width="1.0"/>
          <y:NodeLabel alignment="center" autoSizePolicy="content" fontFamily="Dialog" fontSize="12" fontStyle="plain" hasBackgroundColor="false" hasLineColor="false" hasText="false" height="4.0" horizontalTextPosition="center" iconTextGap="4" modelName="custom" textColor="#000000" verticalTextPosition="bottom" visible="true" width="4.0" x="5.5" y="5.5">
            <y:LabelModel>
              <y:SmartNodeLabelModel distance="4.0"/>
            </y:LabelModel>
            <y:ModelParameter>
              <y:SmartNodeLabelModelParameter labelRatioX="0.0" labelRatioY="0.0" nodeRatioX="0.0" nodeRatioY="0.0" offsetX="0.0" offsetY="0.0" upX="0.0" upY="-1.0"/>
            </y:ModelParameter>
          </y:NodeLabel>
          <y:Shape type="rectangle"/>
        </y:ShapeNode>
      </data>
    </node>
    <node id="n98">
      <data key="d3" xml:space="preserve"><![CDATA[GPS1]]></data>
      <data key="d4" xml:space="preserve"><![CDATA[COP9 signalosome complex subunit 1]]></data>
      <data key="d5" xml:space="preserve"><![CDATA[COP9 signalosome complex subunit 1]]></data>
      <data key="d6" xml:space="preserve"><![CDATA[gene]]></data>
      <data key="d7" xml:space="preserve">0.0</data>
      <data key="d8" xml:space="preserve">0.05164831252448961</data>
      <data key="d9" xml:space="preserve">false</data>
      <data key="d10" xml:space="preserve">0.05900000000000005</data>
      <data key="d11" xml:space="preserve">4.0</data>
      <data key="d12" xml:space="preserve"/>
      <data key="d13" xml:space="preserve"/>
      <data key="d14" xml:space="preserve"/>
      <data key="d15" xml:space="preserve">1</data>
      <data key="d16" xml:space="preserve">21</data>
      <data key="d17" xml:space="preserve">0.0</data>
      <data key="d18" xml:space="preserve">1.0</data>
      <data key="d19" xml:space="preserve">-601.1134401242471</data>
      <data key="d20" xml:space="preserve">-116.41226582859701</data>
      <data key="d24" xml:space="preserve">9.167303284950343E-4</data>
      <data key="d25" xml:space="preserve">0.24881927735084908</data>
      <data key="d29">
        <y:ShapeNode>
          <y:Geometry height="15.0" width="15.0" x="-605.3965281013421" y="-122.25884898715839"/>
          <y:Fill color="#F2F2F2" transparent="false"/>
          <y:BorderStyle color="#C0C0C0" raised="false" type="line" width="1.0"/>
          <y:NodeLabel alignment="center" autoSizePolicy="content" fontFamily="Dialog" fontSize="12" fontStyle="plain" hasBackgroundColor="false" hasLineColor="false" hasText="false" height="4.0" horizontalTextPosition="center" iconTextGap="4" modelName="custom" textColor="#000000" verticalTextPosition="bottom" visible="true" width="4.0" x="5.5" y="5.5">
            <y:LabelModel>
              <y:SmartNodeLabelModel distance="4.0"/>
            </y:LabelModel>
            <y:ModelParameter>
              <y:SmartNodeLabelModelParameter labelRatioX="0.0" labelRatioY="0.0" nodeRatioX="0.0" nodeRatioY="0.0" offsetX="0.0" offsetY="0.0" upX="0.0" upY="-1.0"/>
            </y:ModelParameter>
          </y:NodeLabel>
          <y:Shape type="rectangle"/>
        </y:ShapeNode>
      </data>
    </node>
    <node id="n99">
      <data key="d3" xml:space="preserve"><![CDATA[GRIA4]]></data>
      <data key="d4" xml:space="preserve"><![CDATA[Glutamate receptor 4]]></data>
      <data key="d5" xml:space="preserve"><![CDATA[Glutamate receptor 4]]></data>
      <data key="d6" xml:space="preserve"><![CDATA[gene]]></data>
      <data key="d7" xml:space="preserve">0.0</data>
      <data key="d8" xml:space="preserve">0.03622725822316419</data>
      <data key="d9" xml:space="preserve">true</data>
      <data key="d10" xml:space="preserve">0.01100000000000001</data>
      <data key="d11" xml:space="preserve">4.0</data>
      <data key="d12" xml:space="preserve"/>
      <data key="d13" xml:space="preserve"/>
      <data key="d14" xml:space="preserve"/>
      <data key="d15" xml:space="preserve">3</data>
      <data key="d16" xml:space="preserve">64</data>
      <data key="d17" xml:space="preserve">0.0</data>
      <data key="d18" xml:space="preserve">1.0</data>
      <data key="d19" xml:space="preserve">249.07162360885212</data>
      <data key="d20" xml:space="preserve">333.5441736872856</data>
      <data key="d24" xml:space="preserve">0.34017485782191664</data>
      <data key="d25" xml:space="preserve">-0.37786522256477006</data>
      <data key="d29">
        <y:ShapeNode>
          <y:Geometry height="15.0" width="15.0" x="233.27981615904878" y="331.3837606838108"/>
          <y:Fill color="#F2F2F2" transparent="false"/>
          <y:BorderStyle color="#C0C0C0" raised="false" type="line" width="1.0"/>
          <y:NodeLabel alignment="center" autoSizePolicy="content" fontFamily="Dialog" fontSize="12" fontStyle="plain" hasBackgroundColor="false" hasLineColor="false" hasText="false" height="4.0" horizontalTextPosition="center" iconTextGap="4" modelName="custom" textColor="#000000" verticalTextPosition="bottom" visible="true" width="4.0" x="5.5" y="5.5">
            <y:LabelModel>
              <y:SmartNodeLabelModel distance="4.0"/>
            </y:LabelModel>
            <y:ModelParameter>
              <y:SmartNodeLabelModelParameter labelRatioX="0.0" labelRatioY="0.0" nodeRatioX="0.0" nodeRatioY="0.0" offsetX="0.0" offsetY="0.0" upX="0.0" upY="-1.0"/>
            </y:ModelParameter>
          </y:NodeLabel>
          <y:Shape type="rectangle"/>
        </y:ShapeNode>
      </data>
    </node>
    <node id="n100">
      <data key="d3" xml:space="preserve"><![CDATA[HMGN1]]></data>
      <data key="d4" xml:space="preserve"><![CDATA[Non-histone chromosomal protein HMG-14]]></data>
      <data key="d5" xml:space="preserve"><![CDATA[Non-histone chromosomal protein HMG-14]]></data>
      <data key="d6" xml:space="preserve"><![CDATA[gene]]></data>
      <data key="d7" xml:space="preserve">0.0</data>
      <data key="d8" xml:space="preserve">0.0776843673192256</data>
      <data key="d9" xml:space="preserve">true</data>
      <data key="d10" xml:space="preserve">0.0</data>
      <data key="d11" xml:space="preserve">Infinity</data>
      <data key="d12" xml:space="preserve"/>
      <data key="d13" xml:space="preserve"/>
      <data key="d14" xml:space="preserve"/>
      <data key="d15" xml:space="preserve">1</data>
      <data key="d16" xml:space="preserve">21</data>
      <data key="d17" xml:space="preserve">0.0</data>
      <data key="d18" xml:space="preserve">1.0</data>
      <data key="d19" xml:space="preserve">-318.7414710301583</data>
      <data key="d20" xml:space="preserve">-231.54989180811333</data>
      <data key="d24" xml:space="preserve">0.07323656735421441</data>
      <data key="d25" xml:space="preserve">-0.24656498539935612</data>
      <data key="d29">
        <y:ShapeNode>
          <y:Geometry height="15.0" width="15.0" x="-327.80521059868187" y="-239.12783477037658"/>
          <y:Fill color="#F2F2F2" transparent="false"/>
          <y:BorderStyle color="#C0C0C0" raised="false" type="line" width="1.0"/>
          <y:NodeLabel alignment="center" autoSizePolicy="content" fontFamily="Dialog" fontSize="12" fontStyle="plain" hasBackgroundColor="false" hasLineColor="false" hasText="false" height="4.0" horizontalTextPosition="center" iconTextGap="4" modelName="custom" textColor="#000000" verticalTextPosition="bottom" visible="true" width="4.0" x="5.5" y="5.5">
            <y:LabelModel>
              <y:SmartNodeLabelModel distance="4.0"/>
            </y:LabelModel>
            <y:ModelParameter>
              <y:SmartNodeLabelModelParameter labelRatioX="0.0" labelRatioY="0.0" nodeRatioX="0.0" nodeRatioY="0.0" offsetX="0.0" offsetY="0.0" upX="0.0" upY="-1.0"/>
            </y:ModelParameter>
          </y:NodeLabel>
          <y:Shape type="rectangle"/>
        </y:ShapeNode>
      </data>
    </node>
    <node id="n101">
      <data key="d3" xml:space="preserve"><![CDATA[HMGN4]]></data>
      <data key="d4" xml:space="preserve"><![CDATA[High mobility group nucleosome-binding domain-containing protein 4]]></data>
      <data key="d5" xml:space="preserve"><![CDATA[High mobility group nucleosome-binding domain-containing protein 4]]></data>
      <data key="d6" xml:space="preserve"><![CDATA[source]]></data>
      <data key="d7" xml:space="preserve">2.008328087602086</data>
      <data key="d8" xml:space="preserve">0.8099361109872096</data>
      <data key="d9" xml:space="preserve">true</data>
      <data key="d10" xml:space="preserve">0.0</data>
      <data key="d11" xml:space="preserve">Infinity</data>
      <data key="d12" xml:space="preserve"><![CDATA[HNRNPC(1)]]></data>
      <data key="d13" xml:space="preserve"/>
      <data key="d14" xml:space="preserve"/>
      <data key="d15" xml:space="preserve">1</data>
      <data key="d16" xml:space="preserve">21</data>
      <data key="d17" xml:space="preserve">0.0</data>
      <data key="d18" xml:space="preserve">1.0</data>
      <data key="d19" xml:space="preserve">-355.9038367481572</data>
      <data key="d20" xml:space="preserve">-160.36916561084823</data>
      <data key="d24" xml:space="preserve">4.074357015533486E-4</data>
      <data key="d25" xml:space="preserve">-1.189808850444491</data>
      <data key="d26" xml:space="preserve">-1.189808850444491</data>
      <data key="d29">
        <y:ShapeNode>
          <y:Geometry height="40.0" width="40.0" x="-377.1728374281573" y="-180.94867517535377"/>
          <y:Fill color="#B6DBA6" transparent="false"/>
          <y:BorderStyle color="#4159A8" type="line" width="3.0"/>
          <y:NodeLabel alignment="center" autoSizePolicy="content" fontFamily="Arial" fontSize="10" fontStyle="plain" hasBackgroundColor="false" hasLineColor="false" height="15.171875" horizontalTextPosition="center" iconTextGap="4" modelName="custom" textColor="#000000" verticalTextPosition="bottom" visible="true" width="40.11328125" x="-0.056640625" xml:space="preserve" y="12.4140625">HMGN4<y:LabelModel><y:SmartNodeLabelModel distance="4.0"/></y:LabelModel><y:ModelParameter><y:SmartNodeLabelModelParameter labelRatioX="0.0" labelRatioY="0.0" nodeRatioX="0.0" nodeRatioY="0.0" offsetX="0.0" offsetY="0.0" upX="0.0" upY="-1.0"/></y:ModelParameter></y:NodeLabel>
          <y:Shape type="roundrectangle"/>
        </y:ShapeNode>
      </data>
    </node>
    <node id="n102">
      <data key="d3" xml:space="preserve"><![CDATA[KBTBD6]]></data>
      <data key="d4" xml:space="preserve"><![CDATA[Kelch repeat and BTB domain-containing protein 6]]></data>
      <data key="d5" xml:space="preserve"><![CDATA[Kelch repeat and BTB domain-containing protein 6]]></data>
      <data key="d6" xml:space="preserve"><![CDATA[source]]></data>
      <data key="d7" xml:space="preserve">2.3603987920671528</data>
      <data key="d8" xml:space="preserve">0.9470548903067616</data>
      <data key="d9" xml:space="preserve">true</data>
      <data key="d10" xml:space="preserve">0.008000000000000007</data>
      <data key="d11" xml:space="preserve">4.0</data>
      <data key="d12" xml:space="preserve"><![CDATA[HNRNPC(2)]]></data>
      <data key="d13" xml:space="preserve"/>
      <data key="d14" xml:space="preserve"/>
      <data key="d15" xml:space="preserve">11</data>
      <data key="d16" xml:space="preserve">165</data>
      <data key="d17" xml:space="preserve">0.0</data>
      <data key="d18" xml:space="preserve">1.0</data>
      <data key="d19" xml:space="preserve">-683.3724817643214</data>
      <data key="d20" xml:space="preserve">-104.70034181612175</data>
      <data key="d24" xml:space="preserve">3.395297512944572E-5</data>
      <data key="d25" xml:space="preserve">1.2466614812292338</data>
      <data key="d26" xml:space="preserve">1.2466614812292338</data>
      <data key="d29">
        <y:ShapeNode>
          <y:Geometry height="40.0" width="40.0" x="-712.2999715001392" y="-128.57821730767014"/>
          <y:Fill color="#B6DBA6" transparent="false"/>
          <y:BorderStyle color="#CC3331" type="line" width="3.0"/>
          <y:NodeLabel alignment="center" autoSizePolicy="content" fontFamily="Arial" fontSize="10" fontStyle="plain" hasBackgroundColor="false" hasLineColor="false" height="15.171875" horizontalTextPosition="center" iconTextGap="4" modelName="custom" textColor="#000000" verticalTextPosition="bottom" visible="true" width="42.9013671875" x="-1.45068359375" xml:space="preserve" y="12.4140625">KBTBD6<y:LabelModel><y:SmartNodeLabelModel distance="4.0"/></y:LabelModel><y:ModelParameter><y:SmartNodeLabelModelParameter labelRatioX="0.0" labelRatioY="0.0" nodeRatioX="0.0" nodeRatioY="0.0" offsetX="0.0" offsetY="0.0" upX="0.0" upY="-1.0"/></y:ModelParameter></y:NodeLabel>
          <y:Shape type="roundrectangle"/>
        </y:ShapeNode>
      </data>
    </node>
    <node id="n103">
      <data key="d3" xml:space="preserve"><![CDATA[LRPPRC]]></data>
      <data key="d4" xml:space="preserve"><![CDATA[Leucine-rich PPR motif-containing protein, mitochondrial]]></data>
      <data key="d5" xml:space="preserve"><![CDATA[Leucine-rich PPR motif-containing protein, mitochondrial]]></data>
      <data key="d6" xml:space="preserve"><![CDATA[gene]]></data>
      <data key="d7" xml:space="preserve">0.0</data>
      <data key="d8" xml:space="preserve">0.14665303164024862</data>
      <data key="d9" xml:space="preserve">true</data>
      <data key="d10" xml:space="preserve">0.0030000000000000027</data>
      <data key="d11" xml:space="preserve">4.0</data>
      <data key="d12" xml:space="preserve"/>
      <data key="d13" xml:space="preserve"/>
      <data key="d14" xml:space="preserve"/>
      <data key="d15" xml:space="preserve">39</data>
      <data key="d16" xml:space="preserve">873</data>
      <data key="d17" xml:space="preserve">0.0</data>
      <data key="d18" xml:space="preserve">1.0</data>
      <data key="d19" xml:space="preserve">598.2666025077499</data>
      <data key="d20" xml:space="preserve">-320.48758895840507</data>
      <data key="d24" xml:space="preserve">1.3581190051778288E-4</data>
      <data key="d25" xml:space="preserve">-0.2187622400759892</data>
      <data key="d29">
        <y:ShapeNode>
          <y:Geometry height="15.0" width="15.0" x="583.7947939448194" y="-323.80974629346787"/>
          <y:Fill color="#F2F2F2" transparent="false"/>
          <y:BorderStyle color="#C0C0C0" raised="false" type="line" width="1.0"/>
          <y:NodeLabel alignment="center" autoSizePolicy="content" fontFamily="Dialog" fontSize="12" fontStyle="plain" hasBackgroundColor="false" hasLineColor="false" hasText="false" height="4.0" horizontalTextPosition="center" iconTextGap="4" modelName="custom" textColor="#000000" verticalTextPosition="bottom" visible="true" width="4.0" x="5.5" y="5.5">
            <y:LabelModel>
              <y:SmartNodeLabelModel distance="4.0"/>
            </y:LabelModel>
            <y:ModelParameter>
              <y:SmartNodeLabelModelParameter labelRatioX="0.0" labelRatioY="0.0" nodeRatioX="0.0" nodeRatioY="0.0" offsetX="0.0" offsetY="0.0" upX="0.0" upY="-1.0"/>
            </y:ModelParameter>
          </y:NodeLabel>
          <y:Shape type="rectangle"/>
        </y:ShapeNode>
      </data>
    </node>
    <node id="n104">
      <data key="d3" xml:space="preserve"><![CDATA[LTV1]]></data>
      <data key="d4" xml:space="preserve"><![CDATA[Protein LTV1 homolog]]></data>
      <data key="d5" xml:space="preserve"><![CDATA[Protein LTV1 homolog]]></data>
      <data key="d6" xml:space="preserve"><![CDATA[gene]]></data>
      <data key="d7" xml:space="preserve">0.0</data>
      <data key="d8" xml:space="preserve">0.01964418004588319</data>
      <data key="d9" xml:space="preserve">true</data>
      <data key="d10" xml:space="preserve">0.03700000000000003</data>
      <data key="d11" xml:space="preserve">4.0</data>
      <data key="d12" xml:space="preserve"/>
      <data key="d13" xml:space="preserve"/>
      <data key="d14" xml:space="preserve"/>
      <data key="d15" xml:space="preserve">1</data>
      <data key="d16" xml:space="preserve">15</data>
      <data key="d17" xml:space="preserve">0.0</data>
      <data key="d18" xml:space="preserve">1.0</data>
      <data key="d19" xml:space="preserve">-387.68293501547</data>
      <data key="d20" xml:space="preserve">417.7879549604078</data>
      <data key="d24" xml:space="preserve">0.1281045751633987</data>
      <data key="d25" xml:space="preserve">0.27234775275598544</data>
      <data key="d29">
        <y:ShapeNode>
          <y:Geometry height="15.0" width="15.0" x="-403.0600462534978" y="418.038882840746"/>
          <y:Fill color="#F2F2F2" transparent="false"/>
          <y:BorderStyle color="#C0C0C0" raised="false" type="line" width="1.0"/>
          <y:NodeLabel alignment="center" autoSizePolicy="content" fontFamily="Dialog" fontSize="12" fontStyle="plain" hasBackgroundColor="false" hasLineColor="false" hasText="false" height="4.0" horizontalTextPosition="center" iconTextGap="4" modelName="custom" textColor="#000000" verticalTextPosition="bottom" visible="true" width="4.0" x="5.5" y="5.5">
            <y:LabelModel>
              <y:SmartNodeLabelModel distance="4.0"/>
            </y:LabelModel>
            <y:ModelParameter>
              <y:SmartNodeLabelModelParameter labelRatioX="0.0" labelRatioY="0.0" nodeRatioX="0.0" nodeRatioY="0.0" offsetX="0.0" offsetY="0.0" upX="0.0" upY="-1.0"/>
            </y:ModelParameter>
          </y:NodeLabel>
          <y:Shape type="rectangle"/>
        </y:ShapeNode>
      </data>
    </node>
    <node id="n105">
      <data key="d3" xml:space="preserve"><![CDATA[MOV10]]></data>
      <data key="d4" xml:space="preserve"><![CDATA[Helicase MOV-10]]></data>
      <data key="d5" xml:space="preserve"><![CDATA[Helicase MOV-10]]></data>
      <data key="d6" xml:space="preserve"><![CDATA[gene]]></data>
      <data key="d7" xml:space="preserve">0.0</data>
      <data key="d8" xml:space="preserve">0.09465628194439293</data>
      <data key="d9" xml:space="preserve">true</data>
      <data key="d10" xml:space="preserve">0.007000000000000006</data>
      <data key="d11" xml:space="preserve">4.0</data>
      <data key="d12" xml:space="preserve"/>
      <data key="d13" xml:space="preserve"/>
      <data key="d14" xml:space="preserve"/>
      <data key="d15" xml:space="preserve">1</data>
      <data key="d16" xml:space="preserve">21</data>
      <data key="d17" xml:space="preserve">0.0</data>
      <data key="d18" xml:space="preserve">1.0</data>
      <data key="d19" xml:space="preserve">-191.84108302203413</data>
      <data key="d20" xml:space="preserve">-513.089344287092</data>
      <data key="d24" xml:space="preserve">0.08240387063916475</data>
      <data key="d25" xml:space="preserve">-0.23427319950732617</data>
      <data key="d29">
        <y:ShapeNode>
          <y:Geometry height="15.0" width="15.0" x="-209.10593833080108" y="-544.5871228312805"/>
          <y:Fill color="#F2F2F2" transparent="false"/>
          <y:BorderStyle color="#C0C0C0" raised="false" type="line" width="1.0"/>
          <y:NodeLabel alignment="center" autoSizePolicy="content" fontFamily="Dialog" fontSize="12" fontStyle="plain" hasBackgroundColor="false" hasLineColor="false" hasText="false" height="4.0" horizontalTextPosition="center" iconTextGap="4" modelName="custom" textColor="#000000" verticalTextPosition="bottom" visible="true" width="4.0" x="5.5" y="5.5">
            <y:LabelModel>
              <y:SmartNodeLabelModel distance="4.0"/>
            </y:LabelModel>
            <y:ModelParameter>
              <y:SmartNodeLabelModelParameter labelRatioX="0.0" labelRatioY="0.0" nodeRatioX="0.0" nodeRatioY="0.0" offsetX="0.0" offsetY="0.0" upX="0.0" upY="-1.0"/>
            </y:ModelParameter>
          </y:NodeLabel>
          <y:Shape type="rectangle"/>
        </y:ShapeNode>
      </data>
    </node>
    <node id="n106">
      <data key="d3" xml:space="preserve"><![CDATA[MT-ATP6]]></data>
      <data key="d4" xml:space="preserve"><![CDATA[ATP synthase subunit a]]></data>
      <data key="d5" xml:space="preserve"><![CDATA[ATP synthase subunit a]]></data>
      <data key="d6" xml:space="preserve"><![CDATA[gene]]></data>
      <data key="d7" xml:space="preserve">0.0</data>
      <data key="d8" xml:space="preserve">0.033342472687523335</data>
      <data key="d9" xml:space="preserve">true</data>
      <data key="d10" xml:space="preserve">0.020000000000000018</data>
      <data key="d11" xml:space="preserve">4.0</data>
      <data key="d12" xml:space="preserve"/>
      <data key="d13" xml:space="preserve"/>
      <data key="d14" xml:space="preserve"/>
      <data key="d15" xml:space="preserve">40</data>
      <data key="d16" xml:space="preserve">880</data>
      <data key="d17" xml:space="preserve">0.0</data>
      <data key="d18" xml:space="preserve">1.0</data>
      <data key="d19" xml:space="preserve">736.1061259413652</data>
      <data key="d20" xml:space="preserve">206.44993311326573</data>
      <data key="d24" xml:space="preserve">0.1568287921229098</data>
      <data key="d25" xml:space="preserve">0.6802994517428917</data>
      <data key="d29">
        <y:ShapeNode>
          <y:Geometry height="15.0" width="15.0" x="706.1540002000868" y="223.08224625206324"/>
          <y:Fill color="#F2F2F2" transparent="false"/>
          <y:BorderStyle color="#C0C0C0" raised="false" type="line" width="1.0"/>
          <y:NodeLabel alignment="center" autoSizePolicy="content" fontFamily="Dialog" fontSize="12" fontStyle="plain" hasBackgroundColor="false" hasLineColor="false" hasText="false" height="4.0" horizontalTextPosition="center" iconTextGap="4" modelName="custom" textColor="#000000" verticalTextPosition="bottom" visible="true" width="4.0" x="5.5" y="5.5">
            <y:LabelModel>
              <y:SmartNodeLabelModel distance="4.0"/>
            </y:LabelModel>
            <y:ModelParameter>
              <y:SmartNodeLabelModelParameter labelRatioX="0.0" labelRatioY="0.0" nodeRatioX="0.0" nodeRatioY="0.0" offsetX="0.0" offsetY="0.0" upX="0.0" upY="-1.0"/>
            </y:ModelParameter>
          </y:NodeLabel>
          <y:Shape type="rectangle"/>
        </y:ShapeNode>
      </data>
    </node>
    <node id="n107">
      <data key="d3" xml:space="preserve"><![CDATA[MT-ATP8]]></data>
      <data key="d4" xml:space="preserve"><![CDATA[ATP synthase protein 8]]></data>
      <data key="d5" xml:space="preserve"><![CDATA[ATP synthase protein 8]]></data>
      <data key="d6" xml:space="preserve"><![CDATA[gene]]></data>
      <data key="d7" xml:space="preserve">0.0</data>
      <data key="d8" xml:space="preserve">0.03334247268752334</data>
      <data key="d9" xml:space="preserve">true</data>
      <data key="d10" xml:space="preserve">0.020000000000000018</data>
      <data key="d11" xml:space="preserve">4.0</data>
      <data key="d12" xml:space="preserve"/>
      <data key="d13" xml:space="preserve"/>
      <data key="d14" xml:space="preserve"/>
      <data key="d15" xml:space="preserve">40</data>
      <data key="d16" xml:space="preserve">880</data>
      <data key="d17" xml:space="preserve">0.0</data>
      <data key="d18" xml:space="preserve">1.0</data>
      <data key="d19" xml:space="preserve">729.5022773559353</data>
      <data key="d20" xml:space="preserve">178.52357211386976</data>
      <data key="d24" xml:space="preserve">0.24755114166878875</data>
      <data key="d25" xml:space="preserve">-0.29125502533346825</data>
      <data key="d29">
        <y:ShapeNode>
          <y:Geometry height="15.0" width="15.0" x="692.8102061417547" y="176.81048127469404"/>
          <y:Fill color="#F2F2F2" transparent="false"/>
          <y:BorderStyle color="#C0C0C0" raised="false" type="line" width="1.0"/>
          <y:NodeLabel alignment="center" autoSizePolicy="content" fontFamily="Dialog" fontSize="12" fontStyle="plain" hasBackgroundColor="false" hasLineColor="false" hasText="false" height="4.0" horizontalTextPosition="center" iconTextGap="4" modelName="custom" textColor="#000000" verticalTextPosition="bottom" visible="true" width="4.0" x="5.5" y="5.5">
            <y:LabelModel>
              <y:SmartNodeLabelModel distance="4.0"/>
            </y:LabelModel>
            <y:ModelParameter>
              <y:SmartNodeLabelModelParameter labelRatioX="0.0" labelRatioY="0.0" nodeRatioX="0.0" nodeRatioY="0.0" offsetX="0.0" offsetY="0.0" upX="0.0" upY="-1.0"/>
            </y:ModelParameter>
          </y:NodeLabel>
          <y:Shape type="rectangle"/>
        </y:ShapeNode>
      </data>
    </node>
    <node id="n108">
      <data key="d3" xml:space="preserve"><![CDATA[MT-CO1]]></data>
      <data key="d4" xml:space="preserve"><![CDATA[Cytochrome c oxidase subunit 1]]></data>
      <data key="d5" xml:space="preserve"><![CDATA[Cytochrome c oxidase subunit 1]]></data>
      <data key="d6" xml:space="preserve"><![CDATA[gene]]></data>
      <data key="d7" xml:space="preserve">0.0</data>
      <data key="d8" xml:space="preserve">0.06897842766715094</data>
      <data key="d9" xml:space="preserve">true</data>
      <data key="d10" xml:space="preserve">0.01200000000000001</data>
      <data key="d11" xml:space="preserve">4.0</data>
      <data key="d12" xml:space="preserve"/>
      <data key="d13" xml:space="preserve"/>
      <data key="d14" xml:space="preserve"/>
      <data key="d15" xml:space="preserve">38</data>
      <data key="d16" xml:space="preserve">865</data>
      <data key="d17" xml:space="preserve">0.0</data>
      <data key="d18" xml:space="preserve">1.0</data>
      <data key="d19" xml:space="preserve">656.5104842426749</data>
      <data key="d20" xml:space="preserve">-370.5233002946137</data>
      <data key="d24" xml:space="preserve">0.8270944741532977</data>
      <data key="d25" xml:space="preserve">-0.1701292295240684</data>
      <data key="d29">
        <y:ShapeNode>
          <y:Geometry height="15.0" width="15.0" x="671.5692933776301" y="-428.56521444869315"/>
          <y:Fill color="#F2F2F2" transparent="false"/>
          <y:BorderStyle color="#C0C0C0" raised="false" type="line" width="1.0"/>
          <y:NodeLabel alignment="center" autoSizePolicy="content" fontFamily="Dialog" fontSize="12" fontStyle="plain" hasBackgroundColor="false" hasLineColor="false" hasText="false" height="4.0" horizontalTextPosition="center" iconTextGap="4" modelName="custom" textColor="#000000" verticalTextPosition="bottom" visible="true" width="4.0" x="5.5" y="5.5">
            <y:LabelModel>
              <y:SmartNodeLabelModel distance="4.0"/>
            </y:LabelModel>
            <y:ModelParameter>
              <y:SmartNodeLabelModelParameter labelRatioX="0.0" labelRatioY="0.0" nodeRatioX="0.0" nodeRatioY="0.0" offsetX="0.0" offsetY="0.0" upX="0.0" upY="-1.0"/>
            </y:ModelParameter>
          </y:NodeLabel>
          <y:Shape type="rectangle"/>
        </y:ShapeNode>
      </data>
    </node>
    <node id="n109">
      <data key="d3" xml:space="preserve"><![CDATA[MT-CO2]]></data>
      <data key="d4" xml:space="preserve"><![CDATA[Cytochrome c oxidase subunit 2]]></data>
      <data key="d5" xml:space="preserve"><![CDATA[Cytochrome c oxidase subunit 2]]></data>
      <data key="d6" xml:space="preserve"><![CDATA[gene]]></data>
      <data key="d7" xml:space="preserve">0.0</data>
      <data key="d8" xml:space="preserve">0.0692397711131096</data>
      <data key="d9" xml:space="preserve">true</data>
      <data key="d10" xml:space="preserve">0.006000000000000005</data>
      <data key="d11" xml:space="preserve">4.0</data>
      <data key="d12" xml:space="preserve"/>
      <data key="d13" xml:space="preserve"/>
      <data key="d14" xml:space="preserve"/>
      <data key="d15" xml:space="preserve">38</data>
      <data key="d16" xml:space="preserve">865</data>
      <data key="d17" xml:space="preserve">0.0</data>
      <data key="d18" xml:space="preserve">1.0</data>
      <data key="d19" xml:space="preserve">692.0376797520304</data>
      <data key="d20" xml:space="preserve">-355.0466845854269</data>
      <data key="d24" xml:space="preserve">0.17282064340887873</data>
      <data key="d25" xml:space="preserve">-0.1840324966563749</data>
      <data key="d29">
        <y:ShapeNode>
          <y:Geometry height="15.0" width="15.0" x="727.7775555703082" y="-381.10875935701694"/>
          <y:Fill color="#F2F2F2" transparent="false"/>
          <y:BorderStyle color="#C0C0C0" raised="false" type="line" width="1.0"/>
          <y:NodeLabel alignment="center" autoSizePolicy="content" fontFamily="Dialog" fontSize="12" fontStyle="plain" hasBackgroundColor="false" hasLineColor="false" hasText="false" height="4.0" horizontalTextPosition="center" iconTextGap="4" modelName="custom" textColor="#000000" verticalTextPosition="bottom" visible="true" width="4.0" x="5.5" y="5.5">
            <y:LabelModel>
              <y:SmartNodeLabelModel distance="4.0"/>
            </y:LabelModel>
            <y:ModelParameter>
              <y:SmartNodeLabelModelParameter labelRatioX="0.0" labelRatioY="0.0" nodeRatioX="0.0" nodeRatioY="0.0" offsetX="0.0" offsetY="0.0" upX="0.0" upY="-1.0"/>
            </y:ModelParameter>
          </y:NodeLabel>
          <y:Shape type="rectangle"/>
        </y:ShapeNode>
      </data>
    </node>
    <node id="n110">
      <data key="d3" xml:space="preserve"><![CDATA[MT-CO3]]></data>
      <data key="d4" xml:space="preserve"><![CDATA[Cytochrome c oxidase subunit 3]]></data>
      <data key="d5" xml:space="preserve"><![CDATA[Cytochrome c oxidase subunit 3]]></data>
      <data key="d6" xml:space="preserve"><![CDATA[gene]]></data>
      <data key="d7" xml:space="preserve">0.0</data>
      <data key="d8" xml:space="preserve">0.06881763915400657</data>
      <data key="d9" xml:space="preserve">true</data>
      <data key="d10" xml:space="preserve">0.0030000000000000027</data>
      <data key="d11" xml:space="preserve">4.0</data>
      <data key="d12" xml:space="preserve"/>
      <data key="d13" xml:space="preserve"/>
      <data key="d14" xml:space="preserve"/>
      <data key="d15" xml:space="preserve">38</data>
      <data key="d16" xml:space="preserve">865</data>
      <data key="d17" xml:space="preserve">0.0</data>
      <data key="d18" xml:space="preserve">1.0</data>
      <data key="d19" xml:space="preserve">630.0097081098467</data>
      <data key="d20" xml:space="preserve">-309.3249220397127</data>
      <data key="d24" xml:space="preserve">0.268975468975469</data>
      <data key="d25" xml:space="preserve">-0.7209266438784923</data>
      <data key="d29">
        <y:ShapeNode>
          <y:Geometry height="15.0" width="15.0" x="615.2956182140543" y="-278.76040405032586"/>
          <y:Fill color="#F2F2F2" transparent="false"/>
          <y:BorderStyle color="#C0C0C0" raised="false" type="line" width="1.0"/>
          <y:NodeLabel alignment="center" autoSizePolicy="content" fontFamily="Dialog" fontSize="12" fontStyle="plain" hasBackgroundColor="false" hasLineColor="false" hasText="false" height="4.0" horizontalTextPosition="center" iconTextGap="4" modelName="custom" textColor="#000000" verticalTextPosition="bottom" visible="true" width="4.0" x="5.5" y="5.5">
            <y:LabelModel>
              <y:SmartNodeLabelModel distance="4.0"/>
            </y:LabelModel>
            <y:ModelParameter>
              <y:SmartNodeLabelModelParameter labelRatioX="0.0" labelRatioY="0.0" nodeRatioX="0.0" nodeRatioY="0.0" offsetX="0.0" offsetY="0.0" upX="0.0" upY="-1.0"/>
            </y:ModelParameter>
          </y:NodeLabel>
          <y:Shape type="rectangle"/>
        </y:ShapeNode>
      </data>
    </node>
    <node id="n111">
      <data key="d3" xml:space="preserve"><![CDATA[NDUFA4]]></data>
      <data key="d4" xml:space="preserve"><![CDATA[Cytochrome c oxidase subunit NDUFA4]]></data>
      <data key="d5" xml:space="preserve"><![CDATA[Cytochrome c oxidase subunit NDUFA4]]></data>
      <data key="d6" xml:space="preserve"><![CDATA[source]]></data>
      <data key="d7" xml:space="preserve">3.320456287124797</data>
      <data key="d8" xml:space="preserve">1.3767078725187931</data>
      <data key="d9" xml:space="preserve">true</data>
      <data key="d10" xml:space="preserve">0.0</data>
      <data key="d11" xml:space="preserve">Infinity</data>
      <data key="d12" xml:space="preserve"><![CDATA[HNRNPC(4)]]></data>
      <data key="d13" xml:space="preserve"/>
      <data key="d14" xml:space="preserve"/>
      <data key="d15" xml:space="preserve">38</data>
      <data key="d16" xml:space="preserve">865</data>
      <data key="d17" xml:space="preserve">0.0</data>
      <data key="d18" xml:space="preserve">1.0</data>
      <data key="d19" xml:space="preserve">644.0032875627099</data>
      <data key="d20" xml:space="preserve">-332.5562638397631</data>
      <data key="d24" xml:space="preserve">0.0017995076818606228</data>
      <data key="d25" xml:space="preserve">-4.016774991934566</data>
      <data key="d26" xml:space="preserve">-4.016774991934566</data>
      <data key="d29">
        <y:ShapeNode>
          <y:Geometry height="40.0" width="40.0" x="619.3223341539098" y="-343.9124880323049"/>
          <y:Fill color="#B6DBA6" transparent="false"/>
          <y:BorderStyle color="#4159A8" type="line" width="3.0"/>
          <y:NodeLabel alignment="center" autoSizePolicy="content" fontFamily="Arial" fontSize="10" fontStyle="plain" hasBackgroundColor="false" hasLineColor="false" height="15.171875" horizontalTextPosition="center" iconTextGap="4" modelName="custom" textColor="#000000" verticalTextPosition="bottom" visible="true" width="44.0048828125" x="-2.00244140625" xml:space="preserve" y="12.4140625">NDUFA4<y:LabelModel><y:SmartNodeLabelModel distance="4.0"/></y:LabelModel><y:ModelParameter><y:SmartNodeLabelModelParameter labelRatioX="0.0" labelRatioY="0.0" nodeRatioX="0.0" nodeRatioY="0.0" offsetX="0.0" offsetY="0.0" upX="0.0" upY="-1.0"/></y:ModelParameter></y:NodeLabel>
          <y:Shape type="roundrectangle"/>
        </y:ShapeNode>
      </data>
    </node>
    <node id="n112">
      <data key="d3" xml:space="preserve"><![CDATA[NOB1]]></data>
      <data key="d4" xml:space="preserve"><![CDATA[RNA-binding protein NOB1]]></data>
      <data key="d5" xml:space="preserve"><![CDATA[RNA-binding protein NOB1]]></data>
      <data key="d6" xml:space="preserve"><![CDATA[gene]]></data>
      <data key="d7" xml:space="preserve">0.0</data>
      <data key="d8" xml:space="preserve">0.0199947432415102</data>
      <data key="d9" xml:space="preserve">true</data>
      <data key="d10" xml:space="preserve">0.018000000000000016</data>
      <data key="d11" xml:space="preserve">4.0</data>
      <data key="d12" xml:space="preserve"/>
      <data key="d13" xml:space="preserve"/>
      <data key="d14" xml:space="preserve"/>
      <data key="d15" xml:space="preserve">5</data>
      <data key="d16" xml:space="preserve">80</data>
      <data key="d17" xml:space="preserve">0.0</data>
      <data key="d18" xml:space="preserve">1.0</data>
      <data key="d19" xml:space="preserve">-327.8281904666536</data>
      <data key="d20" xml:space="preserve">365.1120720034836</data>
      <data key="d24" xml:space="preserve">0.1568287921229098</data>
      <data key="d25" xml:space="preserve">0.1843190743267531</data>
      <data key="d29">
        <y:ShapeNode>
          <y:Geometry height="15.0" width="15.0" x="-339.86490514225625" y="365.8085455463909"/>
          <y:Fill color="#F2F2F2" transparent="false"/>
          <y:BorderStyle color="#C0C0C0" raised="false" type="line" width="1.0"/>
          <y:NodeLabel alignment="center" autoSizePolicy="content" fontFamily="Dialog" fontSize="12" fontStyle="plain" hasBackgroundColor="false" hasLineColor="false" hasText="false" height="4.0" horizontalTextPosition="center" iconTextGap="4" modelName="custom" textColor="#000000" verticalTextPosition="bottom" visible="true" width="4.0" x="5.5" y="5.5">
            <y:LabelModel>
              <y:SmartNodeLabelModel distance="4.0"/>
            </y:LabelModel>
            <y:ModelParameter>
              <y:SmartNodeLabelModelParameter labelRatioX="0.0" labelRatioY="0.0" nodeRatioX="0.0" nodeRatioY="0.0" offsetX="0.0" offsetY="0.0" upX="0.0" upY="-1.0"/>
            </y:ModelParameter>
          </y:NodeLabel>
          <y:Shape type="rectangle"/>
        </y:ShapeNode>
      </data>
    </node>
    <node id="n113">
      <data key="d3" xml:space="preserve"><![CDATA[ORC6]]></data>
      <data key="d4" xml:space="preserve"><![CDATA[Origin recognition complex subunit 6]]></data>
      <data key="d5" xml:space="preserve"><![CDATA[Origin recognition complex subunit 6]]></data>
      <data key="d6" xml:space="preserve"><![CDATA[source]]></data>
      <data key="d7" xml:space="preserve">2.122739652041089</data>
      <data key="d8" xml:space="preserve">0.8781364093073009</data>
      <data key="d9" xml:space="preserve">true</data>
      <data key="d10" xml:space="preserve">0.0050000000000000044</data>
      <data key="d11" xml:space="preserve">4.0</data>
      <data key="d12" xml:space="preserve"/>
      <data key="d13" xml:space="preserve"/>
      <data key="d14" xml:space="preserve"/>
      <data key="d15" xml:space="preserve">7</data>
      <data key="d16" xml:space="preserve">110</data>
      <data key="d17" xml:space="preserve">0.0</data>
      <data key="d18" xml:space="preserve">1.0</data>
      <data key="d19" xml:space="preserve">625.6353522988411</data>
      <data key="d20" xml:space="preserve">523.7146835240957</data>
      <data key="d24" xml:space="preserve">8.75369296421928E-5</data>
      <data key="d25" xml:space="preserve">1.110457385800471</data>
      <data key="d26" xml:space="preserve">1.110457385800471</data>
      <data key="d29">
        <y:ShapeNode>
          <y:Geometry height="40.0" width="40.0" x="607.420358822663" y="527.5438089695965"/>
          <y:Fill color="#B6DBA6" transparent="false"/>
          <y:BorderStyle color="#CC3331" type="line" width="3.0"/>
          <y:NodeLabel alignment="center" autoSizePolicy="content" fontFamily="Arial" fontSize="10" fontStyle="plain" hasBackgroundColor="false" hasLineColor="false" height="15.171875" horizontalTextPosition="center" iconTextGap="4" modelName="custom" textColor="#000000" verticalTextPosition="bottom" visible="true" width="31.783203125" x="4.1083984375" xml:space="preserve" y="12.4140625">ORC6<y:LabelModel><y:SmartNodeLabelModel distance="4.0"/></y:LabelModel><y:ModelParameter><y:SmartNodeLabelModelParameter labelRatioX="0.0" labelRatioY="0.0" nodeRatioX="0.0" nodeRatioY="0.0" offsetX="0.0" offsetY="0.0" upX="0.0" upY="-1.0"/></y:ModelParameter></y:NodeLabel>
          <y:Shape type="roundrectangle"/>
        </y:ShapeNode>
      </data>
    </node>
    <node id="n114">
      <data key="d3" xml:space="preserve"><![CDATA[PARP1]]></data>
      <data key="d4" xml:space="preserve"><![CDATA[Poly [ADP-ribose] polymerase 1]]></data>
      <data key="d5" xml:space="preserve"><![CDATA[Poly [ADP-ribose] polymerase 1]]></data>
      <data key="d6" xml:space="preserve"><![CDATA[gene]]></data>
      <data key="d7" xml:space="preserve">0.0</data>
      <data key="d8" xml:space="preserve">0.06732378781565994</data>
      <data key="d9" xml:space="preserve">true</data>
      <data key="d10" xml:space="preserve">0.01100000000000001</data>
      <data key="d11" xml:space="preserve">4.0</data>
      <data key="d12" xml:space="preserve"/>
      <data key="d13" xml:space="preserve"/>
      <data key="d14" xml:space="preserve"/>
      <data key="d15" xml:space="preserve">1</data>
      <data key="d16" xml:space="preserve">21</data>
      <data key="d17" xml:space="preserve">0.0</data>
      <data key="d18" xml:space="preserve">1.0</data>
      <data key="d19" xml:space="preserve">-409.8557570804518</data>
      <data key="d20" xml:space="preserve">-69.62239226067923</data>
      <data key="d24" xml:space="preserve">0.008182667006196418</data>
      <data key="d25" xml:space="preserve">-0.13197989124584097</data>
      <data key="d29">
        <y:ShapeNode>
          <y:Geometry height="15.0" width="15.0" x="-418.2654291223686" y="-77.71276972660004"/>
          <y:Fill color="#F2F2F2" transparent="false"/>
          <y:BorderStyle color="#C0C0C0" raised="false" type="line" width="1.0"/>
          <y:NodeLabel alignment="center" autoSizePolicy="content" fontFamily="Dialog" fontSize="12" fontStyle="plain" hasBackgroundColor="false" hasLineColor="false" hasText="false" height="4.0" horizontalTextPosition="center" iconTextGap="4" modelName="custom" textColor="#000000" verticalTextPosition="bottom" visible="true" width="4.0" x="5.5" y="5.5">
            <y:LabelModel>
              <y:SmartNodeLabelModel distance="4.0"/>
            </y:LabelModel>
            <y:ModelParameter>
              <y:SmartNodeLabelModelParameter labelRatioX="0.0" labelRatioY="0.0" nodeRatioX="0.0" nodeRatioY="0.0" offsetX="0.0" offsetY="0.0" upX="0.0" upY="-1.0"/>
            </y:ModelParameter>
          </y:NodeLabel>
          <y:Shape type="rectangle"/>
        </y:ShapeNode>
      </data>
    </node>
    <node id="n115">
      <data key="d3" xml:space="preserve"><![CDATA[PNO1]]></data>
      <data key="d4" xml:space="preserve"><![CDATA[RNA-binding protein PNO1]]></data>
      <data key="d5" xml:space="preserve"><![CDATA[RNA-binding protein PNO1]]></data>
      <data key="d6" xml:space="preserve"><![CDATA[gene]]></data>
      <data key="d7" xml:space="preserve">0.0</data>
      <data key="d8" xml:space="preserve">0.020167876494237433</data>
      <data key="d9" xml:space="preserve">true</data>
      <data key="d10" xml:space="preserve">0.03200000000000003</data>
      <data key="d11" xml:space="preserve">4.0</data>
      <data key="d12" xml:space="preserve"/>
      <data key="d13" xml:space="preserve"/>
      <data key="d14" xml:space="preserve"/>
      <data key="d15" xml:space="preserve">1</data>
      <data key="d16" xml:space="preserve">11</data>
      <data key="d17" xml:space="preserve">0.0</data>
      <data key="d18" xml:space="preserve">1.0</data>
      <data key="d19" xml:space="preserve">-432.8887653262326</data>
      <data key="d20" xml:space="preserve">473.21734867810505</data>
      <data key="d24" xml:space="preserve">0.017485782191664544</data>
      <data key="d25" xml:space="preserve">0.21845036594990752</data>
      <data key="d29">
        <y:ShapeNode>
          <y:Geometry height="15.0" width="15.0" x="-448.90065469824805" y="474.028542376202"/>
          <y:Fill color="#F2F2F2" transparent="false"/>
          <y:BorderStyle color="#C0C0C0" raised="false" type="line" width="1.0"/>
          <y:NodeLabel alignment="center" autoSizePolicy="content" fontFamily="Dialog" fontSize="12" fontStyle="plain" hasBackgroundColor="false" hasLineColor="false" hasText="false" height="4.0" horizontalTextPosition="center" iconTextGap="4" modelName="custom" textColor="#000000" verticalTextPosition="bottom" visible="true" width="4.0" x="5.5" y="5.5">
            <y:LabelModel>
              <y:SmartNodeLabelModel distance="4.0"/>
            </y:LabelModel>
            <y:ModelParameter>
              <y:SmartNodeLabelModelParameter labelRatioX="0.0" labelRatioY="0.0" nodeRatioX="0.0" nodeRatioY="0.0" offsetX="0.0" offsetY="0.0" upX="0.0" upY="-1.0"/>
            </y:ModelParameter>
          </y:NodeLabel>
          <y:Shape type="rectangle"/>
        </y:ShapeNode>
      </data>
    </node>
    <node id="n116">
      <data key="d3" xml:space="preserve"><![CDATA[POLR2F]]></data>
      <data key="d4" xml:space="preserve"><![CDATA[DNA-directed RNA polymerases I, II, and III subunit RPABC2]]></data>
      <data key="d5" xml:space="preserve"><![CDATA[DNA-directed RNA polymerases I, II, and III subunit RPABC2]]></data>
      <data key="d6" xml:space="preserve"><![CDATA[source]]></data>
      <data key="d7" xml:space="preserve">2.6733806694233766</data>
      <data key="d8" xml:space="preserve">1.1418651155869453</data>
      <data key="d9" xml:space="preserve">false</data>
      <data key="d10" xml:space="preserve">0.08999999999999997</data>
      <data key="d11" xml:space="preserve">4.0</data>
      <data key="d12" xml:space="preserve"><![CDATA[HNRNPC(1)]]></data>
      <data key="d13" xml:space="preserve"/>
      <data key="d14" xml:space="preserve"/>
      <data key="d15" xml:space="preserve">1</data>
      <data key="d16" xml:space="preserve">21</data>
      <data key="d17" xml:space="preserve">0.0</data>
      <data key="d18" xml:space="preserve">1.0</data>
      <data key="d19" xml:space="preserve">-542.1339629160743</data>
      <data key="d20" xml:space="preserve">-292.31554874539813</data>
      <data key="d24" xml:space="preserve">6.790595025889144E-5</data>
      <data key="d25" xml:space="preserve">1.7146847799588034</data>
      <data key="d26" xml:space="preserve">1.7146847799588034</data>
      <data key="d29">
        <y:ShapeNode>
          <y:Geometry height="40.0" width="40.0" x="-563.8296006159055" y="-313.3998404833142"/>
          <y:Fill color="#B6DBA6" transparent="false"/>
          <y:BorderStyle color="#CC3331" type="line" width="3.0"/>
          <y:NodeLabel alignment="center" autoSizePolicy="content" fontFamily="Arial" fontSize="10" fontStyle="plain" hasBackgroundColor="false" hasLineColor="false" height="15.171875" horizontalTextPosition="center" iconTextGap="4" modelName="custom" textColor="#000000" verticalTextPosition="bottom" visible="true" width="42.9013671875" x="-1.45068359375" xml:space="preserve" y="12.4140625">POLR2F<y:LabelModel><y:SmartNodeLabelModel distance="4.0"/></y:LabelModel><y:ModelParameter><y:SmartNodeLabelModelParameter labelRatioX="0.0" labelRatioY="0.0" nodeRatioX="0.0" nodeRatioY="0.0" offsetX="0.0" offsetY="0.0" upX="0.0" upY="-1.0"/></y:ModelParameter></y:NodeLabel>
          <y:Shape type="roundrectangle"/>
        </y:ShapeNode>
      </data>
    </node>
    <node id="n117">
      <data key="d3" xml:space="preserve"><![CDATA[RAB5IF]]></data>
      <data key="d4" xml:space="preserve"><![CDATA[Uncharacterized protein RAB5IF]]></data>
      <data key="d5" xml:space="preserve"><![CDATA[Uncharacterized protein RAB5IF]]></data>
      <data key="d6" xml:space="preserve"><![CDATA[gene]]></data>
      <data key="d7" xml:space="preserve">0.0</data>
      <data key="d8" xml:space="preserve">0.01984610656999635</data>
      <data key="d9" xml:space="preserve">true</data>
      <data key="d10" xml:space="preserve">0.0</data>
      <data key="d11" xml:space="preserve">Infinity</data>
      <data key="d12" xml:space="preserve"/>
      <data key="d13" xml:space="preserve"/>
      <data key="d14" xml:space="preserve"/>
      <data key="d15" xml:space="preserve">38</data>
      <data key="d16" xml:space="preserve">865</data>
      <data key="d17" xml:space="preserve">0.0</data>
      <data key="d18" xml:space="preserve">1.0</data>
      <data key="d19" xml:space="preserve">775.0924897479149</data>
      <data key="d20" xml:space="preserve">-221.36815009443848</data>
      <data key="d24" xml:space="preserve">0.7523979288685172</data>
      <data key="d25" xml:space="preserve">-0.11523237880222226</data>
      <data key="d29">
        <y:ShapeNode>
          <y:Geometry height="15.0" width="15.0" x="799.2870126502858" y="-236.21495599527455"/>
          <y:Fill color="#F2F2F2" transparent="false"/>
          <y:BorderStyle color="#C0C0C0" raised="false" type="line" width="1.0"/>
          <y:NodeLabel alignment="center" autoSizePolicy="content" fontFamily="Dialog" fontSize="12" fontStyle="plain" hasBackgroundColor="false" hasLineColor="false" hasText="false" height="4.0" horizontalTextPosition="center" iconTextGap="4" modelName="custom" textColor="#000000" verticalTextPosition="bottom" visible="true" width="4.0" x="5.5" y="5.5">
            <y:LabelModel>
              <y:SmartNodeLabelModel distance="4.0"/>
            </y:LabelModel>
            <y:ModelParameter>
              <y:SmartNodeLabelModelParameter labelRatioX="0.0" labelRatioY="0.0" nodeRatioX="0.0" nodeRatioY="0.0" offsetX="0.0" offsetY="0.0" upX="0.0" upY="-1.0"/>
            </y:ModelParameter>
          </y:NodeLabel>
          <y:Shape type="rectangle"/>
        </y:ShapeNode>
      </data>
    </node>
    <node id="n118">
      <data key="d3" xml:space="preserve"><![CDATA[RIOK1]]></data>
      <data key="d4" xml:space="preserve"><![CDATA[Serine/threonine-protein kinase RIO1]]></data>
      <data key="d5" xml:space="preserve"><![CDATA[Serine/threonine-protein kinase RIO1]]></data>
      <data key="d6" xml:space="preserve"><![CDATA[gene]]></data>
      <data key="d7" xml:space="preserve">0.0</data>
      <data key="d8" xml:space="preserve">0.019566496137965107</data>
      <data key="d9" xml:space="preserve">true</data>
      <data key="d10" xml:space="preserve">0.03400000000000003</data>
      <data key="d11" xml:space="preserve">4.0</data>
      <data key="d12" xml:space="preserve"/>
      <data key="d13" xml:space="preserve"/>
      <data key="d14" xml:space="preserve"/>
      <data key="d15" xml:space="preserve">1</data>
      <data key="d16" xml:space="preserve">13</data>
      <data key="d17" xml:space="preserve">0.0</data>
      <data key="d18" xml:space="preserve">1.0</data>
      <data key="d19" xml:space="preserve">-364.14293528428027</data>
      <data key="d20" xml:space="preserve">482.654756965042</data>
      <data key="d24" xml:space="preserve">0.941991341991342</data>
      <data key="d25" xml:space="preserve">-0.011766061518159177</data>
      <data key="d29">
        <y:ShapeNode>
          <y:Geometry height="15.0" width="15.0" x="-381.12262602359147" y="484.4885259616124"/>
          <y:Fill color="#F2F2F2" transparent="false"/>
          <y:BorderStyle color="#C0C0C0" raised="false" type="line" width="1.0"/>
          <y:NodeLabel alignment="center" autoSizePolicy="content" fontFamily="Dialog" fontSize="12" fontStyle="plain" hasBackgroundColor="false" hasLineColor="false" hasText="false" height="4.0" horizontalTextPosition="center" iconTextGap="4" modelName="custom" textColor="#000000" verticalTextPosition="bottom" visible="true" width="4.0" x="5.5" y="5.5">
            <y:LabelModel>
              <y:SmartNodeLabelModel distance="4.0"/>
            </y:LabelModel>
            <y:ModelParameter>
              <y:SmartNodeLabelModelParameter labelRatioX="0.0" labelRatioY="0.0" nodeRatioX="0.0" nodeRatioY="0.0" offsetX="0.0" offsetY="0.0" upX="0.0" upY="-1.0"/>
            </y:ModelParameter>
          </y:NodeLabel>
          <y:Shape type="rectangle"/>
        </y:ShapeNode>
      </data>
    </node>
    <node id="n119">
      <data key="d3" xml:space="preserve"><![CDATA[RIOK2]]></data>
      <data key="d4" xml:space="preserve"><![CDATA[Serine/threonine-protein kinase RIO2]]></data>
      <data key="d5" xml:space="preserve"><![CDATA[Serine/threonine-protein kinase RIO2]]></data>
      <data key="d6" xml:space="preserve"><![CDATA[gene]]></data>
      <data key="d7" xml:space="preserve">0.0</data>
      <data key="d8" xml:space="preserve">0.01965074588772713</data>
      <data key="d9" xml:space="preserve">true</data>
      <data key="d10" xml:space="preserve">0.030000000000000027</data>
      <data key="d11" xml:space="preserve">4.0</data>
      <data key="d12" xml:space="preserve"/>
      <data key="d13" xml:space="preserve"/>
      <data key="d14" xml:space="preserve"/>
      <data key="d15" xml:space="preserve">1</data>
      <data key="d16" xml:space="preserve">18</data>
      <data key="d17" xml:space="preserve">0.0</data>
      <data key="d18" xml:space="preserve">1.0</data>
      <data key="d19" xml:space="preserve">-107.60491929721694</data>
      <data key="d20" xml:space="preserve">497.44850765134146</data>
      <data key="d24" xml:space="preserve">0.1281045751633987</data>
      <data key="d25" xml:space="preserve">0.3720982735607361</data>
      <data key="d29">
        <y:ShapeNode>
          <y:Geometry height="15.0" width="15.0" x="-119.17699973707607" y="497.3461526292513"/>
          <y:Fill color="#F2F2F2" transparent="false"/>
          <y:BorderStyle color="#C0C0C0" raised="false" type="line" width="1.0"/>
          <y:NodeLabel alignment="center" autoSizePolicy="content" fontFamily="Dialog" fontSize="12" fontStyle="plain" hasBackgroundColor="false" hasLineColor="false" hasText="false" height="4.0" horizontalTextPosition="center" iconTextGap="4" modelName="custom" textColor="#000000" verticalTextPosition="bottom" visible="true" width="4.0" x="5.5" y="5.5">
            <y:LabelModel>
              <y:SmartNodeLabelModel distance="4.0"/>
            </y:LabelModel>
            <y:ModelParameter>
              <y:SmartNodeLabelModelParameter labelRatioX="0.0" labelRatioY="0.0" nodeRatioX="0.0" nodeRatioY="0.0" offsetX="0.0" offsetY="0.0" upX="0.0" upY="-1.0"/>
            </y:ModelParameter>
          </y:NodeLabel>
          <y:Shape type="rectangle"/>
        </y:ShapeNode>
      </data>
    </node>
    <node id="n120">
      <data key="d3" xml:space="preserve"><![CDATA[RPP14]]></data>
      <data key="d4" xml:space="preserve"><![CDATA[Ribonuclease P protein subunit p14]]></data>
      <data key="d5" xml:space="preserve"><![CDATA[Ribonuclease P protein subunit p14]]></data>
      <data key="d6" xml:space="preserve"><![CDATA[gene]]></data>
      <data key="d7" xml:space="preserve">0.0</data>
      <data key="d8" xml:space="preserve">0.02303476600431434</data>
      <data key="d9" xml:space="preserve">true</data>
      <data key="d10" xml:space="preserve">0.02400000000000002</data>
      <data key="d11" xml:space="preserve">4.0</data>
      <data key="d12" xml:space="preserve"/>
      <data key="d13" xml:space="preserve"/>
      <data key="d14" xml:space="preserve"/>
      <data key="d15" xml:space="preserve">1</data>
      <data key="d16" xml:space="preserve">4</data>
      <data key="d17" xml:space="preserve">0.0</data>
      <data key="d18" xml:space="preserve">1.0</data>
      <data key="d19" xml:space="preserve">-290.6735480812397</data>
      <data key="d20" xml:space="preserve">577.1530710854112</data>
      <data key="d24" xml:space="preserve">0.5763857057974706</data>
      <data key="d25" xml:space="preserve">0.23140909937768583</data>
      <data key="d29">
        <y:ShapeNode>
          <y:Geometry height="15.0" width="15.0" x="-305.583345266638" y="579.0898247221663"/>
          <y:Fill color="#F2F2F2" transparent="false"/>
          <y:BorderStyle color="#C0C0C0" raised="false" type="line" width="1.0"/>
          <y:NodeLabel alignment="center" autoSizePolicy="content" fontFamily="Dialog" fontSize="12" fontStyle="plain" hasBackgroundColor="false" hasLineColor="false" hasText="false" height="4.0" horizontalTextPosition="center" iconTextGap="4" modelName="custom" textColor="#000000" verticalTextPosition="bottom" visible="true" width="4.0" x="5.5" y="5.5">
            <y:LabelModel>
              <y:SmartNodeLabelModel distance="4.0"/>
            </y:LabelModel>
            <y:ModelParameter>
              <y:SmartNodeLabelModelParameter labelRatioX="0.0" labelRatioY="0.0" nodeRatioX="0.0" nodeRatioY="0.0" offsetX="0.0" offsetY="0.0" upX="0.0" upY="-1.0"/>
            </y:ModelParameter>
          </y:NodeLabel>
          <y:Shape type="rectangle"/>
        </y:ShapeNode>
      </data>
    </node>
    <node id="n121">
      <data key="d3" xml:space="preserve"><![CDATA[RPP25]]></data>
      <data key="d4" xml:space="preserve"><![CDATA[Ribonuclease P protein subunit p25]]></data>
      <data key="d5" xml:space="preserve"><![CDATA[Ribonuclease P protein subunit p25]]></data>
      <data key="d6" xml:space="preserve"><![CDATA[source]]></data>
      <data key="d7" xml:space="preserve">2.821511927032148</data>
      <data key="d8" xml:space="preserve">1.1415599132309597</data>
      <data key="d9" xml:space="preserve">true</data>
      <data key="d10" xml:space="preserve">0.009000000000000008</data>
      <data key="d11" xml:space="preserve">4.0</data>
      <data key="d12" xml:space="preserve"><![CDATA[HNRNPC(1)]]></data>
      <data key="d13" xml:space="preserve"/>
      <data key="d14" xml:space="preserve"/>
      <data key="d15" xml:space="preserve">1</data>
      <data key="d16" xml:space="preserve">1</data>
      <data key="d17" xml:space="preserve">0.0</data>
      <data key="d18" xml:space="preserve">1.0</data>
      <data key="d19" xml:space="preserve">-276.0244416965163</data>
      <data key="d20" xml:space="preserve">449.70359074945856</data>
      <data key="d24" xml:space="preserve">0.0017995076818606228</data>
      <data key="d25" xml:space="preserve">-2.900318888058827</data>
      <data key="d26" xml:space="preserve">-2.900318888058827</data>
      <data key="d29">
        <y:ShapeNode>
          <y:Geometry height="40.0" width="40.0" x="-308.61516992766707" y="440.6959213483679"/>
          <y:Fill color="#B6DBA6" transparent="false"/>
          <y:BorderStyle color="#4159A8" type="line" width="3.0"/>
          <y:NodeLabel alignment="center" autoSizePolicy="content" fontFamily="Arial" fontSize="10" fontStyle="plain" hasBackgroundColor="false" hasLineColor="false" height="15.171875" horizontalTextPosition="center" iconTextGap="4" modelName="custom" textColor="#000000" verticalTextPosition="bottom" visible="true" width="35.6845703125" x="2.15771484375" xml:space="preserve" y="12.4140625">RPP25<y:LabelModel><y:SmartNodeLabelModel distance="4.0"/></y:LabelModel><y:ModelParameter><y:SmartNodeLabelModelParameter labelRatioX="0.0" labelRatioY="0.0" nodeRatioX="0.0" nodeRatioY="0.0" offsetX="0.0" offsetY="0.0" upX="0.0" upY="-1.0"/></y:ModelParameter></y:NodeLabel>
          <y:Shape type="roundrectangle"/>
        </y:ShapeNode>
      </data>
    </node>
    <node id="n122">
      <data key="d3" xml:space="preserve"><![CDATA[RPP30]]></data>
      <data key="d4" xml:space="preserve"><![CDATA[Ribonuclease P protein subunit p30]]></data>
      <data key="d5" xml:space="preserve"><![CDATA[Ribonuclease P protein subunit p30]]></data>
      <data key="d6" xml:space="preserve"><![CDATA[gene]]></data>
      <data key="d7" xml:space="preserve">0.0</data>
      <data key="d8" xml:space="preserve">0.023061343822443493</data>
      <data key="d9" xml:space="preserve">true</data>
      <data key="d10" xml:space="preserve">0.030000000000000027</data>
      <data key="d11" xml:space="preserve">4.0</data>
      <data key="d12" xml:space="preserve"/>
      <data key="d13" xml:space="preserve"/>
      <data key="d14" xml:space="preserve"/>
      <data key="d15" xml:space="preserve">1</data>
      <data key="d16" xml:space="preserve">8</data>
      <data key="d17" xml:space="preserve">0.0</data>
      <data key="d18" xml:space="preserve">1.0</data>
      <data key="d19" xml:space="preserve">-180.44421346889922</data>
      <data key="d20" xml:space="preserve">333.7001890498797</data>
      <data key="d24" xml:space="preserve">0.0024106612341906457</data>
      <data key="d25" xml:space="preserve">-0.1524028520642986</data>
      <data key="d29">
        <y:ShapeNode>
          <y:Geometry height="15.0" width="15.0" x="-191.48124818277748" y="329.0693818035561"/>
          <y:Fill color="#F2F2F2" transparent="false"/>
          <y:BorderStyle color="#C0C0C0" raised="false" type="line" width="1.0"/>
          <y:NodeLabel alignment="center" autoSizePolicy="content" fontFamily="Dialog" fontSize="12" fontStyle="plain" hasBackgroundColor="false" hasLineColor="false" hasText="false" height="4.0" horizontalTextPosition="center" iconTextGap="4" modelName="custom" textColor="#000000" verticalTextPosition="bottom" visible="true" width="4.0" x="5.5" y="5.5">
            <y:LabelModel>
              <y:SmartNodeLabelModel distance="4.0"/>
            </y:LabelModel>
            <y:ModelParameter>
              <y:SmartNodeLabelModelParameter labelRatioX="0.0" labelRatioY="0.0" nodeRatioX="0.0" nodeRatioY="0.0" offsetX="0.0" offsetY="0.0" upX="0.0" upY="-1.0"/>
            </y:ModelParameter>
          </y:NodeLabel>
          <y:Shape type="rectangle"/>
        </y:ShapeNode>
      </data>
    </node>
    <node id="n123">
      <data key="d3" xml:space="preserve"><![CDATA[RPP38]]></data>
      <data key="d4" xml:space="preserve"><![CDATA[Ribonuclease P protein subunit p38]]></data>
      <data key="d5" xml:space="preserve"><![CDATA[Ribonuclease P protein subunit p38]]></data>
      <data key="d6" xml:space="preserve"><![CDATA[gene]]></data>
      <data key="d7" xml:space="preserve">0.0</data>
      <data key="d8" xml:space="preserve">0.023034766004314325</data>
      <data key="d9" xml:space="preserve">true</data>
      <data key="d10" xml:space="preserve">0.028000000000000025</data>
      <data key="d11" xml:space="preserve">4.0</data>
      <data key="d12" xml:space="preserve"/>
      <data key="d13" xml:space="preserve"/>
      <data key="d14" xml:space="preserve"/>
      <data key="d15" xml:space="preserve">1</data>
      <data key="d16" xml:space="preserve">7</data>
      <data key="d17" xml:space="preserve">0.0</data>
      <data key="d18" xml:space="preserve">1.0</data>
      <data key="d19" xml:space="preserve">-154.17463039227857</data>
      <data key="d20" xml:space="preserve">551.9240671344022</data>
      <data key="d24" xml:space="preserve">0.3660470248705543</data>
      <data key="d25" xml:space="preserve">-0.45368816390831945</data>
      <data key="d29">
        <y:ShapeNode>
          <y:Geometry height="15.0" width="15.0" x="-168.8477443845695" y="550.0758688223059"/>
          <y:Fill color="#F2F2F2" transparent="false"/>
          <y:BorderStyle color="#C0C0C0" raised="false" type="line" width="1.0"/>
          <y:NodeLabel alignment="center" autoSizePolicy="content" fontFamily="Dialog" fontSize="12" fontStyle="plain" hasBackgroundColor="false" hasLineColor="false" hasText="false" height="4.0" horizontalTextPosition="center" iconTextGap="4" modelName="custom" textColor="#000000" verticalTextPosition="bottom" visible="true" width="4.0" x="5.5" y="5.5">
            <y:LabelModel>
              <y:SmartNodeLabelModel distance="4.0"/>
            </y:LabelModel>
            <y:ModelParameter>
              <y:SmartNodeLabelModelParameter labelRatioX="0.0" labelRatioY="0.0" nodeRatioX="0.0" nodeRatioY="0.0" offsetX="0.0" offsetY="0.0" upX="0.0" upY="-1.0"/>
            </y:ModelParameter>
          </y:NodeLabel>
          <y:Shape type="rectangle"/>
        </y:ShapeNode>
      </data>
    </node>
    <node id="n124">
      <data key="d3" xml:space="preserve"><![CDATA[RPP40]]></data>
      <data key="d4" xml:space="preserve"><![CDATA[Ribonuclease P protein subunit p40]]></data>
      <data key="d5" xml:space="preserve"><![CDATA[Ribonuclease P protein subunit p40]]></data>
      <data key="d6" xml:space="preserve"><![CDATA[gene]]></data>
      <data key="d7" xml:space="preserve">0.0</data>
      <data key="d8" xml:space="preserve">0.023034766004314335</data>
      <data key="d9" xml:space="preserve">true</data>
      <data key="d10" xml:space="preserve">0.031000000000000028</data>
      <data key="d11" xml:space="preserve">4.0</data>
      <data key="d12" xml:space="preserve"/>
      <data key="d13" xml:space="preserve"/>
      <data key="d14" xml:space="preserve"/>
      <data key="d15" xml:space="preserve">1</data>
      <data key="d16" xml:space="preserve">6</data>
      <data key="d17" xml:space="preserve">0.0</data>
      <data key="d18" xml:space="preserve">1.0</data>
      <data key="d19" xml:space="preserve">-414.6220732930914</data>
      <data key="d20" xml:space="preserve">538.809430724327</data>
      <data key="d24" xml:space="preserve">0.45028435616670914</data>
      <data key="d25" xml:space="preserve">0.1720073560950901</data>
      <data key="d29">
        <y:ShapeNode>
          <y:Geometry height="15.0" width="15.0" x="-430.75864663209967" y="540.4213563178745"/>
          <y:Fill color="#F2F2F2" transparent="false"/>
          <y:BorderStyle color="#C0C0C0" raised="false" type="line" width="1.0"/>
          <y:NodeLabel alignment="center" autoSizePolicy="content" fontFamily="Dialog" fontSize="12" fontStyle="plain" hasBackgroundColor="false" hasLineColor="false" hasText="false" height="4.0" horizontalTextPosition="center" iconTextGap="4" modelName="custom" textColor="#000000" verticalTextPosition="bottom" visible="true" width="4.0" x="5.5" y="5.5">
            <y:LabelModel>
              <y:SmartNodeLabelModel distance="4.0"/>
            </y:LabelModel>
            <y:ModelParameter>
              <y:SmartNodeLabelModelParameter labelRatioX="0.0" labelRatioY="0.0" nodeRatioX="0.0" nodeRatioY="0.0" offsetX="0.0" offsetY="0.0" upX="0.0" upY="-1.0"/>
            </y:ModelParameter>
          </y:NodeLabel>
          <y:Shape type="rectangle"/>
        </y:ShapeNode>
      </data>
    </node>
    <node id="n125">
      <data key="d3" xml:space="preserve"><![CDATA[RPS15]]></data>
      <data key="d4" xml:space="preserve"><![CDATA[40S ribosomal protein S15]]></data>
      <data key="d5" xml:space="preserve"><![CDATA[40S ribosomal protein S15]]></data>
      <data key="d6" xml:space="preserve"><![CDATA[source]]></data>
      <data key="d7" xml:space="preserve">3.459826800301602</data>
      <data key="d8" xml:space="preserve">1.4863870650068638</data>
      <data key="d9" xml:space="preserve">true</data>
      <data key="d10" xml:space="preserve">0.0010000000000000009</data>
      <data key="d11" xml:space="preserve">4.0</data>
      <data key="d12" xml:space="preserve"><![CDATA[HNRNPC(1)]]></data>
      <data key="d13" xml:space="preserve"/>
      <data key="d14" xml:space="preserve"/>
      <data key="d15" xml:space="preserve">1</data>
      <data key="d16" xml:space="preserve">1</data>
      <data key="d17" xml:space="preserve">0.0</data>
      <data key="d18" xml:space="preserve">1.0</data>
      <data key="d19" xml:space="preserve">-247.82033269038004</data>
      <data key="d20" xml:space="preserve">432.4958429442513</data>
      <data key="d24" xml:space="preserve">8.75369296421928E-5</data>
      <data key="d25" xml:space="preserve">2.949966940678472</data>
      <data key="d26" xml:space="preserve">2.949966940678472</data>
      <data key="d29">
        <y:ShapeNode>
          <y:Geometry height="40.0" width="40.0" x="-263.31504070290646" y="414.7198960081916"/>
          <y:Fill color="#B6DBA6" transparent="false"/>
          <y:BorderStyle color="#CC3331" type="line" width="3.0"/>
          <y:NodeLabel alignment="center" autoSizePolicy="content" fontFamily="Arial" fontSize="10" fontStyle="plain" hasBackgroundColor="false" hasLineColor="false" height="15.171875" horizontalTextPosition="center" iconTextGap="4" modelName="custom" textColor="#000000" verticalTextPosition="bottom" visible="true" width="35.6845703125" x="2.15771484375" xml:space="preserve" y="12.4140625">RPS15<y:LabelModel><y:SmartNodeLabelModel distance="4.0"/></y:LabelModel><y:ModelParameter><y:SmartNodeLabelModelParameter labelRatioX="0.0" labelRatioY="0.0" nodeRatioX="0.0" nodeRatioY="0.0" offsetX="0.0" offsetY="0.0" upX="0.0" upY="-1.0"/></y:ModelParameter></y:NodeLabel>
          <y:Shape type="roundrectangle"/>
        </y:ShapeNode>
      </data>
    </node>
    <node id="n126">
      <data key="d3" xml:space="preserve"><![CDATA[RPS21]]></data>
      <data key="d4" xml:space="preserve"><![CDATA[40S ribosomal protein S21]]></data>
      <data key="d5" xml:space="preserve"><![CDATA[40S ribosomal protein S21]]></data>
      <data key="d6" xml:space="preserve"><![CDATA[gene]]></data>
      <data key="d7" xml:space="preserve">0.0</data>
      <data key="d8" xml:space="preserve">0.0692422339362235</data>
      <data key="d9" xml:space="preserve">true</data>
      <data key="d10" xml:space="preserve">0.007000000000000006</data>
      <data key="d11" xml:space="preserve">4.0</data>
      <data key="d12" xml:space="preserve"/>
      <data key="d13" xml:space="preserve"/>
      <data key="d14" xml:space="preserve"/>
      <data key="d15" xml:space="preserve">1</data>
      <data key="d16" xml:space="preserve">10</data>
      <data key="d17" xml:space="preserve">0.0</data>
      <data key="d18" xml:space="preserve">1.0</data>
      <data key="d19" xml:space="preserve">-176.8934281474073</data>
      <data key="d20" xml:space="preserve">465.6318678865159</data>
      <data key="d24" xml:space="preserve">3.395297512944572E-5</data>
      <data key="d25" xml:space="preserve">0.5603607447718932</data>
      <data key="d29">
        <y:ShapeNode>
          <y:Geometry height="15.0" width="15.0" x="-186.42152932811732" y="463.77226749287445"/>
          <y:Fill color="#F2F2F2" transparent="false"/>
          <y:BorderStyle color="#C0C0C0" raised="false" type="line" width="1.0"/>
          <y:NodeLabel alignment="center" autoSizePolicy="content" fontFamily="Dialog" fontSize="12" fontStyle="plain" hasBackgroundColor="false" hasLineColor="false" hasText="false" height="4.0" horizontalTextPosition="center" iconTextGap="4" modelName="custom" textColor="#000000" verticalTextPosition="bottom" visible="true" width="4.0" x="5.5" y="5.5">
            <y:LabelModel>
              <y:SmartNodeLabelModel distance="4.0"/>
            </y:LabelModel>
            <y:ModelParameter>
              <y:SmartNodeLabelModelParameter labelRatioX="0.0" labelRatioY="0.0" nodeRatioX="0.0" nodeRatioY="0.0" offsetX="0.0" offsetY="0.0" upX="0.0" upY="-1.0"/>
            </y:ModelParameter>
          </y:NodeLabel>
          <y:Shape type="rectangle"/>
        </y:ShapeNode>
      </data>
    </node>
    <node id="n127">
      <data key="d3" xml:space="preserve"><![CDATA[RPS23]]></data>
      <data key="d4" xml:space="preserve"><![CDATA[40S ribosomal protein S23]]></data>
      <data key="d5" xml:space="preserve"><![CDATA[40S ribosomal protein S23]]></data>
      <data key="d6" xml:space="preserve"><![CDATA[gene]]></data>
      <data key="d7" xml:space="preserve">0.0</data>
      <data key="d8" xml:space="preserve">0.06890049188783413</data>
      <data key="d9" xml:space="preserve">true</data>
      <data key="d10" xml:space="preserve">0.0040000000000000036</data>
      <data key="d11" xml:space="preserve">4.0</data>
      <data key="d12" xml:space="preserve"/>
      <data key="d13" xml:space="preserve"/>
      <data key="d14" xml:space="preserve"/>
      <data key="d15" xml:space="preserve">1</data>
      <data key="d16" xml:space="preserve">17</data>
      <data key="d17" xml:space="preserve">0.0</data>
      <data key="d18" xml:space="preserve">1.0</data>
      <data key="d19" xml:space="preserve">-302.2949217629092</data>
      <data key="d20" xml:space="preserve">506.36816984724</data>
      <data key="d24" xml:space="preserve">4.074357015533486E-4</data>
      <data key="d25" xml:space="preserve">0.6804672031237846</data>
      <data key="d29">
        <y:ShapeNode>
          <y:Geometry height="15.0" width="15.0" x="-318.9437589970803" y="509.4686095564556"/>
          <y:Fill color="#F2F2F2" transparent="false"/>
          <y:BorderStyle color="#C0C0C0" raised="false" type="line" width="1.0"/>
          <y:NodeLabel alignment="center" autoSizePolicy="content" fontFamily="Dialog" fontSize="12" fontStyle="plain" hasBackgroundColor="false" hasLineColor="false" hasText="false" height="4.0" horizontalTextPosition="center" iconTextGap="4" modelName="custom" textColor="#000000" verticalTextPosition="bottom" visible="true" width="4.0" x="5.5" y="5.5">
            <y:LabelModel>
              <y:SmartNodeLabelModel distance="4.0"/>
            </y:LabelModel>
            <y:ModelParameter>
              <y:SmartNodeLabelModelParameter labelRatioX="0.0" labelRatioY="0.0" nodeRatioX="0.0" nodeRatioY="0.0" offsetX="0.0" offsetY="0.0" upX="0.0" upY="-1.0"/>
            </y:ModelParameter>
          </y:NodeLabel>
          <y:Shape type="rectangle"/>
        </y:ShapeNode>
      </data>
    </node>
    <node id="n128">
      <data key="d3" xml:space="preserve"><![CDATA[RPS5]]></data>
      <data key="d4" xml:space="preserve"><![CDATA[40S ribosomal protein S5]]></data>
      <data key="d5" xml:space="preserve"><![CDATA[40S ribosomal protein S5]]></data>
      <data key="d6" xml:space="preserve"><![CDATA[gene]]></data>
      <data key="d7" xml:space="preserve">0.0</data>
      <data key="d8" xml:space="preserve">0.07098267956131601</data>
      <data key="d9" xml:space="preserve">true</data>
      <data key="d10" xml:space="preserve">0.0010000000000000009</data>
      <data key="d11" xml:space="preserve">4.0</data>
      <data key="d12" xml:space="preserve"/>
      <data key="d13" xml:space="preserve"/>
      <data key="d14" xml:space="preserve"/>
      <data key="d15" xml:space="preserve">1</data>
      <data key="d16" xml:space="preserve">12</data>
      <data key="d17" xml:space="preserve">0.0</data>
      <data key="d18" xml:space="preserve">1.0</data>
      <data key="d19" xml:space="preserve">-199.3572568332439</data>
      <data key="d20" xml:space="preserve">397.06383296293336</data>
      <data key="d24" xml:space="preserve">3.395297512944572E-5</data>
      <data key="d25" xml:space="preserve">0.5813356024399816</data>
      <data key="d29">
        <y:ShapeNode>
          <y:Geometry height="15.0" width="15.0" x="-205.3957197106707" y="392.2184383515242"/>
          <y:Fill color="#F2F2F2" transparent="false"/>
          <y:BorderStyle color="#C0C0C0" raised="false" type="line" width="1.0"/>
          <y:NodeLabel alignment="center" autoSizePolicy="content" fontFamily="Dialog" fontSize="12" fontStyle="plain" hasBackgroundColor="false" hasLineColor="false" hasText="false" height="4.0" horizontalTextPosition="center" iconTextGap="4" modelName="custom" textColor="#000000" verticalTextPosition="bottom" visible="true" width="4.0" x="5.5" y="5.5">
            <y:LabelModel>
              <y:SmartNodeLabelModel distance="4.0"/>
            </y:LabelModel>
            <y:ModelParameter>
              <y:SmartNodeLabelModelParameter labelRatioX="0.0" labelRatioY="0.0" nodeRatioX="0.0" nodeRatioY="0.0" offsetX="0.0" offsetY="0.0" upX="0.0" upY="-1.0"/>
            </y:ModelParameter>
          </y:NodeLabel>
          <y:Shape type="rectangle"/>
        </y:ShapeNode>
      </data>
    </node>
    <node id="n129">
      <data key="d3" xml:space="preserve"><![CDATA[SCO1]]></data>
      <data key="d4" xml:space="preserve"><![CDATA[Protein SCO1 homolog, mitochondrial]]></data>
      <data key="d5" xml:space="preserve"><![CDATA[Protein SCO1 homolog, mitochondrial]]></data>
      <data key="d6" xml:space="preserve"><![CDATA[gene]]></data>
      <data key="d7" xml:space="preserve">0.0</data>
      <data key="d8" xml:space="preserve">0.15956799125252394</data>
      <data key="d9" xml:space="preserve">true</data>
      <data key="d10" xml:space="preserve">0.006000000000000005</data>
      <data key="d11" xml:space="preserve">4.0</data>
      <data key="d12" xml:space="preserve"/>
      <data key="d13" xml:space="preserve"/>
      <data key="d14" xml:space="preserve"/>
      <data key="d15" xml:space="preserve">39</data>
      <data key="d16" xml:space="preserve">873</data>
      <data key="d17" xml:space="preserve">0.0</data>
      <data key="d18" xml:space="preserve">1.0</data>
      <data key="d19" xml:space="preserve">582.1973976971732</data>
      <data key="d20" xml:space="preserve">-391.33218945182296</data>
      <data key="d24" xml:space="preserve">0.004108309990662932</data>
      <data key="d25" xml:space="preserve">-0.3955349916083808</data>
      <data key="d29">
        <y:ShapeNode>
          <y:Geometry height="15.0" width="15.0" x="532.46422481863" y="-416.32650886593177"/>
          <y:Fill color="#F2F2F2" transparent="false"/>
          <y:BorderStyle color="#C0C0C0" raised="false" type="line" width="1.0"/>
          <y:NodeLabel alignment="center" autoSizePolicy="content" fontFamily="Dialog" fontSize="12" fontStyle="plain" hasBackgroundColor="false" hasLineColor="false" hasText="false" height="4.0" horizontalTextPosition="center" iconTextGap="4" modelName="custom" textColor="#000000" verticalTextPosition="bottom" visible="true" width="4.0" x="5.5" y="5.5">
            <y:LabelModel>
              <y:SmartNodeLabelModel distance="4.0"/>
            </y:LabelModel>
            <y:ModelParameter>
              <y:SmartNodeLabelModelParameter labelRatioX="0.0" labelRatioY="0.0" nodeRatioX="0.0" nodeRatioY="0.0" offsetX="0.0" offsetY="0.0" upX="0.0" upY="-1.0"/>
            </y:ModelParameter>
          </y:NodeLabel>
          <y:Shape type="rectangle"/>
        </y:ShapeNode>
      </data>
    </node>
    <node id="n130">
      <data key="d3" xml:space="preserve"><![CDATA[SCO2]]></data>
      <data key="d4" xml:space="preserve"><![CDATA[Protein SCO2 homolog, mitochondrial]]></data>
      <data key="d5" xml:space="preserve"><![CDATA[Protein SCO2 homolog, mitochondrial]]></data>
      <data key="d6" xml:space="preserve"><![CDATA[gene]]></data>
      <data key="d7" xml:space="preserve">0.0</data>
      <data key="d8" xml:space="preserve">0.16088925736147652</data>
      <data key="d9" xml:space="preserve">true</data>
      <data key="d10" xml:space="preserve">0.0030000000000000027</data>
      <data key="d11" xml:space="preserve">4.0</data>
      <data key="d12" xml:space="preserve"/>
      <data key="d13" xml:space="preserve"/>
      <data key="d14" xml:space="preserve"/>
      <data key="d15" xml:space="preserve">39</data>
      <data key="d16" xml:space="preserve">873</data>
      <data key="d17" xml:space="preserve">0.0</data>
      <data key="d18" xml:space="preserve">1.0</data>
      <data key="d19" xml:space="preserve">577.9050556757074</data>
      <data key="d20" xml:space="preserve">-368.7006333912257</data>
      <data key="d24" xml:space="preserve">0.7523979288685172</data>
      <data key="d25" xml:space="preserve">-0.13405769291234115</data>
      <data key="d29">
        <y:ShapeNode>
          <y:Geometry height="15.0" width="15.0" x="538.61531649241" y="-368.4838566392752"/>
          <y:Fill color="#F2F2F2" transparent="false"/>
          <y:BorderStyle color="#C0C0C0" raised="false" type="line" width="1.0"/>
          <y:NodeLabel alignment="center" autoSizePolicy="content" fontFamily="Dialog" fontSize="12" fontStyle="plain" hasBackgroundColor="false" hasLineColor="false" hasText="false" height="4.0" horizontalTextPosition="center" iconTextGap="4" modelName="custom" textColor="#000000" verticalTextPosition="bottom" visible="true" width="4.0" x="5.5" y="5.5">
            <y:LabelModel>
              <y:SmartNodeLabelModel distance="4.0"/>
            </y:LabelModel>
            <y:ModelParameter>
              <y:SmartNodeLabelModelParameter labelRatioX="0.0" labelRatioY="0.0" nodeRatioX="0.0" nodeRatioY="0.0" offsetX="0.0" offsetY="0.0" upX="0.0" upY="-1.0"/>
            </y:ModelParameter>
          </y:NodeLabel>
          <y:Shape type="rectangle"/>
        </y:ShapeNode>
      </data>
    </node>
    <node id="n131">
      <data key="d3" xml:space="preserve"><![CDATA[SURF1]]></data>
      <data key="d4" xml:space="preserve"><![CDATA[Surfeit locus protein 1]]></data>
      <data key="d5" xml:space="preserve"><![CDATA[Surfeit locus protein 1]]></data>
      <data key="d6" xml:space="preserve"><![CDATA[gene]]></data>
      <data key="d7" xml:space="preserve">0.0</data>
      <data key="d8" xml:space="preserve">0.14643494860651607</data>
      <data key="d9" xml:space="preserve">true</data>
      <data key="d10" xml:space="preserve">0.007000000000000006</data>
      <data key="d11" xml:space="preserve">4.0</data>
      <data key="d12" xml:space="preserve"/>
      <data key="d13" xml:space="preserve"/>
      <data key="d14" xml:space="preserve"/>
      <data key="d15" xml:space="preserve">39</data>
      <data key="d16" xml:space="preserve">873</data>
      <data key="d17" xml:space="preserve">0.0</data>
      <data key="d18" xml:space="preserve">1.0</data>
      <data key="d19" xml:space="preserve">634.0904742897394</data>
      <data key="d20" xml:space="preserve">-407.2594141208061</data>
      <data key="d24" xml:space="preserve">0.3660470248705543</data>
      <data key="d25" xml:space="preserve">-0.15599227993486053</data>
      <data key="d29">
        <y:ShapeNode>
          <y:Geometry height="15.0" width="15.0" x="627.7132447186642" y="-475.7527170771959"/>
          <y:Fill color="#F2F2F2" transparent="false"/>
          <y:BorderStyle color="#C0C0C0" raised="false" type="line" width="1.0"/>
          <y:NodeLabel alignment="center" autoSizePolicy="content" fontFamily="Dialog" fontSize="12" fontStyle="plain" hasBackgroundColor="false" hasLineColor="false" hasText="false" height="4.0" horizontalTextPosition="center" iconTextGap="4" modelName="custom" textColor="#000000" verticalTextPosition="bottom" visible="true" width="4.0" x="5.5" y="5.5">
            <y:LabelModel>
              <y:SmartNodeLabelModel distance="4.0"/>
            </y:LabelModel>
            <y:ModelParameter>
              <y:SmartNodeLabelModelParameter labelRatioX="0.0" labelRatioY="0.0" nodeRatioX="0.0" nodeRatioY="0.0" offsetX="0.0" offsetY="0.0" upX="0.0" upY="-1.0"/>
            </y:ModelParameter>
          </y:NodeLabel>
          <y:Shape type="rectangle"/>
        </y:ShapeNode>
      </data>
    </node>
    <node id="n132">
      <data key="d3" xml:space="preserve"><![CDATA[TACO1]]></data>
      <data key="d4" xml:space="preserve"><![CDATA[Translational activator of cytochrome c oxidase 1]]></data>
      <data key="d5" xml:space="preserve"><![CDATA[Translational activator of cytochrome c oxidase 1]]></data>
      <data key="d6" xml:space="preserve"><![CDATA[gene]]></data>
      <data key="d7" xml:space="preserve">0.0</data>
      <data key="d8" xml:space="preserve">0.14401847081620447</data>
      <data key="d9" xml:space="preserve">true</data>
      <data key="d10" xml:space="preserve">0.0040000000000000036</data>
      <data key="d11" xml:space="preserve">4.0</data>
      <data key="d12" xml:space="preserve"/>
      <data key="d13" xml:space="preserve"/>
      <data key="d14" xml:space="preserve"/>
      <data key="d15" xml:space="preserve">39</data>
      <data key="d16" xml:space="preserve">873</data>
      <data key="d17" xml:space="preserve">0.0</data>
      <data key="d18" xml:space="preserve">1.0</data>
      <data key="d19" xml:space="preserve">598.8122341684619</data>
      <data key="d20" xml:space="preserve">-346.5404991185908</data>
      <data key="d24" xml:space="preserve">0.02067736185383244</data>
      <data key="d25" xml:space="preserve">-0.25352241900808536</data>
      <data key="d29">
        <y:ShapeNode>
          <y:Geometry height="15.0" width="15.0" x="586.4934168302002" y="-369.5422394598795"/>
          <y:Fill color="#F2F2F2" transparent="false"/>
          <y:BorderStyle color="#C0C0C0" raised="false" type="line" width="1.0"/>
          <y:NodeLabel alignment="center" autoSizePolicy="content" fontFamily="Dialog" fontSize="12" fontStyle="plain" hasBackgroundColor="false" hasLineColor="false" hasText="false" height="4.0" horizontalTextPosition="center" iconTextGap="4" modelName="custom" textColor="#000000" verticalTextPosition="bottom" visible="true" width="4.0" x="5.5" y="5.5">
            <y:LabelModel>
              <y:SmartNodeLabelModel distance="4.0"/>
            </y:LabelModel>
            <y:ModelParameter>
              <y:SmartNodeLabelModelParameter labelRatioX="0.0" labelRatioY="0.0" nodeRatioX="0.0" nodeRatioY="0.0" offsetX="0.0" offsetY="0.0" upX="0.0" upY="-1.0"/>
            </y:ModelParameter>
          </y:NodeLabel>
          <y:Shape type="rectangle"/>
        </y:ShapeNode>
      </data>
    </node>
    <node id="n133">
      <data key="d3" xml:space="preserve"><![CDATA[TNRC6B]]></data>
      <data key="d4" xml:space="preserve"><![CDATA[Trinucleotide repeat-containing gene 6B protein]]></data>
      <data key="d5" xml:space="preserve"><![CDATA[Trinucleotide repeat-containing gene 6B protein]]></data>
      <data key="d6" xml:space="preserve"><![CDATA[gene]]></data>
      <data key="d7" xml:space="preserve">0.0</data>
      <data key="d8" xml:space="preserve">0.09307224360746388</data>
      <data key="d9" xml:space="preserve">true</data>
      <data key="d10" xml:space="preserve">0.0030000000000000027</data>
      <data key="d11" xml:space="preserve">4.0</data>
      <data key="d12" xml:space="preserve"/>
      <data key="d13" xml:space="preserve"/>
      <data key="d14" xml:space="preserve"/>
      <data key="d15" xml:space="preserve">1</data>
      <data key="d16" xml:space="preserve">21</data>
      <data key="d17" xml:space="preserve">0.0</data>
      <data key="d18" xml:space="preserve">1.0</data>
      <data key="d19" xml:space="preserve">-163.80944939891208</data>
      <data key="d20" xml:space="preserve">-457.36115315899275</data>
      <data key="d24" xml:space="preserve">0.5434173669467788</data>
      <data key="d25" xml:space="preserve">0.16116982801693425</data>
      <data key="d29">
        <y:ShapeNode>
          <y:Geometry height="15.0" width="15.0" x="-165.96307692262687" y="-453.9640803393429"/>
          <y:Fill color="#F2F2F2" transparent="false"/>
          <y:BorderStyle color="#C0C0C0" raised="false" type="line" width="1.0"/>
          <y:NodeLabel alignment="center" autoSizePolicy="content" fontFamily="Dialog" fontSize="12" fontStyle="plain" hasBackgroundColor="false" hasLineColor="false" hasText="false" height="4.0" horizontalTextPosition="center" iconTextGap="4" modelName="custom" textColor="#000000" verticalTextPosition="bottom" visible="true" width="4.0" x="5.5" y="5.5">
            <y:LabelModel>
              <y:SmartNodeLabelModel distance="4.0"/>
            </y:LabelModel>
            <y:ModelParameter>
              <y:SmartNodeLabelModelParameter labelRatioX="0.0" labelRatioY="0.0" nodeRatioX="0.0" nodeRatioY="0.0" offsetX="0.0" offsetY="0.0" upX="0.0" upY="-1.0"/>
            </y:ModelParameter>
          </y:NodeLabel>
          <y:Shape type="rectangle"/>
        </y:ShapeNode>
      </data>
    </node>
    <node id="n134">
      <data key="d3" xml:space="preserve"><![CDATA[TNRC6C]]></data>
      <data key="d4" xml:space="preserve"><![CDATA[Trinucleotide repeat-containing gene 6C protein]]></data>
      <data key="d5" xml:space="preserve"><![CDATA[Trinucleotide repeat-containing gene 6C protein]]></data>
      <data key="d6" xml:space="preserve"><![CDATA[gene]]></data>
      <data key="d7" xml:space="preserve">0.0</data>
      <data key="d8" xml:space="preserve">0.0923068044488685</data>
      <data key="d9" xml:space="preserve">true</data>
      <data key="d10" xml:space="preserve">0.0030000000000000027</data>
      <data key="d11" xml:space="preserve">4.0</data>
      <data key="d12" xml:space="preserve"/>
      <data key="d13" xml:space="preserve"/>
      <data key="d14" xml:space="preserve"/>
      <data key="d15" xml:space="preserve">1</data>
      <data key="d16" xml:space="preserve">21</data>
      <data key="d17" xml:space="preserve">0.0</data>
      <data key="d18" xml:space="preserve">1.0</data>
      <data key="d19" xml:space="preserve">-167.9831413013619</data>
      <data key="d20" xml:space="preserve">-490.20208301179946</data>
      <data key="d24" xml:space="preserve">0.39310754604872256</data>
      <data key="d25" xml:space="preserve">-0.3587214545253392</data>
      <data key="d29">
        <y:ShapeNode>
          <y:Geometry height="15.0" width="15.0" x="-163.6564297255038" y="-500.8524403674055"/>
          <y:Fill color="#F2F2F2" transparent="false"/>
          <y:BorderStyle color="#C0C0C0" raised="false" type="line" width="1.0"/>
          <y:NodeLabel alignment="center" autoSizePolicy="content" fontFamily="Dialog" fontSize="12" fontStyle="plain" hasBackgroundColor="false" hasLineColor="false" hasText="false" height="4.0" horizontalTextPosition="center" iconTextGap="4" modelName="custom" textColor="#000000" verticalTextPosition="bottom" visible="true" width="4.0" x="5.5" y="5.5">
            <y:LabelModel>
              <y:SmartNodeLabelModel distance="4.0"/>
            </y:LabelModel>
            <y:ModelParameter>
              <y:SmartNodeLabelModelParameter labelRatioX="0.0" labelRatioY="0.0" nodeRatioX="0.0" nodeRatioY="0.0" offsetX="0.0" offsetY="0.0" upX="0.0" upY="-1.0"/>
            </y:ModelParameter>
          </y:NodeLabel>
          <y:Shape type="rectangle"/>
        </y:ShapeNode>
      </data>
    </node>
    <node id="n135">
      <data key="d3" xml:space="preserve"><![CDATA[TRIM4]]></data>
      <data key="d4" xml:space="preserve"><![CDATA[E3 ubiquitin-protein ligase TRIM4]]></data>
      <data key="d5" xml:space="preserve"><![CDATA[E3 ubiquitin-protein ligase TRIM4]]></data>
      <data key="d6" xml:space="preserve"><![CDATA[source]]></data>
      <data key="d7" xml:space="preserve">4.150838255869168</data>
      <data key="d8" xml:space="preserve">1.709011890708294</data>
      <data key="d9" xml:space="preserve">true</data>
      <data key="d10" xml:space="preserve">0.0</data>
      <data key="d11" xml:space="preserve">Infinity</data>
      <data key="d12" xml:space="preserve"><![CDATA[HNRNPC(2)]]></data>
      <data key="d13" xml:space="preserve"/>
      <data key="d14" xml:space="preserve"/>
      <data key="d15" xml:space="preserve">3</data>
      <data key="d16" xml:space="preserve">63</data>
      <data key="d17" xml:space="preserve">0.0</data>
      <data key="d18" xml:space="preserve">1.0</data>
      <data key="d19" xml:space="preserve">8.690443550263339</data>
      <data key="d20" xml:space="preserve">148.69792445325834</data>
      <data key="d24" xml:space="preserve">0.0012902130549189371</data>
      <data key="d25" xml:space="preserve">-5.963115024641452</data>
      <data key="d26" xml:space="preserve">-5.963115024641452</data>
      <data key="d29">
        <y:ShapeNode>
          <y:Geometry height="40.0" width="40.0" x="-16.123020623491332" y="132.16777917317162"/>
          <y:Fill color="#B6DBA6" transparent="false"/>
          <y:BorderStyle color="#4159A8" type="line" width="3.0"/>
          <y:NodeLabel alignment="center" autoSizePolicy="content" fontFamily="Arial" fontSize="10" fontStyle="plain" hasBackgroundColor="false" hasLineColor="false" height="15.171875" horizontalTextPosition="center" iconTextGap="4" modelName="custom" textColor="#000000" verticalTextPosition="bottom" visible="true" width="34.0" x="3.0" xml:space="preserve" y="12.4140625">TRIM4<y:LabelModel><y:SmartNodeLabelModel distance="4.0"/></y:LabelModel><y:ModelParameter><y:SmartNodeLabelModelParameter labelRatioX="0.0" labelRatioY="0.0" nodeRatioX="0.0" nodeRatioY="0.0" offsetX="0.0" offsetY="0.0" upX="0.0" upY="-1.0"/></y:ModelParameter></y:NodeLabel>
          <y:Shape type="roundrectangle"/>
        </y:ShapeNode>
      </data>
    </node>
    <node id="n136">
      <data key="d3" xml:space="preserve"><![CDATA[TSR1]]></data>
      <data key="d4" xml:space="preserve"><![CDATA[Pre-rRNA-processing protein TSR1 homolog]]></data>
      <data key="d5" xml:space="preserve"><![CDATA[Pre-rRNA-processing protein TSR1 homolog]]></data>
      <data key="d6" xml:space="preserve"><![CDATA[gene]]></data>
      <data key="d7" xml:space="preserve">0.0</data>
      <data key="d8" xml:space="preserve">0.019614542497037514</data>
      <data key="d9" xml:space="preserve">true</data>
      <data key="d10" xml:space="preserve">0.04800000000000004</data>
      <data key="d11" xml:space="preserve">4.0</data>
      <data key="d12" xml:space="preserve"/>
      <data key="d13" xml:space="preserve"/>
      <data key="d14" xml:space="preserve"/>
      <data key="d15" xml:space="preserve">1</data>
      <data key="d16" xml:space="preserve">19</data>
      <data key="d17" xml:space="preserve">0.0</data>
      <data key="d18" xml:space="preserve">1.0</data>
      <data key="d19" xml:space="preserve">-357.9763257181721</data>
      <data key="d20" xml:space="preserve">567.797408675555</data>
      <data key="d24" xml:space="preserve">0.017485782191664544</data>
      <data key="d25" xml:space="preserve">-0.3466562807579141</data>
      <data key="d29">
        <y:ShapeNode>
          <y:Geometry height="15.0" width="15.0" x="-373.9251046135784" y="570.11122750015"/>
          <y:Fill color="#F2F2F2" transparent="false"/>
          <y:BorderStyle color="#C0C0C0" raised="false" type="line" width="1.0"/>
          <y:NodeLabel alignment="center" autoSizePolicy="content" fontFamily="Dialog" fontSize="12" fontStyle="plain" hasBackgroundColor="false" hasLineColor="false" hasText="false" height="4.0" horizontalTextPosition="center" iconTextGap="4" modelName="custom" textColor="#000000" verticalTextPosition="bottom" visible="true" width="4.0" x="5.5" y="5.5">
            <y:LabelModel>
              <y:SmartNodeLabelModel distance="4.0"/>
            </y:LabelModel>
            <y:ModelParameter>
              <y:SmartNodeLabelModelParameter labelRatioX="0.0" labelRatioY="0.0" nodeRatioX="0.0" nodeRatioY="0.0" offsetX="0.0" offsetY="0.0" upX="0.0" upY="-1.0"/>
            </y:ModelParameter>
          </y:NodeLabel>
          <y:Shape type="rectangle"/>
        </y:ShapeNode>
      </data>
    </node>
    <node id="n137">
      <data key="d3" xml:space="preserve"><![CDATA[WDR77]]></data>
      <data key="d4" xml:space="preserve"><![CDATA[Methylosome protein 50]]></data>
      <data key="d5" xml:space="preserve"><![CDATA[Methylosome protein 50]]></data>
      <data key="d6" xml:space="preserve"><![CDATA[gene]]></data>
      <data key="d7" xml:space="preserve">0.0</data>
      <data key="d8" xml:space="preserve">0.032450200483762015</data>
      <data key="d9" xml:space="preserve">true</data>
      <data key="d10" xml:space="preserve">0.0</data>
      <data key="d11" xml:space="preserve">Infinity</data>
      <data key="d12" xml:space="preserve"/>
      <data key="d13" xml:space="preserve"/>
      <data key="d14" xml:space="preserve"/>
      <data key="d15" xml:space="preserve">13</data>
      <data key="d16" xml:space="preserve">281</data>
      <data key="d17" xml:space="preserve">0.0</data>
      <data key="d18" xml:space="preserve">1.0</data>
      <data key="d19" xml:space="preserve">-845.6600004445652</data>
      <data key="d20" xml:space="preserve">-352.5760158496865</data>
      <data key="d24" xml:space="preserve">2.3767082590612002E-4</data>
      <data key="d25" xml:space="preserve">0.5299763780568654</data>
      <data key="d29">
        <y:ShapeNode>
          <y:Geometry height="15.0" width="15.0" x="-858.0931391107208" y="-360.4485239183212"/>
          <y:Fill color="#F2F2F2" transparent="false"/>
          <y:BorderStyle color="#C0C0C0" raised="false" type="line" width="1.0"/>
          <y:NodeLabel alignment="center" autoSizePolicy="content" fontFamily="Dialog" fontSize="12" fontStyle="plain" hasBackgroundColor="false" hasLineColor="false" hasText="false" height="4.0" horizontalTextPosition="center" iconTextGap="4" modelName="custom" textColor="#000000" verticalTextPosition="bottom" visible="true" width="4.0" x="5.5" y="5.5">
            <y:LabelModel>
              <y:SmartNodeLabelModel distance="4.0"/>
            </y:LabelModel>
            <y:ModelParameter>
              <y:SmartNodeLabelModelParameter labelRatioX="0.0" labelRatioY="0.0" nodeRatioX="0.0" nodeRatioY="0.0" offsetX="0.0" offsetY="0.0" upX="0.0" upY="-1.0"/>
            </y:ModelParameter>
          </y:NodeLabel>
          <y:Shape type="rectangle"/>
        </y:ShapeNode>
      </data>
    </node>
    <node id="n138">
      <data key="d3" xml:space="preserve"><![CDATA[YY1]]></data>
      <data key="d4" xml:space="preserve"><![CDATA[Transcriptional repressor protein YY1]]></data>
      <data key="d5" xml:space="preserve"><![CDATA[Transcriptional repressor protein YY1]]></data>
      <data key="d6" xml:space="preserve"><![CDATA[gene]]></data>
      <data key="d7" xml:space="preserve">0.0</data>
      <data key="d8" xml:space="preserve">0.08483541120976218</data>
      <data key="d9" xml:space="preserve">true</data>
      <data key="d10" xml:space="preserve">0.03700000000000003</data>
      <data key="d11" xml:space="preserve">4.0</data>
      <data key="d12" xml:space="preserve"/>
      <data key="d13" xml:space="preserve"/>
      <data key="d14" xml:space="preserve"/>
      <data key="d15" xml:space="preserve">1</data>
      <data key="d16" xml:space="preserve">21</data>
      <data key="d17" xml:space="preserve">0.0</data>
      <data key="d18" xml:space="preserve">1.0</data>
      <data key="d19" xml:space="preserve">-327.510891300704</data>
      <data key="d20" xml:space="preserve">-38.459452243744074</data>
      <data key="d24" xml:space="preserve">0.1757960389539337</data>
      <data key="d25" xml:space="preserve">-0.14563290467286372</data>
      <data key="d29">
        <y:ShapeNode>
          <y:Geometry height="15.0" width="15.0" x="-335.9401234119744" y="-47.06780918917684"/>
          <y:Fill color="#F2F2F2" transparent="false"/>
          <y:BorderStyle color="#C0C0C0" raised="false" type="line" width="1.0"/>
          <y:NodeLabel alignment="center" autoSizePolicy="content" fontFamily="Dialog" fontSize="12" fontStyle="plain" hasBackgroundColor="false" hasLineColor="false" hasText="false" height="4.0" horizontalTextPosition="center" iconTextGap="4" modelName="custom" textColor="#000000" verticalTextPosition="bottom" visible="true" width="4.0" x="5.5" y="5.5">
            <y:LabelModel>
              <y:SmartNodeLabelModel distance="4.0"/>
            </y:LabelModel>
            <y:ModelParameter>
              <y:SmartNodeLabelModelParameter labelRatioX="0.0" labelRatioY="0.0" nodeRatioX="0.0" nodeRatioY="0.0" offsetX="0.0" offsetY="0.0" upX="0.0" upY="-1.0"/>
            </y:ModelParameter>
          </y:NodeLabel>
          <y:Shape type="rectangle"/>
        </y:ShapeNode>
      </data>
    </node>
    <node id="n139">
      <data key="d3" xml:space="preserve"><![CDATA[AGO4]]></data>
      <data key="d4" xml:space="preserve"><![CDATA[Protein argonaute-4]]></data>
      <data key="d5" xml:space="preserve"><![CDATA[Protein argonaute-4]]></data>
      <data key="d6" xml:space="preserve"><![CDATA[gene]]></data>
      <data key="d7" xml:space="preserve">0.0</data>
      <data key="d8" xml:space="preserve">0.09145726064911554</data>
      <data key="d9" xml:space="preserve">true</data>
      <data key="d10" xml:space="preserve">0.0030000000000000027</data>
      <data key="d11" xml:space="preserve">4.0</data>
      <data key="d12" xml:space="preserve"/>
      <data key="d13" xml:space="preserve"/>
      <data key="d14" xml:space="preserve"/>
      <data key="d15" xml:space="preserve">1</data>
      <data key="d16" xml:space="preserve">21</data>
      <data key="d17" xml:space="preserve">0.0</data>
      <data key="d18" xml:space="preserve">1.0</data>
      <data key="d19" xml:space="preserve">-195.15711032826488</data>
      <data key="d20" xml:space="preserve">-443.6343763361226</data>
      <data key="d29">
        <y:ShapeNode>
          <y:Geometry height="15.0" width="15.0" x="-215.88133659607928" y="-444.391164929326"/>
          <y:Fill color="#F2F2F2" transparent="false"/>
          <y:BorderStyle color="#C0C0C0" raised="false" type="line" width="1.0"/>
          <y:NodeLabel alignment="center" autoSizePolicy="content" fontFamily="Dialog" fontSize="12" fontStyle="plain" hasBackgroundColor="false" hasLineColor="false" hasText="false" height="4.0" horizontalTextPosition="center" iconTextGap="4" modelName="custom" textColor="#000000" verticalTextPosition="bottom" visible="true" width="4.0" x="5.5" y="5.5">
            <y:LabelModel>
              <y:SmartNodeLabelModel distance="4.0"/>
            </y:LabelModel>
            <y:ModelParameter>
              <y:SmartNodeLabelModelParameter labelRatioX="0.0" labelRatioY="0.0" nodeRatioX="0.0" nodeRatioY="0.0" offsetX="0.0" offsetY="0.0" upX="0.0" upY="-1.0"/>
            </y:ModelParameter>
          </y:NodeLabel>
          <y:Shape type="rectangle"/>
        </y:ShapeNode>
      </data>
    </node>
    <node id="n140">
      <data key="d3" xml:space="preserve"><![CDATA[AKAP5]]></data>
      <data key="d4" xml:space="preserve"><![CDATA[A-kinase anchor protein 5]]></data>
      <data key="d5" xml:space="preserve"><![CDATA[A-kinase anchor protein 5]]></data>
      <data key="d6" xml:space="preserve"><![CDATA[gene]]></data>
      <data key="d7" xml:space="preserve">0.0</data>
      <data key="d8" xml:space="preserve">0.03604647144167742</data>
      <data key="d9" xml:space="preserve">true</data>
      <data key="d10" xml:space="preserve">0.0</data>
      <data key="d11" xml:space="preserve">Infinity</data>
      <data key="d12" xml:space="preserve"/>
      <data key="d13" xml:space="preserve"/>
      <data key="d14" xml:space="preserve"/>
      <data key="d15" xml:space="preserve">3</data>
      <data key="d16" xml:space="preserve">64</data>
      <data key="d17" xml:space="preserve">0.0</data>
      <data key="d18" xml:space="preserve">1.0</data>
      <data key="d19" xml:space="preserve">327.7302043342039</data>
      <data key="d20" xml:space="preserve">330.70218176428085</data>
      <data key="d29">
        <y:ShapeNode>
          <y:Geometry height="15.0" width="15.0" x="312.28753628941644" y="330.06966719407734"/>
          <y:Fill color="#F2F2F2" transparent="false"/>
          <y:BorderStyle color="#C0C0C0" raised="false" type="line" width="1.0"/>
          <y:NodeLabel alignment="center" autoSizePolicy="content" fontFamily="Dialog" fontSize="12" fontStyle="plain" hasBackgroundColor="false" hasLineColor="false" hasText="false" height="4.0" horizontalTextPosition="center" iconTextGap="4" modelName="custom" textColor="#000000" verticalTextPosition="bottom" visible="true" width="4.0" x="5.5" y="5.5">
            <y:LabelModel>
              <y:SmartNodeLabelModel distance="4.0"/>
            </y:LabelModel>
            <y:ModelParameter>
              <y:SmartNodeLabelModelParameter labelRatioX="0.0" labelRatioY="0.0" nodeRatioX="0.0" nodeRatioY="0.0" offsetX="0.0" offsetY="0.0" upX="0.0" upY="-1.0"/>
            </y:ModelParameter>
          </y:NodeLabel>
          <y:Shape type="rectangle"/>
        </y:ShapeNode>
      </data>
    </node>
    <node id="n141">
      <data key="d3" xml:space="preserve"><![CDATA[CACNG2]]></data>
      <data key="d4" xml:space="preserve"><![CDATA[Voltage-dependent calcium channel gamma-2 subunit]]></data>
      <data key="d5" xml:space="preserve"><![CDATA[Voltage-dependent calcium channel gamma-2 subunit]]></data>
      <data key="d6" xml:space="preserve"><![CDATA[gene]]></data>
      <data key="d7" xml:space="preserve">0.0</data>
      <data key="d8" xml:space="preserve">0.0345849300897429</data>
      <data key="d9" xml:space="preserve">true</data>
      <data key="d10" xml:space="preserve">0.014000000000000012</data>
      <data key="d11" xml:space="preserve">4.0</data>
      <data key="d12" xml:space="preserve"/>
      <data key="d13" xml:space="preserve"/>
      <data key="d14" xml:space="preserve"/>
      <data key="d15" xml:space="preserve">3</data>
      <data key="d16" xml:space="preserve">64</data>
      <data key="d17" xml:space="preserve">0.0</data>
      <data key="d18" xml:space="preserve">1.0</data>
      <data key="d19" xml:space="preserve">323.83654676046064</data>
      <data key="d20" xml:space="preserve">278.40551281194325</data>
      <data key="d29">
        <y:ShapeNode>
          <y:Geometry height="15.0" width="15.0" x="309.3668446535087" y="278.47604908064704"/>
          <y:Fill color="#F2F2F2" transparent="false"/>
          <y:BorderStyle color="#C0C0C0" raised="false" type="line" width="1.0"/>
          <y:NodeLabel alignment="center" autoSizePolicy="content" fontFamily="Dialog" fontSize="12" fontStyle="plain" hasBackgroundColor="false" hasLineColor="false" hasText="false" height="4.0" horizontalTextPosition="center" iconTextGap="4" modelName="custom" textColor="#000000" verticalTextPosition="bottom" visible="true" width="4.0" x="5.5" y="5.5">
            <y:LabelModel>
              <y:SmartNodeLabelModel distance="4.0"/>
            </y:LabelModel>
            <y:ModelParameter>
              <y:SmartNodeLabelModelParameter labelRatioX="0.0" labelRatioY="0.0" nodeRatioX="0.0" nodeRatioY="0.0" offsetX="0.0" offsetY="0.0" upX="0.0" upY="-1.0"/>
            </y:ModelParameter>
          </y:NodeLabel>
          <y:Shape type="rectangle"/>
        </y:ShapeNode>
      </data>
    </node>
    <node id="n142">
      <data key="d3" xml:space="preserve"><![CDATA[CACNG3]]></data>
      <data key="d4" xml:space="preserve"><![CDATA[Voltage-dependent calcium channel gamma-3 subunit]]></data>
      <data key="d5" xml:space="preserve"><![CDATA[Voltage-dependent calcium channel gamma-3 subunit]]></data>
      <data key="d6" xml:space="preserve"><![CDATA[gene]]></data>
      <data key="d7" xml:space="preserve">0.0</data>
      <data key="d8" xml:space="preserve">0.034574592098454246</data>
      <data key="d9" xml:space="preserve">true</data>
      <data key="d10" xml:space="preserve">0.016000000000000014</data>
      <data key="d11" xml:space="preserve">4.0</data>
      <data key="d12" xml:space="preserve"/>
      <data key="d13" xml:space="preserve"/>
      <data key="d14" xml:space="preserve"/>
      <data key="d15" xml:space="preserve">3</data>
      <data key="d16" xml:space="preserve">64</data>
      <data key="d17" xml:space="preserve">0.0</data>
      <data key="d18" xml:space="preserve">1.0</data>
      <data key="d19" xml:space="preserve">296.9774607718244</data>
      <data key="d20" xml:space="preserve">425.4722909356859</data>
      <data key="d29">
        <y:ShapeNode>
          <y:Geometry height="15.0" width="15.0" x="278.70599270175336" y="428.36636270333145"/>
          <y:Fill color="#F2F2F2" transparent="false"/>
          <y:BorderStyle color="#C0C0C0" raised="false" type="line" width="1.0"/>
          <y:NodeLabel alignment="center" autoSizePolicy="content" fontFamily="Dialog" fontSize="12" fontStyle="plain" hasBackgroundColor="false" hasLineColor="false" hasText="false" height="4.0" horizontalTextPosition="center" iconTextGap="4" modelName="custom" textColor="#000000" verticalTextPosition="bottom" visible="true" width="4.0" x="5.5" y="5.5">
            <y:LabelModel>
              <y:SmartNodeLabelModel distance="4.0"/>
            </y:LabelModel>
            <y:ModelParameter>
              <y:SmartNodeLabelModelParameter labelRatioX="0.0" labelRatioY="0.0" nodeRatioX="0.0" nodeRatioY="0.0" offsetX="0.0" offsetY="0.0" upX="0.0" upY="-1.0"/>
            </y:ModelParameter>
          </y:NodeLabel>
          <y:Shape type="rectangle"/>
        </y:ShapeNode>
      </data>
    </node>
    <node id="n143">
      <data key="d3" xml:space="preserve"><![CDATA[CACNG4]]></data>
      <data key="d4" xml:space="preserve"><![CDATA[Voltage-dependent calcium channel gamma-4 subunit]]></data>
      <data key="d5" xml:space="preserve"><![CDATA[Voltage-dependent calcium channel gamma-4 subunit]]></data>
      <data key="d6" xml:space="preserve"><![CDATA[gene]]></data>
      <data key="d7" xml:space="preserve">0.0</data>
      <data key="d8" xml:space="preserve">0.03461182868417737</data>
      <data key="d9" xml:space="preserve">true</data>
      <data key="d10" xml:space="preserve">0.013000000000000012</data>
      <data key="d11" xml:space="preserve">4.0</data>
      <data key="d12" xml:space="preserve"/>
      <data key="d13" xml:space="preserve"/>
      <data key="d14" xml:space="preserve"/>
      <data key="d15" xml:space="preserve">3</data>
      <data key="d16" xml:space="preserve">64</data>
      <data key="d17" xml:space="preserve">0.0</data>
      <data key="d18" xml:space="preserve">1.0</data>
      <data key="d19" xml:space="preserve">362.2454901255179</data>
      <data key="d20" xml:space="preserve">407.9457668235077</data>
      <data key="d29">
        <y:ShapeNode>
          <y:Geometry height="15.0" width="15.0" x="344.60515652847977" y="413.4696275731951"/>
          <y:Fill color="#F2F2F2" transparent="false"/>
          <y:BorderStyle color="#C0C0C0" raised="false" type="line" width="1.0"/>
          <y:NodeLabel alignment="center" autoSizePolicy="content" fontFamily="Dialog" fontSize="12" fontStyle="plain" hasBackgroundColor="false" hasLineColor="false" hasText="false" height="4.0" horizontalTextPosition="center" iconTextGap="4" modelName="custom" textColor="#000000" verticalTextPosition="bottom" visible="true" width="4.0" x="5.5" y="5.5">
            <y:LabelModel>
              <y:SmartNodeLabelModel distance="4.0"/>
            </y:LabelModel>
            <y:ModelParameter>
              <y:SmartNodeLabelModelParameter labelRatioX="0.0" labelRatioY="0.0" nodeRatioX="0.0" nodeRatioY="0.0" offsetX="0.0" offsetY="0.0" upX="0.0" upY="-1.0"/>
            </y:ModelParameter>
          </y:NodeLabel>
          <y:Shape type="rectangle"/>
        </y:ShapeNode>
      </data>
    </node>
    <node id="n144">
      <data key="d3" xml:space="preserve"><![CDATA[CACNG8]]></data>
      <data key="d4" xml:space="preserve"><![CDATA[Voltage-dependent calcium channel gamma-8 subunit]]></data>
      <data key="d5" xml:space="preserve"><![CDATA[Voltage-dependent calcium channel gamma-8 subunit]]></data>
      <data key="d6" xml:space="preserve"><![CDATA[gene]]></data>
      <data key="d7" xml:space="preserve">0.0</data>
      <data key="d8" xml:space="preserve">0.03459083464439497</data>
      <data key="d9" xml:space="preserve">true</data>
      <data key="d10" xml:space="preserve">0.016000000000000014</data>
      <data key="d11" xml:space="preserve">4.0</data>
      <data key="d12" xml:space="preserve"/>
      <data key="d13" xml:space="preserve"/>
      <data key="d14" xml:space="preserve"/>
      <data key="d15" xml:space="preserve">3</data>
      <data key="d16" xml:space="preserve">64</data>
      <data key="d17" xml:space="preserve">0.0</data>
      <data key="d18" xml:space="preserve">1.0</data>
      <data key="d19" xml:space="preserve">234.59258469772897</data>
      <data key="d20" xml:space="preserve">394.0215162516304</data>
      <data key="d29">
        <y:ShapeNode>
          <y:Geometry height="15.0" width="15.0" x="217.56501961320504" y="392.49616654561083"/>
          <y:Fill color="#F2F2F2" transparent="false"/>
          <y:BorderStyle color="#C0C0C0" raised="false" type="line" width="1.0"/>
          <y:NodeLabel alignment="center" autoSizePolicy="content" fontFamily="Dialog" fontSize="12" fontStyle="plain" hasBackgroundColor="false" hasLineColor="false" hasText="false" height="4.0" horizontalTextPosition="center" iconTextGap="4" modelName="custom" textColor="#000000" verticalTextPosition="bottom" visible="true" width="4.0" x="5.5" y="5.5">
            <y:LabelModel>
              <y:SmartNodeLabelModel distance="4.0"/>
            </y:LabelModel>
            <y:ModelParameter>
              <y:SmartNodeLabelModelParameter labelRatioX="0.0" labelRatioY="0.0" nodeRatioX="0.0" nodeRatioY="0.0" offsetX="0.0" offsetY="0.0" upX="0.0" upY="-1.0"/>
            </y:ModelParameter>
          </y:NodeLabel>
          <y:Shape type="rectangle"/>
        </y:ShapeNode>
      </data>
    </node>
    <node id="n145">
      <data key="d3" xml:space="preserve"><![CDATA[COX14]]></data>
      <data key="d4" xml:space="preserve"><![CDATA[Cytochrome c oxidase assembly protein COX14]]></data>
      <data key="d5" xml:space="preserve"><![CDATA[Cytochrome c oxidase assembly protein COX14]]></data>
      <data key="d6" xml:space="preserve"><![CDATA[gene]]></data>
      <data key="d7" xml:space="preserve">0.0</data>
      <data key="d8" xml:space="preserve">0.1327093346861398</data>
      <data key="d9" xml:space="preserve">true</data>
      <data key="d10" xml:space="preserve">0.0030000000000000027</data>
      <data key="d11" xml:space="preserve">4.0</data>
      <data key="d12" xml:space="preserve"/>
      <data key="d13" xml:space="preserve"/>
      <data key="d14" xml:space="preserve"/>
      <data key="d15" xml:space="preserve">39</data>
      <data key="d16" xml:space="preserve">873</data>
      <data key="d17" xml:space="preserve">0.0</data>
      <data key="d18" xml:space="preserve">1.0</data>
      <data key="d19" xml:space="preserve">587.8681369601624</data>
      <data key="d20" xml:space="preserve">-302.0624703071802</data>
      <data key="d29">
        <y:ShapeNode>
          <y:Geometry height="15.0" width="15.0" x="564.9250387612365" y="-276.8071909604276"/>
          <y:Fill color="#F2F2F2" transparent="false"/>
          <y:BorderStyle color="#C0C0C0" raised="false" type="line" width="1.0"/>
          <y:NodeLabel alignment="center" autoSizePolicy="content" fontFamily="Dialog" fontSize="12" fontStyle="plain" hasBackgroundColor="false" hasLineColor="false" hasText="false" height="4.0" horizontalTextPosition="center" iconTextGap="4" modelName="custom" textColor="#000000" verticalTextPosition="bottom" visible="true" width="4.0" x="5.5" y="5.5">
            <y:LabelModel>
              <y:SmartNodeLabelModel distance="4.0"/>
            </y:LabelModel>
            <y:ModelParameter>
              <y:SmartNodeLabelModelParameter labelRatioX="0.0" labelRatioY="0.0" nodeRatioX="0.0" nodeRatioY="0.0" offsetX="0.0" offsetY="0.0" upX="0.0" upY="-1.0"/>
            </y:ModelParameter>
          </y:NodeLabel>
          <y:Shape type="rectangle"/>
        </y:ShapeNode>
      </data>
    </node>
    <node id="n146">
      <data key="d3" xml:space="preserve"><![CDATA[COX16]]></data>
      <data key="d4" xml:space="preserve"><![CDATA[Cytochrome c oxidase assembly protein COX16 homolog, mitochondrial]]></data>
      <data key="d5" xml:space="preserve"><![CDATA[Cytochrome c oxidase assembly protein COX16 homolog, mitochondrial]]></data>
      <data key="d6" xml:space="preserve"><![CDATA[gene]]></data>
      <data key="d7" xml:space="preserve">0.0</data>
      <data key="d8" xml:space="preserve">0.1327093346861398</data>
      <data key="d9" xml:space="preserve">true</data>
      <data key="d10" xml:space="preserve">0.0030000000000000027</data>
      <data key="d11" xml:space="preserve">4.0</data>
      <data key="d12" xml:space="preserve"/>
      <data key="d13" xml:space="preserve"/>
      <data key="d14" xml:space="preserve"/>
      <data key="d15" xml:space="preserve">39</data>
      <data key="d16" xml:space="preserve">873</data>
      <data key="d17" xml:space="preserve">0.0</data>
      <data key="d18" xml:space="preserve">1.0</data>
      <data key="d19" xml:space="preserve">622.9165962875229</data>
      <data key="d20" xml:space="preserve">-385.0099098209427</data>
      <data key="d29">
        <y:ShapeNode>
          <y:Geometry height="15.0" width="15.0" x="626.5578387950587" y="-428.7674818852391"/>
          <y:Fill color="#F2F2F2" transparent="false"/>
          <y:BorderStyle color="#C0C0C0" raised="false" type="line" width="1.0"/>
          <y:NodeLabel alignment="center" autoSizePolicy="content" fontFamily="Dialog" fontSize="12" fontStyle="plain" hasBackgroundColor="false" hasLineColor="false" hasText="false" height="4.0" horizontalTextPosition="center" iconTextGap="4" modelName="custom" textColor="#000000" verticalTextPosition="bottom" visible="true" width="4.0" x="5.5" y="5.5">
            <y:LabelModel>
              <y:SmartNodeLabelModel distance="4.0"/>
            </y:LabelModel>
            <y:ModelParameter>
              <y:SmartNodeLabelModelParameter labelRatioX="0.0" labelRatioY="0.0" nodeRatioX="0.0" nodeRatioY="0.0" offsetX="0.0" offsetY="0.0" upX="0.0" upY="-1.0"/>
            </y:ModelParameter>
          </y:NodeLabel>
          <y:Shape type="rectangle"/>
        </y:ShapeNode>
      </data>
    </node>
    <node id="n147">
      <data key="d3" xml:space="preserve"><![CDATA[COX18]]></data>
      <data key="d4" xml:space="preserve"><![CDATA[Cytochrome c oxidase assembly protein COX18, mitochondrial]]></data>
      <data key="d5" xml:space="preserve"><![CDATA[Cytochrome c oxidase assembly protein COX18, mitochondrial]]></data>
      <data key="d6" xml:space="preserve"><![CDATA[gene]]></data>
      <data key="d7" xml:space="preserve">0.0</data>
      <data key="d8" xml:space="preserve">0.1410990052697463</data>
      <data key="d9" xml:space="preserve">true</data>
      <data key="d10" xml:space="preserve">0.0030000000000000027</data>
      <data key="d11" xml:space="preserve">4.0</data>
      <data key="d12" xml:space="preserve"/>
      <data key="d13" xml:space="preserve"/>
      <data key="d14" xml:space="preserve"/>
      <data key="d15" xml:space="preserve">39</data>
      <data key="d16" xml:space="preserve">873</data>
      <data key="d17" xml:space="preserve">0.0</data>
      <data key="d18" xml:space="preserve">1.0</data>
      <data key="d19" xml:space="preserve">603.6830498516371</data>
      <data key="d20" xml:space="preserve">-372.68304833893023</data>
      <data key="d29">
        <y:ShapeNode>
          <y:Geometry height="15.0" width="15.0" x="581.1404729177425" y="-414.9528906091284"/>
          <y:Fill color="#F2F2F2" transparent="false"/>
          <y:BorderStyle color="#C0C0C0" raised="false" type="line" width="1.0"/>
          <y:NodeLabel alignment="center" autoSizePolicy="content" fontFamily="Dialog" fontSize="12" fontStyle="plain" hasBackgroundColor="false" hasLineColor="false" hasText="false" height="4.0" horizontalTextPosition="center" iconTextGap="4" modelName="custom" textColor="#000000" verticalTextPosition="bottom" visible="true" width="4.0" x="5.5" y="5.5">
            <y:LabelModel>
              <y:SmartNodeLabelModel distance="4.0"/>
            </y:LabelModel>
            <y:ModelParameter>
              <y:SmartNodeLabelModelParameter labelRatioX="0.0" labelRatioY="0.0" nodeRatioX="0.0" nodeRatioY="0.0" offsetX="0.0" offsetY="0.0" upX="0.0" upY="-1.0"/>
            </y:ModelParameter>
          </y:NodeLabel>
          <y:Shape type="rectangle"/>
        </y:ShapeNode>
      </data>
    </node>
    <node id="n148">
      <data key="d3" xml:space="preserve"><![CDATA[COX7B]]></data>
      <data key="d4" xml:space="preserve"><![CDATA[Cytochrome c oxidase subunit 7B, mitochondrial]]></data>
      <data key="d5" xml:space="preserve"><![CDATA[Cytochrome c oxidase subunit 7B, mitochondrial]]></data>
      <data key="d6" xml:space="preserve"><![CDATA[gene]]></data>
      <data key="d7" xml:space="preserve">0.0</data>
      <data key="d8" xml:space="preserve">0.06878496509177646</data>
      <data key="d9" xml:space="preserve">true</data>
      <data key="d10" xml:space="preserve">0.007000000000000006</data>
      <data key="d11" xml:space="preserve">4.0</data>
      <data key="d12" xml:space="preserve"/>
      <data key="d13" xml:space="preserve"/>
      <data key="d14" xml:space="preserve"/>
      <data key="d15" xml:space="preserve">38</data>
      <data key="d16" xml:space="preserve">865</data>
      <data key="d17" xml:space="preserve">0.0</data>
      <data key="d18" xml:space="preserve">1.0</data>
      <data key="d19" xml:space="preserve">669.126831812935</data>
      <data key="d20" xml:space="preserve">-328.4213043930922</data>
      <data key="d29">
        <y:ShapeNode>
          <y:Geometry height="15.0" width="15.0" x="678.9387163487286" y="-334.0351303471606"/>
          <y:Fill color="#F2F2F2" transparent="false"/>
          <y:BorderStyle color="#C0C0C0" raised="false" type="line" width="1.0"/>
          <y:NodeLabel alignment="center" autoSizePolicy="content" fontFamily="Dialog" fontSize="12" fontStyle="plain" hasBackgroundColor="false" hasLineColor="false" hasText="false" height="4.0" horizontalTextPosition="center" iconTextGap="4" modelName="custom" textColor="#000000" verticalTextPosition="bottom" visible="true" width="4.0" x="5.5" y="5.5">
            <y:LabelModel>
              <y:SmartNodeLabelModel distance="4.0"/>
            </y:LabelModel>
            <y:ModelParameter>
              <y:SmartNodeLabelModelParameter labelRatioX="0.0" labelRatioY="0.0" nodeRatioX="0.0" nodeRatioY="0.0" offsetX="0.0" offsetY="0.0" upX="0.0" upY="-1.0"/>
            </y:ModelParameter>
          </y:NodeLabel>
          <y:Shape type="rectangle"/>
        </y:ShapeNode>
      </data>
    </node>
    <node id="n149">
      <data key="d3" xml:space="preserve"><![CDATA[COX8A]]></data>
      <data key="d4" xml:space="preserve"><![CDATA[Cytochrome c oxidase subunit 8A, mitochondrial]]></data>
      <data key="d5" xml:space="preserve"><![CDATA[Cytochrome c oxidase subunit 8A, mitochondrial]]></data>
      <data key="d6" xml:space="preserve"><![CDATA[gene]]></data>
      <data key="d7" xml:space="preserve">0.0</data>
      <data key="d8" xml:space="preserve">0.06975077735036614</data>
      <data key="d9" xml:space="preserve">true</data>
      <data key="d10" xml:space="preserve">0.0030000000000000027</data>
      <data key="d11" xml:space="preserve">4.0</data>
      <data key="d12" xml:space="preserve"/>
      <data key="d13" xml:space="preserve"/>
      <data key="d14" xml:space="preserve"/>
      <data key="d15" xml:space="preserve">38</data>
      <data key="d16" xml:space="preserve">865</data>
      <data key="d17" xml:space="preserve">0.0</data>
      <data key="d18" xml:space="preserve">1.0</data>
      <data key="d19" xml:space="preserve">669.1734603478211</data>
      <data key="d20" xml:space="preserve">-393.0525319212135</data>
      <data key="d29">
        <y:ShapeNode>
          <y:Geometry height="15.0" width="15.0" x="680.5836064020416" y="-476.35194036419864"/>
          <y:Fill color="#F2F2F2" transparent="false"/>
          <y:BorderStyle color="#C0C0C0" raised="false" type="line" width="1.0"/>
          <y:NodeLabel alignment="center" autoSizePolicy="content" fontFamily="Dialog" fontSize="12" fontStyle="plain" hasBackgroundColor="false" hasLineColor="false" hasText="false" height="4.0" horizontalTextPosition="center" iconTextGap="4" modelName="custom" textColor="#000000" verticalTextPosition="bottom" visible="true" width="4.0" x="5.5" y="5.5">
            <y:LabelModel>
              <y:SmartNodeLabelModel distance="4.0"/>
            </y:LabelModel>
            <y:ModelParameter>
              <y:SmartNodeLabelModelParameter labelRatioX="0.0" labelRatioY="0.0" nodeRatioX="0.0" nodeRatioY="0.0" offsetX="0.0" offsetY="0.0" upX="0.0" upY="-1.0"/>
            </y:ModelParameter>
          </y:NodeLabel>
          <y:Shape type="rectangle"/>
        </y:ShapeNode>
      </data>
    </node>
    <node id="n150">
      <data key="d3" xml:space="preserve"><![CDATA[GRIA1]]></data>
      <data key="d4" xml:space="preserve"><![CDATA[Glutamate receptor 1]]></data>
      <data key="d5" xml:space="preserve"><![CDATA[Glutamate receptor 1]]></data>
      <data key="d6" xml:space="preserve"><![CDATA[gene]]></data>
      <data key="d7" xml:space="preserve">0.0</data>
      <data key="d8" xml:space="preserve">0.03723031852353603</data>
      <data key="d9" xml:space="preserve">true</data>
      <data key="d10" xml:space="preserve">0.018000000000000016</data>
      <data key="d11" xml:space="preserve">4.0</data>
      <data key="d12" xml:space="preserve"/>
      <data key="d13" xml:space="preserve"/>
      <data key="d14" xml:space="preserve"/>
      <data key="d15" xml:space="preserve">3</data>
      <data key="d16" xml:space="preserve">66</data>
      <data key="d17" xml:space="preserve">0.0</data>
      <data key="d18" xml:space="preserve">1.0</data>
      <data key="d19" xml:space="preserve">351.1406872583873</data>
      <data key="d20" xml:space="preserve">479.519212813334</data>
      <data key="d29">
        <y:ShapeNode>
          <y:Geometry height="15.0" width="15.0" x="330.91574082027097" y="484.45768500088053"/>
          <y:Fill color="#F2F2F2" transparent="false"/>
          <y:BorderStyle color="#C0C0C0" raised="false" type="line" width="1.0"/>
          <y:NodeLabel alignment="center" autoSizePolicy="content" fontFamily="Dialog" fontSize="12" fontStyle="plain" hasBackgroundColor="false" hasLineColor="false" hasText="false" height="4.0" horizontalTextPosition="center" iconTextGap="4" modelName="custom" textColor="#000000" verticalTextPosition="bottom" visible="true" width="4.0" x="5.5" y="5.5">
            <y:LabelModel>
              <y:SmartNodeLabelModel distance="4.0"/>
            </y:LabelModel>
            <y:ModelParameter>
              <y:SmartNodeLabelModelParameter labelRatioX="0.0" labelRatioY="0.0" nodeRatioX="0.0" nodeRatioY="0.0" offsetX="0.0" offsetY="0.0" upX="0.0" upY="-1.0"/>
            </y:ModelParameter>
          </y:NodeLabel>
          <y:Shape type="rectangle"/>
        </y:ShapeNode>
      </data>
    </node>
    <node id="n151">
      <data key="d3" xml:space="preserve"><![CDATA[GRIA3]]></data>
      <data key="d4" xml:space="preserve"><![CDATA[Glutamate receptor 3]]></data>
      <data key="d5" xml:space="preserve"><![CDATA[Glutamate receptor 3]]></data>
      <data key="d6" xml:space="preserve"><![CDATA[gene]]></data>
      <data key="d7" xml:space="preserve">0.0</data>
      <data key="d8" xml:space="preserve">0.03623518939913732</data>
      <data key="d9" xml:space="preserve">true</data>
      <data key="d10" xml:space="preserve">0.01100000000000001</data>
      <data key="d11" xml:space="preserve">4.0</data>
      <data key="d12" xml:space="preserve"/>
      <data key="d13" xml:space="preserve"/>
      <data key="d14" xml:space="preserve"/>
      <data key="d15" xml:space="preserve">3</data>
      <data key="d16" xml:space="preserve">64</data>
      <data key="d17" xml:space="preserve">0.0</data>
      <data key="d18" xml:space="preserve">1.0</data>
      <data key="d19" xml:space="preserve">375.7771037771144</data>
      <data key="d20" xml:space="preserve">356.25530595195306</data>
      <data key="d29">
        <y:ShapeNode>
          <y:Geometry height="15.0" width="15.0" x="357.49606846665546" y="361.7482108741761"/>
          <y:Fill color="#F2F2F2" transparent="false"/>
          <y:BorderStyle color="#C0C0C0" raised="false" type="line" width="1.0"/>
          <y:NodeLabel alignment="center" autoSizePolicy="content" fontFamily="Dialog" fontSize="12" fontStyle="plain" hasBackgroundColor="false" hasLineColor="false" hasText="false" height="4.0" horizontalTextPosition="center" iconTextGap="4" modelName="custom" textColor="#000000" verticalTextPosition="bottom" visible="true" width="4.0" x="5.5" y="5.5">
            <y:LabelModel>
              <y:SmartNodeLabelModel distance="4.0"/>
            </y:LabelModel>
            <y:ModelParameter>
              <y:SmartNodeLabelModelParameter labelRatioX="0.0" labelRatioY="0.0" nodeRatioX="0.0" nodeRatioY="0.0" offsetX="0.0" offsetY="0.0" upX="0.0" upY="-1.0"/>
            </y:ModelParameter>
          </y:NodeLabel>
          <y:Shape type="rectangle"/>
        </y:ShapeNode>
      </data>
    </node>
    <node id="n152">
      <data key="d3" xml:space="preserve"><![CDATA[MDM2]]></data>
      <data key="d4" xml:space="preserve"><![CDATA[E3 ubiquitin-protein ligase Mdm2]]></data>
      <data key="d5" xml:space="preserve"><![CDATA[E3 ubiquitin-protein ligase Mdm2]]></data>
      <data key="d6" xml:space="preserve"><![CDATA[gene]]></data>
      <data key="d7" xml:space="preserve">0.0</data>
      <data key="d8" xml:space="preserve">0.45251957704784</data>
      <data key="d9" xml:space="preserve">true</data>
      <data key="d10" xml:space="preserve">0.0010000000000000009</data>
      <data key="d11" xml:space="preserve">4.0</data>
      <data key="d12" xml:space="preserve"/>
      <data key="d13" xml:space="preserve"/>
      <data key="d14" xml:space="preserve"/>
      <data key="d15" xml:space="preserve">3</data>
      <data key="d16" xml:space="preserve">64</data>
      <data key="d17" xml:space="preserve">0.0</data>
      <data key="d18" xml:space="preserve">1.0</data>
      <data key="d19" xml:space="preserve">159.02077496859388</data>
      <data key="d20" xml:space="preserve">316.6905445951482</data>
      <data key="d29">
        <y:ShapeNode>
          <y:Geometry height="15.0" width="15.0" x="145.0665246893217" y="310.51732733574516"/>
          <y:Fill color="#F2F2F2" transparent="false"/>
          <y:BorderStyle color="#C0C0C0" raised="false" type="line" width="1.0"/>
          <y:NodeLabel alignment="center" autoSizePolicy="content" fontFamily="Dialog" fontSize="12" fontStyle="plain" hasBackgroundColor="false" hasLineColor="false" hasText="false" height="4.0" horizontalTextPosition="center" iconTextGap="4" modelName="custom" textColor="#000000" verticalTextPosition="bottom" visible="true" width="4.0" x="5.5" y="5.5">
            <y:LabelModel>
              <y:SmartNodeLabelModel distance="4.0"/>
            </y:LabelModel>
            <y:ModelParameter>
              <y:SmartNodeLabelModelParameter labelRatioX="0.0" labelRatioY="0.0" nodeRatioX="0.0" nodeRatioY="0.0" offsetX="0.0" offsetY="0.0" upX="0.0" upY="-1.0"/>
            </y:ModelParameter>
          </y:NodeLabel>
          <y:Shape type="rectangle"/>
        </y:ShapeNode>
      </data>
    </node>
    <node id="n153">
      <data key="d3" xml:space="preserve"><![CDATA[MYO6]]></data>
      <data key="d4" xml:space="preserve"><![CDATA[Unconventional myosin-VI]]></data>
      <data key="d5" xml:space="preserve"><![CDATA[Unconventional myosin-VI]]></data>
      <data key="d6" xml:space="preserve"><![CDATA[gene]]></data>
      <data key="d7" xml:space="preserve">0.0</data>
      <data key="d8" xml:space="preserve">0.03520045942866556</data>
      <data key="d9" xml:space="preserve">true</data>
      <data key="d10" xml:space="preserve">0.0010000000000000009</data>
      <data key="d11" xml:space="preserve">4.0</data>
      <data key="d12" xml:space="preserve"/>
      <data key="d13" xml:space="preserve"/>
      <data key="d14" xml:space="preserve"/>
      <data key="d15" xml:space="preserve">3</data>
      <data key="d16" xml:space="preserve">64</data>
      <data key="d17" xml:space="preserve">0.0</data>
      <data key="d18" xml:space="preserve">1.0</data>
      <data key="d19" xml:space="preserve">263.6514282588708</data>
      <data key="d20" xml:space="preserve">278.2517037321651</data>
      <data key="d29">
        <y:ShapeNode>
          <y:Geometry height="15.0" width="15.0" x="249.53632335660154" y="276.2967761397045"/>
          <y:Fill color="#F2F2F2" transparent="false"/>
          <y:BorderStyle color="#C0C0C0" raised="false" type="line" width="1.0"/>
          <y:NodeLabel alignment="center" autoSizePolicy="content" fontFamily="Dialog" fontSize="12" fontStyle="plain" hasBackgroundColor="false" hasLineColor="false" hasText="false" height="4.0" horizontalTextPosition="center" iconTextGap="4" modelName="custom" textColor="#000000" verticalTextPosition="bottom" visible="true" width="4.0" x="5.5" y="5.5">
            <y:LabelModel>
              <y:SmartNodeLabelModel distance="4.0"/>
            </y:LabelModel>
            <y:ModelParameter>
              <y:SmartNodeLabelModelParameter labelRatioX="0.0" labelRatioY="0.0" nodeRatioX="0.0" nodeRatioY="0.0" offsetX="0.0" offsetY="0.0" upX="0.0" upY="-1.0"/>
            </y:ModelParameter>
          </y:NodeLabel>
          <y:Shape type="rectangle"/>
        </y:ShapeNode>
      </data>
    </node>
    <node id="n154">
      <data key="d3" xml:space="preserve"><![CDATA[RIOK3]]></data>
      <data key="d4" xml:space="preserve"><![CDATA[Serine/threonine-protein kinase RIO3]]></data>
      <data key="d5" xml:space="preserve"><![CDATA[Serine/threonine-protein kinase RIO3]]></data>
      <data key="d6" xml:space="preserve"><![CDATA[gene]]></data>
      <data key="d7" xml:space="preserve">0.0</data>
      <data key="d8" xml:space="preserve">0.019585887044094172</data>
      <data key="d9" xml:space="preserve">true</data>
      <data key="d10" xml:space="preserve">0.026000000000000023</data>
      <data key="d11" xml:space="preserve">4.0</data>
      <data key="d12" xml:space="preserve"/>
      <data key="d13" xml:space="preserve"/>
      <data key="d14" xml:space="preserve"/>
      <data key="d15" xml:space="preserve">1</data>
      <data key="d16" xml:space="preserve">16</data>
      <data key="d17" xml:space="preserve">0.0</data>
      <data key="d18" xml:space="preserve">1.0</data>
      <data key="d19" xml:space="preserve">-223.06658390218203</data>
      <data key="d20" xml:space="preserve">573.9784084399928</data>
      <data key="d29">
        <y:ShapeNode>
          <y:Geometry height="15.0" width="15.0" x="-237.96244443707957" y="572.0932510665119"/>
          <y:Fill color="#F2F2F2" transparent="false"/>
          <y:BorderStyle color="#C0C0C0" raised="false" type="line" width="1.0"/>
          <y:NodeLabel alignment="center" autoSizePolicy="content" fontFamily="Dialog" fontSize="12" fontStyle="plain" hasBackgroundColor="false" hasLineColor="false" hasText="false" height="4.0" horizontalTextPosition="center" iconTextGap="4" modelName="custom" textColor="#000000" verticalTextPosition="bottom" visible="true" width="4.0" x="5.5" y="5.5">
            <y:LabelModel>
              <y:SmartNodeLabelModel distance="4.0"/>
            </y:LabelModel>
            <y:ModelParameter>
              <y:SmartNodeLabelModelParameter labelRatioX="0.0" labelRatioY="0.0" nodeRatioX="0.0" nodeRatioY="0.0" offsetX="0.0" offsetY="0.0" upX="0.0" upY="-1.0"/>
            </y:ModelParameter>
          </y:NodeLabel>
          <y:Shape type="rectangle"/>
        </y:ShapeNode>
      </data>
    </node>
    <node id="n155">
      <data key="d3" xml:space="preserve"><![CDATA[RPP21]]></data>
      <data key="d4" xml:space="preserve"><![CDATA[Ribonuclease P protein subunit p21]]></data>
      <data key="d5" xml:space="preserve"><![CDATA[Ribonuclease P protein subunit p21]]></data>
      <data key="d6" xml:space="preserve"><![CDATA[gene]]></data>
      <data key="d7" xml:space="preserve">0.0</data>
      <data key="d8" xml:space="preserve">0.023034766004314335</data>
      <data key="d9" xml:space="preserve">true</data>
      <data key="d10" xml:space="preserve">0.026000000000000023</data>
      <data key="d11" xml:space="preserve">4.0</data>
      <data key="d12" xml:space="preserve"/>
      <data key="d13" xml:space="preserve"/>
      <data key="d14" xml:space="preserve"/>
      <data key="d15" xml:space="preserve">1</data>
      <data key="d16" xml:space="preserve">5</data>
      <data key="d17" xml:space="preserve">0.0</data>
      <data key="d18" xml:space="preserve">1.0</data>
      <data key="d19" xml:space="preserve">-125.05347622377359</data>
      <data key="d20" xml:space="preserve">414.96122518215077</data>
      <data key="d29">
        <y:ShapeNode>
          <y:Geometry height="15.0" width="15.0" x="-134.31602395788656" y="413.4659741590795"/>
          <y:Fill color="#F2F2F2" transparent="false"/>
          <y:BorderStyle color="#C0C0C0" raised="false" type="line" width="1.0"/>
          <y:NodeLabel alignment="center" autoSizePolicy="content" fontFamily="Dialog" fontSize="12" fontStyle="plain" hasBackgroundColor="false" hasLineColor="false" hasText="false" height="4.0" horizontalTextPosition="center" iconTextGap="4" modelName="custom" textColor="#000000" verticalTextPosition="bottom" visible="true" width="4.0" x="5.5" y="5.5">
            <y:LabelModel>
              <y:SmartNodeLabelModel distance="4.0"/>
            </y:LabelModel>
            <y:ModelParameter>
              <y:SmartNodeLabelModelParameter labelRatioX="0.0" labelRatioY="0.0" nodeRatioX="0.0" nodeRatioY="0.0" offsetX="0.0" offsetY="0.0" upX="0.0" upY="-1.0"/>
            </y:ModelParameter>
          </y:NodeLabel>
          <y:Shape type="rectangle"/>
        </y:ShapeNode>
      </data>
    </node>
    <node id="n156">
      <data key="d3" xml:space="preserve"><![CDATA[TNRC6A]]></data>
      <data key="d4" xml:space="preserve"><![CDATA[Trinucleotide repeat-containing gene 6A protein]]></data>
      <data key="d5" xml:space="preserve"><![CDATA[Trinucleotide repeat-containing gene 6A protein]]></data>
      <data key="d6" xml:space="preserve"><![CDATA[gene]]></data>
      <data key="d7" xml:space="preserve">0.0</data>
      <data key="d8" xml:space="preserve">0.09260451301992398</data>
      <data key="d9" xml:space="preserve">true</data>
      <data key="d10" xml:space="preserve">0.0030000000000000027</data>
      <data key="d11" xml:space="preserve">4.0</data>
      <data key="d12" xml:space="preserve"/>
      <data key="d13" xml:space="preserve"/>
      <data key="d14" xml:space="preserve"/>
      <data key="d15" xml:space="preserve">1</data>
      <data key="d16" xml:space="preserve">21</data>
      <data key="d17" xml:space="preserve">0.0</data>
      <data key="d18" xml:space="preserve">1.0</data>
      <data key="d19" xml:space="preserve">-226.4896163328396</data>
      <data key="d20" xml:space="preserve">-504.5145494612409</data>
      <data key="d29">
        <y:ShapeNode>
          <y:Geometry height="15.0" width="15.0" x="-257.2498144489605" y="-534.6879742808252"/>
          <y:Fill color="#F2F2F2" transparent="false"/>
          <y:BorderStyle color="#C0C0C0" raised="false" type="line" width="1.0"/>
          <y:NodeLabel alignment="center" autoSizePolicy="content" fontFamily="Dialog" fontSize="12" fontStyle="plain" hasBackgroundColor="false" hasLineColor="false" hasText="false" height="4.0" horizontalTextPosition="center" iconTextGap="4" modelName="custom" textColor="#000000" verticalTextPosition="bottom" visible="true" width="4.0" x="5.5" y="5.5">
            <y:LabelModel>
              <y:SmartNodeLabelModel distance="4.0"/>
            </y:LabelModel>
            <y:ModelParameter>
              <y:SmartNodeLabelModelParameter labelRatioX="0.0" labelRatioY="0.0" nodeRatioX="0.0" nodeRatioY="0.0" offsetX="0.0" offsetY="0.0" upX="0.0" upY="-1.0"/>
            </y:ModelParameter>
          </y:NodeLabel>
          <y:Shape type="rectangle"/>
        </y:ShapeNode>
      </data>
    </node>
    <edge id="e0" source="n70" target="n0">
      <data key="d31" xml:space="preserve"><![CDATA[interaction]]></data>
      <data key="d32" xml:space="preserve"><![CDATA[-]]></data>
      <data key="d33" xml:space="preserve"><![CDATA[complex]]></data>
      <data key="d34" xml:space="preserve"><![CDATA[complex]]></data>
      <data key="d35" xml:space="preserve"/>
      <data key="d36" xml:space="preserve">false</data>
      <data key="d38" xml:space="preserve"><![CDATA[source]]></data>
      <data key="d39" xml:space="preserve"><![CDATA[sink]]></data>
      <data key="d40" xml:space="preserve">0.003315866894203094</data>
      <data key="d42" xml:space="preserve">1.4855896488549477E-4</data>
      <data key="d44" xml:space="preserve">1.4915129037562257E-5</data>
      <data key="d46" xml:space="preserve">1.4855896488549477E-4</data>
      <data key="d48" xml:space="preserve">6.124490763954151E-4</data>
      <data key="d50" xml:space="preserve">0.0020000000000000018</data>
      <data key="d52" xml:space="preserve">true</data>
      <data key="d53" xml:space="preserve">false</data>
      <data key="d54" xml:space="preserve"><![CDATA[-]]></data>
      <data key="d55" xml:space="preserve"/>
      <data key="d56" xml:space="preserve">false</data>
      <data key="d57" xml:space="preserve">true</data>
      <data key="d58" xml:space="preserve">4.0</data>
      <data key="d59" xml:space="preserve">true</data>
      <data key="d60" xml:space="preserve">1.0</data>
      <data key="d62" xml:space="preserve"><![CDATA[complex]]></data>
      <data key="d63">
        <y:PolyLineEdge>
          <y:Path sx="0.0" sy="0.0" tx="0.0" ty="0.0"/>
          <y:LineStyle color="#000000" type="line" width="1.0"/>
          <y:Arrows source="none" target="none"/>
          <y:BendStyle smoothed="false"/>
        </y:PolyLineEdge>
      </data>
    </edge>
    <edge id="e1" source="n51" target="n49">
      <data key="d31" xml:space="preserve"><![CDATA[interaction]]></data>
      <data key="d32" xml:space="preserve"><![CDATA[-]]></data>
      <data key="d33" xml:space="preserve"><![CDATA[reaction]]></data>
      <data key="d34" xml:space="preserve"><![CDATA[reaction]]></data>
      <data key="d35" xml:space="preserve"><![CDATA[reaction]]></data>
      <data key="d36" xml:space="preserve">false</data>
      <data key="d37" xml:space="preserve">false</data>
      <data key="d38" xml:space="preserve"><![CDATA[source]]></data>
      <data key="d39" xml:space="preserve"><![CDATA[gene]]></data>
      <data key="d40" xml:space="preserve">0.07294972563647238</data>
      <data key="d41" xml:space="preserve">0.002033338670198816</data>
      <data key="d42" xml:space="preserve">1.8654922391586138E-4</data>
      <data key="d43" xml:space="preserve">5.3577305766042584E-5</data>
      <data key="d44" xml:space="preserve">4.461731967947014E-6</data>
      <data key="d45" xml:space="preserve">1.3815216418283011E-5</data>
      <data key="d46" xml:space="preserve">1.8654922391586138E-4</data>
      <data key="d47" xml:space="preserve">5.3577305766042584E-5</data>
      <data key="d48" xml:space="preserve">0.0031843209927542647</data>
      <data key="d49" xml:space="preserve">1.2999401140952532E-4</data>
      <data key="d50" xml:space="preserve">0.0</data>
      <data key="d51" xml:space="preserve">0.0010000000000000009</data>
      <data key="d52" xml:space="preserve">true</data>
      <data key="d53" xml:space="preserve">true</data>
      <data key="d54" xml:space="preserve"><![CDATA[-]]></data>
      <data key="d55" xml:space="preserve"><![CDATA[-]]></data>
      <data key="d56" xml:space="preserve">false</data>
      <data key="d57" xml:space="preserve">true</data>
      <data key="d58" xml:space="preserve">Infinity</data>
      <data key="d59" xml:space="preserve">true</data>
      <data key="d60" xml:space="preserve">1.0</data>
      <data key="d62" xml:space="preserve"><![CDATA[reaction]]></data>
      <data key="d63">
        <y:PolyLineEdge>
          <y:Path sx="0.0" sy="0.0" tx="0.0" ty="0.0"/>
          <y:LineStyle color="#C0C0C0" type="line" width="1.0"/>
          <y:Arrows source="none" target="none"/>
          <y:BendStyle smoothed="false"/>
        </y:PolyLineEdge>
      </data>
    </edge>
    <edge id="e2" source="n139" target="n49">
      <data key="d31" xml:space="preserve"><![CDATA[interaction]]></data>
      <data key="d32" xml:space="preserve"><![CDATA[-]]></data>
      <data key="d33" xml:space="preserve"><![CDATA[reaction]]></data>
      <data key="d34" xml:space="preserve"><![CDATA[reaction]]></data>
      <data key="d35" xml:space="preserve"><![CDATA[reaction]]></data>
      <data key="d36" xml:space="preserve">false</data>
      <data key="d37" xml:space="preserve">false</data>
      <data key="d38" xml:space="preserve"><![CDATA[gene]]></data>
      <data key="d39" xml:space="preserve"><![CDATA[gene]]></data>
      <data key="d40" xml:space="preserve">0.005859114657580998</data>
      <data key="d41" xml:space="preserve">0.002033338670198816</data>
      <data key="d42" xml:space="preserve">1.1482259577221331E-4</data>
      <data key="d43" xml:space="preserve">5.392058415653601E-5</data>
      <data key="d44" xml:space="preserve">4.621416162306735E-6</data>
      <data key="d45" xml:space="preserve">1.4047944106090635E-5</data>
      <data key="d46" xml:space="preserve">1.1482259577221331E-4</data>
      <data key="d47" xml:space="preserve">5.392058415653601E-5</data>
      <data key="d48" xml:space="preserve">0.0017717308552540076</data>
      <data key="d49" xml:space="preserve">1.2999266453722418E-4</data>
      <data key="d50" xml:space="preserve">0.0030000000000000027</data>
      <data key="d51" xml:space="preserve">0.0010000000000000009</data>
      <data key="d52" xml:space="preserve">true</data>
      <data key="d53" xml:space="preserve">true</data>
      <data key="d54" xml:space="preserve"><![CDATA[-]]></data>
      <data key="d55" xml:space="preserve"><![CDATA[-]]></data>
      <data key="d56" xml:space="preserve">false</data>
      <data key="d57" xml:space="preserve">true</data>
      <data key="d58" xml:space="preserve">4.0</data>
      <data key="d59" xml:space="preserve">true</data>
      <data key="d60" xml:space="preserve">1.0</data>
      <data key="d62" xml:space="preserve"><![CDATA[reaction]]></data>
      <data key="d63">
        <y:PolyLineEdge>
          <y:Path sx="0.0" sy="0.0" tx="0.0" ty="0.0"/>
          <y:LineStyle color="#C0C0C0" type="line" width="1.0"/>
          <y:Arrows source="none" target="none"/>
          <y:BendStyle smoothed="false"/>
        </y:PolyLineEdge>
      </data>
    </edge>
    <edge id="e3" source="n105" target="n49">
      <data key="d31" xml:space="preserve"><![CDATA[interaction]]></data>
      <data key="d32" xml:space="preserve"><![CDATA[-]]></data>
      <data key="d33" xml:space="preserve"><![CDATA[complex; reaction]]></data>
      <data key="d34" xml:space="preserve"><![CDATA[complex; reaction]]></data>
      <data key="d35" xml:space="preserve"><![CDATA[complex; reaction]]></data>
      <data key="d36" xml:space="preserve">false</data>
      <data key="d37" xml:space="preserve">false</data>
      <data key="d38" xml:space="preserve"><![CDATA[gene]]></data>
      <data key="d39" xml:space="preserve"><![CDATA[gene]]></data>
      <data key="d40" xml:space="preserve">0.004364235914275591</data>
      <data key="d41" xml:space="preserve">0.002033338670198816</data>
      <data key="d42" xml:space="preserve">8.664674634520574E-5</data>
      <data key="d43" xml:space="preserve">5.3808624504842625E-5</data>
      <data key="d44" xml:space="preserve">7.002031716639122E-6</data>
      <data key="d45" xml:space="preserve">1.407216730920381E-5</data>
      <data key="d46" xml:space="preserve">8.664674634520574E-5</data>
      <data key="d47" xml:space="preserve">5.3808624504842625E-5</data>
      <data key="d48" xml:space="preserve">5.22203114979451E-4</data>
      <data key="d49" xml:space="preserve">1.2999767642685154E-4</data>
      <data key="d50" xml:space="preserve">0.006000000000000005</data>
      <data key="d51" xml:space="preserve">0.0010000000000000009</data>
      <data key="d52" xml:space="preserve">true</data>
      <data key="d53" xml:space="preserve">true</data>
      <data key="d54" xml:space="preserve"><![CDATA[-]]></data>
      <data key="d55" xml:space="preserve"><![CDATA[-]]></data>
      <data key="d56" xml:space="preserve">false</data>
      <data key="d57" xml:space="preserve">true</data>
      <data key="d58" xml:space="preserve">4.0</data>
      <data key="d59" xml:space="preserve">true</data>
      <data key="d60" xml:space="preserve">1.0</data>
      <data key="d62" xml:space="preserve"><![CDATA[complex; reaction]]></data>
      <data key="d63">
        <y:PolyLineEdge>
          <y:Path sx="0.0" sy="0.0" tx="0.0" ty="0.0"/>
          <y:LineStyle color="#C0C0C0" type="line" width="1.0"/>
          <y:Arrows source="none" target="none"/>
          <y:BendStyle smoothed="false"/>
        </y:PolyLineEdge>
      </data>
    </edge>
    <edge id="e4" source="n156" target="n49">
      <data key="d31" xml:space="preserve"><![CDATA[interaction]]></data>
      <data key="d32" xml:space="preserve"><![CDATA[-]]></data>
      <data key="d33" xml:space="preserve"><![CDATA[complex; input; reaction]]></data>
      <data key="d34" xml:space="preserve"><![CDATA[complex; input; reaction]]></data>
      <data key="d35" xml:space="preserve"><![CDATA[complex; input; reaction]]></data>
      <data key="d36" xml:space="preserve">false</data>
      <data key="d37" xml:space="preserve">false</data>
      <data key="d38" xml:space="preserve"><![CDATA[gene]]></data>
      <data key="d39" xml:space="preserve"><![CDATA[gene]]></data>
      <data key="d40" xml:space="preserve">0.004998387897229491</data>
      <data key="d41" xml:space="preserve">0.002033338670198816</data>
      <data key="d42" xml:space="preserve">9.420851144557677E-5</data>
      <data key="d43" xml:space="preserve">5.6491700573023515E-5</data>
      <data key="d44" xml:space="preserve">4.122388468601367E-6</data>
      <data key="d45" xml:space="preserve">1.4155293130695744E-5</data>
      <data key="d46" xml:space="preserve">9.420851144557677E-5</data>
      <data key="d47" xml:space="preserve">5.6491700573023515E-5</data>
      <data key="d48" xml:space="preserve">0.0015448296260652163</data>
      <data key="d49" xml:space="preserve">1.768102414934922E-4</data>
      <data key="d50" xml:space="preserve">0.0030000000000000027</data>
      <data key="d51" xml:space="preserve">0.0020000000000000018</data>
      <data key="d52" xml:space="preserve">true</data>
      <data key="d53" xml:space="preserve">true</data>
      <data key="d54" xml:space="preserve"><![CDATA[-]]></data>
      <data key="d55" xml:space="preserve"><![CDATA[-]]></data>
      <data key="d56" xml:space="preserve">false</data>
      <data key="d57" xml:space="preserve">true</data>
      <data key="d58" xml:space="preserve">4.0</data>
      <data key="d59" xml:space="preserve">true</data>
      <data key="d60" xml:space="preserve">1.0</data>
      <data key="d62" xml:space="preserve"><![CDATA[complex; input; reaction]]></data>
      <data key="d63">
        <y:PolyLineEdge>
          <y:Path sx="0.0" sy="0.0" tx="0.0" ty="0.0"/>
          <y:LineStyle color="#C0C0C0" type="line" width="1.0"/>
          <y:Arrows source="none" target="none"/>
          <y:BendStyle smoothed="false"/>
        </y:PolyLineEdge>
      </data>
    </edge>
    <edge id="e5" source="n133" target="n49">
      <data key="d31" xml:space="preserve"><![CDATA[interaction]]></data>
      <data key="d32" xml:space="preserve"><![CDATA[-]]></data>
      <data key="d33" xml:space="preserve"><![CDATA[complex; input; reaction]]></data>
      <data key="d34" xml:space="preserve"><![CDATA[complex; input; reaction]]></data>
      <data key="d35" xml:space="preserve"><![CDATA[complex; input; reaction]]></data>
      <data key="d36" xml:space="preserve">false</data>
      <data key="d37" xml:space="preserve">false</data>
      <data key="d38" xml:space="preserve"><![CDATA[gene]]></data>
      <data key="d39" xml:space="preserve"><![CDATA[gene]]></data>
      <data key="d40" xml:space="preserve">0.0047535715747995064</data>
      <data key="d41" xml:space="preserve">0.002033338670198816</data>
      <data key="d42" xml:space="preserve">9.185842114157787E-5</data>
      <data key="d43" xml:space="preserve">5.629256992138937E-5</data>
      <data key="d44" xml:space="preserve">4.436886207415388E-6</data>
      <data key="d45" xml:space="preserve">1.406391746741146E-5</data>
      <data key="d46" xml:space="preserve">9.185842114157787E-5</data>
      <data key="d47" xml:space="preserve">5.629256992138937E-5</data>
      <data key="d48" xml:space="preserve">0.0014353787100470604</data>
      <data key="d49" xml:space="preserve">1.6677521204891085E-4</data>
      <data key="d50" xml:space="preserve">0.0030000000000000027</data>
      <data key="d51" xml:space="preserve">0.0020000000000000018</data>
      <data key="d52" xml:space="preserve">true</data>
      <data key="d53" xml:space="preserve">true</data>
      <data key="d54" xml:space="preserve"><![CDATA[-]]></data>
      <data key="d55" xml:space="preserve"><![CDATA[-]]></data>
      <data key="d56" xml:space="preserve">false</data>
      <data key="d57" xml:space="preserve">true</data>
      <data key="d58" xml:space="preserve">4.0</data>
      <data key="d59" xml:space="preserve">true</data>
      <data key="d60" xml:space="preserve">1.0</data>
      <data key="d62" xml:space="preserve"><![CDATA[complex; input; reaction]]></data>
      <data key="d63">
        <y:PolyLineEdge>
          <y:Path sx="0.0" sy="0.0" tx="0.0" ty="0.0"/>
          <y:LineStyle color="#C0C0C0" type="line" width="1.0"/>
          <y:Arrows source="none" target="none"/>
          <y:BendStyle smoothed="false"/>
        </y:PolyLineEdge>
      </data>
    </edge>
    <edge id="e6" source="n134" target="n49">
      <data key="d31" xml:space="preserve"><![CDATA[interaction]]></data>
      <data key="d32" xml:space="preserve"><![CDATA[-]]></data>
      <data key="d33" xml:space="preserve"><![CDATA[complex; input; reaction]]></data>
      <data key="d34" xml:space="preserve"><![CDATA[complex; input; reaction]]></data>
      <data key="d35" xml:space="preserve"><![CDATA[complex; input; reaction]]></data>
      <data key="d36" xml:space="preserve">false</data>
      <data key="d37" xml:space="preserve">false</data>
      <data key="d38" xml:space="preserve"><![CDATA[gene]]></data>
      <data key="d39" xml:space="preserve"><![CDATA[gene]]></data>
      <data key="d40" xml:space="preserve">0.005282426868890475</data>
      <data key="d41" xml:space="preserve">0.002033338670198816</data>
      <data key="d42" xml:space="preserve">1.0022308730250261E-4</data>
      <data key="d43" xml:space="preserve">5.6933150737452934E-5</data>
      <data key="d44" xml:space="preserve">4.167391269849311E-6</data>
      <data key="d45" xml:space="preserve">1.3807411356102623E-5</data>
      <data key="d46" xml:space="preserve">1.0022308730250261E-4</data>
      <data key="d47" xml:space="preserve">5.6933150737452934E-5</data>
      <data key="d48" xml:space="preserve">0.0016446640601781766</data>
      <data key="d49" xml:space="preserve">1.8178428567959027E-4</data>
      <data key="d50" xml:space="preserve">0.0030000000000000027</data>
      <data key="d51" xml:space="preserve">0.0020000000000000018</data>
      <data key="d52" xml:space="preserve">true</data>
      <data key="d53" xml:space="preserve">true</data>
      <data key="d54" xml:space="preserve"><![CDATA[-]]></data>
      <data key="d55" xml:space="preserve"><![CDATA[-]]></data>
      <data key="d56" xml:space="preserve">false</data>
      <data key="d57" xml:space="preserve">true</data>
      <data key="d58" xml:space="preserve">4.0</data>
      <data key="d59" xml:space="preserve">true</data>
      <data key="d60" xml:space="preserve">1.0</data>
      <data key="d62" xml:space="preserve"><![CDATA[complex; input; reaction]]></data>
      <data key="d63">
        <y:PolyLineEdge>
          <y:Path sx="0.0" sy="0.0" tx="0.0" ty="0.0"/>
          <y:LineStyle color="#C0C0C0" type="line" width="1.0"/>
          <y:Arrows source="none" target="none"/>
          <y:BendStyle smoothed="false"/>
        </y:PolyLineEdge>
      </data>
    </edge>
    <edge id="e7" source="n51" target="n50">
      <data key="d31" xml:space="preserve"><![CDATA[interaction]]></data>
      <data key="d32" xml:space="preserve"><![CDATA[-]]></data>
      <data key="d33" xml:space="preserve"><![CDATA[reaction]]></data>
      <data key="d34" xml:space="preserve"><![CDATA[reaction]]></data>
      <data key="d35" xml:space="preserve"/>
      <data key="d36" xml:space="preserve">false</data>
      <data key="d38" xml:space="preserve"><![CDATA[source]]></data>
      <data key="d39" xml:space="preserve"><![CDATA[gene]]></data>
      <data key="d40" xml:space="preserve">0.07294972563647238</data>
      <data key="d42" xml:space="preserve">2.0145533647236607E-4</data>
      <data key="d44" xml:space="preserve">4.748822791620049E-6</data>
      <data key="d46" xml:space="preserve">2.0145533647236607E-4</data>
      <data key="d48" xml:space="preserve">0.0031893201911204353</data>
      <data key="d50" xml:space="preserve">0.0</data>
      <data key="d52" xml:space="preserve">true</data>
      <data key="d53" xml:space="preserve">false</data>
      <data key="d54" xml:space="preserve"><![CDATA[-]]></data>
      <data key="d55" xml:space="preserve"/>
      <data key="d56" xml:space="preserve">false</data>
      <data key="d57" xml:space="preserve">true</data>
      <data key="d58" xml:space="preserve">Infinity</data>
      <data key="d59" xml:space="preserve">true</data>
      <data key="d60" xml:space="preserve">1.0</data>
      <data key="d62" xml:space="preserve"><![CDATA[reaction]]></data>
      <data key="d63">
        <y:PolyLineEdge>
          <y:Path sx="0.0" sy="0.0" tx="0.0" ty="0.0"/>
          <y:LineStyle color="#C0C0C0" type="line" width="1.0"/>
          <y:Arrows source="none" target="none"/>
          <y:BendStyle smoothed="false"/>
        </y:PolyLineEdge>
      </data>
    </edge>
    <edge id="e8" source="n139" target="n50">
      <data key="d31" xml:space="preserve"><![CDATA[interaction]]></data>
      <data key="d32" xml:space="preserve"><![CDATA[-]]></data>
      <data key="d33" xml:space="preserve"><![CDATA[reaction]]></data>
      <data key="d34" xml:space="preserve"><![CDATA[reaction]]></data>
      <data key="d35" xml:space="preserve"/>
      <data key="d36" xml:space="preserve">false</data>
      <data key="d38" xml:space="preserve"><![CDATA[gene]]></data>
      <data key="d39" xml:space="preserve"><![CDATA[gene]]></data>
      <data key="d40" xml:space="preserve">0.005859114657580998</data>
      <data key="d42" xml:space="preserve">1.3211120986512896E-4</data>
      <data key="d44" xml:space="preserve">4.963501876528691E-6</data>
      <data key="d46" xml:space="preserve">1.3211120986512896E-4</data>
      <data key="d48" xml:space="preserve">0.0017957800353264474</data>
      <data key="d50" xml:space="preserve">0.0040000000000000036</data>
      <data key="d52" xml:space="preserve">true</data>
      <data key="d53" xml:space="preserve">false</data>
      <data key="d54" xml:space="preserve"><![CDATA[-]]></data>
      <data key="d55" xml:space="preserve"/>
      <data key="d56" xml:space="preserve">false</data>
      <data key="d57" xml:space="preserve">true</data>
      <data key="d58" xml:space="preserve">4.0</data>
      <data key="d59" xml:space="preserve">true</data>
      <data key="d60" xml:space="preserve">1.0</data>
      <data key="d62" xml:space="preserve"><![CDATA[reaction]]></data>
      <data key="d63">
        <y:PolyLineEdge>
          <y:Path sx="0.0" sy="0.0" tx="0.0" ty="0.0"/>
          <y:LineStyle color="#C0C0C0" type="line" width="1.0"/>
          <y:Arrows source="none" target="none"/>
          <y:BendStyle smoothed="false"/>
        </y:PolyLineEdge>
      </data>
    </edge>
    <edge id="e9" source="n105" target="n50">
      <data key="d31" xml:space="preserve"><![CDATA[interaction]]></data>
      <data key="d32" xml:space="preserve"><![CDATA[-]]></data>
      <data key="d33" xml:space="preserve"><![CDATA[complex; input; reaction]]></data>
      <data key="d34" xml:space="preserve"><![CDATA[complex; input; reaction]]></data>
      <data key="d35" xml:space="preserve"/>
      <data key="d36" xml:space="preserve">false</data>
      <data key="d38" xml:space="preserve"><![CDATA[gene]]></data>
      <data key="d39" xml:space="preserve"><![CDATA[gene]]></data>
      <data key="d40" xml:space="preserve">0.004364235914275591</data>
[truncated: 1,399,540 more chars]
