# Supplementary material for: Multi-proteomic profiling of the varicella-zoster virus–host interface reveals host susceptibilities to severe infection
Source: Nat Microbiol. 2025 Jul 30;10(8):2048–72. doi: 10.1038/s41564-025-02068-7 (PMC12313529; doi:10.1038/s41564-025-02068-7)
Supplement: Supplementary file 12 — VZV ORF subnetworks integrating interactome and effectome data via the HotNet-based network diffusion method and plots of the distribution of their average inverted length of target-effect paths across HotNet threshold resulting from real data compared with random permuted data. [file 41564_2025_2068_MOESM12_ESM.zip › readme.txt]

The output of the network diffusion-based analysis of AP-MS and viral protein overexpression data
generated by HierarchicalHotNet.jl package (https://github.com/alyst/HierarchicalHotNet.jl)
for the Girault et al paper "Proteomic profiling of the Varicella Zoster Virus-host interface identifies host vulnerabilities to severe pathogenicity".

For the description of the approach see "Network Diffusion Analysis" section of Materials and Methods, and Figure 4B and Supplementary Figure S4E

=== Achive contents ===

 * readme.txt: this document
 * flows_cut_thresholds.xlsx: Excel table defining the optimal average inverted length and the corresponding edge weight thresholds used for the network of each individual viral protein
 * metrics_pdf: plots (for each viral protein) showing the dependency between the edge weight threshold
   and avginvlen (the average inverse length of the paths from AP-MS interactors to affected proteins).
   The optimal cutting threshold used for the network is highlighted (cf Supplementary Figure S4E).
 * networks_graphml: the output of HieararchicalHotNet.jl based on ReactomeFI interactions.
   The legend is described in Figure 4B.
   The network is in GraphML format, best viewed with yEd v3.20+ (https://www.yworks.com/downloads#yEd)
   or with "yEd live" online tool (https://www.yworks.com/yed-live/).
   See "GraphML Network Attributes" section below for the description of the metadata attributes associated with nodes and edges.
 * network_pdf: the PDF output of XXX_flow.graphml.
 
=== GraphML Network Attributes ===

== Node Data Attributes ==
 * protein_description: UniProt protein name
 * vertex_type:
   - "source" for proteins regulated by viral bait on protein level (green rectangular nodes)
   - "sink" for AP-MS interactors of viral bait (dark grey circular nodes)
   - "gene" for intermediate links (light grey rectangular nodes)
 * weight: initial weight (probability to be the starting node of the random walk)
 * walkweight: probability in the resulting stationary random walk distribution (probability to visit the node)
 * prob_perm_walkweight_greater: p-value of the node -- the probability that in the HHotNet output based on randomized data
   the walkweight of this node would be the same or greater than its current value (see "Network Diffusion Analysis" Materials and Methods)
 * layout_x/y: node coordinates based on automatic layout
 * apms_median_log2/p_value: the interactor node enrichment in AP-MS samples of given viral protein (in comparison to the background set of experiments)
 * oeproteome_median_log2/p_value: the change (in comparison to the controls) of protein abundance upon viral protein overexpression

== Edge Data Attributes ==
 * edge_type:
   - "interaction" for network diffusion transitions that are also present in ReactomeFI interactions network
   - "walk" for network diffusion-derived connections
 * interaction_type/target_type/source_type: the type of ReactomeFI interaction (from the original ReactomeFI table)
 * walkweight: the transition probability in stationary random walk distribution (the probability to move along this edge in random walk)
 * walkweight_rev: the transition probability in reverse direction
 * walkpermweight_xxx: the parameters of walkpermweight distribution in the HHotNet output for randomized (permuted) weights
